# Supplementary material for: Summarizing cellular responses as biological process networks
Source: BMC Syst Biol. 2013 Jul 29;7:68. doi: 10.1186/1752-0509-7-68 (PMC3751784; doi:10.1186/1752-0509-7-68)
Supplement: Additional file 2 — Supplementary results. A zipped file containing all the five BPNs for each of the contrasts studied and the parameters estimated by each run of the software. [file 1752-0509-7-68-S2.zip]

Archive with 44 entries (44 files):
- supplementary-results/cirrhosis/cirrhosis-links_results-1.tsv
- supplementary-results/cirrhosis/cirrhosis-links_results-2.tsv
- supplementary-results/cirrhosis/cirrhosis-links_results-3.tsv
- supplementary-results/cirrhosis/cirrhosis-links_results-4.tsv
- supplementary-results/cirrhosis/cirrhosis-links_results-5.tsv
- supplementary-results/cirrhosis/cirrhosis-links_results-bpln-p_values-corrected.tsv
- supplementary-results/cirrhosis/cirrhosis-parameters_results-1.tsv
- supplementary-results/cirrhosis/cirrhosis-parameters_results-2.tsv
- supplementary-results/cirrhosis/cirrhosis-parameters_results-3.tsv
- supplementary-results/cirrhosis/cirrhosis-parameters_results-4.tsv
- supplementary-results/cirrhosis/cirrhosis-parameters_results-5.tsv
- supplementary-results/cs_vs_hm/cs_vs_hm-links_results-1.tsv
- supplementary-results/cs_vs_hm/cs_vs_hm-links_results-2.tsv
- supplementary-results/cs_vs_hm/cs_vs_hm-links_results-3.tsv
- supplementary-results/cs_vs_hm/cs_vs_hm-links_results-4.tsv
- supplementary-results/cs_vs_hm/cs_vs_hm-links_results-5.tsv
- supplementary-results/cs_vs_hm/cs_vs_hm-links_results-bpln-p_values-corrected.tsv
- supplementary-results/cs_vs_hm/cs_vs_hm-parameters_results-1.tsv
- supplementary-results/cs_vs_hm/cs_vs_hm-parameters_results-2.tsv
- supplementary-results/cs_vs_hm/cs_vs_hm-parameters_results-3.tsv
- supplementary-results/cs_vs_hm/cs_vs_hm-parameters_results-4.tsv
- supplementary-results/cs_vs_hm/cs_vs_hm-parameters_results-5.tsv
- supplementary-results/very_advanced_hcc/very_advanced-links_results-1.tsv
- supplementary-results/very_advanced_hcc/very_advanced-links_results-2.tsv
- supplementary-results/very_advanced_hcc/very_advanced-links_results-3.tsv
- supplementary-results/very_advanced_hcc/very_advanced-links_results-4.tsv
- supplementary-results/very_advanced_hcc/very_advanced-links_results-5.tsv
- supplementary-results/very_advanced_hcc/very_advanced-links_results-bpln-p_values-corrected.tsv
- supplementary-results/very_advanced_hcc/very_advanced-parameters_results-1.tsv
- supplementary-results/very_advanced_hcc/very_advanced-parameters_results-2.tsv
- supplementary-results/very_advanced_hcc/very_advanced-parameters_results-3.tsv
- supplementary-results/very_advanced_hcc/very_advanced-parameters_results-4.tsv
- supplementary-results/very_advanced_hcc/very_advanced-parameters_results-5.tsv
- supplementary-results/cbpln_comparison/cbpln_paper_day8_links_results.tsv
- supplementary-results/cbpln_comparison/mcmcbpn-cbpln_day_8_dataset-links_results-1.tsv
- supplementary-results/cbpln_comparison/mcmcbpn-cbpln_day_8_dataset-links_results-2.tsv
- supplementary-results/cbpln_comparison/mcmcbpn-cbpln_day_8_dataset-links_results-3.tsv
- supplementary-results/cbpln_comparison/mcmcbpn-cbpln_day_8_dataset-links_results-4.tsv
- supplementary-results/cbpln_comparison/mcmcbpn-cbpln_day_8_dataset-links_results-5.tsv
- supplementary-results/cbpln_comparison/mcmcbpn-cbpln_day_8_dataset-parameters_results-1.tsv
- supplementary-results/cbpln_comparison/mcmcbpn-cbpln_day_8_dataset-parameters_results-2.tsv
- supplementary-results/cbpln_comparison/mcmcbpn-cbpln_day_8_dataset-parameters_results-3.tsv
- supplementary-results/cbpln_comparison/mcmcbpn-cbpln_day_8_dataset-parameters_results-4.tsv
- supplementary-results/cbpln_comparison/mcmcbpn-cbpln_day_8_dataset-parameters_results-5.tsv
