# Supplementary material for: Summarizing cellular responses as biological process networks
Source: BMC Syst Biol. 2013 Jul 29;7:68. doi: 10.1186/1752-0509-7-68 (PMC3751784; doi:10.1186/1752-0509-7-68)
Supplement: Additional file 2 — Supplementary results. A zipped file containing all the five BPNs for each of the contrasts studied and the parameters estimated by each run of the software. [file 1752-0509-7-68-S2.zip › supplementary-results/cirrhosis/cirrhosis-links_results-1.tsv]

term1	term2	probability
KEGG_LEISHMANIA_INFECTION	PROTEINACEOUS_EXTRACELLULAR_MATRIX	0.00820288
DEFENSE_RESPONSE	REACTOME_DOWNSTREAM_TCR_SIGNALING	0.0
REACTOME_IMMUNOREGULATORY_INTERACTIONS_BETWEEN_A_LYMPHOID_AND_A_NON_LYMPHOID_CELL	RESPONSE_TO_BIOTIC_STIMULUS	0.00775078
KEGG_CHEMOKINE_SIGNALING_PATHWAY	NETPATH_IL_1_PATHWAY_DOWN	4.866e-05
CELL_ACTIVATION	KEGG_SMALL_CELL_LUNG_CANCER	0.00299742
DEFENSE_RESPONSE	REACTOME_G_ALPHA_I_SIGNALLING_EVENTS	0.0
IMMUNOLOGICAL_SYNAPSE	NETPATH_EGFR1_PATHWAY_UP	0.00645088
CHEMOKINE_ACTIVITY	REACTOME_PLATELET_ACTIVATION	0.00185368
POSITIVE_REGULATION_OF_LYMPHOCYTE_ACTIVATION	ST_T_CELL_SIGNAL_TRANSDUCTION	0.00194753
KEGG_CELL_ADHESION_MOLECULES_CAMS	KEGG_VIRAL_MYOCARDITIS	0.10465665
BIOCARTA_TCRA_PATHWAY	REACTOME_COSTIMULATION_BY_THE_CD28_FAMILY	0.00605159
NETPATH_IL_4_PATHWAY_UP	T_CELL_PROLIFERATION	0.09989305
KEGG_SMALL_CELL_LUNG_CANCER	KEGG_VIRAL_MYOCARDITIS	0.00296839
CELLULAR_CATION_HOMEOSTASIS	REGULATION_OF_I_KAPPAB_KINASE_NF_KAPPAB_CASCADE	0.00816024
REACTOME_PEPTIDE_LIGAND_BINDING_RECEPTORS	REACTOME_PHOSPHORYLATION_OF_CD3_AND_TCR_ZETA_CHAINS	0.02365053
KEGG_CELL_ADHESION_MOLECULES_CAMS	NETPATH_IL_5_PATHWAY_UP	0.01298685
EXTRACELLULAR_MATRIX	KEGG_AUTOIMMUNE_THYROID_DISEASE	0.00711064
KEGG_CYTOSOLIC_DNA_SENSING_PATHWAY	POSITIVE_REGULATION_OF_IMMUNE_SYSTEM_PROCESS	0.0
CHANNEL_REGULATOR_ACTIVITY	REGULATION_OF_ANATOMICAL_STRUCTURE_MORPHOGENESIS	0.00581107
REACTOME_INTEGRIN_CELL_SURFACE_INTERACTIONS	T_CELL_PROLIFERATION	0.01074989
KEGG_ASTHMA	REACTOME_NCAM1_INTERACTIONS	0.00591155
BIOCARTA_TCRA_PATHWAY	CELLULAR_DEFENSE_RESPONSE	0.00691082
CHEMICAL_HOMEOSTASIS	NETPATH_IL_5_PATHWAY_UP	0.00057824
NETPATH_KIT_RECEPTOR_PATHWAY_UP	REACTOME_PEPTIDE_LIGAND_BINDING_RECEPTORS	0.00025628
REACTOME_HEMOSTASIS	REACTOME_PLATELET_ADHESION_TO_EXPOSED_COLLAGEN	0.0
PROTEINACEOUS_EXTRACELLULAR_MATRIX	REGULATION_OF_PHOSPHORYLATION	0.0086919
BIOCARTA_TH1TH2_PATHWAY	REGULATION_OF_PHOSPHORYLATION	0.00996514
NETPATH_B_CELL_RECEPTOR_PATHWAY	NETPATH_IL_7_PATHWAY_DOWN	0.0
KEGG_ECM_RECEPTOR_INTERACTION	KEGG_TYPE_I_DIABETES_MELLITUS	0.00814968
NETPATH_ID_PATHWAY_DOWN	RESPONSE_TO_OTHER_ORGANISM	0.01451597
BIOCARTA_THELPER_PATHWAY	KEGG_CYTOKINE_CYTOKINE_RECEPTOR_INTERACTION	0.00571517
CHEMICAL_HOMEOSTASIS	REACTOME_PLATELET_ADHESION_TO_EXPOSED_COLLAGEN	0.00113516
LOCOMOTORY_BEHAVIOR	REACTOME_CELL_SURFACE_INTERACTIONS_AT_THE_VASCULAR_WALL	8.211e-05
BIOCARTA_INFLAM_PATHWAY	REACTOME_COSTIMULATION_BY_THE_CD28_FAMILY	0.0077253
POSITIVE_REGULATION_OF_CELL_CYCLE	T_CELL_ACTIVATION	0.0089021
KEGG_NOD_LIKE_RECEPTOR_SIGNALING_PATHWAY	REACTOME_COLLAGEN_MEDIATED_ACTIVATION_CASCADE	0.0
ION_HOMEOSTASIS	REGULATION_OF_T_CELL_ACTIVATION	0.01019287
CELLULAR_DEFENSE_RESPONSE	T_CELL_ACTIVATION	0.00574978
KEGG_T_CELL_RECEPTOR_SIGNALING_PATHWAY	NETPATH_NOTCH_PATHWAY_UP	0.0
PROTEINACEOUS_EXTRACELLULAR_MATRIX	ST_T_CELL_SIGNAL_TRANSDUCTION	0.01591698
BIOCARTA_CTLA4_PATHWAY	REACTOME_CHEMOKINE_RECEPTORS_BIND_CHEMOKINES	0.00641848
CHEMOKINE_ACTIVITY	NETPATH_KIT_RECEPTOR_PATHWAY_UP	0.00182282
CYTOKINE_ACTIVITY	KEGG_PRIMARY_IMMUNODEFICIENCY	0.00201175
CYTOKINE_ACTIVITY	REACTOME_INITIAL_TRIGGERING_OF_COMPLEMENT	0.00228295
CHEMOKINE_ACTIVITY	KEGG_NOD_LIKE_RECEPTOR_SIGNALING_PATHWAY	0.00545139
KEGG_CYTOKINE_CYTOKINE_RECEPTOR_INTERACTION	ST_T_CELL_SIGNAL_TRANSDUCTION	0.05490559
BIOCARTA_GRANULOCYTES_PATHWAY	POSITIVE_REGULATION_OF_CELL_PROLIFERATION	0.00130431
REACTOME_AXON_GUIDANCE	REACTOME_RNA_POLYMERASE_I_PROMOTER_OPENING	0.00028011
EXTRACELLULAR_MATRIX_PART	REGULATION_OF_PHOSPHORYLATION	0.00773527
BIOCARTA_THELPER_PATHWAY	KEGG_ECM_RECEPTOR_INTERACTION	0.00935986
DEFENSE_RESPONSE	REACTOME_IMMUNOREGULATORY_INTERACTIONS_BETWEEN_A_LYMPHOID_AND_A_NON_LYMPHOID_CELL	0.0
ION_HOMEOSTASIS	NETPATH_IL_4_PATHWAY_DOWN	0.00550526
BIOCARTA_ACE2_PATHWAY	REACTOME_GENERATION_OF_SECOND_MESSENGER_MOLECULES	0.00869609
BIOCARTA_TOB1_PATHWAY	REGULATION_OF_PHOSPHORYLATION	0.00516271
BIOCARTA_TOB1_PATHWAY	DEFENSE_RESPONSE	0.06217032
BIOCARTA_LAIR_PATHWAY	KEGG_SMALL_CELL_LUNG_CANCER	0.00176405
REACTOME_COSTIMULATION_BY_THE_CD28_FAMILY	ST_T_CELL_SIGNAL_TRANSDUCTION	0.0
BIOCARTA_NO2IL12_PATHWAY	REACTOME_INTEGRIN_CELL_SURFACE_INTERACTIONS	0.00249466
CELL_ACTIVATION	KEGG_NATURAL_KILLER_CELL_MEDIATED_CYTOTOXICITY	0.0
BIOCARTA_IL7_PATHWAY	POSITIVE_REGULATION_OF_CELL_PROLIFERATION	5.473e-05
BIOCARTA_TOB1_PATHWAY	KEGG_RETINOL_METABOLISM	0.00599171
KEGG_INTESTINAL_IMMUNE_NETWORK_FOR_IGA_PRODUCTION	POSITIVE_REGULATION_OF_T_CELL_PROLIFERATION	0.01071522
BIOCARTA_CTL_PATHWAY	LOCOMOTORY_BEHAVIOR	0.02886784
IMMUNE_RESPONSE	NETPATH_KIT_RECEPTOR_PATHWAY_UP	0.0
KEGG_CYTOKINE_CYTOKINE_RECEPTOR_INTERACTION	POSITIVE_REGULATION_OF_LYMPHOCYTE_ACTIVATION	0.01560542
EXTRACELLULAR_MATRIX_STRUCTURAL_CONSTITUENT	REGULATION_OF_I_KAPPAB_KINASE_NF_KAPPAB_CASCADE	0.00754202
KEGG_ALLOGRAFT_REJECTION	KEGG_INTESTINAL_IMMUNE_NETWORK_FOR_IGA_PRODUCTION	0.00594276
BIOCARTA_INFLAM_PATHWAY	IMMUNOLOGICAL_SYNAPSE	0.00931997
EXTRACELLULAR_MATRIX_PART	KEGG_LEISHMANIA_INFECTION	0.00562861
RESPONSE_TO_BIOTIC_STIMULUS	RESPONSE_TO_VIRUS	0.00011895
KEGG_LYSOSOME	NETPATH_IL_7_PATHWAY_DOWN	0.00499704
BIOCARTA_CTLA4_PATHWAY	NETPATH_KIT_RECEPTOR_PATHWAY_UP	0.00561165
BIOCARTA_TOB1_PATHWAY	T_CELL_PROLIFERATION	0.0076981
KEGG_LEISHMANIA_INFECTION	KEGG_NATURAL_KILLER_CELL_MEDIATED_CYTOTOXICITY	0.0
BIOCARTA_AMI_PATHWAY	EXTRACELLULAR_MATRIX_STRUCTURAL_CONSTITUENT	0.00537707
KEGG_PRIMARY_IMMUNODEFICIENCY	REGULATION_OF_PHOSPHORYLATION	0.00373099
RESPONSE_TO_BIOTIC_STIMULUS	RESPONSE_TO_OTHER_ORGANISM	0.00017967
IMMUNOLOGICAL_SYNAPSE	REACTOME_TCR_SIGNALING	0.00042827
NETPATH_IL_4_PATHWAY_DOWN	REGULATION_OF_I_KAPPAB_KINASE_NF_KAPPAB_CASCADE	0.0
IMMUNE_RESPONSE	IMMUNOLOGICAL_SYNAPSE	0.00301216
NETPATH_EGFR1_PATHWAY_UP	RESPONSE_TO_BIOTIC_STIMULUS	0.0
NETPATH_IL_6_PATHWAY_UP	REACTOME_CLASS_A1_RHODOPSIN_LIKE_RECEPTORS	0.00064114
NETPATH_IL_5_PATHWAY_UP	REACTOME_SIGNALING_BY_PDGF	0.0
KEGG_LYSOSOME	KEGG_PRIMARY_IMMUNODEFICIENCY	0.00026501
CATION_HOMEOSTASIS	POSITIVE_REGULATION_OF_IMMUNE_SYSTEM_PROCESS	0.00254822
BIOCARTA_INFLAM_PATHWAY	REACTOME_CLASS_A1_RHODOPSIN_LIKE_RECEPTORS	0.00136943
KEGG_LEISHMANIA_INFECTION	T_CELL_PROLIFERATION	0.0096962
EXTRACELLULAR_MATRIX	REGULATION_OF_PHOSPHORYLATION	0.00832291
EXTRACELLULAR_MATRIX_PART	REACTOME_NCAM1_INTERACTIONS	0.00406242
KEGG_ANTIGEN_PROCESSING_AND_PRESENTATION	REGULATION_OF_IMMUNE_SYSTEM_PROCESS	0.0
BIOCARTA_LAIR_PATHWAY	REGULATION_OF_PHOSPHORYLATION	0.0221899
REACTOME_INTEGRIN_CELL_SURFACE_INTERACTIONS	REACTOME_PLATELET_ACTIVATION	0.0
CELLULAR_CATION_HOMEOSTASIS	CYTOKINE_ACTIVITY	0.0
KEGG_FOCAL_ADHESION	REACTOME_G_ALPHA_I_SIGNALLING_EVENTS	0.0002515
CALCIUM_ION_TRANSPORT	REACTOME_FORMATION_OF_PLATELET_PLUG	0.001063
DEFENSE_RESPONSE	POSITIVE_REGULATION_OF_T_CELL_PROLIFERATION	0.00385159
REACTOME_IMMUNOREGULATORY_INTERACTIONS_BETWEEN_A_LYMPHOID_AND_A_NON_LYMPHOID_CELL	REGULATION_OF_T_CELL_ACTIVATION	0.00844426
NETPATH_IL_1_PATHWAY_UP	REACTOME_INITIAL_TRIGGERING_OF_COMPLEMENT	9.885e-05
NETPATH_IL_3_PATHWAY_UP	RESPONSE_TO_BIOTIC_STIMULUS	0.00950436
KEGG_CYTOSOLIC_DNA_SENSING_PATHWAY	REGULATION_OF_IMMUNE_SYSTEM_PROCESS	0.0
CATION_HOMEOSTASIS	REACTOME_PLATELET_ADHESION_TO_EXPOSED_COLLAGEN	0.00151243
NETPATH_IL_4_PATHWAY_UP	POSITIVE_REGULATION_OF_CELL_CYCLE	0.05097075
BIOCARTA_TCYTOTOXIC_PATHWAY	CELL_ACTIVATION	0.0143027
BIOCARTA_CTLA4_PATHWAY	REGULATION_OF_I_KAPPAB_KINASE_NF_KAPPAB_CASCADE	0.00146675
KEGG_HEMATOPOIETIC_CELL_LINEAGE	NETPATH_IL_1_PATHWAY_DOWN	0.00111791
KEGG_SMALL_CELL_LUNG_CANCER	REACTOME_PROTEOLYTIC_CLEAVAGE_OF_SNARE_COMPLEX_PROTEINS	0.00544076
BIOCARTA_ACE2_PATHWAY	REACTOME_SIGNALING_BY_PDGF	0.00434002
NETPATH_IL_4_PATHWAY_DOWN	POSITIVE_REGULATION_OF_CELL_PROLIFERATION	0.0
KEGG_SMALL_CELL_LUNG_CANCER	NETPATH_IL_1_PATHWAY_UP	0.0
NETPATH_NOTCH_PATHWAY_UP	T_CELL_ACTIVATION	0.00011824
BIOCARTA_THELPER_PATHWAY	REACTOME_COLLAGEN_MEDIATED_ACTIVATION_CASCADE	0.00817071
NETPATH_EGFR1_PATHWAY_UP	NETPATH_IL_5_PATHWAY_UP	0.0
KEGG_T_CELL_RECEPTOR_SIGNALING_PATHWAY	NEUROTRANSMITTER_BINDING	0.00021505
IMMUNE_RESPONSE	NETPATH_IL_6_PATHWAY_UP	0.0
BIOCARTA_INFLAM_PATHWAY	NETPATH_IL_1_PATHWAY_DOWN	0.01494477
KEGG_NOD_LIKE_RECEPTOR_SIGNALING_PATHWAY	KEGG_TOLL_LIKE_RECEPTOR_SIGNALING_PATHWAY	0.0
EXTERNAL_SIDE_OF_PLASMA_MEMBRANE	NETPATH_B_CELL_RECEPTOR_PATHWAY_DOWN	0.01477451
BEHAVIOR	BIOCARTA_NO2IL12_PATHWAY	0.00541316
REGULATION_OF_RESPONSE_TO_STIMULUS	T_CELL_PROLIFERATION	0.00903116
NETPATH_IL_1_PATHWAY_UP	NETPATH_IL_7_PATHWAY_DOWN	0.00013076
DEFENSE_RESPONSE	REACTOME_PD1_SIGNALING	0.0091332
BIOCARTA_NO2IL12_PATHWAY	POSITIVE_REGULATION_OF_LYMPHOCYTE_ACTIVATION	0.01190908
KEGG_CYTOKINE_CYTOKINE_RECEPTOR_INTERACTION	KEGG_ECM_RECEPTOR_INTERACTION	0.00059696
KEGG_MATURITY_ONSET_DIABETES_OF_THE_YOUNG	RESPONSE_TO_BIOTIC_STIMULUS	0.00702483
NETPATH_NOTCH_PATHWAY_UP	REGULATION_OF_I_KAPPAB_KINASE_NF_KAPPAB_CASCADE	0.0
NETPATH_KIT_RECEPTOR_PATHWAY_UP	REACTOME_SIGNALING_BY_PDGF	0.0
KEGG_MATURITY_ONSET_DIABETES_OF_THE_YOUNG	LEUKOCYTE_ACTIVATION	0.00454628
KEGG_GRAFT_VERSUS_HOST_DISEASE	KEGG_T_CELL_RECEPTOR_SIGNALING_PATHWAY	0.00101389
COLLAGEN	REACTOME_INTEGRIN_CELL_SURFACE_INTERACTIONS	0.01926135
CHEMOKINE_RECEPTOR_BINDING	PROTEINACEOUS_EXTRACELLULAR_MATRIX	0.01576971
CYTOKINE_ACTIVITY	KEGG_INTESTINAL_IMMUNE_NETWORK_FOR_IGA_PRODUCTION	9.402e-05
BIOCARTA_TOB1_PATHWAY	PROTEINACEOUS_EXTRACELLULAR_MATRIX	0.18403794
REACTOME_GENERATION_OF_SECOND_MESSENGER_MOLECULES	REACTOME_G_ALPHA_I_SIGNALLING_EVENTS	0.00477999
BIOCARTA_IL7_PATHWAY	NETPATH_B_CELL_RECEPTOR_PATHWAY_DOWN	1.514e-05
NETPATH_IL_5_PATHWAY_UP	POSITIVE_REGULATION_OF_T_CELL_ACTIVATION	0.00383785
CORUM_55S_RIBOSOME,_MITOCHONDRIAL	NETPATH_IL_2_PATHWAY_DOWN	0.00202992
KEGG_INTESTINAL_IMMUNE_NETWORK_FOR_IGA_PRODUCTION	KEGG_MATURITY_ONSET_DIABETES_OF_THE_YOUNG	0.01054443
CHEMICAL_HOMEOSTASIS	KEGG_CHEMOKINE_SIGNALING_PATHWAY	0.0
KEGG_FOCAL_ADHESION	REACTOME_SIGNALING_BY_PDGF	0.0
BEHAVIOR	KEGG_SYSTEMIC_LUPUS_ERYTHEMATOSUS	0.0
EXTERNAL_SIDE_OF_PLASMA_MEMBRANE	KEGG_ALLOGRAFT_REJECTION	0.00649511
BIOCARTA_TCRA_PATHWAY	REACTOME_SEMAPHORIN_INTERACTIONS	0.00393538
CHEMICAL_HOMEOSTASIS	KEGG_FOCAL_ADHESION	0.0
BIOCARTA_TCRA_PATHWAY	RESPONSE_TO_OTHER_ORGANISM	0.00775145
KEGG_ALLOGRAFT_REJECTION	REACTOME_COLLAGEN_MEDIATED_ACTIVATION_CASCADE	0.00696383
BIOCARTA_TCRA_PATHWAY	MUSCLE_CELL_DIFFERENTIATION	0.00733901
BIOCARTA_IL17_PATHWAY	REACTOME_GENERATION_OF_SECOND_MESSENGER_MOLECULES	0.01348492
BEHAVIOR	BIOCARTA_THELPER_PATHWAY	0.03118989
LOCOMOTORY_BEHAVIOR	T_CELL_PROLIFERATION	0.01040242
PROTEINACEOUS_EXTRACELLULAR_MATRIX	REACTOME_INTEGRIN_CELL_SURFACE_INTERACTIONS	0.44832407
NETPATH_B_CELL_RECEPTOR_PATHWAY	STRUCTURAL_CONSTITUENT_OF_MUSCLE	0.00016204
CHEMOKINE_RECEPTOR_BINDING	KEGG_FOCAL_ADHESION	0.00917322
BIOCARTA_IL7_PATHWAY	REACTOME_AXON_GUIDANCE	0.0
KEGG_TOLL_LIKE_RECEPTOR_SIGNALING_PATHWAY	NETPATH_B_CELL_RECEPTOR_PATHWAY_DOWN	0.0
CELLULAR_DEFENSE_RESPONSE	CORUM_55S_RIBOSOME,_MITOCHONDRIAL	0.00719165
LEUKOCYTE_ACTIVATION	NETPATH_T_CELL_RECEPTOR_PATHWAY	0.0
EXTRACELLULAR_MATRIX_PART	KEGG_ECM_RECEPTOR_INTERACTION	0.0
KEGG_HEMATOPOIETIC_CELL_LINEAGE	KEGG_SYSTEMIC_LUPUS_ERYTHEMATOSUS	0.00219099
NETPATH_IL_1_PATHWAY_DOWN	REACTOME_COSTIMULATION_BY_THE_CD28_FAMILY	3.024e-05
BIOCARTA_LAIR_PATHWAY	NETPATH_IL_7_PATHWAY_DOWN	0.00912632
BIOCARTA_GRANULOCYTES_PATHWAY	REACTOME_G_ALPHA_I_SIGNALLING_EVENTS	0.00091451
NETPATH_EGFR1_PATHWAY_UP	NETPATH_IL_4_PATHWAY_DOWN	0.0
BIOCARTA_TCYTOTOXIC_PATHWAY	CELLULAR_DEFENSE_RESPONSE	0.01000593
KEGG_ECM_RECEPTOR_INTERACTION	REACTOME_DOWNSTREAM_TCR_SIGNALING	0.00680457
CYTOKINE_ACTIVITY	REACTOME_GENERATION_OF_SECOND_MESSENGER_MOLECULES	0.00463799
BASEMENT_MEMBRANE	POSITIVE_REGULATION_OF_CELL_CYCLE	0.02578857
BIOCARTA_GRANULOCYTES_PATHWAY	REACTOME_AXON_GUIDANCE	0.0042941
REACTOME_COLLAGEN_MEDIATED_ACTIVATION_CASCADE	RESPONSE_TO_OTHER_ORGANISM	0.00250205
BIOCARTA_GRANULOCYTES_PATHWAY	REACTOME_HEMOSTASIS	0.00959125
BIOCARTA_CTL_PATHWAY	BIOCARTA_LAIR_PATHWAY	0.00926266
LEUKOCYTE_ACTIVATION	REACTOME_G_ALPHA_I_SIGNALLING_EVENTS	0.00016988
BEHAVIOR	REACTOME_AXON_GUIDANCE	0.0
POSITIVE_REGULATION_OF_LYMPHOCYTE_ACTIVATION	REACTOME_G_ALPHA_I_SIGNALLING_EVENTS	0.00543864
KEGG_NOD_LIKE_RECEPTOR_SIGNALING_PATHWAY	NETPATH_IL_1_PATHWAY_UP	0.0
BEHAVIOR	REACTOME_HEMOSTASIS	0.0
POSITIVE_REGULATION_OF_IMMUNE_SYSTEM_PROCESS	RESPONSE_TO_OTHER_ORGANISM	0.00053981
CELL_MATURATION	EXTRACELLULAR_MATRIX	0.00547216
KEGG_LYSOSOME	REACTOME_COSTIMULATION_BY_THE_CD28_FAMILY	0.00010845
EXTRACELLULAR_MATRIX_PART	REACTOME_PROTEOLYTIC_CLEAVAGE_OF_SNARE_COMPLEX_PROTEINS	0.0051753
CELLULAR_DEFENSE_RESPONSE	KEGG_HEMATOPOIETIC_CELL_LINEAGE	0.0017546
CHANNEL_REGULATOR_ACTIVITY	REACTOME_FORMATION_OF_PLATELET_PLUG	0.00241278
NETPATH_IL_1_PATHWAY_DOWN	NETPATH_KIT_RECEPTOR_PATHWAY_UP	0.0
NETPATH_IL_3_PATHWAY_UP	REACTOME_CLASS_A1_RHODOPSIN_LIKE_RECEPTORS	4.625e-05
POSITIVE_REGULATION_OF_T_CELL_PROLIFERATION	REGULATION_OF_LYMPHOCYTE_ACTIVATION	0.00992782
CATION_HOMEOSTASIS	PROTEIN_DOMAIN_SPECIFIC_BINDING	0.00302271
CATION_HOMEOSTASIS	COLLAGEN	0.00124238
LYMPHOCYTE_ACTIVATION	REACTOME_AXON_GUIDANCE	0.0023743
REACTOME_CELL_SURFACE_INTERACTIONS_AT_THE_VASCULAR_WALL	REACTOME_G_ALPHA_I_SIGNALLING_EVENTS	0.00900498
CELLULAR_CATION_HOMEOSTASIS	KEGG_CHEMOKINE_SIGNALING_PATHWAY	0.0
KEGG_CHEMOKINE_SIGNALING_PATHWAY	REACTOME_BOTULINUM_NEUROTOXICITY	0.00592894
REACTOME_CHEMOKINE_RECEPTORS_BIND_CHEMOKINES	RESPONSE_TO_VIRUS	0.0
BIOCARTA_TCYTOTOXIC_PATHWAY	DEFENSE_RESPONSE	0.01146352
ION_HOMEOSTASIS	RESPONSE_TO_BIOTIC_STIMULUS	0.04608954
KEGG_CYTOKINE_CYTOKINE_RECEPTOR_INTERACTION	NETPATH_IL_4_PATHWAY_DOWN	0.0
KEGG_MATURITY_ONSET_DIABETES_OF_THE_YOUNG	POSITIVE_REGULATION_OF_CELL_PROLIFERATION	0.00811943
BIOCARTA_TCRA_PATHWAY	REACTOME_GENERATION_OF_SECOND_MESSENGER_MOLECULES	0.00096888
BIOCARTA_TOB1_PATHWAY	REACTOME_CELL_SURFACE_INTERACTIONS_AT_THE_VASCULAR_WALL	0.00875745
CHEMOKINE_RECEPTOR_BINDING	REACTOME_COSTIMULATION_BY_THE_CD28_FAMILY	0.01018904
REACTOME_INTEGRIN_CELL_SURFACE_INTERACTIONS	REACTOME_PD1_SIGNALING	0.01104965
POSITIVE_REGULATION_OF_T_CELL_ACTIVATION	REGULATION_OF_ANATOMICAL_STRUCTURE_MORPHOGENESIS	0.01070544
BIOCARTA_TOB1_PATHWAY	LOCOMOTORY_BEHAVIOR	0.09285213
BIOCARTA_IL7_PATHWAY	ION_HOMEOSTASIS	0.02217274
KEGG_SYSTEMIC_LUPUS_ERYTHEMATOSUS	NETPATH_IL_7_PATHWAY_DOWN	0.00612003
REACTOME_RNA_POLYMERASE_I_PROMOTER_OPENING	REGULATION_OF_I_KAPPAB_KINASE_NF_KAPPAB_CASCADE	0.00200197
BIOCARTA_TOB1_PATHWAY	REACTOME_INTEGRIN_CELL_SURFACE_INTERACTIONS	0.0038458
BIOCARTA_IL17_PATHWAY	PROTEIN_DOMAIN_SPECIFIC_BINDING	0.00629931
KEGG_ALLOGRAFT_REJECTION	KEGG_LEUKOCYTE_TRANSENDOTHELIAL_MIGRATION	0.002046
BIOCARTA_CTL_PATHWAY	BIOCARTA_INFLAM_PATHWAY	0.0090442
KEGG_LYSOSOME	NETPATH_IL_2_PATHWAY_DOWN	0.00014734
CHEMICAL_HOMEOSTASIS	LOCOMOTORY_BEHAVIOR	0.0
KEGG_NATURAL_KILLER_CELL_MEDIATED_CYTOTOXICITY	KEGG_SMALL_CELL_LUNG_CANCER	0.0
BIOCARTA_IL17_PATHWAY	T_CELL_ACTIVATION	0.01569837
LEUKOCYTE_ACTIVATION	NETPATH_ID_PATHWAY_DOWN	0.0085878
CARBOXYPEPTIDASE_ACTIVITY	G_PROTEIN_COUPLED_RECEPTOR_BINDING	0.00644778
BIOCARTA_IL7_PATHWAY	REACTOME_RNA_POLYMERASE_I_PROMOTER_OPENING	0.00136636
KEGG_INTESTINAL_IMMUNE_NETWORK_FOR_IGA_PRODUCTION	REACTOME_CLASS_A1_RHODOPSIN_LIKE_RECEPTORS	0.00039486
NETPATH_KIT_RECEPTOR_PATHWAY_UP	PROTEINACEOUS_EXTRACELLULAR_MATRIX	0.01560431
REACTOME_INITIAL_TRIGGERING_OF_COMPLEMENT	REGULATION_OF_IMMUNE_SYSTEM_PROCESS	0.0
MUSCLE_CELL_DIFFERENTIATION	REACTOME_NCAM1_INTERACTIONS	0.00633959
CORUM_55S_RIBOSOME,_MITOCHONDRIAL	NETPATH_IL_4_PATHWAY_DOWN	0.00602275
KEGG_FOCAL_ADHESION	NETPATH_IL_3_PATHWAY_UP	0.00836403
DEVELOPMENTAL_MATURATION	PROTEINACEOUS_EXTRACELLULAR_MATRIX	0.00796446
POSITIVE_REGULATION_OF_MULTICELLULAR_ORGANISMAL_PROCESS	REGULATION_OF_IMMUNE_SYSTEM_PROCESS	0.00055547
COLLAGEN	KEGG_NATURAL_KILLER_CELL_MEDIATED_CYTOTOXICITY	0.00400675
KEGG_NATURAL_KILLER_CELL_MEDIATED_CYTOTOXICITY	KEGG_PRIMARY_IMMUNODEFICIENCY	0.0
CYTOKINE_ACTIVITY	NETPATH_IL_3_PATHWAY_UP	0.00124475
NETPATH_NOTCH_PATHWAY_UP	POSITIVE_REGULATION_OF_T_CELL_PROLIFERATION	0.00561067
NETPATH_IL_1_PATHWAY_DOWN	NETPATH_IL_1_PATHWAY_UP	0.0
NETPATH_IL_4_PATHWAY_DOWN	T_CELL_ACTIVATION	0.00390146
AUXILIARY_TRANSPORT_PROTEIN_ACTIVITY	REGULATION_OF_I_KAPPAB_KINASE_NF_KAPPAB_CASCADE	0.01109601
KEGG_INTESTINAL_IMMUNE_NETWORK_FOR_IGA_PRODUCTION	NETPATH_KIT_RECEPTOR_PATHWAY_UP	0.02464927
CELLULAR_DEFENSE_RESPONSE	NETPATH_T_CELL_RECEPTOR_PATHWAY_DOWN	0.00209817
REACTOME_INITIAL_TRIGGERING_OF_COMPLEMENT	T_CELL_ACTIVATION	0.01099629
AUXILIARY_TRANSPORT_PROTEIN_ACTIVITY	CELL_ACTIVATION	0.00394624
AUXILIARY_TRANSPORT_PROTEIN_ACTIVITY	REACTOME_NCAM1_INTERACTIONS	0.00324569
BIOCARTA_TCYTOTOXIC_PATHWAY	EXTERNAL_SIDE_OF_PLASMA_MEMBRANE	0.00621762
CARBOXYPEPTIDASE_ACTIVITY	CELL_ACTIVATION	0.00497001
BEHAVIOR	REACTOME_INITIAL_TRIGGERING_OF_COMPLEMENT	0.00507082
CELLULAR_DEFENSE_RESPONSE	REGULATION_OF_ANATOMICAL_STRUCTURE_MORPHOGENESIS	0.0166997
NETPATH_IL_6_PATHWAY_UP	REACTOME_PLATELET_ADHESION_TO_EXPOSED_COLLAGEN	0.0084266
KEGG_T_CELL_RECEPTOR_SIGNALING_PATHWAY	NETPATH_IL_7_PATHWAY_DOWN	0.00020433
BIOCARTA_INFLAM_PATHWAY	BIOCARTA_TOB1_PATHWAY	0.04153771
CARBOXYPEPTIDASE_ACTIVITY	REACTOME_PEPTIDE_LIGAND_BINDING_RECEPTORS	0.0283939
NETPATH_IL_5_PATHWAY_UP	REGULATION_OF_IMMUNE_SYSTEM_PROCESS	0.0
KEGG_NATURAL_KILLER_CELL_MEDIATED_CYTOTOXICITY	REGULATION_OF_ANATOMICAL_STRUCTURE_MORPHOGENESIS	2.279e-05
NETPATH_KIT_RECEPTOR_PATHWAY_UP	RESPONSE_TO_VIRUS	0.00120892
CELLULAR_CATION_HOMEOSTASIS	CHEMICAL_HOMEOSTASIS	0.00721285
KEGG_ASTHMA	KEGG_ECM_RECEPTOR_INTERACTION	0.00315918
KEGG_SMALL_CELL_LUNG_CANCER	REGULATION_OF_T_CELL_ACTIVATION	0.01210492
CHEMOKINE_RECEPTOR_BINDING	REGULATION_OF_I_KAPPAB_KINASE_NF_KAPPAB_CASCADE	0.00805242
BIOCARTA_CYTOKINE_PATHWAY	NETPATH_B_CELL_RECEPTOR_PATHWAY	0.00662831
BIOCARTA_CTL_PATHWAY	KEGG_ASTHMA	0.00887543
NETPATH_IL_1_PATHWAY_DOWN	PROTEINACEOUS_EXTRACELLULAR_MATRIX	0.00012726
NETPATH_IL_4_PATHWAY_UP	RESPONSE_TO_OTHER_ORGANISM	0.0
IMMUNE_RESPONSE	KEGG_NOD_LIKE_RECEPTOR_SIGNALING_PATHWAY	0.0
CHEMOKINE_ACTIVITY	KEGG_ECM_RECEPTOR_INTERACTION	0.01726842
REACTOME_COSTIMULATION_BY_THE_CD28_FAMILY	REACTOME_NCAM1_INTERACTIONS	0.00498718
KEGG_MATURITY_ONSET_DIABETES_OF_THE_YOUNG	REACTOME_COSTIMULATION_BY_THE_CD28_FAMILY	0.00125036
BIOCARTA_CTLA4_PATHWAY	BIOCARTA_CYTOKINE_PATHWAY	0.00731271
BIOCARTA_CYTOKINE_PATHWAY	BIOCARTA_IL7_PATHWAY	0.00889904
KEGG_NOD_LIKE_RECEPTOR_SIGNALING_PATHWAY	LOCOMOTORY_BEHAVIOR	0.0
LOCOMOTORY_BEHAVIOR	NETPATH_IL_7_PATHWAY_DOWN	0.00116116
ION_HOMEOSTASIS	POSITIVE_REGULATION_OF_T_CELL_ACTIVATION	0.01241516
KEGG_LEISHMANIA_INFECTION	REACTOME_AXON_GUIDANCE	0.0
REACTOME_PLATELET_ADHESION_TO_EXPOSED_COLLAGEN	REGULATION_OF_T_CELL_ACTIVATION	0.01162849
CHANNEL_REGULATOR_ACTIVITY	NETPATH_ID_PATHWAY_DOWN	0.00692901
NETPATH_B_CELL_RECEPTOR_PATHWAY	REACTOME_RNA_POLYMERASE_I_PROMOTER_OPENING	0.0
KEGG_SYSTEMIC_LUPUS_ERYTHEMATOSUS	REACTOME_PLATELET_ADHESION_TO_EXPOSED_COLLAGEN	0.00126134
KEGG_ANTIGEN_PROCESSING_AND_PRESENTATION	KEGG_HEMATOPOIETIC_CELL_LINEAGE	0.00065273
EXTRACELLULAR_MATRIX_STRUCTURAL_CONSTITUENT	KEGG_VIRAL_MYOCARDITIS	0.00543381
BIOCARTA_CTLA4_PATHWAY	KEGG_HEMATOPOIETIC_CELL_LINEAGE	0.00535758
CHANNEL_REGULATOR_ACTIVITY	ION_HOMEOSTASIS	0.00224624
CYTOKINE_ACTIVITY	KEGG_LEISHMANIA_INFECTION	0.0030134
KEGG_NOD_LIKE_RECEPTOR_SIGNALING_PATHWAY	REACTOME_PEPTIDE_LIGAND_BINDING_RECEPTORS	0.0
CHEMICAL_HOMEOSTASIS	REACTOME_CHEMOKINE_RECEPTORS_BIND_CHEMOKINES	0.0
BIOCARTA_CTLA4_PATHWAY	RESPONSE_TO_VIRUS	0.00972184
BASEMENT_MEMBRANE	REACTOME_PLATELET_ADHESION_TO_EXPOSED_COLLAGEN	0.00588225
BIOCARTA_TH1TH2_PATHWAY	POSITIVE_REGULATION_OF_CELL_CYCLE	0.01159264
ION_HOMEOSTASIS	REACTOME_GENERATION_OF_SECOND_MESSENGER_MOLECULES	0.00945981
REACTOME_IMMUNOREGULATORY_INTERACTIONS_BETWEEN_A_LYMPHOID_AND_A_NON_LYMPHOID_CELL	REACTOME_TRANSLOCATION_OF_ZAP70_TO_IMMUNOLOGICAL_SYNAPSE	0.03186652
KEGG_FOCAL_ADHESION	REACTOME_COLLAGEN_MEDIATED_ACTIVATION_CASCADE	0.0
CATION_HOMEOSTASIS	LOCOMOTORY_BEHAVIOR	0.0
BIOCARTA_IL17_PATHWAY	CATION_HOMEOSTASIS	0.00893597
KEGG_SYSTEMIC_LUPUS_ERYTHEMATOSUS	LOCOMOTORY_BEHAVIOR	0.0
NEUROTRANSMITTER_BINDING	REACTOME_SIGNALING_BY_PDGF	0.00029182
COLLAGEN	REACTOME_IMMUNOREGULATORY_INTERACTIONS_BETWEEN_A_LYMPHOID_AND_A_NON_LYMPHOID_CELL	0.00993445
KEGG_ALLOGRAFT_REJECTION	KEGG_T_CELL_RECEPTOR_SIGNALING_PATHWAY	0.00174767
POSITIVE_REGULATION_OF_IMMUNE_SYSTEM_PROCESS	REACTOME_DOWNSTREAM_TCR_SIGNALING	0.0
BIOCARTA_CTL_PATHWAY	REACTOME_GENERATION_OF_SECOND_MESSENGER_MOLECULES	0.01667896
BIOCARTA_CTL_PATHWAY	NETPATH_IL_5_PATHWAY_UP	0.00266159
REACTOME_GENERATION_OF_SECOND_MESSENGER_MOLECULES	ST_T_CELL_SIGNAL_TRANSDUCTION	0.0222738
REACTOME_PLATELET_ACTIVATION	REACTOME_RNA_POLYMERASE_I_PROMOTER_OPENING	0.00330852
PROTEIN_DOMAIN_SPECIFIC_BINDING	REACTOME_FORMATION_OF_PLATELET_PLUG	0.0
BIOCARTA_CTLA4_PATHWAY	CELLULAR_DEFENSE_RESPONSE	0.01941912
REACTOME_COSTIMULATION_BY_THE_CD28_FAMILY	RESPONSE_TO_VIRUS	0.00151151
NEUROPEPTIDE_BINDING	REACTOME_SIGNALING_BY_PDGF	0.01026558
BIOCARTA_CTL_PATHWAY	POSITIVE_REGULATION_OF_IMMUNE_SYSTEM_PROCESS	0.00388792
DEVELOPMENTAL_MATURATION	KEGG_NATURAL_KILLER_CELL_MEDIATED_CYTOTOXICITY	2.225e-05
KEGG_ALLOGRAFT_REJECTION	KEGG_SYSTEMIC_LUPUS_ERYTHEMATOSUS	0.00672436
BIOCARTA_CTLA4_PATHWAY	REACTOME_RNA_POLYMERASE_I_PROMOTER_OPENING	0.00775302
BIOCARTA_CTLA4_PATHWAY	BIOCARTA_GRANULOCYTES_PATHWAY	0.01304526
G_PROTEIN_COUPLED_RECEPTOR_BINDING	ION_HOMEOSTASIS	0.0
NETPATH_T_CELL_RECEPTOR_PATHWAY	POSITIVE_REGULATION_OF_MULTICELLULAR_ORGANISMAL_PROCESS	0.0
ION_HOMEOSTASIS	NETPATH_EGFR1_PATHWAY_UP	0.0
BIOCARTA_TCRA_PATHWAY	KEGG_LEUKOCYTE_TRANSENDOTHELIAL_MIGRATION	0.00037583
LYMPHOCYTE_ACTIVATION	RESPONSE_TO_VIRUS	0.01353675
KEGG_T_CELL_RECEPTOR_SIGNALING_PATHWAY	NETPATH_IL_1_PATHWAY_UP	0.0
KEGG_SMALL_CELL_LUNG_CANCER	REACTOME_COLLAGEN_MEDIATED_ACTIVATION_CASCADE	0.0
NETPATH_IL_5_PATHWAY_UP	POSITIVE_REGULATION_OF_T_CELL_PROLIFERATION	0.00402321
BIOCARTA_TH1TH2_PATHWAY	KEGG_TOLL_LIKE_RECEPTOR_SIGNALING_PATHWAY	0.00443668
BEHAVIOR	RESPONSE_TO_VIRUS	0.0
CYTOKINE_ACTIVITY	POSITIVE_REGULATION_OF_T_CELL_PROLIFERATION	0.03158098
KEGG_TYPE_I_DIABETES_MELLITUS	REACTOME_NCAM1_INTERACTIONS	0.00577016
BIOCARTA_AMI_PATHWAY	NETPATH_IL_6_PATHWAY_UP	0.0
KEGG_ALLOGRAFT_REJECTION	NETPATH_B_CELL_RECEPTOR_PATHWAY_DOWN	0.0019698
COLLAGEN	G_PROTEIN_COUPLED_RECEPTOR_BINDING	0.00497758
REACTOME_CLASS_A1_RHODOPSIN_LIKE_RECEPTORS	REGULATION_OF_T_CELL_ACTIVATION	0.00345474
NETPATH_IL_4_PATHWAY_DOWN	REGULATION_OF_LYMPHOCYTE_ACTIVATION	0.00445204
CELL_ACTIVATION	KEGG_ASTHMA	0.00900885
BIOCARTA_TCRA_PATHWAY	REACTOME_INTEGRIN_CELL_SURFACE_INTERACTIONS	0.00025683
NETPATH_IL_4_PATHWAY_DOWN	REACTOME_CHEMOKINE_RECEPTORS_BIND_CHEMOKINES	1.541e-05
NETPATH_EGFR1_PATHWAY_UP	NETPATH_T_CELL_RECEPTOR_PATHWAY_DOWN	0.0
BIOCARTA_IL17_PATHWAY	REACTOME_DOWNSTREAM_TCR_SIGNALING	0.00718266
BIOCARTA_TCRA_PATHWAY	POSITIVE_REGULATION_OF_CELL_CYCLE	0.00774016
NETPATH_IL_5_PATHWAY_UP	NETPATH_IL_6_PATHWAY_UP	0.0
POSITIVE_REGULATION_OF_T_CELL_ACTIVATION	REACTOME_GENERATION_OF_SECOND_MESSENGER_MOLECULES	0.00371198
CORUM_55S_RIBOSOME,_MITOCHONDRIAL	KEGG_NOD_LIKE_RECEPTOR_SIGNALING_PATHWAY	0.00447101
KEGG_TYPE_I_DIABETES_MELLITUS	LYMPHOCYTE_ACTIVATION	0.00366025
CYTOKINE_ACTIVITY	REACTOME_PHOSPHORYLATION_OF_CD3_AND_TCR_ZETA_CHAINS	0.00983101
KEGG_T_CELL_RECEPTOR_SIGNALING_PATHWAY	REACTOME_CELL_SURFACE_INTERACTIONS_AT_THE_VASCULAR_WALL	0.0
BEHAVIOR	REACTOME_PHOSPHORYLATION_OF_CD3_AND_TCR_ZETA_CHAINS	0.03479208
NETPATH_IL_5_PATHWAY_UP	NETPATH_IL_7_PATHWAY_DOWN	0.00048462
REACTOME_RNA_POLYMERASE_I_PROMOTER_OPENING	REACTOME_TRANSLOCATION_OF_ZAP70_TO_IMMUNOLOGICAL_SYNAPSE	0.01132433
BEHAVIOR	BIOCARTA_IL17_PATHWAY	0.012484
BIOCARTA_TCRA_PATHWAY	NETPATH_IL_6_PATHWAY_UP	0.00594218
BIOCARTA_CTL_PATHWAY	REACTOME_SEMAPHORIN_INTERACTIONS	0.00271345
CELL_ACTIVATION	NETPATH_IL_3_PATHWAY_UP	0.0014508
CHEMICAL_HOMEOSTASIS	NETPATH_ID_PATHWAY_DOWN	0.00077604
NETPATH_IL_7_PATHWAY_DOWN	REACTOME_SEMAPHORIN_INTERACTIONS	0.00294241
REACTOME_NCAM1_INTERACTIONS	REACTOME_PROTEOLYTIC_CLEAVAGE_OF_SNARE_COMPLEX_PROTEINS	0.00593281
KEGG_ALLOGRAFT_REJECTION	REACTOME_HEMOSTASIS	0.00014407
REACTOME_PHOSPHORYLATION_OF_CD3_AND_TCR_ZETA_CHAINS	RESPONSE_TO_BIOTIC_STIMULUS	0.00781751
BIOCARTA_CTL_PATHWAY	KEGG_INTESTINAL_IMMUNE_NETWORK_FOR_IGA_PRODUCTION	0.00793867
KEGG_LYSOSOME	KEGG_TOLL_LIKE_RECEPTOR_SIGNALING_PATHWAY	4.01e-05
REACTOME_CELL_SURFACE_INTERACTIONS_AT_THE_VASCULAR_WALL	REACTOME_CHEMOKINE_RECEPTORS_BIND_CHEMOKINES	0.04760644
REACTOME_CELL_SURFACE_INTERACTIONS_AT_THE_VASCULAR_WALL	ST_T_CELL_SIGNAL_TRANSDUCTION	0.0
BIOCARTA_THELPER_PATHWAY	REGULATION_OF_I_KAPPAB_KINASE_NF_KAPPAB_CASCADE	0.01253339
KEGG_ECM_RECEPTOR_INTERACTION	POSITIVE_REGULATION_OF_CELL_PROLIFERATION	0.0
KEGG_GRAFT_VERSUS_HOST_DISEASE	RESPONSE_TO_BIOTIC_STIMULUS	0.00583069
CHEMOKINE_RECEPTOR_BINDING	REACTOME_GENERATION_OF_SECOND_MESSENGER_MOLECULES	0.0085219
NETPATH_IL_5_PATHWAY_UP	REACTOME_DOWNSTREAM_TCR_SIGNALING	0.0
NETPATH_IL_2_PATHWAY_DOWN	REACTOME_SYNTHESIS_OF_BILE_ACIDS_AND_BILE_SALTS_VIA_24_HYDROXYCHOLESTEROL	0.0068465
BIOCARTA_AMI_PATHWAY	REACTOME_CLASS_A1_RHODOPSIN_LIKE_RECEPTORS	0.0
NEUROTRANSMITTER_BINDING	PROTEIN_DOMAIN_SPECIFIC_BINDING	0.00086285
LYMPHOCYTE_ACTIVATION	NETPATH_IL_7_PATHWAY_DOWN	0.0070295
BIOCARTA_TCRA_PATHWAY	REACTOME_PD1_SIGNALING	0.0155841
CHANNEL_REGULATOR_ACTIVITY	REACTOME_TCR_SIGNALING	0.00479336
BIOCARTA_GRANULOCYTES_PATHWAY	REACTOME_CHEMOKINE_RECEPTORS_BIND_CHEMOKINES	0.00465745
KEGG_ANTIGEN_PROCESSING_AND_PRESENTATION	REGULATION_OF_T_CELL_ACTIVATION	0.00511717
PROTEINACEOUS_EXTRACELLULAR_MATRIX	REACTOME_GENERATION_OF_SECOND_MESSENGER_MOLECULES	0.01179988
KEGG_CYTOSOLIC_DNA_SENSING_PATHWAY	LOCOMOTORY_BEHAVIOR	0.00032625
IMMUNOLOGICAL_SYNAPSE	REACTOME_RNA_POLYMERASE_I_PROMOTER_OPENING	0.00853326
KEGG_CELL_ADHESION_MOLECULES_CAMS	POSITIVE_REGULATION_OF_T_CELL_ACTIVATION	0.01020292
NETPATH_IL_4_PATHWAY_DOWN	REACTOME_BOTULINUM_NEUROTOXICITY	0.01550057
KEGG_INTESTINAL_IMMUNE_NETWORK_FOR_IGA_PRODUCTION	REACTOME_PLATELET_ADHESION_TO_EXPOSED_COLLAGEN	0.00970212
BIOCARTA_CTL_PATHWAY	REACTOME_TRANSLOCATION_OF_ZAP70_TO_IMMUNOLOGICAL_SYNAPSE	0.03462797
CELLULAR_DEFENSE_RESPONSE	KEGG_RIG_I_LIKE_RECEPTOR_SIGNALING_PATHWAY	0.00620849
BIOCARTA_LAIR_PATHWAY	T_CELL_ACTIVATION	0.0113954
ION_HOMEOSTASIS	KEGG_CHEMOKINE_SIGNALING_PATHWAY	0.0
BIOCARTA_CTLA4_PATHWAY	REACTOME_COLLAGEN_MEDIATED_ACTIVATION_CASCADE	0.00078444
KEGG_T_CELL_RECEPTOR_SIGNALING_PATHWAY	POSITIVE_REGULATION_OF_IMMUNE_SYSTEM_PROCESS	0.0
BIOCARTA_TCRA_PATHWAY	EXTERNAL_SIDE_OF_PLASMA_MEMBRANE	0.00988609
KEGG_SMALL_CELL_LUNG_CANCER	REGULATION_OF_ANATOMICAL_STRUCTURE_MORPHOGENESIS	3.18e-06
AUXILIARY_TRANSPORT_PROTEIN_ACTIVITY	REACTOME_GENERATION_OF_SECOND_MESSENGER_MOLECULES	0.0078714
REACTOME_PD1_SIGNALING	REACTOME_TCR_SIGNALING	0.00272944
BIOCARTA_CTLA4_PATHWAY	CHEMOKINE_RECEPTOR_BINDING	0.01056048
KEGG_LYSOSOME	RESPONSE_TO_OTHER_ORGANISM	0.0023544
REACTOME_CLASS_A1_RHODOPSIN_LIKE_RECEPTORS	REGULATION_OF_IMMUNE_SYSTEM_PROCESS	0.00166556
BIOCARTA_IL17_PATHWAY	RESPONSE_TO_BIOTIC_STIMULUS	0.00289483
KEGG_NATURAL_KILLER_CELL_MEDIATED_CYTOTOXICITY	REACTOME_NCAM1_INTERACTIONS	0.00340494
KEGG_ANTIGEN_PROCESSING_AND_PRESENTATION	REACTOME_INITIAL_TRIGGERING_OF_COMPLEMENT	0.00557595
CELL_MATURATION	REACTOME_FORMATION_OF_PLATELET_PLUG	0.0
NEUROPEPTIDE_BINDING	REACTOME_IMMUNOREGULATORY_INTERACTIONS_BETWEEN_A_LYMPHOID_AND_A_NON_LYMPHOID_CELL	0.00761882
NETPATH_B_CELL_RECEPTOR_PATHWAY_DOWN	REACTOME_HEMOSTASIS	0.0
REACTOME_PLATELET_ACTIVATION	ST_T_CELL_SIGNAL_TRANSDUCTION	0.0
KEGG_AUTOIMMUNE_THYROID_DISEASE	KEGG_NOD_LIKE_RECEPTOR_SIGNALING_PATHWAY	0.00220706
REACTOME_PLATELET_ADHESION_TO_EXPOSED_COLLAGEN	REGULATION_OF_ANATOMICAL_STRUCTURE_MORPHOGENESIS	0.00625943
KEGG_CELL_ADHESION_MOLECULES_CAMS	KEGG_T_CELL_RECEPTOR_SIGNALING_PATHWAY	0.01799267
BASEMENT_MEMBRANE	KEGG_TOLL_LIKE_RECEPTOR_SIGNALING_PATHWAY	0.00689359
POSITIVE_REGULATION_OF_T_CELL_ACTIVATION	REACTOME_PD1_SIGNALING	0.01023596
NETPATH_B_CELL_RECEPTOR_PATHWAY_DOWN	POSITIVE_REGULATION_OF_LYMPHOCYTE_ACTIVATION	0.00494574
GABA_RECEPTOR_ACTIVITY	REACTOME_COLLAGEN_MEDIATED_ACTIVATION_CASCADE	0.00706325
REACTOME_TCR_SIGNALING	REGULATION_OF_I_KAPPAB_KINASE_NF_KAPPAB_CASCADE	0.0
REACTOME_PHOSPHORYLATION_OF_CD3_AND_TCR_ZETA_CHAINS	REGULATION_OF_T_CELL_ACTIVATION	0.00515359
KEGG_LYSOSOME	NETPATH_ID_PATHWAY_DOWN	0.00804686
KEGG_FOCAL_ADHESION	REACTOME_PD1_SIGNALING	0.00646491
ION_HOMEOSTASIS	REACTOME_TRANSLOCATION_OF_ZAP70_TO_IMMUNOLOGICAL_SYNAPSE	0.009243
EXTRACELLULAR_MATRIX_PART	REACTOME_SIGNALING_BY_PDGF	0.00110969
KEGG_ECM_RECEPTOR_INTERACTION	REACTOME_CLASS_A1_RHODOPSIN_LIKE_RECEPTORS	0.0
BIOCARTA_TH1TH2_PATHWAY	REACTOME_AXON_GUIDANCE	0.00597443
BIOCARTA_GRANULOCYTES_PATHWAY	KEGG_RIG_I_LIKE_RECEPTOR_SIGNALING_PATHWAY	0.00119868
REACTOME_PEPTIDE_LIGAND_BINDING_RECEPTORS	REGULATION_OF_I_KAPPAB_KINASE_NF_KAPPAB_CASCADE	0.01099602
EXTRACELLULAR_MATRIX_STRUCTURAL_CONSTITUENT	NETPATH_IL_1_PATHWAY_DOWN	0.00022274
NETPATH_T_CELL_RECEPTOR_PATHWAY	REACTOME_GENERATION_OF_SECOND_MESSENGER_MOLECULES	0.0
KEGG_LEUKOCYTE_TRANSENDOTHELIAL_MIGRATION	REACTOME_IMMUNOREGULATORY_INTERACTIONS_BETWEEN_A_LYMPHOID_AND_A_NON_LYMPHOID_CELL	0.01393418
REACTOME_DOWNSTREAM_TCR_SIGNALING	REACTOME_INTEGRIN_CELL_SURFACE_INTERACTIONS	0.0
REACTOME_CHEMOKINE_RECEPTORS_BIND_CHEMOKINES	REGULATION_OF_RESPONSE_TO_STIMULUS	0.00253397
NETPATH_B_CELL_RECEPTOR_PATHWAY	PROTEINACEOUS_EXTRACELLULAR_MATRIX	0.00490665
BIOCARTA_INFLAM_PATHWAY	KEGG_SYSTEMIC_LUPUS_ERYTHEMATOSUS	0.00491596
POSITIVE_REGULATION_OF_CELL_CYCLE	ST_T_CELL_SIGNAL_TRANSDUCTION	0.0123186
REACTOME_COLLAGEN_MEDIATED_ACTIVATION_CASCADE	REGULATION_OF_RESPONSE_TO_STIMULUS	1.795e-05
BIOCARTA_THELPER_PATHWAY	KEGG_GRAFT_VERSUS_HOST_DISEASE	0.01004341
REACTOME_PLATELET_ACTIVATION	REGULATION_OF_RESPONSE_TO_STIMULUS	0.0
BIOCARTA_CTL_PATHWAY	REACTOME_CELL_SURFACE_INTERACTIONS_AT_THE_VASCULAR_WALL	0.00206182
CHANNEL_REGULATOR_ACTIVITY	STRUCTURAL_CONSTITUENT_OF_MUSCLE	0.00585292
REACTOME_PROTEOLYTIC_CLEAVAGE_OF_SNARE_COMPLEX_PROTEINS	REGULATION_OF_I_KAPPAB_KINASE_NF_KAPPAB_CASCADE	0.01771723
KEGG_ECM_RECEPTOR_INTERACTION	KEGG_TOLL_LIKE_RECEPTOR_SIGNALING_PATHWAY	0.19078782
NEUROTRANSMITTER_BINDING	T_CELL_PROLIFERATION	0.00493751
CELLULAR_CATION_HOMEOSTASIS	CELL_ACTIVATION	0.00119955
NETPATH_B_CELL_RECEPTOR_PATHWAY	NETPATH_IL_1_PATHWAY_UP	0.0
NETPATH_IL_3_PATHWAY_UP	REACTOME_DOWNSTREAM_TCR_SIGNALING	2.992e-05
IMMUNE_RESPONSE	NETPATH_IL_3_PATHWAY_UP	0.0
IMMUNOLOGICAL_SYNAPSE	POSITIVE_REGULATION_OF_CELL_PROLIFERATION	0.00139583
BIOCARTA_CTL_PATHWAY	REACTOME_PD1_SIGNALING	0.02654982
NETPATH_EGFR1_PATHWAY_UP	REACTOME_PLATELET_ADHESION_TO_EXPOSED_COLLAGEN	0.00142918
POSITIVE_REGULATION_OF_MULTICELLULAR_ORGANISMAL_PROCESS	REACTOME_INITIAL_TRIGGERING_OF_COMPLEMENT	0.0
BEHAVIOR	KEGG_CELL_ADHESION_MOLECULES_CAMS	0.01117674
CHANNEL_REGULATOR_ACTIVITY	KEGG_T_CELL_RECEPTOR_SIGNALING_PATHWAY	0.00357731
PROTEIN_DOMAIN_SPECIFIC_BINDING	REACTOME_SIGNALING_BY_PDGF	0.0
KEGG_CYTOKINE_CYTOKINE_RECEPTOR_INTERACTION	NETPATH_IL_4_PATHWAY_UP	0.0
CHEMOKINE_ACTIVITY	REACTOME_PHOSPHORYLATION_OF_CD3_AND_TCR_ZETA_CHAINS	0.00984356
NEUROPEPTIDE_BINDING	RESPONSE_TO_BIOTIC_STIMULUS	0.00650152
KEGG_LEUKOCYTE_TRANSENDOTHELIAL_MIGRATION	NETPATH_IL_4_PATHWAY_UP	0.0
DEFENSE_RESPONSE	T_CELL_ACTIVATION	0.00778903
KEGG_VIRAL_MYOCARDITIS	NETPATH_KIT_RECEPTOR_PATHWAY_UP	0.00089432
NETPATH_IL_4_PATHWAY_UP	REACTOME_FORMATION_OF_PLATELET_PLUG	0.0
CHEMICAL_HOMEOSTASIS	REACTOME_G_ALPHA_I_SIGNALLING_EVENTS	0.0
BIOCARTA_TCRA_PATHWAY	NETPATH_IL_1_PATHWAY_DOWN	0.01060235
NETPATH_IL_4_PATHWAY_UP	REACTOME_INTEGRIN_CELL_SURFACE_INTERACTIONS	0.0
BIOCARTA_INFLAM_PATHWAY	CHEMOKINE_RECEPTOR_BINDING	0.00554916
DEFENSE_RESPONSE	REACTOME_TRANSLOCATION_OF_ZAP70_TO_IMMUNOLOGICAL_SYNAPSE	0.015593
POSITIVE_REGULATION_OF_CELL_PROLIFERATION	REACTOME_P2Y_RECEPTORS	0.007083
POSITIVE_REGULATION_OF_IMMUNE_SYSTEM_PROCESS	T_CELL_ACTIVATION	0.00368209
KEGG_ASTHMA	REACTOME_PHOSPHORYLATION_OF_CD3_AND_TCR_ZETA_CHAINS	0.00921568
KEGG_INTESTINAL_IMMUNE_NETWORK_FOR_IGA_PRODUCTION	KEGG_RIG_I_LIKE_RECEPTOR_SIGNALING_PATHWAY	0.0
KEGG_INTESTINAL_IMMUNE_NETWORK_FOR_IGA_PRODUCTION	PROTEIN_DOMAIN_SPECIFIC_BINDING	0.00215579
REACTOME_CLASS_A1_RHODOPSIN_LIKE_RECEPTORS	REGULATION_OF_ANATOMICAL_STRUCTURE_MORPHOGENESIS	0.0136272
BASEMENT_MEMBRANE	KEGG_AUTOIMMUNE_THYROID_DISEASE	0.00590772
POSITIVE_REGULATION_OF_MULTICELLULAR_ORGANISMAL_PROCESS	PROTEIN_DOMAIN_SPECIFIC_BINDING	0.0
KEGG_T_CELL_RECEPTOR_SIGNALING_PATHWAY	NETPATH_IL_3_PATHWAY_UP	0.00154929
KEGG_ECM_RECEPTOR_INTERACTION	REACTOME_IMMUNOREGULATORY_INTERACTIONS_BETWEEN_A_LYMPHOID_AND_A_NON_LYMPHOID_CELL	0.00037924
DEVELOPMENTAL_MATURATION	NETPATH_IL_3_PATHWAY_UP	0.01223154
DEFENSE_RESPONSE	NETPATH_IL_1_PATHWAY_UP	0.0
POSITIVE_REGULATION_OF_CELL_CYCLE	REACTOME_SEMAPHORIN_INTERACTIONS	0.00185438
KEGG_INTESTINAL_IMMUNE_NETWORK_FOR_IGA_PRODUCTION	NETPATH_IL_4_PATHWAY_DOWN	0.01555378
BIOCARTA_CTLA4_PATHWAY	KEGG_SYSTEMIC_LUPUS_ERYTHEMATOSUS	0.00191216
NETPATH_EGFR1_PATHWAY_UP	REACTOME_TCR_SIGNALING	0.0
AUXILIARY_TRANSPORT_PROTEIN_ACTIVITY	BIOCARTA_NO2IL12_PATHWAY	0.00693196
BIOCARTA_NO2IL12_PATHWAY	REACTOME_GENERATION_OF_SECOND_MESSENGER_MOLECULES	0.01554596
BEHAVIOR	KEGG_GRAFT_VERSUS_HOST_DISEASE	0.00825093
EXTRACELLULAR_MATRIX	KEGG_CELL_ADHESION_MOLECULES_CAMS	0.07669593
BIOCARTA_IL17_PATHWAY	POSITIVE_REGULATION_OF_T_CELL_ACTIVATION	0.00804617
PROTEINACEOUS_EXTRACELLULAR_MATRIX	REACTOME_DOWNSTREAM_TCR_SIGNALING	0.00428756
BIOCARTA_TOB1_PATHWAY	CHEMOKINE_ACTIVITY	0.01075678
KEGG_SMALL_CELL_LUNG_CANCER	REACTOME_HEMOSTASIS	0.0
KEGG_PRIMARY_IMMUNODEFICIENCY	REACTOME_PLATELET_ADHESION_TO_EXPOSED_COLLAGEN	0.00072028
KEGG_NOD_LIKE_RECEPTOR_SIGNALING_PATHWAY	PROTEIN_DOMAIN_SPECIFIC_BINDING	0.0
COLLAGEN	KEGG_ASTHMA	0.0098859
KEGG_RIG_I_LIKE_RECEPTOR_SIGNALING_PATHWAY	REACTOME_AXON_GUIDANCE	0.0
CARBOXYPEPTIDASE_ACTIVITY	DEFENSE_RESPONSE	0.0062791
BIOCARTA_CTLA4_PATHWAY	KEGG_RIG_I_LIKE_RECEPTOR_SIGNALING_PATHWAY	0.00384799
BIOCARTA_NO2IL12_PATHWAY	KEGG_ASTHMA	0.00724677
KEGG_NOD_LIKE_RECEPTOR_SIGNALING_PATHWAY	REACTOME_TCR_SIGNALING	0.0
REGULATION_OF_PHOSPHORYLATION	REGULATION_OF_RESPONSE_TO_STIMULUS	0.0
NETPATH_ID_PATHWAY_DOWN	NETPATH_T_CELL_RECEPTOR_PATHWAY	0.0010683
AUXILIARY_TRANSPORT_PROTEIN_ACTIVITY	PROTEIN_DOMAIN_SPECIFIC_BINDING	0.00192978
BIOCARTA_CTLA4_PATHWAY	BIOCARTA_NO2IL12_PATHWAY	0.01091729
BIOCARTA_LAIR_PATHWAY	NETPATH_IL_4_PATHWAY_UP	0.00825358
NETPATH_EGFR1_PATHWAY_UP	POSITIVE_REGULATION_OF_CELL_CYCLE	0.05911036
KEGG_LEUKOCYTE_TRANSENDOTHELIAL_MIGRATION	LOCOMOTORY_BEHAVIOR	0.0
BASEMENT_MEMBRANE	NETPATH_B_CELL_RECEPTOR_PATHWAY	0.01229524
REACTOME_AXON_GUIDANCE	REACTOME_COSTIMULATION_BY_THE_CD28_FAMILY	0.0
BASEMENT_MEMBRANE	REACTOME_GENERATION_OF_SECOND_MESSENGER_MOLECULES	0.00859308
BIOCARTA_IL7_PATHWAY	KEGG_GRAFT_VERSUS_HOST_DISEASE	0.00925538
REACTOME_CHEMOKINE_RECEPTORS_BIND_CHEMOKINES	REACTOME_INTEGRIN_CELL_SURFACE_INTERACTIONS	0.00574016
IMMUNE_RESPONSE	REACTOME_CLASS_A1_RHODOPSIN_LIKE_RECEPTORS	0.0
KEGG_AUTOIMMUNE_THYROID_DISEASE	NETPATH_IL_2_PATHWAY_DOWN	0.00123181
BIOCARTA_NO2IL12_PATHWAY	REACTOME_HEMOSTASIS	0.0
CATION_HOMEOSTASIS	CYTOKINE_ACTIVITY	0.0
KEGG_SMALL_CELL_LUNG_CANCER	NETPATH_B_CELL_RECEPTOR_PATHWAY_DOWN	0.0
BIOCARTA_CYTOKINE_PATHWAY	NETPATH_IL_3_PATHWAY_UP	0.00138904
BIOCARTA_CTLA4_PATHWAY	PROTEIN_DOMAIN_SPECIFIC_BINDING	0.00052257
BIOCARTA_ACE2_PATHWAY	CELLULAR_CATION_HOMEOSTASIS	0.0
CELLULAR_DEFENSE_RESPONSE	KEGG_ALLOGRAFT_REJECTION	0.00666883
G_PROTEIN_COUPLED_RECEPTOR_BINDING	NETPATH_IL_3_PATHWAY_UP	0.00037842
BIOCARTA_CYTOKINE_PATHWAY	NETPATH_B_CELL_RECEPTOR_PATHWAY_DOWN	0.00083061
EXTRACELLULAR_MATRIX_STRUCTURAL_CONSTITUENT	KEGG_HEMATOPOIETIC_CELL_LINEAGE	0.00521256
CELL_ACTIVATION	NETPATH_B_CELL_RECEPTOR_PATHWAY	0.0
BASEMENT_MEMBRANE	NETPATH_IL_3_PATHWAY_UP	0.01551349
CYTOKINE_ACTIVITY	REACTOME_TRANSLOCATION_OF_ZAP70_TO_IMMUNOLOGICAL_SYNAPSE	0.01111838
BASEMENT_MEMBRANE	EXTRACELLULAR_MATRIX_PART	0.00394518
CHEMICAL_HOMEOSTASIS	KEGG_CYTOKINE_CYTOKINE_RECEPTOR_INTERACTION	3.8e-05
REACTOME_INTEGRIN_CELL_SURFACE_INTERACTIONS	REACTOME_PEPTIDE_LIGAND_BINDING_RECEPTORS	0.0
BIOCARTA_TH1TH2_PATHWAY	REACTOME_SEMAPHORIN_INTERACTIONS	0.00385199
IMMUNE_RESPONSE	KEGG_RETINOL_METABOLISM	0.00437146
REACTOME_PD1_SIGNALING	REACTOME_SIGNALING_BY_PDGF	0.00201305
REACTOME_IMMUNOREGULATORY_INTERACTIONS_BETWEEN_A_LYMPHOID_AND_A_NON_LYMPHOID_CELL	REGULATION_OF_PHOSPHORYLATION	0.01263671
BIOCARTA_NO2IL12_PATHWAY	POSITIVE_REGULATION_OF_CELL_PROLIFERATION	0.00190444
BIOCARTA_CYTOKINE_PATHWAY	POSITIVE_REGULATION_OF_T_CELL_PROLIFERATION	0.01121592
NETPATH_NOTCH_PATHWAY_UP	REGULATION_OF_IMMUNE_SYSTEM_PROCESS	0.0
COLLAGEN	POSITIVE_REGULATION_OF_CELL_PROLIFERATION	0.0068181
NETPATH_EGFR1_PATHWAY_UP	REACTOME_COSTIMULATION_BY_THE_CD28_FAMILY	0.0
BEHAVIOR	NEUROTRANSMITTER_BINDING	0.00640888
KEGG_NOD_LIKE_RECEPTOR_SIGNALING_PATHWAY	NETPATH_NOTCH_PATHWAY_UP	0.0
KEGG_ANTIGEN_PROCESSING_AND_PRESENTATION	NETPATH_B_CELL_RECEPTOR_PATHWAY_DOWN	0.0
KEGG_PRIMARY_IMMUNODEFICIENCY	REACTOME_INTEGRIN_CELL_SURFACE_INTERACTIONS	0.00040084
NETPATH_IL_4_PATHWAY_DOWN	NETPATH_T_CELL_RECEPTOR_PATHWAY	0.0
POSITIVE_REGULATION_OF_IMMUNE_SYSTEM_PROCESS	RESPONSE_TO_VIRUS	0.00516832
BIOCARTA_AMI_PATHWAY	KEGG_CELL_ADHESION_MOLECULES_CAMS	0.00250121
REACTOME_IMMUNOREGULATORY_INTERACTIONS_BETWEEN_A_LYMPHOID_AND_A_NON_LYMPHOID_CELL	REACTOME_NCAM1_INTERACTIONS	0.00992898
KEGG_LYSOSOME	NETPATH_B_CELL_RECEPTOR_PATHWAY	0.0
EXTRACELLULAR_MATRIX_STRUCTURAL_CONSTITUENT	NETPATH_IL_4_PATHWAY_DOWN	0.00456693
BIOCARTA_TH1TH2_PATHWAY	REACTOME_DOWNSTREAM_TCR_SIGNALING	0.00865359
BIOCARTA_LAIR_PATHWAY	REACTOME_DOWNSTREAM_TCR_SIGNALING	0.00810577
KEGG_HEMATOPOIETIC_CELL_LINEAGE	ST_T_CELL_SIGNAL_TRANSDUCTION	0.79798642
CHEMICAL_HOMEOSTASIS	REGULATION_OF_IMMUNE_SYSTEM_PROCESS	0.00145011
PROTEINACEOUS_EXTRACELLULAR_MATRIX	REACTOME_COSTIMULATION_BY_THE_CD28_FAMILY	0.01096028
BIOCARTA_TCRA_PATHWAY	REGULATION_OF_LYMPHOCYTE_ACTIVATION	0.00324557
DEVELOPMENTAL_MATURATION	KEGG_INTESTINAL_IMMUNE_NETWORK_FOR_IGA_PRODUCTION	0.01403117
NETPATH_IL_7_PATHWAY_DOWN	RESPONSE_TO_VIRUS	0.0078343
NETPATH_ID_PATHWAY_DOWN	NETPATH_IL_1_PATHWAY_UP	0.00080854
IMMUNOLOGICAL_SYNAPSE	T_CELL_ACTIVATION	0.00565879
LEUKOCYTE_ACTIVATION	REACTOME_DOWNSTREAM_TCR_SIGNALING	0.0008503
KEGG_CYTOSOLIC_DNA_SENSING_PATHWAY	NETPATH_IL_1_PATHWAY_DOWN	0.00041413
NETPATH_ID_PATHWAY_DOWN	NETPATH_IL_7_PATHWAY_DOWN	0.00219989
KEGG_AUTOIMMUNE_THYROID_DISEASE	REGULATION_OF_IMMUNE_SYSTEM_PROCESS	0.00397559
NETPATH_IL_1_PATHWAY_DOWN	NETPATH_T_CELL_RECEPTOR_PATHWAY_DOWN	0.00462841
BIOCARTA_TCRA_PATHWAY	NETPATH_KIT_RECEPTOR_PATHWAY_UP	0.00610938
KEGG_TYPE_I_DIABETES_MELLITUS	REACTOME_AXON_GUIDANCE	0.00022106
KEGG_ALLOGRAFT_REJECTION	KEGG_PRIMARY_IMMUNODEFICIENCY	0.00956063
NETPATH_IL_1_PATHWAY_UP	REGULATION_OF_PHOSPHORYLATION	0.00043838
MUSCLE_CELL_DIFFERENTIATION	REGULATION_OF_LYMPHOCYTE_ACTIVATION	0.00686772
BEHAVIOR	EXTERNAL_SIDE_OF_PLASMA_MEMBRANE	0.00310467
BIOCARTA_CTLA4_PATHWAY	G_PROTEIN_COUPLED_RECEPTOR_BINDING	0.00597522
BEHAVIOR	REACTOME_CHEMOKINE_RECEPTORS_BIND_CHEMOKINES	0.0
BIOCARTA_IL17_PATHWAY	KEGG_FOCAL_ADHESION	0.0027636
BIOCARTA_TCRA_PATHWAY	REACTOME_RNA_POLYMERASE_I_PROMOTER_OPENING	0.0095037
BIOCARTA_CYTOKINE_PATHWAY	REGULATION_OF_RESPONSE_TO_STIMULUS	0.00529762
KEGG_HEMATOPOIETIC_CELL_LINEAGE	REGULATION_OF_I_KAPPAB_KINASE_NF_KAPPAB_CASCADE	0.0
CATION_HOMEOSTASIS	KEGG_T_CELL_RECEPTOR_SIGNALING_PATHWAY	0.00138711
NETPATH_IL_1_PATHWAY_DOWN	REACTOME_COLLAGEN_MEDIATED_ACTIVATION_CASCADE	8.469e-05
REGULATION_OF_RESPONSE_TO_STIMULUS	RESPONSE_TO_VIRUS	0.00083512
BIOCARTA_INFLAM_PATHWAY	KEGG_VIRAL_MYOCARDITIS	0.00928145
CHEMICAL_HOMEOSTASIS	KEGG_TYPE_I_DIABETES_MELLITUS	0.00346029
BIOCARTA_NO2IL12_PATHWAY	NETPATH_EGFR1_PATHWAY_UP	0.00206586
BIOCARTA_AMI_PATHWAY	DEFENSE_RESPONSE	0.00262599
POSITIVE_REGULATION_OF_LYMPHOCYTE_ACTIVATION	REGULATION_OF_PHOSPHORYLATION	0.03754058
BIOCARTA_TOB1_PATHWAY	REACTOME_DOWNSTREAM_TCR_SIGNALING	0.01266937
REACTOME_TRANSLOCATION_OF_ZAP70_TO_IMMUNOLOGICAL_SYNAPSE	T_CELL_ACTIVATION	0.0040965
BIOCARTA_TH1TH2_PATHWAY	REACTOME_SIGNALING_BY_PDGF	0.00391597
CYTOKINE_ACTIVITY	NETPATH_B_CELL_RECEPTOR_PATHWAY	0.0
NETPATH_IL_2_PATHWAY_DOWN	PROTEINACEOUS_EXTRACELLULAR_MATRIX	0.0010233
KEGG_RIG_I_LIKE_RECEPTOR_SIGNALING_PATHWAY	NETPATH_KIT_RECEPTOR_PATHWAY_UP	0.0
EXTERNAL_SIDE_OF_PLASMA_MEMBRANE	KEGG_FOCAL_ADHESION	0.0065779
ION_HOMEOSTASIS	POSITIVE_REGULATION_OF_CELL_PROLIFERATION	0.00016599
BIOCARTA_TCYTOTOXIC_PATHWAY	REACTOME_G_ALPHA_I_SIGNALLING_EVENTS	0.00837872
AUXILIARY_TRANSPORT_PROTEIN_ACTIVITY	DEFENSE_RESPONSE	0.0040925
PROTEINACEOUS_EXTRACELLULAR_MATRIX	REACTOME_AXON_GUIDANCE	0.00087058
BIOCARTA_TH1TH2_PATHWAY	LEUKOCYTE_ACTIVATION	0.0074219
REACTOME_COLLAGEN_MEDIATED_ACTIVATION_CASCADE	RESPONSE_TO_VIRUS	0.00502012
CELL_ACTIVATION	NETPATH_KIT_RECEPTOR_PATHWAY_UP	0.00107913
IMMUNOLOGICAL_SYNAPSE	REACTOME_PEPTIDE_LIGAND_BINDING_RECEPTORS	0.01814949
NETPATH_IL_6_PATHWAY_UP	POSITIVE_REGULATION_OF_T_CELL_PROLIFERATION	0.0116617
KEGG_ASTHMA	KEGG_LEUKOCYTE_TRANSENDOTHELIAL_MIGRATION	0.00936075
REACTOME_CELL_SURFACE_INTERACTIONS_AT_THE_VASCULAR_WALL	REACTOME_PLATELET_ACTIVATION	0.0
EXTERNAL_SIDE_OF_PLASMA_MEMBRANE	KEGG_TOLL_LIKE_RECEPTOR_SIGNALING_PATHWAY	0.04557985
REACTOME_AXON_GUIDANCE	REACTOME_COLLAGEN_MEDIATED_ACTIVATION_CASCADE	0.0
BIOCARTA_INFLAM_PATHWAY	REACTOME_GENERATION_OF_SECOND_MESSENGER_MOLECULES	0.00932124
BIOCARTA_ACE2_PATHWAY	ION_HOMEOSTASIS	0.0
DEFENSE_RESPONSE	NETPATH_IL_5_PATHWAY_UP	0.0
BIOCARTA_LAIR_PATHWAY	RESPONSE_TO_OTHER_ORGANISM	0.00654723
KEGG_RETINOL_METABOLISM	PROTEIN_DOMAIN_SPECIFIC_BINDING	0.00678611
KEGG_AUTOIMMUNE_THYROID_DISEASE	RESPONSE_TO_BIOTIC_STIMULUS	0.00074359
NETPATH_IL_5_PATHWAY_UP	REACTOME_CLASS_A1_RHODOPSIN_LIKE_RECEPTORS	0.0
KEGG_NOD_LIKE_RECEPTOR_SIGNALING_PATHWAY	REACTOME_AXON_GUIDANCE	0.0
IMMUNE_RESPONSE	POSITIVE_REGULATION_OF_IMMUNE_SYSTEM_PROCESS	0.0
BIOCARTA_LAIR_PATHWAY	KEGG_CELL_ADHESION_MOLECULES_CAMS	0.01633336
POSITIVE_REGULATION_OF_IMMUNE_SYSTEM_PROCESS	STRUCTURAL_CONSTITUENT_OF_MUSCLE	0.00808722
CHEMICAL_HOMEOSTASIS	ST_T_CELL_SIGNAL_TRANSDUCTION	0.01047816
BIOCARTA_AMI_PATHWAY	CELL_ACTIVATION	0.0
KEGG_CELL_ADHESION_MOLECULES_CAMS	REACTOME_TRANSLOCATION_OF_ZAP70_TO_IMMUNOLOGICAL_SYNAPSE	0.01531134
BIOCARTA_TOB1_PATHWAY	REACTOME_PLATELET_ACTIVATION	0.01699127
CELLULAR_DEFENSE_RESPONSE	CHEMOKINE_ACTIVITY	1.175e-05
REGULATION_OF_ANATOMICAL_STRUCTURE_MORPHOGENESIS	REGULATION_OF_IMMUNE_SYSTEM_PROCESS	0.00305141
KEGG_CELL_ADHESION_MOLECULES_CAMS	KEGG_MATURITY_ONSET_DIABETES_OF_THE_YOUNG	0.00979504
KEGG_LYSOSOME	REACTOME_INITIAL_TRIGGERING_OF_COMPLEMENT	0.00772345
NETPATH_IL_7_PATHWAY_DOWN	REGULATION_OF_ANATOMICAL_STRUCTURE_MORPHOGENESIS	0.00439818
EXTERNAL_SIDE_OF_PLASMA_MEMBRANE	KEGG_LEUKOCYTE_TRANSENDOTHELIAL_MIGRATION	0.00457121
KEGG_LEISHMANIA_INFECTION	KEGG_TOLL_LIKE_RECEPTOR_SIGNALING_PATHWAY	0.0
BIOCARTA_INFLAM_PATHWAY	KEGG_AUTOIMMUNE_THYROID_DISEASE	0.0100269
CELLULAR_CATION_HOMEOSTASIS	NETPATH_ID_PATHWAY_DOWN	0.00132243
CATION_HOMEOSTASIS	NEUROPEPTIDE_BINDING	0.00278728
ION_HOMEOSTASIS	POSITIVE_REGULATION_OF_T_CELL_PROLIFERATION	0.0129853
KEGG_MATURITY_ONSET_DIABETES_OF_THE_YOUNG	PROTEINACEOUS_EXTRACELLULAR_MATRIX	0.00682315
KEGG_LEUKOCYTE_TRANSENDOTHELIAL_MIGRATION	NETPATH_IL_3_PATHWAY_UP	0.44675353
KEGG_RIG_I_LIKE_RECEPTOR_SIGNALING_PATHWAY	T_CELL_ACTIVATION	0.00611822
BIOCARTA_CTL_PATHWAY	BIOCARTA_NO2IL12_PATHWAY	0.02277798
BEHAVIOR	GABA_RECEPTOR_ACTIVITY	0.00229872
KEGG_NATURAL_KILLER_CELL_MEDIATED_CYTOTOXICITY	REACTOME_IMMUNOREGULATORY_INTERACTIONS_BETWEEN_A_LYMPHOID_AND_A_NON_LYMPHOID_CELL	5.519e-05
REACTOME_FORMATION_OF_PLATELET_PLUG	REACTOME_SIGNALING_BY_PDGF	0.0
BIOCARTA_CTLA4_PATHWAY	NETPATH_B_CELL_RECEPTOR_PATHWAY	0.00039468
BIOCARTA_IL7_PATHWAY	KEGG_NOD_LIKE_RECEPTOR_SIGNALING_PATHWAY	0.00069111
KEGG_ANTIGEN_PROCESSING_AND_PRESENTATION	T_CELL_ACTIVATION	0.00063463
EXTRACELLULAR_MATRIX	RESPONSE_TO_VIRUS	0.00798214
EXTERNAL_SIDE_OF_PLASMA_MEMBRANE	KEGG_TYPE_I_DIABETES_MELLITUS	0.00858619
BIOCARTA_ACE2_PATHWAY	KEGG_SYSTEMIC_LUPUS_ERYTHEMATOSUS	0.00765588
KEGG_RIG_I_LIKE_RECEPTOR_SIGNALING_PATHWAY	PROTEIN_DOMAIN_SPECIFIC_BINDING	0.0
KEGG_CHEMOKINE_SIGNALING_PATHWAY	NEUROPEPTIDE_BINDING	0.00389114
GABA_RECEPTOR_ACTIVITY	PROTEIN_DOMAIN_SPECIFIC_BINDING	0.00463802
NETPATH_IL_5_PATHWAY_UP	REACTOME_PEPTIDE_LIGAND_BINDING_RECEPTORS	0.0
BIOCARTA_THELPER_PATHWAY	NETPATH_IL_4_PATHWAY_UP	0.01177337
KEGG_CYTOSOLIC_DNA_SENSING_PATHWAY	REACTOME_PLATELET_ACTIVATION	0.0
KEGG_GRAFT_VERSUS_HOST_DISEASE	KEGG_NATURAL_KILLER_CELL_MEDIATED_CYTOTOXICITY	3.962e-05
KEGG_CYTOKINE_CYTOKINE_RECEPTOR_INTERACTION	REACTOME_CHEMOKINE_RECEPTORS_BIND_CHEMOKINES	0.0
KEGG_TOLL_LIKE_RECEPTOR_SIGNALING_PATHWAY	REACTOME_DOWNSTREAM_TCR_SIGNALING	0.0
REACTOME_IMMUNOREGULATORY_INTERACTIONS_BETWEEN_A_LYMPHOID_AND_A_NON_LYMPHOID_CELL	T_CELL_ACTIVATION	0.00872663
CELLULAR_CATION_HOMEOSTASIS	CELL_MATURATION	0.00710829
CELLULAR_DEFENSE_RESPONSE	KEGG_CYTOSOLIC_DNA_SENSING_PATHWAY	0.00160898
BIOCARTA_TCYTOTOXIC_PATHWAY	REACTOME_PHOSPHORYLATION_OF_CD3_AND_TCR_ZETA_CHAINS	0.0152052
BEHAVIOR	RESPONSE_TO_BIOTIC_STIMULUS	0.0
NETPATH_IL_3_PATHWAY_UP	POSITIVE_REGULATION_OF_T_CELL_ACTIVATION	0.00592802
BEHAVIOR	T_CELL_ACTIVATION	0.00826999
BIOCARTA_CYTOKINE_PATHWAY	RESPONSE_TO_VIRUS	0.00099292
AUXILIARY_TRANSPORT_PROTEIN_ACTIVITY	RESPONSE_TO_BIOTIC_STIMULUS	0.00689795
KEGG_CHEMOKINE_SIGNALING_PATHWAY	POSITIVE_REGULATION_OF_LYMPHOCYTE_ACTIVATION	0.05634556
CHEMOKINE_ACTIVITY	KEGG_CYTOSOLIC_DNA_SENSING_PATHWAY	0.00327603
EXTRACELLULAR_MATRIX	NETPATH_B_CELL_RECEPTOR_PATHWAY_DOWN	0.00635797
KEGG_AUTOIMMUNE_THYROID_DISEASE	NETPATH_B_CELL_RECEPTOR_PATHWAY_DOWN	0.00133109
NETPATH_B_CELL_RECEPTOR_PATHWAY	POSITIVE_REGULATION_OF_MULTICELLULAR_ORGANISMAL_PROCESS	0.0
REACTOME_COSTIMULATION_BY_THE_CD28_FAMILY	REACTOME_SEMAPHORIN_INTERACTIONS	0.0
DEFENSE_RESPONSE	KEGG_CYTOKINE_CYTOKINE_RECEPTOR_INTERACTION	0.0
ION_HOMEOSTASIS	REACTOME_AXON_GUIDANCE	1.98e-05
BIOCARTA_TCRA_PATHWAY	KEGG_ASTHMA	0.00818188
CATION_HOMEOSTASIS	EXTRACELLULAR_MATRIX_PART	0.00101828
KEGG_GRAFT_VERSUS_HOST_DISEASE	KEGG_SYSTEMIC_LUPUS_ERYTHEMATOSUS	0.0092143
LOCOMOTORY_BEHAVIOR	PROTEINACEOUS_EXTRACELLULAR_MATRIX	0.00408904
KEGG_HEMATOPOIETIC_CELL_LINEAGE	LEUKOCYTE_ACTIVATION	0.00642351
KEGG_LEISHMANIA_INFECTION	REACTOME_SEMAPHORIN_INTERACTIONS	0.0
KEGG_T_CELL_RECEPTOR_SIGNALING_PATHWAY	RESPONSE_TO_OTHER_ORGANISM	0.0
BIOCARTA_GRANULOCYTES_PATHWAY	KEGG_LYSOSOME	0.00311461
POSITIVE_REGULATION_OF_MULTICELLULAR_ORGANISMAL_PROCESS	RESPONSE_TO_BIOTIC_STIMULUS	0.0
BIOCARTA_ACE2_PATHWAY	NETPATH_IL_4_PATHWAY_UP	0.00478185
BEHAVIOR	KEGG_FOCAL_ADHESION	0.0
MUSCLE_CELL_DIFFERENTIATION	REACTOME_G_ALPHA_I_SIGNALLING_EVENTS	0.00637097
KEGG_RIG_I_LIKE_RECEPTOR_SIGNALING_PATHWAY	ST_T_CELL_SIGNAL_TRANSDUCTION	0.0
BIOCARTA_CTL_PATHWAY	REGULATION_OF_RESPONSE_TO_STIMULUS	0.00311283
REACTOME_HEMOSTASIS	REACTOME_NCAM1_INTERACTIONS	0.0001064
BIOCARTA_INFLAM_PATHWAY	KEGG_LEUKOCYTE_TRANSENDOTHELIAL_MIGRATION	0.00700191
REACTOME_CHEMOKINE_RECEPTORS_BIND_CHEMOKINES	REACTOME_SEMAPHORIN_INTERACTIONS	0.01266506
KEGG_PRIMARY_IMMUNODEFICIENCY	POSITIVE_REGULATION_OF_LYMPHOCYTE_ACTIVATION	0.00462674
LYMPHOCYTE_ACTIVATION	POSITIVE_REGULATION_OF_LYMPHOCYTE_ACTIVATION	0.00306302
KEGG_VIRAL_MYOCARDITIS	LEUKOCYTE_ACTIVATION	0.00875391
REGULATION_OF_I_KAPPAB_KINASE_NF_KAPPAB_CASCADE	REGULATION_OF_PHOSPHORYLATION	0.02846861
CELLULAR_DEFENSE_RESPONSE	KEGG_CHEMOKINE_SIGNALING_PATHWAY	0.0
CHANNEL_REGULATOR_ACTIVITY	KEGG_NATURAL_KILLER_CELL_MEDIATED_CYTOTOXICITY	0.00493212
KEGG_TOLL_LIKE_RECEPTOR_SIGNALING_PATHWAY	REACTOME_IMMUNOREGULATORY_INTERACTIONS_BETWEEN_A_LYMPHOID_AND_A_NON_LYMPHOID_CELL	0.00218216
BIOCARTA_TH1TH2_PATHWAY	POSITIVE_REGULATION_OF_T_CELL_ACTIVATION	0.0034049
EXTRACELLULAR_MATRIX_PART	KEGG_CELL_ADHESION_MOLECULES_CAMS	0.00226696
BIOCARTA_NO2IL12_PATHWAY	REGULATION_OF_LYMPHOCYTE_ACTIVATION	0.0087861
KEGG_NATURAL_KILLER_CELL_MEDIATED_CYTOTOXICITY	REACTOME_COSTIMULATION_BY_THE_CD28_FAMILY	0.0
KEGG_LEUKOCYTE_TRANSENDOTHELIAL_MIGRATION	REACTOME_COSTIMULATION_BY_THE_CD28_FAMILY	0.0
REACTOME_COSTIMULATION_BY_THE_CD28_FAMILY	REACTOME_PHOSPHORYLATION_OF_CD3_AND_TCR_ZETA_CHAINS	0.00139709
REACTOME_NCAM1_INTERACTIONS	REACTOME_SEMAPHORIN_INTERACTIONS	0.00658142
NETPATH_KIT_RECEPTOR_PATHWAY_UP	REACTOME_FORMATION_OF_PLATELET_PLUG	8.12e-06
BIOCARTA_LAIR_PATHWAY	REACTOME_IMMUNOREGULATORY_INTERACTIONS_BETWEEN_A_LYMPHOID_AND_A_NON_LYMPHOID_CELL	0.00136512
KEGG_NATURAL_KILLER_CELL_MEDIATED_CYTOTOXICITY	REACTOME_DOWNSTREAM_TCR_SIGNALING	0.0
BIOCARTA_IL7_PATHWAY	CELLULAR_DEFENSE_RESPONSE	0.00276851
KEGG_CHEMOKINE_SIGNALING_PATHWAY	RESPONSE_TO_OTHER_ORGANISM	0.0
KEGG_LEUKOCYTE_TRANSENDOTHELIAL_MIGRATION	LYMPHOCYTE_ACTIVATION	0.00183658
BIOCARTA_AMI_PATHWAY	POSITIVE_REGULATION_OF_MULTICELLULAR_ORGANISMAL_PROCESS	0.00659657
BEHAVIOR	REACTOME_G_ALPHA_I_SIGNALLING_EVENTS	0.0
KEGG_T_CELL_RECEPTOR_SIGNALING_PATHWAY	REACTOME_FORMATION_OF_PLATELET_PLUG	0.0
KEGG_LEISHMANIA_INFECTION	POSITIVE_REGULATION_OF_IMMUNE_SYSTEM_PROCESS	0.0
CATION_HOMEOSTASIS	EXTRACELLULAR_MATRIX	7.905e-05
NETPATH_IL_7_PATHWAY_DOWN	REACTOME_PLATELET_ADHESION_TO_EXPOSED_COLLAGEN	0.00175344
NETPATH_EGFR1_PATHWAY_UP	REACTOME_RNA_POLYMERASE_I_PROMOTER_OPENING	0.00028138
KEGG_TYPE_I_DIABETES_MELLITUS	NETPATH_IL_1_PATHWAY_UP	0.00207926
KEGG_CELL_ADHESION_MOLECULES_CAMS	REACTOME_TCR_SIGNALING	0.00836407
NETPATH_T_CELL_RECEPTOR_PATHWAY_DOWN	REACTOME_PLATELET_ACTIVATION	0.0
CELLULAR_DEFENSE_RESPONSE	NETPATH_IL_1_PATHWAY_DOWN	0.00212759
BIOCARTA_TCRA_PATHWAY	REACTOME_IMMUNOREGULATORY_INTERACTIONS_BETWEEN_A_LYMPHOID_AND_A_NON_LYMPHOID_CELL	0.01154442
BIOCARTA_TCRA_PATHWAY	REACTOME_PEPTIDE_LIGAND_BINDING_RECEPTORS	0.01046403
KEGG_LEISHMANIA_INFECTION	STRUCTURAL_CONSTITUENT_OF_MUSCLE	0.00301646
REACTOME_PLATELET_ADHESION_TO_EXPOSED_COLLAGEN	T_CELL_ACTIVATION	0.01059211
AUXILIARY_TRANSPORT_PROTEIN_ACTIVITY	NETPATH_IL_4_PATHWAY_UP	0.00056663
LEUKOCYTE_ACTIVATION	ST_T_CELL_SIGNAL_TRANSDUCTION	5.963e-05
KEGG_CHEMOKINE_SIGNALING_PATHWAY	NETPATH_B_CELL_RECEPTOR_PATHWAY	0.0
CHEMOKINE_RECEPTOR_BINDING	NETPATH_IL_1_PATHWAY_UP	0.0
REACTOME_SEMAPHORIN_INTERACTIONS	REGULATION_OF_IMMUNE_SYSTEM_PROCESS	3.691e-05
BIOCARTA_TCYTOTOXIC_PATHWAY	KEGG_CELL_ADHESION_MOLECULES_CAMS	0.01937207
BIOCARTA_TCYTOTOXIC_PATHWAY	ST_T_CELL_SIGNAL_TRANSDUCTION	0.01014546
BIOCARTA_GRANULOCYTES_PATHWAY	KEGG_LEUKOCYTE_TRANSENDOTHELIAL_MIGRATION	0.00369138
CELLULAR_CATION_HOMEOSTASIS	KEGG_SMALL_CELL_LUNG_CANCER	0.0
POSITIVE_REGULATION_OF_T_CELL_PROLIFERATION	REACTOME_TRANSLOCATION_OF_ZAP70_TO_IMMUNOLOGICAL_SYNAPSE	0.00946844
CHEMICAL_HOMEOSTASIS	POSITIVE_REGULATION_OF_CELL_PROLIFERATION	0.00103714
REGULATION_OF_IMMUNE_SYSTEM_PROCESS	T_CELL_PROLIFERATION	0.00794119
CHEMOKINE_ACTIVITY	NETPATH_IL_7_PATHWAY_DOWN	0.00688422
NETPATH_IL_4_PATHWAY_UP	REACTOME_SEMAPHORIN_INTERACTIONS	0.0
LEUKOCYTE_ACTIVATION	NETPATH_B_CELL_RECEPTOR_PATHWAY_DOWN	0.00121384
REACTOME_INTEGRIN_CELL_SURFACE_INTERACTIONS	REGULATION_OF_PHOSPHORYLATION	0.00013866
NEUROPEPTIDE_RECEPTOR_ACTIVITY	REACTOME_G_ALPHA_I_SIGNALLING_EVENTS	5.37e-05
BIOCARTA_TH1TH2_PATHWAY	IMMUNOLOGICAL_SYNAPSE	0.0100065
BIOCARTA_LAIR_PATHWAY	NETPATH_T_CELL_RECEPTOR_PATHWAY	0.02495652
BIOCARTA_AMI_PATHWAY	CARBOXYPEPTIDASE_ACTIVITY	0.00426455
CELL_ACTIVATION	EXTRACELLULAR_MATRIX_PART	0.00785382
REACTOME_PLATELET_ADHESION_TO_EXPOSED_COLLAGEN	RESPONSE_TO_OTHER_ORGANISM	0.00767508
CHEMOKINE_RECEPTOR_BINDING	NETPATH_IL_4_PATHWAY_UP	0.00419742
KEGG_SYSTEMIC_LUPUS_ERYTHEMATOSUS	REGULATION_OF_LYMPHOCYTE_ACTIVATION	0.01220301
EXTRACELLULAR_MATRIX_STRUCTURAL_CONSTITUENT	KEGG_SYSTEMIC_LUPUS_ERYTHEMATOSUS	0.00915525
CORUM_55S_RIBOSOME,_MITOCHONDRIAL	NETPATH_NOTCH_PATHWAY_UP	0.00469779
CYTOKINE_ACTIVITY	REACTOME_SEMAPHORIN_INTERACTIONS	0.0
BIOCARTA_THELPER_PATHWAY	ST_T_CELL_SIGNAL_TRANSDUCTION	0.01304926
POSITIVE_REGULATION_OF_CELL_PROLIFERATION	REACTOME_CHEMOKINE_RECEPTORS_BIND_CHEMOKINES	0.0122612
BEHAVIOR	REGULATION_OF_LYMPHOCYTE_ACTIVATION	0.0120929
KEGG_LEUKOCYTE_TRANSENDOTHELIAL_MIGRATION	RESPONSE_TO_VIRUS	0.00032958
KEGG_ECM_RECEPTOR_INTERACTION	NETPATH_T_CELL_RECEPTOR_PATHWAY_DOWN	0.03622204
REACTOME_AXON_GUIDANCE	REACTOME_G_ALPHA_I_SIGNALLING_EVENTS	0.00197791
KEGG_LEUKOCYTE_TRANSENDOTHELIAL_MIGRATION	PROTEIN_DOMAIN_SPECIFIC_BINDING	0.0
BIOCARTA_TCRA_PATHWAY	REACTOME_CLASS_A1_RHODOPSIN_LIKE_RECEPTORS	0.00712143
KEGG_NATURAL_KILLER_CELL_MEDIATED_CYTOTOXICITY	KEGG_TYPE_I_DIABETES_MELLITUS	3.077e-05
DEFENSE_RESPONSE	DEVELOPMENTAL_MATURATION	0.00281594
CHEMOKINE_ACTIVITY	REACTOME_CELL_SURFACE_INTERACTIONS_AT_THE_VASCULAR_WALL	0.00791204
NETPATH_B_CELL_RECEPTOR_PATHWAY	POSITIVE_REGULATION_OF_T_CELL_PROLIFERATION	0.00164942
BIOCARTA_AMI_PATHWAY	CHEMICAL_HOMEOSTASIS	0.0
CELL_ACTIVATION	REACTOME_FORMATION_OF_PLATELET_PLUG	0.0
BIOCARTA_CTLA4_PATHWAY	RESPONSE_TO_BIOTIC_STIMULUS	0.00776248
BIOCARTA_TOB1_PATHWAY	NETPATH_T_CELL_RECEPTOR_PATHWAY_DOWN	0.01105663
PROTEINACEOUS_EXTRACELLULAR_MATRIX	REACTOME_TCR_SIGNALING	0.0053857
BIOCARTA_TCRA_PATHWAY	NETPATH_NOTCH_PATHWAY_UP	0.00073345
KEGG_NOD_LIKE_RECEPTOR_SIGNALING_PATHWAY	PROTEINACEOUS_EXTRACELLULAR_MATRIX	0.00495602
BIOCARTA_THELPER_PATHWAY	REACTOME_IMMUNOREGULATORY_INTERACTIONS_BETWEEN_A_LYMPHOID_AND_A_NON_LYMPHOID_CELL	0.03678708
REACTOME_CLASS_A1_RHODOPSIN_LIKE_RECEPTORS	T_CELL_ACTIVATION	0.00291483
CALCIUM_ION_TRANSPORT	KEGG_FOCAL_ADHESION	0.01290869
POSITIVE_REGULATION_OF_LYMPHOCYTE_ACTIVATION	PROTEIN_DOMAIN_SPECIFIC_BINDING	0.00970574
BIOCARTA_INFLAM_PATHWAY	KEGG_HEMATOPOIETIC_CELL_LINEAGE	0.00347589
EXTERNAL_SIDE_OF_PLASMA_MEMBRANE	REACTOME_HEMOSTASIS	0.58042121
NETPATH_B_CELL_RECEPTOR_PATHWAY_DOWN	T_CELL_ACTIVATION	0.00229134
NETPATH_EGFR1_PATHWAY_UP	POSITIVE_REGULATION_OF_T_CELL_PROLIFERATION	0.00358779
KEGG_CYTOKINE_CYTOKINE_RECEPTOR_INTERACTION	REACTOME_CELL_SURFACE_INTERACTIONS_AT_THE_VASCULAR_WALL	0.0
EXTRACELLULAR_MATRIX_PART	KEGG_NOD_LIKE_RECEPTOR_SIGNALING_PATHWAY	0.00513719
NETPATH_IL_4_PATHWAY_UP	POSITIVE_REGULATION_OF_IMMUNE_SYSTEM_PROCESS	0.0
BIOCARTA_IL7_PATHWAY	STRUCTURAL_CONSTITUENT_OF_MUSCLE	0.00411734
KEGG_ANTIGEN_PROCESSING_AND_PRESENTATION	NETPATH_IL_2_PATHWAY_DOWN	0.0
REACTOME_TCR_SIGNALING	REGULATION_OF_T_CELL_ACTIVATION	0.00061692
POSITIVE_REGULATION_OF_LYMPHOCYTE_ACTIVATION	REACTOME_TRANSLOCATION_OF_ZAP70_TO_IMMUNOLOGICAL_SYNAPSE	0.01014669
BIOCARTA_IL17_PATHWAY	NETPATH_KIT_RECEPTOR_PATHWAY_UP	0.00239151
NETPATH_IL_1_PATHWAY_UP	POSITIVE_REGULATION_OF_T_CELL_PROLIFERATION	0.00755663
DEFENSE_RESPONSE	NETPATH_B_CELL_RECEPTOR_PATHWAY_DOWN	0.0
NETPATH_T_CELL_RECEPTOR_PATHWAY	REGULATION_OF_RESPONSE_TO_STIMULUS	0.0
POSITIVE_REGULATION_OF_CELL_CYCLE	REACTOME_COSTIMULATION_BY_THE_CD28_FAMILY	0.0036246
BIOCARTA_THELPER_PATHWAY	KEGG_NOD_LIKE_RECEPTOR_SIGNALING_PATHWAY	0.00545094
POSITIVE_REGULATION_OF_MULTICELLULAR_ORGANISMAL_PROCESS	REGULATION_OF_I_KAPPAB_KINASE_NF_KAPPAB_CASCADE	0.0
LEUKOCYTE_ACTIVATION	POSITIVE_REGULATION_OF_T_CELL_PROLIFERATION	0.01142126
CYTOKINE_ACTIVITY	NETPATH_IL_5_PATHWAY_UP	0.0
BIOCARTA_TCYTOTOXIC_PATHWAY	REACTOME_IMMUNOREGULATORY_INTERACTIONS_BETWEEN_A_LYMPHOID_AND_A_NON_LYMPHOID_CELL	0.07274259
POSITIVE_REGULATION_OF_MULTICELLULAR_ORGANISMAL_PROCESS	T_CELL_ACTIVATION	0.00170567
BIOCARTA_IL17_PATHWAY	RESPONSE_TO_OTHER_ORGANISM	0.01027004
G_PROTEIN_COUPLED_RECEPTOR_BINDING	REACTOME_AXON_GUIDANCE	0.00123329
BIOCARTA_LAIR_PATHWAY	KEGG_ALLOGRAFT_REJECTION	0.00546561
CHEMOKINE_ACTIVITY	REACTOME_G_ALPHA_I_SIGNALLING_EVENTS	0.0
G_PROTEIN_COUPLED_RECEPTOR_BINDING	REACTOME_HEMOSTASIS	8.249e-05
NEUROTRANSMITTER_BINDING	REGULATION_OF_ANATOMICAL_STRUCTURE_MORPHOGENESIS	0.0075992
LYMPHOCYTE_ACTIVATION	NETPATH_IL_6_PATHWAY_UP	0.00069078
LOCOMOTORY_BEHAVIOR	NETPATH_ID_PATHWAY_DOWN	0.00824366
NETPATH_IL_3_PATHWAY_UP	REACTOME_IMMUNOREGULATORY_INTERACTIONS_BETWEEN_A_LYMPHOID_AND_A_NON_LYMPHOID_CELL	0.00510564
KEGG_CYTOSOLIC_DNA_SENSING_PATHWAY	NETPATH_T_CELL_RECEPTOR_PATHWAY	0.0
BASEMENT_MEMBRANE	KEGG_ECM_RECEPTOR_INTERACTION	0.00029854
KEGG_GRAFT_VERSUS_HOST_DISEASE	REACTOME_IMMUNOREGULATORY_INTERACTIONS_BETWEEN_A_LYMPHOID_AND_A_NON_LYMPHOID_CELL	0.0125569
NETPATH_IL_2_PATHWAY_DOWN	REGULATION_OF_I_KAPPAB_KINASE_NF_KAPPAB_CASCADE	2.151e-05
KEGG_ECM_RECEPTOR_INTERACTION	NETPATH_KIT_RECEPTOR_PATHWAY_UP	0.01415554
DEFENSE_RESPONSE	STRUCTURAL_CONSTITUENT_OF_MUSCLE	0.00021381
BIOCARTA_TCRA_PATHWAY	KEGG_FOCAL_ADHESION	0.0
BIOCARTA_LAIR_PATHWAY	RESPONSE_TO_VIRUS	0.00742911
KEGG_RIG_I_LIKE_RECEPTOR_SIGNALING_PATHWAY	LEUKOCYTE_ACTIVATION	0.00118376
CYTOKINE_ACTIVITY	NETPATH_IL_1_PATHWAY_UP	0.0
NEUROPEPTIDE_RECEPTOR_ACTIVITY	POSITIVE_REGULATION_OF_CELL_PROLIFERATION	0.00690433
KEGG_CYTOSOLIC_DNA_SENSING_PATHWAY	REACTOME_PEPTIDE_LIGAND_BINDING_RECEPTORS	0.00109517
NETPATH_IL_2_PATHWAY_DOWN	POSITIVE_REGULATION_OF_MULTICELLULAR_ORGANISMAL_PROCESS	0.0
KEGG_PRIMARY_IMMUNODEFICIENCY	KEGG_SMALL_CELL_LUNG_CANCER	0.0
KEGG_ALLOGRAFT_REJECTION	REACTOME_TCR_SIGNALING	0.00917098
KEGG_NATURAL_KILLER_CELL_MEDIATED_CYTOTOXICITY	REACTOME_SIGNALING_BY_PDGF	0.0
BIOCARTA_CTLA4_PATHWAY	BIOCARTA_INFLAM_PATHWAY	0.0086921
BIOCARTA_TCYTOTOXIC_PATHWAY	REGULATION_OF_PHOSPHORYLATION	0.00923604
NETPATH_IL_1_PATHWAY_UP	NETPATH_IL_3_PATHWAY_UP	0.0
BIOCARTA_NO2IL12_PATHWAY	KEGG_NOD_LIKE_RECEPTOR_SIGNALING_PATHWAY	0.00122033
KEGG_CYTOKINE_CYTOKINE_RECEPTOR_INTERACTION	REACTOME_TRANSLOCATION_OF_ZAP70_TO_IMMUNOLOGICAL_SYNAPSE	0.00481667
KEGG_AUTOIMMUNE_THYROID_DISEASE	NETPATH_IL_4_PATHWAY_DOWN	0.00231052
KEGG_ASTHMA	KEGG_FOCAL_ADHESION	0.00428623
CELL_MATURATION	REGULATION_OF_ANATOMICAL_STRUCTURE_MORPHOGENESIS	0.01795787
EXTRACELLULAR_MATRIX	KEGG_SYSTEMIC_LUPUS_ERYTHEMATOSUS	0.00757923
BIOCARTA_TCRA_PATHWAY	REGULATION_OF_IMMUNE_SYSTEM_PROCESS	0.00173657
BASEMENT_MEMBRANE	EXTRACELLULAR_MATRIX_STRUCTURAL_CONSTITUENT	0.00697006
REACTOME_AXON_GUIDANCE	REACTOME_PHOSPHORYLATION_OF_CD3_AND_TCR_ZETA_CHAINS	0.01449659
BIOCARTA_NO2IL12_PATHWAY	KEGG_PRIMARY_IMMUNODEFICIENCY	0.00767946
NETPATH_IL_1_PATHWAY_UP	REGULATION_OF_RESPONSE_TO_STIMULUS	0.0
CALCIUM_ION_TRANSPORT	KEGG_CHEMOKINE_SIGNALING_PATHWAY	0.00038165
REACTOME_SIGNALING_BY_PDGF	REACTOME_TCR_SIGNALING	0.0
BIOCARTA_AMI_PATHWAY	KEGG_LEISHMANIA_INFECTION	0.01638663
NETPATH_IL_1_PATHWAY_DOWN	RESPONSE_TO_VIRUS	0.02320098
REACTOME_PLATELET_ACTIVATION	T_CELL_ACTIVATION	0.00047897
KEGG_SMALL_CELL_LUNG_CANCER	NETPATH_B_CELL_RECEPTOR_PATHWAY	0.0
EXTRACELLULAR_MATRIX_PART	KEGG_ALLOGRAFT_REJECTION	0.00692343
KEGG_GRAFT_VERSUS_HOST_DISEASE	NETPATH_B_CELL_RECEPTOR_PATHWAY	0.00098709
KEGG_T_CELL_RECEPTOR_SIGNALING_PATHWAY	NEUROPEPTIDE_BINDING	0.00493252
KEGG_ECM_RECEPTOR_INTERACTION	REGULATION_OF_LYMPHOCYTE_ACTIVATION	0.09900823
MUSCLE_CELL_DIFFERENTIATION	REACTOME_AXON_GUIDANCE	0.00046859
REACTOME_PD1_SIGNALING	REGULATION_OF_IMMUNE_SYSTEM_PROCESS	0.00848736
ION_HOMEOSTASIS	KEGG_ASTHMA	0.00539029
BIOCARTA_CTLA4_PATHWAY	POSITIVE_REGULATION_OF_T_CELL_ACTIVATION	0.00877463
MUSCLE_CELL_DIFFERENTIATION	REACTOME_HEMOSTASIS	0.0
NETPATH_B_CELL_RECEPTOR_PATHWAY_DOWN	NETPATH_ID_PATHWAY_DOWN	0.0
CORUM_55S_RIBOSOME,_MITOCHONDRIAL	REGULATION_OF_RESPONSE_TO_STIMULUS	0.00860649
REACTOME_COLLAGEN_MEDIATED_ACTIVATION_CASCADE	RESPONSE_TO_BIOTIC_STIMULUS	0.0005096
BIOCARTA_AMI_PATHWAY	KEGG_TYPE_I_DIABETES_MELLITUS	0.00502295
ION_HOMEOSTASIS	REACTOME_CLASS_A1_RHODOPSIN_LIKE_RECEPTORS	0.0
CELLULAR_CATION_HOMEOSTASIS	REACTOME_BOTULINUM_NEUROTOXICITY	0.00693545
REGULATION_OF_IMMUNE_SYSTEM_PROCESS	RESPONSE_TO_VIRUS	0.00487573
BIOCARTA_IL7_PATHWAY	REACTOME_DOWNSTREAM_TCR_SIGNALING	0.00025507
BIOCARTA_IL17_PATHWAY	BIOCARTA_NO2IL12_PATHWAY	0.02243082
NETPATH_IL_1_PATHWAY_DOWN	REACTOME_SIGNALING_BY_PDGF	0.0
BIOCARTA_INFLAM_PATHWAY	KEGG_GRAFT_VERSUS_HOST_DISEASE	0.00517096
CELL_MATURATION	REACTOME_G_ALPHA_I_SIGNALLING_EVENTS	0.00812077
KEGG_ECM_RECEPTOR_INTERACTION	KEGG_FOCAL_ADHESION	0.0
EXTRACELLULAR_MATRIX_PART	ST_T_CELL_SIGNAL_TRANSDUCTION	0.01544346
KEGG_LEUKOCYTE_TRANSENDOTHELIAL_MIGRATION	KEGG_NOD_LIKE_RECEPTOR_SIGNALING_PATHWAY	0.0
REACTOME_CELL_SURFACE_INTERACTIONS_AT_THE_VASCULAR_WALL	REACTOME_PEPTIDE_LIGAND_BINDING_RECEPTORS	0.0
BIOCARTA_LAIR_PATHWAY	POSITIVE_REGULATION_OF_LYMPHOCYTE_ACTIVATION	0.00894741
KEGG_ECM_RECEPTOR_INTERACTION	REACTOME_SEMAPHORIN_INTERACTIONS	0.0
KEGG_CHEMOKINE_SIGNALING_PATHWAY	T_CELL_ACTIVATION	0.00193792
KEGG_ASTHMA	REACTOME_COSTIMULATION_BY_THE_CD28_FAMILY	0.06046932
BEHAVIOR	G_PROTEIN_COUPLED_RECEPTOR_BINDING	0.0
REACTOME_GENERATION_OF_SECOND_MESSENGER_MOLECULES	REACTOME_INTEGRIN_CELL_SURFACE_INTERACTIONS	0.0
REGULATION_OF_RESPONSE_TO_STIMULUS	RESPONSE_TO_BIOTIC_STIMULUS	0.0
BIOCARTA_GRANULOCYTES_PATHWAY	NETPATH_EGFR1_PATHWAY_UP	0.00582895
CELL_ACTIVATION	NETPATH_IL_5_PATHWAY_UP	0.0
BIOCARTA_CTLA4_PATHWAY	NETPATH_IL_1_PATHWAY_UP	0.0234235
KEGG_ALLOGRAFT_REJECTION	ST_T_CELL_SIGNAL_TRANSDUCTION	0.0032014
CYTOKINE_ACTIVITY	NETPATH_IL_6_PATHWAY_UP	0.0
NETPATH_ID_PATHWAY_DOWN	POSITIVE_REGULATION_OF_CELL_PROLIFERATION	0.0
BASEMENT_MEMBRANE	PROTEIN_DOMAIN_SPECIFIC_BINDING	0.00360789
REACTOME_CLASS_A1_RHODOPSIN_LIKE_RECEPTORS	REACTOME_PLATELET_ADHESION_TO_EXPOSED_COLLAGEN	8.232e-05
BIOCARTA_CYTOKINE_PATHWAY	G_PROTEIN_COUPLED_RECEPTOR_BINDING	0.00773398
DEVELOPMENTAL_MATURATION	KEGG_FOCAL_ADHESION	0.0
KEGG_NOD_LIKE_RECEPTOR_SIGNALING_PATHWAY	NETPATH_IL_2_PATHWAY_DOWN	0.0
NETPATH_IL_4_PATHWAY_UP	POSITIVE_REGULATION_OF_CELL_PROLIFERATION	0.0
BIOCARTA_IL17_PATHWAY	NETPATH_T_CELL_RECEPTOR_PATHWAY_DOWN	0.00694471
KEGG_ECM_RECEPTOR_INTERACTION	REGULATION_OF_IMMUNE_SYSTEM_PROCESS	0.00730313
LYMPHOCYTE_ACTIVATION	NETPATH_EGFR1_PATHWAY_UP	8.105e-05
BIOCARTA_NO2IL12_PATHWAY	CATION_HOMEOSTASIS	0.00203777
IMMUNE_RESPONSE	KEGG_ECM_RECEPTOR_INTERACTION	0.00031194
KEGG_ANTIGEN_PROCESSING_AND_PRESENTATION	NETPATH_EGFR1_PATHWAY_UP	0.00174293
CELLULAR_CATION_HOMEOSTASIS	EXTRACELLULAR_MATRIX	0.00046126
CYTOKINE_ACTIVITY	KEGG_CELL_ADHESION_MOLECULES_CAMS	0.00016121
BASEMENT_MEMBRANE	NETPATH_IL_5_PATHWAY_UP	0.02071906
NETPATH_IL_1_PATHWAY_DOWN	REGULATION_OF_LYMPHOCYTE_ACTIVATION	0.00570929
CHEMOKINE_ACTIVITY	REACTOME_GENERATION_OF_SECOND_MESSENGER_MOLECULES	0.0100497
NETPATH_IL_2_PATHWAY_DOWN	REACTOME_NCAM1_INTERACTIONS	0.00182499
CELLULAR_CATION_HOMEOSTASIS	KEGG_ECM_RECEPTOR_INTERACTION	0.0
IMMUNOLOGICAL_SYNAPSE	REACTOME_FORMATION_OF_PLATELET_PLUG	0.00219931
NETPATH_B_CELL_RECEPTOR_PATHWAY_DOWN	NETPATH_T_CELL_RECEPTOR_PATHWAY	0.03559691
NETPATH_IL_7_PATHWAY_DOWN	NEUROTRANSMITTER_BINDING	0.00592276
BIOCARTA_TOB1_PATHWAY	REACTOME_COLLAGEN_MEDIATED_ACTIVATION_CASCADE	0.01003179
CALCIUM_ION_TRANSPORT	CHEMICAL_HOMEOSTASIS	0.00653155
NETPATH_ID_PATHWAY_DOWN	NETPATH_KIT_RECEPTOR_PATHWAY_UP	0.00504787
AUXILIARY_TRANSPORT_PROTEIN_ACTIVITY	REACTOME_TRANSLOCATION_OF_ZAP70_TO_IMMUNOLOGICAL_SYNAPSE	0.00529959
REGULATION_OF_T_CELL_ACTIVATION	RESPONSE_TO_OTHER_ORGANISM	0.01517756
NETPATH_NOTCH_PATHWAY_UP	REACTOME_INTEGRIN_CELL_SURFACE_INTERACTIONS	0.0
BIOCARTA_LAIR_PATHWAY	REACTOME_SIGNALING_BY_PDGF	0.00799798
CHANNEL_REGULATOR_ACTIVITY	NETPATH_IL_6_PATHWAY_UP	0.00477
CELLULAR_CATION_HOMEOSTASIS	NETPATH_B_CELL_RECEPTOR_PATHWAY_DOWN	0.23658914
POSITIVE_REGULATION_OF_IMMUNE_SYSTEM_PROCESS	REACTOME_RNA_POLYMERASE_I_PROMOTER_OPENING	0.01021856
KEGG_LYSOSOME	NETPATH_IL_1_PATHWAY_UP	0.0
AUXILIARY_TRANSPORT_PROTEIN_ACTIVITY	STRUCTURAL_CONSTITUENT_OF_MUSCLE	0.00557092
BIOCARTA_TCRA_PATHWAY	NETPATH_IL_4_PATHWAY_UP	0.00073772
BIOCARTA_ACE2_PATHWAY	NETPATH_T_CELL_RECEPTOR_PATHWAY	0.00806584
REACTOME_COSTIMULATION_BY_THE_CD28_FAMILY	REACTOME_RNA_POLYMERASE_I_PROMOTER_OPENING	0.00090902
NETPATH_EGFR1_PATHWAY_UP	REGULATION_OF_IMMUNE_SYSTEM_PROCESS	0.0
ION_HOMEOSTASIS	REGULATION_OF_IMMUNE_SYSTEM_PROCESS	0.0019737
POSITIVE_REGULATION_OF_T_CELL_ACTIVATION	REACTOME_PEPTIDE_LIGAND_BINDING_RECEPTORS	0.00943029
NETPATH_KIT_RECEPTOR_PATHWAY_UP	REGULATION_OF_T_CELL_ACTIVATION	0.01622
IMMUNOLOGICAL_SYNAPSE	KEGG_ANTIGEN_PROCESSING_AND_PRESENTATION	0.00922388
CHANNEL_REGULATOR_ACTIVITY	REACTOME_COLLAGEN_MEDIATED_ACTIVATION_CASCADE	0.00670987
KEGG_ASTHMA	REGULATION_OF_I_KAPPAB_KINASE_NF_KAPPAB_CASCADE	0.00122544
BIOCARTA_TCYTOTOXIC_PATHWAY	KEGG_NATURAL_KILLER_CELL_MEDIATED_CYTOTOXICITY	0.05260176
CHANNEL_REGULATOR_ACTIVITY	REACTOME_DOWNSTREAM_TCR_SIGNALING	0.00402221
NETPATH_ID_PATHWAY_DOWN	ST_T_CELL_SIGNAL_TRANSDUCTION	0.00356717
KEGG_LYSOSOME	NETPATH_B_CELL_RECEPTOR_PATHWAY_DOWN	0.00048045
KEGG_HEMATOPOIETIC_CELL_LINEAGE	KEGG_INTESTINAL_IMMUNE_NETWORK_FOR_IGA_PRODUCTION	0.00355921
KEGG_LEUKOCYTE_TRANSENDOTHELIAL_MIGRATION	REACTOME_GENERATION_OF_SECOND_MESSENGER_MOLECULES	0.0
BIOCARTA_CYTOKINE_PATHWAY	KEGG_ANTIGEN_PROCESSING_AND_PRESENTATION	0.00333123
BIOCARTA_THELPER_PATHWAY	IMMUNE_RESPONSE	0.0022895
BIOCARTA_CTLA4_PATHWAY	KEGG_VIRAL_MYOCARDITIS	0.03532216
REACTOME_GENERATION_OF_SECOND_MESSENGER_MOLECULES	REGULATION_OF_PHOSPHORYLATION	0.02059931
CARBOXYPEPTIDASE_ACTIVITY	CHEMICAL_HOMEOSTASIS	0.00640937
KEGG_CYTOSOLIC_DNA_SENSING_PATHWAY	ST_T_CELL_SIGNAL_TRANSDUCTION	0.0
KEGG_TYPE_I_DIABETES_MELLITUS	RESPONSE_TO_VIRUS	0.01108596
REACTOME_FORMATION_OF_PLATELET_PLUG	REACTOME_RNA_POLYMERASE_I_PROMOTER_OPENING	0.00159537
REACTOME_INITIAL_TRIGGERING_OF_COMPLEMENT	RESPONSE_TO_BIOTIC_STIMULUS	0.00384859
BIOCARTA_TOB1_PATHWAY	NETPATH_IL_2_PATHWAY_DOWN	0.02252812
MUSCLE_CELL_DIFFERENTIATION	NETPATH_NOTCH_PATHWAY_UP	0.00115099
G_PROTEIN_COUPLED_RECEPTOR_BINDING	KEGG_INTESTINAL_IMMUNE_NETWORK_FOR_IGA_PRODUCTION	0.0007075
IMMUNE_RESPONSE	REACTOME_NCAM1_INTERACTIONS	0.00484349
NETPATH_IL_4_PATHWAY_UP	NETPATH_KIT_RECEPTOR_PATHWAY_UP	0.0
BEHAVIOR	KEGG_RIG_I_LIKE_RECEPTOR_SIGNALING_PATHWAY	0.00091951
BIOCARTA_INFLAM_PATHWAY	POSITIVE_REGULATION_OF_CELL_CYCLE	0.00749218
CORUM_55S_RIBOSOME,_MITOCHONDRIAL	REACTOME_CLASS_A1_RHODOPSIN_LIKE_RECEPTORS	0.00683676
KEGG_TYPE_I_DIABETES_MELLITUS	LEUKOCYTE_ACTIVATION	0.00265252
BIOCARTA_NO2IL12_PATHWAY	T_CELL_ACTIVATION	0.00783278
BIOCARTA_TCYTOTOXIC_PATHWAY	T_CELL_ACTIVATION	0.01757486
NETPATH_T_CELL_RECEPTOR_PATHWAY	RESPONSE_TO_VIRUS	0.0
EXTRACELLULAR_MATRIX_PART	KEGG_CYTOKINE_CYTOKINE_RECEPTOR_INTERACTION	0.00400802
BIOCARTA_NO2IL12_PATHWAY	CELLULAR_CATION_HOMEOSTASIS	0.00424567
KEGG_FOCAL_ADHESION	KEGG_INTESTINAL_IMMUNE_NETWORK_FOR_IGA_PRODUCTION	0.00012039
G_PROTEIN_COUPLED_RECEPTOR_BINDING	POSITIVE_REGULATION_OF_MULTICELLULAR_ORGANISMAL_PROCESS	0.00445136
KEGG_INTESTINAL_IMMUNE_NETWORK_FOR_IGA_PRODUCTION	REGULATION_OF_T_CELL_ACTIVATION	0.00787707
NETPATH_IL_1_PATHWAY_DOWN	POSITIVE_REGULATION_OF_IMMUNE_SYSTEM_PROCESS	0.00027628
DEFENSE_RESPONSE	EXTRACELLULAR_MATRIX_STRUCTURAL_CONSTITUENT	0.00473492
REACTOME_COSTIMULATION_BY_THE_CD28_FAMILY	REACTOME_FORMATION_OF_PLATELET_PLUG	0.0
CHEMOKINE_ACTIVITY	ST_T_CELL_SIGNAL_TRANSDUCTION	0.00736104
BIOCARTA_CYTOKINE_PATHWAY	KEGG_HEMATOPOIETIC_CELL_LINEAGE	0.00109879
NETPATH_ID_PATHWAY_DOWN	REACTOME_PLATELET_ADHESION_TO_EXPOSED_COLLAGEN	0.00859703
BIOCARTA_AMI_PATHWAY	ION_HOMEOSTASIS	0.0
CHEMOKINE_RECEPTOR_BINDING	NETPATH_EGFR1_PATHWAY_UP	0.00070497
NETPATH_IL_7_PATHWAY_DOWN	REGULATION_OF_RESPONSE_TO_STIMULUS	0.0052983
EXTRACELLULAR_MATRIX_PART	NETPATH_KIT_RECEPTOR_PATHWAY_UP	0.02058474
POSITIVE_REGULATION_OF_T_CELL_ACTIVATION	REACTOME_TRANSLOCATION_OF_ZAP70_TO_IMMUNOLOGICAL_SYNAPSE	0.01109305
LYMPHOCYTE_ACTIVATION	NETPATH_NOTCH_PATHWAY_UP	0.0
CHEMOKINE_ACTIVITY	REACTOME_AXON_GUIDANCE	0.00548908
KEGG_LEUKOCYTE_TRANSENDOTHELIAL_MIGRATION	PROTEINACEOUS_EXTRACELLULAR_MATRIX	0.00033356
AUXILIARY_TRANSPORT_PROTEIN_ACTIVITY	T_CELL_PROLIFERATION	0.00815497
CHEMOKINE_ACTIVITY	REACTOME_HEMOSTASIS	0.00336666
BIOCARTA_TOB1_PATHWAY	REACTOME_COSTIMULATION_BY_THE_CD28_FAMILY	0.01177366
DEFENSE_RESPONSE	NEUROTRANSMITTER_BINDING	0.00554956
KEGG_HEMATOPOIETIC_CELL_LINEAGE	REGULATION_OF_RESPONSE_TO_STIMULUS	0.00061973
BIOCARTA_LAIR_PATHWAY	KEGG_ANTIGEN_PROCESSING_AND_PRESENTATION	0.00262235
KEGG_NATURAL_KILLER_CELL_MEDIATED_CYTOTOXICITY	REGULATION_OF_IMMUNE_SYSTEM_PROCESS	0.0
BIOCARTA_LAIR_PATHWAY	KEGG_TOLL_LIKE_RECEPTOR_SIGNALING_PATHWAY	0.0015823
BEHAVIOR	NETPATH_NOTCH_PATHWAY_UP	0.0
BIOCARTA_TH1TH2_PATHWAY	DEFENSE_RESPONSE	0.00125925
EXTERNAL_SIDE_OF_PLASMA_MEMBRANE	REACTOME_INITIAL_TRIGGERING_OF_COMPLEMENT	0.01311928
KEGG_CHEMOKINE_SIGNALING_PATHWAY	REACTOME_NCAM1_INTERACTIONS	0.00176252
BIOCARTA_THELPER_PATHWAY	REACTOME_INTEGRIN_CELL_SURFACE_INTERACTIONS	0.00638888
BIOCARTA_GRANULOCYTES_PATHWAY	NETPATH_NOTCH_PATHWAY_UP	0.00344102
BIOCARTA_CYTOKINE_PATHWAY	KEGG_VIRAL_MYOCARDITIS	0.0057744
KEGG_TYPE_I_DIABETES_MELLITUS	NETPATH_T_CELL_RECEPTOR_PATHWAY	0.00022206
EXTRACELLULAR_MATRIX_STRUCTURAL_CONSTITUENT	REGULATION_OF_PHOSPHORYLATION	0.02317047
BIOCARTA_THELPER_PATHWAY	POSITIVE_REGULATION_OF_CELL_CYCLE	0.01072847
COLLAGEN	REACTOME_PLATELET_ACTIVATION	0.0090667
NETPATH_IL_3_PATHWAY_UP	REACTOME_NCAM1_INTERACTIONS	0.02762833
POSITIVE_REGULATION_OF_LYMPHOCYTE_ACTIVATION	REACTOME_CLASS_A1_RHODOPSIN_LIKE_RECEPTORS	0.002919
EXTERNAL_SIDE_OF_PLASMA_MEMBRANE	ION_HOMEOSTASIS	0.01195142
AUXILIARY_TRANSPORT_PROTEIN_ACTIVITY	BIOCARTA_TOB1_PATHWAY	0.00444679
BIOCARTA_GRANULOCYTES_PATHWAY	POSITIVE_REGULATION_OF_IMMUNE_SYSTEM_PROCESS	0.0055792
KEGG_NATURAL_KILLER_CELL_MEDIATED_CYTOTOXICITY	REACTOME_FORMATION_OF_PLATELET_PLUG	0.0
KEGG_FOCAL_ADHESION	REACTOME_GENERATION_OF_SECOND_MESSENGER_MOLECULES	0.0
CHEMICAL_HOMEOSTASIS	REACTOME_TCR_SIGNALING	0.03134237
KEGG_CHEMOKINE_SIGNALING_PATHWAY	KEGG_RIG_I_LIKE_RECEPTOR_SIGNALING_PATHWAY	0.0
REACTOME_INITIAL_TRIGGERING_OF_COMPLEMENT	REGULATION_OF_LYMPHOCYTE_ACTIVATION	0.00818544
REACTOME_SIGNALING_BY_PDGF	REGULATION_OF_I_KAPPAB_KINASE_NF_KAPPAB_CASCADE	0.0
NEUROTRANSMITTER_BINDING	T_CELL_ACTIVATION	0.00467808
KEGG_PRIMARY_IMMUNODEFICIENCY	MUSCLE_CELL_DIFFERENTIATION	0.00733488
BIOCARTA_TOB1_PATHWAY	REGULATION_OF_I_KAPPAB_KINASE_NF_KAPPAB_CASCADE	0.1963429
KEGG_FOCAL_ADHESION	T_CELL_PROLIFERATION	0.12078793
COLLAGEN	CYTOKINE_ACTIVITY	0.03181694
KEGG_TOLL_LIKE_RECEPTOR_SIGNALING_PATHWAY	LOCOMOTORY_BEHAVIOR	0.0
LYMPHOCYTE_ACTIVATION	POSITIVE_REGULATION_OF_T_CELL_ACTIVATION	0.00336688
POSITIVE_REGULATION_OF_MULTICELLULAR_ORGANISMAL_PROCESS	REACTOME_PLATELET_ADHESION_TO_EXPOSED_COLLAGEN	0.00076397
PROTEINACEOUS_EXTRACELLULAR_MATRIX	REGULATION_OF_IMMUNE_SYSTEM_PROCESS	0.03310925
EXTERNAL_SIDE_OF_PLASMA_MEMBRANE	NETPATH_IL_4_PATHWAY_DOWN	0.02592473
BIOCARTA_IL7_PATHWAY	KEGG_INTESTINAL_IMMUNE_NETWORK_FOR_IGA_PRODUCTION	0.01470013
LYMPHOCYTE_ACTIVATION	REACTOME_HEMOSTASIS	0.0
EXTRACELLULAR_MATRIX	REACTOME_PHOSPHORYLATION_OF_CD3_AND_TCR_ZETA_CHAINS	0.00600648
BEHAVIOR	BIOCARTA_ACE2_PATHWAY	0.00057211
NETPATH_IL_4_PATHWAY_UP	REACTOME_AXON_GUIDANCE	0.00162064
KEGG_AUTOIMMUNE_THYROID_DISEASE	T_CELL_PROLIFERATION	0.00821299
REGULATION_OF_RESPONSE_TO_STIMULUS	RESPONSE_TO_OTHER_ORGANISM	0.0
KEGG_RIG_I_LIKE_RECEPTOR_SIGNALING_PATHWAY	NETPATH_IL_1_PATHWAY_UP	0.0
BIOCARTA_GRANULOCYTES_PATHWAY	REACTOME_INTEGRIN_CELL_SURFACE_INTERACTIONS	0.0009775
MUSCLE_CELL_DIFFERENTIATION	REACTOME_GENERATION_OF_SECOND_MESSENGER_MOLECULES	0.00262508
BIOCARTA_TOB1_PATHWAY	POSITIVE_REGULATION_OF_T_CELL_ACTIVATION	0.00948594
DEFENSE_RESPONSE	LOCOMOTORY_BEHAVIOR	0.0
ION_HOMEOSTASIS	NETPATH_ID_PATHWAY_DOWN	0.00183529
KEGG_LEUKOCYTE_TRANSENDOTHELIAL_MIGRATION	REACTOME_PLATELET_ACTIVATION	0.0
EXTRACELLULAR_MATRIX	KEGG_ECM_RECEPTOR_INTERACTION	0.00048989
NETPATH_IL_2_PATHWAY_DOWN	REGULATION_OF_ANATOMICAL_STRUCTURE_MORPHOGENESIS	0.00247324
NETPATH_IL_5_PATHWAY_UP	REGULATION_OF_LYMPHOCYTE_ACTIVATION	0.00254965
CELL_ACTIVATION	REACTOME_PEPTIDE_LIGAND_BINDING_RECEPTORS	5.448e-05
BIOCARTA_LAIR_PATHWAY	KEGG_AUTOIMMUNE_THYROID_DISEASE	0.00783018
CELL_MATURATION	EXTRACELLULAR_MATRIX_PART	0.00471306
BASEMENT_MEMBRANE	DEVELOPMENTAL_MATURATION	0.00561475
KEGG_GRAFT_VERSUS_HOST_DISEASE	ST_T_CELL_SIGNAL_TRANSDUCTION	0.00235501
KEGG_ECM_RECEPTOR_INTERACTION	REACTOME_RNA_POLYMERASE_I_PROMOTER_OPENING	0.00689808
CHANNEL_REGULATOR_ACTIVITY	KEGG_LYSOSOME	0.04288435
IMMUNOLOGICAL_SYNAPSE	KEGG_CYTOSOLIC_DNA_SENSING_PATHWAY	0.00091478
CALCIUM_ION_TRANSPORT	REGULATION_OF_I_KAPPAB_KINASE_NF_KAPPAB_CASCADE	0.00244272
POSITIVE_REGULATION_OF_CELL_PROLIFERATION	REACTOME_TCR_SIGNALING	0.0
CALCIUM_ION_TRANSPORT	KEGG_T_CELL_RECEPTOR_SIGNALING_PATHWAY	0.02114778
POSITIVE_REGULATION_OF_MULTICELLULAR_ORGANISMAL_PROCESS	REACTOME_TCR_SIGNALING	0.0
POSITIVE_REGULATION_OF_CELL_PROLIFERATION	REACTOME_CELL_SURFACE_INTERACTIONS_AT_THE_VASCULAR_WALL	0.0
KEGG_NATURAL_KILLER_CELL_MEDIATED_CYTOTOXICITY	LYMPHOCYTE_ACTIVATION	0.0
BIOCARTA_TCYTOTOXIC_PATHWAY	KEGG_TOLL_LIKE_RECEPTOR_SIGNALING_PATHWAY	0.00833926
REACTOME_FORMATION_OF_PLATELET_PLUG	REACTOME_GENERATION_OF_SECOND_MESSENGER_MOLECULES	0.0
KEGG_TYPE_I_DIABETES_MELLITUS	NETPATH_IL_4_PATHWAY_DOWN	0.00566318
KEGG_T_CELL_RECEPTOR_SIGNALING_PATHWAY	POSITIVE_REGULATION_OF_MULTICELLULAR_ORGANISMAL_PROCESS	0.0
BIOCARTA_TOB1_PATHWAY	IMMUNE_RESPONSE	0.02063831
CELL_ACTIVATION	PROTEIN_DOMAIN_SPECIFIC_BINDING	0.00731103
MUSCLE_CELL_DIFFERENTIATION	NETPATH_IL_7_PATHWAY_DOWN	0.00625348
CHANNEL_REGULATOR_ACTIVITY	REACTOME_PD1_SIGNALING	0.00719699
NETPATH_IL_4_PATHWAY_DOWN	REACTOME_INITIAL_TRIGGERING_OF_COMPLEMENT	0.00555185
BIOCARTA_TCYTOTOXIC_PATHWAY	KEGG_LEISHMANIA_INFECTION	0.03299563
NETPATH_IL_2_PATHWAY_DOWN	REACTOME_AXON_GUIDANCE	0.0
NETPATH_KIT_RECEPTOR_PATHWAY_UP	POSITIVE_REGULATION_OF_MULTICELLULAR_ORGANISMAL_PROCESS	0.00068507
KEGG_MATURITY_ONSET_DIABETES_OF_THE_YOUNG	NETPATH_KIT_RECEPTOR_PATHWAY_UP	0.00320596
NETPATH_T_CELL_RECEPTOR_PATHWAY_DOWN	REACTOME_COSTIMULATION_BY_THE_CD28_FAMILY	0.0
BIOCARTA_LAIR_PATHWAY	REACTOME_CELL_SURFACE_INTERACTIONS_AT_THE_VASCULAR_WALL	0.00239525
REACTOME_IMMUNOREGULATORY_INTERACTIONS_BETWEEN_A_LYMPHOID_AND_A_NON_LYMPHOID_CELL	ST_T_CELL_SIGNAL_TRANSDUCTION	0.00719242
NETPATH_IL_1_PATHWAY_DOWN	REACTOME_NCAM1_INTERACTIONS	0.00140827
NETPATH_IL_2_PATHWAY_DOWN	REACTOME_INITIAL_TRIGGERING_OF_COMPLEMENT	0.00482629
KEGG_CHEMOKINE_SIGNALING_PATHWAY	KEGG_LYSOSOME	0.0
KEGG_SYSTEMIC_LUPUS_ERYTHEMATOSUS	NETPATH_ID_PATHWAY_DOWN	0.00242767
BEHAVIOR	KEGG_ECM_RECEPTOR_INTERACTION	0.0
IMMUNE_RESPONSE	KEGG_T_CELL_RECEPTOR_SIGNALING_PATHWAY	0.0
KEGG_TOLL_LIKE_RECEPTOR_SIGNALING_PATHWAY	STRUCTURAL_CONSTITUENT_OF_MUSCLE	0.00079934
CATION_HOMEOSTASIS	LYMPHOCYTE_ACTIVATION	0.00630098
BIOCARTA_THELPER_PATHWAY	KEGG_AUTOIMMUNE_THYROID_DISEASE	0.00967208
EXTRACELLULAR_MATRIX	REACTOME_PEPTIDE_LIGAND_BINDING_RECEPTORS	0.01928701
KEGG_RIG_I_LIKE_RECEPTOR_SIGNALING_PATHWAY	LOCOMOTORY_BEHAVIOR	0.00556936
KEGG_CYTOSOLIC_DNA_SENSING_PATHWAY	MUSCLE_CELL_DIFFERENTIATION	0.00203002
KEGG_TOLL_LIKE_RECEPTOR_SIGNALING_PATHWAY	T_CELL_ACTIVATION	0.0012805
BIOCARTA_CYTOKINE_PATHWAY	KEGG_LEUKOCYTE_TRANSENDOTHELIAL_MIGRATION	0.00465
NETPATH_IL_2_PATHWAY_DOWN	NEUROPEPTIDE_BINDING	0.00545643
GABA_RECEPTOR_ACTIVITY	REACTOME_AXON_GUIDANCE	0.00796781
KEGG_NATURAL_KILLER_CELL_MEDIATED_CYTOTOXICITY	NETPATH_IL_7_PATHWAY_DOWN	0.00030095
REACTOME_TCR_SIGNALING	RESPONSE_TO_BIOTIC_STIMULUS	0.0
BIOCARTA_CTL_PATHWAY	KEGG_SMALL_CELL_LUNG_CANCER	0.00318068
NETPATH_IL_4_PATHWAY_DOWN	POSITIVE_REGULATION_OF_IMMUNE_SYSTEM_PROCESS	0.0
ION_HOMEOSTASIS	T_CELL_PROLIFERATION	0.00798713
EXTRACELLULAR_MATRIX_PART	REACTOME_AXON_GUIDANCE	0.00109549
NETPATH_T_CELL_RECEPTOR_PATHWAY	REGULATION_OF_T_CELL_ACTIVATION	0.0
NETPATH_IL_2_PATHWAY_DOWN	T_CELL_PROLIFERATION	0.00579597
BIOCARTA_INFLAM_PATHWAY	REACTOME_AXON_GUIDANCE	0.00910975
REACTOME_INTEGRIN_CELL_SURFACE_INTERACTIONS	RESPONSE_TO_OTHER_ORGANISM	0.00388052
CHEMOKINE_ACTIVITY	NETPATH_NOTCH_PATHWAY_UP	0.00896002
KEGG_INTESTINAL_IMMUNE_NETWORK_FOR_IGA_PRODUCTION	RESPONSE_TO_VIRUS	0.01354718
BIOCARTA_INFLAM_PATHWAY	REACTOME_HEMOSTASIS	0.01172483
CHANNEL_REGULATOR_ACTIVITY	NETPATH_IL_2_PATHWAY_DOWN	0.01514017
BIOCARTA_IL7_PATHWAY	CATION_HOMEOSTASIS	0.00637885
REACTOME_SIGNALING_BY_PDGF	REACTOME_TRANSLOCATION_OF_ZAP70_TO_IMMUNOLOGICAL_SYNAPSE	0.00499411
EXTRACELLULAR_MATRIX_PART	REACTOME_COSTIMULATION_BY_THE_CD28_FAMILY	0.00938653
REACTOME_HEMOSTASIS	T_CELL_ACTIVATION	0.0
KEGG_TOLL_LIKE_RECEPTOR_SIGNALING_PATHWAY	NETPATH_IL_1_PATHWAY_UP	0.0
BIOCARTA_CYTOKINE_PATHWAY	NETPATH_ID_PATHWAY_DOWN	0.00594599
GABA_RECEPTOR_ACTIVITY	IMMUNE_RESPONSE	0.00721919
BIOCARTA_CYTOKINE_PATHWAY	ST_T_CELL_SIGNAL_TRANSDUCTION	0.00560078
NETPATH_IL_7_PATHWAY_DOWN	POSITIVE_REGULATION_OF_LYMPHOCYTE_ACTIVATION	0.00769871
KEGG_SYSTEMIC_LUPUS_ERYTHEMATOSUS	REGULATION_OF_I_KAPPAB_KINASE_NF_KAPPAB_CASCADE	2.227e-05
KEGG_ALLOGRAFT_REJECTION	KEGG_NOD_LIKE_RECEPTOR_SIGNALING_PATHWAY	0.00189006
KEGG_NOD_LIKE_RECEPTOR_SIGNALING_PATHWAY	MUSCLE_CELL_DIFFERENTIATION	0.00125643
REACTOME_INITIAL_TRIGGERING_OF_COMPLEMENT	REGULATION_OF_PHOSPHORYLATION	0.00561129
POSITIVE_REGULATION_OF_LYMPHOCYTE_ACTIVATION	PROTEINACEOUS_EXTRACELLULAR_MATRIX	0.01721923
POSITIVE_REGULATION_OF_T_CELL_PROLIFERATION	REACTOME_SEMAPHORIN_INTERACTIONS	0.02663652
NEUROTRANSMITTER_BINDING	REGULATION_OF_T_CELL_ACTIVATION	0.00661419
BIOCARTA_TH1TH2_PATHWAY	POSITIVE_REGULATION_OF_IMMUNE_SYSTEM_PROCESS	0.00593814
BASEMENT_MEMBRANE	BIOCARTA_ACE2_PATHWAY	0.00957842
REACTOME_PD1_SIGNALING	RESPONSE_TO_OTHER_ORGANISM	0.00857571
BEHAVIOR	NETPATH_IL_6_PATHWAY_UP	0.0
KEGG_CYTOKINE_CYTOKINE_RECEPTOR_INTERACTION	NETPATH_IL_3_PATHWAY_UP	0.0
KEGG_NATURAL_KILLER_CELL_MEDIATED_CYTOTOXICITY	REGULATION_OF_I_KAPPAB_KINASE_NF_KAPPAB_CASCADE	0.0
REACTOME_NCAM1_INTERACTIONS	REGULATION_OF_IMMUNE_SYSTEM_PROCESS	0.01019697
REACTOME_G_ALPHA_I_SIGNALLING_EVENTS	REACTOME_PLATELET_ACTIVATION	0.0
KEGG_ALLOGRAFT_REJECTION	POSITIVE_REGULATION_OF_CELL_CYCLE	0.01066947
BASEMENT_MEMBRANE	EXTRACELLULAR_MATRIX	0.01551814
KEGG_CYTOSOLIC_DNA_SENSING_PATHWAY	KEGG_T_CELL_RECEPTOR_SIGNALING_PATHWAY	0.0
BIOCARTA_TCRA_PATHWAY	KEGG_T_CELL_RECEPTOR_SIGNALING_PATHWAY	0.00010615
NETPATH_T_CELL_RECEPTOR_PATHWAY_DOWN	REACTOME_CLASS_A1_RHODOPSIN_LIKE_RECEPTORS	0.0
REACTOME_PD1_SIGNALING	REACTOME_PHOSPHORYLATION_OF_CD3_AND_TCR_ZETA_CHAINS	0.00803896
KEGG_LYSOSOME	REACTOME_CHEMOKINE_RECEPTORS_BIND_CHEMOKINES	0.00753955
KEGG_CYTOKINE_CYTOKINE_RECEPTOR_INTERACTION	KEGG_T_CELL_RECEPTOR_SIGNALING_PATHWAY	0.0
POSITIVE_REGULATION_OF_LYMPHOCYTE_ACTIVATION	REACTOME_PD1_SIGNALING	0.01007368
KEGG_CHEMOKINE_SIGNALING_PATHWAY	PROTEINACEOUS_EXTRACELLULAR_MATRIX	0.00912532
NETPATH_B_CELL_RECEPTOR_PATHWAY	POSITIVE_REGULATION_OF_CELL_PROLIFERATION	0.0
AUXILIARY_TRANSPORT_PROTEIN_ACTIVITY	NETPATH_T_CELL_RECEPTOR_PATHWAY_DOWN	0.00153072
BIOCARTA_CYTOKINE_PATHWAY	REGULATION_OF_I_KAPPAB_KINASE_NF_KAPPAB_CASCADE	0.00110646
EXTRACELLULAR_MATRIX	KEGG_ALLOGRAFT_REJECTION	0.00485272
EXTERNAL_SIDE_OF_PLASMA_MEMBRANE	NETPATH_EGFR1_PATHWAY_UP	0.00596814
BIOCARTA_AMI_PATHWAY	CATION_HOMEOSTASIS	0.0
BEHAVIOR	REACTOME_RNA_POLYMERASE_I_PROMOTER_OPENING	0.00366607
REACTOME_TCR_SIGNALING	RESPONSE_TO_OTHER_ORGANISM	0.0
KEGG_INTESTINAL_IMMUNE_NETWORK_FOR_IGA_PRODUCTION	REACTOME_PHOSPHORYLATION_OF_CD3_AND_TCR_ZETA_CHAINS	0.01028895
EXTERNAL_SIDE_OF_PLASMA_MEMBRANE	KEGG_NOD_LIKE_RECEPTOR_SIGNALING_PATHWAY	0.00245278
CELL_ACTIVATION	EXTRACELLULAR_MATRIX	0.01355539
POSITIVE_REGULATION_OF_MULTICELLULAR_ORGANISMAL_PROCESS	REACTOME_PHOSPHORYLATION_OF_CD3_AND_TCR_ZETA_CHAINS	0.0055948
POSITIVE_REGULATION_OF_T_CELL_ACTIVATION	REACTOME_DOWNSTREAM_TCR_SIGNALING	0.00718613
REACTOME_SIGNALING_BY_PDGF	RESPONSE_TO_VIRUS	0.00258144
REACTOME_DOWNSTREAM_TCR_SIGNALING	REGULATION_OF_LYMPHOCYTE_ACTIVATION	0.00720186
KEGG_INTESTINAL_IMMUNE_NETWORK_FOR_IGA_PRODUCTION	POSITIVE_REGULATION_OF_T_CELL_ACTIVATION	0.01098688
KEGG_NATURAL_KILLER_CELL_MEDIATED_CYTOTOXICITY	NETPATH_ID_PATHWAY_DOWN	0.00098075
KEGG_TYPE_I_DIABETES_MELLITUS	REACTOME_TCR_SIGNALING	0.00140389
KEGG_GRAFT_VERSUS_HOST_DISEASE	NETPATH_IL_4_PATHWAY_UP	0.00215202
REACTOME_G_ALPHA_I_SIGNALLING_EVENTS	REACTOME_TRANSLOCATION_OF_ZAP70_TO_IMMUNOLOGICAL_SYNAPSE	0.00964583
BIOCARTA_LAIR_PATHWAY	BIOCARTA_THELPER_PATHWAY	0.01051665
BIOCARTA_AMI_PATHWAY	REACTOME_IMMUNOREGULATORY_INTERACTIONS_BETWEEN_A_LYMPHOID_AND_A_NON_LYMPHOID_CELL	0.00539966
EXTRACELLULAR_MATRIX_STRUCTURAL_CONSTITUENT	PROTEINACEOUS_EXTRACELLULAR_MATRIX	0.00010131
KEGG_NATURAL_KILLER_CELL_MEDIATED_CYTOTOXICITY	T_CELL_ACTIVATION	2.182e-05
BIOCARTA_GRANULOCYTES_PATHWAY	NETPATH_T_CELL_RECEPTOR_PATHWAY	0.02819564
KEGG_NOD_LIKE_RECEPTOR_SIGNALING_PATHWAY	REACTOME_PHOSPHORYLATION_OF_CD3_AND_TCR_ZETA_CHAINS	0.00719456
KEGG_SMALL_CELL_LUNG_CANCER	REACTOME_IMMUNOREGULATORY_INTERACTIONS_BETWEEN_A_LYMPHOID_AND_A_NON_LYMPHOID_CELL	0.00758933
NETPATH_B_CELL_RECEPTOR_PATHWAY	REGULATION_OF_RESPONSE_TO_STIMULUS	0.0
KEGG_FOCAL_ADHESION	REACTOME_PROTEOLYTIC_CLEAVAGE_OF_SNARE_COMPLEX_PROTEINS	0.02802987
BIOCARTA_CTL_PATHWAY	ST_T_CELL_SIGNAL_TRANSDUCTION	0.00784578
REACTOME_PD1_SIGNALING	REGULATION_OF_LYMPHOCYTE_ACTIVATION	0.0080977
KEGG_MATURITY_ONSET_DIABETES_OF_THE_YOUNG	ST_T_CELL_SIGNAL_TRANSDUCTION	0.00425657
BASEMENT_MEMBRANE	KEGG_NATURAL_KILLER_CELL_MEDIATED_CYTOTOXICITY	0.00681619
NETPATH_B_CELL_RECEPTOR_PATHWAY_DOWN	ST_T_CELL_SIGNAL_TRANSDUCTION	0.00143695
CELLULAR_DEFENSE_RESPONSE	EXTERNAL_SIDE_OF_PLASMA_MEMBRANE	0.01176022
BIOCARTA_ACE2_PATHWAY	BIOCARTA_IL17_PATHWAY	0.00484416
CARBOXYPEPTIDASE_ACTIVITY	T_CELL_ACTIVATION	0.00664407
KEGG_TOLL_LIKE_RECEPTOR_SIGNALING_PATHWAY	NETPATH_IL_4_PATHWAY_UP	0.0
KEGG_SYSTEMIC_LUPUS_ERYTHEMATOSUS	NETPATH_IL_1_PATHWAY_DOWN	0.0
LEUKOCYTE_ACTIVATION	POSITIVE_REGULATION_OF_CELL_PROLIFERATION	0.02205194
NETPATH_IL_4_PATHWAY_DOWN	POSITIVE_REGULATION_OF_T_CELL_PROLIFERATION	0.00831454
BIOCARTA_IL17_PATHWAY	NETPATH_IL_1_PATHWAY_UP	0.00364331
DEVELOPMENTAL_MATURATION	KEGG_CHEMOKINE_SIGNALING_PATHWAY	0.0001756
KEGG_NATURAL_KILLER_CELL_MEDIATED_CYTOTOXICITY	POSITIVE_REGULATION_OF_IMMUNE_SYSTEM_PROCESS	0.0
POSITIVE_REGULATION_OF_T_CELL_PROLIFERATION	REACTOME_FORMATION_OF_PLATELET_PLUG	0.00927629
BIOCARTA_IL7_PATHWAY	NETPATH_IL_2_PATHWAY_DOWN	6.174e-05
POSITIVE_REGULATION_OF_CELL_PROLIFERATION	REGULATION_OF_PHOSPHORYLATION	0.0
KEGG_RIG_I_LIKE_RECEPTOR_SIGNALING_PATHWAY	REACTOME_RNA_POLYMERASE_I_PROMOTER_OPENING	0.00368462
KEGG_ECM_RECEPTOR_INTERACTION	KEGG_GRAFT_VERSUS_HOST_DISEASE	0.00431949
NETPATH_IL_4_PATHWAY_UP	REACTOME_RNA_POLYMERASE_I_PROMOTER_OPENING	0.00050592
KEGG_GRAFT_VERSUS_HOST_DISEASE	LEUKOCYTE_ACTIVATION	0.00452468
KEGG_ALLOGRAFT_REJECTION	POSITIVE_REGULATION_OF_T_CELL_ACTIVATION	0.00570568
BIOCARTA_THELPER_PATHWAY	T_CELL_ACTIVATION	0.01645726
KEGG_CHEMOKINE_SIGNALING_PATHWAY	NETPATH_IL_7_PATHWAY_DOWN	0.0
POSITIVE_REGULATION_OF_IMMUNE_SYSTEM_PROCESS	REACTOME_SIGNALING_BY_PDGF	0.0
REACTOME_INTEGRIN_CELL_SURFACE_INTERACTIONS	REGULATION_OF_RESPONSE_TO_STIMULUS	0.0
EXTERNAL_SIDE_OF_PLASMA_MEMBRANE	REGULATION_OF_PHOSPHORYLATION	0.03263217
BIOCARTA_INFLAM_PATHWAY	REACTOME_SEMAPHORIN_INTERACTIONS	0.00989487
NETPATH_IL_4_PATHWAY_UP	REGULATION_OF_I_KAPPAB_KINASE_NF_KAPPAB_CASCADE	0.0
BIOCARTA_NO2IL12_PATHWAY	KEGG_CELL_ADHESION_MOLECULES_CAMS	0.00710537
KEGG_CYTOSOLIC_DNA_SENSING_PATHWAY	REACTOME_DOWNSTREAM_TCR_SIGNALING	0.0
KEGG_SYSTEMIC_LUPUS_ERYTHEMATOSUS	STRUCTURAL_CONSTITUENT_OF_MUSCLE	0.00103785
KEGG_GRAFT_VERSUS_HOST_DISEASE	KEGG_LEUKOCYTE_TRANSENDOTHELIAL_MIGRATION	0.00043683
IMMUNE_RESPONSE	REACTOME_SEMAPHORIN_INTERACTIONS	9.028e-05
REGULATION_OF_LYMPHOCYTE_ACTIVATION	REGULATION_OF_PHOSPHORYLATION	0.03170802
KEGG_T_CELL_RECEPTOR_SIGNALING_PATHWAY	REGULATION_OF_T_CELL_ACTIVATION	0.00019552
CHEMOKINE_RECEPTOR_BINDING	NETPATH_IL_4_PATHWAY_DOWN	0.00127222
CELLULAR_CATION_HOMEOSTASIS	REGULATION_OF_RESPONSE_TO_STIMULUS	0.00102787
BIOCARTA_AMI_PATHWAY	NETPATH_T_CELL_RECEPTOR_PATHWAY	0.0368503
KEGG_VIRAL_MYOCARDITIS	REGULATION_OF_IMMUNE_SYSTEM_PROCESS	0.00021751
NETPATH_B_CELL_RECEPTOR_PATHWAY	NETPATH_IL_1_PATHWAY_DOWN	0.00085613
NETPATH_IL_7_PATHWAY_DOWN	POSITIVE_REGULATION_OF_IMMUNE_SYSTEM_PROCESS	0.00399028
CELLULAR_CATION_HOMEOSTASIS	REACTOME_COLLAGEN_MEDIATED_ACTIVATION_CASCADE	0.00648195
CHEMICAL_HOMEOSTASIS	EXTERNAL_SIDE_OF_PLASMA_MEMBRANE	0.01387644
IMMUNE_RESPONSE	REGULATION_OF_RESPONSE_TO_STIMULUS	0.0
REACTOME_INITIAL_TRIGGERING_OF_COMPLEMENT	REACTOME_INTEGRIN_CELL_SURFACE_INTERACTIONS	0.00109767
BIOCARTA_TCRA_PATHWAY	REACTOME_CHEMOKINE_RECEPTORS_BIND_CHEMOKINES	0.01105597
BIOCARTA_IL17_PATHWAY	T_CELL_PROLIFERATION	0.01094672
CALCIUM_ION_TRANSPORT	PROTEIN_DOMAIN_SPECIFIC_BINDING	0.00371819
POSITIVE_REGULATION_OF_MULTICELLULAR_ORGANISMAL_PROCESS	REACTOME_RNA_POLYMERASE_I_PROMOTER_OPENING	0.00842929
CALCIUM_ION_TRANSPORT	REACTOME_SEMAPHORIN_INTERACTIONS	0.00567375
NETPATH_IL_7_PATHWAY_DOWN	REGULATION_OF_IMMUNE_SYSTEM_PROCESS	0.00281047
BIOCARTA_GRANULOCYTES_PATHWAY	G_PROTEIN_COUPLED_RECEPTOR_BINDING	0.00584505
EXTRACELLULAR_MATRIX_PART	NETPATH_T_CELL_RECEPTOR_PATHWAY	0.02291088
REACTOME_PHOSPHORYLATION_OF_CD3_AND_TCR_ZETA_CHAINS	REACTOME_PLATELET_ADHESION_TO_EXPOSED_COLLAGEN	0.00388952
BEHAVIOR	BIOCARTA_TCRA_PATHWAY	0.00551962
DEFENSE_RESPONSE	KEGG_ASTHMA	0.00184912
BIOCARTA_THELPER_PATHWAY	REACTOME_CHEMOKINE_RECEPTORS_BIND_CHEMOKINES	0.0108114
KEGG_RIG_I_LIKE_RECEPTOR_SIGNALING_PATHWAY	POSITIVE_REGULATION_OF_CELL_PROLIFERATION	0.00053156
EXTRACELLULAR_MATRIX_STRUCTURAL_CONSTITUENT	ION_HOMEOSTASIS	0.00138079
CHEMOKINE_ACTIVITY	KEGG_LYSOSOME	0.01922897
KEGG_ANTIGEN_PROCESSING_AND_PRESENTATION	REACTOME_CELL_SURFACE_INTERACTIONS_AT_THE_VASCULAR_WALL	0.0
GABA_RECEPTOR_ACTIVITY	KEGG_NATURAL_KILLER_CELL_MEDIATED_CYTOTOXICITY	0.00268829
REACTOME_INTEGRIN_CELL_SURFACE_INTERACTIONS	REACTOME_P2Y_RECEPTORS	0.00209012
KEGG_TOLL_LIKE_RECEPTOR_SIGNALING_PATHWAY	NETPATH_IL_5_PATHWAY_UP	0.0
CATION_HOMEOSTASIS	NEUROTRANSMITTER_BINDING	0.00153251
KEGG_ALLOGRAFT_REJECTION	REGULATION_OF_T_CELL_ACTIVATION	0.00805412
GABA_RECEPTOR_ACTIVITY	KEGG_LEUKOCYTE_TRANSENDOTHELIAL_MIGRATION	0.00923516
NETPATH_IL_1_PATHWAY_UP	POSITIVE_REGULATION_OF_CELL_PROLIFERATION	0.0
EXTRACELLULAR_MATRIX_PART	NETPATH_T_CELL_RECEPTOR_PATHWAY_DOWN	0.01703908
CORUM_55S_RIBOSOME,_MITOCHONDRIAL	REACTOME_HEMOSTASIS	0.00812531
NETPATH_KIT_RECEPTOR_PATHWAY_UP	REGULATION_OF_LYMPHOCYTE_ACTIVATION	0.01031338
BIOCARTA_CYTOKINE_PATHWAY	BIOCARTA_LAIR_PATHWAY	0.00944432
BIOCARTA_CTLA4_PATHWAY	REACTOME_PLATELET_ADHESION_TO_EXPOSED_COLLAGEN	0.00622143
POSITIVE_REGULATION_OF_T_CELL_ACTIVATION	REGULATION_OF_IMMUNE_SYSTEM_PROCESS	0.00249691
MUSCLE_CELL_DIFFERENTIATION	NETPATH_IL_2_PATHWAY_DOWN	0.00055982
BIOCARTA_TH1TH2_PATHWAY	KEGG_VIRAL_MYOCARDITIS	0.00397001
NETPATH_IL_1_PATHWAY_DOWN	POSITIVE_REGULATION_OF_CELL_CYCLE	0.01640699
CALCIUM_ION_TRANSPORT	KEGG_VIRAL_MYOCARDITIS	0.03642394
NETPATH_IL_1_PATHWAY_UP	REACTOME_CHEMOKINE_RECEPTORS_BIND_CHEMOKINES	0.0
NETPATH_IL_5_PATHWAY_UP	REACTOME_INTEGRIN_CELL_SURFACE_INTERACTIONS	0.0
BIOCARTA_CYTOKINE_PATHWAY	POSITIVE_REGULATION_OF_CELL_CYCLE	0.0122223
KEGG_NATURAL_KILLER_CELL_MEDIATED_CYTOTOXICITY	REACTOME_TRANSLOCATION_OF_ZAP70_TO_IMMUNOLOGICAL_SYNAPSE	0.01587665
KEGG_HEMATOPOIETIC_CELL_LINEAGE	NETPATH_B_CELL_RECEPTOR_PATHWAY_DOWN	0.00584141
LOCOMOTORY_BEHAVIOR	REACTOME_G_ALPHA_I_SIGNALLING_EVENTS	0.0
BIOCARTA_INFLAM_PATHWAY	REACTOME_SIGNALING_BY_PDGF	0.01216883
CELL_ACTIVATION	CHEMOKINE_RECEPTOR_BINDING	0.00824527
KEGG_LEISHMANIA_INFECTION	REACTOME_CHEMOKINE_RECEPTORS_BIND_CHEMOKINES	0.00625726
CALCIUM_ION_TRANSPORT	NETPATH_KIT_RECEPTOR_PATHWAY_UP	0.03621936
BIOCARTA_CTLA4_PATHWAY	REACTOME_AXON_GUIDANCE	0.00506191
EXTERNAL_SIDE_OF_PLASMA_MEMBRANE	REGULATION_OF_ANATOMICAL_STRUCTURE_MORPHOGENESIS	0.01733971
MUSCLE_CELL_DIFFERENTIATION	REACTOME_CELL_SURFACE_INTERACTIONS_AT_THE_VASCULAR_WALL	0.0
BIOCARTA_THELPER_PATHWAY	CHEMOKINE_ACTIVITY	0.01084661
LEUKOCYTE_ACTIVATION	NETPATH_IL_2_PATHWAY_DOWN	0.0
CORUM_55S_RIBOSOME,_MITOCHONDRIAL	KEGG_SMALL_CELL_LUNG_CANCER	0.005459
BIOCARTA_TCYTOTOXIC_PATHWAY	KEGG_TYPE_I_DIABETES_MELLITUS	0.00873376
NETPATH_B_CELL_RECEPTOR_PATHWAY	NETPATH_T_CELL_RECEPTOR_PATHWAY	0.0
BIOCARTA_IL7_PATHWAY	REGULATION_OF_PHOSPHORYLATION	0.00787439
PROTEIN_DOMAIN_SPECIFIC_BINDING	REACTOME_CELL_SURFACE_INTERACTIONS_AT_THE_VASCULAR_WALL	0.0
REACTOME_CLASS_A1_RHODOPSIN_LIKE_RECEPTORS	REACTOME_HEMOSTASIS	0.0
KEGG_FOCAL_ADHESION	NETPATH_IL_4_PATHWAY_UP	0.0
BIOCARTA_TCRA_PATHWAY	KEGG_ALLOGRAFT_REJECTION	0.00978894
KEGG_CELL_ADHESION_MOLECULES_CAMS	LYMPHOCYTE_ACTIVATION	0.03149917
CHEMOKINE_RECEPTOR_BINDING	KEGG_LEUKOCYTE_TRANSENDOTHELIAL_MIGRATION	0.00104448
BIOCARTA_IL7_PATHWAY	REACTOME_COLLAGEN_MEDIATED_ACTIVATION_CASCADE	0.0
BIOCARTA_TOB1_PATHWAY	EXTRACELLULAR_MATRIX_PART	0.00664723
BIOCARTA_NO2IL12_PATHWAY	CELL_ACTIVATION	0.00983077
CELL_ACTIVATION	PROTEINACEOUS_EXTRACELLULAR_MATRIX	0.0155063
CHEMOKINE_ACTIVITY	KEGG_LEISHMANIA_INFECTION	0.00407794
KEGG_SYSTEMIC_LUPUS_ERYTHEMATOSUS	RESPONSE_TO_VIRUS	0.00110553
BIOCARTA_TH1TH2_PATHWAY	REACTOME_GENERATION_OF_SECOND_MESSENGER_MOLECULES	0.01002454
BIOCARTA_TH1TH2_PATHWAY	NETPATH_B_CELL_RECEPTOR_PATHWAY	0.0027058
KEGG_ASTHMA	KEGG_CYTOKINE_CYTOKINE_RECEPTOR_INTERACTION	4.081e-05
BIOCARTA_INFLAM_PATHWAY	REACTOME_NCAM1_INTERACTIONS	0.0096143
KEGG_PRIMARY_IMMUNODEFICIENCY	REACTOME_GENERATION_OF_SECOND_MESSENGER_MOLECULES	0.00072218
KEGG_LEISHMANIA_INFECTION	NETPATH_T_CELL_RECEPTOR_PATHWAY	0.89231383
KEGG_CHEMOKINE_SIGNALING_PATHWAY	REGULATION_OF_IMMUNE_SYSTEM_PROCESS	0.0
KEGG_CYTOSOLIC_DNA_SENSING_PATHWAY	NETPATH_KIT_RECEPTOR_PATHWAY_UP	0.02791488
CHEMICAL_HOMEOSTASIS	KEGG_LEUKOCYTE_TRANSENDOTHELIAL_MIGRATION	0.00035321
BIOCARTA_IL7_PATHWAY	REACTOME_IMMUNOREGULATORY_INTERACTIONS_BETWEEN_A_LYMPHOID_AND_A_NON_LYMPHOID_CELL	0.00391821
G_PROTEIN_COUPLED_RECEPTOR_BINDING	NETPATH_IL_2_PATHWAY_DOWN	0.0082727
KEGG_RIG_I_LIKE_RECEPTOR_SIGNALING_PATHWAY	REACTOME_TCR_SIGNALING	0.0
REGULATION_OF_PHOSPHORYLATION	T_CELL_PROLIFERATION	0.03617006
KEGG_ANTIGEN_PROCESSING_AND_PRESENTATION	NETPATH_IL_3_PATHWAY_UP	0.00028435
KEGG_ALLOGRAFT_REJECTION	NETPATH_KIT_RECEPTOR_PATHWAY_UP	0.00234486
EXTRACELLULAR_MATRIX	REACTOME_FORMATION_OF_PLATELET_PLUG	0.01140306
KEGG_MATURITY_ONSET_DIABETES_OF_THE_YOUNG	REACTOME_DOWNSTREAM_TCR_SIGNALING	0.00187026
REACTOME_IMMUNOREGULATORY_INTERACTIONS_BETWEEN_A_LYMPHOID_AND_A_NON_LYMPHOID_CELL	REACTOME_INTEGRIN_CELL_SURFACE_INTERACTIONS	0.0
IMMUNOLOGICAL_SYNAPSE	POSITIVE_REGULATION_OF_T_CELL_PROLIFERATION	0.00841527
KEGG_NATURAL_KILLER_CELL_MEDIATED_CYTOTOXICITY	REACTOME_CELL_SURFACE_INTERACTIONS_AT_THE_VASCULAR_WALL	0.0
REGULATION_OF_ANATOMICAL_STRUCTURE_MORPHOGENESIS	ST_T_CELL_SIGNAL_TRANSDUCTION	0.00104715
REGULATION_OF_T_CELL_ACTIVATION	T_CELL_ACTIVATION	0.00749099
KEGG_NOD_LIKE_RECEPTOR_SIGNALING_PATHWAY	REACTOME_FORMATION_OF_PLATELET_PLUG	0.0
BEHAVIOR	KEGG_PRIMARY_IMMUNODEFICIENCY	0.00284706
PROTEIN_DOMAIN_SPECIFIC_BINDING	REACTOME_AXON_GUIDANCE	0.0
KEGG_SMALL_CELL_LUNG_CANCER	REACTOME_AXON_GUIDANCE	0.0
REACTOME_AXON_GUIDANCE	RESPONSE_TO_BIOTIC_STIMULUS	0.0
KEGG_ALLOGRAFT_REJECTION	REGULATION_OF_IMMUNE_SYSTEM_PROCESS	0.00411388
KEGG_GRAFT_VERSUS_HOST_DISEASE	REGULATION_OF_PHOSPHORYLATION	0.00776047
BIOCARTA_IL17_PATHWAY	CHANNEL_REGULATOR_ACTIVITY	0.00722495
NETPATH_EGFR1_PATHWAY_UP	REACTOME_IMMUNOREGULATORY_INTERACTIONS_BETWEEN_A_LYMPHOID_AND_A_NON_LYMPHOID_CELL	0.05878596
RESPONSE_TO_BIOTIC_STIMULUS	STRUCTURAL_CONSTITUENT_OF_MUSCLE	0.00540528
BIOCARTA_TH1TH2_PATHWAY	KEGG_AUTOIMMUNE_THYROID_DISEASE	0.00832214
BIOCARTA_THELPER_PATHWAY	NETPATH_T_CELL_RECEPTOR_PATHWAY	0.003524
BIOCARTA_TCRA_PATHWAY	POSITIVE_REGULATION_OF_CELL_PROLIFERATION	0.00163517
CELL_MATURATION	NETPATH_B_CELL_RECEPTOR_PATHWAY	0.00075809
REACTOME_COSTIMULATION_BY_THE_CD28_FAMILY	REACTOME_PLATELET_ACTIVATION	0.0
CHEMICAL_HOMEOSTASIS	REGULATION_OF_T_CELL_ACTIVATION	0.01136989
CELLULAR_CATION_HOMEOSTASIS	REACTOME_CLASS_A1_RHODOPSIN_LIKE_RECEPTORS	0.0
BIOCARTA_THELPER_PATHWAY	LYMPHOCYTE_ACTIVATION	0.01627633
EXTERNAL_SIDE_OF_PLASMA_MEMBRANE	RESPONSE_TO_BIOTIC_STIMULUS	0.00321043
KEGG_HEMATOPOIETIC_CELL_LINEAGE	REACTOME_TRANSLOCATION_OF_ZAP70_TO_IMMUNOLOGICAL_SYNAPSE	0.00981393
BIOCARTA_AMI_PATHWAY	KEGG_NATURAL_KILLER_CELL_MEDIATED_CYTOTOXICITY	0.01343004
CALCIUM_ION_TRANSPORT	REACTOME_TCR_SIGNALING	0.00810149
KEGG_VIRAL_MYOCARDITIS	REACTOME_SIGNALING_BY_PDGF	0.00028192
KEGG_ECM_RECEPTOR_INTERACTION	NETPATH_B_CELL_RECEPTOR_PATHWAY_DOWN	1.578e-05
BIOCARTA_LAIR_PATHWAY	POSITIVE_REGULATION_OF_T_CELL_ACTIVATION	0.01118107
BIOCARTA_LAIR_PATHWAY	POSITIVE_REGULATION_OF_IMMUNE_SYSTEM_PROCESS	0.00215971
BIOCARTA_ACE2_PATHWAY	CYTOKINE_ACTIVITY	0.02088187
KEGG_AUTOIMMUNE_THYROID_DISEASE	STRUCTURAL_CONSTITUENT_OF_MUSCLE	0.00723786
BIOCARTA_NO2IL12_PATHWAY	REACTOME_AXON_GUIDANCE	0.00141009
CHANNEL_REGULATOR_ACTIVITY	NETPATH_IL_5_PATHWAY_UP	0.00338711
AUXILIARY_TRANSPORT_PROTEIN_ACTIVITY	REGULATION_OF_T_CELL_ACTIVATION	0.00816181
DEVELOPMENTAL_MATURATION	REACTOME_COLLAGEN_MEDIATED_ACTIVATION_CASCADE	0.00638518
BIOCARTA_NO2IL12_PATHWAY	BIOCARTA_TOB1_PATHWAY	0.04088703
NETPATH_EGFR1_PATHWAY_UP	NETPATH_KIT_RECEPTOR_PATHWAY_UP	0.0
BIOCARTA_AMI_PATHWAY	BIOCARTA_THELPER_PATHWAY	0.00672791
NETPATH_T_CELL_RECEPTOR_PATHWAY_DOWN	REACTOME_FORMATION_OF_PLATELET_PLUG	0.0
KEGG_PRIMARY_IMMUNODEFICIENCY	LOCOMOTORY_BEHAVIOR	0.00302453
REACTOME_P2Y_RECEPTORS	REACTOME_PLATELET_ACTIVATION	0.00120197
KEGG_ASTHMA	NETPATH_IL_5_PATHWAY_UP	0.00081916
KEGG_CHEMOKINE_SIGNALING_PATHWAY	REGULATION_OF_T_CELL_ACTIVATION	0.03276149
ION_HOMEOSTASIS	REACTOME_NCAM1_INTERACTIONS	2.93e-06
BASEMENT_MEMBRANE	KEGG_HEMATOPOIETIC_CELL_LINEAGE	0.00715802
AUXILIARY_TRANSPORT_PROTEIN_ACTIVITY	MUSCLE_CELL_DIFFERENTIATION	0.00255457
MUSCLE_CELL_DIFFERENTIATION	POSITIVE_REGULATION_OF_T_CELL_ACTIVATION	0.00934698
NETPATH_B_CELL_RECEPTOR_PATHWAY	NEUROPEPTIDE_BINDING	0.00814598
REACTOME_IMMUNOREGULATORY_INTERACTIONS_BETWEEN_A_LYMPHOID_AND_A_NON_LYMPHOID_CELL	REGULATION_OF_LYMPHOCYTE_ACTIVATION	0.0088199
IMMUNOLOGICAL_SYNAPSE	KEGG_LEUKOCYTE_TRANSENDOTHELIAL_MIGRATION	0.05262941
KEGG_ALLOGRAFT_REJECTION	REACTOME_IMMUNOREGULATORY_INTERACTIONS_BETWEEN_A_LYMPHOID_AND_A_NON_LYMPHOID_CELL	0.02485184
NETPATH_IL_3_PATHWAY_UP	REACTOME_GENERATION_OF_SECOND_MESSENGER_MOLECULES	0.01214147
POSITIVE_REGULATION_OF_IMMUNE_SYSTEM_PROCESS	ST_T_CELL_SIGNAL_TRANSDUCTION	0.0
BIOCARTA_IL17_PATHWAY	NETPATH_B_CELL_RECEPTOR_PATHWAY	0.00330203
BIOCARTA_ACE2_PATHWAY	KEGG_NOD_LIKE_RECEPTOR_SIGNALING_PATHWAY	0.01163724
NETPATH_IL_7_PATHWAY_DOWN	REACTOME_CLASS_A1_RHODOPSIN_LIKE_RECEPTORS	0.0
EXTRACELLULAR_MATRIX_PART	NETPATH_EGFR1_PATHWAY_UP	0.00525635
CHEMICAL_HOMEOSTASIS	NETPATH_B_CELL_RECEPTOR_PATHWAY	0.6175219
BIOCARTA_IL17_PATHWAY	KEGG_NOD_LIKE_RECEPTOR_SIGNALING_PATHWAY	0.00655364
CHEMOKINE_RECEPTOR_BINDING	EXTRACELLULAR_MATRIX	0.01795111
CHEMICAL_HOMEOSTASIS	POSITIVE_REGULATION_OF_T_CELL_ACTIVATION	0.01407639
EXTERNAL_SIDE_OF_PLASMA_MEMBRANE	REACTOME_PLATELET_ADHESION_TO_EXPOSED_COLLAGEN	0.01010133
BEHAVIOR	KEGG_TOLL_LIKE_RECEPTOR_SIGNALING_PATHWAY	0.0
EXTRACELLULAR_MATRIX	REACTOME_DOWNSTREAM_TCR_SIGNALING	0.00395086
LEUKOCYTE_ACTIVATION	POSITIVE_REGULATION_OF_MULTICELLULAR_ORGANISMAL_PROCESS	0.00169819
KEGG_ALLOGRAFT_REJECTION	POSITIVE_REGULATION_OF_IMMUNE_SYSTEM_PROCESS	0.00235486
EXTRACELLULAR_MATRIX_PART	NETPATH_IL_4_PATHWAY_DOWN	0.00454962
BIOCARTA_TH1TH2_PATHWAY	KEGG_LEUKOCYTE_TRANSENDOTHELIAL_MIGRATION	0.00722778
NETPATH_EGFR1_PATHWAY_UP	REGULATION_OF_PHOSPHORYLATION	0.0
BIOCARTA_ACE2_PATHWAY	REACTOME_CELL_SURFACE_INTERACTIONS_AT_THE_VASCULAR_WALL	0.00090332
CYTOKINE_ACTIVITY	KEGG_FOCAL_ADHESION	0.0
POSITIVE_REGULATION_OF_CELL_CYCLE	T_CELL_PROLIFERATION	0.01015704
LYMPHOCYTE_ACTIVATION	REACTOME_TCR_SIGNALING	0.0008607
BIOCARTA_ACE2_PATHWAY	LOCOMOTORY_BEHAVIOR	0.00128029
KEGG_NOD_LIKE_RECEPTOR_SIGNALING_PATHWAY	RESPONSE_TO_VIRUS	0.00675857
CHANNEL_REGULATOR_ACTIVITY	T_CELL_ACTIVATION	0.00678461
BASEMENT_MEMBRANE	KEGG_ANTIGEN_PROCESSING_AND_PRESENTATION	0.00442246
KEGG_TYPE_I_DIABETES_MELLITUS	REACTOME_HEMOSTASIS	0.0
CORUM_55S_RIBOSOME,_MITOCHONDRIAL	KEGG_NATURAL_KILLER_CELL_MEDIATED_CYTOTOXICITY	0.00577748
BIOCARTA_GRANULOCYTES_PATHWAY	REACTOME_CELL_SURFACE_INTERACTIONS_AT_THE_VASCULAR_WALL	0.03240184
DEVELOPMENTAL_MATURATION	KEGG_HEMATOPOIETIC_CELL_LINEAGE	0.00790236
AUXILIARY_TRANSPORT_PROTEIN_ACTIVITY	REGULATION_OF_ANATOMICAL_STRUCTURE_MORPHOGENESIS	0.00648183
KEGG_INTESTINAL_IMMUNE_NETWORK_FOR_IGA_PRODUCTION	LOCOMOTORY_BEHAVIOR	0.0
KEGG_TYPE_I_DIABETES_MELLITUS	T_CELL_ACTIVATION	0.00321194
KEGG_PRIMARY_IMMUNODEFICIENCY	NETPATH_EGFR1_PATHWAY_UP	0.00020038
BASEMENT_MEMBRANE	KEGG_GRAFT_VERSUS_HOST_DISEASE	0.00703591
KEGG_HEMATOPOIETIC_CELL_LINEAGE	REACTOME_PLATELET_ADHESION_TO_EXPOSED_COLLAGEN	0.00031562
BIOCARTA_INFLAM_PATHWAY	KEGG_CYTOSOLIC_DNA_SENSING_PATHWAY	0.00359524
KEGG_LEUKOCYTE_TRANSENDOTHELIAL_MIGRATION	NEUROTRANSMITTER_BINDING	4.095e-05
REGULATION_OF_RESPONSE_TO_STIMULUS	ST_T_CELL_SIGNAL_TRANSDUCTION	0.0
BIOCARTA_IL17_PATHWAY	KEGG_ASTHMA	0.00762667
REACTOME_TCR_SIGNALING	REGULATION_OF_PHOSPHORYLATION	0.0
BIOCARTA_NO2IL12_PATHWAY	KEGG_FOCAL_ADHESION	0.0
LOCOMOTORY_BEHAVIOR	REACTOME_INTEGRIN_CELL_SURFACE_INTERACTIONS	0.00028266
REACTOME_PEPTIDE_LIGAND_BINDING_RECEPTORS	ST_T_CELL_SIGNAL_TRANSDUCTION	0.00522581
KEGG_CHEMOKINE_SIGNALING_PATHWAY	POSITIVE_REGULATION_OF_T_CELL_ACTIVATION	0.05950002
KEGG_FOCAL_ADHESION	REACTOME_BOTULINUM_NEUROTOXICITY	0.02993253
BIOCARTA_THELPER_PATHWAY	REACTOME_PEPTIDE_LIGAND_BINDING_RECEPTORS	0.00685499
KEGG_ECM_RECEPTOR_INTERACTION	LYMPHOCYTE_ACTIVATION	0.08765827
NETPATH_B_CELL_RECEPTOR_PATHWAY	REACTOME_INITIAL_TRIGGERING_OF_COMPLEMENT	0.00049318
CHANNEL_REGULATOR_ACTIVITY	NETPATH_IL_1_PATHWAY_UP	0.00500971
BIOCARTA_CTL_PATHWAY	POSITIVE_REGULATION_OF_CELL_PROLIFERATION	0.00183616
POSITIVE_REGULATION_OF_T_CELL_ACTIVATION	REACTOME_SIGNALING_BY_PDGF	0.00720225
KEGG_SMALL_CELL_LUNG_CANCER	NETPATH_KIT_RECEPTOR_PATHWAY_UP	6.524e-05
POSITIVE_REGULATION_OF_MULTICELLULAR_ORGANISMAL_PROCESS	POSITIVE_REGULATION_OF_T_CELL_ACTIVATION	0.00526147
KEGG_CELL_ADHESION_MOLECULES_CAMS	KEGG_LYSOSOME	0.0
EXTERNAL_SIDE_OF_PLASMA_MEMBRANE	NETPATH_IL_7_PATHWAY_DOWN	0.00823335
CATION_HOMEOSTASIS	NETPATH_EGFR1_PATHWAY_UP	0.0
KEGG_CYTOSOLIC_DNA_SENSING_PATHWAY	REACTOME_CHEMOKINE_RECEPTORS_BIND_CHEMOKINES	0.00072264
EXTRACELLULAR_MATRIX	KEGG_FOCAL_ADHESION	0.00602378
IMMUNE_RESPONSE	KEGG_CHEMOKINE_SIGNALING_PATHWAY	0.0
LOCOMOTORY_BEHAVIOR	ST_T_CELL_SIGNAL_TRANSDUCTION	9.892e-05
BIOCARTA_GRANULOCYTES_PATHWAY	NETPATH_IL_5_PATHWAY_UP	0.05496022
G_PROTEIN_COUPLED_RECEPTOR_BINDING	NETPATH_IL_4_PATHWAY_UP	0.00032111
BIOCARTA_CTLA4_PATHWAY	KEGG_LEUKOCYTE_TRANSENDOTHELIAL_MIGRATION	0.01547567
KEGG_RIG_I_LIKE_RECEPTOR_SIGNALING_PATHWAY	REACTOME_PLATELET_ADHESION_TO_EXPOSED_COLLAGEN	0.00349057
BEHAVIOR	NETPATH_IL_5_PATHWAY_UP	0.0
KEGG_ASTHMA	NETPATH_IL_1_PATHWAY_UP	0.00731714
NETPATH_IL_1_PATHWAY_UP	POSITIVE_REGULATION_OF_IMMUNE_SYSTEM_PROCESS	0.0
CELL_MATURATION	NETPATH_IL_7_PATHWAY_DOWN	0.00565437
REACTOME_HEMOSTASIS	REGULATION_OF_RESPONSE_TO_STIMULUS	0.0
REACTOME_FORMATION_OF_PLATELET_PLUG	REACTOME_PROTEOLYTIC_CLEAVAGE_OF_SNARE_COMPLEX_PROTEINS	0.0050444
KEGG_NOD_LIKE_RECEPTOR_SIGNALING_PATHWAY	REGULATION_OF_LYMPHOCYTE_ACTIVATION	0.04677326
BIOCARTA_ACE2_PATHWAY	CARBOXYPEPTIDASE_ACTIVITY	0.00787726
GABA_RECEPTOR_ACTIVITY	ST_T_CELL_SIGNAL_TRANSDUCTION	0.00596625
EXTERNAL_SIDE_OF_PLASMA_MEMBRANE	NETPATH_B_CELL_RECEPTOR_PATHWAY	0.21747115
NETPATH_B_CELL_RECEPTOR_PATHWAY_DOWN	REACTOME_COSTIMULATION_BY_THE_CD28_FAMILY	0.0
BIOCARTA_TCRA_PATHWAY	REACTOME_NCAM1_INTERACTIONS	0.00997496
KEGG_SMALL_CELL_LUNG_CANCER	POSITIVE_REGULATION_OF_CELL_PROLIFERATION	0.0
IMMUNOLOGICAL_SYNAPSE	PROTEIN_DOMAIN_SPECIFIC_BINDING	0.00069016
KEGG_SMALL_CELL_LUNG_CANCER	NETPATH_IL_1_PATHWAY_DOWN	0.00010899
NEUROPEPTIDE_RECEPTOR_ACTIVITY	REACTOME_SIGNALING_BY_PDGF	0.01095854
KEGG_ALLOGRAFT_REJECTION	POSITIVE_REGULATION_OF_MULTICELLULAR_ORGANISMAL_PROCESS	0.00220657
KEGG_TYPE_I_DIABETES_MELLITUS	NETPATH_IL_2_PATHWAY_DOWN	0.00416873
NETPATH_IL_2_PATHWAY_DOWN	REACTOME_CHEMOKINE_RECEPTORS_BIND_CHEMOKINES	0.00081212
KEGG_CHEMOKINE_SIGNALING_PATHWAY	REACTOME_SIGNALING_BY_PDGF	0.0
BIOCARTA_LAIR_PATHWAY	BIOCARTA_NO2IL12_PATHWAY	0.0099095
BIOCARTA_IL7_PATHWAY	REACTOME_PHOSPHORYLATION_OF_CD3_AND_TCR_ZETA_CHAINS	0.00516318
NETPATH_B_CELL_RECEPTOR_PATHWAY	NETPATH_B_CELL_RECEPTOR_PATHWAY_DOWN	0.0
BIOCARTA_THELPER_PATHWAY	POSITIVE_REGULATION_OF_CELL_PROLIFERATION	0.00446954
BASEMENT_MEMBRANE	REACTOME_COSTIMULATION_BY_THE_CD28_FAMILY	0.00862796
KEGG_ASTHMA	NETPATH_IL_4_PATHWAY_UP	0.00188633
CATION_HOMEOSTASIS	REACTOME_BOTULINUM_NEUROTOXICITY	0.006501
EXTRACELLULAR_MATRIX	POSITIVE_REGULATION_OF_CELL_PROLIFERATION	0.00139535
KEGG_CYTOKINE_CYTOKINE_RECEPTOR_INTERACTION	KEGG_GRAFT_VERSUS_HOST_DISEASE	0.0
KEGG_FOCAL_ADHESION	NETPATH_IL_6_PATHWAY_UP	0.0
KEGG_HEMATOPOIETIC_CELL_LINEAGE	POSITIVE_REGULATION_OF_IMMUNE_SYSTEM_PROCESS	0.00085226
KEGG_VIRAL_MYOCARDITIS	REACTOME_PLATELET_ADHESION_TO_EXPOSED_COLLAGEN	0.00051331
POSITIVE_REGULATION_OF_IMMUNE_SYSTEM_PROCESS	REACTOME_PD1_SIGNALING	0.01462167
GABA_RECEPTOR_ACTIVITY	NETPATH_KIT_RECEPTOR_PATHWAY_UP	0.0080533
KEGG_LEUKOCYTE_TRANSENDOTHELIAL_MIGRATION	REACTOME_PHOSPHORYLATION_OF_CD3_AND_TCR_ZETA_CHAINS	0.00852613
DEFENSE_RESPONSE	PROTEIN_DOMAIN_SPECIFIC_BINDING	0.0
DEFENSE_RESPONSE	KEGG_RIG_I_LIKE_RECEPTOR_SIGNALING_PATHWAY	0.0
KEGG_ALLOGRAFT_REJECTION	LEUKOCYTE_ACTIVATION	0.00422233
BIOCARTA_CTLA4_PATHWAY	REACTOME_DOWNSTREAM_TCR_SIGNALING	0.0019986
EXTERNAL_SIDE_OF_PLASMA_MEMBRANE	NETPATH_T_CELL_RECEPTOR_PATHWAY_DOWN	0.00839923
KEGG_CHEMOKINE_SIGNALING_PATHWAY	RESPONSE_TO_VIRUS	0.0
BIOCARTA_NO2IL12_PATHWAY	NETPATH_IL_1_PATHWAY_DOWN	0.0063117
KEGG_ANTIGEN_PROCESSING_AND_PRESENTATION	NETPATH_IL_1_PATHWAY_UP	0.0
BIOCARTA_INFLAM_PATHWAY	CYTOKINE_ACTIVITY	0.0033916
AUXILIARY_TRANSPORT_PROTEIN_ACTIVITY	KEGG_FOCAL_ADHESION	0.00172962
KEGG_CYTOKINE_CYTOKINE_RECEPTOR_INTERACTION	NETPATH_IL_5_PATHWAY_UP	0.0
LEUKOCYTE_ACTIVATION	REACTOME_GENERATION_OF_SECOND_MESSENGER_MOLECULES	0.00052621
POSITIVE_REGULATION_OF_LYMPHOCYTE_ACTIVATION	REACTOME_PHOSPHORYLATION_OF_CD3_AND_TCR_ZETA_CHAINS	0.01015189
DEFENSE_RESPONSE	KEGG_NATURAL_KILLER_CELL_MEDIATED_CYTOTOXICITY	0.0
KEGG_CELL_ADHESION_MOLECULES_CAMS	NETPATH_IL_2_PATHWAY_DOWN	0.0
BIOCARTA_TH1TH2_PATHWAY	KEGG_HEMATOPOIETIC_CELL_LINEAGE	0.01018121
BIOCARTA_TOB1_PATHWAY	KEGG_CELL_ADHESION_MOLECULES_CAMS	0.01669067
REACTOME_PLATELET_ADHESION_TO_EXPOSED_COLLAGEN	REACTOME_RNA_POLYMERASE_I_PROMOTER_OPENING	0.00723025
REACTOME_COLLAGEN_MEDIATED_ACTIVATION_CASCADE	REGULATION_OF_T_CELL_ACTIVATION	0.00531505
MUSCLE_CELL_DIFFERENTIATION	NETPATH_T_CELL_RECEPTOR_PATHWAY_DOWN	0.00283632
ION_HOMEOSTASIS	REACTOME_CELL_SURFACE_INTERACTIONS_AT_THE_VASCULAR_WALL	1.904e-05
KEGG_PRIMARY_IMMUNODEFICIENCY	KEGG_T_CELL_RECEPTOR_SIGNALING_PATHWAY	0.0
REGULATION_OF_IMMUNE_SYSTEM_PROCESS	REGULATION_OF_PHOSPHORYLATION	0.00018045
REACTOME_CELL_SURFACE_INTERACTIONS_AT_THE_VASCULAR_WALL	REACTOME_COLLAGEN_MEDIATED_ACTIVATION_CASCADE	0.0
KEGG_NOD_LIKE_RECEPTOR_SIGNALING_PATHWAY	KEGG_T_CELL_RECEPTOR_SIGNALING_PATHWAY	0.0
BIOCARTA_TCYTOTOXIC_PATHWAY	KEGG_CYTOKINE_CYTOKINE_RECEPTOR_INTERACTION	0.00560165
ION_HOMEOSTASIS	REGULATION_OF_ANATOMICAL_STRUCTURE_MORPHOGENESIS	0.00442117
BIOCARTA_NO2IL12_PATHWAY	POSITIVE_REGULATION_OF_T_CELL_ACTIVATION	0.00649668
REGULATION_OF_LYMPHOCYTE_ACTIVATION	T_CELL_ACTIVATION	0.0104796
DEVELOPMENTAL_MATURATION	KEGG_SMALL_CELL_LUNG_CANCER	0.00362741
NETPATH_IL_3_PATHWAY_UP	REACTOME_PD1_SIGNALING	0.01070864
EXTRACELLULAR_MATRIX_PART	REACTOME_PD1_SIGNALING	0.0091896
BIOCARTA_TOB1_PATHWAY	NETPATH_IL_6_PATHWAY_UP	0.00161259
REACTOME_CELL_SURFACE_INTERACTIONS_AT_THE_VASCULAR_WALL	REACTOME_INITIAL_TRIGGERING_OF_COMPLEMENT	0.00427948
KEGG_PRIMARY_IMMUNODEFICIENCY	NETPATH_IL_2_PATHWAY_DOWN	3.9e-05
CATION_HOMEOSTASIS	G_PROTEIN_COUPLED_RECEPTOR_BINDING	0.0
CELLULAR_DEFENSE_RESPONSE	REGULATION_OF_LYMPHOCYTE_ACTIVATION	0.00513105
BIOCARTA_TCRA_PATHWAY	REACTOME_HEMOSTASIS	0.0
NETPATH_ID_PATHWAY_DOWN	REACTOME_PD1_SIGNALING	0.0071273
G_PROTEIN_COUPLED_RECEPTOR_BINDING	LYMPHOCYTE_ACTIVATION	0.00824001
KEGG_CHEMOKINE_SIGNALING_PATHWAY	REACTOME_CELL_SURFACE_INTERACTIONS_AT_THE_VASCULAR_WALL	0.0
CELLULAR_DEFENSE_RESPONSE	CHEMICAL_HOMEOSTASIS	0.00073685
NETPATH_IL_1_PATHWAY_DOWN	REGULATION_OF_I_KAPPAB_KINASE_NF_KAPPAB_CASCADE	0.0
CELL_ACTIVATION	LOCOMOTORY_BEHAVIOR	0.00199425
KEGG_SYSTEMIC_LUPUS_ERYTHEMATOSUS	REACTOME_INITIAL_TRIGGERING_OF_COMPLEMENT	0.0
BIOCARTA_LAIR_PATHWAY	EXTRACELLULAR_MATRIX	0.02108181
BIOCARTA_INFLAM_PATHWAY	NETPATH_IL_7_PATHWAY_DOWN	0.0063799
IMMUNOLOGICAL_SYNAPSE	NETPATH_IL_1_PATHWAY_UP	0.00100168
KEGG_SYSTEMIC_LUPUS_ERYTHEMATOSUS	REACTOME_CLASS_A1_RHODOPSIN_LIKE_RECEPTORS	0.0
BIOCARTA_TOB1_PATHWAY	KEGG_INTESTINAL_IMMUNE_NETWORK_FOR_IGA_PRODUCTION	0.02210439
BIOCARTA_LAIR_PATHWAY	KEGG_ECM_RECEPTOR_INTERACTION	0.00064814
BIOCARTA_THELPER_PATHWAY	REACTOME_CELL_SURFACE_INTERACTIONS_AT_THE_VASCULAR_WALL	0.00824648
KEGG_LEISHMANIA_INFECTION	NETPATH_IL_5_PATHWAY_UP	0.0
KEGG_ALLOGRAFT_REJECTION	KEGG_HEMATOPOIETIC_CELL_LINEAGE	0.00665216
KEGG_ALLOGRAFT_REJECTION	KEGG_LYSOSOME	0.00023875
POSITIVE_REGULATION_OF_T_CELL_PROLIFERATION	REACTOME_PLATELET_ACTIVATION	0.00673798
G_PROTEIN_COUPLED_RECEPTOR_BINDING	KEGG_T_CELL_RECEPTOR_SIGNALING_PATHWAY	0.00351532
BIOCARTA_IL7_PATHWAY	REACTOME_G_ALPHA_I_SIGNALLING_EVENTS	0.01665674
CELLULAR_DEFENSE_RESPONSE	LEUKOCYTE_ACTIVATION	0.00141089
NETPATH_IL_1_PATHWAY_UP	REACTOME_CELL_SURFACE_INTERACTIONS_AT_THE_VASCULAR_WALL	0.0
NETPATH_KIT_RECEPTOR_PATHWAY_UP	REACTOME_COLLAGEN_MEDIATED_ACTIVATION_CASCADE	0.00023244
BEHAVIOR	KEGG_T_CELL_RECEPTOR_SIGNALING_PATHWAY	0.0
BIOCARTA_CYTOKINE_PATHWAY	BIOCARTA_TCRA_PATHWAY	0.00743413
CELLULAR_CATION_HOMEOSTASIS	LYMPHOCYTE_ACTIVATION	0.00644018
KEGG_NOD_LIKE_RECEPTOR_SIGNALING_PATHWAY	LYMPHOCYTE_ACTIVATION	0.00990615
KEGG_INTESTINAL_IMMUNE_NETWORK_FOR_IGA_PRODUCTION	KEGG_NATURAL_KILLER_CELL_MEDIATED_CYTOTOXICITY	0.00309474
CYTOKINE_ACTIVITY	POSITIVE_REGULATION_OF_LYMPHOCYTE_ACTIVATION	0.02187374
NETPATH_NOTCH_PATHWAY_UP	REACTOME_PEPTIDE_LIGAND_BINDING_RECEPTORS	0.00058164
BIOCARTA_TCYTOTOXIC_PATHWAY	KEGG_ECM_RECEPTOR_INTERACTION	0.01281475
BEHAVIOR	NETPATH_IL_3_PATHWAY_UP	0.0
G_PROTEIN_COUPLED_RECEPTOR_BINDING	REACTOME_FORMATION_OF_PLATELET_PLUG	0.00095302
KEGG_ANTIGEN_PROCESSING_AND_PRESENTATION	NETPATH_NOTCH_PATHWAY_UP	0.0
CELLULAR_CATION_HOMEOSTASIS	REACTOME_COSTIMULATION_BY_THE_CD28_FAMILY	0.01275699
REACTOME_DOWNSTREAM_TCR_SIGNALING	REACTOME_PLATELET_ACTIVATION	0.0
NETPATH_T_CELL_RECEPTOR_PATHWAY_DOWN	REACTOME_TRANSLOCATION_OF_ZAP70_TO_IMMUNOLOGICAL_SYNAPSE	0.0105403
COLLAGEN	REACTOME_SIGNALING_BY_PDGF	0.00863233
KEGG_TOLL_LIKE_RECEPTOR_SIGNALING_PATHWAY	NETPATH_KIT_RECEPTOR_PATHWAY_UP	0.0
BEHAVIOR	KEGG_AUTOIMMUNE_THYROID_DISEASE	0.01112013
BIOCARTA_TOB1_PATHWAY	MUSCLE_CELL_DIFFERENTIATION	0.00292926
CALCIUM_ION_TRANSPORT	REACTOME_GENERATION_OF_SECOND_MESSENGER_MOLECULES	0.00682409
BIOCARTA_IL17_PATHWAY	NETPATH_NOTCH_PATHWAY_UP	0.00471696
KEGG_TYPE_I_DIABETES_MELLITUS	NETPATH_EGFR1_PATHWAY_UP	0.00084629
KEGG_HEMATOPOIETIC_CELL_LINEAGE	NETPATH_T_CELL_RECEPTOR_PATHWAY	0.00077193
KEGG_CHEMOKINE_SIGNALING_PATHWAY	LOCOMOTORY_BEHAVIOR	0.0
KEGG_ALLOGRAFT_REJECTION	NETPATH_IL_4_PATHWAY_DOWN	0.00278962
EXTRACELLULAR_MATRIX	REACTOME_CLASS_A1_RHODOPSIN_LIKE_RECEPTORS	0.00676567
CATION_HOMEOSTASIS	NETPATH_T_CELL_RECEPTOR_PATHWAY	0.00684828
BIOCARTA_CYTOKINE_PATHWAY	EXTRACELLULAR_MATRIX	0.02689026
KEGG_CYTOKINE_CYTOKINE_RECEPTOR_INTERACTION	KEGG_FOCAL_ADHESION	0.0
BIOCARTA_AMI_PATHWAY	REACTOME_G_ALPHA_I_SIGNALLING_EVENTS	0.00089727
CELLULAR_CATION_HOMEOSTASIS	REGULATION_OF_LYMPHOCYTE_ACTIVATION	0.00903791
POSITIVE_REGULATION_OF_T_CELL_ACTIVATION	REGULATION_OF_LYMPHOCYTE_ACTIVATION	0.00267493
REACTOME_CLASS_A1_RHODOPSIN_LIKE_RECEPTORS	REACTOME_PROTEOLYTIC_CLEAVAGE_OF_SNARE_COMPLEX_PROTEINS	0.00759534
CYTOKINE_ACTIVITY	NETPATH_KIT_RECEPTOR_PATHWAY_UP	0.00692319
BIOCARTA_TH1TH2_PATHWAY	KEGG_GRAFT_VERSUS_HOST_DISEASE	0.00594495
NETPATH_IL_2_PATHWAY_DOWN	RESPONSE_TO_VIRUS	0.0023651
REACTOME_GENERATION_OF_SECOND_MESSENGER_MOLECULES	REACTOME_IMMUNOREGULATORY_INTERACTIONS_BETWEEN_A_LYMPHOID_AND_A_NON_LYMPHOID_CELL	0.03213472
CELLULAR_CATION_HOMEOSTASIS	REACTOME_DOWNSTREAM_TCR_SIGNALING	0.00615151
KEGG_SMALL_CELL_LUNG_CANCER	REACTOME_SIGNALING_BY_PDGF	0.0
PROTEINACEOUS_EXTRACELLULAR_MATRIX	REACTOME_PLATELET_ACTIVATION	0.00273425
BIOCARTA_TOB1_PATHWAY	NETPATH_B_CELL_RECEPTOR_PATHWAY_DOWN	0.0679871
BIOCARTA_AMI_PATHWAY	REACTOME_AXON_GUIDANCE	0.01878688
KEGG_MATURITY_ONSET_DIABETES_OF_THE_YOUNG	NETPATH_IL_1_PATHWAY_DOWN	0.00519792
NETPATH_T_CELL_RECEPTOR_PATHWAY	PROTEINACEOUS_EXTRACELLULAR_MATRIX	0.02027804
G_PROTEIN_COUPLED_RECEPTOR_BINDING	POSITIVE_REGULATION_OF_CELL_PROLIFERATION	0.00765
LOCOMOTORY_BEHAVIOR	REACTOME_TCR_SIGNALING	0.01524526
BIOCARTA_CTL_PATHWAY	NETPATH_T_CELL_RECEPTOR_PATHWAY_DOWN	0.00844185
CELL_ACTIVATION	KEGG_MATURITY_ONSET_DIABETES_OF_THE_YOUNG	0.00388087
KEGG_NOD_LIKE_RECEPTOR_SIGNALING_PATHWAY	KEGG_RIG_I_LIKE_RECEPTOR_SIGNALING_PATHWAY	0.0
EXTRACELLULAR_MATRIX_PART	RESPONSE_TO_BIOTIC_STIMULUS	0.00177298
IMMUNE_RESPONSE	KEGG_TYPE_I_DIABETES_MELLITUS	0.00223223
BIOCARTA_TCRA_PATHWAY	REGULATION_OF_ANATOMICAL_STRUCTURE_MORPHOGENESIS	0.00857986
LOCOMOTORY_BEHAVIOR	REACTOME_NCAM1_INTERACTIONS	0.0091723
BIOCARTA_NO2IL12_PATHWAY	KEGG_GRAFT_VERSUS_HOST_DISEASE	0.00848459
KEGG_CELL_ADHESION_MOLECULES_CAMS	REACTOME_IMMUNOREGULATORY_INTERACTIONS_BETWEEN_A_LYMPHOID_AND_A_NON_LYMPHOID_CELL	0.21824516
KEGG_FOCAL_ADHESION	REACTOME_CHEMOKINE_RECEPTORS_BIND_CHEMOKINES	0.00871167
POSITIVE_REGULATION_OF_T_CELL_ACTIVATION	REACTOME_PHOSPHORYLATION_OF_CD3_AND_TCR_ZETA_CHAINS	0.00824889
NETPATH_T_CELL_RECEPTOR_PATHWAY_DOWN	RESPONSE_TO_VIRUS	0.0
BIOCARTA_CTLA4_PATHWAY	REACTOME_INTEGRIN_CELL_SURFACE_INTERACTIONS	0.00188507
KEGG_LEUKOCYTE_TRANSENDOTHELIAL_MIGRATION	REGULATION_OF_IMMUNE_SYSTEM_PROCESS	0.0
KEGG_LEISHMANIA_INFECTION	KEGG_MATURITY_ONSET_DIABETES_OF_THE_YOUNG	0.0010616
BIOCARTA_TCYTOTOXIC_PATHWAY	LEUKOCYTE_ACTIVATION	0.01417986
BIOCARTA_TCYTOTOXIC_PATHWAY	REACTOME_PLATELET_ADHESION_TO_EXPOSED_COLLAGEN	0.01230754
REACTOME_CELL_SURFACE_INTERACTIONS_AT_THE_VASCULAR_WALL	REACTOME_SEMAPHORIN_INTERACTIONS	0.0
KEGG_TOLL_LIKE_RECEPTOR_SIGNALING_PATHWAY	KEGG_T_CELL_RECEPTOR_SIGNALING_PATHWAY	0.0
BIOCARTA_CYTOKINE_PATHWAY	CYTOKINE_ACTIVITY	0.00256035
KEGG_ANTIGEN_PROCESSING_AND_PRESENTATION	KEGG_PRIMARY_IMMUNODEFICIENCY	0.01922531
EXTRACELLULAR_MATRIX	KEGG_TOLL_LIKE_RECEPTOR_SIGNALING_PATHWAY	0.00814465
BIOCARTA_CTL_PATHWAY	REACTOME_COLLAGEN_MEDIATED_ACTIVATION_CASCADE	0.00745541
CELLULAR_CATION_HOMEOSTASIS	POSITIVE_REGULATION_OF_T_CELL_PROLIFERATION	0.00845756
BIOCARTA_CTL_PATHWAY	REACTOME_DOWNSTREAM_TCR_SIGNALING	0.03283642
REACTOME_GENERATION_OF_SECOND_MESSENGER_MOLECULES	REACTOME_SIGNALING_BY_PDGF	0.0
CYTOKINE_ACTIVITY	KEGG_TOLL_LIKE_RECEPTOR_SIGNALING_PATHWAY	0.0
KEGG_TOLL_LIKE_RECEPTOR_SIGNALING_PATHWAY	NETPATH_IL_3_PATHWAY_UP	0.00023327
NETPATH_IL_5_PATHWAY_UP	NETPATH_T_CELL_RECEPTOR_PATHWAY	0.0
KEGG_CYTOSOLIC_DNA_SENSING_PATHWAY	KEGG_PRIMARY_IMMUNODEFICIENCY	0.00045074
CELLULAR_CATION_HOMEOSTASIS	KEGG_ANTIGEN_PROCESSING_AND_PRESENTATION	0.00026017
CELL_MATURATION	KEGG_HEMATOPOIETIC_CELL_LINEAGE	0.00565757
KEGG_AUTOIMMUNE_THYROID_DISEASE	PROTEIN_DOMAIN_SPECIFIC_BINDING	0.00223686
BEHAVIOR	POSITIVE_REGULATION_OF_CELL_PROLIFERATION	0.0
KEGG_INTESTINAL_IMMUNE_NETWORK_FOR_IGA_PRODUCTION	RESPONSE_TO_BIOTIC_STIMULUS	0.00308485
REACTOME_TRANSLOCATION_OF_ZAP70_TO_IMMUNOLOGICAL_SYNAPSE	RESPONSE_TO_BIOTIC_STIMULUS	0.00686316
BIOCARTA_CTLA4_PATHWAY	NETPATH_IL_2_PATHWAY_DOWN	0.05171624
CHEMOKINE_RECEPTOR_BINDING	NETPATH_B_CELL_RECEPTOR_PATHWAY_DOWN	0.00617428
CHANNEL_REGULATOR_ACTIVITY	LEUKOCYTE_ACTIVATION	0.00890917
KEGG_INTESTINAL_IMMUNE_NETWORK_FOR_IGA_PRODUCTION	PROTEINACEOUS_EXTRACELLULAR_MATRIX	0.01473245
BEHAVIOR	REACTOME_SEMAPHORIN_INTERACTIONS	0.0
CELL_ACTIVATION	REACTOME_TCR_SIGNALING	0.0
NETPATH_EGFR1_PATHWAY_UP	POSITIVE_REGULATION_OF_LYMPHOCYTE_ACTIVATION	0.00160462
EXTRACELLULAR_MATRIX_PART	REACTOME_DOWNSTREAM_TCR_SIGNALING	0.00577689
BIOCARTA_AMI_PATHWAY	REGULATION_OF_I_KAPPAB_KINASE_NF_KAPPAB_CASCADE	0.00317269
NETPATH_IL_5_PATHWAY_UP	REACTOME_TRANSLOCATION_OF_ZAP70_TO_IMMUNOLOGICAL_SYNAPSE	0.00772924
BIOCARTA_IL17_PATHWAY	REACTOME_PD1_SIGNALING	0.01476384
EXTRACELLULAR_MATRIX_STRUCTURAL_CONSTITUENT	KEGG_LYSOSOME	0.00523771
ION_HOMEOSTASIS	REGULATION_OF_PHOSPHORYLATION	0.02599833
IMMUNOLOGICAL_SYNAPSE	POSITIVE_REGULATION_OF_IMMUNE_SYSTEM_PROCESS	0.00052946
IMMUNE_RESPONSE	NETPATH_NOTCH_PATHWAY_UP	0.0
BASEMENT_MEMBRANE	KEGG_LEISHMANIA_INFECTION	0.00513982
BIOCARTA_CTLA4_PATHWAY	LEUKOCYTE_ACTIVATION	0.00297884
BIOCARTA_TCYTOTOXIC_PATHWAY	REACTOME_INTEGRIN_CELL_SURFACE_INTERACTIONS	0.00477077
DEFENSE_RESPONSE	POSITIVE_REGULATION_OF_CELL_CYCLE	0.02207484
BIOCARTA_CTL_PATHWAY	BIOCARTA_IL7_PATHWAY	0.00672173
CATION_HOMEOSTASIS	KEGG_LYSOSOME	0.00021625
BIOCARTA_ACE2_PATHWAY	KEGG_FOCAL_ADHESION	0.00111525
REACTOME_NCAM1_INTERACTIONS	REACTOME_PLATELET_ADHESION_TO_EXPOSED_COLLAGEN	0.0020899
BIOCARTA_TOB1_PATHWAY	CELLULAR_DEFENSE_RESPONSE	0.01858715
NETPATH_T_CELL_RECEPTOR_PATHWAY_DOWN	POSITIVE_REGULATION_OF_T_CELL_PROLIFERATION	0.02227761
KEGG_AUTOIMMUNE_THYROID_DISEASE	KEGG_MATURITY_ONSET_DIABETES_OF_THE_YOUNG	0.00949044
IMMUNE_RESPONSE	KEGG_SMALL_CELL_LUNG_CANCER	0.0
POSITIVE_REGULATION_OF_CELL_PROLIFERATION	REGULATION_OF_RESPONSE_TO_STIMULUS	0.00023878
NETPATH_B_CELL_RECEPTOR_PATHWAY	REACTOME_CHEMOKINE_RECEPTORS_BIND_CHEMOKINES	0.0070486
LEUKOCYTE_ACTIVATION	REACTOME_INTEGRIN_CELL_SURFACE_INTERACTIONS	0.00322321
CHEMICAL_HOMEOSTASIS	KEGG_RIG_I_LIKE_RECEPTOR_SIGNALING_PATHWAY	0.02708713
CELLULAR_DEFENSE_RESPONSE	KEGG_INTESTINAL_IMMUNE_NETWORK_FOR_IGA_PRODUCTION	0.01830363
KEGG_ANTIGEN_PROCESSING_AND_PRESENTATION	REGULATION_OF_I_KAPPAB_KINASE_NF_KAPPAB_CASCADE	0.0
KEGG_CYTOKINE_CYTOKINE_RECEPTOR_INTERACTION	T_CELL_ACTIVATION	0.00083131
CELL_ACTIVATION	MUSCLE_CELL_DIFFERENTIATION	0.00429229
DEVELOPMENTAL_MATURATION	REACTOME_PLATELET_ADHESION_TO_EXPOSED_COLLAGEN	0.00770977
KEGG_ALLOGRAFT_REJECTION	REACTOME_CELL_SURFACE_INTERACTIONS_AT_THE_VASCULAR_WALL	0.00251509
BIOCARTA_CTLA4_PATHWAY	REACTOME_COSTIMULATION_BY_THE_CD28_FAMILY	0.00063829
KEGG_ALLOGRAFT_REJECTION	LOCOMOTORY_BEHAVIOR	0.00661773
KEGG_RIG_I_LIKE_RECEPTOR_SIGNALING_PATHWAY	REGULATION_OF_I_KAPPAB_KINASE_NF_KAPPAB_CASCADE	0.0
NETPATH_IL_2_PATHWAY_DOWN	REACTOME_PROTEOLYTIC_CLEAVAGE_OF_SNARE_COMPLEX_PROTEINS	0.00728563
EXTRACELLULAR_MATRIX	REACTOME_SIGNALING_BY_PDGF	0.00080286
BIOCARTA_LAIR_PATHWAY	POSITIVE_REGULATION_OF_CELL_PROLIFERATION	0.00027969
KEGG_HEMATOPOIETIC_CELL_LINEAGE	REACTOME_CHEMOKINE_RECEPTORS_BIND_CHEMOKINES	0.01021146
NETPATH_IL_2_PATHWAY_DOWN	STRUCTURAL_CONSTITUENT_OF_MUSCLE	0.00109909
KEGG_NOD_LIKE_RECEPTOR_SIGNALING_PATHWAY	NEUROTRANSMITTER_BINDING	0.00568167
NETPATH_IL_6_PATHWAY_UP	ST_T_CELL_SIGNAL_TRANSDUCTION	0.00086459
REACTOME_CELL_SURFACE_INTERACTIONS_AT_THE_VASCULAR_WALL	REACTOME_SIGNALING_BY_PDGF	0.0
KEGG_RIG_I_LIKE_RECEPTOR_SIGNALING_PATHWAY	POSITIVE_REGULATION_OF_T_CELL_ACTIVATION	0.00938542
G_PROTEIN_COUPLED_RECEPTOR_BINDING	KEGG_FOCAL_ADHESION	6.379e-05
CARBOXYPEPTIDASE_ACTIVITY	NETPATH_IL_1_PATHWAY_UP	0.00801741
KEGG_NATURAL_KILLER_CELL_MEDIATED_CYTOTOXICITY	KEGG_T_CELL_RECEPTOR_SIGNALING_PATHWAY	0.0
CHEMOKINE_RECEPTOR_BINDING	KEGG_NOD_LIKE_RECEPTOR_SIGNALING_PATHWAY	0.00554347
KEGG_TOLL_LIKE_RECEPTOR_SIGNALING_PATHWAY	REGULATION_OF_LYMPHOCYTE_ACTIVATION	0.00892366
KEGG_TYPE_I_DIABETES_MELLITUS	REGULATION_OF_LYMPHOCYTE_ACTIVATION	0.00607794
BIOCARTA_TCYTOTOXIC_PATHWAY	REACTOME_PD1_SIGNALING	0.01703134
NETPATH_IL_3_PATHWAY_UP	NETPATH_NOTCH_PATHWAY_UP	0.00868782
REACTOME_G_ALPHA_I_SIGNALLING_EVENTS	REACTOME_P2Y_RECEPTORS	0.00334192
CHANNEL_REGULATOR_ACTIVITY	KEGG_HEMATOPOIETIC_CELL_LINEAGE	0.00631548
REACTOME_DOWNSTREAM_TCR_SIGNALING	RESPONSE_TO_OTHER_ORGANISM	0.0
REGULATION_OF_ANATOMICAL_STRUCTURE_MORPHOGENESIS	REGULATION_OF_RESPONSE_TO_STIMULUS	0.00652525
KEGG_ANTIGEN_PROCESSING_AND_PRESENTATION	REACTOME_HEMOSTASIS	0.0
CELLULAR_DEFENSE_RESPONSE	G_PROTEIN_COUPLED_RECEPTOR_BINDING	0.0
KEGG_RIG_I_LIKE_RECEPTOR_SIGNALING_PATHWAY	RESPONSE_TO_BIOTIC_STIMULUS	0.0
BIOCARTA_IL7_PATHWAY	RESPONSE_TO_VIRUS	0.01840882
REACTOME_IMMUNOREGULATORY_INTERACTIONS_BETWEEN_A_LYMPHOID_AND_A_NON_LYMPHOID_CELL	REACTOME_TCR_SIGNALING	0.01927309
CATION_HOMEOSTASIS	CHEMOKINE_ACTIVITY	0.0
KEGG_AUTOIMMUNE_THYROID_DISEASE	POSITIVE_REGULATION_OF_CELL_CYCLE	0.00805685
NETPATH_B_CELL_RECEPTOR_PATHWAY_DOWN	REACTOME_TCR_SIGNALING	0.0
KEGG_ASTHMA	NETPATH_EGFR1_PATHWAY_UP	0.00822965
BIOCARTA_GRANULOCYTES_PATHWAY	NETPATH_IL_6_PATHWAY_UP	0.00381359
DEVELOPMENTAL_MATURATION	MUSCLE_CELL_DIFFERENTIATION	0.00659286
EXTRACELLULAR_MATRIX_STRUCTURAL_CONSTITUENT	KEGG_ECM_RECEPTOR_INTERACTION	0.00178804
BIOCARTA_INFLAM_PATHWAY	REACTOME_CELL_SURFACE_INTERACTIONS_AT_THE_VASCULAR_WALL	0.00452224
BEHAVIOR	REACTOME_TCR_SIGNALING	0.00329611
LEUKOCYTE_ACTIVATION	REACTOME_INITIAL_TRIGGERING_OF_COMPLEMENT	0.00942642
POSITIVE_REGULATION_OF_CELL_CYCLE	REACTOME_PLATELET_ADHESION_TO_EXPOSED_COLLAGEN	0.0067243
NETPATH_IL_2_PATHWAY_DOWN	REACTOME_P2Y_RECEPTORS	0.00429435
BIOCARTA_CTLA4_PATHWAY	CELL_MATURATION	0.00562884
EXTRACELLULAR_MATRIX	G_PROTEIN_COUPLED_RECEPTOR_BINDING	0.00451512
BASEMENT_MEMBRANE	KEGG_ALLOGRAFT_REJECTION	0.00609165
KEGG_LYSOSOME	T_CELL_ACTIVATION	0.00018816
CARBOXYPEPTIDASE_ACTIVITY	NETPATH_IL_5_PATHWAY_UP	0.00847678
KEGG_ALLOGRAFT_REJECTION	NETPATH_IL_3_PATHWAY_UP	0.00402546
KEGG_ECM_RECEPTOR_INTERACTION	KEGG_NATURAL_KILLER_CELL_MEDIATED_CYTOTOXICITY	0.00015688
ION_HOMEOSTASIS	NETPATH_IL_7_PATHWAY_DOWN	0.00629044
BIOCARTA_INFLAM_PATHWAY	DEFENSE_RESPONSE	0.00054534
BIOCARTA_IL7_PATHWAY	NETPATH_IL_6_PATHWAY_UP	0.0
KEGG_GRAFT_VERSUS_HOST_DISEASE	POSITIVE_REGULATION_OF_CELL_CYCLE	0.00862874
COLLAGEN	REACTOME_CELL_SURFACE_INTERACTIONS_AT_THE_VASCULAR_WALL	0.00340665
CATION_HOMEOSTASIS	POSITIVE_REGULATION_OF_CELL_PROLIFERATION	0.00031771
BIOCARTA_CTLA4_PATHWAY	CATION_HOMEOSTASIS	0.01155279
KEGG_CYTOKINE_CYTOKINE_RECEPTOR_INTERACTION	LOCOMOTORY_BEHAVIOR	0.0
BIOCARTA_THELPER_PATHWAY	KEGG_T_CELL_RECEPTOR_SIGNALING_PATHWAY	0.01419355
BIOCARTA_THELPER_PATHWAY	EXTERNAL_SIDE_OF_PLASMA_MEMBRANE	0.00606816
EXTRACELLULAR_MATRIX_STRUCTURAL_CONSTITUENT	POSITIVE_REGULATION_OF_CELL_PROLIFERATION	0.00648204
LEUKOCYTE_ACTIVATION	NETPATH_IL_4_PATHWAY_DOWN	0.00023413
CYTOKINE_ACTIVITY	RESPONSE_TO_BIOTIC_STIMULUS	0.0
BIOCARTA_CYTOKINE_PATHWAY	BIOCARTA_THELPER_PATHWAY	0.00743468
REACTOME_CHEMOKINE_RECEPTORS_BIND_CHEMOKINES	REGULATION_OF_I_KAPPAB_KINASE_NF_KAPPAB_CASCADE	0.00775136
BASEMENT_MEMBRANE	KEGG_SMALL_CELL_LUNG_CANCER	0.00079742
DEFENSE_RESPONSE	REACTOME_NCAM1_INTERACTIONS	0.01121798
REGULATION_OF_ANATOMICAL_STRUCTURE_MORPHOGENESIS	REGULATION_OF_I_KAPPAB_KINASE_NF_KAPPAB_CASCADE	0.0
REACTOME_COLLAGEN_MEDIATED_ACTIVATION_CASCADE	REGULATION_OF_LYMPHOCYTE_ACTIVATION	0.00573316
KEGG_HEMATOPOIETIC_CELL_LINEAGE	NETPATH_ID_PATHWAY_DOWN	0.0092327
LEUKOCYTE_ACTIVATION	REACTOME_PLATELET_ACTIVATION	0.00039957
KEGG_HEMATOPOIETIC_CELL_LINEAGE	KEGG_NATURAL_KILLER_CELL_MEDIATED_CYTOTOXICITY	0.00468585
BIOCARTA_INFLAM_PATHWAY	POSITIVE_REGULATION_OF_T_CELL_PROLIFERATION	0.0102818
NETPATH_IL_4_PATHWAY_DOWN	REGULATION_OF_ANATOMICAL_STRUCTURE_MORPHOGENESIS	0.00455862
EXTRACELLULAR_MATRIX	PROTEIN_DOMAIN_SPECIFIC_BINDING	0.00220208
KEGG_ALLOGRAFT_REJECTION	NETPATH_IL_4_PATHWAY_UP	0.00163542
KEGG_GRAFT_VERSUS_HOST_DISEASE	POSITIVE_REGULATION_OF_MULTICELLULAR_ORGANISMAL_PROCESS	0.00379846
BIOCARTA_TOB1_PATHWAY	NETPATH_IL_3_PATHWAY_UP	0.00560051
KEGG_CYTOKINE_CYTOKINE_RECEPTOR_INTERACTION	REGULATION_OF_T_CELL_ACTIVATION	0.00165687
BIOCARTA_NO2IL12_PATHWAY	BIOCARTA_TCRA_PATHWAY	0.00844522
POSITIVE_REGULATION_OF_T_CELL_PROLIFERATION	REACTOME_PLATELET_ADHESION_TO_EXPOSED_COLLAGEN	0.01067736
KEGG_SYSTEMIC_LUPUS_ERYTHEMATOSUS	NETPATH_IL_4_PATHWAY_UP	0.00016873
POSITIVE_REGULATION_OF_T_CELL_ACTIVATION	REACTOME_TCR_SIGNALING	0.0015719
KEGG_CELL_ADHESION_MOLECULES_CAMS	RESPONSE_TO_OTHER_ORGANISM	0.02690893
KEGG_PRIMARY_IMMUNODEFICIENCY	NETPATH_T_CELL_RECEPTOR_PATHWAY_DOWN	0.00030679
BASEMENT_MEMBRANE	CHANNEL_REGULATOR_ACTIVITY	0.0034241
NEUROTRANSMITTER_BINDING	POSITIVE_REGULATION_OF_MULTICELLULAR_ORGANISMAL_PROCESS	0.00570265
BEHAVIOR	RESPONSE_TO_OTHER_ORGANISM	0.0
REACTOME_PLATELET_ACTIVATION	REACTOME_TCR_SIGNALING	0.0
LEUKOCYTE_ACTIVATION	REACTOME_CLASS_A1_RHODOPSIN_LIKE_RECEPTORS	0.00085878
CELLULAR_DEFENSE_RESPONSE	REACTOME_PEPTIDE_LIGAND_BINDING_RECEPTORS	0.00064689
KEGG_AUTOIMMUNE_THYROID_DISEASE	KEGG_CELL_ADHESION_MOLECULES_CAMS	0.01036761
KEGG_LYSOSOME	NETPATH_KIT_RECEPTOR_PATHWAY_UP	0.00081722
GABA_RECEPTOR_ACTIVITY	NETPATH_B_CELL_RECEPTOR_PATHWAY_DOWN	0.00159114
REACTOME_PHOSPHORYLATION_OF_CD3_AND_TCR_ZETA_CHAINS	REGULATION_OF_IMMUNE_SYSTEM_PROCESS	0.00403717
BASEMENT_MEMBRANE	RESPONSE_TO_OTHER_ORGANISM	0.00727657
NETPATH_B_CELL_RECEPTOR_PATHWAY_DOWN	NETPATH_NOTCH_PATHWAY_UP	0.0
BEHAVIOR	NETPATH_IL_7_PATHWAY_DOWN	0.00087291
KEGG_ANTIGEN_PROCESSING_AND_PRESENTATION	REACTOME_PHOSPHORYLATION_OF_CD3_AND_TCR_ZETA_CHAINS	0.05158519
REACTOME_SIGNALING_BY_PDGF	RESPONSE_TO_OTHER_ORGANISM	0.0006701
NETPATH_KIT_RECEPTOR_PATHWAY_UP	REACTOME_PLATELET_ACTIVATION	0.0
CHEMICAL_HOMEOSTASIS	REACTOME_NCAM1_INTERACTIONS	0.00020753
BIOCARTA_GRANULOCYTES_PATHWAY	NETPATH_IL_7_PATHWAY_DOWN	0.01033028
NETPATH_IL_4_PATHWAY_UP	T_CELL_ACTIVATION	0.008879
CELL_ACTIVATION	REACTOME_PHOSPHORYLATION_OF_CD3_AND_TCR_ZETA_CHAINS	0.00817646
KEGG_CYTOSOLIC_DNA_SENSING_PATHWAY	NETPATH_IL_1_PATHWAY_UP	0.0
CHANNEL_REGULATOR_ACTIVITY	REACTOME_GENERATION_OF_SECOND_MESSENGER_MOLECULES	0.00636821
BASEMENT_MEMBRANE	POSITIVE_REGULATION_OF_MULTICELLULAR_ORGANISMAL_PROCESS	0.00746851
NETPATH_IL_3_PATHWAY_UP	REGULATION_OF_RESPONSE_TO_STIMULUS	0.00097043
KEGG_RIG_I_LIKE_RECEPTOR_SIGNALING_PATHWAY	NETPATH_IL_4_PATHWAY_DOWN	0.0
KEGG_RIG_I_LIKE_RECEPTOR_SIGNALING_PATHWAY	NETPATH_IL_2_PATHWAY_DOWN	0.0
KEGG_PRIMARY_IMMUNODEFICIENCY	KEGG_TYPE_I_DIABETES_MELLITUS	0.007709
KEGG_LEISHMANIA_INFECTION	REGULATION_OF_I_KAPPAB_KINASE_NF_KAPPAB_CASCADE	0.0
KEGG_CHEMOKINE_SIGNALING_PATHWAY	REACTOME_TCR_SIGNALING	0.0
KEGG_AUTOIMMUNE_THYROID_DISEASE	LYMPHOCYTE_ACTIVATION	0.00580456
BIOCARTA_TCRA_PATHWAY	BIOCARTA_THELPER_PATHWAY	0.01153285
REACTOME_COLLAGEN_MEDIATED_ACTIVATION_CASCADE	T_CELL_ACTIVATION	0.00109112
CHEMOKINE_RECEPTOR_BINDING	REACTOME_DOWNSTREAM_TCR_SIGNALING	0.00585024
NETPATH_IL_7_PATHWAY_DOWN	REACTOME_COSTIMULATION_BY_THE_CD28_FAMILY	9.411e-05
BIOCARTA_LAIR_PATHWAY	KEGG_SYSTEMIC_LUPUS_ERYTHEMATOSUS	0.0
G_PROTEIN_COUPLED_RECEPTOR_BINDING	KEGG_ANTIGEN_PROCESSING_AND_PRESENTATION	0.00325438
IMMUNOLOGICAL_SYNAPSE	POSITIVE_REGULATION_OF_LYMPHOCYTE_ACTIVATION	0.00450305
CYTOKINE_ACTIVITY	LYMPHOCYTE_ACTIVATION	0.00192286
BIOCARTA_CTL_PATHWAY	KEGG_LEUKOCYTE_TRANSENDOTHELIAL_MIGRATION	0.00670657
REACTOME_CELL_SURFACE_INTERACTIONS_AT_THE_VASCULAR_WALL	REACTOME_DOWNSTREAM_TCR_SIGNALING	0.00014398
NEUROPEPTIDE_BINDING	POSITIVE_REGULATION_OF_CELL_PROLIFERATION	0.00525939
BEHAVIOR	KEGG_ALLOGRAFT_REJECTION	0.00604454
CYTOKINE_ACTIVITY	KEGG_ALLOGRAFT_REJECTION	0.00983147
NETPATH_IL_3_PATHWAY_UP	NETPATH_T_CELL_RECEPTOR_PATHWAY	0.00051019
BIOCARTA_ACE2_PATHWAY	REACTOME_PEPTIDE_LIGAND_BINDING_RECEPTORS	0.00059433
KEGG_FOCAL_ADHESION	LYMPHOCYTE_ACTIVATION	0.00231812
BIOCARTA_ACE2_PATHWAY	KEGG_LYSOSOME	0.00283673
CARBOXYPEPTIDASE_ACTIVITY	REACTOME_FORMATION_OF_PLATELET_PLUG	0.00277352
CELLULAR_DEFENSE_RESPONSE	NETPATH_IL_2_PATHWAY_DOWN	0.00092717
IMMUNE_RESPONSE	REACTOME_COLLAGEN_MEDIATED_ACTIVATION_CASCADE	0.0
BIOCARTA_TCRA_PATHWAY	POSITIVE_REGULATION_OF_IMMUNE_SYSTEM_PROCESS	0.00313178
CHEMOKINE_RECEPTOR_BINDING	REACTOME_CELL_SURFACE_INTERACTIONS_AT_THE_VASCULAR_WALL	0.00796082
REACTOME_PHOSPHORYLATION_OF_CD3_AND_TCR_ZETA_CHAINS	REGULATION_OF_LYMPHOCYTE_ACTIVATION	0.00731923
BASEMENT_MEMBRANE	KEGG_TYPE_I_DIABETES_MELLITUS	0.00452206
BIOCARTA_AMI_PATHWAY	PROTEIN_DOMAIN_SPECIFIC_BINDING	0.00739111
BIOCARTA_TH1TH2_PATHWAY	NETPATH_IL_1_PATHWAY_UP	0.00193352
LOCOMOTORY_BEHAVIOR	POSITIVE_REGULATION_OF_CELL_PROLIFERATION	0.00030122
KEGG_ANTIGEN_PROCESSING_AND_PRESENTATION	NETPATH_B_CELL_RECEPTOR_PATHWAY	0.0
CATION_HOMEOSTASIS	EXTRACELLULAR_MATRIX_STRUCTURAL_CONSTITUENT	0.00089135
NETPATH_IL_5_PATHWAY_UP	RESPONSE_TO_OTHER_ORGANISM	0.0
BIOCARTA_GRANULOCYTES_PATHWAY	CHEMOKINE_RECEPTOR_BINDING	0.00704843
KEGG_ALLOGRAFT_REJECTION	NETPATH_IL_1_PATHWAY_UP	0.00495076
NETPATH_IL_1_PATHWAY_DOWN	T_CELL_ACTIVATION	0.00225171
NETPATH_IL_4_PATHWAY_DOWN	REACTOME_HEMOSTASIS	0.0
KEGG_AUTOIMMUNE_THYROID_DISEASE	REGULATION_OF_I_KAPPAB_KINASE_NF_KAPPAB_CASCADE	0.0
IMMUNE_RESPONSE	REACTOME_TCR_SIGNALING	0.0
NETPATH_IL_4_PATHWAY_DOWN	REACTOME_AXON_GUIDANCE	0.0
ION_HOMEOSTASIS	REACTOME_PHOSPHORYLATION_OF_CD3_AND_TCR_ZETA_CHAINS	0.01104963
BIOCARTA_INFLAM_PATHWAY	POSITIVE_REGULATION_OF_IMMUNE_SYSTEM_PROCESS	0.00762588
BIOCARTA_CTL_PATHWAY	BIOCARTA_THELPER_PATHWAY	0.01307103
G_PROTEIN_COUPLED_RECEPTOR_BINDING	NETPATH_IL_7_PATHWAY_DOWN	0.00502706
KEGG_CELL_ADHESION_MOLECULES_CAMS	REGULATION_OF_T_CELL_ACTIVATION	0.01147454
G_PROTEIN_COUPLED_RECEPTOR_BINDING	REACTOME_DOWNSTREAM_TCR_SIGNALING	0.00208332
CELLULAR_CATION_HOMEOSTASIS	RESPONSE_TO_OTHER_ORGANISM	0.00179064
CATION_HOMEOSTASIS	KEGG_CYTOKINE_CYTOKINE_RECEPTOR_INTERACTION	3.127e-05
BIOCARTA_CYTOKINE_PATHWAY	KEGG_SYSTEMIC_LUPUS_ERYTHEMATOSUS	0.02275783
KEGG_CHEMOKINE_SIGNALING_PATHWAY	STRUCTURAL_CONSTITUENT_OF_MUSCLE	0.0008146
BEHAVIOR	REGULATION_OF_PHOSPHORYLATION	0.00036885
G_PROTEIN_COUPLED_RECEPTOR_BINDING	REGULATION_OF_LYMPHOCYTE_ACTIVATION	0.00950071
KEGG_NATURAL_KILLER_CELL_MEDIATED_CYTOTOXICITY	REACTOME_TCR_SIGNALING	0.0
CYTOKINE_ACTIVITY	REACTOME_DOWNSTREAM_TCR_SIGNALING	0.00298398
BIOCARTA_IL7_PATHWAY	KEGG_TOLL_LIKE_RECEPTOR_SIGNALING_PATHWAY	0.0
NETPATH_KIT_RECEPTOR_PATHWAY_UP	REACTOME_TRANSLOCATION_OF_ZAP70_TO_IMMUNOLOGICAL_SYNAPSE	0.01021471
KEGG_ANTIGEN_PROCESSING_AND_PRESENTATION	REACTOME_G_ALPHA_I_SIGNALLING_EVENTS	0.00225053
BIOCARTA_CTL_PATHWAY	IMMUNOLOGICAL_SYNAPSE	0.02025877
BIOCARTA_IL7_PATHWAY	LYMPHOCYTE_ACTIVATION	0.0023987
CALCIUM_ION_TRANSPORT	REACTOME_NCAM1_INTERACTIONS	0.00373708
NETPATH_NOTCH_PATHWAY_UP	REGULATION_OF_ANATOMICAL_STRUCTURE_MORPHOGENESIS	2.275e-05
BIOCARTA_GRANULOCYTES_PATHWAY	REACTOME_COSTIMULATION_BY_THE_CD28_FAMILY	0.02906697
BIOCARTA_IL7_PATHWAY	REACTOME_PD1_SIGNALING	0.01263994
KEGG_CYTOSOLIC_DNA_SENSING_PATHWAY	NETPATH_B_CELL_RECEPTOR_PATHWAY	0.0
KEGG_CYTOSOLIC_DNA_SENSING_PATHWAY	NETPATH_IL_5_PATHWAY_UP	0.0
MUSCLE_CELL_DIFFERENTIATION	REACTOME_PHOSPHORYLATION_OF_CD3_AND_TCR_ZETA_CHAINS	0.00839304
KEGG_VIRAL_MYOCARDITIS	POSITIVE_REGULATION_OF_MULTICELLULAR_ORGANISMAL_PROCESS	0.00029852
BIOCARTA_TOB1_PATHWAY	REACTOME_TRANSLOCATION_OF_ZAP70_TO_IMMUNOLOGICAL_SYNAPSE	0.02039034
KEGG_TYPE_I_DIABETES_MELLITUS	REACTOME_COLLAGEN_MEDIATED_ACTIVATION_CASCADE	0.00340702
NETPATH_IL_1_PATHWAY_DOWN	REACTOME_FORMATION_OF_PLATELET_PLUG	0.0
BIOCARTA_THELPER_PATHWAY	REACTOME_PLATELET_ACTIVATION	0.00257088
BIOCARTA_GRANULOCYTES_PATHWAY	KEGG_SMALL_CELL_LUNG_CANCER	0.0038847
KEGG_LEUKOCYTE_TRANSENDOTHELIAL_MIGRATION	REGULATION_OF_T_CELL_ACTIVATION	0.01432382
KEGG_ALLOGRAFT_REJECTION	KEGG_ASTHMA	0.00987285
BIOCARTA_ACE2_PATHWAY	KEGG_LEUKOCYTE_TRANSENDOTHELIAL_MIGRATION	0.00108363
CATION_HOMEOSTASIS	RESPONSE_TO_OTHER_ORGANISM	0.00165248
KEGG_ECM_RECEPTOR_INTERACTION	REACTOME_INITIAL_TRIGGERING_OF_COMPLEMENT	0.00287428
BIOCARTA_GRANULOCYTES_PATHWAY	LYMPHOCYTE_ACTIVATION	0.01443219
CALCIUM_ION_TRANSPORT	POSITIVE_REGULATION_OF_CELL_PROLIFERATION	0.00787842
REACTOME_HEMOSTASIS	REGULATION_OF_ANATOMICAL_STRUCTURE_MORPHOGENESIS	0.00058589
LOCOMOTORY_BEHAVIOR	NETPATH_B_CELL_RECEPTOR_PATHWAY	0.0
REACTOME_BOTULINUM_NEUROTOXICITY	REACTOME_SEMAPHORIN_INTERACTIONS	0.00455131
CELLULAR_DEFENSE_RESPONSE	POSITIVE_REGULATION_OF_IMMUNE_SYSTEM_PROCESS	0.00109217
CORUM_55S_RIBOSOME,_MITOCHONDRIAL	REGULATION_OF_I_KAPPAB_KINASE_NF_KAPPAB_CASCADE	0.00391441
AUXILIARY_TRANSPORT_PROTEIN_ACTIVITY	KEGG_CHEMOKINE_SIGNALING_PATHWAY	0.00093364
NETPATH_NOTCH_PATHWAY_UP	REACTOME_CLASS_A1_RHODOPSIN_LIKE_RECEPTORS	0.0
BIOCARTA_CTLA4_PATHWAY	NETPATH_T_CELL_RECEPTOR_PATHWAY	0.97880665
MUSCLE_CELL_DIFFERENTIATION	REACTOME_DOWNSTREAM_TCR_SIGNALING	0.00126974
PROTEIN_DOMAIN_SPECIFIC_BINDING	REACTOME_G_ALPHA_I_SIGNALLING_EVENTS	0.00398
BIOCARTA_NO2IL12_PATHWAY	REACTOME_TCR_SIGNALING	0.00544678
KEGG_GRAFT_VERSUS_HOST_DISEASE	KEGG_LEISHMANIA_INFECTION	0.00561194
CELL_ACTIVATION	G_PROTEIN_COUPLED_RECEPTOR_BINDING	0.00679294
DEVELOPMENTAL_MATURATION	REGULATION_OF_LYMPHOCYTE_ACTIVATION	0.00727168
POSITIVE_REGULATION_OF_T_CELL_PROLIFERATION	REACTOME_AXON_GUIDANCE	0.07786514
KEGG_ALLOGRAFT_REJECTION	NETPATH_B_CELL_RECEPTOR_PATHWAY	0.00175325
NETPATH_IL_4_PATHWAY_UP	REACTOME_NCAM1_INTERACTIONS	0.00126623
AUXILIARY_TRANSPORT_PROTEIN_ACTIVITY	REACTOME_AXON_GUIDANCE	0.00304152
EXTERNAL_SIDE_OF_PLASMA_MEMBRANE	NETPATH_IL_4_PATHWAY_UP	0.01251514
BIOCARTA_TOB1_PATHWAY	DEVELOPMENTAL_MATURATION	0.03499096
KEGG_ECM_RECEPTOR_INTERACTION	NETPATH_IL_4_PATHWAY_DOWN	0.01200452
AUXILIARY_TRANSPORT_PROTEIN_ACTIVITY	REACTOME_HEMOSTASIS	0.00102845
CHEMICAL_HOMEOSTASIS	EXTRACELLULAR_MATRIX_STRUCTURAL_CONSTITUENT	0.00229196
NETPATH_IL_6_PATHWAY_UP	REACTOME_NCAM1_INTERACTIONS	0.00277699
BIOCARTA_CTL_PATHWAY	REACTOME_FORMATION_OF_PLATELET_PLUG	0.00950775
REACTOME_PD1_SIGNALING	RESPONSE_TO_VIRUS	0.0085819
ION_HOMEOSTASIS	NETPATH_T_CELL_RECEPTOR_PATHWAY_DOWN	0.00023439
KEGG_CELL_ADHESION_MOLECULES_CAMS	REACTOME_DOWNSTREAM_TCR_SIGNALING	0.01491928
IMMUNOLOGICAL_SYNAPSE	KEGG_SMALL_CELL_LUNG_CANCER	0.00027107
REACTOME_INTEGRIN_CELL_SURFACE_INTERACTIONS	STRUCTURAL_CONSTITUENT_OF_MUSCLE	0.00675765
BASEMENT_MEMBRANE	REACTOME_TCR_SIGNALING	0.00617648
CHANNEL_REGULATOR_ACTIVITY	EXTRACELLULAR_MATRIX_PART	0.0032245
REACTOME_FORMATION_OF_PLATELET_PLUG	REACTOME_PLATELET_ADHESION_TO_EXPOSED_COLLAGEN	0.0
EXTERNAL_SIDE_OF_PLASMA_MEMBRANE	KEGG_LEISHMANIA_INFECTION	0.09073784
BIOCARTA_CTL_PATHWAY	REGULATION_OF_IMMUNE_SYSTEM_PROCESS	0.00357236
REACTOME_CHEMOKINE_RECEPTORS_BIND_CHEMOKINES	RESPONSE_TO_BIOTIC_STIMULUS	0.0
LOCOMOTORY_BEHAVIOR	REACTOME_PLATELET_ADHESION_TO_EXPOSED_COLLAGEN	0.00417662
KEGG_NATURAL_KILLER_CELL_MEDIATED_CYTOTOXICITY	REACTOME_G_ALPHA_I_SIGNALLING_EVENTS	0.00026559
CELL_ACTIVATION	KEGG_NOD_LIKE_RECEPTOR_SIGNALING_PATHWAY	0.00316963
NETPATH_IL_1_PATHWAY_DOWN	REACTOME_PLATELET_ACTIVATION	0.0
BIOCARTA_CYTOKINE_PATHWAY	KEGG_LYSOSOME	0.00634479
CHEMICAL_HOMEOSTASIS	IMMUNOLOGICAL_SYNAPSE	0.01608659
CORUM_55S_RIBOSOME,_MITOCHONDRIAL	KEGG_PRIMARY_IMMUNODEFICIENCY	0.00615842
EXTRACELLULAR_MATRIX	KEGG_VIRAL_MYOCARDITIS	0.0028521
KEGG_ANTIGEN_PROCESSING_AND_PRESENTATION	KEGG_CYTOKINE_CYTOKINE_RECEPTOR_INTERACTION	0.0
NETPATH_IL_2_PATHWAY_DOWN	REACTOME_COLLAGEN_MEDIATED_ACTIVATION_CASCADE	0.0
CALCIUM_ION_TRANSPORT	REACTOME_PEPTIDE_LIGAND_BINDING_RECEPTORS	6.41e-05
BIOCARTA_NO2IL12_PATHWAY	KEGG_VIRAL_MYOCARDITIS	0.0010637
BIOCARTA_NO2IL12_PATHWAY	IMMUNE_RESPONSE	8.321e-05
KEGG_LEUKOCYTE_TRANSENDOTHELIAL_MIGRATION	REACTOME_P2Y_RECEPTORS	0.00489986
ION_HOMEOSTASIS	NETPATH_IL_3_PATHWAY_UP	0.00233617
NETPATH_IL_5_PATHWAY_UP	NEUROTRANSMITTER_BINDING	0.00587054
KEGG_AUTOIMMUNE_THYROID_DISEASE	KEGG_FOCAL_ADHESION	0.00011589
DEVELOPMENTAL_MATURATION	REGULATION_OF_RESPONSE_TO_STIMULUS	0.0065352
REGULATION_OF_I_KAPPAB_KINASE_NF_KAPPAB_CASCADE	REGULATION_OF_LYMPHOCYTE_ACTIVATION	0.02704872
DEVELOPMENTAL_MATURATION	EXTRACELLULAR_MATRIX	0.00688505
POSITIVE_REGULATION_OF_LYMPHOCYTE_ACTIVATION	RESPONSE_TO_BIOTIC_STIMULUS	0.02380294
KEGG_T_CELL_RECEPTOR_SIGNALING_PATHWAY	MUSCLE_CELL_DIFFERENTIATION	0.0
BIOCARTA_TOB1_PATHWAY	RESPONSE_TO_BIOTIC_STIMULUS	0.01204837
KEGG_LYSOSOME	REACTOME_PLATELET_ACTIVATION	0.0
BASEMENT_MEMBRANE	CATION_HOMEOSTASIS	0.00169527
ION_HOMEOSTASIS	KEGG_SMALL_CELL_LUNG_CANCER	0.00387324
EXTRACELLULAR_MATRIX_STRUCTURAL_CONSTITUENT	KEGG_ANTIGEN_PROCESSING_AND_PRESENTATION	0.00297044
KEGG_PRIMARY_IMMUNODEFICIENCY	REACTOME_INITIAL_TRIGGERING_OF_COMPLEMENT	0.00611076
CATION_HOMEOSTASIS	ST_T_CELL_SIGNAL_TRANSDUCTION	0.00720501
BIOCARTA_CTL_PATHWAY	KEGG_CYTOKINE_CYTOKINE_RECEPTOR_INTERACTION	0.00031513
KEGG_LEISHMANIA_INFECTION	REACTOME_SIGNALING_BY_PDGF	0.0
KEGG_LYSOSOME	POSITIVE_REGULATION_OF_MULTICELLULAR_ORGANISMAL_PROCESS	0.00224169
BASEMENT_MEMBRANE	REACTOME_SIGNALING_BY_PDGF	0.00184221
KEGG_LEUKOCYTE_TRANSENDOTHELIAL_MIGRATION	REACTOME_NCAM1_INTERACTIONS	0.01024864
REACTOME_FORMATION_OF_PLATELET_PLUG	T_CELL_PROLIFERATION	0.00548219
G_PROTEIN_COUPLED_RECEPTOR_BINDING	REACTOME_COLLAGEN_MEDIATED_ACTIVATION_CASCADE	0.00738177
POSITIVE_REGULATION_OF_CELL_PROLIFERATION	REACTOME_INTEGRIN_CELL_SURFACE_INTERACTIONS	0.0
REACTOME_FORMATION_OF_PLATELET_PLUG	RESPONSE_TO_BIOTIC_STIMULUS	0.0
CHEMOKINE_ACTIVITY	KEGG_CYTOKINE_CYTOKINE_RECEPTOR_INTERACTION	0.0
GABA_RECEPTOR_ACTIVITY	KEGG_NOD_LIKE_RECEPTOR_SIGNALING_PATHWAY	0.00495572
EXTERNAL_SIDE_OF_PLASMA_MEMBRANE	KEGG_PRIMARY_IMMUNODEFICIENCY	0.00959344
NETPATH_IL_1_PATHWAY_UP	NEUROTRANSMITTER_BINDING	0.00375855
NETPATH_B_CELL_RECEPTOR_PATHWAY_DOWN	NETPATH_IL_5_PATHWAY_UP	0.0
KEGG_CYTOSOLIC_DNA_SENSING_PATHWAY	RESPONSE_TO_OTHER_ORGANISM	0.0
BIOCARTA_TOB1_PATHWAY	KEGG_AUTOIMMUNE_THYROID_DISEASE	0.0058471
BIOCARTA_IL7_PATHWAY	BIOCARTA_TCYTOTOXIC_PATHWAY	0.00657957
BIOCARTA_IL7_PATHWAY	REACTOME_PLATELET_ACTIVATION	0.0
CHEMICAL_HOMEOSTASIS	NEUROPEPTIDE_BINDING	0.00288558
BIOCARTA_IL17_PATHWAY	REACTOME_COSTIMULATION_BY_THE_CD28_FAMILY	0.01492268
BIOCARTA_GRANULOCYTES_PATHWAY	KEGG_TOLL_LIKE_RECEPTOR_SIGNALING_PATHWAY	0.00214887
KEGG_LEISHMANIA_INFECTION	KEGG_SMALL_CELL_LUNG_CANCER	0.0
IMMUNE_RESPONSE	REACTOME_INITIAL_TRIGGERING_OF_COMPLEMENT	0.0
CHEMOKINE_RECEPTOR_BINDING	POSITIVE_REGULATION_OF_MULTICELLULAR_ORGANISMAL_PROCESS	0.00584816
NETPATH_IL_6_PATHWAY_UP	REACTOME_G_ALPHA_I_SIGNALLING_EVENTS	0.0001949
NETPATH_IL_1_PATHWAY_UP	REACTOME_GENERATION_OF_SECOND_MESSENGER_MOLECULES	0.00027018
KEGG_HEMATOPOIETIC_CELL_LINEAGE	REACTOME_COSTIMULATION_BY_THE_CD28_FAMILY	0.0
EXTRACELLULAR_MATRIX_PART	REACTOME_HEMOSTASIS	2.331e-05
AUXILIARY_TRANSPORT_PROTEIN_ACTIVITY	CELLULAR_CATION_HOMEOSTASIS	0.00406138
KEGG_LEISHMANIA_INFECTION	REACTOME_GENERATION_OF_SECOND_MESSENGER_MOLECULES	0.00294389
BEHAVIOR	REGULATION_OF_ANATOMICAL_STRUCTURE_MORPHOGENESIS	0.00298141
KEGG_LEISHMANIA_INFECTION	REGULATION_OF_LYMPHOCYTE_ACTIVATION	0.0087348
KEGG_ALLOGRAFT_REJECTION	REACTOME_PLATELET_ADHESION_TO_EXPOSED_COLLAGEN	0.00894001
CHEMOKINE_ACTIVITY	KEGG_ANTIGEN_PROCESSING_AND_PRESENTATION	0.00837738
CHEMOKINE_RECEPTOR_BINDING	NETPATH_T_CELL_RECEPTOR_PATHWAY_DOWN	3.47e-05
BIOCARTA_THELPER_PATHWAY	KEGG_ALLOGRAFT_REJECTION	0.01038007
KEGG_CHEMOKINE_SIGNALING_PATHWAY	REACTOME_FORMATION_OF_PLATELET_PLUG	0.0
BEHAVIOR	REACTOME_CELL_SURFACE_INTERACTIONS_AT_THE_VASCULAR_WALL	0.0
BIOCARTA_GRANULOCYTES_PATHWAY	BIOCARTA_IL7_PATHWAY	0.00710542
BIOCARTA_TCYTOTOXIC_PATHWAY	REACTOME_AXON_GUIDANCE	0.0075277
REACTOME_CLASS_A1_RHODOPSIN_LIKE_RECEPTORS	STRUCTURAL_CONSTITUENT_OF_MUSCLE	0.00465933
KEGG_SMALL_CELL_LUNG_CANCER	REACTOME_COSTIMULATION_BY_THE_CD28_FAMILY	0.0
NETPATH_IL_1_PATHWAY_UP	POSITIVE_REGULATION_OF_T_CELL_ACTIVATION	0.00665998
NETPATH_B_CELL_RECEPTOR_PATHWAY	REACTOME_TRANSLOCATION_OF_ZAP70_TO_IMMUNOLOGICAL_SYNAPSE	7.44e-06
NETPATH_IL_3_PATHWAY_UP	REACTOME_PLATELET_ACTIVATION	0.00830718
KEGG_CYTOKINE_CYTOKINE_RECEPTOR_INTERACTION	REACTOME_SIGNALING_BY_PDGF	0.0
KEGG_CYTOKINE_CYTOKINE_RECEPTOR_INTERACTION	REACTOME_PHOSPHORYLATION_OF_CD3_AND_TCR_ZETA_CHAINS	0.0108236
BIOCARTA_IL7_PATHWAY	KEGG_MATURITY_ONSET_DIABETES_OF_THE_YOUNG	0.00029341
KEGG_LYSOSOME	POSITIVE_REGULATION_OF_CELL_CYCLE	0.00408575
CALCIUM_ION_TRANSPORT	KEGG_LEUKOCYTE_TRANSENDOTHELIAL_MIGRATION	0.00346178
KEGG_CYTOSOLIC_DNA_SENSING_PATHWAY	STRUCTURAL_CONSTITUENT_OF_MUSCLE	0.00384975
BIOCARTA_CTLA4_PATHWAY	REGULATION_OF_RESPONSE_TO_STIMULUS	0.00275479
CATION_HOMEOSTASIS	NETPATH_IL_7_PATHWAY_DOWN	0.00576109
NETPATH_IL_6_PATHWAY_UP	POSITIVE_REGULATION_OF_CELL_CYCLE	0.00065944
EXTRACELLULAR_MATRIX_PART	KEGG_INTESTINAL_IMMUNE_NETWORK_FOR_IGA_PRODUCTION	0.00678715
CELL_ACTIVATION	REGULATION_OF_ANATOMICAL_STRUCTURE_MORPHOGENESIS	0.00894149
KEGG_TYPE_I_DIABETES_MELLITUS	REGULATION_OF_T_CELL_ACTIVATION	0.00627724
REGULATION_OF_ANATOMICAL_STRUCTURE_MORPHOGENESIS	REGULATION_OF_PHOSPHORYLATION	0.01994532
POSITIVE_REGULATION_OF_MULTICELLULAR_ORGANISMAL_PROCESS	REGULATION_OF_PHOSPHORYLATION	4.896e-05
KEGG_TYPE_I_DIABETES_MELLITUS	REGULATION_OF_IMMUNE_SYSTEM_PROCESS	0.00214156
REACTOME_COSTIMULATION_BY_THE_CD28_FAMILY	T_CELL_PROLIFERATION	0.01098997
BIOCARTA_INFLAM_PATHWAY	NETPATH_B_CELL_RECEPTOR_PATHWAY	0.00570036
COLLAGEN	REACTOME_FORMATION_OF_PLATELET_PLUG	0.02806377
BIOCARTA_TCRA_PATHWAY	REACTOME_DOWNSTREAM_TCR_SIGNALING	0.00631057
CELL_ACTIVATION	POSITIVE_REGULATION_OF_T_CELL_ACTIVATION	0.00235974
IMMUNOLOGICAL_SYNAPSE	NETPATH_B_CELL_RECEPTOR_PATHWAY_DOWN	0.9485093
CHEMOKINE_RECEPTOR_BINDING	KEGG_CYTOKINE_CYTOKINE_RECEPTOR_INTERACTION	0.0
BIOCARTA_IL7_PATHWAY	BIOCARTA_INFLAM_PATHWAY	0.00789298
BASEMENT_MEMBRANE	REACTOME_SEMAPHORIN_INTERACTIONS	0.00720393
NETPATH_IL_1_PATHWAY_DOWN	REACTOME_CELL_SURFACE_INTERACTIONS_AT_THE_VASCULAR_WALL	2.341e-05
REACTOME_COSTIMULATION_BY_THE_CD28_FAMILY	REACTOME_IMMUNOREGULATORY_INTERACTIONS_BETWEEN_A_LYMPHOID_AND_A_NON_LYMPHOID_CELL	0.00024194
BASEMENT_MEMBRANE	KEGG_INTESTINAL_IMMUNE_NETWORK_FOR_IGA_PRODUCTION	0.00727522
LYMPHOCYTE_ACTIVATION	T_CELL_PROLIFERATION	0.01014323
CELLULAR_DEFENSE_RESPONSE	NETPATH_ID_PATHWAY_DOWN	0.00784238
NETPATH_IL_1_PATHWAY_DOWN	REACTOME_PD1_SIGNALING	0.00729123
BIOCARTA_AMI_PATHWAY	KEGG_T_CELL_RECEPTOR_SIGNALING_PATHWAY	0.01703174
NETPATH_ID_PATHWAY_DOWN	REACTOME_CLASS_A1_RHODOPSIN_LIKE_RECEPTORS	0.00369451
KEGG_PRIMARY_IMMUNODEFICIENCY	RESPONSE_TO_VIRUS	0.00705795
KEGG_ANTIGEN_PROCESSING_AND_PRESENTATION	ST_T_CELL_SIGNAL_TRANSDUCTION	0.0
LEUKOCYTE_ACTIVATION	NETPATH_IL_1_PATHWAY_UP	0.00062352
NETPATH_ID_PATHWAY_DOWN	REACTOME_RNA_POLYMERASE_I_PROMOTER_OPENING	0.00593126
CYTOKINE_ACTIVITY	KEGG_CHEMOKINE_SIGNALING_PATHWAY	0.0
BEHAVIOR	REACTOME_PLATELET_ADHESION_TO_EXPOSED_COLLAGEN	0.00150407
ION_HOMEOSTASIS	KEGG_FOCAL_ADHESION	0.0
KEGG_ALLOGRAFT_REJECTION	PROTEINACEOUS_EXTRACELLULAR_MATRIX	0.00659038
REACTOME_GENERATION_OF_SECOND_MESSENGER_MOLECULES	REACTOME_SEMAPHORIN_INTERACTIONS	0.0
NETPATH_IL_6_PATHWAY_UP	REACTOME_INITIAL_TRIGGERING_OF_COMPLEMENT	0.00676449
KEGG_RIG_I_LIKE_RECEPTOR_SIGNALING_PATHWAY	KEGG_SYSTEMIC_LUPUS_ERYTHEMATOSUS	0.00065845
BIOCARTA_GRANULOCYTES_PATHWAY	T_CELL_PROLIFERATION	0.01146708
DEFENSE_RESPONSE	KEGG_ALLOGRAFT_REJECTION	0.0036735
BIOCARTA_TCYTOTOXIC_PATHWAY	REACTOME_TCR_SIGNALING	0.01627136
KEGG_SYSTEMIC_LUPUS_ERYTHEMATOSUS	REACTOME_AXON_GUIDANCE	0.0
NETPATH_IL_4_PATHWAY_UP	REGULATION_OF_ANATOMICAL_STRUCTURE_MORPHOGENESIS	0.02031576
BIOCARTA_ACE2_PATHWAY	REACTOME_CLASS_A1_RHODOPSIN_LIKE_RECEPTORS	0.00049242
KEGG_LYSOSOME	KEGG_SMALL_CELL_LUNG_CANCER	0.0
BIOCARTA_GRANULOCYTES_PATHWAY	KEGG_NOD_LIKE_RECEPTOR_SIGNALING_PATHWAY	0.00509756
KEGG_LYSOSOME	REACTOME_TRANSLOCATION_OF_ZAP70_TO_IMMUNOLOGICAL_SYNAPSE	0.00078813
REACTOME_NCAM1_INTERACTIONS	REGULATION_OF_LYMPHOCYTE_ACTIVATION	0.0097295
NETPATH_B_CELL_RECEPTOR_PATHWAY_DOWN	NETPATH_IL_4_PATHWAY_UP	0.0
NEUROPEPTIDE_RECEPTOR_ACTIVITY	REACTOME_PEPTIDE_LIGAND_BINDING_RECEPTORS	0.0
DEVELOPMENTAL_MATURATION	KEGG_VIRAL_MYOCARDITIS	0.00472649
KEGG_CELL_ADHESION_MOLECULES_CAMS	KEGG_LEUKOCYTE_TRANSENDOTHELIAL_MIGRATION	0.09059782
NETPATH_IL_4_PATHWAY_DOWN	REGULATION_OF_T_CELL_ACTIVATION	0.00555272
NETPATH_IL_3_PATHWAY_UP	REACTOME_CELL_SURFACE_INTERACTIONS_AT_THE_VASCULAR_WALL	0.0
GABA_RECEPTOR_ACTIVITY	KEGG_TOLL_LIKE_RECEPTOR_SIGNALING_PATHWAY	0.00427252
G_PROTEIN_COUPLED_RECEPTOR_BINDING	NETPATH_IL_1_PATHWAY_UP	0.0
KEGG_GRAFT_VERSUS_HOST_DISEASE	LOCOMOTORY_BEHAVIOR	0.00638361
IMMUNOLOGICAL_SYNAPSE	REACTOME_PLATELET_ADHESION_TO_EXPOSED_COLLAGEN	0.00948247
BIOCARTA_TCYTOTOXIC_PATHWAY	REACTOME_INITIAL_TRIGGERING_OF_COMPLEMENT	0.00902848
LEUKOCYTE_ACTIVATION	REACTOME_IMMUNOREGULATORY_INTERACTIONS_BETWEEN_A_LYMPHOID_AND_A_NON_LYMPHOID_CELL	0.0079517
NETPATH_IL_4_PATHWAY_UP	REACTOME_GENERATION_OF_SECOND_MESSENGER_MOLECULES	0.01817382
KEGG_T_CELL_RECEPTOR_SIGNALING_PATHWAY	REACTOME_SEMAPHORIN_INTERACTIONS	0.0
NETPATH_ID_PATHWAY_DOWN	REACTOME_COLLAGEN_MEDIATED_ACTIVATION_CASCADE	0.00325974
POSITIVE_REGULATION_OF_IMMUNE_SYSTEM_PROCESS	REGULATION_OF_PHOSPHORYLATION	0.00021205
CELL_MATURATION	REACTOME_SIGNALING_BY_PDGF	0.00093852
KEGG_HEMATOPOIETIC_CELL_LINEAGE	KEGG_PRIMARY_IMMUNODEFICIENCY	0.00312114
BIOCARTA_GRANULOCYTES_PATHWAY	BIOCARTA_IL17_PATHWAY	0.00960817
BIOCARTA_CTL_PATHWAY	KEGG_TOLL_LIKE_RECEPTOR_SIGNALING_PATHWAY	0.00043273
KEGG_SMALL_CELL_LUNG_CANCER	REACTOME_RNA_POLYMERASE_I_PROMOTER_OPENING	0.00154624
KEGG_CYTOKINE_CYTOKINE_RECEPTOR_INTERACTION	KEGG_LEUKOCYTE_TRANSENDOTHELIAL_MIGRATION	0.0
KEGG_NATURAL_KILLER_CELL_MEDIATED_CYTOTOXICITY	NETPATH_IL_1_PATHWAY_DOWN	0.0
NETPATH_IL_1_PATHWAY_UP	REACTOME_PLATELET_ACTIVATION	0.0
EXTRACELLULAR_MATRIX	REACTOME_SEMAPHORIN_INTERACTIONS	0.00553168
ION_HOMEOSTASIS	KEGG_NOD_LIKE_RECEPTOR_SIGNALING_PATHWAY	0.00244464
BIOCARTA_CTL_PATHWAY	T_CELL_ACTIVATION	0.00645189
KEGG_NOD_LIKE_RECEPTOR_SIGNALING_PATHWAY	POSITIVE_REGULATION_OF_MULTICELLULAR_ORGANISMAL_PROCESS	0.0
KEGG_ASTHMA	POSITIVE_REGULATION_OF_CELL_PROLIFERATION	0.00336057
BIOCARTA_NO2IL12_PATHWAY	REACTOME_FORMATION_OF_PLATELET_PLUG	2.09e-06
KEGG_LEISHMANIA_INFECTION	RESPONSE_TO_OTHER_ORGANISM	0.0
CHEMOKINE_RECEPTOR_BINDING	NETPATH_IL_5_PATHWAY_UP	0.0
NETPATH_IL_1_PATHWAY_UP	POSITIVE_REGULATION_OF_MULTICELLULAR_ORGANISMAL_PROCESS	0.0
REACTOME_PD1_SIGNALING	REGULATION_OF_PHOSPHORYLATION	0.00469483
MUSCLE_CELL_DIFFERENTIATION	POSITIVE_REGULATION_OF_IMMUNE_SYSTEM_PROCESS	0.00480368
ION_HOMEOSTASIS	LOCOMOTORY_BEHAVIOR	0.0
KEGG_PRIMARY_IMMUNODEFICIENCY	NETPATH_T_CELL_RECEPTOR_PATHWAY	0.0
CHEMOKINE_ACTIVITY	NETPATH_IL_1_PATHWAY_DOWN	0.00653643
REACTOME_RNA_POLYMERASE_I_PROMOTER_OPENING	REGULATION_OF_T_CELL_ACTIVATION	0.00830651
BIOCARTA_CTLA4_PATHWAY	KEGG_LYSOSOME	0.00455316
KEGG_NATURAL_KILLER_CELL_MEDIATED_CYTOTOXICITY	ST_T_CELL_SIGNAL_TRANSDUCTION	0.0
REACTOME_COLLAGEN_MEDIATED_ACTIVATION_CASCADE	REGULATION_OF_PHOSPHORYLATION	0.0
NETPATH_IL_2_PATHWAY_DOWN	REACTOME_PLATELET_ACTIVATION	0.0
KEGG_TYPE_I_DIABETES_MELLITUS	NETPATH_IL_4_PATHWAY_UP	0.00041833
REGULATION_OF_PHOSPHORYLATION	ST_T_CELL_SIGNAL_TRANSDUCTION	0.00181587
BIOCARTA_TOB1_PATHWAY	NETPATH_IL_1_PATHWAY_DOWN	0.05338974
BIOCARTA_CTL_PATHWAY	NETPATH_IL_1_PATHWAY_UP	0.00403162
REACTOME_FORMATION_OF_PLATELET_PLUG	REACTOME_INTEGRIN_CELL_SURFACE_INTERACTIONS	0.0
CELLULAR_DEFENSE_RESPONSE	REGULATION_OF_RESPONSE_TO_STIMULUS	0.00193583
REACTOME_COSTIMULATION_BY_THE_CD28_FAMILY	T_CELL_ACTIVATION	0.0011899
NETPATH_IL_3_PATHWAY_UP	REGULATION_OF_PHOSPHORYLATION	0.00025941
LEUKOCYTE_ACTIVATION	POSITIVE_REGULATION_OF_IMMUNE_SYSTEM_PROCESS	0.00090655
KEGG_ASTHMA	REACTOME_G_ALPHA_I_SIGNALLING_EVENTS	0.00709975
CYTOKINE_ACTIVITY	NETPATH_IL_4_PATHWAY_DOWN	0.00025728
ION_HOMEOSTASIS	REACTOME_DOWNSTREAM_TCR_SIGNALING	0.01077789
BASEMENT_MEMBRANE	REACTOME_FORMATION_OF_PLATELET_PLUG	0.00035529
CALCIUM_ION_TRANSPORT	REACTOME_CHEMOKINE_RECEPTORS_BIND_CHEMOKINES	0.00127701
KEGG_CHEMOKINE_SIGNALING_PATHWAY	KEGG_RETINOL_METABOLISM	0.00333455
CELLULAR_CATION_HOMEOSTASIS	KEGG_INTESTINAL_IMMUNE_NETWORK_FOR_IGA_PRODUCTION	0.00073473
KEGG_HEMATOPOIETIC_CELL_LINEAGE	REACTOME_SEMAPHORIN_INTERACTIONS	0.00542308
KEGG_SYSTEMIC_LUPUS_ERYTHEMATOSUS	NETPATH_EGFR1_PATHWAY_UP	0.0
CHEMOKINE_RECEPTOR_BINDING	KEGG_LEISHMANIA_INFECTION	0.00519601
NETPATH_IL_2_PATHWAY_DOWN	POSITIVE_REGULATION_OF_CELL_PROLIFERATION	0.0
KEGG_CYTOKINE_CYTOKINE_RECEPTOR_INTERACTION	REACTOME_DOWNSTREAM_TCR_SIGNALING	0.0
BIOCARTA_GRANULOCYTES_PATHWAY	REACTOME_GENERATION_OF_SECOND_MESSENGER_MOLECULES	0.0116661
REACTOME_SEMAPHORIN_INTERACTIONS	T_CELL_PROLIFERATION	0.04622565
AUXILIARY_TRANSPORT_PROTEIN_ACTIVITY	BASEMENT_MEMBRANE	0.0021991
KEGG_ECM_RECEPTOR_INTERACTION	REACTOME_TRANSLOCATION_OF_ZAP70_TO_IMMUNOLOGICAL_SYNAPSE	0.00997799
[truncated: 6,715 more rows]
