# Supplementary material for: Summarizing cellular responses as biological process networks
Source: BMC Syst Biol. 2013 Jul 29;7:68. doi: 10.1186/1752-0509-7-68 (PMC3751784; doi:10.1186/1752-0509-7-68)
Supplement: Additional file 2 — Supplementary results. A zipped file containing all the five BPNs for each of the contrasts studied and the parameters estimated by each run of the software. [file 1752-0509-7-68-S2.zip › supplementary-results/cirrhosis/cirrhosis-links_results-2.tsv]

term1	term2	probability
KEGG_LEISHMANIA_INFECTION	PROTEINACEOUS_EXTRACELLULAR_MATRIX	0.0
DEFENSE_RESPONSE	REACTOME_DOWNSTREAM_TCR_SIGNALING	0.0
REACTOME_IMMUNOREGULATORY_INTERACTIONS_BETWEEN_A_LYMPHOID_AND_A_NON_LYMPHOID_CELL	RESPONSE_TO_BIOTIC_STIMULUS	0.0
KEGG_CHEMOKINE_SIGNALING_PATHWAY	NETPATH_IL_1_PATHWAY_DOWN	0.0
CELL_ACTIVATION	KEGG_SMALL_CELL_LUNG_CANCER	0.0
DEFENSE_RESPONSE	REACTOME_G_ALPHA_I_SIGNALLING_EVENTS	8.101e-05
IMMUNOLOGICAL_SYNAPSE	NETPATH_EGFR1_PATHWAY_UP	0.001566
CHEMOKINE_ACTIVITY	REACTOME_PLATELET_ACTIVATION	0.00245396
POSITIVE_REGULATION_OF_LYMPHOCYTE_ACTIVATION	ST_T_CELL_SIGNAL_TRANSDUCTION	0.0
KEGG_CELL_ADHESION_MOLECULES_CAMS	KEGG_VIRAL_MYOCARDITIS	0.0
BIOCARTA_TCRA_PATHWAY	REACTOME_COSTIMULATION_BY_THE_CD28_FAMILY	0.0
NETPATH_IL_4_PATHWAY_UP	T_CELL_PROLIFERATION	0.0
KEGG_SMALL_CELL_LUNG_CANCER	KEGG_VIRAL_MYOCARDITIS	0.0
CELLULAR_CATION_HOMEOSTASIS	REGULATION_OF_I_KAPPAB_KINASE_NF_KAPPAB_CASCADE	0.00218188
REACTOME_PEPTIDE_LIGAND_BINDING_RECEPTORS	REACTOME_PHOSPHORYLATION_OF_CD3_AND_TCR_ZETA_CHAINS	0.00063137
KEGG_CELL_ADHESION_MOLECULES_CAMS	NETPATH_IL_5_PATHWAY_UP	0.0
EXTRACELLULAR_MATRIX	KEGG_AUTOIMMUNE_THYROID_DISEASE	0.0043861
KEGG_CYTOSOLIC_DNA_SENSING_PATHWAY	POSITIVE_REGULATION_OF_IMMUNE_SYSTEM_PROCESS	0.00074458
CHANNEL_REGULATOR_ACTIVITY	REGULATION_OF_ANATOMICAL_STRUCTURE_MORPHOGENESIS	0.00519457
REACTOME_INTEGRIN_CELL_SURFACE_INTERACTIONS	T_CELL_PROLIFERATION	0.0
KEGG_ASTHMA	REACTOME_NCAM1_INTERACTIONS	0.00466549
BIOCARTA_TCRA_PATHWAY	CELLULAR_DEFENSE_RESPONSE	0.0
CHEMICAL_HOMEOSTASIS	NETPATH_IL_5_PATHWAY_UP	0.0
NETPATH_KIT_RECEPTOR_PATHWAY_UP	REACTOME_PEPTIDE_LIGAND_BINDING_RECEPTORS	0.0
REACTOME_HEMOSTASIS	REACTOME_PLATELET_ADHESION_TO_EXPOSED_COLLAGEN	0.0
PROTEINACEOUS_EXTRACELLULAR_MATRIX	REGULATION_OF_PHOSPHORYLATION	0.00202179
BIOCARTA_TH1TH2_PATHWAY	REGULATION_OF_PHOSPHORYLATION	0.0035713
NETPATH_B_CELL_RECEPTOR_PATHWAY	NETPATH_IL_7_PATHWAY_DOWN	0.03316298
KEGG_ECM_RECEPTOR_INTERACTION	KEGG_TYPE_I_DIABETES_MELLITUS	0.00497695
NETPATH_ID_PATHWAY_DOWN	RESPONSE_TO_OTHER_ORGANISM	0.0021072
BIOCARTA_THELPER_PATHWAY	KEGG_CYTOKINE_CYTOKINE_RECEPTOR_INTERACTION	0.00139415
CHEMICAL_HOMEOSTASIS	REACTOME_PLATELET_ADHESION_TO_EXPOSED_COLLAGEN	0.01160845
LOCOMOTORY_BEHAVIOR	REACTOME_CELL_SURFACE_INTERACTIONS_AT_THE_VASCULAR_WALL	0.0
BIOCARTA_INFLAM_PATHWAY	REACTOME_COSTIMULATION_BY_THE_CD28_FAMILY	0.00109138
POSITIVE_REGULATION_OF_CELL_CYCLE	T_CELL_ACTIVATION	0.00594465
KEGG_NOD_LIKE_RECEPTOR_SIGNALING_PATHWAY	REACTOME_COLLAGEN_MEDIATED_ACTIVATION_CASCADE	0.00664465
ION_HOMEOSTASIS	REGULATION_OF_T_CELL_ACTIVATION	0.00035662
CELLULAR_DEFENSE_RESPONSE	T_CELL_ACTIVATION	0.0
KEGG_T_CELL_RECEPTOR_SIGNALING_PATHWAY	NETPATH_NOTCH_PATHWAY_UP	0.0
PROTEINACEOUS_EXTRACELLULAR_MATRIX	ST_T_CELL_SIGNAL_TRANSDUCTION	0.00109921
BIOCARTA_CTLA4_PATHWAY	REACTOME_CHEMOKINE_RECEPTORS_BIND_CHEMOKINES	0.00035138
CHEMOKINE_ACTIVITY	NETPATH_KIT_RECEPTOR_PATHWAY_UP	0.0
CYTOKINE_ACTIVITY	KEGG_PRIMARY_IMMUNODEFICIENCY	0.0113013
CYTOKINE_ACTIVITY	REACTOME_INITIAL_TRIGGERING_OF_COMPLEMENT	0.00542397
CHEMOKINE_ACTIVITY	KEGG_NOD_LIKE_RECEPTOR_SIGNALING_PATHWAY	0.00150912
KEGG_CYTOKINE_CYTOKINE_RECEPTOR_INTERACTION	ST_T_CELL_SIGNAL_TRANSDUCTION	0.0
BIOCARTA_GRANULOCYTES_PATHWAY	POSITIVE_REGULATION_OF_CELL_PROLIFERATION	0.0043408
REACTOME_AXON_GUIDANCE	REACTOME_RNA_POLYMERASE_I_PROMOTER_OPENING	0.01461729
EXTRACELLULAR_MATRIX_PART	REGULATION_OF_PHOSPHORYLATION	0.00295718
BIOCARTA_THELPER_PATHWAY	KEGG_ECM_RECEPTOR_INTERACTION	0.00067518
DEFENSE_RESPONSE	REACTOME_IMMUNOREGULATORY_INTERACTIONS_BETWEEN_A_LYMPHOID_AND_A_NON_LYMPHOID_CELL	0.0
ION_HOMEOSTASIS	NETPATH_IL_4_PATHWAY_DOWN	0.00041132
BIOCARTA_ACE2_PATHWAY	REACTOME_GENERATION_OF_SECOND_MESSENGER_MOLECULES	0.00384626
BIOCARTA_TOB1_PATHWAY	REGULATION_OF_PHOSPHORYLATION	0.0058319
BIOCARTA_TOB1_PATHWAY	DEFENSE_RESPONSE	0.0
BIOCARTA_LAIR_PATHWAY	KEGG_SMALL_CELL_LUNG_CANCER	0.0
REACTOME_COSTIMULATION_BY_THE_CD28_FAMILY	ST_T_CELL_SIGNAL_TRANSDUCTION	0.0
BIOCARTA_NO2IL12_PATHWAY	REACTOME_INTEGRIN_CELL_SURFACE_INTERACTIONS	0.00363382
CELL_ACTIVATION	KEGG_NATURAL_KILLER_CELL_MEDIATED_CYTOTOXICITY	0.0
BIOCARTA_IL7_PATHWAY	POSITIVE_REGULATION_OF_CELL_PROLIFERATION	0.00024481
BIOCARTA_TOB1_PATHWAY	KEGG_RETINOL_METABOLISM	0.00618361
KEGG_INTESTINAL_IMMUNE_NETWORK_FOR_IGA_PRODUCTION	POSITIVE_REGULATION_OF_T_CELL_PROLIFERATION	0.00354187
BIOCARTA_CTL_PATHWAY	LOCOMOTORY_BEHAVIOR	0.0
IMMUNE_RESPONSE	NETPATH_KIT_RECEPTOR_PATHWAY_UP	0.0
KEGG_CYTOKINE_CYTOKINE_RECEPTOR_INTERACTION	POSITIVE_REGULATION_OF_LYMPHOCYTE_ACTIVATION	0.0
EXTRACELLULAR_MATRIX_STRUCTURAL_CONSTITUENT	REGULATION_OF_I_KAPPAB_KINASE_NF_KAPPAB_CASCADE	0.00476027
KEGG_ALLOGRAFT_REJECTION	KEGG_INTESTINAL_IMMUNE_NETWORK_FOR_IGA_PRODUCTION	0.00563407
BIOCARTA_INFLAM_PATHWAY	IMMUNOLOGICAL_SYNAPSE	0.00386449
EXTRACELLULAR_MATRIX_PART	KEGG_LEISHMANIA_INFECTION	0.00292884
RESPONSE_TO_BIOTIC_STIMULUS	RESPONSE_TO_VIRUS	0.01159468
KEGG_LYSOSOME	NETPATH_IL_7_PATHWAY_DOWN	0.00533299
BIOCARTA_CTLA4_PATHWAY	NETPATH_KIT_RECEPTOR_PATHWAY_UP	0.0
BIOCARTA_TOB1_PATHWAY	T_CELL_PROLIFERATION	0.0
KEGG_LEISHMANIA_INFECTION	KEGG_NATURAL_KILLER_CELL_MEDIATED_CYTOTOXICITY	0.0
BIOCARTA_AMI_PATHWAY	EXTRACELLULAR_MATRIX_STRUCTURAL_CONSTITUENT	0.0
KEGG_PRIMARY_IMMUNODEFICIENCY	REGULATION_OF_PHOSPHORYLATION	0.00078541
RESPONSE_TO_BIOTIC_STIMULUS	RESPONSE_TO_OTHER_ORGANISM	0.00741152
IMMUNOLOGICAL_SYNAPSE	REACTOME_TCR_SIGNALING	0.0
NETPATH_IL_4_PATHWAY_DOWN	REGULATION_OF_I_KAPPAB_KINASE_NF_KAPPAB_CASCADE	0.0
IMMUNE_RESPONSE	IMMUNOLOGICAL_SYNAPSE	0.0
NETPATH_EGFR1_PATHWAY_UP	RESPONSE_TO_BIOTIC_STIMULUS	0.09589799
NETPATH_IL_6_PATHWAY_UP	REACTOME_CLASS_A1_RHODOPSIN_LIKE_RECEPTORS	0.00013729
NETPATH_IL_5_PATHWAY_UP	REACTOME_SIGNALING_BY_PDGF	1.938e-05
KEGG_LYSOSOME	KEGG_PRIMARY_IMMUNODEFICIENCY	0.00771875
CATION_HOMEOSTASIS	POSITIVE_REGULATION_OF_IMMUNE_SYSTEM_PROCESS	0.0
BIOCARTA_INFLAM_PATHWAY	REACTOME_CLASS_A1_RHODOPSIN_LIKE_RECEPTORS	0.00559155
KEGG_LEISHMANIA_INFECTION	T_CELL_PROLIFERATION	5.635e-05
EXTRACELLULAR_MATRIX	REGULATION_OF_PHOSPHORYLATION	0.00219032
EXTRACELLULAR_MATRIX_PART	REACTOME_NCAM1_INTERACTIONS	0.00024434
KEGG_ANTIGEN_PROCESSING_AND_PRESENTATION	REGULATION_OF_IMMUNE_SYSTEM_PROCESS	0.0
BIOCARTA_LAIR_PATHWAY	REGULATION_OF_PHOSPHORYLATION	0.00114995
REACTOME_INTEGRIN_CELL_SURFACE_INTERACTIONS	REACTOME_PLATELET_ACTIVATION	0.0
CELLULAR_CATION_HOMEOSTASIS	CYTOKINE_ACTIVITY	0.0
KEGG_FOCAL_ADHESION	REACTOME_G_ALPHA_I_SIGNALLING_EVENTS	0.00030892
CALCIUM_ION_TRANSPORT	REACTOME_FORMATION_OF_PLATELET_PLUG	0.00188611
DEFENSE_RESPONSE	POSITIVE_REGULATION_OF_T_CELL_PROLIFERATION	0.0
REACTOME_IMMUNOREGULATORY_INTERACTIONS_BETWEEN_A_LYMPHOID_AND_A_NON_LYMPHOID_CELL	REGULATION_OF_T_CELL_ACTIVATION	0.0
NETPATH_IL_1_PATHWAY_UP	REACTOME_INITIAL_TRIGGERING_OF_COMPLEMENT	0.00106662
NETPATH_IL_3_PATHWAY_UP	RESPONSE_TO_BIOTIC_STIMULUS	0.00020684
KEGG_CYTOSOLIC_DNA_SENSING_PATHWAY	REGULATION_OF_IMMUNE_SYSTEM_PROCESS	0.00023486
CATION_HOMEOSTASIS	REACTOME_PLATELET_ADHESION_TO_EXPOSED_COLLAGEN	0.01305264
NETPATH_IL_4_PATHWAY_UP	POSITIVE_REGULATION_OF_CELL_CYCLE	0.00024831
BIOCARTA_TCYTOTOXIC_PATHWAY	CELL_ACTIVATION	0.0
BIOCARTA_CTLA4_PATHWAY	REGULATION_OF_I_KAPPAB_KINASE_NF_KAPPAB_CASCADE	0.00734655
KEGG_HEMATOPOIETIC_CELL_LINEAGE	NETPATH_IL_1_PATHWAY_DOWN	0.0
KEGG_SMALL_CELL_LUNG_CANCER	REACTOME_PROTEOLYTIC_CLEAVAGE_OF_SNARE_COMPLEX_PROTEINS	0.00254975
BIOCARTA_ACE2_PATHWAY	REACTOME_SIGNALING_BY_PDGF	0.00589623
NETPATH_IL_4_PATHWAY_DOWN	POSITIVE_REGULATION_OF_CELL_PROLIFERATION	0.00481875
KEGG_SMALL_CELL_LUNG_CANCER	NETPATH_IL_1_PATHWAY_UP	0.01159798
NETPATH_NOTCH_PATHWAY_UP	T_CELL_ACTIVATION	0.00036725
BIOCARTA_THELPER_PATHWAY	REACTOME_COLLAGEN_MEDIATED_ACTIVATION_CASCADE	0.00023053
NETPATH_EGFR1_PATHWAY_UP	NETPATH_IL_5_PATHWAY_UP	0.0
KEGG_T_CELL_RECEPTOR_SIGNALING_PATHWAY	NEUROTRANSMITTER_BINDING	0.00902693
IMMUNE_RESPONSE	NETPATH_IL_6_PATHWAY_UP	0.00624534
BIOCARTA_INFLAM_PATHWAY	NETPATH_IL_1_PATHWAY_DOWN	0.00375078
KEGG_NOD_LIKE_RECEPTOR_SIGNALING_PATHWAY	KEGG_TOLL_LIKE_RECEPTOR_SIGNALING_PATHWAY	0.00923024
EXTERNAL_SIDE_OF_PLASMA_MEMBRANE	NETPATH_B_CELL_RECEPTOR_PATHWAY_DOWN	0.0
BEHAVIOR	BIOCARTA_NO2IL12_PATHWAY	0.0
REGULATION_OF_RESPONSE_TO_STIMULUS	T_CELL_PROLIFERATION	0.00091432
NETPATH_IL_1_PATHWAY_UP	NETPATH_IL_7_PATHWAY_DOWN	0.00619575
DEFENSE_RESPONSE	REACTOME_PD1_SIGNALING	0.0
BIOCARTA_NO2IL12_PATHWAY	POSITIVE_REGULATION_OF_LYMPHOCYTE_ACTIVATION	0.0
KEGG_CYTOKINE_CYTOKINE_RECEPTOR_INTERACTION	KEGG_ECM_RECEPTOR_INTERACTION	0.0
KEGG_MATURITY_ONSET_DIABETES_OF_THE_YOUNG	RESPONSE_TO_BIOTIC_STIMULUS	0.00574901
NETPATH_NOTCH_PATHWAY_UP	REGULATION_OF_I_KAPPAB_KINASE_NF_KAPPAB_CASCADE	0.00031936
NETPATH_KIT_RECEPTOR_PATHWAY_UP	REACTOME_SIGNALING_BY_PDGF	0.0
KEGG_MATURITY_ONSET_DIABETES_OF_THE_YOUNG	LEUKOCYTE_ACTIVATION	0.00406049
KEGG_GRAFT_VERSUS_HOST_DISEASE	KEGG_T_CELL_RECEPTOR_SIGNALING_PATHWAY	0.0
COLLAGEN	REACTOME_INTEGRIN_CELL_SURFACE_INTERACTIONS	0.0
CHEMOKINE_RECEPTOR_BINDING	PROTEINACEOUS_EXTRACELLULAR_MATRIX	5.675e-05
CYTOKINE_ACTIVITY	KEGG_INTESTINAL_IMMUNE_NETWORK_FOR_IGA_PRODUCTION	0.00045153
BIOCARTA_TOB1_PATHWAY	PROTEINACEOUS_EXTRACELLULAR_MATRIX	0.0
REACTOME_GENERATION_OF_SECOND_MESSENGER_MOLECULES	REACTOME_G_ALPHA_I_SIGNALLING_EVENTS	0.00372366
BIOCARTA_IL7_PATHWAY	NETPATH_B_CELL_RECEPTOR_PATHWAY_DOWN	0.0
NETPATH_IL_5_PATHWAY_UP	POSITIVE_REGULATION_OF_T_CELL_ACTIVATION	3.518e-05
CORUM_55S_RIBOSOME,_MITOCHONDRIAL	NETPATH_IL_2_PATHWAY_DOWN	0.0067371
KEGG_INTESTINAL_IMMUNE_NETWORK_FOR_IGA_PRODUCTION	KEGG_MATURITY_ONSET_DIABETES_OF_THE_YOUNG	0.00500778
CHEMICAL_HOMEOSTASIS	KEGG_CHEMOKINE_SIGNALING_PATHWAY	0.0
KEGG_FOCAL_ADHESION	REACTOME_SIGNALING_BY_PDGF	0.0
BEHAVIOR	KEGG_SYSTEMIC_LUPUS_ERYTHEMATOSUS	0.02319982
EXTERNAL_SIDE_OF_PLASMA_MEMBRANE	KEGG_ALLOGRAFT_REJECTION	0.0
BIOCARTA_TCRA_PATHWAY	REACTOME_SEMAPHORIN_INTERACTIONS	0.00034493
CHEMICAL_HOMEOSTASIS	KEGG_FOCAL_ADHESION	0.0
BIOCARTA_TCRA_PATHWAY	RESPONSE_TO_OTHER_ORGANISM	0.00040349
KEGG_ALLOGRAFT_REJECTION	REACTOME_COLLAGEN_MEDIATED_ACTIVATION_CASCADE	0.00528748
BIOCARTA_TCRA_PATHWAY	MUSCLE_CELL_DIFFERENTIATION	0.00443843
BIOCARTA_IL17_PATHWAY	REACTOME_GENERATION_OF_SECOND_MESSENGER_MOLECULES	0.0
BEHAVIOR	BIOCARTA_THELPER_PATHWAY	5.38e-05
LOCOMOTORY_BEHAVIOR	T_CELL_PROLIFERATION	0.00150662
PROTEINACEOUS_EXTRACELLULAR_MATRIX	REACTOME_INTEGRIN_CELL_SURFACE_INTERACTIONS	0.0
NETPATH_B_CELL_RECEPTOR_PATHWAY	STRUCTURAL_CONSTITUENT_OF_MUSCLE	0.01615547
CHEMOKINE_RECEPTOR_BINDING	KEGG_FOCAL_ADHESION	0.00301093
BIOCARTA_IL7_PATHWAY	REACTOME_AXON_GUIDANCE	0.0
KEGG_TOLL_LIKE_RECEPTOR_SIGNALING_PATHWAY	NETPATH_B_CELL_RECEPTOR_PATHWAY_DOWN	0.0
CELLULAR_DEFENSE_RESPONSE	CORUM_55S_RIBOSOME,_MITOCHONDRIAL	0.00702089
LEUKOCYTE_ACTIVATION	NETPATH_T_CELL_RECEPTOR_PATHWAY	0.0
EXTRACELLULAR_MATRIX_PART	KEGG_ECM_RECEPTOR_INTERACTION	0.0
KEGG_HEMATOPOIETIC_CELL_LINEAGE	KEGG_SYSTEMIC_LUPUS_ERYTHEMATOSUS	0.0001206
NETPATH_IL_1_PATHWAY_DOWN	REACTOME_COSTIMULATION_BY_THE_CD28_FAMILY	0.00065791
BIOCARTA_LAIR_PATHWAY	NETPATH_IL_7_PATHWAY_DOWN	0.00509321
BIOCARTA_GRANULOCYTES_PATHWAY	REACTOME_G_ALPHA_I_SIGNALLING_EVENTS	0.00576865
NETPATH_EGFR1_PATHWAY_UP	NETPATH_IL_4_PATHWAY_DOWN	0.00050497
BIOCARTA_TCYTOTOXIC_PATHWAY	CELLULAR_DEFENSE_RESPONSE	0.0
KEGG_ECM_RECEPTOR_INTERACTION	REACTOME_DOWNSTREAM_TCR_SIGNALING	0.00299017
CYTOKINE_ACTIVITY	REACTOME_GENERATION_OF_SECOND_MESSENGER_MOLECULES	0.00470244
BASEMENT_MEMBRANE	POSITIVE_REGULATION_OF_CELL_CYCLE	0.00215246
BIOCARTA_GRANULOCYTES_PATHWAY	REACTOME_AXON_GUIDANCE	0.0008839
REACTOME_COLLAGEN_MEDIATED_ACTIVATION_CASCADE	RESPONSE_TO_OTHER_ORGANISM	0.003553
BIOCARTA_GRANULOCYTES_PATHWAY	REACTOME_HEMOSTASIS	0.0
BIOCARTA_CTL_PATHWAY	BIOCARTA_LAIR_PATHWAY	0.00545266
LEUKOCYTE_ACTIVATION	REACTOME_G_ALPHA_I_SIGNALLING_EVENTS	0.00238057
BEHAVIOR	REACTOME_AXON_GUIDANCE	0.00021106
POSITIVE_REGULATION_OF_LYMPHOCYTE_ACTIVATION	REACTOME_G_ALPHA_I_SIGNALLING_EVENTS	0.00164754
KEGG_NOD_LIKE_RECEPTOR_SIGNALING_PATHWAY	NETPATH_IL_1_PATHWAY_UP	0.00691279
BEHAVIOR	REACTOME_HEMOSTASIS	0.0
POSITIVE_REGULATION_OF_IMMUNE_SYSTEM_PROCESS	RESPONSE_TO_OTHER_ORGANISM	5.459e-05
CELL_MATURATION	EXTRACELLULAR_MATRIX	0.0040826
KEGG_LYSOSOME	REACTOME_COSTIMULATION_BY_THE_CD28_FAMILY	0.01106609
EXTRACELLULAR_MATRIX_PART	REACTOME_PROTEOLYTIC_CLEAVAGE_OF_SNARE_COMPLEX_PROTEINS	0.00496611
CELLULAR_DEFENSE_RESPONSE	KEGG_HEMATOPOIETIC_CELL_LINEAGE	0.0
CHANNEL_REGULATOR_ACTIVITY	REACTOME_FORMATION_OF_PLATELET_PLUG	0.00681609
NETPATH_IL_1_PATHWAY_DOWN	NETPATH_KIT_RECEPTOR_PATHWAY_UP	0.00671159
NETPATH_IL_3_PATHWAY_UP	REACTOME_CLASS_A1_RHODOPSIN_LIKE_RECEPTORS	0.00688599
POSITIVE_REGULATION_OF_T_CELL_PROLIFERATION	REGULATION_OF_LYMPHOCYTE_ACTIVATION	0.00017352
CATION_HOMEOSTASIS	PROTEIN_DOMAIN_SPECIFIC_BINDING	0.0
CATION_HOMEOSTASIS	COLLAGEN	0.00764914
LYMPHOCYTE_ACTIVATION	REACTOME_AXON_GUIDANCE	0.0
REACTOME_CELL_SURFACE_INTERACTIONS_AT_THE_VASCULAR_WALL	REACTOME_G_ALPHA_I_SIGNALLING_EVENTS	0.0
CELLULAR_CATION_HOMEOSTASIS	KEGG_CHEMOKINE_SIGNALING_PATHWAY	0.0
KEGG_CHEMOKINE_SIGNALING_PATHWAY	REACTOME_BOTULINUM_NEUROTOXICITY	0.00428193
REACTOME_CHEMOKINE_RECEPTORS_BIND_CHEMOKINES	RESPONSE_TO_VIRUS	0.0
BIOCARTA_TCYTOTOXIC_PATHWAY	DEFENSE_RESPONSE	0.0
ION_HOMEOSTASIS	RESPONSE_TO_BIOTIC_STIMULUS	0.0
KEGG_CYTOKINE_CYTOKINE_RECEPTOR_INTERACTION	NETPATH_IL_4_PATHWAY_DOWN	0.0
KEGG_MATURITY_ONSET_DIABETES_OF_THE_YOUNG	POSITIVE_REGULATION_OF_CELL_PROLIFERATION	0.00394582
BIOCARTA_TCRA_PATHWAY	REACTOME_GENERATION_OF_SECOND_MESSENGER_MOLECULES	0.0
BIOCARTA_TOB1_PATHWAY	REACTOME_CELL_SURFACE_INTERACTIONS_AT_THE_VASCULAR_WALL	0.0
CHEMOKINE_RECEPTOR_BINDING	REACTOME_COSTIMULATION_BY_THE_CD28_FAMILY	0.0028382
REACTOME_INTEGRIN_CELL_SURFACE_INTERACTIONS	REACTOME_PD1_SIGNALING	0.0
POSITIVE_REGULATION_OF_T_CELL_ACTIVATION	REGULATION_OF_ANATOMICAL_STRUCTURE_MORPHOGENESIS	0.00221093
BIOCARTA_TOB1_PATHWAY	LOCOMOTORY_BEHAVIOR	0.0
BIOCARTA_IL7_PATHWAY	ION_HOMEOSTASIS	0.0
KEGG_SYSTEMIC_LUPUS_ERYTHEMATOSUS	NETPATH_IL_7_PATHWAY_DOWN	0.00490792
REACTOME_RNA_POLYMERASE_I_PROMOTER_OPENING	REGULATION_OF_I_KAPPAB_KINASE_NF_KAPPAB_CASCADE	0.00548927
BIOCARTA_TOB1_PATHWAY	REACTOME_INTEGRIN_CELL_SURFACE_INTERACTIONS	9.769e-05
BIOCARTA_IL17_PATHWAY	PROTEIN_DOMAIN_SPECIFIC_BINDING	0.0
KEGG_ALLOGRAFT_REJECTION	KEGG_LEUKOCYTE_TRANSENDOTHELIAL_MIGRATION	0.00332677
BIOCARTA_CTL_PATHWAY	BIOCARTA_INFLAM_PATHWAY	0.00480296
KEGG_LYSOSOME	NETPATH_IL_2_PATHWAY_DOWN	0.01078085
CHEMICAL_HOMEOSTASIS	LOCOMOTORY_BEHAVIOR	0.0
KEGG_NATURAL_KILLER_CELL_MEDIATED_CYTOTOXICITY	KEGG_SMALL_CELL_LUNG_CANCER	0.0
BIOCARTA_IL17_PATHWAY	T_CELL_ACTIVATION	0.0
LEUKOCYTE_ACTIVATION	NETPATH_ID_PATHWAY_DOWN	0.00084981
CARBOXYPEPTIDASE_ACTIVITY	G_PROTEIN_COUPLED_RECEPTOR_BINDING	0.00620727
BIOCARTA_IL7_PATHWAY	REACTOME_RNA_POLYMERASE_I_PROMOTER_OPENING	0.00944302
KEGG_INTESTINAL_IMMUNE_NETWORK_FOR_IGA_PRODUCTION	REACTOME_CLASS_A1_RHODOPSIN_LIKE_RECEPTORS	0.00023464
NETPATH_KIT_RECEPTOR_PATHWAY_UP	PROTEINACEOUS_EXTRACELLULAR_MATRIX	0.00026155
REACTOME_INITIAL_TRIGGERING_OF_COMPLEMENT	REGULATION_OF_IMMUNE_SYSTEM_PROCESS	0.07521317
MUSCLE_CELL_DIFFERENTIATION	REACTOME_NCAM1_INTERACTIONS	0.00637999
CORUM_55S_RIBOSOME,_MITOCHONDRIAL	NETPATH_IL_4_PATHWAY_DOWN	0.00422992
KEGG_FOCAL_ADHESION	NETPATH_IL_3_PATHWAY_UP	0.0
DEVELOPMENTAL_MATURATION	PROTEINACEOUS_EXTRACELLULAR_MATRIX	0.00029698
POSITIVE_REGULATION_OF_MULTICELLULAR_ORGANISMAL_PROCESS	REGULATION_OF_IMMUNE_SYSTEM_PROCESS	0.0070908
COLLAGEN	KEGG_NATURAL_KILLER_CELL_MEDIATED_CYTOTOXICITY	0.00303893
KEGG_NATURAL_KILLER_CELL_MEDIATED_CYTOTOXICITY	KEGG_PRIMARY_IMMUNODEFICIENCY	0.0
CYTOKINE_ACTIVITY	NETPATH_IL_3_PATHWAY_UP	0.0
NETPATH_NOTCH_PATHWAY_UP	POSITIVE_REGULATION_OF_T_CELL_PROLIFERATION	0.00020888
NETPATH_IL_1_PATHWAY_DOWN	NETPATH_IL_1_PATHWAY_UP	0.06277131
NETPATH_IL_4_PATHWAY_DOWN	T_CELL_ACTIVATION	0.00047522
AUXILIARY_TRANSPORT_PROTEIN_ACTIVITY	REGULATION_OF_I_KAPPAB_KINASE_NF_KAPPAB_CASCADE	0.00223321
KEGG_INTESTINAL_IMMUNE_NETWORK_FOR_IGA_PRODUCTION	NETPATH_KIT_RECEPTOR_PATHWAY_UP	0.00153871
CELLULAR_DEFENSE_RESPONSE	NETPATH_T_CELL_RECEPTOR_PATHWAY_DOWN	0.00400227
REACTOME_INITIAL_TRIGGERING_OF_COMPLEMENT	T_CELL_ACTIVATION	0.00381074
AUXILIARY_TRANSPORT_PROTEIN_ACTIVITY	CELL_ACTIVATION	0.00679206
AUXILIARY_TRANSPORT_PROTEIN_ACTIVITY	REACTOME_NCAM1_INTERACTIONS	0.00568742
BIOCARTA_TCYTOTOXIC_PATHWAY	EXTERNAL_SIDE_OF_PLASMA_MEMBRANE	0.0
CARBOXYPEPTIDASE_ACTIVITY	CELL_ACTIVATION	0.00466793
BEHAVIOR	REACTOME_INITIAL_TRIGGERING_OF_COMPLEMENT	0.00132131
CELLULAR_DEFENSE_RESPONSE	REGULATION_OF_ANATOMICAL_STRUCTURE_MORPHOGENESIS	0.00154502
NETPATH_IL_6_PATHWAY_UP	REACTOME_PLATELET_ADHESION_TO_EXPOSED_COLLAGEN	0.00051119
KEGG_T_CELL_RECEPTOR_SIGNALING_PATHWAY	NETPATH_IL_7_PATHWAY_DOWN	0.00641742
BIOCARTA_INFLAM_PATHWAY	BIOCARTA_TOB1_PATHWAY	0.0
CARBOXYPEPTIDASE_ACTIVITY	REACTOME_PEPTIDE_LIGAND_BINDING_RECEPTORS	0.00070906
NETPATH_IL_5_PATHWAY_UP	REGULATION_OF_IMMUNE_SYSTEM_PROCESS	0.00049104
KEGG_NATURAL_KILLER_CELL_MEDIATED_CYTOTOXICITY	REGULATION_OF_ANATOMICAL_STRUCTURE_MORPHOGENESIS	0.00031442
NETPATH_KIT_RECEPTOR_PATHWAY_UP	RESPONSE_TO_VIRUS	0.00012046
CELLULAR_CATION_HOMEOSTASIS	CHEMICAL_HOMEOSTASIS	2.57e-05
KEGG_ASTHMA	KEGG_ECM_RECEPTOR_INTERACTION	0.00742071
KEGG_SMALL_CELL_LUNG_CANCER	REGULATION_OF_T_CELL_ACTIVATION	8.457e-05
CHEMOKINE_RECEPTOR_BINDING	REGULATION_OF_I_KAPPAB_KINASE_NF_KAPPAB_CASCADE	0.00343993
BIOCARTA_CYTOKINE_PATHWAY	NETPATH_B_CELL_RECEPTOR_PATHWAY	0.00630849
BIOCARTA_CTL_PATHWAY	KEGG_ASTHMA	0.00490266
NETPATH_IL_1_PATHWAY_DOWN	PROTEINACEOUS_EXTRACELLULAR_MATRIX	0.00138324
NETPATH_IL_4_PATHWAY_UP	RESPONSE_TO_OTHER_ORGANISM	0.0
IMMUNE_RESPONSE	KEGG_NOD_LIKE_RECEPTOR_SIGNALING_PATHWAY	0.00745647
CHEMOKINE_ACTIVITY	KEGG_ECM_RECEPTOR_INTERACTION	0.000649
REACTOME_COSTIMULATION_BY_THE_CD28_FAMILY	REACTOME_NCAM1_INTERACTIONS	0.0071525
KEGG_MATURITY_ONSET_DIABETES_OF_THE_YOUNG	REACTOME_COSTIMULATION_BY_THE_CD28_FAMILY	0.00894687
BIOCARTA_CTLA4_PATHWAY	BIOCARTA_CYTOKINE_PATHWAY	0.0067046
BIOCARTA_CYTOKINE_PATHWAY	BIOCARTA_IL7_PATHWAY	0.00566961
KEGG_NOD_LIKE_RECEPTOR_SIGNALING_PATHWAY	LOCOMOTORY_BEHAVIOR	0.0
LOCOMOTORY_BEHAVIOR	NETPATH_IL_7_PATHWAY_DOWN	0.00036442
ION_HOMEOSTASIS	POSITIVE_REGULATION_OF_T_CELL_ACTIVATION	5.46e-05
KEGG_LEISHMANIA_INFECTION	REACTOME_AXON_GUIDANCE	0.0
REACTOME_PLATELET_ADHESION_TO_EXPOSED_COLLAGEN	REGULATION_OF_T_CELL_ACTIVATION	0.00107236
CHANNEL_REGULATOR_ACTIVITY	NETPATH_ID_PATHWAY_DOWN	0.00643119
NETPATH_B_CELL_RECEPTOR_PATHWAY	REACTOME_RNA_POLYMERASE_I_PROMOTER_OPENING	0.10474029
KEGG_SYSTEMIC_LUPUS_ERYTHEMATOSUS	REACTOME_PLATELET_ADHESION_TO_EXPOSED_COLLAGEN	0.00438978
KEGG_ANTIGEN_PROCESSING_AND_PRESENTATION	KEGG_HEMATOPOIETIC_CELL_LINEAGE	0.0
EXTRACELLULAR_MATRIX_STRUCTURAL_CONSTITUENT	KEGG_VIRAL_MYOCARDITIS	0.00621819
BIOCARTA_CTLA4_PATHWAY	KEGG_HEMATOPOIETIC_CELL_LINEAGE	0.0
CHANNEL_REGULATOR_ACTIVITY	ION_HOMEOSTASIS	0.00637534
CYTOKINE_ACTIVITY	KEGG_LEISHMANIA_INFECTION	0.00064737
KEGG_NOD_LIKE_RECEPTOR_SIGNALING_PATHWAY	REACTOME_PEPTIDE_LIGAND_BINDING_RECEPTORS	0.00013157
CHEMICAL_HOMEOSTASIS	REACTOME_CHEMOKINE_RECEPTORS_BIND_CHEMOKINES	0.0
BIOCARTA_CTLA4_PATHWAY	RESPONSE_TO_VIRUS	9.737e-05
BASEMENT_MEMBRANE	REACTOME_PLATELET_ADHESION_TO_EXPOSED_COLLAGEN	0.00620419
BIOCARTA_TH1TH2_PATHWAY	POSITIVE_REGULATION_OF_CELL_CYCLE	0.00618878
ION_HOMEOSTASIS	REACTOME_GENERATION_OF_SECOND_MESSENGER_MOLECULES	0.0
REACTOME_IMMUNOREGULATORY_INTERACTIONS_BETWEEN_A_LYMPHOID_AND_A_NON_LYMPHOID_CELL	REACTOME_TRANSLOCATION_OF_ZAP70_TO_IMMUNOLOGICAL_SYNAPSE	0.0
KEGG_FOCAL_ADHESION	REACTOME_COLLAGEN_MEDIATED_ACTIVATION_CASCADE	0.0
CATION_HOMEOSTASIS	LOCOMOTORY_BEHAVIOR	0.0
BIOCARTA_IL17_PATHWAY	CATION_HOMEOSTASIS	0.0
KEGG_SYSTEMIC_LUPUS_ERYTHEMATOSUS	LOCOMOTORY_BEHAVIOR	0.01624206
NEUROTRANSMITTER_BINDING	REACTOME_SIGNALING_BY_PDGF	0.01153808
COLLAGEN	REACTOME_IMMUNOREGULATORY_INTERACTIONS_BETWEEN_A_LYMPHOID_AND_A_NON_LYMPHOID_CELL	0.00147726
KEGG_ALLOGRAFT_REJECTION	KEGG_T_CELL_RECEPTOR_SIGNALING_PATHWAY	0.0
POSITIVE_REGULATION_OF_IMMUNE_SYSTEM_PROCESS	REACTOME_DOWNSTREAM_TCR_SIGNALING	0.0
BIOCARTA_CTL_PATHWAY	REACTOME_GENERATION_OF_SECOND_MESSENGER_MOLECULES	0.0
BIOCARTA_CTL_PATHWAY	NETPATH_IL_5_PATHWAY_UP	0.00200131
REACTOME_GENERATION_OF_SECOND_MESSENGER_MOLECULES	ST_T_CELL_SIGNAL_TRANSDUCTION	0.0
REACTOME_PLATELET_ACTIVATION	REACTOME_RNA_POLYMERASE_I_PROMOTER_OPENING	0.00545084
PROTEIN_DOMAIN_SPECIFIC_BINDING	REACTOME_FORMATION_OF_PLATELET_PLUG	0.0
BIOCARTA_CTLA4_PATHWAY	CELLULAR_DEFENSE_RESPONSE	0.0
REACTOME_COSTIMULATION_BY_THE_CD28_FAMILY	RESPONSE_TO_VIRUS	0.0
NEUROPEPTIDE_BINDING	REACTOME_SIGNALING_BY_PDGF	0.00511595
BIOCARTA_CTL_PATHWAY	POSITIVE_REGULATION_OF_IMMUNE_SYSTEM_PROCESS	0.0
DEVELOPMENTAL_MATURATION	KEGG_NATURAL_KILLER_CELL_MEDIATED_CYTOTOXICITY	0.00717439
KEGG_ALLOGRAFT_REJECTION	KEGG_SYSTEMIC_LUPUS_ERYTHEMATOSUS	0.00444151
BIOCARTA_CTLA4_PATHWAY	REACTOME_RNA_POLYMERASE_I_PROMOTER_OPENING	0.00710334
BIOCARTA_CTLA4_PATHWAY	BIOCARTA_GRANULOCYTES_PATHWAY	0.0009528
G_PROTEIN_COUPLED_RECEPTOR_BINDING	ION_HOMEOSTASIS	0.0
NETPATH_T_CELL_RECEPTOR_PATHWAY	POSITIVE_REGULATION_OF_MULTICELLULAR_ORGANISMAL_PROCESS	0.0
ION_HOMEOSTASIS	NETPATH_EGFR1_PATHWAY_UP	0.03311938
BIOCARTA_TCRA_PATHWAY	KEGG_LEUKOCYTE_TRANSENDOTHELIAL_MIGRATION	0.0
LYMPHOCYTE_ACTIVATION	RESPONSE_TO_VIRUS	0.0
KEGG_T_CELL_RECEPTOR_SIGNALING_PATHWAY	NETPATH_IL_1_PATHWAY_UP	0.10359414
KEGG_SMALL_CELL_LUNG_CANCER	REACTOME_COLLAGEN_MEDIATED_ACTIVATION_CASCADE	2.918e-05
NETPATH_IL_5_PATHWAY_UP	POSITIVE_REGULATION_OF_T_CELL_PROLIFERATION	0.00112202
BIOCARTA_TH1TH2_PATHWAY	KEGG_TOLL_LIKE_RECEPTOR_SIGNALING_PATHWAY	0.00455472
BEHAVIOR	RESPONSE_TO_VIRUS	0.0
CYTOKINE_ACTIVITY	POSITIVE_REGULATION_OF_T_CELL_PROLIFERATION	0.00051358
KEGG_TYPE_I_DIABETES_MELLITUS	REACTOME_NCAM1_INTERACTIONS	0.00438717
BIOCARTA_AMI_PATHWAY	NETPATH_IL_6_PATHWAY_UP	0.02864207
KEGG_ALLOGRAFT_REJECTION	NETPATH_B_CELL_RECEPTOR_PATHWAY_DOWN	0.00394134
COLLAGEN	G_PROTEIN_COUPLED_RECEPTOR_BINDING	0.00527107
REACTOME_CLASS_A1_RHODOPSIN_LIKE_RECEPTORS	REGULATION_OF_T_CELL_ACTIVATION	0.00087767
NETPATH_IL_4_PATHWAY_DOWN	REGULATION_OF_LYMPHOCYTE_ACTIVATION	0.00015786
CELL_ACTIVATION	KEGG_ASTHMA	0.00495747
BIOCARTA_TCRA_PATHWAY	REACTOME_INTEGRIN_CELL_SURFACE_INTERACTIONS	0.00032511
NETPATH_IL_4_PATHWAY_DOWN	REACTOME_CHEMOKINE_RECEPTORS_BIND_CHEMOKINES	0.00040001
NETPATH_EGFR1_PATHWAY_UP	NETPATH_T_CELL_RECEPTOR_PATHWAY_DOWN	0.0
BIOCARTA_IL17_PATHWAY	REACTOME_DOWNSTREAM_TCR_SIGNALING	0.0
BIOCARTA_TCRA_PATHWAY	POSITIVE_REGULATION_OF_CELL_CYCLE	0.00686206
NETPATH_IL_5_PATHWAY_UP	NETPATH_IL_6_PATHWAY_UP	0.00192205
POSITIVE_REGULATION_OF_T_CELL_ACTIVATION	REACTOME_GENERATION_OF_SECOND_MESSENGER_MOLECULES	0.0
CORUM_55S_RIBOSOME,_MITOCHONDRIAL	KEGG_NOD_LIKE_RECEPTOR_SIGNALING_PATHWAY	0.00491607
KEGG_TYPE_I_DIABETES_MELLITUS	LYMPHOCYTE_ACTIVATION	0.0
CYTOKINE_ACTIVITY	REACTOME_PHOSPHORYLATION_OF_CD3_AND_TCR_ZETA_CHAINS	0.00668951
KEGG_T_CELL_RECEPTOR_SIGNALING_PATHWAY	REACTOME_CELL_SURFACE_INTERACTIONS_AT_THE_VASCULAR_WALL	0.0
BEHAVIOR	REACTOME_PHOSPHORYLATION_OF_CD3_AND_TCR_ZETA_CHAINS	0.0
NETPATH_IL_5_PATHWAY_UP	NETPATH_IL_7_PATHWAY_DOWN	0.01009346
REACTOME_RNA_POLYMERASE_I_PROMOTER_OPENING	REACTOME_TRANSLOCATION_OF_ZAP70_TO_IMMUNOLOGICAL_SYNAPSE	0.00553359
BEHAVIOR	BIOCARTA_IL17_PATHWAY	0.00083721
BIOCARTA_TCRA_PATHWAY	NETPATH_IL_6_PATHWAY_UP	0.00133477
BIOCARTA_CTL_PATHWAY	REACTOME_SEMAPHORIN_INTERACTIONS	0.00028802
CELL_ACTIVATION	NETPATH_IL_3_PATHWAY_UP	0.00095406
CHEMICAL_HOMEOSTASIS	NETPATH_ID_PATHWAY_DOWN	0.00039496
NETPATH_IL_7_PATHWAY_DOWN	REACTOME_SEMAPHORIN_INTERACTIONS	0.00376019
REACTOME_NCAM1_INTERACTIONS	REACTOME_PROTEOLYTIC_CLEAVAGE_OF_SNARE_COMPLEX_PROTEINS	0.00506205
KEGG_ALLOGRAFT_REJECTION	REACTOME_HEMOSTASIS	0.00557087
REACTOME_PHOSPHORYLATION_OF_CD3_AND_TCR_ZETA_CHAINS	RESPONSE_TO_BIOTIC_STIMULUS	0.00014639
BIOCARTA_CTL_PATHWAY	KEGG_INTESTINAL_IMMUNE_NETWORK_FOR_IGA_PRODUCTION	0.00570666
KEGG_LYSOSOME	KEGG_TOLL_LIKE_RECEPTOR_SIGNALING_PATHWAY	0.00466899
REACTOME_CELL_SURFACE_INTERACTIONS_AT_THE_VASCULAR_WALL	REACTOME_CHEMOKINE_RECEPTORS_BIND_CHEMOKINES	0.0
REACTOME_CELL_SURFACE_INTERACTIONS_AT_THE_VASCULAR_WALL	ST_T_CELL_SIGNAL_TRANSDUCTION	0.0
BIOCARTA_THELPER_PATHWAY	REGULATION_OF_I_KAPPAB_KINASE_NF_KAPPAB_CASCADE	0.00152598
KEGG_ECM_RECEPTOR_INTERACTION	POSITIVE_REGULATION_OF_CELL_PROLIFERATION	0.0
KEGG_GRAFT_VERSUS_HOST_DISEASE	RESPONSE_TO_BIOTIC_STIMULUS	8.55e-05
CHEMOKINE_RECEPTOR_BINDING	REACTOME_GENERATION_OF_SECOND_MESSENGER_MOLECULES	0.00494648
NETPATH_IL_5_PATHWAY_UP	REACTOME_DOWNSTREAM_TCR_SIGNALING	0.00073056
NETPATH_IL_2_PATHWAY_DOWN	REACTOME_SYNTHESIS_OF_BILE_ACIDS_AND_BILE_SALTS_VIA_24_HYDROXYCHOLESTEROL	0.00553964
BIOCARTA_AMI_PATHWAY	REACTOME_CLASS_A1_RHODOPSIN_LIKE_RECEPTORS	0.02451932
NEUROTRANSMITTER_BINDING	PROTEIN_DOMAIN_SPECIFIC_BINDING	0.00697492
LYMPHOCYTE_ACTIVATION	NETPATH_IL_7_PATHWAY_DOWN	0.00352856
BIOCARTA_TCRA_PATHWAY	REACTOME_PD1_SIGNALING	0.0
CHANNEL_REGULATOR_ACTIVITY	REACTOME_TCR_SIGNALING	0.00472096
BIOCARTA_GRANULOCYTES_PATHWAY	REACTOME_CHEMOKINE_RECEPTORS_BIND_CHEMOKINES	0.00546662
KEGG_ANTIGEN_PROCESSING_AND_PRESENTATION	REGULATION_OF_T_CELL_ACTIVATION	0.0
PROTEINACEOUS_EXTRACELLULAR_MATRIX	REACTOME_GENERATION_OF_SECOND_MESSENGER_MOLECULES	0.00351442
KEGG_CYTOSOLIC_DNA_SENSING_PATHWAY	LOCOMOTORY_BEHAVIOR	0.00013577
IMMUNOLOGICAL_SYNAPSE	REACTOME_RNA_POLYMERASE_I_PROMOTER_OPENING	0.00522063
KEGG_CELL_ADHESION_MOLECULES_CAMS	POSITIVE_REGULATION_OF_T_CELL_ACTIVATION	0.0
NETPATH_IL_4_PATHWAY_DOWN	REACTOME_BOTULINUM_NEUROTOXICITY	0.00243872
KEGG_INTESTINAL_IMMUNE_NETWORK_FOR_IGA_PRODUCTION	REACTOME_PLATELET_ADHESION_TO_EXPOSED_COLLAGEN	0.00168491
BIOCARTA_CTL_PATHWAY	REACTOME_TRANSLOCATION_OF_ZAP70_TO_IMMUNOLOGICAL_SYNAPSE	0.0
CELLULAR_DEFENSE_RESPONSE	KEGG_RIG_I_LIKE_RECEPTOR_SIGNALING_PATHWAY	0.00111354
BIOCARTA_LAIR_PATHWAY	T_CELL_ACTIVATION	0.00159565
ION_HOMEOSTASIS	KEGG_CHEMOKINE_SIGNALING_PATHWAY	0.0
BIOCARTA_CTLA4_PATHWAY	REACTOME_COLLAGEN_MEDIATED_ACTIVATION_CASCADE	0.0
KEGG_T_CELL_RECEPTOR_SIGNALING_PATHWAY	POSITIVE_REGULATION_OF_IMMUNE_SYSTEM_PROCESS	0.0
BIOCARTA_TCRA_PATHWAY	EXTERNAL_SIDE_OF_PLASMA_MEMBRANE	0.0
KEGG_SMALL_CELL_LUNG_CANCER	REGULATION_OF_ANATOMICAL_STRUCTURE_MORPHOGENESIS	0.00552861
AUXILIARY_TRANSPORT_PROTEIN_ACTIVITY	REACTOME_GENERATION_OF_SECOND_MESSENGER_MOLECULES	0.00397773
REACTOME_PD1_SIGNALING	REACTOME_TCR_SIGNALING	0.0
BIOCARTA_CTLA4_PATHWAY	CHEMOKINE_RECEPTOR_BINDING	0.00222494
KEGG_LYSOSOME	RESPONSE_TO_OTHER_ORGANISM	0.00707811
REACTOME_CLASS_A1_RHODOPSIN_LIKE_RECEPTORS	REGULATION_OF_IMMUNE_SYSTEM_PROCESS	0.00276918
BIOCARTA_IL17_PATHWAY	RESPONSE_TO_BIOTIC_STIMULUS	0.00026767
KEGG_NATURAL_KILLER_CELL_MEDIATED_CYTOTOXICITY	REACTOME_NCAM1_INTERACTIONS	0.00235959
KEGG_ANTIGEN_PROCESSING_AND_PRESENTATION	REACTOME_INITIAL_TRIGGERING_OF_COMPLEMENT	0.00445477
CELL_MATURATION	REACTOME_FORMATION_OF_PLATELET_PLUG	0.00303933
NEUROPEPTIDE_BINDING	REACTOME_IMMUNOREGULATORY_INTERACTIONS_BETWEEN_A_LYMPHOID_AND_A_NON_LYMPHOID_CELL	0.00363012
NETPATH_B_CELL_RECEPTOR_PATHWAY_DOWN	REACTOME_HEMOSTASIS	0.0
REACTOME_PLATELET_ACTIVATION	ST_T_CELL_SIGNAL_TRANSDUCTION	0.0
KEGG_AUTOIMMUNE_THYROID_DISEASE	KEGG_NOD_LIKE_RECEPTOR_SIGNALING_PATHWAY	0.00804948
REACTOME_PLATELET_ADHESION_TO_EXPOSED_COLLAGEN	REGULATION_OF_ANATOMICAL_STRUCTURE_MORPHOGENESIS	0.00482279
KEGG_CELL_ADHESION_MOLECULES_CAMS	KEGG_T_CELL_RECEPTOR_SIGNALING_PATHWAY	0.0
BASEMENT_MEMBRANE	KEGG_TOLL_LIKE_RECEPTOR_SIGNALING_PATHWAY	0.006585
POSITIVE_REGULATION_OF_T_CELL_ACTIVATION	REACTOME_PD1_SIGNALING	0.0
NETPATH_B_CELL_RECEPTOR_PATHWAY_DOWN	POSITIVE_REGULATION_OF_LYMPHOCYTE_ACTIVATION	0.0
GABA_RECEPTOR_ACTIVITY	REACTOME_COLLAGEN_MEDIATED_ACTIVATION_CASCADE	0.00375473
REACTOME_TCR_SIGNALING	REGULATION_OF_I_KAPPAB_KINASE_NF_KAPPAB_CASCADE	0.0361508
REACTOME_PHOSPHORYLATION_OF_CD3_AND_TCR_ZETA_CHAINS	REGULATION_OF_T_CELL_ACTIVATION	0.0
KEGG_LYSOSOME	NETPATH_ID_PATHWAY_DOWN	0.00281251
KEGG_FOCAL_ADHESION	REACTOME_PD1_SIGNALING	0.0
ION_HOMEOSTASIS	REACTOME_TRANSLOCATION_OF_ZAP70_TO_IMMUNOLOGICAL_SYNAPSE	0.0
EXTRACELLULAR_MATRIX_PART	REACTOME_SIGNALING_BY_PDGF	0.00010719
KEGG_ECM_RECEPTOR_INTERACTION	REACTOME_CLASS_A1_RHODOPSIN_LIKE_RECEPTORS	0.00299925
BIOCARTA_TH1TH2_PATHWAY	REACTOME_AXON_GUIDANCE	0.00614527
BIOCARTA_GRANULOCYTES_PATHWAY	KEGG_RIG_I_LIKE_RECEPTOR_SIGNALING_PATHWAY	0.00495881
REACTOME_PEPTIDE_LIGAND_BINDING_RECEPTORS	REGULATION_OF_I_KAPPAB_KINASE_NF_KAPPAB_CASCADE	0.00237943
EXTRACELLULAR_MATRIX_STRUCTURAL_CONSTITUENT	NETPATH_IL_1_PATHWAY_DOWN	0.01229456
NETPATH_T_CELL_RECEPTOR_PATHWAY	REACTOME_GENERATION_OF_SECOND_MESSENGER_MOLECULES	0.0
KEGG_LEUKOCYTE_TRANSENDOTHELIAL_MIGRATION	REACTOME_IMMUNOREGULATORY_INTERACTIONS_BETWEEN_A_LYMPHOID_AND_A_NON_LYMPHOID_CELL	0.0
REACTOME_DOWNSTREAM_TCR_SIGNALING	REACTOME_INTEGRIN_CELL_SURFACE_INTERACTIONS	8.082e-05
REACTOME_CHEMOKINE_RECEPTORS_BIND_CHEMOKINES	REGULATION_OF_RESPONSE_TO_STIMULUS	0.00298843
NETPATH_B_CELL_RECEPTOR_PATHWAY	PROTEINACEOUS_EXTRACELLULAR_MATRIX	0.00015964
BIOCARTA_INFLAM_PATHWAY	KEGG_SYSTEMIC_LUPUS_ERYTHEMATOSUS	0.00070388
POSITIVE_REGULATION_OF_CELL_CYCLE	ST_T_CELL_SIGNAL_TRANSDUCTION	0.00344986
REACTOME_COLLAGEN_MEDIATED_ACTIVATION_CASCADE	REGULATION_OF_RESPONSE_TO_STIMULUS	0.00153618
BIOCARTA_THELPER_PATHWAY	KEGG_GRAFT_VERSUS_HOST_DISEASE	0.0
REACTOME_PLATELET_ACTIVATION	REGULATION_OF_RESPONSE_TO_STIMULUS	0.0007953
BIOCARTA_CTL_PATHWAY	REACTOME_CELL_SURFACE_INTERACTIONS_AT_THE_VASCULAR_WALL	0.0
CHANNEL_REGULATOR_ACTIVITY	STRUCTURAL_CONSTITUENT_OF_MUSCLE	0.0039076
REACTOME_PROTEOLYTIC_CLEAVAGE_OF_SNARE_COMPLEX_PROTEINS	REGULATION_OF_I_KAPPAB_KINASE_NF_KAPPAB_CASCADE	0.00157377
KEGG_ECM_RECEPTOR_INTERACTION	KEGG_TOLL_LIKE_RECEPTOR_SIGNALING_PATHWAY	0.0
NEUROTRANSMITTER_BINDING	T_CELL_PROLIFERATION	0.00785413
CELLULAR_CATION_HOMEOSTASIS	CELL_ACTIVATION	0.0
NETPATH_B_CELL_RECEPTOR_PATHWAY	NETPATH_IL_1_PATHWAY_UP	0.44106478
NETPATH_IL_3_PATHWAY_UP	REACTOME_DOWNSTREAM_TCR_SIGNALING	0.00557116
IMMUNE_RESPONSE	NETPATH_IL_3_PATHWAY_UP	0.0
IMMUNOLOGICAL_SYNAPSE	POSITIVE_REGULATION_OF_CELL_PROLIFERATION	0.0
BIOCARTA_CTL_PATHWAY	REACTOME_PD1_SIGNALING	0.0
NETPATH_EGFR1_PATHWAY_UP	REACTOME_PLATELET_ADHESION_TO_EXPOSED_COLLAGEN	1.47e-06
POSITIVE_REGULATION_OF_MULTICELLULAR_ORGANISMAL_PROCESS	REACTOME_INITIAL_TRIGGERING_OF_COMPLEMENT	0.07109112
BEHAVIOR	KEGG_CELL_ADHESION_MOLECULES_CAMS	0.0
CHANNEL_REGULATOR_ACTIVITY	KEGG_T_CELL_RECEPTOR_SIGNALING_PATHWAY	0.00572873
PROTEIN_DOMAIN_SPECIFIC_BINDING	REACTOME_SIGNALING_BY_PDGF	0.0
KEGG_CYTOKINE_CYTOKINE_RECEPTOR_INTERACTION	NETPATH_IL_4_PATHWAY_UP	0.0
CHEMOKINE_ACTIVITY	REACTOME_PHOSPHORYLATION_OF_CD3_AND_TCR_ZETA_CHAINS	0.0044192
NEUROPEPTIDE_BINDING	RESPONSE_TO_BIOTIC_STIMULUS	0.00459807
KEGG_LEUKOCYTE_TRANSENDOTHELIAL_MIGRATION	NETPATH_IL_4_PATHWAY_UP	0.0
DEFENSE_RESPONSE	T_CELL_ACTIVATION	0.0
KEGG_VIRAL_MYOCARDITIS	NETPATH_KIT_RECEPTOR_PATHWAY_UP	0.0
NETPATH_IL_4_PATHWAY_UP	REACTOME_FORMATION_OF_PLATELET_PLUG	0.0
CHEMICAL_HOMEOSTASIS	REACTOME_G_ALPHA_I_SIGNALLING_EVENTS	0.0
BIOCARTA_TCRA_PATHWAY	NETPATH_IL_1_PATHWAY_DOWN	0.0065091
NETPATH_IL_4_PATHWAY_UP	REACTOME_INTEGRIN_CELL_SURFACE_INTERACTIONS	0.0
BIOCARTA_INFLAM_PATHWAY	CHEMOKINE_RECEPTOR_BINDING	0.00340461
DEFENSE_RESPONSE	REACTOME_TRANSLOCATION_OF_ZAP70_TO_IMMUNOLOGICAL_SYNAPSE	0.0
POSITIVE_REGULATION_OF_CELL_PROLIFERATION	REACTOME_P2Y_RECEPTORS	0.00465452
POSITIVE_REGULATION_OF_IMMUNE_SYSTEM_PROCESS	T_CELL_ACTIVATION	0.0
KEGG_ASTHMA	REACTOME_PHOSPHORYLATION_OF_CD3_AND_TCR_ZETA_CHAINS	0.00490257
KEGG_INTESTINAL_IMMUNE_NETWORK_FOR_IGA_PRODUCTION	KEGG_RIG_I_LIKE_RECEPTOR_SIGNALING_PATHWAY	0.0286339
KEGG_INTESTINAL_IMMUNE_NETWORK_FOR_IGA_PRODUCTION	PROTEIN_DOMAIN_SPECIFIC_BINDING	0.00741598
REACTOME_CLASS_A1_RHODOPSIN_LIKE_RECEPTORS	REGULATION_OF_ANATOMICAL_STRUCTURE_MORPHOGENESIS	0.00055903
BASEMENT_MEMBRANE	KEGG_AUTOIMMUNE_THYROID_DISEASE	0.00584638
POSITIVE_REGULATION_OF_MULTICELLULAR_ORGANISMAL_PROCESS	PROTEIN_DOMAIN_SPECIFIC_BINDING	0.0
KEGG_T_CELL_RECEPTOR_SIGNALING_PATHWAY	NETPATH_IL_3_PATHWAY_UP	0.0
KEGG_ECM_RECEPTOR_INTERACTION	REACTOME_IMMUNOREGULATORY_INTERACTIONS_BETWEEN_A_LYMPHOID_AND_A_NON_LYMPHOID_CELL	0.0
DEVELOPMENTAL_MATURATION	NETPATH_IL_3_PATHWAY_UP	0.00177509
DEFENSE_RESPONSE	NETPATH_IL_1_PATHWAY_UP	0.0812294
POSITIVE_REGULATION_OF_CELL_CYCLE	REACTOME_SEMAPHORIN_INTERACTIONS	0.00228059
KEGG_INTESTINAL_IMMUNE_NETWORK_FOR_IGA_PRODUCTION	NETPATH_IL_4_PATHWAY_DOWN	0.00040286
BIOCARTA_CTLA4_PATHWAY	KEGG_SYSTEMIC_LUPUS_ERYTHEMATOSUS	0.00087636
NETPATH_EGFR1_PATHWAY_UP	REACTOME_TCR_SIGNALING	0.0
AUXILIARY_TRANSPORT_PROTEIN_ACTIVITY	BIOCARTA_NO2IL12_PATHWAY	0.00458272
BIOCARTA_NO2IL12_PATHWAY	REACTOME_GENERATION_OF_SECOND_MESSENGER_MOLECULES	0.0
BEHAVIOR	KEGG_GRAFT_VERSUS_HOST_DISEASE	0.00460561
EXTRACELLULAR_MATRIX	KEGG_CELL_ADHESION_MOLECULES_CAMS	0.0
BIOCARTA_IL17_PATHWAY	POSITIVE_REGULATION_OF_T_CELL_ACTIVATION	0.0
PROTEINACEOUS_EXTRACELLULAR_MATRIX	REACTOME_DOWNSTREAM_TCR_SIGNALING	0.0051242
BIOCARTA_TOB1_PATHWAY	CHEMOKINE_ACTIVITY	0.00672869
KEGG_SMALL_CELL_LUNG_CANCER	REACTOME_HEMOSTASIS	0.0
KEGG_PRIMARY_IMMUNODEFICIENCY	REACTOME_PLATELET_ADHESION_TO_EXPOSED_COLLAGEN	0.01007629
KEGG_NOD_LIKE_RECEPTOR_SIGNALING_PATHWAY	PROTEIN_DOMAIN_SPECIFIC_BINDING	0.0
COLLAGEN	KEGG_ASTHMA	0.00570672
KEGG_RIG_I_LIKE_RECEPTOR_SIGNALING_PATHWAY	REACTOME_AXON_GUIDANCE	0.00450234
CARBOXYPEPTIDASE_ACTIVITY	DEFENSE_RESPONSE	0.00468581
BIOCARTA_CTLA4_PATHWAY	KEGG_RIG_I_LIKE_RECEPTOR_SIGNALING_PATHWAY	0.00376814
BIOCARTA_NO2IL12_PATHWAY	KEGG_ASTHMA	0.00531017
KEGG_NOD_LIKE_RECEPTOR_SIGNALING_PATHWAY	REACTOME_TCR_SIGNALING	0.0020131
REGULATION_OF_PHOSPHORYLATION	REGULATION_OF_RESPONSE_TO_STIMULUS	0.00834332
NETPATH_ID_PATHWAY_DOWN	NETPATH_T_CELL_RECEPTOR_PATHWAY	0.00459436
AUXILIARY_TRANSPORT_PROTEIN_ACTIVITY	PROTEIN_DOMAIN_SPECIFIC_BINDING	0.00820464
BIOCARTA_CTLA4_PATHWAY	BIOCARTA_NO2IL12_PATHWAY	0.0
BIOCARTA_LAIR_PATHWAY	NETPATH_IL_4_PATHWAY_UP	0.0
NETPATH_EGFR1_PATHWAY_UP	POSITIVE_REGULATION_OF_CELL_CYCLE	0.0
KEGG_LEUKOCYTE_TRANSENDOTHELIAL_MIGRATION	LOCOMOTORY_BEHAVIOR	0.0
BASEMENT_MEMBRANE	NETPATH_B_CELL_RECEPTOR_PATHWAY	0.00036044
REACTOME_AXON_GUIDANCE	REACTOME_COSTIMULATION_BY_THE_CD28_FAMILY	0.0
BASEMENT_MEMBRANE	REACTOME_GENERATION_OF_SECOND_MESSENGER_MOLECULES	0.00397213
BIOCARTA_IL7_PATHWAY	KEGG_GRAFT_VERSUS_HOST_DISEASE	0.00459879
REACTOME_CHEMOKINE_RECEPTORS_BIND_CHEMOKINES	REACTOME_INTEGRIN_CELL_SURFACE_INTERACTIONS	0.00450673
IMMUNE_RESPONSE	REACTOME_CLASS_A1_RHODOPSIN_LIKE_RECEPTORS	0.00115521
KEGG_AUTOIMMUNE_THYROID_DISEASE	NETPATH_IL_2_PATHWAY_DOWN	0.00062926
BIOCARTA_NO2IL12_PATHWAY	REACTOME_HEMOSTASIS	0.0
CATION_HOMEOSTASIS	CYTOKINE_ACTIVITY	0.0
KEGG_SMALL_CELL_LUNG_CANCER	NETPATH_B_CELL_RECEPTOR_PATHWAY_DOWN	0.0
BIOCARTA_CYTOKINE_PATHWAY	NETPATH_IL_3_PATHWAY_UP	0.00862019
BIOCARTA_CTLA4_PATHWAY	PROTEIN_DOMAIN_SPECIFIC_BINDING	0.0
BIOCARTA_ACE2_PATHWAY	CELLULAR_CATION_HOMEOSTASIS	0.01308858
CELLULAR_DEFENSE_RESPONSE	KEGG_ALLOGRAFT_REJECTION	0.00049505
G_PROTEIN_COUPLED_RECEPTOR_BINDING	NETPATH_IL_3_PATHWAY_UP	0.00627153
BIOCARTA_CYTOKINE_PATHWAY	NETPATH_B_CELL_RECEPTOR_PATHWAY_DOWN	0.00525038
EXTRACELLULAR_MATRIX_STRUCTURAL_CONSTITUENT	KEGG_HEMATOPOIETIC_CELL_LINEAGE	7.596e-05
CELL_ACTIVATION	NETPATH_B_CELL_RECEPTOR_PATHWAY	0.0
BASEMENT_MEMBRANE	NETPATH_IL_3_PATHWAY_UP	1.193e-05
CYTOKINE_ACTIVITY	REACTOME_TRANSLOCATION_OF_ZAP70_TO_IMMUNOLOGICAL_SYNAPSE	0.00470211
BASEMENT_MEMBRANE	EXTRACELLULAR_MATRIX_PART	0.00673273
CHEMICAL_HOMEOSTASIS	KEGG_CYTOKINE_CYTOKINE_RECEPTOR_INTERACTION	0.0
REACTOME_INTEGRIN_CELL_SURFACE_INTERACTIONS	REACTOME_PEPTIDE_LIGAND_BINDING_RECEPTORS	0.00742267
BIOCARTA_TH1TH2_PATHWAY	REACTOME_SEMAPHORIN_INTERACTIONS	0.00692177
IMMUNE_RESPONSE	KEGG_RETINOL_METABOLISM	0.00482916
REACTOME_PD1_SIGNALING	REACTOME_SIGNALING_BY_PDGF	0.0
REACTOME_IMMUNOREGULATORY_INTERACTIONS_BETWEEN_A_LYMPHOID_AND_A_NON_LYMPHOID_CELL	REGULATION_OF_PHOSPHORYLATION	0.0
BIOCARTA_NO2IL12_PATHWAY	POSITIVE_REGULATION_OF_CELL_PROLIFERATION	0.0
BIOCARTA_CYTOKINE_PATHWAY	POSITIVE_REGULATION_OF_T_CELL_PROLIFERATION	0.00145594
NETPATH_NOTCH_PATHWAY_UP	REGULATION_OF_IMMUNE_SYSTEM_PROCESS	0.00070563
COLLAGEN	POSITIVE_REGULATION_OF_CELL_PROLIFERATION	0.00218724
NETPATH_EGFR1_PATHWAY_UP	REACTOME_COSTIMULATION_BY_THE_CD28_FAMILY	0.0
BEHAVIOR	NEUROTRANSMITTER_BINDING	0.00419172
KEGG_NOD_LIKE_RECEPTOR_SIGNALING_PATHWAY	NETPATH_NOTCH_PATHWAY_UP	1.484e-05
KEGG_ANTIGEN_PROCESSING_AND_PRESENTATION	NETPATH_B_CELL_RECEPTOR_PATHWAY_DOWN	0.00324417
KEGG_PRIMARY_IMMUNODEFICIENCY	REACTOME_INTEGRIN_CELL_SURFACE_INTERACTIONS	0.00129245
NETPATH_IL_4_PATHWAY_DOWN	NETPATH_T_CELL_RECEPTOR_PATHWAY	0.0
POSITIVE_REGULATION_OF_IMMUNE_SYSTEM_PROCESS	RESPONSE_TO_VIRUS	0.0
BIOCARTA_AMI_PATHWAY	KEGG_CELL_ADHESION_MOLECULES_CAMS	0.00394093
REACTOME_IMMUNOREGULATORY_INTERACTIONS_BETWEEN_A_LYMPHOID_AND_A_NON_LYMPHOID_CELL	REACTOME_NCAM1_INTERACTIONS	0.00099957
KEGG_LYSOSOME	NETPATH_B_CELL_RECEPTOR_PATHWAY	0.0158718
EXTRACELLULAR_MATRIX_STRUCTURAL_CONSTITUENT	NETPATH_IL_4_PATHWAY_DOWN	0.00751041
BIOCARTA_TH1TH2_PATHWAY	REACTOME_DOWNSTREAM_TCR_SIGNALING	0.00120025
BIOCARTA_LAIR_PATHWAY	REACTOME_DOWNSTREAM_TCR_SIGNALING	0.00490955
KEGG_HEMATOPOIETIC_CELL_LINEAGE	ST_T_CELL_SIGNAL_TRANSDUCTION	0.0
CHEMICAL_HOMEOSTASIS	REGULATION_OF_IMMUNE_SYSTEM_PROCESS	0.0
PROTEINACEOUS_EXTRACELLULAR_MATRIX	REACTOME_COSTIMULATION_BY_THE_CD28_FAMILY	0.00237374
BIOCARTA_TCRA_PATHWAY	REGULATION_OF_LYMPHOCYTE_ACTIVATION	0.0
DEVELOPMENTAL_MATURATION	KEGG_INTESTINAL_IMMUNE_NETWORK_FOR_IGA_PRODUCTION	0.00155176
NETPATH_IL_7_PATHWAY_DOWN	RESPONSE_TO_VIRUS	0.00417154
NETPATH_ID_PATHWAY_DOWN	NETPATH_IL_1_PATHWAY_UP	0.00198063
IMMUNOLOGICAL_SYNAPSE	T_CELL_ACTIVATION	0.0
LEUKOCYTE_ACTIVATION	REACTOME_DOWNSTREAM_TCR_SIGNALING	0.0
KEGG_CYTOSOLIC_DNA_SENSING_PATHWAY	NETPATH_IL_1_PATHWAY_DOWN	0.00457841
NETPATH_ID_PATHWAY_DOWN	NETPATH_IL_7_PATHWAY_DOWN	0.00323362
KEGG_AUTOIMMUNE_THYROID_DISEASE	REGULATION_OF_IMMUNE_SYSTEM_PROCESS	4.183e-05
NETPATH_IL_1_PATHWAY_DOWN	NETPATH_T_CELL_RECEPTOR_PATHWAY_DOWN	3.474e-05
BIOCARTA_TCRA_PATHWAY	NETPATH_KIT_RECEPTOR_PATHWAY_UP	0.00379555
KEGG_TYPE_I_DIABETES_MELLITUS	REACTOME_AXON_GUIDANCE	0.00337477
KEGG_ALLOGRAFT_REJECTION	KEGG_PRIMARY_IMMUNODEFICIENCY	0.0
NETPATH_IL_1_PATHWAY_UP	REGULATION_OF_PHOSPHORYLATION	0.00021285
MUSCLE_CELL_DIFFERENTIATION	REGULATION_OF_LYMPHOCYTE_ACTIVATION	0.00488265
BEHAVIOR	EXTERNAL_SIDE_OF_PLASMA_MEMBRANE	0.00023974
BIOCARTA_CTLA4_PATHWAY	G_PROTEIN_COUPLED_RECEPTOR_BINDING	0.00266341
BEHAVIOR	REACTOME_CHEMOKINE_RECEPTORS_BIND_CHEMOKINES	0.00682141
BIOCARTA_IL17_PATHWAY	KEGG_FOCAL_ADHESION	0.00307935
BIOCARTA_TCRA_PATHWAY	REACTOME_RNA_POLYMERASE_I_PROMOTER_OPENING	0.00408863
BIOCARTA_CYTOKINE_PATHWAY	REGULATION_OF_RESPONSE_TO_STIMULUS	0.00509585
KEGG_HEMATOPOIETIC_CELL_LINEAGE	REGULATION_OF_I_KAPPAB_KINASE_NF_KAPPAB_CASCADE	0.00315961
CATION_HOMEOSTASIS	KEGG_T_CELL_RECEPTOR_SIGNALING_PATHWAY	0.0
NETPATH_IL_1_PATHWAY_DOWN	REACTOME_COLLAGEN_MEDIATED_ACTIVATION_CASCADE	7.332e-05
REGULATION_OF_RESPONSE_TO_STIMULUS	RESPONSE_TO_VIRUS	0.00055096
BIOCARTA_INFLAM_PATHWAY	KEGG_VIRAL_MYOCARDITIS	0.00048111
CHEMICAL_HOMEOSTASIS	KEGG_TYPE_I_DIABETES_MELLITUS	0.00859808
BIOCARTA_NO2IL12_PATHWAY	NETPATH_EGFR1_PATHWAY_UP	0.00898773
BIOCARTA_AMI_PATHWAY	DEFENSE_RESPONSE	0.00750696
POSITIVE_REGULATION_OF_LYMPHOCYTE_ACTIVATION	REGULATION_OF_PHOSPHORYLATION	0.000743
BIOCARTA_TOB1_PATHWAY	REACTOME_DOWNSTREAM_TCR_SIGNALING	0.0
REACTOME_TRANSLOCATION_OF_ZAP70_TO_IMMUNOLOGICAL_SYNAPSE	T_CELL_ACTIVATION	0.0
BIOCARTA_TH1TH2_PATHWAY	REACTOME_SIGNALING_BY_PDGF	0.00647696
CYTOKINE_ACTIVITY	NETPATH_B_CELL_RECEPTOR_PATHWAY	0.0
NETPATH_IL_2_PATHWAY_DOWN	PROTEINACEOUS_EXTRACELLULAR_MATRIX	7.19e-06
KEGG_RIG_I_LIKE_RECEPTOR_SIGNALING_PATHWAY	NETPATH_KIT_RECEPTOR_PATHWAY_UP	0.0
EXTERNAL_SIDE_OF_PLASMA_MEMBRANE	KEGG_FOCAL_ADHESION	1.827e-05
ION_HOMEOSTASIS	POSITIVE_REGULATION_OF_CELL_PROLIFERATION	4.595e-05
BIOCARTA_TCYTOTOXIC_PATHWAY	REACTOME_G_ALPHA_I_SIGNALLING_EVENTS	0.00247458
AUXILIARY_TRANSPORT_PROTEIN_ACTIVITY	DEFENSE_RESPONSE	0.00476451
PROTEINACEOUS_EXTRACELLULAR_MATRIX	REACTOME_AXON_GUIDANCE	0.0
BIOCARTA_TH1TH2_PATHWAY	LEUKOCYTE_ACTIVATION	0.0014868
REACTOME_COLLAGEN_MEDIATED_ACTIVATION_CASCADE	RESPONSE_TO_VIRUS	0.0033249
CELL_ACTIVATION	NETPATH_KIT_RECEPTOR_PATHWAY_UP	9e-05
IMMUNOLOGICAL_SYNAPSE	REACTOME_PEPTIDE_LIGAND_BINDING_RECEPTORS	0.00095853
NETPATH_IL_6_PATHWAY_UP	POSITIVE_REGULATION_OF_T_CELL_PROLIFERATION	0.00052615
KEGG_ASTHMA	KEGG_LEUKOCYTE_TRANSENDOTHELIAL_MIGRATION	0.00163953
REACTOME_CELL_SURFACE_INTERACTIONS_AT_THE_VASCULAR_WALL	REACTOME_PLATELET_ACTIVATION	0.0
EXTERNAL_SIDE_OF_PLASMA_MEMBRANE	KEGG_TOLL_LIKE_RECEPTOR_SIGNALING_PATHWAY	0.0
REACTOME_AXON_GUIDANCE	REACTOME_COLLAGEN_MEDIATED_ACTIVATION_CASCADE	0.00120328
BIOCARTA_INFLAM_PATHWAY	REACTOME_GENERATION_OF_SECOND_MESSENGER_MOLECULES	0.00107839
BIOCARTA_ACE2_PATHWAY	ION_HOMEOSTASIS	0.01910815
DEFENSE_RESPONSE	NETPATH_IL_5_PATHWAY_UP	7.2e-07
BIOCARTA_LAIR_PATHWAY	RESPONSE_TO_OTHER_ORGANISM	0.00239202
KEGG_RETINOL_METABOLISM	PROTEIN_DOMAIN_SPECIFIC_BINDING	0.00529794
KEGG_AUTOIMMUNE_THYROID_DISEASE	RESPONSE_TO_BIOTIC_STIMULUS	4.54e-06
NETPATH_IL_5_PATHWAY_UP	REACTOME_CLASS_A1_RHODOPSIN_LIKE_RECEPTORS	0.02204316
KEGG_NOD_LIKE_RECEPTOR_SIGNALING_PATHWAY	REACTOME_AXON_GUIDANCE	0.00065697
IMMUNE_RESPONSE	POSITIVE_REGULATION_OF_IMMUNE_SYSTEM_PROCESS	0.0
BIOCARTA_LAIR_PATHWAY	KEGG_CELL_ADHESION_MOLECULES_CAMS	0.0
POSITIVE_REGULATION_OF_IMMUNE_SYSTEM_PROCESS	STRUCTURAL_CONSTITUENT_OF_MUSCLE	0.0043423
CHEMICAL_HOMEOSTASIS	ST_T_CELL_SIGNAL_TRANSDUCTION	0.0
BIOCARTA_AMI_PATHWAY	CELL_ACTIVATION	0.01972686
KEGG_CELL_ADHESION_MOLECULES_CAMS	REACTOME_TRANSLOCATION_OF_ZAP70_TO_IMMUNOLOGICAL_SYNAPSE	0.0
BIOCARTA_TOB1_PATHWAY	REACTOME_PLATELET_ACTIVATION	0.0
CELLULAR_DEFENSE_RESPONSE	CHEMOKINE_ACTIVITY	0.00184823
REGULATION_OF_ANATOMICAL_STRUCTURE_MORPHOGENESIS	REGULATION_OF_IMMUNE_SYSTEM_PROCESS	0.00235999
KEGG_CELL_ADHESION_MOLECULES_CAMS	KEGG_MATURITY_ONSET_DIABETES_OF_THE_YOUNG	0.00362882
KEGG_LYSOSOME	REACTOME_INITIAL_TRIGGERING_OF_COMPLEMENT	0.00646446
NETPATH_IL_7_PATHWAY_DOWN	REGULATION_OF_ANATOMICAL_STRUCTURE_MORPHOGENESIS	0.00433181
EXTERNAL_SIDE_OF_PLASMA_MEMBRANE	KEGG_LEUKOCYTE_TRANSENDOTHELIAL_MIGRATION	0.00110856
KEGG_LEISHMANIA_INFECTION	KEGG_TOLL_LIKE_RECEPTOR_SIGNALING_PATHWAY	0.0
BIOCARTA_INFLAM_PATHWAY	KEGG_AUTOIMMUNE_THYROID_DISEASE	0.00092205
CELLULAR_CATION_HOMEOSTASIS	NETPATH_ID_PATHWAY_DOWN	0.00419625
CATION_HOMEOSTASIS	NEUROPEPTIDE_BINDING	0.00676882
ION_HOMEOSTASIS	POSITIVE_REGULATION_OF_T_CELL_PROLIFERATION	0.00017807
KEGG_MATURITY_ONSET_DIABETES_OF_THE_YOUNG	PROTEINACEOUS_EXTRACELLULAR_MATRIX	0.00585044
KEGG_LEUKOCYTE_TRANSENDOTHELIAL_MIGRATION	NETPATH_IL_3_PATHWAY_UP	0.0
KEGG_RIG_I_LIKE_RECEPTOR_SIGNALING_PATHWAY	T_CELL_ACTIVATION	0.00223973
BIOCARTA_CTL_PATHWAY	BIOCARTA_NO2IL12_PATHWAY	0.0
BEHAVIOR	GABA_RECEPTOR_ACTIVITY	0.00519143
KEGG_NATURAL_KILLER_CELL_MEDIATED_CYTOTOXICITY	REACTOME_IMMUNOREGULATORY_INTERACTIONS_BETWEEN_A_LYMPHOID_AND_A_NON_LYMPHOID_CELL	0.0
REACTOME_FORMATION_OF_PLATELET_PLUG	REACTOME_SIGNALING_BY_PDGF	0.0
BIOCARTA_CTLA4_PATHWAY	NETPATH_B_CELL_RECEPTOR_PATHWAY	0.0
BIOCARTA_IL7_PATHWAY	KEGG_NOD_LIKE_RECEPTOR_SIGNALING_PATHWAY	0.00022083
KEGG_ANTIGEN_PROCESSING_AND_PRESENTATION	T_CELL_ACTIVATION	0.0
EXTRACELLULAR_MATRIX	RESPONSE_TO_VIRUS	0.00075907
EXTERNAL_SIDE_OF_PLASMA_MEMBRANE	KEGG_TYPE_I_DIABETES_MELLITUS	0.0
BIOCARTA_ACE2_PATHWAY	KEGG_SYSTEMIC_LUPUS_ERYTHEMATOSUS	0.00587563
KEGG_RIG_I_LIKE_RECEPTOR_SIGNALING_PATHWAY	PROTEIN_DOMAIN_SPECIFIC_BINDING	0.00150039
KEGG_CHEMOKINE_SIGNALING_PATHWAY	NEUROPEPTIDE_BINDING	0.00555128
GABA_RECEPTOR_ACTIVITY	PROTEIN_DOMAIN_SPECIFIC_BINDING	0.00646379
NETPATH_IL_5_PATHWAY_UP	REACTOME_PEPTIDE_LIGAND_BINDING_RECEPTORS	0.01076972
BIOCARTA_THELPER_PATHWAY	NETPATH_IL_4_PATHWAY_UP	0.0
KEGG_CYTOSOLIC_DNA_SENSING_PATHWAY	REACTOME_PLATELET_ACTIVATION	0.0
KEGG_GRAFT_VERSUS_HOST_DISEASE	KEGG_NATURAL_KILLER_CELL_MEDIATED_CYTOTOXICITY	0.0
KEGG_CYTOKINE_CYTOKINE_RECEPTOR_INTERACTION	REACTOME_CHEMOKINE_RECEPTORS_BIND_CHEMOKINES	0.00160918
KEGG_TOLL_LIKE_RECEPTOR_SIGNALING_PATHWAY	REACTOME_DOWNSTREAM_TCR_SIGNALING	0.0011068
REACTOME_IMMUNOREGULATORY_INTERACTIONS_BETWEEN_A_LYMPHOID_AND_A_NON_LYMPHOID_CELL	T_CELL_ACTIVATION	0.0
CELLULAR_CATION_HOMEOSTASIS	CELL_MATURATION	0.00404783
CELLULAR_DEFENSE_RESPONSE	KEGG_CYTOSOLIC_DNA_SENSING_PATHWAY	0.00148997
BIOCARTA_TCYTOTOXIC_PATHWAY	REACTOME_PHOSPHORYLATION_OF_CD3_AND_TCR_ZETA_CHAINS	0.0
BEHAVIOR	RESPONSE_TO_BIOTIC_STIMULUS	0.00047018
NETPATH_IL_3_PATHWAY_UP	POSITIVE_REGULATION_OF_T_CELL_ACTIVATION	0.00177584
BEHAVIOR	T_CELL_ACTIVATION	0.0
BIOCARTA_CYTOKINE_PATHWAY	RESPONSE_TO_VIRUS	0.00802424
AUXILIARY_TRANSPORT_PROTEIN_ACTIVITY	RESPONSE_TO_BIOTIC_STIMULUS	0.00345929
KEGG_CHEMOKINE_SIGNALING_PATHWAY	POSITIVE_REGULATION_OF_LYMPHOCYTE_ACTIVATION	0.0
CHEMOKINE_ACTIVITY	KEGG_CYTOSOLIC_DNA_SENSING_PATHWAY	0.00130888
EXTRACELLULAR_MATRIX	NETPATH_B_CELL_RECEPTOR_PATHWAY_DOWN	0.000141
KEGG_AUTOIMMUNE_THYROID_DISEASE	NETPATH_B_CELL_RECEPTOR_PATHWAY_DOWN	0.00485188
NETPATH_B_CELL_RECEPTOR_PATHWAY	POSITIVE_REGULATION_OF_MULTICELLULAR_ORGANISMAL_PROCESS	0.0
REACTOME_COSTIMULATION_BY_THE_CD28_FAMILY	REACTOME_SEMAPHORIN_INTERACTIONS	6.998e-05
DEFENSE_RESPONSE	KEGG_CYTOKINE_CYTOKINE_RECEPTOR_INTERACTION	0.0
ION_HOMEOSTASIS	REACTOME_AXON_GUIDANCE	0.0
BIOCARTA_TCRA_PATHWAY	KEGG_ASTHMA	0.00139102
CATION_HOMEOSTASIS	EXTRACELLULAR_MATRIX_PART	0.00685435
KEGG_GRAFT_VERSUS_HOST_DISEASE	KEGG_SYSTEMIC_LUPUS_ERYTHEMATOSUS	0.00365449
LOCOMOTORY_BEHAVIOR	PROTEINACEOUS_EXTRACELLULAR_MATRIX	0.0
KEGG_HEMATOPOIETIC_CELL_LINEAGE	LEUKOCYTE_ACTIVATION	0.0
KEGG_LEISHMANIA_INFECTION	REACTOME_SEMAPHORIN_INTERACTIONS	0.0
KEGG_T_CELL_RECEPTOR_SIGNALING_PATHWAY	RESPONSE_TO_OTHER_ORGANISM	0.0
BIOCARTA_GRANULOCYTES_PATHWAY	KEGG_LYSOSOME	0.0048201
POSITIVE_REGULATION_OF_MULTICELLULAR_ORGANISMAL_PROCESS	RESPONSE_TO_BIOTIC_STIMULUS	0.0
BIOCARTA_ACE2_PATHWAY	NETPATH_IL_4_PATHWAY_UP	0.00798195
BEHAVIOR	KEGG_FOCAL_ADHESION	0.0
MUSCLE_CELL_DIFFERENTIATION	REACTOME_G_ALPHA_I_SIGNALLING_EVENTS	0.00424323
KEGG_RIG_I_LIKE_RECEPTOR_SIGNALING_PATHWAY	ST_T_CELL_SIGNAL_TRANSDUCTION	0.00058065
BIOCARTA_CTL_PATHWAY	REGULATION_OF_RESPONSE_TO_STIMULUS	0.0
REACTOME_HEMOSTASIS	REACTOME_NCAM1_INTERACTIONS	0.0
BIOCARTA_INFLAM_PATHWAY	KEGG_LEUKOCYTE_TRANSENDOTHELIAL_MIGRATION	0.00281119
REACTOME_CHEMOKINE_RECEPTORS_BIND_CHEMOKINES	REACTOME_SEMAPHORIN_INTERACTIONS	0.00045423
KEGG_PRIMARY_IMMUNODEFICIENCY	POSITIVE_REGULATION_OF_LYMPHOCYTE_ACTIVATION	0.0
LYMPHOCYTE_ACTIVATION	POSITIVE_REGULATION_OF_LYMPHOCYTE_ACTIVATION	0.0
KEGG_VIRAL_MYOCARDITIS	LEUKOCYTE_ACTIVATION	0.0
REGULATION_OF_I_KAPPAB_KINASE_NF_KAPPAB_CASCADE	REGULATION_OF_PHOSPHORYLATION	0.0
CELLULAR_DEFENSE_RESPONSE	KEGG_CHEMOKINE_SIGNALING_PATHWAY	0.0
CHANNEL_REGULATOR_ACTIVITY	KEGG_NATURAL_KILLER_CELL_MEDIATED_CYTOTOXICITY	0.0054379
KEGG_TOLL_LIKE_RECEPTOR_SIGNALING_PATHWAY	REACTOME_IMMUNOREGULATORY_INTERACTIONS_BETWEEN_A_LYMPHOID_AND_A_NON_LYMPHOID_CELL	0.00132099
BIOCARTA_TH1TH2_PATHWAY	POSITIVE_REGULATION_OF_T_CELL_ACTIVATION	0.00532938
EXTRACELLULAR_MATRIX_PART	KEGG_CELL_ADHESION_MOLECULES_CAMS	0.0
BIOCARTA_NO2IL12_PATHWAY	REGULATION_OF_LYMPHOCYTE_ACTIVATION	0.0
KEGG_NATURAL_KILLER_CELL_MEDIATED_CYTOTOXICITY	REACTOME_COSTIMULATION_BY_THE_CD28_FAMILY	0.0
KEGG_LEUKOCYTE_TRANSENDOTHELIAL_MIGRATION	REACTOME_COSTIMULATION_BY_THE_CD28_FAMILY	0.0
REACTOME_COSTIMULATION_BY_THE_CD28_FAMILY	REACTOME_PHOSPHORYLATION_OF_CD3_AND_TCR_ZETA_CHAINS	0.0
REACTOME_NCAM1_INTERACTIONS	REACTOME_SEMAPHORIN_INTERACTIONS	8.231e-05
NETPATH_KIT_RECEPTOR_PATHWAY_UP	REACTOME_FORMATION_OF_PLATELET_PLUG	0.0
BIOCARTA_LAIR_PATHWAY	REACTOME_IMMUNOREGULATORY_INTERACTIONS_BETWEEN_A_LYMPHOID_AND_A_NON_LYMPHOID_CELL	0.0
KEGG_NATURAL_KILLER_CELL_MEDIATED_CYTOTOXICITY	REACTOME_DOWNSTREAM_TCR_SIGNALING	0.0
BIOCARTA_IL7_PATHWAY	CELLULAR_DEFENSE_RESPONSE	0.0001406
KEGG_CHEMOKINE_SIGNALING_PATHWAY	RESPONSE_TO_OTHER_ORGANISM	0.0
KEGG_LEUKOCYTE_TRANSENDOTHELIAL_MIGRATION	LYMPHOCYTE_ACTIVATION	0.0
BIOCARTA_AMI_PATHWAY	POSITIVE_REGULATION_OF_MULTICELLULAR_ORGANISMAL_PROCESS	0.00576495
BEHAVIOR	REACTOME_G_ALPHA_I_SIGNALLING_EVENTS	0.95598053
KEGG_T_CELL_RECEPTOR_SIGNALING_PATHWAY	REACTOME_FORMATION_OF_PLATELET_PLUG	0.0
KEGG_LEISHMANIA_INFECTION	POSITIVE_REGULATION_OF_IMMUNE_SYSTEM_PROCESS	0.0
CATION_HOMEOSTASIS	EXTRACELLULAR_MATRIX	0.00146504
NETPATH_IL_7_PATHWAY_DOWN	REACTOME_PLATELET_ADHESION_TO_EXPOSED_COLLAGEN	0.00620205
NETPATH_EGFR1_PATHWAY_UP	REACTOME_RNA_POLYMERASE_I_PROMOTER_OPENING	0.0110157
KEGG_TYPE_I_DIABETES_MELLITUS	NETPATH_IL_1_PATHWAY_UP	0.00855009
KEGG_CELL_ADHESION_MOLECULES_CAMS	REACTOME_TCR_SIGNALING	0.0
NETPATH_T_CELL_RECEPTOR_PATHWAY_DOWN	REACTOME_PLATELET_ACTIVATION	0.0
CELLULAR_DEFENSE_RESPONSE	NETPATH_IL_1_PATHWAY_DOWN	1.251e-05
BIOCARTA_TCRA_PATHWAY	REACTOME_IMMUNOREGULATORY_INTERACTIONS_BETWEEN_A_LYMPHOID_AND_A_NON_LYMPHOID_CELL	0.0
BIOCARTA_TCRA_PATHWAY	REACTOME_PEPTIDE_LIGAND_BINDING_RECEPTORS	0.00147852
KEGG_LEISHMANIA_INFECTION	STRUCTURAL_CONSTITUENT_OF_MUSCLE	0.00622561
REACTOME_PLATELET_ADHESION_TO_EXPOSED_COLLAGEN	T_CELL_ACTIVATION	0.00152408
AUXILIARY_TRANSPORT_PROTEIN_ACTIVITY	NETPATH_IL_4_PATHWAY_UP	0.01713009
LEUKOCYTE_ACTIVATION	ST_T_CELL_SIGNAL_TRANSDUCTION	0.0
KEGG_CHEMOKINE_SIGNALING_PATHWAY	NETPATH_B_CELL_RECEPTOR_PATHWAY	0.0
CHEMOKINE_RECEPTOR_BINDING	NETPATH_IL_1_PATHWAY_UP	0.00732392
REACTOME_SEMAPHORIN_INTERACTIONS	REGULATION_OF_IMMUNE_SYSTEM_PROCESS	0.0002109
BIOCARTA_TCYTOTOXIC_PATHWAY	KEGG_CELL_ADHESION_MOLECULES_CAMS	0.0
BIOCARTA_TCYTOTOXIC_PATHWAY	ST_T_CELL_SIGNAL_TRANSDUCTION	0.0
BIOCARTA_GRANULOCYTES_PATHWAY	KEGG_LEUKOCYTE_TRANSENDOTHELIAL_MIGRATION	0.0
CELLULAR_CATION_HOMEOSTASIS	KEGG_SMALL_CELL_LUNG_CANCER	0.00023155
POSITIVE_REGULATION_OF_T_CELL_PROLIFERATION	REACTOME_TRANSLOCATION_OF_ZAP70_TO_IMMUNOLOGICAL_SYNAPSE	0.0
CHEMICAL_HOMEOSTASIS	POSITIVE_REGULATION_OF_CELL_PROLIFERATION	0.0
REGULATION_OF_IMMUNE_SYSTEM_PROCESS	T_CELL_PROLIFERATION	0.0
CHEMOKINE_ACTIVITY	NETPATH_IL_7_PATHWAY_DOWN	0.00434888
NETPATH_IL_4_PATHWAY_UP	REACTOME_SEMAPHORIN_INTERACTIONS	0.0
LEUKOCYTE_ACTIVATION	NETPATH_B_CELL_RECEPTOR_PATHWAY_DOWN	0.0
REACTOME_INTEGRIN_CELL_SURFACE_INTERACTIONS	REGULATION_OF_PHOSPHORYLATION	0.0
NEUROPEPTIDE_RECEPTOR_ACTIVITY	REACTOME_G_ALPHA_I_SIGNALLING_EVENTS	0.01169191
BIOCARTA_TH1TH2_PATHWAY	IMMUNOLOGICAL_SYNAPSE	0.00481646
BIOCARTA_LAIR_PATHWAY	NETPATH_T_CELL_RECEPTOR_PATHWAY	0.0004003
BIOCARTA_AMI_PATHWAY	CARBOXYPEPTIDASE_ACTIVITY	0.0051112
CELL_ACTIVATION	EXTRACELLULAR_MATRIX_PART	0.001817
REACTOME_PLATELET_ADHESION_TO_EXPOSED_COLLAGEN	RESPONSE_TO_OTHER_ORGANISM	0.0053699
CHEMOKINE_RECEPTOR_BINDING	NETPATH_IL_4_PATHWAY_UP	0.00016329
KEGG_SYSTEMIC_LUPUS_ERYTHEMATOSUS	REGULATION_OF_LYMPHOCYTE_ACTIVATION	0.00523462
EXTRACELLULAR_MATRIX_STRUCTURAL_CONSTITUENT	KEGG_SYSTEMIC_LUPUS_ERYTHEMATOSUS	0.00552308
CORUM_55S_RIBOSOME,_MITOCHONDRIAL	NETPATH_NOTCH_PATHWAY_UP	0.00487397
CYTOKINE_ACTIVITY	REACTOME_SEMAPHORIN_INTERACTIONS	0.0107903
BIOCARTA_THELPER_PATHWAY	ST_T_CELL_SIGNAL_TRANSDUCTION	0.0
POSITIVE_REGULATION_OF_CELL_PROLIFERATION	REACTOME_CHEMOKINE_RECEPTORS_BIND_CHEMOKINES	2.269e-05
BEHAVIOR	REGULATION_OF_LYMPHOCYTE_ACTIVATION	0.0
KEGG_LEUKOCYTE_TRANSENDOTHELIAL_MIGRATION	RESPONSE_TO_VIRUS	0.0
KEGG_ECM_RECEPTOR_INTERACTION	NETPATH_T_CELL_RECEPTOR_PATHWAY_DOWN	0.0
REACTOME_AXON_GUIDANCE	REACTOME_G_ALPHA_I_SIGNALLING_EVENTS	0.0
KEGG_LEUKOCYTE_TRANSENDOTHELIAL_MIGRATION	PROTEIN_DOMAIN_SPECIFIC_BINDING	0.0
BIOCARTA_TCRA_PATHWAY	REACTOME_CLASS_A1_RHODOPSIN_LIKE_RECEPTORS	0.00152346
KEGG_NATURAL_KILLER_CELL_MEDIATED_CYTOTOXICITY	KEGG_TYPE_I_DIABETES_MELLITUS	0.0
DEFENSE_RESPONSE	DEVELOPMENTAL_MATURATION	0.00219052
CHEMOKINE_ACTIVITY	REACTOME_CELL_SURFACE_INTERACTIONS_AT_THE_VASCULAR_WALL	0.00072371
NETPATH_B_CELL_RECEPTOR_PATHWAY	POSITIVE_REGULATION_OF_T_CELL_PROLIFERATION	0.0
BIOCARTA_AMI_PATHWAY	CHEMICAL_HOMEOSTASIS	0.02232903
CELL_ACTIVATION	REACTOME_FORMATION_OF_PLATELET_PLUG	0.0
BIOCARTA_CTLA4_PATHWAY	RESPONSE_TO_BIOTIC_STIMULUS	0.0
BIOCARTA_TOB1_PATHWAY	NETPATH_T_CELL_RECEPTOR_PATHWAY_DOWN	0.0
PROTEINACEOUS_EXTRACELLULAR_MATRIX	REACTOME_TCR_SIGNALING	0.00506508
BIOCARTA_TCRA_PATHWAY	NETPATH_NOTCH_PATHWAY_UP	0.00072552
KEGG_NOD_LIKE_RECEPTOR_SIGNALING_PATHWAY	PROTEINACEOUS_EXTRACELLULAR_MATRIX	0.00132767
BIOCARTA_THELPER_PATHWAY	REACTOME_IMMUNOREGULATORY_INTERACTIONS_BETWEEN_A_LYMPHOID_AND_A_NON_LYMPHOID_CELL	0.0
REACTOME_CLASS_A1_RHODOPSIN_LIKE_RECEPTORS	T_CELL_ACTIVATION	0.00163201
CALCIUM_ION_TRANSPORT	KEGG_FOCAL_ADHESION	0.00220036
POSITIVE_REGULATION_OF_LYMPHOCYTE_ACTIVATION	PROTEIN_DOMAIN_SPECIFIC_BINDING	0.0
BIOCARTA_INFLAM_PATHWAY	KEGG_HEMATOPOIETIC_CELL_LINEAGE	0.00139325
EXTERNAL_SIDE_OF_PLASMA_MEMBRANE	REACTOME_HEMOSTASIS	0.0
NETPATH_B_CELL_RECEPTOR_PATHWAY_DOWN	T_CELL_ACTIVATION	0.0
NETPATH_EGFR1_PATHWAY_UP	POSITIVE_REGULATION_OF_T_CELL_PROLIFERATION	0.00679327
KEGG_CYTOKINE_CYTOKINE_RECEPTOR_INTERACTION	REACTOME_CELL_SURFACE_INTERACTIONS_AT_THE_VASCULAR_WALL	0.0
EXTRACELLULAR_MATRIX_PART	KEGG_NOD_LIKE_RECEPTOR_SIGNALING_PATHWAY	0.00535081
NETPATH_IL_4_PATHWAY_UP	POSITIVE_REGULATION_OF_IMMUNE_SYSTEM_PROCESS	0.0
BIOCARTA_IL7_PATHWAY	STRUCTURAL_CONSTITUENT_OF_MUSCLE	0.00660516
KEGG_ANTIGEN_PROCESSING_AND_PRESENTATION	NETPATH_IL_2_PATHWAY_DOWN	0.0001134
REACTOME_TCR_SIGNALING	REGULATION_OF_T_CELL_ACTIVATION	0.0
POSITIVE_REGULATION_OF_LYMPHOCYTE_ACTIVATION	REACTOME_TRANSLOCATION_OF_ZAP70_TO_IMMUNOLOGICAL_SYNAPSE	0.0
BIOCARTA_IL17_PATHWAY	NETPATH_KIT_RECEPTOR_PATHWAY_UP	0.00848396
NETPATH_IL_1_PATHWAY_UP	POSITIVE_REGULATION_OF_T_CELL_PROLIFERATION	0.00493991
DEFENSE_RESPONSE	NETPATH_B_CELL_RECEPTOR_PATHWAY_DOWN	0.0
NETPATH_T_CELL_RECEPTOR_PATHWAY	REGULATION_OF_RESPONSE_TO_STIMULUS	0.0
POSITIVE_REGULATION_OF_CELL_CYCLE	REACTOME_COSTIMULATION_BY_THE_CD28_FAMILY	0.0060998
BIOCARTA_THELPER_PATHWAY	KEGG_NOD_LIKE_RECEPTOR_SIGNALING_PATHWAY	0.00574646
POSITIVE_REGULATION_OF_MULTICELLULAR_ORGANISMAL_PROCESS	REGULATION_OF_I_KAPPAB_KINASE_NF_KAPPAB_CASCADE	0.00558783
LEUKOCYTE_ACTIVATION	POSITIVE_REGULATION_OF_T_CELL_PROLIFERATION	0.00013529
CYTOKINE_ACTIVITY	NETPATH_IL_5_PATHWAY_UP	0.00202368
BIOCARTA_TCYTOTOXIC_PATHWAY	REACTOME_IMMUNOREGULATORY_INTERACTIONS_BETWEEN_A_LYMPHOID_AND_A_NON_LYMPHOID_CELL	0.0
POSITIVE_REGULATION_OF_MULTICELLULAR_ORGANISMAL_PROCESS	T_CELL_ACTIVATION	0.0
BIOCARTA_IL17_PATHWAY	RESPONSE_TO_OTHER_ORGANISM	0.00043743
G_PROTEIN_COUPLED_RECEPTOR_BINDING	REACTOME_AXON_GUIDANCE	0.00263156
BIOCARTA_LAIR_PATHWAY	KEGG_ALLOGRAFT_REJECTION	0.00462565
CHEMOKINE_ACTIVITY	REACTOME_G_ALPHA_I_SIGNALLING_EVENTS	0.0
G_PROTEIN_COUPLED_RECEPTOR_BINDING	REACTOME_HEMOSTASIS	0.00095566
NEUROTRANSMITTER_BINDING	REGULATION_OF_ANATOMICAL_STRUCTURE_MORPHOGENESIS	0.00535129
LYMPHOCYTE_ACTIVATION	NETPATH_IL_6_PATHWAY_UP	0.00096922
LOCOMOTORY_BEHAVIOR	NETPATH_ID_PATHWAY_DOWN	0.00302667
NETPATH_IL_3_PATHWAY_UP	REACTOME_IMMUNOREGULATORY_INTERACTIONS_BETWEEN_A_LYMPHOID_AND_A_NON_LYMPHOID_CELL	0.00372093
KEGG_CYTOSOLIC_DNA_SENSING_PATHWAY	NETPATH_T_CELL_RECEPTOR_PATHWAY	0.0049886
BASEMENT_MEMBRANE	KEGG_ECM_RECEPTOR_INTERACTION	0.0
KEGG_GRAFT_VERSUS_HOST_DISEASE	REACTOME_IMMUNOREGULATORY_INTERACTIONS_BETWEEN_A_LYMPHOID_AND_A_NON_LYMPHOID_CELL	0.0
NETPATH_IL_2_PATHWAY_DOWN	REGULATION_OF_I_KAPPAB_KINASE_NF_KAPPAB_CASCADE	5.344e-05
KEGG_ECM_RECEPTOR_INTERACTION	NETPATH_KIT_RECEPTOR_PATHWAY_UP	0.00089938
DEFENSE_RESPONSE	STRUCTURAL_CONSTITUENT_OF_MUSCLE	0.00700083
BIOCARTA_TCRA_PATHWAY	KEGG_FOCAL_ADHESION	0.00081486
BIOCARTA_LAIR_PATHWAY	RESPONSE_TO_VIRUS	0.00157595
KEGG_RIG_I_LIKE_RECEPTOR_SIGNALING_PATHWAY	LEUKOCYTE_ACTIVATION	0.00420625
CYTOKINE_ACTIVITY	NETPATH_IL_1_PATHWAY_UP	0.01732058
NEUROPEPTIDE_RECEPTOR_ACTIVITY	POSITIVE_REGULATION_OF_CELL_PROLIFERATION	0.00414844
KEGG_CYTOSOLIC_DNA_SENSING_PATHWAY	REACTOME_PEPTIDE_LIGAND_BINDING_RECEPTORS	0.0
NETPATH_IL_2_PATHWAY_DOWN	POSITIVE_REGULATION_OF_MULTICELLULAR_ORGANISMAL_PROCESS	0.0
KEGG_PRIMARY_IMMUNODEFICIENCY	KEGG_SMALL_CELL_LUNG_CANCER	0.0192176
KEGG_ALLOGRAFT_REJECTION	REACTOME_TCR_SIGNALING	0.0
KEGG_NATURAL_KILLER_CELL_MEDIATED_CYTOTOXICITY	REACTOME_SIGNALING_BY_PDGF	0.0
BIOCARTA_CTLA4_PATHWAY	BIOCARTA_INFLAM_PATHWAY	0.00696221
BIOCARTA_TCYTOTOXIC_PATHWAY	REGULATION_OF_PHOSPHORYLATION	0.00299489
NETPATH_IL_1_PATHWAY_UP	NETPATH_IL_3_PATHWAY_UP	0.00077241
BIOCARTA_NO2IL12_PATHWAY	KEGG_NOD_LIKE_RECEPTOR_SIGNALING_PATHWAY	0.00045551
KEGG_CYTOKINE_CYTOKINE_RECEPTOR_INTERACTION	REACTOME_TRANSLOCATION_OF_ZAP70_TO_IMMUNOLOGICAL_SYNAPSE	4.276e-05
KEGG_AUTOIMMUNE_THYROID_DISEASE	NETPATH_IL_4_PATHWAY_DOWN	0.00771288
KEGG_ASTHMA	KEGG_FOCAL_ADHESION	0.00407126
CELL_MATURATION	REGULATION_OF_ANATOMICAL_STRUCTURE_MORPHOGENESIS	0.00159573
EXTRACELLULAR_MATRIX	KEGG_SYSTEMIC_LUPUS_ERYTHEMATOSUS	0.00712312
BIOCARTA_TCRA_PATHWAY	REGULATION_OF_IMMUNE_SYSTEM_PROCESS	0.0
BASEMENT_MEMBRANE	EXTRACELLULAR_MATRIX_STRUCTURAL_CONSTITUENT	0.0
REACTOME_AXON_GUIDANCE	REACTOME_PHOSPHORYLATION_OF_CD3_AND_TCR_ZETA_CHAINS	0.0
BIOCARTA_NO2IL12_PATHWAY	KEGG_PRIMARY_IMMUNODEFICIENCY	0.0
NETPATH_IL_1_PATHWAY_UP	REGULATION_OF_RESPONSE_TO_STIMULUS	0.00723306
CALCIUM_ION_TRANSPORT	KEGG_CHEMOKINE_SIGNALING_PATHWAY	0.00862019
REACTOME_SIGNALING_BY_PDGF	REACTOME_TCR_SIGNALING	0.0
BIOCARTA_AMI_PATHWAY	KEGG_LEISHMANIA_INFECTION	0.00202501
NETPATH_IL_1_PATHWAY_DOWN	RESPONSE_TO_VIRUS	0.0005102
REACTOME_PLATELET_ACTIVATION	T_CELL_ACTIVATION	0.0
KEGG_SMALL_CELL_LUNG_CANCER	NETPATH_B_CELL_RECEPTOR_PATHWAY	0.0
EXTRACELLULAR_MATRIX_PART	KEGG_ALLOGRAFT_REJECTION	0.00542615
KEGG_GRAFT_VERSUS_HOST_DISEASE	NETPATH_B_CELL_RECEPTOR_PATHWAY	0.01736553
KEGG_T_CELL_RECEPTOR_SIGNALING_PATHWAY	NEUROPEPTIDE_BINDING	0.00525873
KEGG_ECM_RECEPTOR_INTERACTION	REGULATION_OF_LYMPHOCYTE_ACTIVATION	0.0
MUSCLE_CELL_DIFFERENTIATION	REACTOME_AXON_GUIDANCE	0.00182782
REACTOME_PD1_SIGNALING	REGULATION_OF_IMMUNE_SYSTEM_PROCESS	0.0
ION_HOMEOSTASIS	KEGG_ASTHMA	0.00498914
BIOCARTA_CTLA4_PATHWAY	POSITIVE_REGULATION_OF_T_CELL_ACTIVATION	0.0
MUSCLE_CELL_DIFFERENTIATION	REACTOME_HEMOSTASIS	0.01878648
NETPATH_B_CELL_RECEPTOR_PATHWAY_DOWN	NETPATH_ID_PATHWAY_DOWN	0.01340015
CORUM_55S_RIBOSOME,_MITOCHONDRIAL	REGULATION_OF_RESPONSE_TO_STIMULUS	0.00469341
REACTOME_COLLAGEN_MEDIATED_ACTIVATION_CASCADE	RESPONSE_TO_BIOTIC_STIMULUS	0.00422043
BIOCARTA_AMI_PATHWAY	KEGG_TYPE_I_DIABETES_MELLITUS	0.00428953
ION_HOMEOSTASIS	REACTOME_CLASS_A1_RHODOPSIN_LIKE_RECEPTORS	0.0002242
CELLULAR_CATION_HOMEOSTASIS	REACTOME_BOTULINUM_NEUROTOXICITY	0.00680977
REGULATION_OF_IMMUNE_SYSTEM_PROCESS	RESPONSE_TO_VIRUS	0.0
BIOCARTA_IL7_PATHWAY	REACTOME_DOWNSTREAM_TCR_SIGNALING	0.0
BIOCARTA_IL17_PATHWAY	BIOCARTA_NO2IL12_PATHWAY	0.0
NETPATH_IL_1_PATHWAY_DOWN	REACTOME_SIGNALING_BY_PDGF	0.0
BIOCARTA_INFLAM_PATHWAY	KEGG_GRAFT_VERSUS_HOST_DISEASE	0.00069944
CELL_MATURATION	REACTOME_G_ALPHA_I_SIGNALLING_EVENTS	0.00435898
KEGG_ECM_RECEPTOR_INTERACTION	KEGG_FOCAL_ADHESION	0.0
EXTRACELLULAR_MATRIX_PART	ST_T_CELL_SIGNAL_TRANSDUCTION	0.00092857
KEGG_LEUKOCYTE_TRANSENDOTHELIAL_MIGRATION	KEGG_NOD_LIKE_RECEPTOR_SIGNALING_PATHWAY	0.00034857
REACTOME_CELL_SURFACE_INTERACTIONS_AT_THE_VASCULAR_WALL	REACTOME_PEPTIDE_LIGAND_BINDING_RECEPTORS	0.0
BIOCARTA_LAIR_PATHWAY	POSITIVE_REGULATION_OF_LYMPHOCYTE_ACTIVATION	0.00044885
KEGG_ECM_RECEPTOR_INTERACTION	REACTOME_SEMAPHORIN_INTERACTIONS	0.0
KEGG_CHEMOKINE_SIGNALING_PATHWAY	T_CELL_ACTIVATION	0.0
KEGG_ASTHMA	REACTOME_COSTIMULATION_BY_THE_CD28_FAMILY	0.00032329
BEHAVIOR	G_PROTEIN_COUPLED_RECEPTOR_BINDING	0.0
REACTOME_GENERATION_OF_SECOND_MESSENGER_MOLECULES	REACTOME_INTEGRIN_CELL_SURFACE_INTERACTIONS	6.006e-05
REGULATION_OF_RESPONSE_TO_STIMULUS	RESPONSE_TO_BIOTIC_STIMULUS	0.00335585
BIOCARTA_GRANULOCYTES_PATHWAY	NETPATH_EGFR1_PATHWAY_UP	0.00571058
CELL_ACTIVATION	NETPATH_IL_5_PATHWAY_UP	0.00096303
BIOCARTA_CTLA4_PATHWAY	NETPATH_IL_1_PATHWAY_UP	0.00552161
KEGG_ALLOGRAFT_REJECTION	ST_T_CELL_SIGNAL_TRANSDUCTION	0.0117052
CYTOKINE_ACTIVITY	NETPATH_IL_6_PATHWAY_UP	0.00194398
NETPATH_ID_PATHWAY_DOWN	POSITIVE_REGULATION_OF_CELL_PROLIFERATION	0.00106445
BASEMENT_MEMBRANE	PROTEIN_DOMAIN_SPECIFIC_BINDING	0.00888005
REACTOME_CLASS_A1_RHODOPSIN_LIKE_RECEPTORS	REACTOME_PLATELET_ADHESION_TO_EXPOSED_COLLAGEN	0.01289306
BIOCARTA_CYTOKINE_PATHWAY	G_PROTEIN_COUPLED_RECEPTOR_BINDING	0.00447285
DEVELOPMENTAL_MATURATION	KEGG_FOCAL_ADHESION	0.03528228
KEGG_NOD_LIKE_RECEPTOR_SIGNALING_PATHWAY	NETPATH_IL_2_PATHWAY_DOWN	0.0
NETPATH_IL_4_PATHWAY_UP	POSITIVE_REGULATION_OF_CELL_PROLIFERATION	0.0
BIOCARTA_IL17_PATHWAY	NETPATH_T_CELL_RECEPTOR_PATHWAY_DOWN	0.00607117
KEGG_ECM_RECEPTOR_INTERACTION	REGULATION_OF_IMMUNE_SYSTEM_PROCESS	0.0
LYMPHOCYTE_ACTIVATION	NETPATH_EGFR1_PATHWAY_UP	0.00035357
BIOCARTA_NO2IL12_PATHWAY	CATION_HOMEOSTASIS	0.0
IMMUNE_RESPONSE	KEGG_ECM_RECEPTOR_INTERACTION	0.0
KEGG_ANTIGEN_PROCESSING_AND_PRESENTATION	NETPATH_EGFR1_PATHWAY_UP	0.00048533
CELLULAR_CATION_HOMEOSTASIS	EXTRACELLULAR_MATRIX	0.00125463
CYTOKINE_ACTIVITY	KEGG_CELL_ADHESION_MOLECULES_CAMS	0.0
BASEMENT_MEMBRANE	NETPATH_IL_5_PATHWAY_UP	8.227e-05
NETPATH_IL_1_PATHWAY_DOWN	REGULATION_OF_LYMPHOCYTE_ACTIVATION	0.00267213
CHEMOKINE_ACTIVITY	REACTOME_GENERATION_OF_SECOND_MESSENGER_MOLECULES	0.00319553
NETPATH_IL_2_PATHWAY_DOWN	REACTOME_NCAM1_INTERACTIONS	0.00050696
CELLULAR_CATION_HOMEOSTASIS	KEGG_ECM_RECEPTOR_INTERACTION	0.00047607
IMMUNOLOGICAL_SYNAPSE	REACTOME_FORMATION_OF_PLATELET_PLUG	0.0
NETPATH_B_CELL_RECEPTOR_PATHWAY_DOWN	NETPATH_T_CELL_RECEPTOR_PATHWAY	0.0
NETPATH_IL_7_PATHWAY_DOWN	NEUROTRANSMITTER_BINDING	0.00552432
BIOCARTA_TOB1_PATHWAY	REACTOME_COLLAGEN_MEDIATED_ACTIVATION_CASCADE	0.00126752
CALCIUM_ION_TRANSPORT	CHEMICAL_HOMEOSTASIS	0.00192543
NETPATH_ID_PATHWAY_DOWN	NETPATH_KIT_RECEPTOR_PATHWAY_UP	0.00024209
AUXILIARY_TRANSPORT_PROTEIN_ACTIVITY	REACTOME_TRANSLOCATION_OF_ZAP70_TO_IMMUNOLOGICAL_SYNAPSE	0.00446056
REGULATION_OF_T_CELL_ACTIVATION	RESPONSE_TO_OTHER_ORGANISM	0.0
NETPATH_NOTCH_PATHWAY_UP	REACTOME_INTEGRIN_CELL_SURFACE_INTERACTIONS	7.29e-06
BIOCARTA_LAIR_PATHWAY	REACTOME_SIGNALING_BY_PDGF	0.0
CHANNEL_REGULATOR_ACTIVITY	NETPATH_IL_6_PATHWAY_UP	0.00629902
CELLULAR_CATION_HOMEOSTASIS	NETPATH_B_CELL_RECEPTOR_PATHWAY_DOWN	0.0
POSITIVE_REGULATION_OF_IMMUNE_SYSTEM_PROCESS	REACTOME_RNA_POLYMERASE_I_PROMOTER_OPENING	0.00500916
KEGG_LYSOSOME	NETPATH_IL_1_PATHWAY_UP	0.02070162
AUXILIARY_TRANSPORT_PROTEIN_ACTIVITY	STRUCTURAL_CONSTITUENT_OF_MUSCLE	0.00586227
BIOCARTA_TCRA_PATHWAY	NETPATH_IL_4_PATHWAY_UP	0.0
BIOCARTA_ACE2_PATHWAY	NETPATH_T_CELL_RECEPTOR_PATHWAY	0.0048811
REACTOME_COSTIMULATION_BY_THE_CD28_FAMILY	REACTOME_RNA_POLYMERASE_I_PROMOTER_OPENING	0.00708123
NETPATH_EGFR1_PATHWAY_UP	REGULATION_OF_IMMUNE_SYSTEM_PROCESS	0.0
ION_HOMEOSTASIS	REGULATION_OF_IMMUNE_SYSTEM_PROCESS	0.0
POSITIVE_REGULATION_OF_T_CELL_ACTIVATION	REACTOME_PEPTIDE_LIGAND_BINDING_RECEPTORS	0.00156925
NETPATH_KIT_RECEPTOR_PATHWAY_UP	REGULATION_OF_T_CELL_ACTIVATION	0.00034857
IMMUNOLOGICAL_SYNAPSE	KEGG_ANTIGEN_PROCESSING_AND_PRESENTATION	0.0
CHANNEL_REGULATOR_ACTIVITY	REACTOME_COLLAGEN_MEDIATED_ACTIVATION_CASCADE	0.00494829
KEGG_ASTHMA	REGULATION_OF_I_KAPPAB_KINASE_NF_KAPPAB_CASCADE	0.00533941
BIOCARTA_TCYTOTOXIC_PATHWAY	KEGG_NATURAL_KILLER_CELL_MEDIATED_CYTOTOXICITY	0.0
CHANNEL_REGULATOR_ACTIVITY	REACTOME_DOWNSTREAM_TCR_SIGNALING	0.00450925
NETPATH_ID_PATHWAY_DOWN	ST_T_CELL_SIGNAL_TRANSDUCTION	0.00195803
KEGG_LYSOSOME	NETPATH_B_CELL_RECEPTOR_PATHWAY_DOWN	0.00383885
KEGG_HEMATOPOIETIC_CELL_LINEAGE	KEGG_INTESTINAL_IMMUNE_NETWORK_FOR_IGA_PRODUCTION	0.00122185
KEGG_LEUKOCYTE_TRANSENDOTHELIAL_MIGRATION	REACTOME_GENERATION_OF_SECOND_MESSENGER_MOLECULES	0.0
BIOCARTA_CYTOKINE_PATHWAY	KEGG_ANTIGEN_PROCESSING_AND_PRESENTATION	0.00715307
BIOCARTA_THELPER_PATHWAY	IMMUNE_RESPONSE	0.0
BIOCARTA_CTLA4_PATHWAY	KEGG_VIRAL_MYOCARDITIS	0.0
REACTOME_GENERATION_OF_SECOND_MESSENGER_MOLECULES	REGULATION_OF_PHOSPHORYLATION	0.00024035
CARBOXYPEPTIDASE_ACTIVITY	CHEMICAL_HOMEOSTASIS	0.0050734
KEGG_CYTOSOLIC_DNA_SENSING_PATHWAY	ST_T_CELL_SIGNAL_TRANSDUCTION	0.01114817
KEGG_TYPE_I_DIABETES_MELLITUS	RESPONSE_TO_VIRUS	0.00016387
REACTOME_FORMATION_OF_PLATELET_PLUG	REACTOME_RNA_POLYMERASE_I_PROMOTER_OPENING	0.00513482
REACTOME_INITIAL_TRIGGERING_OF_COMPLEMENT	RESPONSE_TO_BIOTIC_STIMULUS	0.00478964
BIOCARTA_TOB1_PATHWAY	NETPATH_IL_2_PATHWAY_DOWN	0.0
MUSCLE_CELL_DIFFERENTIATION	NETPATH_NOTCH_PATHWAY_UP	0.00972062
G_PROTEIN_COUPLED_RECEPTOR_BINDING	KEGG_INTESTINAL_IMMUNE_NETWORK_FOR_IGA_PRODUCTION	0.00221488
IMMUNE_RESPONSE	REACTOME_NCAM1_INTERACTIONS	0.00618923
NETPATH_IL_4_PATHWAY_UP	NETPATH_KIT_RECEPTOR_PATHWAY_UP	0.0
BEHAVIOR	KEGG_RIG_I_LIKE_RECEPTOR_SIGNALING_PATHWAY	0.0
BIOCARTA_INFLAM_PATHWAY	POSITIVE_REGULATION_OF_CELL_CYCLE	0.00273929
CORUM_55S_RIBOSOME,_MITOCHONDRIAL	REACTOME_CLASS_A1_RHODOPSIN_LIKE_RECEPTORS	0.00496844
KEGG_TYPE_I_DIABETES_MELLITUS	LEUKOCYTE_ACTIVATION	0.0
BIOCARTA_NO2IL12_PATHWAY	T_CELL_ACTIVATION	0.0
BIOCARTA_TCYTOTOXIC_PATHWAY	T_CELL_ACTIVATION	0.0
NETPATH_T_CELL_RECEPTOR_PATHWAY	RESPONSE_TO_VIRUS	0.0
EXTRACELLULAR_MATRIX_PART	KEGG_CYTOKINE_CYTOKINE_RECEPTOR_INTERACTION	0.00017422
BIOCARTA_NO2IL12_PATHWAY	CELLULAR_CATION_HOMEOSTASIS	0.0
KEGG_FOCAL_ADHESION	KEGG_INTESTINAL_IMMUNE_NETWORK_FOR_IGA_PRODUCTION	0.0
G_PROTEIN_COUPLED_RECEPTOR_BINDING	POSITIVE_REGULATION_OF_MULTICELLULAR_ORGANISMAL_PROCESS	0.00632277
KEGG_INTESTINAL_IMMUNE_NETWORK_FOR_IGA_PRODUCTION	REGULATION_OF_T_CELL_ACTIVATION	0.00432297
NETPATH_IL_1_PATHWAY_DOWN	POSITIVE_REGULATION_OF_IMMUNE_SYSTEM_PROCESS	0.0033801
DEFENSE_RESPONSE	EXTRACELLULAR_MATRIX_STRUCTURAL_CONSTITUENT	0.00309319
REACTOME_COSTIMULATION_BY_THE_CD28_FAMILY	REACTOME_FORMATION_OF_PLATELET_PLUG	0.0
CHEMOKINE_ACTIVITY	ST_T_CELL_SIGNAL_TRANSDUCTION	0.00307152
BIOCARTA_CYTOKINE_PATHWAY	KEGG_HEMATOPOIETIC_CELL_LINEAGE	0.01050681
NETPATH_ID_PATHWAY_DOWN	REACTOME_PLATELET_ADHESION_TO_EXPOSED_COLLAGEN	0.00074231
BIOCARTA_AMI_PATHWAY	ION_HOMEOSTASIS	0.02230732
CHEMOKINE_RECEPTOR_BINDING	NETPATH_EGFR1_PATHWAY_UP	0.00592175
NETPATH_IL_7_PATHWAY_DOWN	REGULATION_OF_RESPONSE_TO_STIMULUS	0.0021783
EXTRACELLULAR_MATRIX_PART	NETPATH_KIT_RECEPTOR_PATHWAY_UP	0.00090869
POSITIVE_REGULATION_OF_T_CELL_ACTIVATION	REACTOME_TRANSLOCATION_OF_ZAP70_TO_IMMUNOLOGICAL_SYNAPSE	0.0
LYMPHOCYTE_ACTIVATION	NETPATH_NOTCH_PATHWAY_UP	0.00040721
CHEMOKINE_ACTIVITY	REACTOME_AXON_GUIDANCE	0.00358341
KEGG_LEUKOCYTE_TRANSENDOTHELIAL_MIGRATION	PROTEINACEOUS_EXTRACELLULAR_MATRIX	0.0
AUXILIARY_TRANSPORT_PROTEIN_ACTIVITY	T_CELL_PROLIFERATION	0.00415719
CHEMOKINE_ACTIVITY	REACTOME_HEMOSTASIS	0.00082798
BIOCARTA_TOB1_PATHWAY	REACTOME_COSTIMULATION_BY_THE_CD28_FAMILY	0.0
DEFENSE_RESPONSE	NEUROTRANSMITTER_BINDING	0.00484314
KEGG_HEMATOPOIETIC_CELL_LINEAGE	REGULATION_OF_RESPONSE_TO_STIMULUS	0.0
BIOCARTA_LAIR_PATHWAY	KEGG_ANTIGEN_PROCESSING_AND_PRESENTATION	0.00523461
KEGG_NATURAL_KILLER_CELL_MEDIATED_CYTOTOXICITY	REGULATION_OF_IMMUNE_SYSTEM_PROCESS	0.0
BIOCARTA_LAIR_PATHWAY	KEGG_TOLL_LIKE_RECEPTOR_SIGNALING_PATHWAY	0.0025377
BEHAVIOR	NETPATH_NOTCH_PATHWAY_UP	0.00061726
BIOCARTA_TH1TH2_PATHWAY	DEFENSE_RESPONSE	0.00408789
EXTERNAL_SIDE_OF_PLASMA_MEMBRANE	REACTOME_INITIAL_TRIGGERING_OF_COMPLEMENT	0.00152246
KEGG_CHEMOKINE_SIGNALING_PATHWAY	REACTOME_NCAM1_INTERACTIONS	0.0
BIOCARTA_THELPER_PATHWAY	REACTOME_INTEGRIN_CELL_SURFACE_INTERACTIONS	0.0
BIOCARTA_GRANULOCYTES_PATHWAY	NETPATH_NOTCH_PATHWAY_UP	0.00033839
BIOCARTA_CYTOKINE_PATHWAY	KEGG_VIRAL_MYOCARDITIS	0.00594972
KEGG_TYPE_I_DIABETES_MELLITUS	NETPATH_T_CELL_RECEPTOR_PATHWAY	0.0
EXTRACELLULAR_MATRIX_STRUCTURAL_CONSTITUENT	REGULATION_OF_PHOSPHORYLATION	0.00131479
BIOCARTA_THELPER_PATHWAY	POSITIVE_REGULATION_OF_CELL_CYCLE	0.00613502
COLLAGEN	REACTOME_PLATELET_ACTIVATION	0.0
NETPATH_IL_3_PATHWAY_UP	REACTOME_NCAM1_INTERACTIONS	0.00020786
POSITIVE_REGULATION_OF_LYMPHOCYTE_ACTIVATION	REACTOME_CLASS_A1_RHODOPSIN_LIKE_RECEPTORS	0.0017119
EXTERNAL_SIDE_OF_PLASMA_MEMBRANE	ION_HOMEOSTASIS	0.0
AUXILIARY_TRANSPORT_PROTEIN_ACTIVITY	BIOCARTA_TOB1_PATHWAY	0.00677287
BIOCARTA_GRANULOCYTES_PATHWAY	POSITIVE_REGULATION_OF_IMMUNE_SYSTEM_PROCESS	0.00024684
KEGG_NATURAL_KILLER_CELL_MEDIATED_CYTOTOXICITY	REACTOME_FORMATION_OF_PLATELET_PLUG	0.0
KEGG_FOCAL_ADHESION	REACTOME_GENERATION_OF_SECOND_MESSENGER_MOLECULES	0.00015086
CHEMICAL_HOMEOSTASIS	REACTOME_TCR_SIGNALING	0.0
KEGG_CHEMOKINE_SIGNALING_PATHWAY	KEGG_RIG_I_LIKE_RECEPTOR_SIGNALING_PATHWAY	0.00099126
REACTOME_INITIAL_TRIGGERING_OF_COMPLEMENT	REGULATION_OF_LYMPHOCYTE_ACTIVATION	0.00567168
REACTOME_SIGNALING_BY_PDGF	REGULATION_OF_I_KAPPAB_KINASE_NF_KAPPAB_CASCADE	0.00226031
NEUROTRANSMITTER_BINDING	T_CELL_ACTIVATION	0.00436693
KEGG_PRIMARY_IMMUNODEFICIENCY	MUSCLE_CELL_DIFFERENTIATION	0.00562749
BIOCARTA_TOB1_PATHWAY	REGULATION_OF_I_KAPPAB_KINASE_NF_KAPPAB_CASCADE	0.0
KEGG_FOCAL_ADHESION	T_CELL_PROLIFERATION	0.0
COLLAGEN	CYTOKINE_ACTIVITY	0.0
KEGG_TOLL_LIKE_RECEPTOR_SIGNALING_PATHWAY	LOCOMOTORY_BEHAVIOR	0.0
LYMPHOCYTE_ACTIVATION	POSITIVE_REGULATION_OF_T_CELL_ACTIVATION	0.0
POSITIVE_REGULATION_OF_MULTICELLULAR_ORGANISMAL_PROCESS	REACTOME_PLATELET_ADHESION_TO_EXPOSED_COLLAGEN	0.00152176
PROTEINACEOUS_EXTRACELLULAR_MATRIX	REGULATION_OF_IMMUNE_SYSTEM_PROCESS	0.0
EXTERNAL_SIDE_OF_PLASMA_MEMBRANE	NETPATH_IL_4_PATHWAY_DOWN	0.0
BIOCARTA_IL7_PATHWAY	KEGG_INTESTINAL_IMMUNE_NETWORK_FOR_IGA_PRODUCTION	0.00039656
LYMPHOCYTE_ACTIVATION	REACTOME_HEMOSTASIS	0.0
EXTRACELLULAR_MATRIX	REACTOME_PHOSPHORYLATION_OF_CD3_AND_TCR_ZETA_CHAINS	0.0068988
BEHAVIOR	BIOCARTA_ACE2_PATHWAY	0.00974439
NETPATH_IL_4_PATHWAY_UP	REACTOME_AXON_GUIDANCE	0.0
KEGG_AUTOIMMUNE_THYROID_DISEASE	T_CELL_PROLIFERATION	0.0
REGULATION_OF_RESPONSE_TO_STIMULUS	RESPONSE_TO_OTHER_ORGANISM	0.00079468
KEGG_RIG_I_LIKE_RECEPTOR_SIGNALING_PATHWAY	NETPATH_IL_1_PATHWAY_UP	0.03871291
BIOCARTA_GRANULOCYTES_PATHWAY	REACTOME_INTEGRIN_CELL_SURFACE_INTERACTIONS	0.0
MUSCLE_CELL_DIFFERENTIATION	REACTOME_GENERATION_OF_SECOND_MESSENGER_MOLECULES	0.00432188
BIOCARTA_TOB1_PATHWAY	POSITIVE_REGULATION_OF_T_CELL_ACTIVATION	0.0
DEFENSE_RESPONSE	LOCOMOTORY_BEHAVIOR	0.0
ION_HOMEOSTASIS	NETPATH_ID_PATHWAY_DOWN	0.00020254
KEGG_LEUKOCYTE_TRANSENDOTHELIAL_MIGRATION	REACTOME_PLATELET_ACTIVATION	0.0
EXTRACELLULAR_MATRIX	KEGG_ECM_RECEPTOR_INTERACTION	0.0
NETPATH_IL_2_PATHWAY_DOWN	REGULATION_OF_ANATOMICAL_STRUCTURE_MORPHOGENESIS	0.00086055
NETPATH_IL_5_PATHWAY_UP	REGULATION_OF_LYMPHOCYTE_ACTIVATION	0.00045464
CELL_ACTIVATION	REACTOME_PEPTIDE_LIGAND_BINDING_RECEPTORS	0.00062061
BIOCARTA_LAIR_PATHWAY	KEGG_AUTOIMMUNE_THYROID_DISEASE	0.00316302
CELL_MATURATION	EXTRACELLULAR_MATRIX_PART	0.00421035
BASEMENT_MEMBRANE	DEVELOPMENTAL_MATURATION	0.00505355
KEGG_GRAFT_VERSUS_HOST_DISEASE	ST_T_CELL_SIGNAL_TRANSDUCTION	0.00959656
KEGG_ECM_RECEPTOR_INTERACTION	REACTOME_RNA_POLYMERASE_I_PROMOTER_OPENING	0.00565159
CHANNEL_REGULATOR_ACTIVITY	KEGG_LYSOSOME	0.00208219
IMMUNOLOGICAL_SYNAPSE	KEGG_CYTOSOLIC_DNA_SENSING_PATHWAY	0.00745231
CALCIUM_ION_TRANSPORT	REGULATION_OF_I_KAPPAB_KINASE_NF_KAPPAB_CASCADE	0.00499382
POSITIVE_REGULATION_OF_CELL_PROLIFERATION	REACTOME_TCR_SIGNALING	0.0
CALCIUM_ION_TRANSPORT	KEGG_T_CELL_RECEPTOR_SIGNALING_PATHWAY	0.00222097
POSITIVE_REGULATION_OF_MULTICELLULAR_ORGANISMAL_PROCESS	REACTOME_TCR_SIGNALING	0.0
POSITIVE_REGULATION_OF_CELL_PROLIFERATION	REACTOME_CELL_SURFACE_INTERACTIONS_AT_THE_VASCULAR_WALL	0.0
KEGG_NATURAL_KILLER_CELL_MEDIATED_CYTOTOXICITY	LYMPHOCYTE_ACTIVATION	0.0
BIOCARTA_TCYTOTOXIC_PATHWAY	KEGG_TOLL_LIKE_RECEPTOR_SIGNALING_PATHWAY	0.00199361
REACTOME_FORMATION_OF_PLATELET_PLUG	REACTOME_GENERATION_OF_SECOND_MESSENGER_MOLECULES	0.0
KEGG_TYPE_I_DIABETES_MELLITUS	NETPATH_IL_4_PATHWAY_DOWN	0.00327505
KEGG_T_CELL_RECEPTOR_SIGNALING_PATHWAY	POSITIVE_REGULATION_OF_MULTICELLULAR_ORGANISMAL_PROCESS	0.0
BIOCARTA_TOB1_PATHWAY	IMMUNE_RESPONSE	0.0
CELL_ACTIVATION	PROTEIN_DOMAIN_SPECIFIC_BINDING	0.0
MUSCLE_CELL_DIFFERENTIATION	NETPATH_IL_7_PATHWAY_DOWN	0.00448444
CHANNEL_REGULATOR_ACTIVITY	REACTOME_PD1_SIGNALING	0.00445272
NETPATH_IL_4_PATHWAY_DOWN	REACTOME_INITIAL_TRIGGERING_OF_COMPLEMENT	0.00432099
BIOCARTA_TCYTOTOXIC_PATHWAY	KEGG_LEISHMANIA_INFECTION	0.0
NETPATH_IL_2_PATHWAY_DOWN	REACTOME_AXON_GUIDANCE	0.0
NETPATH_KIT_RECEPTOR_PATHWAY_UP	POSITIVE_REGULATION_OF_MULTICELLULAR_ORGANISMAL_PROCESS	0.00016667
KEGG_MATURITY_ONSET_DIABETES_OF_THE_YOUNG	NETPATH_KIT_RECEPTOR_PATHWAY_UP	0.0052574
NETPATH_T_CELL_RECEPTOR_PATHWAY_DOWN	REACTOME_COSTIMULATION_BY_THE_CD28_FAMILY	0.02179916
BIOCARTA_LAIR_PATHWAY	REACTOME_CELL_SURFACE_INTERACTIONS_AT_THE_VASCULAR_WALL	0.0
REACTOME_IMMUNOREGULATORY_INTERACTIONS_BETWEEN_A_LYMPHOID_AND_A_NON_LYMPHOID_CELL	ST_T_CELL_SIGNAL_TRANSDUCTION	0.0
NETPATH_IL_1_PATHWAY_DOWN	REACTOME_NCAM1_INTERACTIONS	0.00225524
NETPATH_IL_2_PATHWAY_DOWN	REACTOME_INITIAL_TRIGGERING_OF_COMPLEMENT	0.00451407
KEGG_CHEMOKINE_SIGNALING_PATHWAY	KEGG_LYSOSOME	0.01004447
KEGG_SYSTEMIC_LUPUS_ERYTHEMATOSUS	NETPATH_ID_PATHWAY_DOWN	0.00628229
BEHAVIOR	KEGG_ECM_RECEPTOR_INTERACTION	0.00033853
IMMUNE_RESPONSE	KEGG_T_CELL_RECEPTOR_SIGNALING_PATHWAY	0.0
KEGG_TOLL_LIKE_RECEPTOR_SIGNALING_PATHWAY	STRUCTURAL_CONSTITUENT_OF_MUSCLE	0.00997918
CATION_HOMEOSTASIS	LYMPHOCYTE_ACTIVATION	0.0
BIOCARTA_THELPER_PATHWAY	KEGG_AUTOIMMUNE_THYROID_DISEASE	0.0
EXTRACELLULAR_MATRIX	REACTOME_PEPTIDE_LIGAND_BINDING_RECEPTORS	1.744e-05
KEGG_RIG_I_LIKE_RECEPTOR_SIGNALING_PATHWAY	LOCOMOTORY_BEHAVIOR	0.00010358
KEGG_CYTOSOLIC_DNA_SENSING_PATHWAY	MUSCLE_CELL_DIFFERENTIATION	0.00800187
KEGG_TOLL_LIKE_RECEPTOR_SIGNALING_PATHWAY	T_CELL_ACTIVATION	2.076e-05
BIOCARTA_CYTOKINE_PATHWAY	KEGG_LEUKOCYTE_TRANSENDOTHELIAL_MIGRATION	0.00537345
NETPATH_IL_2_PATHWAY_DOWN	NEUROPEPTIDE_BINDING	0.00512849
GABA_RECEPTOR_ACTIVITY	REACTOME_AXON_GUIDANCE	0.00401432
KEGG_NATURAL_KILLER_CELL_MEDIATED_CYTOTOXICITY	NETPATH_IL_7_PATHWAY_DOWN	0.00835521
REACTOME_TCR_SIGNALING	RESPONSE_TO_BIOTIC_STIMULUS	0.00014762
BIOCARTA_CTL_PATHWAY	KEGG_SMALL_CELL_LUNG_CANCER	0.00519791
NETPATH_IL_4_PATHWAY_DOWN	POSITIVE_REGULATION_OF_IMMUNE_SYSTEM_PROCESS	0.00226991
ION_HOMEOSTASIS	T_CELL_PROLIFERATION	8.718e-05
EXTRACELLULAR_MATRIX_PART	REACTOME_AXON_GUIDANCE	0.0
NETPATH_T_CELL_RECEPTOR_PATHWAY	REGULATION_OF_T_CELL_ACTIVATION	0.0
NETPATH_IL_2_PATHWAY_DOWN	T_CELL_PROLIFERATION	0.0
BIOCARTA_INFLAM_PATHWAY	REACTOME_AXON_GUIDANCE	0.00561629
REACTOME_INTEGRIN_CELL_SURFACE_INTERACTIONS	RESPONSE_TO_OTHER_ORGANISM	0.00010503
CHEMOKINE_ACTIVITY	NETPATH_NOTCH_PATHWAY_UP	0.00576143
KEGG_INTESTINAL_IMMUNE_NETWORK_FOR_IGA_PRODUCTION	RESPONSE_TO_VIRUS	0.00136977
BIOCARTA_INFLAM_PATHWAY	REACTOME_HEMOSTASIS	5.454e-05
CHANNEL_REGULATOR_ACTIVITY	NETPATH_IL_2_PATHWAY_DOWN	0.00247675
BIOCARTA_IL7_PATHWAY	CATION_HOMEOSTASIS	0.0
REACTOME_SIGNALING_BY_PDGF	REACTOME_TRANSLOCATION_OF_ZAP70_TO_IMMUNOLOGICAL_SYNAPSE	0.0
EXTRACELLULAR_MATRIX_PART	REACTOME_COSTIMULATION_BY_THE_CD28_FAMILY	0.00260067
REACTOME_HEMOSTASIS	T_CELL_ACTIVATION	0.0
KEGG_TOLL_LIKE_RECEPTOR_SIGNALING_PATHWAY	NETPATH_IL_1_PATHWAY_UP	0.02118799
BIOCARTA_CYTOKINE_PATHWAY	NETPATH_ID_PATHWAY_DOWN	0.00668185
GABA_RECEPTOR_ACTIVITY	IMMUNE_RESPONSE	0.00456754
BIOCARTA_CYTOKINE_PATHWAY	ST_T_CELL_SIGNAL_TRANSDUCTION	0.00362291
NETPATH_IL_7_PATHWAY_DOWN	POSITIVE_REGULATION_OF_LYMPHOCYTE_ACTIVATION	0.00355522
KEGG_SYSTEMIC_LUPUS_ERYTHEMATOSUS	REGULATION_OF_I_KAPPAB_KINASE_NF_KAPPAB_CASCADE	0.00684
KEGG_ALLOGRAFT_REJECTION	KEGG_NOD_LIKE_RECEPTOR_SIGNALING_PATHWAY	0.00553502
KEGG_NOD_LIKE_RECEPTOR_SIGNALING_PATHWAY	MUSCLE_CELL_DIFFERENTIATION	0.0063165
REACTOME_INITIAL_TRIGGERING_OF_COMPLEMENT	REGULATION_OF_PHOSPHORYLATION	0.00488607
POSITIVE_REGULATION_OF_LYMPHOCYTE_ACTIVATION	PROTEINACEOUS_EXTRACELLULAR_MATRIX	0.00060792
POSITIVE_REGULATION_OF_T_CELL_PROLIFERATION	REACTOME_SEMAPHORIN_INTERACTIONS	0.00022855
NEUROTRANSMITTER_BINDING	REGULATION_OF_T_CELL_ACTIVATION	0.00699942
BIOCARTA_TH1TH2_PATHWAY	POSITIVE_REGULATION_OF_IMMUNE_SYSTEM_PROCESS	0.00156824
BASEMENT_MEMBRANE	BIOCARTA_ACE2_PATHWAY	0.0014518
REACTOME_PD1_SIGNALING	RESPONSE_TO_OTHER_ORGANISM	0.0
BEHAVIOR	NETPATH_IL_6_PATHWAY_UP	0.0
KEGG_CYTOKINE_CYTOKINE_RECEPTOR_INTERACTION	NETPATH_IL_3_PATHWAY_UP	0.0
KEGG_NATURAL_KILLER_CELL_MEDIATED_CYTOTOXICITY	REGULATION_OF_I_KAPPAB_KINASE_NF_KAPPAB_CASCADE	1.121e-05
REACTOME_NCAM1_INTERACTIONS	REGULATION_OF_IMMUNE_SYSTEM_PROCESS	0.00690397
REACTOME_G_ALPHA_I_SIGNALLING_EVENTS	REACTOME_PLATELET_ACTIVATION	0.00031891
KEGG_ALLOGRAFT_REJECTION	POSITIVE_REGULATION_OF_CELL_CYCLE	0.00733319
BASEMENT_MEMBRANE	EXTRACELLULAR_MATRIX	0.0
KEGG_CYTOSOLIC_DNA_SENSING_PATHWAY	KEGG_T_CELL_RECEPTOR_SIGNALING_PATHWAY	0.04904905
BIOCARTA_TCRA_PATHWAY	KEGG_T_CELL_RECEPTOR_SIGNALING_PATHWAY	0.0
NETPATH_T_CELL_RECEPTOR_PATHWAY_DOWN	REACTOME_CLASS_A1_RHODOPSIN_LIKE_RECEPTORS	0.00223962
REACTOME_PD1_SIGNALING	REACTOME_PHOSPHORYLATION_OF_CD3_AND_TCR_ZETA_CHAINS	0.0
KEGG_LYSOSOME	REACTOME_CHEMOKINE_RECEPTORS_BIND_CHEMOKINES	0.0021001
KEGG_CYTOKINE_CYTOKINE_RECEPTOR_INTERACTION	KEGG_T_CELL_RECEPTOR_SIGNALING_PATHWAY	0.0
POSITIVE_REGULATION_OF_LYMPHOCYTE_ACTIVATION	REACTOME_PD1_SIGNALING	0.0
KEGG_CHEMOKINE_SIGNALING_PATHWAY	PROTEINACEOUS_EXTRACELLULAR_MATRIX	0.0
NETPATH_B_CELL_RECEPTOR_PATHWAY	POSITIVE_REGULATION_OF_CELL_PROLIFERATION	0.0
AUXILIARY_TRANSPORT_PROTEIN_ACTIVITY	NETPATH_T_CELL_RECEPTOR_PATHWAY_DOWN	0.00801379
BIOCARTA_CYTOKINE_PATHWAY	REGULATION_OF_I_KAPPAB_KINASE_NF_KAPPAB_CASCADE	0.00297703
EXTRACELLULAR_MATRIX	KEGG_ALLOGRAFT_REJECTION	0.00546263
EXTERNAL_SIDE_OF_PLASMA_MEMBRANE	NETPATH_EGFR1_PATHWAY_UP	0.00816926
BIOCARTA_AMI_PATHWAY	CATION_HOMEOSTASIS	0.02111806
BEHAVIOR	REACTOME_RNA_POLYMERASE_I_PROMOTER_OPENING	0.00725917
REACTOME_TCR_SIGNALING	RESPONSE_TO_OTHER_ORGANISM	0.00046525
KEGG_INTESTINAL_IMMUNE_NETWORK_FOR_IGA_PRODUCTION	REACTOME_PHOSPHORYLATION_OF_CD3_AND_TCR_ZETA_CHAINS	0.00534692
EXTERNAL_SIDE_OF_PLASMA_MEMBRANE	KEGG_NOD_LIKE_RECEPTOR_SIGNALING_PATHWAY	0.00269337
CELL_ACTIVATION	EXTRACELLULAR_MATRIX	9.367e-05
POSITIVE_REGULATION_OF_MULTICELLULAR_ORGANISMAL_PROCESS	REACTOME_PHOSPHORYLATION_OF_CD3_AND_TCR_ZETA_CHAINS	0.0
POSITIVE_REGULATION_OF_T_CELL_ACTIVATION	REACTOME_DOWNSTREAM_TCR_SIGNALING	0.0
REACTOME_SIGNALING_BY_PDGF	RESPONSE_TO_VIRUS	0.0
REACTOME_DOWNSTREAM_TCR_SIGNALING	REGULATION_OF_LYMPHOCYTE_ACTIVATION	0.0
KEGG_INTESTINAL_IMMUNE_NETWORK_FOR_IGA_PRODUCTION	POSITIVE_REGULATION_OF_T_CELL_ACTIVATION	0.0027376
KEGG_NATURAL_KILLER_CELL_MEDIATED_CYTOTOXICITY	NETPATH_ID_PATHWAY_DOWN	0.00185182
KEGG_TYPE_I_DIABETES_MELLITUS	REACTOME_TCR_SIGNALING	0.0
KEGG_GRAFT_VERSUS_HOST_DISEASE	NETPATH_IL_4_PATHWAY_UP	0.00016318
REACTOME_G_ALPHA_I_SIGNALLING_EVENTS	REACTOME_TRANSLOCATION_OF_ZAP70_TO_IMMUNOLOGICAL_SYNAPSE	0.00248571
BIOCARTA_LAIR_PATHWAY	BIOCARTA_THELPER_PATHWAY	0.00171672
BIOCARTA_AMI_PATHWAY	REACTOME_IMMUNOREGULATORY_INTERACTIONS_BETWEEN_A_LYMPHOID_AND_A_NON_LYMPHOID_CELL	0.00450996
EXTRACELLULAR_MATRIX_STRUCTURAL_CONSTITUENT	PROTEINACEOUS_EXTRACELLULAR_MATRIX	0.0005755
KEGG_NATURAL_KILLER_CELL_MEDIATED_CYTOTOXICITY	T_CELL_ACTIVATION	0.0
BIOCARTA_GRANULOCYTES_PATHWAY	NETPATH_T_CELL_RECEPTOR_PATHWAY	0.0
KEGG_NOD_LIKE_RECEPTOR_SIGNALING_PATHWAY	REACTOME_PHOSPHORYLATION_OF_CD3_AND_TCR_ZETA_CHAINS	0.00157107
KEGG_SMALL_CELL_LUNG_CANCER	REACTOME_IMMUNOREGULATORY_INTERACTIONS_BETWEEN_A_LYMPHOID_AND_A_NON_LYMPHOID_CELL	0.00035297
NETPATH_B_CELL_RECEPTOR_PATHWAY	REGULATION_OF_RESPONSE_TO_STIMULUS	0.0
KEGG_FOCAL_ADHESION	REACTOME_PROTEOLYTIC_CLEAVAGE_OF_SNARE_COMPLEX_PROTEINS	0.00060087
BIOCARTA_CTL_PATHWAY	ST_T_CELL_SIGNAL_TRANSDUCTION	0.0
REACTOME_PD1_SIGNALING	REGULATION_OF_LYMPHOCYTE_ACTIVATION	0.0
KEGG_MATURITY_ONSET_DIABETES_OF_THE_YOUNG	ST_T_CELL_SIGNAL_TRANSDUCTION	0.00674546
BASEMENT_MEMBRANE	KEGG_NATURAL_KILLER_CELL_MEDIATED_CYTOTOXICITY	0.00098839
NETPATH_B_CELL_RECEPTOR_PATHWAY_DOWN	ST_T_CELL_SIGNAL_TRANSDUCTION	0.0
CELLULAR_DEFENSE_RESPONSE	EXTERNAL_SIDE_OF_PLASMA_MEMBRANE	0.00013973
BIOCARTA_ACE2_PATHWAY	BIOCARTA_IL17_PATHWAY	0.00624084
CARBOXYPEPTIDASE_ACTIVITY	T_CELL_ACTIVATION	0.00500766
KEGG_TOLL_LIKE_RECEPTOR_SIGNALING_PATHWAY	NETPATH_IL_4_PATHWAY_UP	0.0005891
KEGG_SYSTEMIC_LUPUS_ERYTHEMATOSUS	NETPATH_IL_1_PATHWAY_DOWN	0.01739374
LEUKOCYTE_ACTIVATION	POSITIVE_REGULATION_OF_CELL_PROLIFERATION	0.0
NETPATH_IL_4_PATHWAY_DOWN	POSITIVE_REGULATION_OF_T_CELL_PROLIFERATION	0.00593154
BIOCARTA_IL17_PATHWAY	NETPATH_IL_1_PATHWAY_UP	0.00560958
DEVELOPMENTAL_MATURATION	KEGG_CHEMOKINE_SIGNALING_PATHWAY	0.00909916
KEGG_NATURAL_KILLER_CELL_MEDIATED_CYTOTOXICITY	POSITIVE_REGULATION_OF_IMMUNE_SYSTEM_PROCESS	0.0
POSITIVE_REGULATION_OF_T_CELL_PROLIFERATION	REACTOME_FORMATION_OF_PLATELET_PLUG	0.0
BIOCARTA_IL7_PATHWAY	NETPATH_IL_2_PATHWAY_DOWN	0.0
POSITIVE_REGULATION_OF_CELL_PROLIFERATION	REGULATION_OF_PHOSPHORYLATION	0.0
KEGG_RIG_I_LIKE_RECEPTOR_SIGNALING_PATHWAY	REACTOME_RNA_POLYMERASE_I_PROMOTER_OPENING	0.00838399
KEGG_ECM_RECEPTOR_INTERACTION	KEGG_GRAFT_VERSUS_HOST_DISEASE	0.00430799
NETPATH_IL_4_PATHWAY_UP	REACTOME_RNA_POLYMERASE_I_PROMOTER_OPENING	0.01098299
KEGG_GRAFT_VERSUS_HOST_DISEASE	LEUKOCYTE_ACTIVATION	0.00021284
KEGG_ALLOGRAFT_REJECTION	POSITIVE_REGULATION_OF_T_CELL_ACTIVATION	0.0
BIOCARTA_THELPER_PATHWAY	T_CELL_ACTIVATION	0.0
KEGG_CHEMOKINE_SIGNALING_PATHWAY	NETPATH_IL_7_PATHWAY_DOWN	0.00036877
POSITIVE_REGULATION_OF_IMMUNE_SYSTEM_PROCESS	REACTOME_SIGNALING_BY_PDGF	0.0
REACTOME_INTEGRIN_CELL_SURFACE_INTERACTIONS	REGULATION_OF_RESPONSE_TO_STIMULUS	0.00018562
EXTERNAL_SIDE_OF_PLASMA_MEMBRANE	REGULATION_OF_PHOSPHORYLATION	0.00047117
BIOCARTA_INFLAM_PATHWAY	REACTOME_SEMAPHORIN_INTERACTIONS	0.00650351
NETPATH_IL_4_PATHWAY_UP	REGULATION_OF_I_KAPPAB_KINASE_NF_KAPPAB_CASCADE	0.00183369
BIOCARTA_NO2IL12_PATHWAY	KEGG_CELL_ADHESION_MOLECULES_CAMS	0.0
KEGG_CYTOSOLIC_DNA_SENSING_PATHWAY	REACTOME_DOWNSTREAM_TCR_SIGNALING	0.00126714
KEGG_SYSTEMIC_LUPUS_ERYTHEMATOSUS	STRUCTURAL_CONSTITUENT_OF_MUSCLE	0.00710957
KEGG_GRAFT_VERSUS_HOST_DISEASE	KEGG_LEUKOCYTE_TRANSENDOTHELIAL_MIGRATION	0.00571697
IMMUNE_RESPONSE	REACTOME_SEMAPHORIN_INTERACTIONS	0.0
REGULATION_OF_LYMPHOCYTE_ACTIVATION	REGULATION_OF_PHOSPHORYLATION	6.084e-05
KEGG_T_CELL_RECEPTOR_SIGNALING_PATHWAY	REGULATION_OF_T_CELL_ACTIVATION	0.0
CHEMOKINE_RECEPTOR_BINDING	NETPATH_IL_4_PATHWAY_DOWN	0.00596708
CELLULAR_CATION_HOMEOSTASIS	REGULATION_OF_RESPONSE_TO_STIMULUS	0.0
BIOCARTA_AMI_PATHWAY	NETPATH_T_CELL_RECEPTOR_PATHWAY	0.00170951
KEGG_VIRAL_MYOCARDITIS	REGULATION_OF_IMMUNE_SYSTEM_PROCESS	0.0
NETPATH_B_CELL_RECEPTOR_PATHWAY	NETPATH_IL_1_PATHWAY_DOWN	0.0
NETPATH_IL_7_PATHWAY_DOWN	POSITIVE_REGULATION_OF_IMMUNE_SYSTEM_PROCESS	0.00223195
CELLULAR_CATION_HOMEOSTASIS	REACTOME_COLLAGEN_MEDIATED_ACTIVATION_CASCADE	8.888e-05
CHEMICAL_HOMEOSTASIS	EXTERNAL_SIDE_OF_PLASMA_MEMBRANE	0.0
IMMUNE_RESPONSE	REGULATION_OF_RESPONSE_TO_STIMULUS	0.00122036
REACTOME_INITIAL_TRIGGERING_OF_COMPLEMENT	REACTOME_INTEGRIN_CELL_SURFACE_INTERACTIONS	0.00462631
BIOCARTA_TCRA_PATHWAY	REACTOME_CHEMOKINE_RECEPTORS_BIND_CHEMOKINES	0.00153036
BIOCARTA_IL17_PATHWAY	T_CELL_PROLIFERATION	0.0
CALCIUM_ION_TRANSPORT	PROTEIN_DOMAIN_SPECIFIC_BINDING	0.00582971
POSITIVE_REGULATION_OF_MULTICELLULAR_ORGANISMAL_PROCESS	REACTOME_RNA_POLYMERASE_I_PROMOTER_OPENING	0.00401637
CALCIUM_ION_TRANSPORT	REACTOME_SEMAPHORIN_INTERACTIONS	0.0061679
NETPATH_IL_7_PATHWAY_DOWN	REGULATION_OF_IMMUNE_SYSTEM_PROCESS	0.0024374
BIOCARTA_GRANULOCYTES_PATHWAY	G_PROTEIN_COUPLED_RECEPTOR_BINDING	0.00454422
EXTRACELLULAR_MATRIX_PART	NETPATH_T_CELL_RECEPTOR_PATHWAY	0.0005443
REACTOME_PHOSPHORYLATION_OF_CD3_AND_TCR_ZETA_CHAINS	REACTOME_PLATELET_ADHESION_TO_EXPOSED_COLLAGEN	0.00503793
BEHAVIOR	BIOCARTA_TCRA_PATHWAY	5.31e-06
DEFENSE_RESPONSE	KEGG_ASTHMA	0.00478588
BIOCARTA_THELPER_PATHWAY	REACTOME_CHEMOKINE_RECEPTORS_BIND_CHEMOKINES	0.00285054
KEGG_RIG_I_LIKE_RECEPTOR_SIGNALING_PATHWAY	POSITIVE_REGULATION_OF_CELL_PROLIFERATION	0.00082373
EXTRACELLULAR_MATRIX_STRUCTURAL_CONSTITUENT	ION_HOMEOSTASIS	0.00727833
CHEMOKINE_ACTIVITY	KEGG_LYSOSOME	0.00219799
KEGG_ANTIGEN_PROCESSING_AND_PRESENTATION	REACTOME_CELL_SURFACE_INTERACTIONS_AT_THE_VASCULAR_WALL	0.010222
GABA_RECEPTOR_ACTIVITY	KEGG_NATURAL_KILLER_CELL_MEDIATED_CYTOTOXICITY	0.00374113
REACTOME_INTEGRIN_CELL_SURFACE_INTERACTIONS	REACTOME_P2Y_RECEPTORS	0.00644016
KEGG_TOLL_LIKE_RECEPTOR_SIGNALING_PATHWAY	NETPATH_IL_5_PATHWAY_UP	0.02429803
CATION_HOMEOSTASIS	NEUROTRANSMITTER_BINDING	0.00791997
KEGG_ALLOGRAFT_REJECTION	REGULATION_OF_T_CELL_ACTIVATION	0.0
GABA_RECEPTOR_ACTIVITY	KEGG_LEUKOCYTE_TRANSENDOTHELIAL_MIGRATION	0.00126542
NETPATH_IL_1_PATHWAY_UP	POSITIVE_REGULATION_OF_CELL_PROLIFERATION	0.00599091
EXTRACELLULAR_MATRIX_PART	NETPATH_T_CELL_RECEPTOR_PATHWAY_DOWN	0.00152167
CORUM_55S_RIBOSOME,_MITOCHONDRIAL	REACTOME_HEMOSTASIS	0.00633663
NETPATH_KIT_RECEPTOR_PATHWAY_UP	REGULATION_OF_LYMPHOCYTE_ACTIVATION	0.00016827
BIOCARTA_CYTOKINE_PATHWAY	BIOCARTA_LAIR_PATHWAY	0.0045588
BIOCARTA_CTLA4_PATHWAY	REACTOME_PLATELET_ADHESION_TO_EXPOSED_COLLAGEN	0.00618298
POSITIVE_REGULATION_OF_T_CELL_ACTIVATION	REGULATION_OF_IMMUNE_SYSTEM_PROCESS	0.0
MUSCLE_CELL_DIFFERENTIATION	NETPATH_IL_2_PATHWAY_DOWN	0.00962967
BIOCARTA_TH1TH2_PATHWAY	KEGG_VIRAL_MYOCARDITIS	0.00128245
NETPATH_IL_1_PATHWAY_DOWN	POSITIVE_REGULATION_OF_CELL_CYCLE	0.00331889
CALCIUM_ION_TRANSPORT	KEGG_VIRAL_MYOCARDITIS	0.00270186
NETPATH_IL_1_PATHWAY_UP	REACTOME_CHEMOKINE_RECEPTORS_BIND_CHEMOKINES	0.01136677
NETPATH_IL_5_PATHWAY_UP	REACTOME_INTEGRIN_CELL_SURFACE_INTERACTIONS	0.0
BIOCARTA_CYTOKINE_PATHWAY	POSITIVE_REGULATION_OF_CELL_CYCLE	0.00642502
KEGG_NATURAL_KILLER_CELL_MEDIATED_CYTOTOXICITY	REACTOME_TRANSLOCATION_OF_ZAP70_TO_IMMUNOLOGICAL_SYNAPSE	0.0
KEGG_HEMATOPOIETIC_CELL_LINEAGE	NETPATH_B_CELL_RECEPTOR_PATHWAY_DOWN	0.0
LOCOMOTORY_BEHAVIOR	REACTOME_G_ALPHA_I_SIGNALLING_EVENTS	0.00798927
BIOCARTA_INFLAM_PATHWAY	REACTOME_SIGNALING_BY_PDGF	0.00089808
CELL_ACTIVATION	CHEMOKINE_RECEPTOR_BINDING	0.00279835
KEGG_LEISHMANIA_INFECTION	REACTOME_CHEMOKINE_RECEPTORS_BIND_CHEMOKINES	0.00027601
CALCIUM_ION_TRANSPORT	NETPATH_KIT_RECEPTOR_PATHWAY_UP	0.00194893
BIOCARTA_CTLA4_PATHWAY	REACTOME_AXON_GUIDANCE	0.0
EXTERNAL_SIDE_OF_PLASMA_MEMBRANE	REGULATION_OF_ANATOMICAL_STRUCTURE_MORPHOGENESIS	0.00093437
MUSCLE_CELL_DIFFERENTIATION	REACTOME_CELL_SURFACE_INTERACTIONS_AT_THE_VASCULAR_WALL	0.01417944
BIOCARTA_THELPER_PATHWAY	CHEMOKINE_ACTIVITY	0.00359747
LEUKOCYTE_ACTIVATION	NETPATH_IL_2_PATHWAY_DOWN	0.0
CORUM_55S_RIBOSOME,_MITOCHONDRIAL	KEGG_SMALL_CELL_LUNG_CANCER	0.00583216
BIOCARTA_TCYTOTOXIC_PATHWAY	KEGG_TYPE_I_DIABETES_MELLITUS	0.0
NETPATH_B_CELL_RECEPTOR_PATHWAY	NETPATH_T_CELL_RECEPTOR_PATHWAY	0.0
BIOCARTA_IL7_PATHWAY	REGULATION_OF_PHOSPHORYLATION	0.0002478
PROTEIN_DOMAIN_SPECIFIC_BINDING	REACTOME_CELL_SURFACE_INTERACTIONS_AT_THE_VASCULAR_WALL	0.0
REACTOME_CLASS_A1_RHODOPSIN_LIKE_RECEPTORS	REACTOME_HEMOSTASIS	0.0
KEGG_FOCAL_ADHESION	NETPATH_IL_4_PATHWAY_UP	0.0
BIOCARTA_TCRA_PATHWAY	KEGG_ALLOGRAFT_REJECTION	0.0
KEGG_CELL_ADHESION_MOLECULES_CAMS	LYMPHOCYTE_ACTIVATION	0.0
CHEMOKINE_RECEPTOR_BINDING	KEGG_LEUKOCYTE_TRANSENDOTHELIAL_MIGRATION	0.01055617
BIOCARTA_IL7_PATHWAY	REACTOME_COLLAGEN_MEDIATED_ACTIVATION_CASCADE	0.00025438
BIOCARTA_TOB1_PATHWAY	EXTRACELLULAR_MATRIX_PART	0.00513849
BIOCARTA_NO2IL12_PATHWAY	CELL_ACTIVATION	0.0
CELL_ACTIVATION	PROTEINACEOUS_EXTRACELLULAR_MATRIX	2.49e-05
CHEMOKINE_ACTIVITY	KEGG_LEISHMANIA_INFECTION	0.00543721
KEGG_SYSTEMIC_LUPUS_ERYTHEMATOSUS	RESPONSE_TO_VIRUS	0.00615463
BIOCARTA_TH1TH2_PATHWAY	REACTOME_GENERATION_OF_SECOND_MESSENGER_MOLECULES	0.00097579
BIOCARTA_TH1TH2_PATHWAY	NETPATH_B_CELL_RECEPTOR_PATHWAY	0.01034166
KEGG_ASTHMA	KEGG_CYTOKINE_CYTOKINE_RECEPTOR_INTERACTION	0.01499107
BIOCARTA_INFLAM_PATHWAY	REACTOME_NCAM1_INTERACTIONS	0.00552032
KEGG_PRIMARY_IMMUNODEFICIENCY	REACTOME_GENERATION_OF_SECOND_MESSENGER_MOLECULES	0.0
KEGG_LEISHMANIA_INFECTION	NETPATH_T_CELL_RECEPTOR_PATHWAY	0.0
KEGG_CHEMOKINE_SIGNALING_PATHWAY	REGULATION_OF_IMMUNE_SYSTEM_PROCESS	0.0
KEGG_CYTOSOLIC_DNA_SENSING_PATHWAY	NETPATH_KIT_RECEPTOR_PATHWAY_UP	0.0
CHEMICAL_HOMEOSTASIS	KEGG_LEUKOCYTE_TRANSENDOTHELIAL_MIGRATION	0.0
BIOCARTA_IL7_PATHWAY	REACTOME_IMMUNOREGULATORY_INTERACTIONS_BETWEEN_A_LYMPHOID_AND_A_NON_LYMPHOID_CELL	0.0
G_PROTEIN_COUPLED_RECEPTOR_BINDING	NETPATH_IL_2_PATHWAY_DOWN	0.0
KEGG_RIG_I_LIKE_RECEPTOR_SIGNALING_PATHWAY	REACTOME_TCR_SIGNALING	0.00146042
REGULATION_OF_PHOSPHORYLATION	T_CELL_PROLIFERATION	9.694e-05
KEGG_ANTIGEN_PROCESSING_AND_PRESENTATION	NETPATH_IL_3_PATHWAY_UP	0.00791077
KEGG_ALLOGRAFT_REJECTION	NETPATH_KIT_RECEPTOR_PATHWAY_UP	0.00044968
EXTRACELLULAR_MATRIX	REACTOME_FORMATION_OF_PLATELET_PLUG	0.0
KEGG_MATURITY_ONSET_DIABETES_OF_THE_YOUNG	REACTOME_DOWNSTREAM_TCR_SIGNALING	0.01028309
REACTOME_IMMUNOREGULATORY_INTERACTIONS_BETWEEN_A_LYMPHOID_AND_A_NON_LYMPHOID_CELL	REACTOME_INTEGRIN_CELL_SURFACE_INTERACTIONS	0.0
IMMUNOLOGICAL_SYNAPSE	POSITIVE_REGULATION_OF_T_CELL_PROLIFERATION	0.0
KEGG_NATURAL_KILLER_CELL_MEDIATED_CYTOTOXICITY	REACTOME_CELL_SURFACE_INTERACTIONS_AT_THE_VASCULAR_WALL	0.0
REGULATION_OF_ANATOMICAL_STRUCTURE_MORPHOGENESIS	ST_T_CELL_SIGNAL_TRANSDUCTION	0.0014262
REGULATION_OF_T_CELL_ACTIVATION	T_CELL_ACTIVATION	0.00029376
KEGG_NOD_LIKE_RECEPTOR_SIGNALING_PATHWAY	REACTOME_FORMATION_OF_PLATELET_PLUG	0.00021338
BEHAVIOR	KEGG_PRIMARY_IMMUNODEFICIENCY	0.0
PROTEIN_DOMAIN_SPECIFIC_BINDING	REACTOME_AXON_GUIDANCE	0.0
KEGG_SMALL_CELL_LUNG_CANCER	REACTOME_AXON_GUIDANCE	0.0
REACTOME_AXON_GUIDANCE	RESPONSE_TO_BIOTIC_STIMULUS	0.00024538
KEGG_ALLOGRAFT_REJECTION	REGULATION_OF_IMMUNE_SYSTEM_PROCESS	0.0
KEGG_GRAFT_VERSUS_HOST_DISEASE	REGULATION_OF_PHOSPHORYLATION	0.0062739
BIOCARTA_IL17_PATHWAY	CHANNEL_REGULATOR_ACTIVITY	0.00510662
NETPATH_EGFR1_PATHWAY_UP	REACTOME_IMMUNOREGULATORY_INTERACTIONS_BETWEEN_A_LYMPHOID_AND_A_NON_LYMPHOID_CELL	0.0
RESPONSE_TO_BIOTIC_STIMULUS	STRUCTURAL_CONSTITUENT_OF_MUSCLE	0.00563853
BIOCARTA_TH1TH2_PATHWAY	KEGG_AUTOIMMUNE_THYROID_DISEASE	0.0001642
BIOCARTA_THELPER_PATHWAY	NETPATH_T_CELL_RECEPTOR_PATHWAY	0.0
BIOCARTA_TCRA_PATHWAY	POSITIVE_REGULATION_OF_CELL_PROLIFERATION	0.0
CELL_MATURATION	NETPATH_B_CELL_RECEPTOR_PATHWAY	0.01067282
REACTOME_COSTIMULATION_BY_THE_CD28_FAMILY	REACTOME_PLATELET_ACTIVATION	0.0
CHEMICAL_HOMEOSTASIS	REGULATION_OF_T_CELL_ACTIVATION	0.0
CELLULAR_CATION_HOMEOSTASIS	REACTOME_CLASS_A1_RHODOPSIN_LIKE_RECEPTORS	0.0
BIOCARTA_THELPER_PATHWAY	LYMPHOCYTE_ACTIVATION	0.0
EXTERNAL_SIDE_OF_PLASMA_MEMBRANE	RESPONSE_TO_BIOTIC_STIMULUS	0.00013716
KEGG_HEMATOPOIETIC_CELL_LINEAGE	REACTOME_TRANSLOCATION_OF_ZAP70_TO_IMMUNOLOGICAL_SYNAPSE	0.0
BIOCARTA_AMI_PATHWAY	KEGG_NATURAL_KILLER_CELL_MEDIATED_CYTOTOXICITY	0.00286466
CALCIUM_ION_TRANSPORT	REACTOME_TCR_SIGNALING	0.00537938
KEGG_VIRAL_MYOCARDITIS	REACTOME_SIGNALING_BY_PDGF	0.0
KEGG_ECM_RECEPTOR_INTERACTION	NETPATH_B_CELL_RECEPTOR_PATHWAY_DOWN	0.0
BIOCARTA_LAIR_PATHWAY	POSITIVE_REGULATION_OF_T_CELL_ACTIVATION	0.00050932
BIOCARTA_LAIR_PATHWAY	POSITIVE_REGULATION_OF_IMMUNE_SYSTEM_PROCESS	0.00053677
BIOCARTA_ACE2_PATHWAY	CYTOKINE_ACTIVITY	0.00012184
KEGG_AUTOIMMUNE_THYROID_DISEASE	STRUCTURAL_CONSTITUENT_OF_MUSCLE	0.00479327
BIOCARTA_NO2IL12_PATHWAY	REACTOME_AXON_GUIDANCE	0.0
CHANNEL_REGULATOR_ACTIVITY	NETPATH_IL_5_PATHWAY_UP	0.00604654
AUXILIARY_TRANSPORT_PROTEIN_ACTIVITY	REGULATION_OF_T_CELL_ACTIVATION	0.00674762
DEVELOPMENTAL_MATURATION	REACTOME_COLLAGEN_MEDIATED_ACTIVATION_CASCADE	0.00634831
BIOCARTA_NO2IL12_PATHWAY	BIOCARTA_TOB1_PATHWAY	2.868e-05
NETPATH_EGFR1_PATHWAY_UP	NETPATH_KIT_RECEPTOR_PATHWAY_UP	0.0
BIOCARTA_AMI_PATHWAY	BIOCARTA_THELPER_PATHWAY	0.00535117
NETPATH_T_CELL_RECEPTOR_PATHWAY_DOWN	REACTOME_FORMATION_OF_PLATELET_PLUG	0.0
KEGG_PRIMARY_IMMUNODEFICIENCY	LOCOMOTORY_BEHAVIOR	1.687e-05
REACTOME_P2Y_RECEPTORS	REACTOME_PLATELET_ACTIVATION	0.00934883
KEGG_ASTHMA	NETPATH_IL_5_PATHWAY_UP	0.00527248
KEGG_CHEMOKINE_SIGNALING_PATHWAY	REGULATION_OF_T_CELL_ACTIVATION	0.0
ION_HOMEOSTASIS	REACTOME_NCAM1_INTERACTIONS	0.01147821
BASEMENT_MEMBRANE	KEGG_HEMATOPOIETIC_CELL_LINEAGE	0.00019069
AUXILIARY_TRANSPORT_PROTEIN_ACTIVITY	MUSCLE_CELL_DIFFERENTIATION	0.00551453
MUSCLE_CELL_DIFFERENTIATION	POSITIVE_REGULATION_OF_T_CELL_ACTIVATION	0.00511588
NETPATH_B_CELL_RECEPTOR_PATHWAY	NEUROPEPTIDE_BINDING	0.00503032
REACTOME_IMMUNOREGULATORY_INTERACTIONS_BETWEEN_A_LYMPHOID_AND_A_NON_LYMPHOID_CELL	REGULATION_OF_LYMPHOCYTE_ACTIVATION	0.0
IMMUNOLOGICAL_SYNAPSE	KEGG_LEUKOCYTE_TRANSENDOTHELIAL_MIGRATION	0.0
KEGG_ALLOGRAFT_REJECTION	REACTOME_IMMUNOREGULATORY_INTERACTIONS_BETWEEN_A_LYMPHOID_AND_A_NON_LYMPHOID_CELL	0.0
NETPATH_IL_3_PATHWAY_UP	REACTOME_GENERATION_OF_SECOND_MESSENGER_MOLECULES	4.4e-05
POSITIVE_REGULATION_OF_IMMUNE_SYSTEM_PROCESS	ST_T_CELL_SIGNAL_TRANSDUCTION	0.0
BIOCARTA_IL17_PATHWAY	NETPATH_B_CELL_RECEPTOR_PATHWAY	0.0
BIOCARTA_ACE2_PATHWAY	KEGG_NOD_LIKE_RECEPTOR_SIGNALING_PATHWAY	0.00678026
NETPATH_IL_7_PATHWAY_DOWN	REACTOME_CLASS_A1_RHODOPSIN_LIKE_RECEPTORS	0.00162218
EXTRACELLULAR_MATRIX_PART	NETPATH_EGFR1_PATHWAY_UP	0.00054003
CHEMICAL_HOMEOSTASIS	NETPATH_B_CELL_RECEPTOR_PATHWAY	0.0
BIOCARTA_IL17_PATHWAY	KEGG_NOD_LIKE_RECEPTOR_SIGNALING_PATHWAY	0.00606028
CHEMOKINE_RECEPTOR_BINDING	EXTRACELLULAR_MATRIX	0.0
CHEMICAL_HOMEOSTASIS	POSITIVE_REGULATION_OF_T_CELL_ACTIVATION	0.00049327
EXTERNAL_SIDE_OF_PLASMA_MEMBRANE	REACTOME_PLATELET_ADHESION_TO_EXPOSED_COLLAGEN	0.006185
BEHAVIOR	KEGG_TOLL_LIKE_RECEPTOR_SIGNALING_PATHWAY	0.0
EXTRACELLULAR_MATRIX	REACTOME_DOWNSTREAM_TCR_SIGNALING	0.00696888
LEUKOCYTE_ACTIVATION	POSITIVE_REGULATION_OF_MULTICELLULAR_ORGANISMAL_PROCESS	0.0
KEGG_ALLOGRAFT_REJECTION	POSITIVE_REGULATION_OF_IMMUNE_SYSTEM_PROCESS	0.0
EXTRACELLULAR_MATRIX_PART	NETPATH_IL_4_PATHWAY_DOWN	0.00047216
BIOCARTA_TH1TH2_PATHWAY	KEGG_LEUKOCYTE_TRANSENDOTHELIAL_MIGRATION	0.00599242
NETPATH_EGFR1_PATHWAY_UP	REGULATION_OF_PHOSPHORYLATION	0.000542
BIOCARTA_ACE2_PATHWAY	REACTOME_CELL_SURFACE_INTERACTIONS_AT_THE_VASCULAR_WALL	0.00358199
CYTOKINE_ACTIVITY	KEGG_FOCAL_ADHESION	0.0
POSITIVE_REGULATION_OF_CELL_CYCLE	T_CELL_PROLIFERATION	0.00561236
LYMPHOCYTE_ACTIVATION	REACTOME_TCR_SIGNALING	0.0
BIOCARTA_ACE2_PATHWAY	LOCOMOTORY_BEHAVIOR	0.00585686
KEGG_NOD_LIKE_RECEPTOR_SIGNALING_PATHWAY	RESPONSE_TO_VIRUS	0.00031859
CHANNEL_REGULATOR_ACTIVITY	T_CELL_ACTIVATION	0.00467114
BASEMENT_MEMBRANE	KEGG_ANTIGEN_PROCESSING_AND_PRESENTATION	0.00653561
KEGG_TYPE_I_DIABETES_MELLITUS	REACTOME_HEMOSTASIS	0.019991
CORUM_55S_RIBOSOME,_MITOCHONDRIAL	KEGG_NATURAL_KILLER_CELL_MEDIATED_CYTOTOXICITY	0.00396058
BIOCARTA_GRANULOCYTES_PATHWAY	REACTOME_CELL_SURFACE_INTERACTIONS_AT_THE_VASCULAR_WALL	0.0
DEVELOPMENTAL_MATURATION	KEGG_HEMATOPOIETIC_CELL_LINEAGE	0.00595873
AUXILIARY_TRANSPORT_PROTEIN_ACTIVITY	REGULATION_OF_ANATOMICAL_STRUCTURE_MORPHOGENESIS	0.00528732
KEGG_INTESTINAL_IMMUNE_NETWORK_FOR_IGA_PRODUCTION	LOCOMOTORY_BEHAVIOR	0.00055342
KEGG_TYPE_I_DIABETES_MELLITUS	T_CELL_ACTIVATION	0.0
KEGG_PRIMARY_IMMUNODEFICIENCY	NETPATH_EGFR1_PATHWAY_UP	0.00296449
BASEMENT_MEMBRANE	KEGG_GRAFT_VERSUS_HOST_DISEASE	0.00510018
KEGG_HEMATOPOIETIC_CELL_LINEAGE	REACTOME_PLATELET_ADHESION_TO_EXPOSED_COLLAGEN	0.0
BIOCARTA_INFLAM_PATHWAY	KEGG_CYTOSOLIC_DNA_SENSING_PATHWAY	0.00577026
KEGG_LEUKOCYTE_TRANSENDOTHELIAL_MIGRATION	NEUROTRANSMITTER_BINDING	0.00992212
REGULATION_OF_RESPONSE_TO_STIMULUS	ST_T_CELL_SIGNAL_TRANSDUCTION	0.0
BIOCARTA_IL17_PATHWAY	KEGG_ASTHMA	0.00546417
REACTOME_TCR_SIGNALING	REGULATION_OF_PHOSPHORYLATION	0.00037701
BIOCARTA_NO2IL12_PATHWAY	KEGG_FOCAL_ADHESION	0.02376633
LOCOMOTORY_BEHAVIOR	REACTOME_INTEGRIN_CELL_SURFACE_INTERACTIONS	0.0
REACTOME_PEPTIDE_LIGAND_BINDING_RECEPTORS	ST_T_CELL_SIGNAL_TRANSDUCTION	0.00047239
KEGG_CHEMOKINE_SIGNALING_PATHWAY	POSITIVE_REGULATION_OF_T_CELL_ACTIVATION	0.0
KEGG_FOCAL_ADHESION	REACTOME_BOTULINUM_NEUROTOXICITY	0.00087734
BIOCARTA_THELPER_PATHWAY	REACTOME_PEPTIDE_LIGAND_BINDING_RECEPTORS	0.00335988
KEGG_ECM_RECEPTOR_INTERACTION	LYMPHOCYTE_ACTIVATION	0.0
NETPATH_B_CELL_RECEPTOR_PATHWAY	REACTOME_INITIAL_TRIGGERING_OF_COMPLEMENT	0.01128713
CHANNEL_REGULATOR_ACTIVITY	NETPATH_IL_1_PATHWAY_UP	0.0055838
BIOCARTA_CTL_PATHWAY	POSITIVE_REGULATION_OF_CELL_PROLIFERATION	0.0
POSITIVE_REGULATION_OF_T_CELL_ACTIVATION	REACTOME_SIGNALING_BY_PDGF	0.0
KEGG_SMALL_CELL_LUNG_CANCER	NETPATH_KIT_RECEPTOR_PATHWAY_UP	0.0
POSITIVE_REGULATION_OF_MULTICELLULAR_ORGANISMAL_PROCESS	POSITIVE_REGULATION_OF_T_CELL_ACTIVATION	0.0001073
KEGG_CELL_ADHESION_MOLECULES_CAMS	KEGG_LYSOSOME	0.03582687
EXTERNAL_SIDE_OF_PLASMA_MEMBRANE	NETPATH_IL_7_PATHWAY_DOWN	0.00066143
CATION_HOMEOSTASIS	NETPATH_EGFR1_PATHWAY_UP	0.01004994
KEGG_CYTOSOLIC_DNA_SENSING_PATHWAY	REACTOME_CHEMOKINE_RECEPTORS_BIND_CHEMOKINES	1.13e-05
EXTRACELLULAR_MATRIX	KEGG_FOCAL_ADHESION	0.0
IMMUNE_RESPONSE	KEGG_CHEMOKINE_SIGNALING_PATHWAY	0.0
LOCOMOTORY_BEHAVIOR	ST_T_CELL_SIGNAL_TRANSDUCTION	0.0
BIOCARTA_GRANULOCYTES_PATHWAY	NETPATH_IL_5_PATHWAY_UP	0.0
G_PROTEIN_COUPLED_RECEPTOR_BINDING	NETPATH_IL_4_PATHWAY_UP	0.00011937
BIOCARTA_CTLA4_PATHWAY	KEGG_LEUKOCYTE_TRANSENDOTHELIAL_MIGRATION	0.0
KEGG_RIG_I_LIKE_RECEPTOR_SIGNALING_PATHWAY	REACTOME_PLATELET_ADHESION_TO_EXPOSED_COLLAGEN	0.00314841
BEHAVIOR	NETPATH_IL_5_PATHWAY_UP	0.00148414
KEGG_ASTHMA	NETPATH_IL_1_PATHWAY_UP	0.00559241
NETPATH_IL_1_PATHWAY_UP	POSITIVE_REGULATION_OF_IMMUNE_SYSTEM_PROCESS	0.00808853
CELL_MATURATION	NETPATH_IL_7_PATHWAY_DOWN	0.00554256
REACTOME_HEMOSTASIS	REGULATION_OF_RESPONSE_TO_STIMULUS	0.0
REACTOME_FORMATION_OF_PLATELET_PLUG	REACTOME_PROTEOLYTIC_CLEAVAGE_OF_SNARE_COMPLEX_PROTEINS	0.00204574
KEGG_NOD_LIKE_RECEPTOR_SIGNALING_PATHWAY	REGULATION_OF_LYMPHOCYTE_ACTIVATION	0.00066691
BIOCARTA_ACE2_PATHWAY	CARBOXYPEPTIDASE_ACTIVITY	0.00544167
GABA_RECEPTOR_ACTIVITY	ST_T_CELL_SIGNAL_TRANSDUCTION	0.00562612
EXTERNAL_SIDE_OF_PLASMA_MEMBRANE	NETPATH_B_CELL_RECEPTOR_PATHWAY	0.0
NETPATH_B_CELL_RECEPTOR_PATHWAY_DOWN	REACTOME_COSTIMULATION_BY_THE_CD28_FAMILY	0.0
BIOCARTA_TCRA_PATHWAY	REACTOME_NCAM1_INTERACTIONS	0.00686724
KEGG_SMALL_CELL_LUNG_CANCER	POSITIVE_REGULATION_OF_CELL_PROLIFERATION	0.0
IMMUNOLOGICAL_SYNAPSE	PROTEIN_DOMAIN_SPECIFIC_BINDING	0.0
KEGG_SMALL_CELL_LUNG_CANCER	NETPATH_IL_1_PATHWAY_DOWN	0.0
NEUROPEPTIDE_RECEPTOR_ACTIVITY	REACTOME_SIGNALING_BY_PDGF	0.0052346
KEGG_ALLOGRAFT_REJECTION	POSITIVE_REGULATION_OF_MULTICELLULAR_ORGANISMAL_PROCESS	0.0
KEGG_TYPE_I_DIABETES_MELLITUS	NETPATH_IL_2_PATHWAY_DOWN	0.00103408
NETPATH_IL_2_PATHWAY_DOWN	REACTOME_CHEMOKINE_RECEPTORS_BIND_CHEMOKINES	0.0
KEGG_CHEMOKINE_SIGNALING_PATHWAY	REACTOME_SIGNALING_BY_PDGF	0.0
BIOCARTA_LAIR_PATHWAY	BIOCARTA_NO2IL12_PATHWAY	0.00633195
BIOCARTA_IL7_PATHWAY	REACTOME_PHOSPHORYLATION_OF_CD3_AND_TCR_ZETA_CHAINS	0.0
NETPATH_B_CELL_RECEPTOR_PATHWAY	NETPATH_B_CELL_RECEPTOR_PATHWAY_DOWN	0.0
BIOCARTA_THELPER_PATHWAY	POSITIVE_REGULATION_OF_CELL_PROLIFERATION	0.0
BASEMENT_MEMBRANE	REACTOME_COSTIMULATION_BY_THE_CD28_FAMILY	0.00126358
KEGG_ASTHMA	NETPATH_IL_4_PATHWAY_UP	0.00982823
CATION_HOMEOSTASIS	REACTOME_BOTULINUM_NEUROTOXICITY	0.00315037
EXTRACELLULAR_MATRIX	POSITIVE_REGULATION_OF_CELL_PROLIFERATION	0.0
KEGG_CYTOKINE_CYTOKINE_RECEPTOR_INTERACTION	KEGG_GRAFT_VERSUS_HOST_DISEASE	0.06084261
KEGG_FOCAL_ADHESION	NETPATH_IL_6_PATHWAY_UP	0.0
KEGG_HEMATOPOIETIC_CELL_LINEAGE	POSITIVE_REGULATION_OF_IMMUNE_SYSTEM_PROCESS	0.0
KEGG_VIRAL_MYOCARDITIS	REACTOME_PLATELET_ADHESION_TO_EXPOSED_COLLAGEN	0.00863642
POSITIVE_REGULATION_OF_IMMUNE_SYSTEM_PROCESS	REACTOME_PD1_SIGNALING	0.0
GABA_RECEPTOR_ACTIVITY	NETPATH_KIT_RECEPTOR_PATHWAY_UP	0.00336764
KEGG_LEUKOCYTE_TRANSENDOTHELIAL_MIGRATION	REACTOME_PHOSPHORYLATION_OF_CD3_AND_TCR_ZETA_CHAINS	0.0
DEFENSE_RESPONSE	PROTEIN_DOMAIN_SPECIFIC_BINDING	0.0
DEFENSE_RESPONSE	KEGG_RIG_I_LIKE_RECEPTOR_SIGNALING_PATHWAY	0.00054389
KEGG_ALLOGRAFT_REJECTION	LEUKOCYTE_ACTIVATION	0.0
BIOCARTA_CTLA4_PATHWAY	REACTOME_DOWNSTREAM_TCR_SIGNALING	0.0
EXTERNAL_SIDE_OF_PLASMA_MEMBRANE	NETPATH_T_CELL_RECEPTOR_PATHWAY_DOWN	0.0014475
KEGG_CHEMOKINE_SIGNALING_PATHWAY	RESPONSE_TO_VIRUS	0.0
BIOCARTA_NO2IL12_PATHWAY	NETPATH_IL_1_PATHWAY_DOWN	0.00548817
KEGG_ANTIGEN_PROCESSING_AND_PRESENTATION	NETPATH_IL_1_PATHWAY_UP	0.02565011
BIOCARTA_INFLAM_PATHWAY	CYTOKINE_ACTIVITY	0.00240708
AUXILIARY_TRANSPORT_PROTEIN_ACTIVITY	KEGG_FOCAL_ADHESION	0.01499799
KEGG_CYTOKINE_CYTOKINE_RECEPTOR_INTERACTION	NETPATH_IL_5_PATHWAY_UP	8.426e-05
LEUKOCYTE_ACTIVATION	REACTOME_GENERATION_OF_SECOND_MESSENGER_MOLECULES	0.0
POSITIVE_REGULATION_OF_LYMPHOCYTE_ACTIVATION	REACTOME_PHOSPHORYLATION_OF_CD3_AND_TCR_ZETA_CHAINS	0.0
DEFENSE_RESPONSE	KEGG_NATURAL_KILLER_CELL_MEDIATED_CYTOTOXICITY	0.0
KEGG_CELL_ADHESION_MOLECULES_CAMS	NETPATH_IL_2_PATHWAY_DOWN	0.0
BIOCARTA_TH1TH2_PATHWAY	KEGG_HEMATOPOIETIC_CELL_LINEAGE	0.00726733
BIOCARTA_TOB1_PATHWAY	KEGG_CELL_ADHESION_MOLECULES_CAMS	0.0
REACTOME_PLATELET_ADHESION_TO_EXPOSED_COLLAGEN	REACTOME_RNA_POLYMERASE_I_PROMOTER_OPENING	0.00467277
REACTOME_COLLAGEN_MEDIATED_ACTIVATION_CASCADE	REGULATION_OF_T_CELL_ACTIVATION	0.00038646
MUSCLE_CELL_DIFFERENTIATION	NETPATH_T_CELL_RECEPTOR_PATHWAY_DOWN	0.00661574
ION_HOMEOSTASIS	REACTOME_CELL_SURFACE_INTERACTIONS_AT_THE_VASCULAR_WALL	0.0
KEGG_PRIMARY_IMMUNODEFICIENCY	KEGG_T_CELL_RECEPTOR_SIGNALING_PATHWAY	0.0
REGULATION_OF_IMMUNE_SYSTEM_PROCESS	REGULATION_OF_PHOSPHORYLATION	0.00102717
REACTOME_CELL_SURFACE_INTERACTIONS_AT_THE_VASCULAR_WALL	REACTOME_COLLAGEN_MEDIATED_ACTIVATION_CASCADE	0.0
KEGG_NOD_LIKE_RECEPTOR_SIGNALING_PATHWAY	KEGG_T_CELL_RECEPTOR_SIGNALING_PATHWAY	0.0004765
BIOCARTA_TCYTOTOXIC_PATHWAY	KEGG_CYTOKINE_CYTOKINE_RECEPTOR_INTERACTION	0.00251864
ION_HOMEOSTASIS	REGULATION_OF_ANATOMICAL_STRUCTURE_MORPHOGENESIS	0.00017586
BIOCARTA_NO2IL12_PATHWAY	POSITIVE_REGULATION_OF_T_CELL_ACTIVATION	0.0
REGULATION_OF_LYMPHOCYTE_ACTIVATION	T_CELL_ACTIVATION	0.00028347
DEVELOPMENTAL_MATURATION	KEGG_SMALL_CELL_LUNG_CANCER	0.00893389
NETPATH_IL_3_PATHWAY_UP	REACTOME_PD1_SIGNALING	2.46e-05
EXTRACELLULAR_MATRIX_PART	REACTOME_PD1_SIGNALING	0.00381384
BIOCARTA_TOB1_PATHWAY	NETPATH_IL_6_PATHWAY_UP	0.00013825
REACTOME_CELL_SURFACE_INTERACTIONS_AT_THE_VASCULAR_WALL	REACTOME_INITIAL_TRIGGERING_OF_COMPLEMENT	0.00333449
KEGG_PRIMARY_IMMUNODEFICIENCY	NETPATH_IL_2_PATHWAY_DOWN	0.0
CATION_HOMEOSTASIS	G_PROTEIN_COUPLED_RECEPTOR_BINDING	0.0
CELLULAR_DEFENSE_RESPONSE	REGULATION_OF_LYMPHOCYTE_ACTIVATION	0.0
BIOCARTA_TCRA_PATHWAY	REACTOME_HEMOSTASIS	0.0
NETPATH_ID_PATHWAY_DOWN	REACTOME_PD1_SIGNALING	0.00515511
G_PROTEIN_COUPLED_RECEPTOR_BINDING	LYMPHOCYTE_ACTIVATION	0.00861726
KEGG_CHEMOKINE_SIGNALING_PATHWAY	REACTOME_CELL_SURFACE_INTERACTIONS_AT_THE_VASCULAR_WALL	0.0
CELLULAR_DEFENSE_RESPONSE	CHEMICAL_HOMEOSTASIS	0.0
NETPATH_IL_1_PATHWAY_DOWN	REGULATION_OF_I_KAPPAB_KINASE_NF_KAPPAB_CASCADE	0.0006693
CELL_ACTIVATION	LOCOMOTORY_BEHAVIOR	0.0
KEGG_SYSTEMIC_LUPUS_ERYTHEMATOSUS	REACTOME_INITIAL_TRIGGERING_OF_COMPLEMENT	0.0
BIOCARTA_LAIR_PATHWAY	EXTRACELLULAR_MATRIX	0.0
BIOCARTA_INFLAM_PATHWAY	NETPATH_IL_7_PATHWAY_DOWN	0.00275296
IMMUNOLOGICAL_SYNAPSE	NETPATH_IL_1_PATHWAY_UP	0.00476321
KEGG_SYSTEMIC_LUPUS_ERYTHEMATOSUS	REACTOME_CLASS_A1_RHODOPSIN_LIKE_RECEPTORS	0.01944501
BIOCARTA_TOB1_PATHWAY	KEGG_INTESTINAL_IMMUNE_NETWORK_FOR_IGA_PRODUCTION	0.0
BIOCARTA_LAIR_PATHWAY	KEGG_ECM_RECEPTOR_INTERACTION	0.0
BIOCARTA_THELPER_PATHWAY	REACTOME_CELL_SURFACE_INTERACTIONS_AT_THE_VASCULAR_WALL	0.0
KEGG_LEISHMANIA_INFECTION	NETPATH_IL_5_PATHWAY_UP	0.00012305
KEGG_ALLOGRAFT_REJECTION	KEGG_HEMATOPOIETIC_CELL_LINEAGE	0.0
KEGG_ALLOGRAFT_REJECTION	KEGG_LYSOSOME	0.00875661
POSITIVE_REGULATION_OF_T_CELL_PROLIFERATION	REACTOME_PLATELET_ACTIVATION	0.00069533
G_PROTEIN_COUPLED_RECEPTOR_BINDING	KEGG_T_CELL_RECEPTOR_SIGNALING_PATHWAY	0.00201169
BIOCARTA_IL7_PATHWAY	REACTOME_G_ALPHA_I_SIGNALLING_EVENTS	0.0
CELLULAR_DEFENSE_RESPONSE	LEUKOCYTE_ACTIVATION	0.0
NETPATH_IL_1_PATHWAY_UP	REACTOME_CELL_SURFACE_INTERACTIONS_AT_THE_VASCULAR_WALL	0.06726745
NETPATH_KIT_RECEPTOR_PATHWAY_UP	REACTOME_COLLAGEN_MEDIATED_ACTIVATION_CASCADE	0.00862523
BEHAVIOR	KEGG_T_CELL_RECEPTOR_SIGNALING_PATHWAY	0.0
BIOCARTA_CYTOKINE_PATHWAY	BIOCARTA_TCRA_PATHWAY	0.00523656
CELLULAR_CATION_HOMEOSTASIS	LYMPHOCYTE_ACTIVATION	0.0
KEGG_NOD_LIKE_RECEPTOR_SIGNALING_PATHWAY	LYMPHOCYTE_ACTIVATION	0.00041179
KEGG_INTESTINAL_IMMUNE_NETWORK_FOR_IGA_PRODUCTION	KEGG_NATURAL_KILLER_CELL_MEDIATED_CYTOTOXICITY	0.00174907
CYTOKINE_ACTIVITY	POSITIVE_REGULATION_OF_LYMPHOCYTE_ACTIVATION	0.00022975
NETPATH_NOTCH_PATHWAY_UP	REACTOME_PEPTIDE_LIGAND_BINDING_RECEPTORS	0.00821424
BIOCARTA_TCYTOTOXIC_PATHWAY	KEGG_ECM_RECEPTOR_INTERACTION	0.00013991
BEHAVIOR	NETPATH_IL_3_PATHWAY_UP	0.00016728
G_PROTEIN_COUPLED_RECEPTOR_BINDING	REACTOME_FORMATION_OF_PLATELET_PLUG	0.00245069
KEGG_ANTIGEN_PROCESSING_AND_PRESENTATION	NETPATH_NOTCH_PATHWAY_UP	0.01167394
CELLULAR_CATION_HOMEOSTASIS	REACTOME_COSTIMULATION_BY_THE_CD28_FAMILY	0.0
REACTOME_DOWNSTREAM_TCR_SIGNALING	REACTOME_PLATELET_ACTIVATION	0.00042658
NETPATH_T_CELL_RECEPTOR_PATHWAY_DOWN	REACTOME_TRANSLOCATION_OF_ZAP70_TO_IMMUNOLOGICAL_SYNAPSE	0.00257763
COLLAGEN	REACTOME_SIGNALING_BY_PDGF	0.00020509
KEGG_TOLL_LIKE_RECEPTOR_SIGNALING_PATHWAY	NETPATH_KIT_RECEPTOR_PATHWAY_UP	0.0
BEHAVIOR	KEGG_AUTOIMMUNE_THYROID_DISEASE	0.00457553
BIOCARTA_TOB1_PATHWAY	MUSCLE_CELL_DIFFERENTIATION	0.00630588
CALCIUM_ION_TRANSPORT	REACTOME_GENERATION_OF_SECOND_MESSENGER_MOLECULES	0.00440696
BIOCARTA_IL17_PATHWAY	NETPATH_NOTCH_PATHWAY_UP	0.00655221
KEGG_TYPE_I_DIABETES_MELLITUS	NETPATH_EGFR1_PATHWAY_UP	0.01177054
KEGG_HEMATOPOIETIC_CELL_LINEAGE	NETPATH_T_CELL_RECEPTOR_PATHWAY	0.0
KEGG_CHEMOKINE_SIGNALING_PATHWAY	LOCOMOTORY_BEHAVIOR	0.0
KEGG_ALLOGRAFT_REJECTION	NETPATH_IL_4_PATHWAY_DOWN	0.00763113
EXTRACELLULAR_MATRIX	REACTOME_CLASS_A1_RHODOPSIN_LIKE_RECEPTORS	6.64e-06
CATION_HOMEOSTASIS	NETPATH_T_CELL_RECEPTOR_PATHWAY	0.0
BIOCARTA_CYTOKINE_PATHWAY	EXTRACELLULAR_MATRIX	0.0021958
KEGG_CYTOKINE_CYTOKINE_RECEPTOR_INTERACTION	KEGG_FOCAL_ADHESION	0.0
BIOCARTA_AMI_PATHWAY	REACTOME_G_ALPHA_I_SIGNALLING_EVENTS	0.01002311
CELLULAR_CATION_HOMEOSTASIS	REGULATION_OF_LYMPHOCYTE_ACTIVATION	0.00036668
POSITIVE_REGULATION_OF_T_CELL_ACTIVATION	REGULATION_OF_LYMPHOCYTE_ACTIVATION	0.00119017
REACTOME_CLASS_A1_RHODOPSIN_LIKE_RECEPTORS	REACTOME_PROTEOLYTIC_CLEAVAGE_OF_SNARE_COMPLEX_PROTEINS	0.00480868
CYTOKINE_ACTIVITY	NETPATH_KIT_RECEPTOR_PATHWAY_UP	0.0
BIOCARTA_TH1TH2_PATHWAY	KEGG_GRAFT_VERSUS_HOST_DISEASE	0.00123837
NETPATH_IL_2_PATHWAY_DOWN	RESPONSE_TO_VIRUS	0.0
REACTOME_GENERATION_OF_SECOND_MESSENGER_MOLECULES	REACTOME_IMMUNOREGULATORY_INTERACTIONS_BETWEEN_A_LYMPHOID_AND_A_NON_LYMPHOID_CELL	0.0
CELLULAR_CATION_HOMEOSTASIS	REACTOME_DOWNSTREAM_TCR_SIGNALING	0.0
KEGG_SMALL_CELL_LUNG_CANCER	REACTOME_SIGNALING_BY_PDGF	0.0
PROTEINACEOUS_EXTRACELLULAR_MATRIX	REACTOME_PLATELET_ACTIVATION	0.0
BIOCARTA_TOB1_PATHWAY	NETPATH_B_CELL_RECEPTOR_PATHWAY_DOWN	0.0
BIOCARTA_AMI_PATHWAY	REACTOME_AXON_GUIDANCE	0.00260911
KEGG_MATURITY_ONSET_DIABETES_OF_THE_YOUNG	NETPATH_IL_1_PATHWAY_DOWN	0.00573432
NETPATH_T_CELL_RECEPTOR_PATHWAY	PROTEINACEOUS_EXTRACELLULAR_MATRIX	0.00092256
G_PROTEIN_COUPLED_RECEPTOR_BINDING	POSITIVE_REGULATION_OF_CELL_PROLIFERATION	0.00458961
LOCOMOTORY_BEHAVIOR	REACTOME_TCR_SIGNALING	0.0
BIOCARTA_CTL_PATHWAY	NETPATH_T_CELL_RECEPTOR_PATHWAY_DOWN	0.00359351
CELL_ACTIVATION	KEGG_MATURITY_ONSET_DIABETES_OF_THE_YOUNG	0.004201
KEGG_NOD_LIKE_RECEPTOR_SIGNALING_PATHWAY	KEGG_RIG_I_LIKE_RECEPTOR_SIGNALING_PATHWAY	0.00124129
EXTRACELLULAR_MATRIX_PART	RESPONSE_TO_BIOTIC_STIMULUS	0.00739732
IMMUNE_RESPONSE	KEGG_TYPE_I_DIABETES_MELLITUS	0.0
BIOCARTA_TCRA_PATHWAY	REGULATION_OF_ANATOMICAL_STRUCTURE_MORPHOGENESIS	0.0026685
LOCOMOTORY_BEHAVIOR	REACTOME_NCAM1_INTERACTIONS	0.00303487
BIOCARTA_NO2IL12_PATHWAY	KEGG_GRAFT_VERSUS_HOST_DISEASE	0.0
KEGG_CELL_ADHESION_MOLECULES_CAMS	REACTOME_IMMUNOREGULATORY_INTERACTIONS_BETWEEN_A_LYMPHOID_AND_A_NON_LYMPHOID_CELL	0.0
KEGG_FOCAL_ADHESION	REACTOME_CHEMOKINE_RECEPTORS_BIND_CHEMOKINES	0.00453374
POSITIVE_REGULATION_OF_T_CELL_ACTIVATION	REACTOME_PHOSPHORYLATION_OF_CD3_AND_TCR_ZETA_CHAINS	0.0
NETPATH_T_CELL_RECEPTOR_PATHWAY_DOWN	RESPONSE_TO_VIRUS	0.00182653
BIOCARTA_CTLA4_PATHWAY	REACTOME_INTEGRIN_CELL_SURFACE_INTERACTIONS	0.0
KEGG_LEUKOCYTE_TRANSENDOTHELIAL_MIGRATION	REGULATION_OF_IMMUNE_SYSTEM_PROCESS	0.0
KEGG_LEISHMANIA_INFECTION	KEGG_MATURITY_ONSET_DIABETES_OF_THE_YOUNG	0.00968909
BIOCARTA_TCYTOTOXIC_PATHWAY	LEUKOCYTE_ACTIVATION	0.0
BIOCARTA_TCYTOTOXIC_PATHWAY	REACTOME_PLATELET_ADHESION_TO_EXPOSED_COLLAGEN	0.00665855
REACTOME_CELL_SURFACE_INTERACTIONS_AT_THE_VASCULAR_WALL	REACTOME_SEMAPHORIN_INTERACTIONS	0.0
KEGG_TOLL_LIKE_RECEPTOR_SIGNALING_PATHWAY	KEGG_T_CELL_RECEPTOR_SIGNALING_PATHWAY	0.00484206
BIOCARTA_CYTOKINE_PATHWAY	CYTOKINE_ACTIVITY	0.00695557
KEGG_ANTIGEN_PROCESSING_AND_PRESENTATION	KEGG_PRIMARY_IMMUNODEFICIENCY	0.0
EXTRACELLULAR_MATRIX	KEGG_TOLL_LIKE_RECEPTOR_SIGNALING_PATHWAY	0.00080388
BIOCARTA_CTL_PATHWAY	REACTOME_COLLAGEN_MEDIATED_ACTIVATION_CASCADE	0.00156423
CELLULAR_CATION_HOMEOSTASIS	POSITIVE_REGULATION_OF_T_CELL_PROLIFERATION	0.00083929
BIOCARTA_CTL_PATHWAY	REACTOME_DOWNSTREAM_TCR_SIGNALING	0.0
REACTOME_GENERATION_OF_SECOND_MESSENGER_MOLECULES	REACTOME_SIGNALING_BY_PDGF	0.0
CYTOKINE_ACTIVITY	KEGG_TOLL_LIKE_RECEPTOR_SIGNALING_PATHWAY	0.00824173
KEGG_TOLL_LIKE_RECEPTOR_SIGNALING_PATHWAY	NETPATH_IL_3_PATHWAY_UP	0.00012731
NETPATH_IL_5_PATHWAY_UP	NETPATH_T_CELL_RECEPTOR_PATHWAY	0.0
KEGG_CYTOSOLIC_DNA_SENSING_PATHWAY	KEGG_PRIMARY_IMMUNODEFICIENCY	0.00547136
CELLULAR_CATION_HOMEOSTASIS	KEGG_ANTIGEN_PROCESSING_AND_PRESENTATION	0.00223155
CELL_MATURATION	KEGG_HEMATOPOIETIC_CELL_LINEAGE	0.00531468
KEGG_AUTOIMMUNE_THYROID_DISEASE	PROTEIN_DOMAIN_SPECIFIC_BINDING	0.00056807
BEHAVIOR	POSITIVE_REGULATION_OF_CELL_PROLIFERATION	0.0
KEGG_INTESTINAL_IMMUNE_NETWORK_FOR_IGA_PRODUCTION	RESPONSE_TO_BIOTIC_STIMULUS	0.00082943
REACTOME_TRANSLOCATION_OF_ZAP70_TO_IMMUNOLOGICAL_SYNAPSE	RESPONSE_TO_BIOTIC_STIMULUS	0.00138344
BIOCARTA_CTLA4_PATHWAY	NETPATH_IL_2_PATHWAY_DOWN	0.0
CHEMOKINE_RECEPTOR_BINDING	NETPATH_B_CELL_RECEPTOR_PATHWAY_DOWN	0.00216072
CHANNEL_REGULATOR_ACTIVITY	LEUKOCYTE_ACTIVATION	0.00670725
KEGG_INTESTINAL_IMMUNE_NETWORK_FOR_IGA_PRODUCTION	PROTEINACEOUS_EXTRACELLULAR_MATRIX	0.00024841
BEHAVIOR	REACTOME_SEMAPHORIN_INTERACTIONS	0.00046919
CELL_ACTIVATION	REACTOME_TCR_SIGNALING	0.0
NETPATH_EGFR1_PATHWAY_UP	POSITIVE_REGULATION_OF_LYMPHOCYTE_ACTIVATION	0.00012648
EXTRACELLULAR_MATRIX_PART	REACTOME_DOWNSTREAM_TCR_SIGNALING	0.00562949
BIOCARTA_AMI_PATHWAY	REGULATION_OF_I_KAPPAB_KINASE_NF_KAPPAB_CASCADE	0.00867699
NETPATH_IL_5_PATHWAY_UP	REACTOME_TRANSLOCATION_OF_ZAP70_TO_IMMUNOLOGICAL_SYNAPSE	0.00082919
BIOCARTA_IL17_PATHWAY	REACTOME_PD1_SIGNALING	0.0
EXTRACELLULAR_MATRIX_STRUCTURAL_CONSTITUENT	KEGG_LYSOSOME	0.00533381
ION_HOMEOSTASIS	REGULATION_OF_PHOSPHORYLATION	0.00017027
IMMUNOLOGICAL_SYNAPSE	POSITIVE_REGULATION_OF_IMMUNE_SYSTEM_PROCESS	0.0
IMMUNE_RESPONSE	NETPATH_NOTCH_PATHWAY_UP	4.45e-05
BASEMENT_MEMBRANE	KEGG_LEISHMANIA_INFECTION	0.00656337
BIOCARTA_CTLA4_PATHWAY	LEUKOCYTE_ACTIVATION	0.0
BIOCARTA_TCYTOTOXIC_PATHWAY	REACTOME_INTEGRIN_CELL_SURFACE_INTERACTIONS	0.0
DEFENSE_RESPONSE	POSITIVE_REGULATION_OF_CELL_CYCLE	0.00046266
BIOCARTA_CTL_PATHWAY	BIOCARTA_IL7_PATHWAY	0.0
CATION_HOMEOSTASIS	KEGG_LYSOSOME	0.00902267
BIOCARTA_ACE2_PATHWAY	KEGG_FOCAL_ADHESION	0.00166728
REACTOME_NCAM1_INTERACTIONS	REACTOME_PLATELET_ADHESION_TO_EXPOSED_COLLAGEN	0.0
BIOCARTA_TOB1_PATHWAY	CELLULAR_DEFENSE_RESPONSE	0.0
NETPATH_T_CELL_RECEPTOR_PATHWAY_DOWN	POSITIVE_REGULATION_OF_T_CELL_PROLIFERATION	0.00034
KEGG_AUTOIMMUNE_THYROID_DISEASE	KEGG_MATURITY_ONSET_DIABETES_OF_THE_YOUNG	0.00540222
IMMUNE_RESPONSE	KEGG_SMALL_CELL_LUNG_CANCER	0.0
POSITIVE_REGULATION_OF_CELL_PROLIFERATION	REGULATION_OF_RESPONSE_TO_STIMULUS	0.0
NETPATH_B_CELL_RECEPTOR_PATHWAY	REACTOME_CHEMOKINE_RECEPTORS_BIND_CHEMOKINES	0.0
LEUKOCYTE_ACTIVATION	REACTOME_INTEGRIN_CELL_SURFACE_INTERACTIONS	0.0
CHEMICAL_HOMEOSTASIS	KEGG_RIG_I_LIKE_RECEPTOR_SIGNALING_PATHWAY	0.0
CELLULAR_DEFENSE_RESPONSE	KEGG_INTESTINAL_IMMUNE_NETWORK_FOR_IGA_PRODUCTION	0.00024382
KEGG_ANTIGEN_PROCESSING_AND_PRESENTATION	REGULATION_OF_I_KAPPAB_KINASE_NF_KAPPAB_CASCADE	0.07554763
KEGG_CYTOKINE_CYTOKINE_RECEPTOR_INTERACTION	T_CELL_ACTIVATION	0.0
CELL_ACTIVATION	MUSCLE_CELL_DIFFERENTIATION	0.00736895
DEVELOPMENTAL_MATURATION	REACTOME_PLATELET_ADHESION_TO_EXPOSED_COLLAGEN	0.00489431
KEGG_ALLOGRAFT_REJECTION	REACTOME_CELL_SURFACE_INTERACTIONS_AT_THE_VASCULAR_WALL	0.0094134
BIOCARTA_CTLA4_PATHWAY	REACTOME_COSTIMULATION_BY_THE_CD28_FAMILY	0.0
KEGG_ALLOGRAFT_REJECTION	LOCOMOTORY_BEHAVIOR	0.0044634
KEGG_RIG_I_LIKE_RECEPTOR_SIGNALING_PATHWAY	REGULATION_OF_I_KAPPAB_KINASE_NF_KAPPAB_CASCADE	0.10049498
NETPATH_IL_2_PATHWAY_DOWN	REACTOME_PROTEOLYTIC_CLEAVAGE_OF_SNARE_COMPLEX_PROTEINS	0.00443398
EXTRACELLULAR_MATRIX	REACTOME_SIGNALING_BY_PDGF	0.0
BIOCARTA_LAIR_PATHWAY	POSITIVE_REGULATION_OF_CELL_PROLIFERATION	0.00364237
KEGG_HEMATOPOIETIC_CELL_LINEAGE	REACTOME_CHEMOKINE_RECEPTORS_BIND_CHEMOKINES	0.00614751
NETPATH_IL_2_PATHWAY_DOWN	STRUCTURAL_CONSTITUENT_OF_MUSCLE	0.00821182
KEGG_NOD_LIKE_RECEPTOR_SIGNALING_PATHWAY	NEUROTRANSMITTER_BINDING	0.00698114
NETPATH_IL_6_PATHWAY_UP	ST_T_CELL_SIGNAL_TRANSDUCTION	0.0
REACTOME_CELL_SURFACE_INTERACTIONS_AT_THE_VASCULAR_WALL	REACTOME_SIGNALING_BY_PDGF	0.0
KEGG_RIG_I_LIKE_RECEPTOR_SIGNALING_PATHWAY	POSITIVE_REGULATION_OF_T_CELL_ACTIVATION	0.00283235
G_PROTEIN_COUPLED_RECEPTOR_BINDING	KEGG_FOCAL_ADHESION	0.00393915
CARBOXYPEPTIDASE_ACTIVITY	NETPATH_IL_1_PATHWAY_UP	0.00498238
KEGG_NATURAL_KILLER_CELL_MEDIATED_CYTOTOXICITY	KEGG_T_CELL_RECEPTOR_SIGNALING_PATHWAY	0.0
CHEMOKINE_RECEPTOR_BINDING	KEGG_NOD_LIKE_RECEPTOR_SIGNALING_PATHWAY	0.00136068
KEGG_TOLL_LIKE_RECEPTOR_SIGNALING_PATHWAY	REGULATION_OF_LYMPHOCYTE_ACTIVATION	1.91e-05
KEGG_TYPE_I_DIABETES_MELLITUS	REGULATION_OF_LYMPHOCYTE_ACTIVATION	0.0
BIOCARTA_TCYTOTOXIC_PATHWAY	REACTOME_PD1_SIGNALING	0.0
NETPATH_IL_3_PATHWAY_UP	NETPATH_NOTCH_PATHWAY_UP	0.0
REACTOME_G_ALPHA_I_SIGNALLING_EVENTS	REACTOME_P2Y_RECEPTORS	0.00576174
CHANNEL_REGULATOR_ACTIVITY	KEGG_HEMATOPOIETIC_CELL_LINEAGE	0.00366884
REACTOME_DOWNSTREAM_TCR_SIGNALING	RESPONSE_TO_OTHER_ORGANISM	0.00137587
REGULATION_OF_ANATOMICAL_STRUCTURE_MORPHOGENESIS	REGULATION_OF_RESPONSE_TO_STIMULUS	0.00335295
KEGG_ANTIGEN_PROCESSING_AND_PRESENTATION	REACTOME_HEMOSTASIS	0.00648273
CELLULAR_DEFENSE_RESPONSE	G_PROTEIN_COUPLED_RECEPTOR_BINDING	0.00174065
KEGG_RIG_I_LIKE_RECEPTOR_SIGNALING_PATHWAY	RESPONSE_TO_BIOTIC_STIMULUS	0.01331648
BIOCARTA_IL7_PATHWAY	RESPONSE_TO_VIRUS	0.0
REACTOME_IMMUNOREGULATORY_INTERACTIONS_BETWEEN_A_LYMPHOID_AND_A_NON_LYMPHOID_CELL	REACTOME_TCR_SIGNALING	0.0
CATION_HOMEOSTASIS	CHEMOKINE_ACTIVITY	0.0
KEGG_AUTOIMMUNE_THYROID_DISEASE	POSITIVE_REGULATION_OF_CELL_CYCLE	0.00789411
NETPATH_B_CELL_RECEPTOR_PATHWAY_DOWN	REACTOME_TCR_SIGNALING	0.0
KEGG_ASTHMA	NETPATH_EGFR1_PATHWAY_UP	0.00412284
BIOCARTA_GRANULOCYTES_PATHWAY	NETPATH_IL_6_PATHWAY_UP	0.00580892
DEVELOPMENTAL_MATURATION	MUSCLE_CELL_DIFFERENTIATION	0.00447176
EXTRACELLULAR_MATRIX_STRUCTURAL_CONSTITUENT	KEGG_ECM_RECEPTOR_INTERACTION	0.0
BIOCARTA_INFLAM_PATHWAY	REACTOME_CELL_SURFACE_INTERACTIONS_AT_THE_VASCULAR_WALL	0.00396341
BEHAVIOR	REACTOME_TCR_SIGNALING	0.0
LEUKOCYTE_ACTIVATION	REACTOME_INITIAL_TRIGGERING_OF_COMPLEMENT	0.00557084
POSITIVE_REGULATION_OF_CELL_CYCLE	REACTOME_PLATELET_ADHESION_TO_EXPOSED_COLLAGEN	0.00514297
NETPATH_IL_2_PATHWAY_DOWN	REACTOME_P2Y_RECEPTORS	0.00581143
BIOCARTA_CTLA4_PATHWAY	CELL_MATURATION	0.00423909
EXTRACELLULAR_MATRIX	G_PROTEIN_COUPLED_RECEPTOR_BINDING	0.0002632
BASEMENT_MEMBRANE	KEGG_ALLOGRAFT_REJECTION	0.00771397
KEGG_LYSOSOME	T_CELL_ACTIVATION	0.01117174
CARBOXYPEPTIDASE_ACTIVITY	NETPATH_IL_5_PATHWAY_UP	0.00515802
KEGG_ALLOGRAFT_REJECTION	NETPATH_IL_3_PATHWAY_UP	0.00576889
KEGG_ECM_RECEPTOR_INTERACTION	KEGG_NATURAL_KILLER_CELL_MEDIATED_CYTOTOXICITY	0.0
ION_HOMEOSTASIS	NETPATH_IL_7_PATHWAY_DOWN	0.00171006
BIOCARTA_INFLAM_PATHWAY	DEFENSE_RESPONSE	0.00190782
BIOCARTA_IL7_PATHWAY	NETPATH_IL_6_PATHWAY_UP	1.874e-05
KEGG_GRAFT_VERSUS_HOST_DISEASE	POSITIVE_REGULATION_OF_CELL_CYCLE	0.0074408
COLLAGEN	REACTOME_CELL_SURFACE_INTERACTIONS_AT_THE_VASCULAR_WALL	0.0
CATION_HOMEOSTASIS	POSITIVE_REGULATION_OF_CELL_PROLIFERATION	0.0
BIOCARTA_CTLA4_PATHWAY	CATION_HOMEOSTASIS	0.0
KEGG_CYTOKINE_CYTOKINE_RECEPTOR_INTERACTION	LOCOMOTORY_BEHAVIOR	0.0
BIOCARTA_THELPER_PATHWAY	KEGG_T_CELL_RECEPTOR_SIGNALING_PATHWAY	0.0
BIOCARTA_THELPER_PATHWAY	EXTERNAL_SIDE_OF_PLASMA_MEMBRANE	0.00017475
EXTRACELLULAR_MATRIX_STRUCTURAL_CONSTITUENT	POSITIVE_REGULATION_OF_CELL_PROLIFERATION	0.00557979
LEUKOCYTE_ACTIVATION	NETPATH_IL_4_PATHWAY_DOWN	0.00106086
CYTOKINE_ACTIVITY	RESPONSE_TO_BIOTIC_STIMULUS	0.01100802
BIOCARTA_CYTOKINE_PATHWAY	BIOCARTA_THELPER_PATHWAY	0.00435738
REACTOME_CHEMOKINE_RECEPTORS_BIND_CHEMOKINES	REGULATION_OF_I_KAPPAB_KINASE_NF_KAPPAB_CASCADE	0.00495053
BASEMENT_MEMBRANE	KEGG_SMALL_CELL_LUNG_CANCER	7.384e-05
DEFENSE_RESPONSE	REACTOME_NCAM1_INTERACTIONS	8.318e-05
REGULATION_OF_ANATOMICAL_STRUCTURE_MORPHOGENESIS	REGULATION_OF_I_KAPPAB_KINASE_NF_KAPPAB_CASCADE	0.00381386
REACTOME_COLLAGEN_MEDIATED_ACTIVATION_CASCADE	REGULATION_OF_LYMPHOCYTE_ACTIVATION	0.0
KEGG_HEMATOPOIETIC_CELL_LINEAGE	NETPATH_ID_PATHWAY_DOWN	0.0
LEUKOCYTE_ACTIVATION	REACTOME_PLATELET_ACTIVATION	0.0
KEGG_HEMATOPOIETIC_CELL_LINEAGE	KEGG_NATURAL_KILLER_CELL_MEDIATED_CYTOTOXICITY	0.0
BIOCARTA_INFLAM_PATHWAY	POSITIVE_REGULATION_OF_T_CELL_PROLIFERATION	0.00263318
NETPATH_IL_4_PATHWAY_DOWN	REGULATION_OF_ANATOMICAL_STRUCTURE_MORPHOGENESIS	0.00533676
EXTRACELLULAR_MATRIX	PROTEIN_DOMAIN_SPECIFIC_BINDING	0.00479772
KEGG_ALLOGRAFT_REJECTION	NETPATH_IL_4_PATHWAY_UP	7.95e-06
KEGG_GRAFT_VERSUS_HOST_DISEASE	POSITIVE_REGULATION_OF_MULTICELLULAR_ORGANISMAL_PROCESS	0.00017957
BIOCARTA_TOB1_PATHWAY	NETPATH_IL_3_PATHWAY_UP	1.034e-05
KEGG_CYTOKINE_CYTOKINE_RECEPTOR_INTERACTION	REGULATION_OF_T_CELL_ACTIVATION	0.0
BIOCARTA_NO2IL12_PATHWAY	BIOCARTA_TCRA_PATHWAY	0.0
POSITIVE_REGULATION_OF_T_CELL_PROLIFERATION	REACTOME_PLATELET_ADHESION_TO_EXPOSED_COLLAGEN	0.00685364
KEGG_SYSTEMIC_LUPUS_ERYTHEMATOSUS	NETPATH_IL_4_PATHWAY_UP	0.00134471
POSITIVE_REGULATION_OF_T_CELL_ACTIVATION	REACTOME_TCR_SIGNALING	0.0
KEGG_CELL_ADHESION_MOLECULES_CAMS	RESPONSE_TO_OTHER_ORGANISM	0.0
KEGG_PRIMARY_IMMUNODEFICIENCY	NETPATH_T_CELL_RECEPTOR_PATHWAY_DOWN	0.0
BASEMENT_MEMBRANE	CHANNEL_REGULATOR_ACTIVITY	0.00634326
NEUROTRANSMITTER_BINDING	POSITIVE_REGULATION_OF_MULTICELLULAR_ORGANISMAL_PROCESS	0.00346169
BEHAVIOR	RESPONSE_TO_OTHER_ORGANISM	0.0
REACTOME_PLATELET_ACTIVATION	REACTOME_TCR_SIGNALING	0.0
LEUKOCYTE_ACTIVATION	REACTOME_CLASS_A1_RHODOPSIN_LIKE_RECEPTORS	0.00258138
CELLULAR_DEFENSE_RESPONSE	REACTOME_PEPTIDE_LIGAND_BINDING_RECEPTORS	0.0
KEGG_AUTOIMMUNE_THYROID_DISEASE	KEGG_CELL_ADHESION_MOLECULES_CAMS	0.0
KEGG_LYSOSOME	NETPATH_KIT_RECEPTOR_PATHWAY_UP	0.01150418
GABA_RECEPTOR_ACTIVITY	NETPATH_B_CELL_RECEPTOR_PATHWAY_DOWN	0.00381586
REACTOME_PHOSPHORYLATION_OF_CD3_AND_TCR_ZETA_CHAINS	REGULATION_OF_IMMUNE_SYSTEM_PROCESS	0.0
BASEMENT_MEMBRANE	RESPONSE_TO_OTHER_ORGANISM	0.00631183
NETPATH_B_CELL_RECEPTOR_PATHWAY_DOWN	NETPATH_NOTCH_PATHWAY_UP	0.0
BEHAVIOR	NETPATH_IL_7_PATHWAY_DOWN	0.00074762
KEGG_ANTIGEN_PROCESSING_AND_PRESENTATION	REACTOME_PHOSPHORYLATION_OF_CD3_AND_TCR_ZETA_CHAINS	0.0
REACTOME_SIGNALING_BY_PDGF	RESPONSE_TO_OTHER_ORGANISM	0.0
NETPATH_KIT_RECEPTOR_PATHWAY_UP	REACTOME_PLATELET_ACTIVATION	0.0
CHEMICAL_HOMEOSTASIS	REACTOME_NCAM1_INTERACTIONS	0.01188933
BIOCARTA_GRANULOCYTES_PATHWAY	NETPATH_IL_7_PATHWAY_DOWN	0.00405117
NETPATH_IL_4_PATHWAY_UP	T_CELL_ACTIVATION	0.0
CELL_ACTIVATION	REACTOME_PHOSPHORYLATION_OF_CD3_AND_TCR_ZETA_CHAINS	0.0
KEGG_CYTOSOLIC_DNA_SENSING_PATHWAY	NETPATH_IL_1_PATHWAY_UP	0.02180867
CHANNEL_REGULATOR_ACTIVITY	REACTOME_GENERATION_OF_SECOND_MESSENGER_MOLECULES	0.00373169
BASEMENT_MEMBRANE	POSITIVE_REGULATION_OF_MULTICELLULAR_ORGANISMAL_PROCESS	0.00420739
NETPATH_IL_3_PATHWAY_UP	REGULATION_OF_RESPONSE_TO_STIMULUS	0.00401594
KEGG_RIG_I_LIKE_RECEPTOR_SIGNALING_PATHWAY	NETPATH_IL_4_PATHWAY_DOWN	0.00167017
KEGG_RIG_I_LIKE_RECEPTOR_SIGNALING_PATHWAY	NETPATH_IL_2_PATHWAY_DOWN	0.0
KEGG_PRIMARY_IMMUNODEFICIENCY	KEGG_TYPE_I_DIABETES_MELLITUS	0.0
KEGG_LEISHMANIA_INFECTION	REGULATION_OF_I_KAPPAB_KINASE_NF_KAPPAB_CASCADE	1.966e-05
KEGG_CHEMOKINE_SIGNALING_PATHWAY	REACTOME_TCR_SIGNALING	0.0
KEGG_AUTOIMMUNE_THYROID_DISEASE	LYMPHOCYTE_ACTIVATION	0.0
BIOCARTA_TCRA_PATHWAY	BIOCARTA_THELPER_PATHWAY	0.0
REACTOME_COLLAGEN_MEDIATED_ACTIVATION_CASCADE	T_CELL_ACTIVATION	0.0
CHEMOKINE_RECEPTOR_BINDING	REACTOME_DOWNSTREAM_TCR_SIGNALING	0.00548644
NETPATH_IL_7_PATHWAY_DOWN	REACTOME_COSTIMULATION_BY_THE_CD28_FAMILY	0.01075763
BIOCARTA_LAIR_PATHWAY	KEGG_SYSTEMIC_LUPUS_ERYTHEMATOSUS	0.00327084
G_PROTEIN_COUPLED_RECEPTOR_BINDING	KEGG_ANTIGEN_PROCESSING_AND_PRESENTATION	0.00646236
IMMUNOLOGICAL_SYNAPSE	POSITIVE_REGULATION_OF_LYMPHOCYTE_ACTIVATION	0.0
CYTOKINE_ACTIVITY	LYMPHOCYTE_ACTIVATION	0.00093644
BIOCARTA_CTL_PATHWAY	KEGG_LEUKOCYTE_TRANSENDOTHELIAL_MIGRATION	0.0
REACTOME_CELL_SURFACE_INTERACTIONS_AT_THE_VASCULAR_WALL	REACTOME_DOWNSTREAM_TCR_SIGNALING	0.0
NEUROPEPTIDE_BINDING	POSITIVE_REGULATION_OF_CELL_PROLIFERATION	0.00552657
BEHAVIOR	KEGG_ALLOGRAFT_REJECTION	0.0049799
CYTOKINE_ACTIVITY	KEGG_ALLOGRAFT_REJECTION	0.00136941
NETPATH_IL_3_PATHWAY_UP	NETPATH_T_CELL_RECEPTOR_PATHWAY	0.0
BIOCARTA_ACE2_PATHWAY	REACTOME_PEPTIDE_LIGAND_BINDING_RECEPTORS	0.00519146
KEGG_FOCAL_ADHESION	LYMPHOCYTE_ACTIVATION	0.0
BIOCARTA_ACE2_PATHWAY	KEGG_LYSOSOME	0.00643591
CARBOXYPEPTIDASE_ACTIVITY	REACTOME_FORMATION_OF_PLATELET_PLUG	0.00579235
CELLULAR_DEFENSE_RESPONSE	NETPATH_IL_2_PATHWAY_DOWN	0.0
IMMUNE_RESPONSE	REACTOME_COLLAGEN_MEDIATED_ACTIVATION_CASCADE	0.0
BIOCARTA_TCRA_PATHWAY	POSITIVE_REGULATION_OF_IMMUNE_SYSTEM_PROCESS	0.0
CHEMOKINE_RECEPTOR_BINDING	REACTOME_CELL_SURFACE_INTERACTIONS_AT_THE_VASCULAR_WALL	0.00062519
REACTOME_PHOSPHORYLATION_OF_CD3_AND_TCR_ZETA_CHAINS	REGULATION_OF_LYMPHOCYTE_ACTIVATION	0.0
BASEMENT_MEMBRANE	KEGG_TYPE_I_DIABETES_MELLITUS	0.0078148
BIOCARTA_AMI_PATHWAY	PROTEIN_DOMAIN_SPECIFIC_BINDING	0.00385882
BIOCARTA_TH1TH2_PATHWAY	NETPATH_IL_1_PATHWAY_UP	0.00812576
LOCOMOTORY_BEHAVIOR	POSITIVE_REGULATION_OF_CELL_PROLIFERATION	0.0
KEGG_ANTIGEN_PROCESSING_AND_PRESENTATION	NETPATH_B_CELL_RECEPTOR_PATHWAY	0.02290923
CATION_HOMEOSTASIS	EXTRACELLULAR_MATRIX_STRUCTURAL_CONSTITUENT	0.00609426
NETPATH_IL_5_PATHWAY_UP	RESPONSE_TO_OTHER_ORGANISM	0.00064743
BIOCARTA_GRANULOCYTES_PATHWAY	CHEMOKINE_RECEPTOR_BINDING	0.00321054
KEGG_ALLOGRAFT_REJECTION	NETPATH_IL_1_PATHWAY_UP	0.00660876
NETPATH_IL_1_PATHWAY_DOWN	T_CELL_ACTIVATION	0.00414546
NETPATH_IL_4_PATHWAY_DOWN	REACTOME_HEMOSTASIS	0.0
KEGG_AUTOIMMUNE_THYROID_DISEASE	REGULATION_OF_I_KAPPAB_KINASE_NF_KAPPAB_CASCADE	0.01549786
IMMUNE_RESPONSE	REACTOME_TCR_SIGNALING	0.0
NETPATH_IL_4_PATHWAY_DOWN	REACTOME_AXON_GUIDANCE	0.0
ION_HOMEOSTASIS	REACTOME_PHOSPHORYLATION_OF_CD3_AND_TCR_ZETA_CHAINS	0.0
BIOCARTA_INFLAM_PATHWAY	POSITIVE_REGULATION_OF_IMMUNE_SYSTEM_PROCESS	0.00230965
BIOCARTA_CTL_PATHWAY	BIOCARTA_THELPER_PATHWAY	0.0
G_PROTEIN_COUPLED_RECEPTOR_BINDING	NETPATH_IL_7_PATHWAY_DOWN	0.00598513
KEGG_CELL_ADHESION_MOLECULES_CAMS	REGULATION_OF_T_CELL_ACTIVATION	0.0
G_PROTEIN_COUPLED_RECEPTOR_BINDING	REACTOME_DOWNSTREAM_TCR_SIGNALING	0.00709584
CELLULAR_CATION_HOMEOSTASIS	RESPONSE_TO_OTHER_ORGANISM	0.0
CATION_HOMEOSTASIS	KEGG_CYTOKINE_CYTOKINE_RECEPTOR_INTERACTION	0.0
BIOCARTA_CYTOKINE_PATHWAY	KEGG_SYSTEMIC_LUPUS_ERYTHEMATOSUS	0.00131419
KEGG_CHEMOKINE_SIGNALING_PATHWAY	STRUCTURAL_CONSTITUENT_OF_MUSCLE	0.00914851
BEHAVIOR	REGULATION_OF_PHOSPHORYLATION	0.00058714
G_PROTEIN_COUPLED_RECEPTOR_BINDING	REGULATION_OF_LYMPHOCYTE_ACTIVATION	0.0054001
KEGG_NATURAL_KILLER_CELL_MEDIATED_CYTOTOXICITY	REACTOME_TCR_SIGNALING	0.0
CYTOKINE_ACTIVITY	REACTOME_DOWNSTREAM_TCR_SIGNALING	0.01143126
BIOCARTA_IL7_PATHWAY	KEGG_TOLL_LIKE_RECEPTOR_SIGNALING_PATHWAY	0.0
NETPATH_KIT_RECEPTOR_PATHWAY_UP	REACTOME_TRANSLOCATION_OF_ZAP70_TO_IMMUNOLOGICAL_SYNAPSE	0.00114331
KEGG_ANTIGEN_PROCESSING_AND_PRESENTATION	REACTOME_G_ALPHA_I_SIGNALLING_EVENTS	0.00697525
BIOCARTA_CTL_PATHWAY	IMMUNOLOGICAL_SYNAPSE	0.0
BIOCARTA_IL7_PATHWAY	LYMPHOCYTE_ACTIVATION	0.0
CALCIUM_ION_TRANSPORT	REACTOME_NCAM1_INTERACTIONS	0.00745203
NETPATH_NOTCH_PATHWAY_UP	REGULATION_OF_ANATOMICAL_STRUCTURE_MORPHOGENESIS	0.01491789
BIOCARTA_GRANULOCYTES_PATHWAY	REACTOME_COSTIMULATION_BY_THE_CD28_FAMILY	9.03e-06
BIOCARTA_IL7_PATHWAY	REACTOME_PD1_SIGNALING	0.0
KEGG_CYTOSOLIC_DNA_SENSING_PATHWAY	NETPATH_B_CELL_RECEPTOR_PATHWAY	0.02016376
KEGG_CYTOSOLIC_DNA_SENSING_PATHWAY	NETPATH_IL_5_PATHWAY_UP	0.02094096
MUSCLE_CELL_DIFFERENTIATION	REACTOME_PHOSPHORYLATION_OF_CD3_AND_TCR_ZETA_CHAINS	0.00520719
KEGG_VIRAL_MYOCARDITIS	POSITIVE_REGULATION_OF_MULTICELLULAR_ORGANISMAL_PROCESS	0.0
BIOCARTA_TOB1_PATHWAY	REACTOME_TRANSLOCATION_OF_ZAP70_TO_IMMUNOLOGICAL_SYNAPSE	0.0
KEGG_TYPE_I_DIABETES_MELLITUS	REACTOME_COLLAGEN_MEDIATED_ACTIVATION_CASCADE	0.00587012
NETPATH_IL_1_PATHWAY_DOWN	REACTOME_FORMATION_OF_PLATELET_PLUG	0.0
BIOCARTA_THELPER_PATHWAY	REACTOME_PLATELET_ACTIVATION	0.0
BIOCARTA_GRANULOCYTES_PATHWAY	KEGG_SMALL_CELL_LUNG_CANCER	0.00240571
KEGG_LEUKOCYTE_TRANSENDOTHELIAL_MIGRATION	REGULATION_OF_T_CELL_ACTIVATION	0.0
KEGG_ALLOGRAFT_REJECTION	KEGG_ASTHMA	0.00350992
BIOCARTA_ACE2_PATHWAY	KEGG_LEUKOCYTE_TRANSENDOTHELIAL_MIGRATION	0.001932
CATION_HOMEOSTASIS	RESPONSE_TO_OTHER_ORGANISM	0.0
KEGG_ECM_RECEPTOR_INTERACTION	REACTOME_INITIAL_TRIGGERING_OF_COMPLEMENT	0.00570401
BIOCARTA_GRANULOCYTES_PATHWAY	LYMPHOCYTE_ACTIVATION	0.00051211
CALCIUM_ION_TRANSPORT	POSITIVE_REGULATION_OF_CELL_PROLIFERATION	0.00572863
REACTOME_HEMOSTASIS	REGULATION_OF_ANATOMICAL_STRUCTURE_MORPHOGENESIS	0.0
LOCOMOTORY_BEHAVIOR	NETPATH_B_CELL_RECEPTOR_PATHWAY	0.0
REACTOME_BOTULINUM_NEUROTOXICITY	REACTOME_SEMAPHORIN_INTERACTIONS	0.00523306
CELLULAR_DEFENSE_RESPONSE	POSITIVE_REGULATION_OF_IMMUNE_SYSTEM_PROCESS	0.0
CORUM_55S_RIBOSOME,_MITOCHONDRIAL	REGULATION_OF_I_KAPPAB_KINASE_NF_KAPPAB_CASCADE	0.00429186
AUXILIARY_TRANSPORT_PROTEIN_ACTIVITY	KEGG_CHEMOKINE_SIGNALING_PATHWAY	0.01008142
NETPATH_NOTCH_PATHWAY_UP	REACTOME_CLASS_A1_RHODOPSIN_LIKE_RECEPTORS	0.01863486
BIOCARTA_CTLA4_PATHWAY	NETPATH_T_CELL_RECEPTOR_PATHWAY	0.0
MUSCLE_CELL_DIFFERENTIATION	REACTOME_DOWNSTREAM_TCR_SIGNALING	0.00718662
PROTEIN_DOMAIN_SPECIFIC_BINDING	REACTOME_G_ALPHA_I_SIGNALLING_EVENTS	0.00180761
BIOCARTA_NO2IL12_PATHWAY	REACTOME_TCR_SIGNALING	0.0
KEGG_GRAFT_VERSUS_HOST_DISEASE	KEGG_LEISHMANIA_INFECTION	0.00454036
CELL_ACTIVATION	G_PROTEIN_COUPLED_RECEPTOR_BINDING	0.00115919
DEVELOPMENTAL_MATURATION	REGULATION_OF_LYMPHOCYTE_ACTIVATION	0.00137159
POSITIVE_REGULATION_OF_T_CELL_PROLIFERATION	REACTOME_AXON_GUIDANCE	0.0
KEGG_ALLOGRAFT_REJECTION	NETPATH_B_CELL_RECEPTOR_PATHWAY	0.01122149
NETPATH_IL_4_PATHWAY_UP	REACTOME_NCAM1_INTERACTIONS	0.01668309
AUXILIARY_TRANSPORT_PROTEIN_ACTIVITY	REACTOME_AXON_GUIDANCE	0.00522586
EXTERNAL_SIDE_OF_PLASMA_MEMBRANE	NETPATH_IL_4_PATHWAY_UP	0.0
BIOCARTA_TOB1_PATHWAY	DEVELOPMENTAL_MATURATION	0.0
KEGG_ECM_RECEPTOR_INTERACTION	NETPATH_IL_4_PATHWAY_DOWN	0.0
AUXILIARY_TRANSPORT_PROTEIN_ACTIVITY	REACTOME_HEMOSTASIS	0.01102746
CHEMICAL_HOMEOSTASIS	EXTRACELLULAR_MATRIX_STRUCTURAL_CONSTITUENT	0.00849508
NETPATH_IL_6_PATHWAY_UP	REACTOME_NCAM1_INTERACTIONS	0.00138381
BIOCARTA_CTL_PATHWAY	REACTOME_FORMATION_OF_PLATELET_PLUG	0.0
REACTOME_PD1_SIGNALING	RESPONSE_TO_VIRUS	0.0
ION_HOMEOSTASIS	NETPATH_T_CELL_RECEPTOR_PATHWAY_DOWN	0.0
KEGG_CELL_ADHESION_MOLECULES_CAMS	REACTOME_DOWNSTREAM_TCR_SIGNALING	0.0
IMMUNOLOGICAL_SYNAPSE	KEGG_SMALL_CELL_LUNG_CANCER	0.00454558
REACTOME_INTEGRIN_CELL_SURFACE_INTERACTIONS	STRUCTURAL_CONSTITUENT_OF_MUSCLE	0.00534598
BASEMENT_MEMBRANE	REACTOME_TCR_SIGNALING	0.00739242
CHANNEL_REGULATOR_ACTIVITY	EXTRACELLULAR_MATRIX_PART	0.00753354
REACTOME_FORMATION_OF_PLATELET_PLUG	REACTOME_PLATELET_ADHESION_TO_EXPOSED_COLLAGEN	0.0
EXTERNAL_SIDE_OF_PLASMA_MEMBRANE	KEGG_LEISHMANIA_INFECTION	0.0
BIOCARTA_CTL_PATHWAY	REGULATION_OF_IMMUNE_SYSTEM_PROCESS	0.0
REACTOME_CHEMOKINE_RECEPTORS_BIND_CHEMOKINES	RESPONSE_TO_BIOTIC_STIMULUS	0.0
LOCOMOTORY_BEHAVIOR	REACTOME_PLATELET_ADHESION_TO_EXPOSED_COLLAGEN	0.00531021
KEGG_NATURAL_KILLER_CELL_MEDIATED_CYTOTOXICITY	REACTOME_G_ALPHA_I_SIGNALLING_EVENTS	0.0
CELL_ACTIVATION	KEGG_NOD_LIKE_RECEPTOR_SIGNALING_PATHWAY	0.00065582
NETPATH_IL_1_PATHWAY_DOWN	REACTOME_PLATELET_ACTIVATION	0.0
BIOCARTA_CYTOKINE_PATHWAY	KEGG_LYSOSOME	0.00477236
CHEMICAL_HOMEOSTASIS	IMMUNOLOGICAL_SYNAPSE	0.0
CORUM_55S_RIBOSOME,_MITOCHONDRIAL	KEGG_PRIMARY_IMMUNODEFICIENCY	0.00521608
EXTRACELLULAR_MATRIX	KEGG_VIRAL_MYOCARDITIS	0.00183559
KEGG_ANTIGEN_PROCESSING_AND_PRESENTATION	KEGG_CYTOKINE_CYTOKINE_RECEPTOR_INTERACTION	0.08120037
NETPATH_IL_2_PATHWAY_DOWN	REACTOME_COLLAGEN_MEDIATED_ACTIVATION_CASCADE	7.577e-05
CALCIUM_ION_TRANSPORT	REACTOME_PEPTIDE_LIGAND_BINDING_RECEPTORS	0.00762276
BIOCARTA_NO2IL12_PATHWAY	KEGG_VIRAL_MYOCARDITIS	0.0
BIOCARTA_NO2IL12_PATHWAY	IMMUNE_RESPONSE	0.0
KEGG_LEUKOCYTE_TRANSENDOTHELIAL_MIGRATION	REACTOME_P2Y_RECEPTORS	0.0055593
ION_HOMEOSTASIS	NETPATH_IL_3_PATHWAY_UP	0.0
NETPATH_IL_5_PATHWAY_UP	NEUROTRANSMITTER_BINDING	0.00464479
KEGG_AUTOIMMUNE_THYROID_DISEASE	KEGG_FOCAL_ADHESION	0.00592016
DEVELOPMENTAL_MATURATION	REGULATION_OF_RESPONSE_TO_STIMULUS	0.00466195
REGULATION_OF_I_KAPPAB_KINASE_NF_KAPPAB_CASCADE	REGULATION_OF_LYMPHOCYTE_ACTIVATION	0.00038592
DEVELOPMENTAL_MATURATION	EXTRACELLULAR_MATRIX	7.874e-05
POSITIVE_REGULATION_OF_LYMPHOCYTE_ACTIVATION	RESPONSE_TO_BIOTIC_STIMULUS	4.057e-05
KEGG_T_CELL_RECEPTOR_SIGNALING_PATHWAY	MUSCLE_CELL_DIFFERENTIATION	0.02225559
BIOCARTA_TOB1_PATHWAY	RESPONSE_TO_BIOTIC_STIMULUS	0.00086403
KEGG_LYSOSOME	REACTOME_PLATELET_ACTIVATION	0.00034244
BASEMENT_MEMBRANE	CATION_HOMEOSTASIS	0.00635828
ION_HOMEOSTASIS	KEGG_SMALL_CELL_LUNG_CANCER	0.0
EXTRACELLULAR_MATRIX_STRUCTURAL_CONSTITUENT	KEGG_ANTIGEN_PROCESSING_AND_PRESENTATION	0.00594708
KEGG_PRIMARY_IMMUNODEFICIENCY	REACTOME_INITIAL_TRIGGERING_OF_COMPLEMENT	0.00500436
CATION_HOMEOSTASIS	ST_T_CELL_SIGNAL_TRANSDUCTION	0.0
BIOCARTA_CTL_PATHWAY	KEGG_CYTOKINE_CYTOKINE_RECEPTOR_INTERACTION	0.01392266
KEGG_LEISHMANIA_INFECTION	REACTOME_SIGNALING_BY_PDGF	0.0
KEGG_LYSOSOME	POSITIVE_REGULATION_OF_MULTICELLULAR_ORGANISMAL_PROCESS	0.00757571
BASEMENT_MEMBRANE	REACTOME_SIGNALING_BY_PDGF	0.00202697
KEGG_LEUKOCYTE_TRANSENDOTHELIAL_MIGRATION	REACTOME_NCAM1_INTERACTIONS	0.0
REACTOME_FORMATION_OF_PLATELET_PLUG	T_CELL_PROLIFERATION	0.0
G_PROTEIN_COUPLED_RECEPTOR_BINDING	REACTOME_COLLAGEN_MEDIATED_ACTIVATION_CASCADE	0.00605811
POSITIVE_REGULATION_OF_CELL_PROLIFERATION	REACTOME_INTEGRIN_CELL_SURFACE_INTERACTIONS	0.0
REACTOME_FORMATION_OF_PLATELET_PLUG	RESPONSE_TO_BIOTIC_STIMULUS	0.0
CHEMOKINE_ACTIVITY	KEGG_CYTOKINE_CYTOKINE_RECEPTOR_INTERACTION	0.0
GABA_RECEPTOR_ACTIVITY	KEGG_NOD_LIKE_RECEPTOR_SIGNALING_PATHWAY	0.00510682
EXTERNAL_SIDE_OF_PLASMA_MEMBRANE	KEGG_PRIMARY_IMMUNODEFICIENCY	0.0
NETPATH_IL_1_PATHWAY_UP	NEUROTRANSMITTER_BINDING	0.00625647
NETPATH_B_CELL_RECEPTOR_PATHWAY_DOWN	NETPATH_IL_5_PATHWAY_UP	0.0
KEGG_CYTOSOLIC_DNA_SENSING_PATHWAY	RESPONSE_TO_OTHER_ORGANISM	0.00667765
BIOCARTA_TOB1_PATHWAY	KEGG_AUTOIMMUNE_THYROID_DISEASE	0.0
BIOCARTA_IL7_PATHWAY	BIOCARTA_TCYTOTOXIC_PATHWAY	0.0
BIOCARTA_IL7_PATHWAY	REACTOME_PLATELET_ACTIVATION	0.0
CHEMICAL_HOMEOSTASIS	NEUROPEPTIDE_BINDING	0.00653472
BIOCARTA_IL17_PATHWAY	REACTOME_COSTIMULATION_BY_THE_CD28_FAMILY	0.0
BIOCARTA_GRANULOCYTES_PATHWAY	KEGG_TOLL_LIKE_RECEPTOR_SIGNALING_PATHWAY	0.00655667
KEGG_LEISHMANIA_INFECTION	KEGG_SMALL_CELL_LUNG_CANCER	0.0
IMMUNE_RESPONSE	REACTOME_INITIAL_TRIGGERING_OF_COMPLEMENT	0.02584947
CHEMOKINE_RECEPTOR_BINDING	POSITIVE_REGULATION_OF_MULTICELLULAR_ORGANISMAL_PROCESS	0.00606957
NETPATH_IL_6_PATHWAY_UP	REACTOME_G_ALPHA_I_SIGNALLING_EVENTS	0.00162783
NETPATH_IL_1_PATHWAY_UP	REACTOME_GENERATION_OF_SECOND_MESSENGER_MOLECULES	0.00824121
KEGG_HEMATOPOIETIC_CELL_LINEAGE	REACTOME_COSTIMULATION_BY_THE_CD28_FAMILY	0.0
EXTRACELLULAR_MATRIX_PART	REACTOME_HEMOSTASIS	0.0
AUXILIARY_TRANSPORT_PROTEIN_ACTIVITY	CELLULAR_CATION_HOMEOSTASIS	0.00543493
KEGG_LEISHMANIA_INFECTION	REACTOME_GENERATION_OF_SECOND_MESSENGER_MOLECULES	2.02e-06
BEHAVIOR	REGULATION_OF_ANATOMICAL_STRUCTURE_MORPHOGENESIS	0.0001068
KEGG_LEISHMANIA_INFECTION	REGULATION_OF_LYMPHOCYTE_ACTIVATION	0.0
KEGG_ALLOGRAFT_REJECTION	REACTOME_PLATELET_ADHESION_TO_EXPOSED_COLLAGEN	0.00474139
CHEMOKINE_ACTIVITY	KEGG_ANTIGEN_PROCESSING_AND_PRESENTATION	0.00459919
CHEMOKINE_RECEPTOR_BINDING	NETPATH_T_CELL_RECEPTOR_PATHWAY_DOWN	0.00132618
BIOCARTA_THELPER_PATHWAY	KEGG_ALLOGRAFT_REJECTION	0.0
KEGG_CHEMOKINE_SIGNALING_PATHWAY	REACTOME_FORMATION_OF_PLATELET_PLUG	0.0
BEHAVIOR	REACTOME_CELL_SURFACE_INTERACTIONS_AT_THE_VASCULAR_WALL	0.0
BIOCARTA_GRANULOCYTES_PATHWAY	BIOCARTA_IL7_PATHWAY	0.00272457
BIOCARTA_TCYTOTOXIC_PATHWAY	REACTOME_AXON_GUIDANCE	0.0
REACTOME_CLASS_A1_RHODOPSIN_LIKE_RECEPTORS	STRUCTURAL_CONSTITUENT_OF_MUSCLE	0.00598918
KEGG_SMALL_CELL_LUNG_CANCER	REACTOME_COSTIMULATION_BY_THE_CD28_FAMILY	0.1245935
NETPATH_IL_1_PATHWAY_UP	POSITIVE_REGULATION_OF_T_CELL_ACTIVATION	0.00610145
NETPATH_B_CELL_RECEPTOR_PATHWAY	REACTOME_TRANSLOCATION_OF_ZAP70_TO_IMMUNOLOGICAL_SYNAPSE	0.0
NETPATH_IL_3_PATHWAY_UP	REACTOME_PLATELET_ACTIVATION	0.0
KEGG_CYTOKINE_CYTOKINE_RECEPTOR_INTERACTION	REACTOME_SIGNALING_BY_PDGF	0.0
KEGG_CYTOKINE_CYTOKINE_RECEPTOR_INTERACTION	REACTOME_PHOSPHORYLATION_OF_CD3_AND_TCR_ZETA_CHAINS	0.00015413
BIOCARTA_IL7_PATHWAY	KEGG_MATURITY_ONSET_DIABETES_OF_THE_YOUNG	0.01092665
KEGG_LYSOSOME	POSITIVE_REGULATION_OF_CELL_CYCLE	0.0058776
CALCIUM_ION_TRANSPORT	KEGG_LEUKOCYTE_TRANSENDOTHELIAL_MIGRATION	0.00711612
KEGG_CYTOSOLIC_DNA_SENSING_PATHWAY	STRUCTURAL_CONSTITUENT_OF_MUSCLE	0.00188952
BIOCARTA_CTLA4_PATHWAY	REGULATION_OF_RESPONSE_TO_STIMULUS	0.0
CATION_HOMEOSTASIS	NETPATH_IL_7_PATHWAY_DOWN	0.00050605
NETPATH_IL_6_PATHWAY_UP	POSITIVE_REGULATION_OF_CELL_CYCLE	0.01026663
EXTRACELLULAR_MATRIX_PART	KEGG_INTESTINAL_IMMUNE_NETWORK_FOR_IGA_PRODUCTION	0.00474035
CELL_ACTIVATION	REGULATION_OF_ANATOMICAL_STRUCTURE_MORPHOGENESIS	0.00130631
KEGG_TYPE_I_DIABETES_MELLITUS	REGULATION_OF_T_CELL_ACTIVATION	0.0
REGULATION_OF_ANATOMICAL_STRUCTURE_MORPHOGENESIS	REGULATION_OF_PHOSPHORYLATION	0.0020313
POSITIVE_REGULATION_OF_MULTICELLULAR_ORGANISMAL_PROCESS	REGULATION_OF_PHOSPHORYLATION	0.00122722
KEGG_TYPE_I_DIABETES_MELLITUS	REGULATION_OF_IMMUNE_SYSTEM_PROCESS	0.0
REACTOME_COSTIMULATION_BY_THE_CD28_FAMILY	T_CELL_PROLIFERATION	0.0
BIOCARTA_INFLAM_PATHWAY	NETPATH_B_CELL_RECEPTOR_PATHWAY	0.00718288
COLLAGEN	REACTOME_FORMATION_OF_PLATELET_PLUG	0.0
BIOCARTA_TCRA_PATHWAY	REACTOME_DOWNSTREAM_TCR_SIGNALING	0.0
CELL_ACTIVATION	POSITIVE_REGULATION_OF_T_CELL_ACTIVATION	0.0
IMMUNOLOGICAL_SYNAPSE	NETPATH_B_CELL_RECEPTOR_PATHWAY_DOWN	0.0
CHEMOKINE_RECEPTOR_BINDING	KEGG_CYTOKINE_CYTOKINE_RECEPTOR_INTERACTION	0.0
BIOCARTA_IL7_PATHWAY	BIOCARTA_INFLAM_PATHWAY	0.01007456
BASEMENT_MEMBRANE	REACTOME_SEMAPHORIN_INTERACTIONS	0.00601287
NETPATH_IL_1_PATHWAY_DOWN	REACTOME_CELL_SURFACE_INTERACTIONS_AT_THE_VASCULAR_WALL	0.0
REACTOME_COSTIMULATION_BY_THE_CD28_FAMILY	REACTOME_IMMUNOREGULATORY_INTERACTIONS_BETWEEN_A_LYMPHOID_AND_A_NON_LYMPHOID_CELL	0.0
BASEMENT_MEMBRANE	KEGG_INTESTINAL_IMMUNE_NETWORK_FOR_IGA_PRODUCTION	0.00612258
LYMPHOCYTE_ACTIVATION	T_CELL_PROLIFERATION	0.0
CELLULAR_DEFENSE_RESPONSE	NETPATH_ID_PATHWAY_DOWN	0.00037078
NETPATH_IL_1_PATHWAY_DOWN	REACTOME_PD1_SIGNALING	0.00050113
BIOCARTA_AMI_PATHWAY	KEGG_T_CELL_RECEPTOR_SIGNALING_PATHWAY	0.00233368
NETPATH_ID_PATHWAY_DOWN	REACTOME_CLASS_A1_RHODOPSIN_LIKE_RECEPTORS	0.0068861
KEGG_PRIMARY_IMMUNODEFICIENCY	RESPONSE_TO_VIRUS	0.0
KEGG_ANTIGEN_PROCESSING_AND_PRESENTATION	ST_T_CELL_SIGNAL_TRANSDUCTION	0.00082442
LEUKOCYTE_ACTIVATION	NETPATH_IL_1_PATHWAY_UP	0.006207
NETPATH_ID_PATHWAY_DOWN	REACTOME_RNA_POLYMERASE_I_PROMOTER_OPENING	0.00531585
CYTOKINE_ACTIVITY	KEGG_CHEMOKINE_SIGNALING_PATHWAY	0.0
BEHAVIOR	REACTOME_PLATELET_ADHESION_TO_EXPOSED_COLLAGEN	0.00592932
ION_HOMEOSTASIS	KEGG_FOCAL_ADHESION	0.0
KEGG_ALLOGRAFT_REJECTION	PROTEINACEOUS_EXTRACELLULAR_MATRIX	0.00503627
REACTOME_GENERATION_OF_SECOND_MESSENGER_MOLECULES	REACTOME_SEMAPHORIN_INTERACTIONS	0.00112443
NETPATH_IL_6_PATHWAY_UP	REACTOME_INITIAL_TRIGGERING_OF_COMPLEMENT	0.00557071
KEGG_RIG_I_LIKE_RECEPTOR_SIGNALING_PATHWAY	KEGG_SYSTEMIC_LUPUS_ERYTHEMATOSUS	0.00658839
BIOCARTA_GRANULOCYTES_PATHWAY	T_CELL_PROLIFERATION	0.00151437
DEFENSE_RESPONSE	KEGG_ALLOGRAFT_REJECTION	0.00137377
BIOCARTA_TCYTOTOXIC_PATHWAY	REACTOME_TCR_SIGNALING	0.0
KEGG_SYSTEMIC_LUPUS_ERYTHEMATOSUS	REACTOME_AXON_GUIDANCE	0.01636678
NETPATH_IL_4_PATHWAY_UP	REGULATION_OF_ANATOMICAL_STRUCTURE_MORPHOGENESIS	0.0
BIOCARTA_ACE2_PATHWAY	REACTOME_CLASS_A1_RHODOPSIN_LIKE_RECEPTORS	0.00453423
KEGG_LYSOSOME	KEGG_SMALL_CELL_LUNG_CANCER	0.01570908
BIOCARTA_GRANULOCYTES_PATHWAY	KEGG_NOD_LIKE_RECEPTOR_SIGNALING_PATHWAY	0.00555906
KEGG_LYSOSOME	REACTOME_TRANSLOCATION_OF_ZAP70_TO_IMMUNOLOGICAL_SYNAPSE	0.00769421
REACTOME_NCAM1_INTERACTIONS	REGULATION_OF_LYMPHOCYTE_ACTIVATION	0.00499067
NETPATH_B_CELL_RECEPTOR_PATHWAY_DOWN	NETPATH_IL_4_PATHWAY_UP	0.0
NEUROPEPTIDE_RECEPTOR_ACTIVITY	REACTOME_PEPTIDE_LIGAND_BINDING_RECEPTORS	0.02814543
DEVELOPMENTAL_MATURATION	KEGG_VIRAL_MYOCARDITIS	0.00348244
KEGG_CELL_ADHESION_MOLECULES_CAMS	KEGG_LEUKOCYTE_TRANSENDOTHELIAL_MIGRATION	0.0
NETPATH_IL_4_PATHWAY_DOWN	REGULATION_OF_T_CELL_ACTIVATION	0.00036733
NETPATH_IL_3_PATHWAY_UP	REACTOME_CELL_SURFACE_INTERACTIONS_AT_THE_VASCULAR_WALL	0.0
GABA_RECEPTOR_ACTIVITY	KEGG_TOLL_LIKE_RECEPTOR_SIGNALING_PATHWAY	0.00400125
G_PROTEIN_COUPLED_RECEPTOR_BINDING	NETPATH_IL_1_PATHWAY_UP	0.00900901
KEGG_GRAFT_VERSUS_HOST_DISEASE	LOCOMOTORY_BEHAVIOR	0.00368383
IMMUNOLOGICAL_SYNAPSE	REACTOME_PLATELET_ADHESION_TO_EXPOSED_COLLAGEN	0.00420109
BIOCARTA_TCYTOTOXIC_PATHWAY	REACTOME_INITIAL_TRIGGERING_OF_COMPLEMENT	0.00359107
LEUKOCYTE_ACTIVATION	REACTOME_IMMUNOREGULATORY_INTERACTIONS_BETWEEN_A_LYMPHOID_AND_A_NON_LYMPHOID_CELL	0.0
NETPATH_IL_4_PATHWAY_UP	REACTOME_GENERATION_OF_SECOND_MESSENGER_MOLECULES	0.0
KEGG_T_CELL_RECEPTOR_SIGNALING_PATHWAY	REACTOME_SEMAPHORIN_INTERACTIONS	0.0
NETPATH_ID_PATHWAY_DOWN	REACTOME_COLLAGEN_MEDIATED_ACTIVATION_CASCADE	0.00241612
POSITIVE_REGULATION_OF_IMMUNE_SYSTEM_PROCESS	REGULATION_OF_PHOSPHORYLATION	0.00045809
CELL_MATURATION	REACTOME_SIGNALING_BY_PDGF	0.00903847
KEGG_HEMATOPOIETIC_CELL_LINEAGE	KEGG_PRIMARY_IMMUNODEFICIENCY	0.0
BIOCARTA_GRANULOCYTES_PATHWAY	BIOCARTA_IL17_PATHWAY	0.00591945
BIOCARTA_CTL_PATHWAY	KEGG_TOLL_LIKE_RECEPTOR_SIGNALING_PATHWAY	0.00887839
KEGG_SMALL_CELL_LUNG_CANCER	REACTOME_RNA_POLYMERASE_I_PROMOTER_OPENING	0.00691679
KEGG_CYTOKINE_CYTOKINE_RECEPTOR_INTERACTION	KEGG_LEUKOCYTE_TRANSENDOTHELIAL_MIGRATION	0.0
KEGG_NATURAL_KILLER_CELL_MEDIATED_CYTOTOXICITY	NETPATH_IL_1_PATHWAY_DOWN	0.0
NETPATH_IL_1_PATHWAY_UP	REACTOME_PLATELET_ACTIVATION	0.0
EXTRACELLULAR_MATRIX	REACTOME_SEMAPHORIN_INTERACTIONS	2.093e-05
ION_HOMEOSTASIS	KEGG_NOD_LIKE_RECEPTOR_SIGNALING_PATHWAY	0.0
BIOCARTA_CTL_PATHWAY	T_CELL_ACTIVATION	0.0
KEGG_NOD_LIKE_RECEPTOR_SIGNALING_PATHWAY	POSITIVE_REGULATION_OF_MULTICELLULAR_ORGANISMAL_PROCESS	0.00195396
KEGG_ASTHMA	POSITIVE_REGULATION_OF_CELL_PROLIFERATION	0.00770509
BIOCARTA_NO2IL12_PATHWAY	REACTOME_FORMATION_OF_PLATELET_PLUG	0.0
KEGG_LEISHMANIA_INFECTION	RESPONSE_TO_OTHER_ORGANISM	0.0
CHEMOKINE_RECEPTOR_BINDING	NETPATH_IL_5_PATHWAY_UP	0.0058714
NETPATH_IL_1_PATHWAY_UP	POSITIVE_REGULATION_OF_MULTICELLULAR_ORGANISMAL_PROCESS	0.01123471
REACTOME_PD1_SIGNALING	REGULATION_OF_PHOSPHORYLATION	0.00616088
MUSCLE_CELL_DIFFERENTIATION	POSITIVE_REGULATION_OF_IMMUNE_SYSTEM_PROCESS	0.00527222
ION_HOMEOSTASIS	LOCOMOTORY_BEHAVIOR	0.0
KEGG_PRIMARY_IMMUNODEFICIENCY	NETPATH_T_CELL_RECEPTOR_PATHWAY	0.0
CHEMOKINE_ACTIVITY	NETPATH_IL_1_PATHWAY_DOWN	0.00291533
REACTOME_RNA_POLYMERASE_I_PROMOTER_OPENING	REGULATION_OF_T_CELL_ACTIVATION	0.00599321
BIOCARTA_CTLA4_PATHWAY	KEGG_LYSOSOME	0.00782267
KEGG_NATURAL_KILLER_CELL_MEDIATED_CYTOTOXICITY	ST_T_CELL_SIGNAL_TRANSDUCTION	0.0
REACTOME_COLLAGEN_MEDIATED_ACTIVATION_CASCADE	REGULATION_OF_PHOSPHORYLATION	0.00595677
NETPATH_IL_2_PATHWAY_DOWN	REACTOME_PLATELET_ACTIVATION	0.0
KEGG_TYPE_I_DIABETES_MELLITUS	NETPATH_IL_4_PATHWAY_UP	0.0
REGULATION_OF_PHOSPHORYLATION	ST_T_CELL_SIGNAL_TRANSDUCTION	0.0
BIOCARTA_TOB1_PATHWAY	NETPATH_IL_1_PATHWAY_DOWN	0.00016865
BIOCARTA_CTL_PATHWAY	NETPATH_IL_1_PATHWAY_UP	0.00743235
REACTOME_FORMATION_OF_PLATELET_PLUG	REACTOME_INTEGRIN_CELL_SURFACE_INTERACTIONS	0.0
CELLULAR_DEFENSE_RESPONSE	REGULATION_OF_RESPONSE_TO_STIMULUS	0.00750995
REACTOME_COSTIMULATION_BY_THE_CD28_FAMILY	T_CELL_ACTIVATION	0.0
NETPATH_IL_3_PATHWAY_UP	REGULATION_OF_PHOSPHORYLATION	0.00029791
LEUKOCYTE_ACTIVATION	POSITIVE_REGULATION_OF_IMMUNE_SYSTEM_PROCESS	0.0
KEGG_ASTHMA	REACTOME_G_ALPHA_I_SIGNALLING_EVENTS	0.005032
CYTOKINE_ACTIVITY	NETPATH_IL_4_PATHWAY_DOWN	0.00136335
ION_HOMEOSTASIS	REACTOME_DOWNSTREAM_TCR_SIGNALING	0.0
BASEMENT_MEMBRANE	REACTOME_FORMATION_OF_PLATELET_PLUG	0.00433242
CALCIUM_ION_TRANSPORT	REACTOME_CHEMOKINE_RECEPTORS_BIND_CHEMOKINES	0.00668592
KEGG_CHEMOKINE_SIGNALING_PATHWAY	KEGG_RETINOL_METABOLISM	0.00561207
CELLULAR_CATION_HOMEOSTASIS	KEGG_INTESTINAL_IMMUNE_NETWORK_FOR_IGA_PRODUCTION	0.00066301
KEGG_HEMATOPOIETIC_CELL_LINEAGE	REACTOME_SEMAPHORIN_INTERACTIONS	0.0
KEGG_SYSTEMIC_LUPUS_ERYTHEMATOSUS	NETPATH_EGFR1_PATHWAY_UP	0.02124016
CHEMOKINE_RECEPTOR_BINDING	KEGG_LEISHMANIA_INFECTION	0.00400151
NETPATH_IL_2_PATHWAY_DOWN	POSITIVE_REGULATION_OF_CELL_PROLIFERATION	0.0
KEGG_CYTOKINE_CYTOKINE_RECEPTOR_INTERACTION	REACTOME_DOWNSTREAM_TCR_SIGNALING	0.00057761
BIOCARTA_GRANULOCYTES_PATHWAY	REACTOME_GENERATION_OF_SECOND_MESSENGER_MOLECULES	0.00369601
REACTOME_SEMAPHORIN_INTERACTIONS	T_CELL_PROLIFERATION	0.0
AUXILIARY_TRANSPORT_PROTEIN_ACTIVITY	BASEMENT_MEMBRANE	0.00655723
KEGG_ECM_RECEPTOR_INTERACTION	REACTOME_TRANSLOCATION_OF_ZAP70_TO_IMMUNOLOGICAL_SYNAPSE	0.00192764
[truncated: 6,715 more rows]
