# Supplementary material for: Summarizing cellular responses as biological process networks
Source: BMC Syst Biol. 2013 Jul 29;7:68. doi: 10.1186/1752-0509-7-68 (PMC3751784; doi:10.1186/1752-0509-7-68)
Supplement: Additional file 2 — Supplementary results. A zipped file containing all the five BPNs for each of the contrasts studied and the parameters estimated by each run of the software. [file 1752-0509-7-68-S2.zip › supplementary-results/cirrhosis/cirrhosis-links_results-3.tsv]

term1	term2	probability
KEGG_LEISHMANIA_INFECTION	PROTEINACEOUS_EXTRACELLULAR_MATRIX	0.01151838
DEFENSE_RESPONSE	REACTOME_DOWNSTREAM_TCR_SIGNALING	0.0
REACTOME_IMMUNOREGULATORY_INTERACTIONS_BETWEEN_A_LYMPHOID_AND_A_NON_LYMPHOID_CELL	RESPONSE_TO_BIOTIC_STIMULUS	0.00665976
KEGG_CHEMOKINE_SIGNALING_PATHWAY	NETPATH_IL_1_PATHWAY_DOWN	0.0
CELL_ACTIVATION	KEGG_SMALL_CELL_LUNG_CANCER	0.00294386
DEFENSE_RESPONSE	REACTOME_G_ALPHA_I_SIGNALLING_EVENTS	0.0
IMMUNOLOGICAL_SYNAPSE	NETPATH_EGFR1_PATHWAY_UP	0.00636661
CHEMOKINE_ACTIVITY	REACTOME_PLATELET_ACTIVATION	0.00256347
POSITIVE_REGULATION_OF_LYMPHOCYTE_ACTIVATION	ST_T_CELL_SIGNAL_TRANSDUCTION	0.00146378
KEGG_CELL_ADHESION_MOLECULES_CAMS	KEGG_VIRAL_MYOCARDITIS	0.10059009
BIOCARTA_TCRA_PATHWAY	REACTOME_COSTIMULATION_BY_THE_CD28_FAMILY	0.00439538
NETPATH_IL_4_PATHWAY_UP	T_CELL_PROLIFERATION	0.09476501
KEGG_SMALL_CELL_LUNG_CANCER	KEGG_VIRAL_MYOCARDITIS	9.338e-05
CELLULAR_CATION_HOMEOSTASIS	REGULATION_OF_I_KAPPAB_KINASE_NF_KAPPAB_CASCADE	0.00736681
REACTOME_PEPTIDE_LIGAND_BINDING_RECEPTORS	REACTOME_PHOSPHORYLATION_OF_CD3_AND_TCR_ZETA_CHAINS	0.02549685
KEGG_CELL_ADHESION_MOLECULES_CAMS	NETPATH_IL_5_PATHWAY_UP	0.0128866
EXTRACELLULAR_MATRIX	KEGG_AUTOIMMUNE_THYROID_DISEASE	0.00472864
KEGG_CYTOSOLIC_DNA_SENSING_PATHWAY	POSITIVE_REGULATION_OF_IMMUNE_SYSTEM_PROCESS	0.0
CHANNEL_REGULATOR_ACTIVITY	REGULATION_OF_ANATOMICAL_STRUCTURE_MORPHOGENESIS	0.00502652
REACTOME_INTEGRIN_CELL_SURFACE_INTERACTIONS	T_CELL_PROLIFERATION	0.00925716
KEGG_ASTHMA	REACTOME_NCAM1_INTERACTIONS	0.00429254
BIOCARTA_TCRA_PATHWAY	CELLULAR_DEFENSE_RESPONSE	0.00591315
CHEMICAL_HOMEOSTASIS	NETPATH_IL_5_PATHWAY_UP	1.578e-05
NETPATH_KIT_RECEPTOR_PATHWAY_UP	REACTOME_PEPTIDE_LIGAND_BINDING_RECEPTORS	0.0
REACTOME_HEMOSTASIS	REACTOME_PLATELET_ADHESION_TO_EXPOSED_COLLAGEN	0.0
PROTEINACEOUS_EXTRACELLULAR_MATRIX	REGULATION_OF_PHOSPHORYLATION	0.00732833
BIOCARTA_TH1TH2_PATHWAY	REGULATION_OF_PHOSPHORYLATION	0.00973984
NETPATH_B_CELL_RECEPTOR_PATHWAY	NETPATH_IL_7_PATHWAY_DOWN	0.0
KEGG_ECM_RECEPTOR_INTERACTION	KEGG_TYPE_I_DIABETES_MELLITUS	0.00603441
NETPATH_ID_PATHWAY_DOWN	RESPONSE_TO_OTHER_ORGANISM	0.00950201
BIOCARTA_THELPER_PATHWAY	KEGG_CYTOKINE_CYTOKINE_RECEPTOR_INTERACTION	0.00772446
CHEMICAL_HOMEOSTASIS	REACTOME_PLATELET_ADHESION_TO_EXPOSED_COLLAGEN	0.00050205
LOCOMOTORY_BEHAVIOR	REACTOME_CELL_SURFACE_INTERACTIONS_AT_THE_VASCULAR_WALL	0.0
BIOCARTA_INFLAM_PATHWAY	REACTOME_COSTIMULATION_BY_THE_CD28_FAMILY	0.00588393
POSITIVE_REGULATION_OF_CELL_CYCLE	T_CELL_ACTIVATION	0.00877418
KEGG_NOD_LIKE_RECEPTOR_SIGNALING_PATHWAY	REACTOME_COLLAGEN_MEDIATED_ACTIVATION_CASCADE	0.0
ION_HOMEOSTASIS	REGULATION_OF_T_CELL_ACTIVATION	0.0135977
CELLULAR_DEFENSE_RESPONSE	T_CELL_ACTIVATION	0.00484585
KEGG_T_CELL_RECEPTOR_SIGNALING_PATHWAY	NETPATH_NOTCH_PATHWAY_UP	0.0
PROTEINACEOUS_EXTRACELLULAR_MATRIX	ST_T_CELL_SIGNAL_TRANSDUCTION	0.0151463
BIOCARTA_CTLA4_PATHWAY	REACTOME_CHEMOKINE_RECEPTORS_BIND_CHEMOKINES	0.01056165
CHEMOKINE_ACTIVITY	NETPATH_KIT_RECEPTOR_PATHWAY_UP	0.00368408
CYTOKINE_ACTIVITY	KEGG_PRIMARY_IMMUNODEFICIENCY	0.00198011
CYTOKINE_ACTIVITY	REACTOME_INITIAL_TRIGGERING_OF_COMPLEMENT	0.00351595
CHEMOKINE_ACTIVITY	KEGG_NOD_LIKE_RECEPTOR_SIGNALING_PATHWAY	0.00532221
KEGG_CYTOKINE_CYTOKINE_RECEPTOR_INTERACTION	ST_T_CELL_SIGNAL_TRANSDUCTION	0.04524471
BIOCARTA_GRANULOCYTES_PATHWAY	POSITIVE_REGULATION_OF_CELL_PROLIFERATION	0.00074254
REACTOME_AXON_GUIDANCE	REACTOME_RNA_POLYMERASE_I_PROMOTER_OPENING	0.00012799
EXTRACELLULAR_MATRIX_PART	REGULATION_OF_PHOSPHORYLATION	0.00742386
BIOCARTA_THELPER_PATHWAY	KEGG_ECM_RECEPTOR_INTERACTION	0.00995035
DEFENSE_RESPONSE	REACTOME_IMMUNOREGULATORY_INTERACTIONS_BETWEEN_A_LYMPHOID_AND_A_NON_LYMPHOID_CELL	0.0
ION_HOMEOSTASIS	NETPATH_IL_4_PATHWAY_DOWN	0.00609798
BIOCARTA_ACE2_PATHWAY	REACTOME_GENERATION_OF_SECOND_MESSENGER_MOLECULES	0.00844018
BIOCARTA_TOB1_PATHWAY	REGULATION_OF_PHOSPHORYLATION	0.00498102
BIOCARTA_TOB1_PATHWAY	DEFENSE_RESPONSE	0.05608197
BIOCARTA_LAIR_PATHWAY	KEGG_SMALL_CELL_LUNG_CANCER	0.00285146
REACTOME_COSTIMULATION_BY_THE_CD28_FAMILY	ST_T_CELL_SIGNAL_TRANSDUCTION	0.0
BIOCARTA_NO2IL12_PATHWAY	REACTOME_INTEGRIN_CELL_SURFACE_INTERACTIONS	0.00229845
CELL_ACTIVATION	KEGG_NATURAL_KILLER_CELL_MEDIATED_CYTOTOXICITY	0.0
BIOCARTA_IL7_PATHWAY	POSITIVE_REGULATION_OF_CELL_PROLIFERATION	0.0
BIOCARTA_TOB1_PATHWAY	KEGG_RETINOL_METABOLISM	0.00678427
KEGG_INTESTINAL_IMMUNE_NETWORK_FOR_IGA_PRODUCTION	POSITIVE_REGULATION_OF_T_CELL_PROLIFERATION	0.01055932
BIOCARTA_CTL_PATHWAY	LOCOMOTORY_BEHAVIOR	0.02361421
IMMUNE_RESPONSE	NETPATH_KIT_RECEPTOR_PATHWAY_UP	0.0
KEGG_CYTOKINE_CYTOKINE_RECEPTOR_INTERACTION	POSITIVE_REGULATION_OF_LYMPHOCYTE_ACTIVATION	0.01676162
EXTRACELLULAR_MATRIX_STRUCTURAL_CONSTITUENT	REGULATION_OF_I_KAPPAB_KINASE_NF_KAPPAB_CASCADE	0.00789596
KEGG_ALLOGRAFT_REJECTION	KEGG_INTESTINAL_IMMUNE_NETWORK_FOR_IGA_PRODUCTION	0.0042715
BIOCARTA_INFLAM_PATHWAY	IMMUNOLOGICAL_SYNAPSE	0.00913152
EXTRACELLULAR_MATRIX_PART	KEGG_LEISHMANIA_INFECTION	0.00443442
RESPONSE_TO_BIOTIC_STIMULUS	RESPONSE_TO_VIRUS	0.00039242
KEGG_LYSOSOME	NETPATH_IL_7_PATHWAY_DOWN	0.00524384
BIOCARTA_CTLA4_PATHWAY	NETPATH_KIT_RECEPTOR_PATHWAY_UP	0.00509219
BIOCARTA_TOB1_PATHWAY	T_CELL_PROLIFERATION	0.00791094
KEGG_LEISHMANIA_INFECTION	KEGG_NATURAL_KILLER_CELL_MEDIATED_CYTOTOXICITY	0.0
BIOCARTA_AMI_PATHWAY	EXTRACELLULAR_MATRIX_STRUCTURAL_CONSTITUENT	0.00603643
KEGG_PRIMARY_IMMUNODEFICIENCY	REGULATION_OF_PHOSPHORYLATION	0.00304955
RESPONSE_TO_BIOTIC_STIMULUS	RESPONSE_TO_OTHER_ORGANISM	0.0008645
IMMUNOLOGICAL_SYNAPSE	REACTOME_TCR_SIGNALING	0.00030904
NETPATH_IL_4_PATHWAY_DOWN	REGULATION_OF_I_KAPPAB_KINASE_NF_KAPPAB_CASCADE	0.0
IMMUNE_RESPONSE	IMMUNOLOGICAL_SYNAPSE	0.00163568
NETPATH_EGFR1_PATHWAY_UP	RESPONSE_TO_BIOTIC_STIMULUS	0.0
NETPATH_IL_6_PATHWAY_UP	REACTOME_CLASS_A1_RHODOPSIN_LIKE_RECEPTORS	0.00161012
NETPATH_IL_5_PATHWAY_UP	REACTOME_SIGNALING_BY_PDGF	0.0
KEGG_LYSOSOME	KEGG_PRIMARY_IMMUNODEFICIENCY	0.00177651
CATION_HOMEOSTASIS	POSITIVE_REGULATION_OF_IMMUNE_SYSTEM_PROCESS	0.00118482
BIOCARTA_INFLAM_PATHWAY	REACTOME_CLASS_A1_RHODOPSIN_LIKE_RECEPTORS	0.00130378
KEGG_LEISHMANIA_INFECTION	T_CELL_PROLIFERATION	0.01050536
EXTRACELLULAR_MATRIX	REGULATION_OF_PHOSPHORYLATION	0.00738159
EXTRACELLULAR_MATRIX_PART	REACTOME_NCAM1_INTERACTIONS	0.00301577
KEGG_ANTIGEN_PROCESSING_AND_PRESENTATION	REGULATION_OF_IMMUNE_SYSTEM_PROCESS	0.0
BIOCARTA_LAIR_PATHWAY	REGULATION_OF_PHOSPHORYLATION	0.01893038
REACTOME_INTEGRIN_CELL_SURFACE_INTERACTIONS	REACTOME_PLATELET_ACTIVATION	0.0
CELLULAR_CATION_HOMEOSTASIS	CYTOKINE_ACTIVITY	0.0
KEGG_FOCAL_ADHESION	REACTOME_G_ALPHA_I_SIGNALLING_EVENTS	0.00010372
CALCIUM_ION_TRANSPORT	REACTOME_FORMATION_OF_PLATELET_PLUG	0.00063454
DEFENSE_RESPONSE	POSITIVE_REGULATION_OF_T_CELL_PROLIFERATION	0.00156475
REACTOME_IMMUNOREGULATORY_INTERACTIONS_BETWEEN_A_LYMPHOID_AND_A_NON_LYMPHOID_CELL	REGULATION_OF_T_CELL_ACTIVATION	0.01114638
NETPATH_IL_1_PATHWAY_UP	REACTOME_INITIAL_TRIGGERING_OF_COMPLEMENT	4.5e-07
NETPATH_IL_3_PATHWAY_UP	RESPONSE_TO_BIOTIC_STIMULUS	0.00736146
KEGG_CYTOSOLIC_DNA_SENSING_PATHWAY	REGULATION_OF_IMMUNE_SYSTEM_PROCESS	0.0
CATION_HOMEOSTASIS	REACTOME_PLATELET_ADHESION_TO_EXPOSED_COLLAGEN	0.00043511
NETPATH_IL_4_PATHWAY_UP	POSITIVE_REGULATION_OF_CELL_CYCLE	0.05186767
BIOCARTA_TCYTOTOXIC_PATHWAY	CELL_ACTIVATION	0.01609378
BIOCARTA_CTLA4_PATHWAY	REGULATION_OF_I_KAPPAB_KINASE_NF_KAPPAB_CASCADE	0.00184773
KEGG_HEMATOPOIETIC_CELL_LINEAGE	NETPATH_IL_1_PATHWAY_DOWN	0.00148829
KEGG_SMALL_CELL_LUNG_CANCER	REACTOME_PROTEOLYTIC_CLEAVAGE_OF_SNARE_COMPLEX_PROTEINS	0.00588892
BIOCARTA_ACE2_PATHWAY	REACTOME_SIGNALING_BY_PDGF	0.00590815
NETPATH_IL_4_PATHWAY_DOWN	POSITIVE_REGULATION_OF_CELL_PROLIFERATION	0.0
KEGG_SMALL_CELL_LUNG_CANCER	NETPATH_IL_1_PATHWAY_UP	0.0
NETPATH_NOTCH_PATHWAY_UP	T_CELL_ACTIVATION	0.0
BIOCARTA_THELPER_PATHWAY	REACTOME_COLLAGEN_MEDIATED_ACTIVATION_CASCADE	0.01228368
NETPATH_EGFR1_PATHWAY_UP	NETPATH_IL_5_PATHWAY_UP	0.0
KEGG_T_CELL_RECEPTOR_SIGNALING_PATHWAY	NEUROTRANSMITTER_BINDING	0.00088371
IMMUNE_RESPONSE	NETPATH_IL_6_PATHWAY_UP	0.0
BIOCARTA_INFLAM_PATHWAY	NETPATH_IL_1_PATHWAY_DOWN	0.01333906
KEGG_NOD_LIKE_RECEPTOR_SIGNALING_PATHWAY	KEGG_TOLL_LIKE_RECEPTOR_SIGNALING_PATHWAY	0.0
EXTERNAL_SIDE_OF_PLASMA_MEMBRANE	NETPATH_B_CELL_RECEPTOR_PATHWAY_DOWN	0.00781875
BEHAVIOR	BIOCARTA_NO2IL12_PATHWAY	0.00683996
REGULATION_OF_RESPONSE_TO_STIMULUS	T_CELL_PROLIFERATION	0.0075595
NETPATH_IL_1_PATHWAY_UP	NETPATH_IL_7_PATHWAY_DOWN	0.00014402
DEFENSE_RESPONSE	REACTOME_PD1_SIGNALING	0.00906623
BIOCARTA_NO2IL12_PATHWAY	POSITIVE_REGULATION_OF_LYMPHOCYTE_ACTIVATION	0.01049402
KEGG_CYTOKINE_CYTOKINE_RECEPTOR_INTERACTION	KEGG_ECM_RECEPTOR_INTERACTION	0.00148048
KEGG_MATURITY_ONSET_DIABETES_OF_THE_YOUNG	RESPONSE_TO_BIOTIC_STIMULUS	0.00760674
NETPATH_NOTCH_PATHWAY_UP	REGULATION_OF_I_KAPPAB_KINASE_NF_KAPPAB_CASCADE	0.0
NETPATH_KIT_RECEPTOR_PATHWAY_UP	REACTOME_SIGNALING_BY_PDGF	0.0
KEGG_MATURITY_ONSET_DIABETES_OF_THE_YOUNG	LEUKOCYTE_ACTIVATION	0.00581323
KEGG_GRAFT_VERSUS_HOST_DISEASE	KEGG_T_CELL_RECEPTOR_SIGNALING_PATHWAY	0.00087357
COLLAGEN	REACTOME_INTEGRIN_CELL_SURFACE_INTERACTIONS	0.02449619
CHEMOKINE_RECEPTOR_BINDING	PROTEINACEOUS_EXTRACELLULAR_MATRIX	0.01636388
CYTOKINE_ACTIVITY	KEGG_INTESTINAL_IMMUNE_NETWORK_FOR_IGA_PRODUCTION	0.0
BIOCARTA_TOB1_PATHWAY	PROTEINACEOUS_EXTRACELLULAR_MATRIX	0.22064855
REACTOME_GENERATION_OF_SECOND_MESSENGER_MOLECULES	REACTOME_G_ALPHA_I_SIGNALLING_EVENTS	0.00629414
BIOCARTA_IL7_PATHWAY	NETPATH_B_CELL_RECEPTOR_PATHWAY_DOWN	0.0
NETPATH_IL_5_PATHWAY_UP	POSITIVE_REGULATION_OF_T_CELL_ACTIVATION	0.00425857
CORUM_55S_RIBOSOME,_MITOCHONDRIAL	NETPATH_IL_2_PATHWAY_DOWN	0.00114112
KEGG_INTESTINAL_IMMUNE_NETWORK_FOR_IGA_PRODUCTION	KEGG_MATURITY_ONSET_DIABETES_OF_THE_YOUNG	0.01046815
CHEMICAL_HOMEOSTASIS	KEGG_CHEMOKINE_SIGNALING_PATHWAY	0.0
KEGG_FOCAL_ADHESION	REACTOME_SIGNALING_BY_PDGF	0.0
BEHAVIOR	KEGG_SYSTEMIC_LUPUS_ERYTHEMATOSUS	0.0
EXTERNAL_SIDE_OF_PLASMA_MEMBRANE	KEGG_ALLOGRAFT_REJECTION	0.00694198
BIOCARTA_TCRA_PATHWAY	REACTOME_SEMAPHORIN_INTERACTIONS	0.00725531
CHEMICAL_HOMEOSTASIS	KEGG_FOCAL_ADHESION	0.0
BIOCARTA_TCRA_PATHWAY	RESPONSE_TO_OTHER_ORGANISM	0.00679096
KEGG_ALLOGRAFT_REJECTION	REACTOME_COLLAGEN_MEDIATED_ACTIVATION_CASCADE	0.01146318
BIOCARTA_TCRA_PATHWAY	MUSCLE_CELL_DIFFERENTIATION	0.00868362
BIOCARTA_IL17_PATHWAY	REACTOME_GENERATION_OF_SECOND_MESSENGER_MOLECULES	0.015333
BEHAVIOR	BIOCARTA_THELPER_PATHWAY	0.02764119
LOCOMOTORY_BEHAVIOR	T_CELL_PROLIFERATION	0.00895398
PROTEINACEOUS_EXTRACELLULAR_MATRIX	REACTOME_INTEGRIN_CELL_SURFACE_INTERACTIONS	0.40210297
NETPATH_B_CELL_RECEPTOR_PATHWAY	STRUCTURAL_CONSTITUENT_OF_MUSCLE	0.0
CHEMOKINE_RECEPTOR_BINDING	KEGG_FOCAL_ADHESION	0.01106512
BIOCARTA_IL7_PATHWAY	REACTOME_AXON_GUIDANCE	0.0
KEGG_TOLL_LIKE_RECEPTOR_SIGNALING_PATHWAY	NETPATH_B_CELL_RECEPTOR_PATHWAY_DOWN	0.0
CELLULAR_DEFENSE_RESPONSE	CORUM_55S_RIBOSOME,_MITOCHONDRIAL	0.00561959
LEUKOCYTE_ACTIVATION	NETPATH_T_CELL_RECEPTOR_PATHWAY	0.0
EXTRACELLULAR_MATRIX_PART	KEGG_ECM_RECEPTOR_INTERACTION	0.0
KEGG_HEMATOPOIETIC_CELL_LINEAGE	KEGG_SYSTEMIC_LUPUS_ERYTHEMATOSUS	0.001501
NETPATH_IL_1_PATHWAY_DOWN	REACTOME_COSTIMULATION_BY_THE_CD28_FAMILY	0.00012327
BIOCARTA_LAIR_PATHWAY	NETPATH_IL_7_PATHWAY_DOWN	0.007118
BIOCARTA_GRANULOCYTES_PATHWAY	REACTOME_G_ALPHA_I_SIGNALLING_EVENTS	0.00186243
NETPATH_EGFR1_PATHWAY_UP	NETPATH_IL_4_PATHWAY_DOWN	0.0
BIOCARTA_TCYTOTOXIC_PATHWAY	CELLULAR_DEFENSE_RESPONSE	0.00934291
KEGG_ECM_RECEPTOR_INTERACTION	REACTOME_DOWNSTREAM_TCR_SIGNALING	0.00659553
CYTOKINE_ACTIVITY	REACTOME_GENERATION_OF_SECOND_MESSENGER_MOLECULES	0.00298186
BASEMENT_MEMBRANE	POSITIVE_REGULATION_OF_CELL_CYCLE	0.0221996
BIOCARTA_GRANULOCYTES_PATHWAY	REACTOME_AXON_GUIDANCE	0.00621042
REACTOME_COLLAGEN_MEDIATED_ACTIVATION_CASCADE	RESPONSE_TO_OTHER_ORGANISM	0.00191333
BIOCARTA_GRANULOCYTES_PATHWAY	REACTOME_HEMOSTASIS	0.01076585
BIOCARTA_CTL_PATHWAY	BIOCARTA_LAIR_PATHWAY	0.00813282
LEUKOCYTE_ACTIVATION	REACTOME_G_ALPHA_I_SIGNALLING_EVENTS	0.00127834
BEHAVIOR	REACTOME_AXON_GUIDANCE	0.0
POSITIVE_REGULATION_OF_LYMPHOCYTE_ACTIVATION	REACTOME_G_ALPHA_I_SIGNALLING_EVENTS	0.00472001
KEGG_NOD_LIKE_RECEPTOR_SIGNALING_PATHWAY	NETPATH_IL_1_PATHWAY_UP	0.0
BEHAVIOR	REACTOME_HEMOSTASIS	0.0
POSITIVE_REGULATION_OF_IMMUNE_SYSTEM_PROCESS	RESPONSE_TO_OTHER_ORGANISM	4.825e-05
CELL_MATURATION	EXTRACELLULAR_MATRIX	0.00413447
KEGG_LYSOSOME	REACTOME_COSTIMULATION_BY_THE_CD28_FAMILY	0.00039749
EXTRACELLULAR_MATRIX_PART	REACTOME_PROTEOLYTIC_CLEAVAGE_OF_SNARE_COMPLEX_PROTEINS	0.0069756
CELLULAR_DEFENSE_RESPONSE	KEGG_HEMATOPOIETIC_CELL_LINEAGE	0.00042361
CHANNEL_REGULATOR_ACTIVITY	REACTOME_FORMATION_OF_PLATELET_PLUG	0.00169934
NETPATH_IL_1_PATHWAY_DOWN	NETPATH_KIT_RECEPTOR_PATHWAY_UP	0.0
NETPATH_IL_3_PATHWAY_UP	REACTOME_CLASS_A1_RHODOPSIN_LIKE_RECEPTORS	0.0
POSITIVE_REGULATION_OF_T_CELL_PROLIFERATION	REGULATION_OF_LYMPHOCYTE_ACTIVATION	0.00956292
CATION_HOMEOSTASIS	PROTEIN_DOMAIN_SPECIFIC_BINDING	0.00157963
CATION_HOMEOSTASIS	COLLAGEN	0.00103926
LYMPHOCYTE_ACTIVATION	REACTOME_AXON_GUIDANCE	0.00217687
REACTOME_CELL_SURFACE_INTERACTIONS_AT_THE_VASCULAR_WALL	REACTOME_G_ALPHA_I_SIGNALLING_EVENTS	0.00973063
CELLULAR_CATION_HOMEOSTASIS	KEGG_CHEMOKINE_SIGNALING_PATHWAY	0.0
KEGG_CHEMOKINE_SIGNALING_PATHWAY	REACTOME_BOTULINUM_NEUROTOXICITY	0.00415121
REACTOME_CHEMOKINE_RECEPTORS_BIND_CHEMOKINES	RESPONSE_TO_VIRUS	0.0
BIOCARTA_TCYTOTOXIC_PATHWAY	DEFENSE_RESPONSE	0.00945939
ION_HOMEOSTASIS	RESPONSE_TO_BIOTIC_STIMULUS	0.04493044
KEGG_CYTOKINE_CYTOKINE_RECEPTOR_INTERACTION	NETPATH_IL_4_PATHWAY_DOWN	0.0
KEGG_MATURITY_ONSET_DIABETES_OF_THE_YOUNG	POSITIVE_REGULATION_OF_CELL_PROLIFERATION	0.00689223
BIOCARTA_TCRA_PATHWAY	REACTOME_GENERATION_OF_SECOND_MESSENGER_MOLECULES	0.00102363
BIOCARTA_TOB1_PATHWAY	REACTOME_CELL_SURFACE_INTERACTIONS_AT_THE_VASCULAR_WALL	0.01404822
CHEMOKINE_RECEPTOR_BINDING	REACTOME_COSTIMULATION_BY_THE_CD28_FAMILY	0.01038776
REACTOME_INTEGRIN_CELL_SURFACE_INTERACTIONS	REACTOME_PD1_SIGNALING	0.00899331
POSITIVE_REGULATION_OF_T_CELL_ACTIVATION	REGULATION_OF_ANATOMICAL_STRUCTURE_MORPHOGENESIS	0.01065159
BIOCARTA_TOB1_PATHWAY	LOCOMOTORY_BEHAVIOR	0.10435728
BIOCARTA_IL7_PATHWAY	ION_HOMEOSTASIS	0.02232462
KEGG_SYSTEMIC_LUPUS_ERYTHEMATOSUS	NETPATH_IL_7_PATHWAY_DOWN	0.00569069
REACTOME_RNA_POLYMERASE_I_PROMOTER_OPENING	REGULATION_OF_I_KAPPAB_KINASE_NF_KAPPAB_CASCADE	0.00242773
BIOCARTA_TOB1_PATHWAY	REACTOME_INTEGRIN_CELL_SURFACE_INTERACTIONS	0.00260188
BIOCARTA_IL17_PATHWAY	PROTEIN_DOMAIN_SPECIFIC_BINDING	0.0063937
KEGG_ALLOGRAFT_REJECTION	KEGG_LEUKOCYTE_TRANSENDOTHELIAL_MIGRATION	0.00082281
BIOCARTA_CTL_PATHWAY	BIOCARTA_INFLAM_PATHWAY	0.00790629
KEGG_LYSOSOME	NETPATH_IL_2_PATHWAY_DOWN	2.242e-05
CHEMICAL_HOMEOSTASIS	LOCOMOTORY_BEHAVIOR	0.0
KEGG_NATURAL_KILLER_CELL_MEDIATED_CYTOTOXICITY	KEGG_SMALL_CELL_LUNG_CANCER	0.0
BIOCARTA_IL17_PATHWAY	T_CELL_ACTIVATION	0.01438325
LEUKOCYTE_ACTIVATION	NETPATH_ID_PATHWAY_DOWN	0.0092086
CARBOXYPEPTIDASE_ACTIVITY	G_PROTEIN_COUPLED_RECEPTOR_BINDING	0.00585931
BIOCARTA_IL7_PATHWAY	REACTOME_RNA_POLYMERASE_I_PROMOTER_OPENING	0.00139321
KEGG_INTESTINAL_IMMUNE_NETWORK_FOR_IGA_PRODUCTION	REACTOME_CLASS_A1_RHODOPSIN_LIKE_RECEPTORS	0.00084679
NETPATH_KIT_RECEPTOR_PATHWAY_UP	PROTEINACEOUS_EXTRACELLULAR_MATRIX	0.0174925
REACTOME_INITIAL_TRIGGERING_OF_COMPLEMENT	REGULATION_OF_IMMUNE_SYSTEM_PROCESS	0.0
MUSCLE_CELL_DIFFERENTIATION	REACTOME_NCAM1_INTERACTIONS	0.00703936
CORUM_55S_RIBOSOME,_MITOCHONDRIAL	NETPATH_IL_4_PATHWAY_DOWN	0.00614991
KEGG_FOCAL_ADHESION	NETPATH_IL_3_PATHWAY_UP	0.00850026
DEVELOPMENTAL_MATURATION	PROTEINACEOUS_EXTRACELLULAR_MATRIX	0.00566225
POSITIVE_REGULATION_OF_MULTICELLULAR_ORGANISMAL_PROCESS	REGULATION_OF_IMMUNE_SYSTEM_PROCESS	0.00012023
COLLAGEN	KEGG_NATURAL_KILLER_CELL_MEDIATED_CYTOTOXICITY	0.00538042
KEGG_NATURAL_KILLER_CELL_MEDIATED_CYTOTOXICITY	KEGG_PRIMARY_IMMUNODEFICIENCY	0.0
CYTOKINE_ACTIVITY	NETPATH_IL_3_PATHWAY_UP	0.00157152
NETPATH_NOTCH_PATHWAY_UP	POSITIVE_REGULATION_OF_T_CELL_PROLIFERATION	0.00614267
NETPATH_IL_1_PATHWAY_DOWN	NETPATH_IL_1_PATHWAY_UP	0.0
NETPATH_IL_4_PATHWAY_DOWN	T_CELL_ACTIVATION	0.00349241
AUXILIARY_TRANSPORT_PROTEIN_ACTIVITY	REGULATION_OF_I_KAPPAB_KINASE_NF_KAPPAB_CASCADE	0.01237681
KEGG_INTESTINAL_IMMUNE_NETWORK_FOR_IGA_PRODUCTION	NETPATH_KIT_RECEPTOR_PATHWAY_UP	0.0249742
CELLULAR_DEFENSE_RESPONSE	NETPATH_T_CELL_RECEPTOR_PATHWAY_DOWN	0.00144037
REACTOME_INITIAL_TRIGGERING_OF_COMPLEMENT	T_CELL_ACTIVATION	0.00785509
AUXILIARY_TRANSPORT_PROTEIN_ACTIVITY	CELL_ACTIVATION	0.0039438
AUXILIARY_TRANSPORT_PROTEIN_ACTIVITY	REACTOME_NCAM1_INTERACTIONS	0.00448037
BIOCARTA_TCYTOTOXIC_PATHWAY	EXTERNAL_SIDE_OF_PLASMA_MEMBRANE	0.00731518
CARBOXYPEPTIDASE_ACTIVITY	CELL_ACTIVATION	0.005259
BEHAVIOR	REACTOME_INITIAL_TRIGGERING_OF_COMPLEMENT	0.00439687
CELLULAR_DEFENSE_RESPONSE	REGULATION_OF_ANATOMICAL_STRUCTURE_MORPHOGENESIS	0.014001
NETPATH_IL_6_PATHWAY_UP	REACTOME_PLATELET_ADHESION_TO_EXPOSED_COLLAGEN	0.00985587
KEGG_T_CELL_RECEPTOR_SIGNALING_PATHWAY	NETPATH_IL_7_PATHWAY_DOWN	0.0
BIOCARTA_INFLAM_PATHWAY	BIOCARTA_TOB1_PATHWAY	0.04598303
CARBOXYPEPTIDASE_ACTIVITY	REACTOME_PEPTIDE_LIGAND_BINDING_RECEPTORS	0.03240893
NETPATH_IL_5_PATHWAY_UP	REGULATION_OF_IMMUNE_SYSTEM_PROCESS	0.0
KEGG_NATURAL_KILLER_CELL_MEDIATED_CYTOTOXICITY	REGULATION_OF_ANATOMICAL_STRUCTURE_MORPHOGENESIS	1.493e-05
NETPATH_KIT_RECEPTOR_PATHWAY_UP	RESPONSE_TO_VIRUS	0.000521
CELLULAR_CATION_HOMEOSTASIS	CHEMICAL_HOMEOSTASIS	0.00842958
KEGG_ASTHMA	KEGG_ECM_RECEPTOR_INTERACTION	0.00488455
KEGG_SMALL_CELL_LUNG_CANCER	REGULATION_OF_T_CELL_ACTIVATION	0.01031617
CHEMOKINE_RECEPTOR_BINDING	REGULATION_OF_I_KAPPAB_KINASE_NF_KAPPAB_CASCADE	0.00842214
BIOCARTA_CYTOKINE_PATHWAY	NETPATH_B_CELL_RECEPTOR_PATHWAY	0.00671066
BIOCARTA_CTL_PATHWAY	KEGG_ASTHMA	0.00851383
NETPATH_IL_1_PATHWAY_DOWN	PROTEINACEOUS_EXTRACELLULAR_MATRIX	0.00019277
NETPATH_IL_4_PATHWAY_UP	RESPONSE_TO_OTHER_ORGANISM	0.0
IMMUNE_RESPONSE	KEGG_NOD_LIKE_RECEPTOR_SIGNALING_PATHWAY	0.0
CHEMOKINE_ACTIVITY	KEGG_ECM_RECEPTOR_INTERACTION	0.01626608
REACTOME_COSTIMULATION_BY_THE_CD28_FAMILY	REACTOME_NCAM1_INTERACTIONS	0.00386082
KEGG_MATURITY_ONSET_DIABETES_OF_THE_YOUNG	REACTOME_COSTIMULATION_BY_THE_CD28_FAMILY	0.00219915
BIOCARTA_CTLA4_PATHWAY	BIOCARTA_CYTOKINE_PATHWAY	0.01010546
BIOCARTA_CYTOKINE_PATHWAY	BIOCARTA_IL7_PATHWAY	0.01004026
KEGG_NOD_LIKE_RECEPTOR_SIGNALING_PATHWAY	LOCOMOTORY_BEHAVIOR	0.0
LOCOMOTORY_BEHAVIOR	NETPATH_IL_7_PATHWAY_DOWN	0.000629
ION_HOMEOSTASIS	POSITIVE_REGULATION_OF_T_CELL_ACTIVATION	0.01173241
KEGG_LEISHMANIA_INFECTION	REACTOME_AXON_GUIDANCE	0.0
REACTOME_PLATELET_ADHESION_TO_EXPOSED_COLLAGEN	REGULATION_OF_T_CELL_ACTIVATION	0.01083472
CHANNEL_REGULATOR_ACTIVITY	NETPATH_ID_PATHWAY_DOWN	0.00675474
NETPATH_B_CELL_RECEPTOR_PATHWAY	REACTOME_RNA_POLYMERASE_I_PROMOTER_OPENING	0.0
KEGG_SYSTEMIC_LUPUS_ERYTHEMATOSUS	REACTOME_PLATELET_ADHESION_TO_EXPOSED_COLLAGEN	0.00075692
KEGG_ANTIGEN_PROCESSING_AND_PRESENTATION	KEGG_HEMATOPOIETIC_CELL_LINEAGE	0.0016447
EXTRACELLULAR_MATRIX_STRUCTURAL_CONSTITUENT	KEGG_VIRAL_MYOCARDITIS	0.00541612
BIOCARTA_CTLA4_PATHWAY	KEGG_HEMATOPOIETIC_CELL_LINEAGE	0.00658851
CHANNEL_REGULATOR_ACTIVITY	ION_HOMEOSTASIS	0.00396662
CYTOKINE_ACTIVITY	KEGG_LEISHMANIA_INFECTION	0.00262686
KEGG_NOD_LIKE_RECEPTOR_SIGNALING_PATHWAY	REACTOME_PEPTIDE_LIGAND_BINDING_RECEPTORS	0.0
CHEMICAL_HOMEOSTASIS	REACTOME_CHEMOKINE_RECEPTORS_BIND_CHEMOKINES	0.0
BIOCARTA_CTLA4_PATHWAY	RESPONSE_TO_VIRUS	0.00988659
BASEMENT_MEMBRANE	REACTOME_PLATELET_ADHESION_TO_EXPOSED_COLLAGEN	0.0057883
BIOCARTA_TH1TH2_PATHWAY	POSITIVE_REGULATION_OF_CELL_CYCLE	0.00995737
ION_HOMEOSTASIS	REACTOME_GENERATION_OF_SECOND_MESSENGER_MOLECULES	0.00798053
REACTOME_IMMUNOREGULATORY_INTERACTIONS_BETWEEN_A_LYMPHOID_AND_A_NON_LYMPHOID_CELL	REACTOME_TRANSLOCATION_OF_ZAP70_TO_IMMUNOLOGICAL_SYNAPSE	0.02956127
KEGG_FOCAL_ADHESION	REACTOME_COLLAGEN_MEDIATED_ACTIVATION_CASCADE	0.0
CATION_HOMEOSTASIS	LOCOMOTORY_BEHAVIOR	0.0
BIOCARTA_IL17_PATHWAY	CATION_HOMEOSTASIS	0.01262106
KEGG_SYSTEMIC_LUPUS_ERYTHEMATOSUS	LOCOMOTORY_BEHAVIOR	0.0
NEUROTRANSMITTER_BINDING	REACTOME_SIGNALING_BY_PDGF	0.00072302
COLLAGEN	REACTOME_IMMUNOREGULATORY_INTERACTIONS_BETWEEN_A_LYMPHOID_AND_A_NON_LYMPHOID_CELL	0.01123174
KEGG_ALLOGRAFT_REJECTION	KEGG_T_CELL_RECEPTOR_SIGNALING_PATHWAY	0.00070852
POSITIVE_REGULATION_OF_IMMUNE_SYSTEM_PROCESS	REACTOME_DOWNSTREAM_TCR_SIGNALING	0.0
BIOCARTA_CTL_PATHWAY	REACTOME_GENERATION_OF_SECOND_MESSENGER_MOLECULES	0.01720643
BIOCARTA_CTL_PATHWAY	NETPATH_IL_5_PATHWAY_UP	0.00344978
REACTOME_GENERATION_OF_SECOND_MESSENGER_MOLECULES	ST_T_CELL_SIGNAL_TRANSDUCTION	0.02237593
REACTOME_PLATELET_ACTIVATION	REACTOME_RNA_POLYMERASE_I_PROMOTER_OPENING	0.0013665
PROTEIN_DOMAIN_SPECIFIC_BINDING	REACTOME_FORMATION_OF_PLATELET_PLUG	0.0
BIOCARTA_CTLA4_PATHWAY	CELLULAR_DEFENSE_RESPONSE	0.02088865
REACTOME_COSTIMULATION_BY_THE_CD28_FAMILY	RESPONSE_TO_VIRUS	0.00180224
NEUROPEPTIDE_BINDING	REACTOME_SIGNALING_BY_PDGF	0.01067442
BIOCARTA_CTL_PATHWAY	POSITIVE_REGULATION_OF_IMMUNE_SYSTEM_PROCESS	0.00426781
DEVELOPMENTAL_MATURATION	KEGG_NATURAL_KILLER_CELL_MEDIATED_CYTOTOXICITY	0.0001746
KEGG_ALLOGRAFT_REJECTION	KEGG_SYSTEMIC_LUPUS_ERYTHEMATOSUS	0.008578
BIOCARTA_CTLA4_PATHWAY	REACTOME_RNA_POLYMERASE_I_PROMOTER_OPENING	0.00936425
BIOCARTA_CTLA4_PATHWAY	BIOCARTA_GRANULOCYTES_PATHWAY	0.01189925
G_PROTEIN_COUPLED_RECEPTOR_BINDING	ION_HOMEOSTASIS	0.0
NETPATH_T_CELL_RECEPTOR_PATHWAY	POSITIVE_REGULATION_OF_MULTICELLULAR_ORGANISMAL_PROCESS	0.0
ION_HOMEOSTASIS	NETPATH_EGFR1_PATHWAY_UP	0.0
BIOCARTA_TCRA_PATHWAY	KEGG_LEUKOCYTE_TRANSENDOTHELIAL_MIGRATION	3.095e-05
LYMPHOCYTE_ACTIVATION	RESPONSE_TO_VIRUS	0.01089589
KEGG_T_CELL_RECEPTOR_SIGNALING_PATHWAY	NETPATH_IL_1_PATHWAY_UP	0.0
KEGG_SMALL_CELL_LUNG_CANCER	REACTOME_COLLAGEN_MEDIATED_ACTIVATION_CASCADE	0.0
NETPATH_IL_5_PATHWAY_UP	POSITIVE_REGULATION_OF_T_CELL_PROLIFERATION	0.00506844
BIOCARTA_TH1TH2_PATHWAY	KEGG_TOLL_LIKE_RECEPTOR_SIGNALING_PATHWAY	0.0057567
BEHAVIOR	RESPONSE_TO_VIRUS	0.0
CYTOKINE_ACTIVITY	POSITIVE_REGULATION_OF_T_CELL_PROLIFERATION	0.02804409
KEGG_TYPE_I_DIABETES_MELLITUS	REACTOME_NCAM1_INTERACTIONS	0.0054588
BIOCARTA_AMI_PATHWAY	NETPATH_IL_6_PATHWAY_UP	3.267e-05
KEGG_ALLOGRAFT_REJECTION	NETPATH_B_CELL_RECEPTOR_PATHWAY_DOWN	0.00152798
COLLAGEN	G_PROTEIN_COUPLED_RECEPTOR_BINDING	0.00241263
REACTOME_CLASS_A1_RHODOPSIN_LIKE_RECEPTORS	REGULATION_OF_T_CELL_ACTIVATION	0.00233254
NETPATH_IL_4_PATHWAY_DOWN	REGULATION_OF_LYMPHOCYTE_ACTIVATION	0.00516746
CELL_ACTIVATION	KEGG_ASTHMA	0.00719288
BIOCARTA_TCRA_PATHWAY	REACTOME_INTEGRIN_CELL_SURFACE_INTERACTIONS	0.00031938
NETPATH_IL_4_PATHWAY_DOWN	REACTOME_CHEMOKINE_RECEPTORS_BIND_CHEMOKINES	0.00052047
NETPATH_EGFR1_PATHWAY_UP	NETPATH_T_CELL_RECEPTOR_PATHWAY_DOWN	0.0
BIOCARTA_IL17_PATHWAY	REACTOME_DOWNSTREAM_TCR_SIGNALING	0.00620035
BIOCARTA_TCRA_PATHWAY	POSITIVE_REGULATION_OF_CELL_CYCLE	0.0060629
NETPATH_IL_5_PATHWAY_UP	NETPATH_IL_6_PATHWAY_UP	0.0
POSITIVE_REGULATION_OF_T_CELL_ACTIVATION	REACTOME_GENERATION_OF_SECOND_MESSENGER_MOLECULES	0.00278827
CORUM_55S_RIBOSOME,_MITOCHONDRIAL	KEGG_NOD_LIKE_RECEPTOR_SIGNALING_PATHWAY	0.00335045
KEGG_TYPE_I_DIABETES_MELLITUS	LYMPHOCYTE_ACTIVATION	0.00308286
CYTOKINE_ACTIVITY	REACTOME_PHOSPHORYLATION_OF_CD3_AND_TCR_ZETA_CHAINS	0.00865155
KEGG_T_CELL_RECEPTOR_SIGNALING_PATHWAY	REACTOME_CELL_SURFACE_INTERACTIONS_AT_THE_VASCULAR_WALL	0.0
BEHAVIOR	REACTOME_PHOSPHORYLATION_OF_CD3_AND_TCR_ZETA_CHAINS	0.03745013
NETPATH_IL_5_PATHWAY_UP	NETPATH_IL_7_PATHWAY_DOWN	0.00058881
REACTOME_RNA_POLYMERASE_I_PROMOTER_OPENING	REACTOME_TRANSLOCATION_OF_ZAP70_TO_IMMUNOLOGICAL_SYNAPSE	0.00832933
BEHAVIOR	BIOCARTA_IL17_PATHWAY	0.0153284
BIOCARTA_TCRA_PATHWAY	NETPATH_IL_6_PATHWAY_UP	0.0034887
BIOCARTA_CTL_PATHWAY	REACTOME_SEMAPHORIN_INTERACTIONS	0.00165004
CELL_ACTIVATION	NETPATH_IL_3_PATHWAY_UP	0.00137
CHEMICAL_HOMEOSTASIS	NETPATH_ID_PATHWAY_DOWN	0.00096323
NETPATH_IL_7_PATHWAY_DOWN	REACTOME_SEMAPHORIN_INTERACTIONS	0.00125757
REACTOME_NCAM1_INTERACTIONS	REACTOME_PROTEOLYTIC_CLEAVAGE_OF_SNARE_COMPLEX_PROTEINS	0.00604716
KEGG_ALLOGRAFT_REJECTION	REACTOME_HEMOSTASIS	0.0
REACTOME_PHOSPHORYLATION_OF_CD3_AND_TCR_ZETA_CHAINS	RESPONSE_TO_BIOTIC_STIMULUS	0.0088611
BIOCARTA_CTL_PATHWAY	KEGG_INTESTINAL_IMMUNE_NETWORK_FOR_IGA_PRODUCTION	0.0068936
KEGG_LYSOSOME	KEGG_TOLL_LIKE_RECEPTOR_SIGNALING_PATHWAY	0.0
REACTOME_CELL_SURFACE_INTERACTIONS_AT_THE_VASCULAR_WALL	REACTOME_CHEMOKINE_RECEPTORS_BIND_CHEMOKINES	0.04430456
REACTOME_CELL_SURFACE_INTERACTIONS_AT_THE_VASCULAR_WALL	ST_T_CELL_SIGNAL_TRANSDUCTION	0.0
BIOCARTA_THELPER_PATHWAY	REGULATION_OF_I_KAPPAB_KINASE_NF_KAPPAB_CASCADE	0.00925273
KEGG_ECM_RECEPTOR_INTERACTION	POSITIVE_REGULATION_OF_CELL_PROLIFERATION	0.0
KEGG_GRAFT_VERSUS_HOST_DISEASE	RESPONSE_TO_BIOTIC_STIMULUS	0.0073901
CHEMOKINE_RECEPTOR_BINDING	REACTOME_GENERATION_OF_SECOND_MESSENGER_MOLECULES	0.00893846
NETPATH_IL_5_PATHWAY_UP	REACTOME_DOWNSTREAM_TCR_SIGNALING	0.0
NETPATH_IL_2_PATHWAY_DOWN	REACTOME_SYNTHESIS_OF_BILE_ACIDS_AND_BILE_SALTS_VIA_24_HYDROXYCHOLESTEROL	0.00819807
BIOCARTA_AMI_PATHWAY	REACTOME_CLASS_A1_RHODOPSIN_LIKE_RECEPTORS	0.0
NEUROTRANSMITTER_BINDING	PROTEIN_DOMAIN_SPECIFIC_BINDING	0.0006933
LYMPHOCYTE_ACTIVATION	NETPATH_IL_7_PATHWAY_DOWN	0.00849952
BIOCARTA_TCRA_PATHWAY	REACTOME_PD1_SIGNALING	0.01672912
CHANNEL_REGULATOR_ACTIVITY	REACTOME_TCR_SIGNALING	0.00351122
BIOCARTA_GRANULOCYTES_PATHWAY	REACTOME_CHEMOKINE_RECEPTORS_BIND_CHEMOKINES	0.00239289
KEGG_ANTIGEN_PROCESSING_AND_PRESENTATION	REGULATION_OF_T_CELL_ACTIVATION	0.00626157
PROTEINACEOUS_EXTRACELLULAR_MATRIX	REACTOME_GENERATION_OF_SECOND_MESSENGER_MOLECULES	0.00705085
KEGG_CYTOSOLIC_DNA_SENSING_PATHWAY	LOCOMOTORY_BEHAVIOR	0.00071533
IMMUNOLOGICAL_SYNAPSE	REACTOME_RNA_POLYMERASE_I_PROMOTER_OPENING	0.00752524
KEGG_CELL_ADHESION_MOLECULES_CAMS	POSITIVE_REGULATION_OF_T_CELL_ACTIVATION	0.00961714
NETPATH_IL_4_PATHWAY_DOWN	REACTOME_BOTULINUM_NEUROTOXICITY	0.01717881
KEGG_INTESTINAL_IMMUNE_NETWORK_FOR_IGA_PRODUCTION	REACTOME_PLATELET_ADHESION_TO_EXPOSED_COLLAGEN	0.0097465
BIOCARTA_CTL_PATHWAY	REACTOME_TRANSLOCATION_OF_ZAP70_TO_IMMUNOLOGICAL_SYNAPSE	0.03394483
CELLULAR_DEFENSE_RESPONSE	KEGG_RIG_I_LIKE_RECEPTOR_SIGNALING_PATHWAY	0.00646037
BIOCARTA_LAIR_PATHWAY	T_CELL_ACTIVATION	0.01193057
ION_HOMEOSTASIS	KEGG_CHEMOKINE_SIGNALING_PATHWAY	0.0
BIOCARTA_CTLA4_PATHWAY	REACTOME_COLLAGEN_MEDIATED_ACTIVATION_CASCADE	0.00194403
KEGG_T_CELL_RECEPTOR_SIGNALING_PATHWAY	POSITIVE_REGULATION_OF_IMMUNE_SYSTEM_PROCESS	0.0
BIOCARTA_TCRA_PATHWAY	EXTERNAL_SIDE_OF_PLASMA_MEMBRANE	0.00816066
KEGG_SMALL_CELL_LUNG_CANCER	REGULATION_OF_ANATOMICAL_STRUCTURE_MORPHOGENESIS	0.00010251
AUXILIARY_TRANSPORT_PROTEIN_ACTIVITY	REACTOME_GENERATION_OF_SECOND_MESSENGER_MOLECULES	0.01149865
REACTOME_PD1_SIGNALING	REACTOME_TCR_SIGNALING	0.00332618
BIOCARTA_CTLA4_PATHWAY	CHEMOKINE_RECEPTOR_BINDING	0.01073775
KEGG_LYSOSOME	RESPONSE_TO_OTHER_ORGANISM	0.00270939
REACTOME_CLASS_A1_RHODOPSIN_LIKE_RECEPTORS	REGULATION_OF_IMMUNE_SYSTEM_PROCESS	0.00153134
BIOCARTA_IL17_PATHWAY	RESPONSE_TO_BIOTIC_STIMULUS	0.00366788
KEGG_NATURAL_KILLER_CELL_MEDIATED_CYTOTOXICITY	REACTOME_NCAM1_INTERACTIONS	0.00387243
KEGG_ANTIGEN_PROCESSING_AND_PRESENTATION	REACTOME_INITIAL_TRIGGERING_OF_COMPLEMENT	0.00803616
CELL_MATURATION	REACTOME_FORMATION_OF_PLATELET_PLUG	0.0
NEUROPEPTIDE_BINDING	REACTOME_IMMUNOREGULATORY_INTERACTIONS_BETWEEN_A_LYMPHOID_AND_A_NON_LYMPHOID_CELL	0.00672318
NETPATH_B_CELL_RECEPTOR_PATHWAY_DOWN	REACTOME_HEMOSTASIS	0.0
REACTOME_PLATELET_ACTIVATION	ST_T_CELL_SIGNAL_TRANSDUCTION	0.0
KEGG_AUTOIMMUNE_THYROID_DISEASE	KEGG_NOD_LIKE_RECEPTOR_SIGNALING_PATHWAY	0.00078288
REACTOME_PLATELET_ADHESION_TO_EXPOSED_COLLAGEN	REGULATION_OF_ANATOMICAL_STRUCTURE_MORPHOGENESIS	0.00728225
KEGG_CELL_ADHESION_MOLECULES_CAMS	KEGG_T_CELL_RECEPTOR_SIGNALING_PATHWAY	0.01557971
BASEMENT_MEMBRANE	KEGG_TOLL_LIKE_RECEPTOR_SIGNALING_PATHWAY	0.00802522
POSITIVE_REGULATION_OF_T_CELL_ACTIVATION	REACTOME_PD1_SIGNALING	0.00769912
NETPATH_B_CELL_RECEPTOR_PATHWAY_DOWN	POSITIVE_REGULATION_OF_LYMPHOCYTE_ACTIVATION	0.00532455
GABA_RECEPTOR_ACTIVITY	REACTOME_COLLAGEN_MEDIATED_ACTIVATION_CASCADE	0.00857719
REACTOME_TCR_SIGNALING	REGULATION_OF_I_KAPPAB_KINASE_NF_KAPPAB_CASCADE	0.0
REACTOME_PHOSPHORYLATION_OF_CD3_AND_TCR_ZETA_CHAINS	REGULATION_OF_T_CELL_ACTIVATION	0.00729227
KEGG_LYSOSOME	NETPATH_ID_PATHWAY_DOWN	0.00687957
KEGG_FOCAL_ADHESION	REACTOME_PD1_SIGNALING	0.00571433
ION_HOMEOSTASIS	REACTOME_TRANSLOCATION_OF_ZAP70_TO_IMMUNOLOGICAL_SYNAPSE	0.01016687
EXTRACELLULAR_MATRIX_PART	REACTOME_SIGNALING_BY_PDGF	0.00126902
KEGG_ECM_RECEPTOR_INTERACTION	REACTOME_CLASS_A1_RHODOPSIN_LIKE_RECEPTORS	0.0
BIOCARTA_TH1TH2_PATHWAY	REACTOME_AXON_GUIDANCE	0.00563178
BIOCARTA_GRANULOCYTES_PATHWAY	KEGG_RIG_I_LIKE_RECEPTOR_SIGNALING_PATHWAY	0.00153419
REACTOME_PEPTIDE_LIGAND_BINDING_RECEPTORS	REGULATION_OF_I_KAPPAB_KINASE_NF_KAPPAB_CASCADE	0.00927185
EXTRACELLULAR_MATRIX_STRUCTURAL_CONSTITUENT	NETPATH_IL_1_PATHWAY_DOWN	0.00064293
NETPATH_T_CELL_RECEPTOR_PATHWAY	REACTOME_GENERATION_OF_SECOND_MESSENGER_MOLECULES	0.0
KEGG_LEUKOCYTE_TRANSENDOTHELIAL_MIGRATION	REACTOME_IMMUNOREGULATORY_INTERACTIONS_BETWEEN_A_LYMPHOID_AND_A_NON_LYMPHOID_CELL	0.01459093
REACTOME_DOWNSTREAM_TCR_SIGNALING	REACTOME_INTEGRIN_CELL_SURFACE_INTERACTIONS	1.579e-05
REACTOME_CHEMOKINE_RECEPTORS_BIND_CHEMOKINES	REGULATION_OF_RESPONSE_TO_STIMULUS	0.00188942
NETPATH_B_CELL_RECEPTOR_PATHWAY	PROTEINACEOUS_EXTRACELLULAR_MATRIX	0.00332515
BIOCARTA_INFLAM_PATHWAY	KEGG_SYSTEMIC_LUPUS_ERYTHEMATOSUS	0.00853883
POSITIVE_REGULATION_OF_CELL_CYCLE	ST_T_CELL_SIGNAL_TRANSDUCTION	0.01218298
REACTOME_COLLAGEN_MEDIATED_ACTIVATION_CASCADE	REGULATION_OF_RESPONSE_TO_STIMULUS	0.0
BIOCARTA_THELPER_PATHWAY	KEGG_GRAFT_VERSUS_HOST_DISEASE	0.00868957
REACTOME_PLATELET_ACTIVATION	REGULATION_OF_RESPONSE_TO_STIMULUS	0.0
BIOCARTA_CTL_PATHWAY	REACTOME_CELL_SURFACE_INTERACTIONS_AT_THE_VASCULAR_WALL	0.00285719
CHANNEL_REGULATOR_ACTIVITY	STRUCTURAL_CONSTITUENT_OF_MUSCLE	0.0095568
REACTOME_PROTEOLYTIC_CLEAVAGE_OF_SNARE_COMPLEX_PROTEINS	REGULATION_OF_I_KAPPAB_KINASE_NF_KAPPAB_CASCADE	0.0200643
KEGG_ECM_RECEPTOR_INTERACTION	KEGG_TOLL_LIKE_RECEPTOR_SIGNALING_PATHWAY	0.22518954
NEUROTRANSMITTER_BINDING	T_CELL_PROLIFERATION	0.00616732
CELLULAR_CATION_HOMEOSTASIS	CELL_ACTIVATION	0.00127855
NETPATH_B_CELL_RECEPTOR_PATHWAY	NETPATH_IL_1_PATHWAY_UP	0.0
NETPATH_IL_3_PATHWAY_UP	REACTOME_DOWNSTREAM_TCR_SIGNALING	0.00025389
IMMUNE_RESPONSE	NETPATH_IL_3_PATHWAY_UP	0.0
IMMUNOLOGICAL_SYNAPSE	POSITIVE_REGULATION_OF_CELL_PROLIFERATION	0.00049374
BIOCARTA_CTL_PATHWAY	REACTOME_PD1_SIGNALING	0.02922433
NETPATH_EGFR1_PATHWAY_UP	REACTOME_PLATELET_ADHESION_TO_EXPOSED_COLLAGEN	3.022e-05
POSITIVE_REGULATION_OF_MULTICELLULAR_ORGANISMAL_PROCESS	REACTOME_INITIAL_TRIGGERING_OF_COMPLEMENT	0.0
BEHAVIOR	KEGG_CELL_ADHESION_MOLECULES_CAMS	0.00873077
CHANNEL_REGULATOR_ACTIVITY	KEGG_T_CELL_RECEPTOR_SIGNALING_PATHWAY	0.0024728
PROTEIN_DOMAIN_SPECIFIC_BINDING	REACTOME_SIGNALING_BY_PDGF	0.0
KEGG_CYTOKINE_CYTOKINE_RECEPTOR_INTERACTION	NETPATH_IL_4_PATHWAY_UP	0.0
CHEMOKINE_ACTIVITY	REACTOME_PHOSPHORYLATION_OF_CD3_AND_TCR_ZETA_CHAINS	0.01049956
NEUROPEPTIDE_BINDING	RESPONSE_TO_BIOTIC_STIMULUS	0.00584798
KEGG_LEUKOCYTE_TRANSENDOTHELIAL_MIGRATION	NETPATH_IL_4_PATHWAY_UP	0.0
DEFENSE_RESPONSE	T_CELL_ACTIVATION	0.00922444
KEGG_VIRAL_MYOCARDITIS	NETPATH_KIT_RECEPTOR_PATHWAY_UP	0.0015995
NETPATH_IL_4_PATHWAY_UP	REACTOME_FORMATION_OF_PLATELET_PLUG	0.0
CHEMICAL_HOMEOSTASIS	REACTOME_G_ALPHA_I_SIGNALLING_EVENTS	0.0
BIOCARTA_TCRA_PATHWAY	NETPATH_IL_1_PATHWAY_DOWN	0.00926732
NETPATH_IL_4_PATHWAY_UP	REACTOME_INTEGRIN_CELL_SURFACE_INTERACTIONS	0.0
BIOCARTA_INFLAM_PATHWAY	CHEMOKINE_RECEPTOR_BINDING	0.00683511
DEFENSE_RESPONSE	REACTOME_TRANSLOCATION_OF_ZAP70_TO_IMMUNOLOGICAL_SYNAPSE	0.01253493
POSITIVE_REGULATION_OF_CELL_PROLIFERATION	REACTOME_P2Y_RECEPTORS	0.00998279
POSITIVE_REGULATION_OF_IMMUNE_SYSTEM_PROCESS	T_CELL_ACTIVATION	0.00134961
KEGG_ASTHMA	REACTOME_PHOSPHORYLATION_OF_CD3_AND_TCR_ZETA_CHAINS	0.01333283
KEGG_INTESTINAL_IMMUNE_NETWORK_FOR_IGA_PRODUCTION	KEGG_RIG_I_LIKE_RECEPTOR_SIGNALING_PATHWAY	0.0
KEGG_INTESTINAL_IMMUNE_NETWORK_FOR_IGA_PRODUCTION	PROTEIN_DOMAIN_SPECIFIC_BINDING	0.00082787
REACTOME_CLASS_A1_RHODOPSIN_LIKE_RECEPTORS	REGULATION_OF_ANATOMICAL_STRUCTURE_MORPHOGENESIS	0.01902126
BASEMENT_MEMBRANE	KEGG_AUTOIMMUNE_THYROID_DISEASE	0.00505008
POSITIVE_REGULATION_OF_MULTICELLULAR_ORGANISMAL_PROCESS	PROTEIN_DOMAIN_SPECIFIC_BINDING	0.0
KEGG_T_CELL_RECEPTOR_SIGNALING_PATHWAY	NETPATH_IL_3_PATHWAY_UP	0.00266917
KEGG_ECM_RECEPTOR_INTERACTION	REACTOME_IMMUNOREGULATORY_INTERACTIONS_BETWEEN_A_LYMPHOID_AND_A_NON_LYMPHOID_CELL	0.00076468
DEVELOPMENTAL_MATURATION	NETPATH_IL_3_PATHWAY_UP	0.00858771
DEFENSE_RESPONSE	NETPATH_IL_1_PATHWAY_UP	0.0
POSITIVE_REGULATION_OF_CELL_CYCLE	REACTOME_SEMAPHORIN_INTERACTIONS	0.00319979
KEGG_INTESTINAL_IMMUNE_NETWORK_FOR_IGA_PRODUCTION	NETPATH_IL_4_PATHWAY_DOWN	0.01401812
BIOCARTA_CTLA4_PATHWAY	KEGG_SYSTEMIC_LUPUS_ERYTHEMATOSUS	0.00234929
NETPATH_EGFR1_PATHWAY_UP	REACTOME_TCR_SIGNALING	0.0
AUXILIARY_TRANSPORT_PROTEIN_ACTIVITY	BIOCARTA_NO2IL12_PATHWAY	0.00625438
BIOCARTA_NO2IL12_PATHWAY	REACTOME_GENERATION_OF_SECOND_MESSENGER_MOLECULES	0.01790598
BEHAVIOR	KEGG_GRAFT_VERSUS_HOST_DISEASE	0.00743608
EXTRACELLULAR_MATRIX	KEGG_CELL_ADHESION_MOLECULES_CAMS	0.08094939
BIOCARTA_IL17_PATHWAY	POSITIVE_REGULATION_OF_T_CELL_ACTIVATION	0.00965677
PROTEINACEOUS_EXTRACELLULAR_MATRIX	REACTOME_DOWNSTREAM_TCR_SIGNALING	0.00538593
BIOCARTA_TOB1_PATHWAY	CHEMOKINE_ACTIVITY	0.01103496
KEGG_SMALL_CELL_LUNG_CANCER	REACTOME_HEMOSTASIS	0.0
KEGG_PRIMARY_IMMUNODEFICIENCY	REACTOME_PLATELET_ADHESION_TO_EXPOSED_COLLAGEN	0.00153434
KEGG_NOD_LIKE_RECEPTOR_SIGNALING_PATHWAY	PROTEIN_DOMAIN_SPECIFIC_BINDING	0.0
COLLAGEN	KEGG_ASTHMA	0.00773261
KEGG_RIG_I_LIKE_RECEPTOR_SIGNALING_PATHWAY	REACTOME_AXON_GUIDANCE	0.0
CARBOXYPEPTIDASE_ACTIVITY	DEFENSE_RESPONSE	0.00780804
BIOCARTA_CTLA4_PATHWAY	KEGG_RIG_I_LIKE_RECEPTOR_SIGNALING_PATHWAY	0.00373394
BIOCARTA_NO2IL12_PATHWAY	KEGG_ASTHMA	0.00608521
KEGG_NOD_LIKE_RECEPTOR_SIGNALING_PATHWAY	REACTOME_TCR_SIGNALING	0.0
REGULATION_OF_PHOSPHORYLATION	REGULATION_OF_RESPONSE_TO_STIMULUS	0.0
NETPATH_ID_PATHWAY_DOWN	NETPATH_T_CELL_RECEPTOR_PATHWAY	0.00116365
AUXILIARY_TRANSPORT_PROTEIN_ACTIVITY	PROTEIN_DOMAIN_SPECIFIC_BINDING	0.00181446
BIOCARTA_CTLA4_PATHWAY	BIOCARTA_NO2IL12_PATHWAY	0.0083922
BIOCARTA_LAIR_PATHWAY	NETPATH_IL_4_PATHWAY_UP	0.00516422
NETPATH_EGFR1_PATHWAY_UP	POSITIVE_REGULATION_OF_CELL_CYCLE	0.06492868
KEGG_LEUKOCYTE_TRANSENDOTHELIAL_MIGRATION	LOCOMOTORY_BEHAVIOR	0.0
BASEMENT_MEMBRANE	NETPATH_B_CELL_RECEPTOR_PATHWAY	0.01157144
REACTOME_AXON_GUIDANCE	REACTOME_COSTIMULATION_BY_THE_CD28_FAMILY	0.0
BASEMENT_MEMBRANE	REACTOME_GENERATION_OF_SECOND_MESSENGER_MOLECULES	0.00706108
BIOCARTA_IL7_PATHWAY	KEGG_GRAFT_VERSUS_HOST_DISEASE	0.00872104
REACTOME_CHEMOKINE_RECEPTORS_BIND_CHEMOKINES	REACTOME_INTEGRIN_CELL_SURFACE_INTERACTIONS	0.00722591
IMMUNE_RESPONSE	REACTOME_CLASS_A1_RHODOPSIN_LIKE_RECEPTORS	0.0
KEGG_AUTOIMMUNE_THYROID_DISEASE	NETPATH_IL_2_PATHWAY_DOWN	0.00290893
BIOCARTA_NO2IL12_PATHWAY	REACTOME_HEMOSTASIS	0.0
CATION_HOMEOSTASIS	CYTOKINE_ACTIVITY	0.0
KEGG_SMALL_CELL_LUNG_CANCER	NETPATH_B_CELL_RECEPTOR_PATHWAY_DOWN	0.0
BIOCARTA_CYTOKINE_PATHWAY	NETPATH_IL_3_PATHWAY_UP	0.00088987
BIOCARTA_CTLA4_PATHWAY	PROTEIN_DOMAIN_SPECIFIC_BINDING	0.00086633
BIOCARTA_ACE2_PATHWAY	CELLULAR_CATION_HOMEOSTASIS	6.412e-05
CELLULAR_DEFENSE_RESPONSE	KEGG_ALLOGRAFT_REJECTION	0.00903524
G_PROTEIN_COUPLED_RECEPTOR_BINDING	NETPATH_IL_3_PATHWAY_UP	5.1e-06
BIOCARTA_CYTOKINE_PATHWAY	NETPATH_B_CELL_RECEPTOR_PATHWAY_DOWN	0.00103553
EXTRACELLULAR_MATRIX_STRUCTURAL_CONSTITUENT	KEGG_HEMATOPOIETIC_CELL_LINEAGE	0.00482867
CELL_ACTIVATION	NETPATH_B_CELL_RECEPTOR_PATHWAY	0.0
BASEMENT_MEMBRANE	NETPATH_IL_3_PATHWAY_UP	0.01288865
CYTOKINE_ACTIVITY	REACTOME_TRANSLOCATION_OF_ZAP70_TO_IMMUNOLOGICAL_SYNAPSE	0.00729951
BASEMENT_MEMBRANE	EXTRACELLULAR_MATRIX_PART	0.00421653
CHEMICAL_HOMEOSTASIS	KEGG_CYTOKINE_CYTOKINE_RECEPTOR_INTERACTION	0.0
REACTOME_INTEGRIN_CELL_SURFACE_INTERACTIONS	REACTOME_PEPTIDE_LIGAND_BINDING_RECEPTORS	0.0
BIOCARTA_TH1TH2_PATHWAY	REACTOME_SEMAPHORIN_INTERACTIONS	0.0075222
IMMUNE_RESPONSE	KEGG_RETINOL_METABOLISM	0.00390192
REACTOME_PD1_SIGNALING	REACTOME_SIGNALING_BY_PDGF	0.00081979
REACTOME_IMMUNOREGULATORY_INTERACTIONS_BETWEEN_A_LYMPHOID_AND_A_NON_LYMPHOID_CELL	REGULATION_OF_PHOSPHORYLATION	0.01643269
BIOCARTA_NO2IL12_PATHWAY	POSITIVE_REGULATION_OF_CELL_PROLIFERATION	0.00195345
BIOCARTA_CYTOKINE_PATHWAY	POSITIVE_REGULATION_OF_T_CELL_PROLIFERATION	0.00887795
NETPATH_NOTCH_PATHWAY_UP	REGULATION_OF_IMMUNE_SYSTEM_PROCESS	0.0
COLLAGEN	POSITIVE_REGULATION_OF_CELL_PROLIFERATION	0.00736299
NETPATH_EGFR1_PATHWAY_UP	REACTOME_COSTIMULATION_BY_THE_CD28_FAMILY	0.0
BEHAVIOR	NEUROTRANSMITTER_BINDING	0.00588441
KEGG_NOD_LIKE_RECEPTOR_SIGNALING_PATHWAY	NETPATH_NOTCH_PATHWAY_UP	0.0
KEGG_ANTIGEN_PROCESSING_AND_PRESENTATION	NETPATH_B_CELL_RECEPTOR_PATHWAY_DOWN	0.0
KEGG_PRIMARY_IMMUNODEFICIENCY	REACTOME_INTEGRIN_CELL_SURFACE_INTERACTIONS	8.99e-05
NETPATH_IL_4_PATHWAY_DOWN	NETPATH_T_CELL_RECEPTOR_PATHWAY	0.0
POSITIVE_REGULATION_OF_IMMUNE_SYSTEM_PROCESS	RESPONSE_TO_VIRUS	0.00522339
BIOCARTA_AMI_PATHWAY	KEGG_CELL_ADHESION_MOLECULES_CAMS	0.00238553
REACTOME_IMMUNOREGULATORY_INTERACTIONS_BETWEEN_A_LYMPHOID_AND_A_NON_LYMPHOID_CELL	REACTOME_NCAM1_INTERACTIONS	0.01108907
KEGG_LYSOSOME	NETPATH_B_CELL_RECEPTOR_PATHWAY	1.123e-05
EXTRACELLULAR_MATRIX_STRUCTURAL_CONSTITUENT	NETPATH_IL_4_PATHWAY_DOWN	0.00611787
BIOCARTA_TH1TH2_PATHWAY	REACTOME_DOWNSTREAM_TCR_SIGNALING	0.00784034
BIOCARTA_LAIR_PATHWAY	REACTOME_DOWNSTREAM_TCR_SIGNALING	0.00743862
KEGG_HEMATOPOIETIC_CELL_LINEAGE	ST_T_CELL_SIGNAL_TRANSDUCTION	0.8300759
CHEMICAL_HOMEOSTASIS	REGULATION_OF_IMMUNE_SYSTEM_PROCESS	0.00048475
PROTEINACEOUS_EXTRACELLULAR_MATRIX	REACTOME_COSTIMULATION_BY_THE_CD28_FAMILY	0.00798431
BIOCARTA_TCRA_PATHWAY	REGULATION_OF_LYMPHOCYTE_ACTIVATION	0.00416317
DEVELOPMENTAL_MATURATION	KEGG_INTESTINAL_IMMUNE_NETWORK_FOR_IGA_PRODUCTION	0.00947562
NETPATH_IL_7_PATHWAY_DOWN	RESPONSE_TO_VIRUS	0.00769954
NETPATH_ID_PATHWAY_DOWN	NETPATH_IL_1_PATHWAY_UP	0.00012335
IMMUNOLOGICAL_SYNAPSE	T_CELL_ACTIVATION	0.00595666
LEUKOCYTE_ACTIVATION	REACTOME_DOWNSTREAM_TCR_SIGNALING	0.00106325
KEGG_CYTOSOLIC_DNA_SENSING_PATHWAY	NETPATH_IL_1_PATHWAY_DOWN	0.00066769
NETPATH_ID_PATHWAY_DOWN	NETPATH_IL_7_PATHWAY_DOWN	0.00207179
KEGG_AUTOIMMUNE_THYROID_DISEASE	REGULATION_OF_IMMUNE_SYSTEM_PROCESS	0.00482054
NETPATH_IL_1_PATHWAY_DOWN	NETPATH_T_CELL_RECEPTOR_PATHWAY_DOWN	0.00505126
BIOCARTA_TCRA_PATHWAY	NETPATH_KIT_RECEPTOR_PATHWAY_UP	0.00423485
KEGG_TYPE_I_DIABETES_MELLITUS	REACTOME_AXON_GUIDANCE	0.0
KEGG_ALLOGRAFT_REJECTION	KEGG_PRIMARY_IMMUNODEFICIENCY	0.01177613
NETPATH_IL_1_PATHWAY_UP	REGULATION_OF_PHOSPHORYLATION	0.0002033
MUSCLE_CELL_DIFFERENTIATION	REGULATION_OF_LYMPHOCYTE_ACTIVATION	0.00895472
BEHAVIOR	EXTERNAL_SIDE_OF_PLASMA_MEMBRANE	0.00231429
BIOCARTA_CTLA4_PATHWAY	G_PROTEIN_COUPLED_RECEPTOR_BINDING	0.00672006
BEHAVIOR	REACTOME_CHEMOKINE_RECEPTORS_BIND_CHEMOKINES	0.0
BIOCARTA_IL17_PATHWAY	KEGG_FOCAL_ADHESION	0.00385423
BIOCARTA_TCRA_PATHWAY	REACTOME_RNA_POLYMERASE_I_PROMOTER_OPENING	0.00919026
BIOCARTA_CYTOKINE_PATHWAY	REGULATION_OF_RESPONSE_TO_STIMULUS	0.00373414
KEGG_HEMATOPOIETIC_CELL_LINEAGE	REGULATION_OF_I_KAPPAB_KINASE_NF_KAPPAB_CASCADE	0.0
CATION_HOMEOSTASIS	KEGG_T_CELL_RECEPTOR_SIGNALING_PATHWAY	0.00447674
NETPATH_IL_1_PATHWAY_DOWN	REACTOME_COLLAGEN_MEDIATED_ACTIVATION_CASCADE	0.00061606
REGULATION_OF_RESPONSE_TO_STIMULUS	RESPONSE_TO_VIRUS	0.00237695
BIOCARTA_INFLAM_PATHWAY	KEGG_VIRAL_MYOCARDITIS	0.01049725
CHEMICAL_HOMEOSTASIS	KEGG_TYPE_I_DIABETES_MELLITUS	0.00328193
BIOCARTA_NO2IL12_PATHWAY	NETPATH_EGFR1_PATHWAY_UP	0.00163281
BIOCARTA_AMI_PATHWAY	DEFENSE_RESPONSE	0.00145239
POSITIVE_REGULATION_OF_LYMPHOCYTE_ACTIVATION	REGULATION_OF_PHOSPHORYLATION	0.02876353
BIOCARTA_TOB1_PATHWAY	REACTOME_DOWNSTREAM_TCR_SIGNALING	0.00975834
REACTOME_TRANSLOCATION_OF_ZAP70_TO_IMMUNOLOGICAL_SYNAPSE	T_CELL_ACTIVATION	0.00382089
BIOCARTA_TH1TH2_PATHWAY	REACTOME_SIGNALING_BY_PDGF	0.00373355
CYTOKINE_ACTIVITY	NETPATH_B_CELL_RECEPTOR_PATHWAY	0.0
NETPATH_IL_2_PATHWAY_DOWN	PROTEINACEOUS_EXTRACELLULAR_MATRIX	0.00043442
KEGG_RIG_I_LIKE_RECEPTOR_SIGNALING_PATHWAY	NETPATH_KIT_RECEPTOR_PATHWAY_UP	1.544e-05
EXTERNAL_SIDE_OF_PLASMA_MEMBRANE	KEGG_FOCAL_ADHESION	0.00639477
ION_HOMEOSTASIS	POSITIVE_REGULATION_OF_CELL_PROLIFERATION	0.0
BIOCARTA_TCYTOTOXIC_PATHWAY	REACTOME_G_ALPHA_I_SIGNALLING_EVENTS	0.00767597
AUXILIARY_TRANSPORT_PROTEIN_ACTIVITY	DEFENSE_RESPONSE	0.00485268
PROTEINACEOUS_EXTRACELLULAR_MATRIX	REACTOME_AXON_GUIDANCE	0.00054644
BIOCARTA_TH1TH2_PATHWAY	LEUKOCYTE_ACTIVATION	0.00971749
REACTOME_COLLAGEN_MEDIATED_ACTIVATION_CASCADE	RESPONSE_TO_VIRUS	0.00529571
CELL_ACTIVATION	NETPATH_KIT_RECEPTOR_PATHWAY_UP	0.00218642
IMMUNOLOGICAL_SYNAPSE	REACTOME_PEPTIDE_LIGAND_BINDING_RECEPTORS	0.01488347
NETPATH_IL_6_PATHWAY_UP	POSITIVE_REGULATION_OF_T_CELL_PROLIFERATION	0.01201208
KEGG_ASTHMA	KEGG_LEUKOCYTE_TRANSENDOTHELIAL_MIGRATION	0.01098352
REACTOME_CELL_SURFACE_INTERACTIONS_AT_THE_VASCULAR_WALL	REACTOME_PLATELET_ACTIVATION	0.0
EXTERNAL_SIDE_OF_PLASMA_MEMBRANE	KEGG_TOLL_LIKE_RECEPTOR_SIGNALING_PATHWAY	0.04774934
REACTOME_AXON_GUIDANCE	REACTOME_COLLAGEN_MEDIATED_ACTIVATION_CASCADE	0.0
BIOCARTA_INFLAM_PATHWAY	REACTOME_GENERATION_OF_SECOND_MESSENGER_MOLECULES	0.00848041
BIOCARTA_ACE2_PATHWAY	ION_HOMEOSTASIS	0.0
DEFENSE_RESPONSE	NETPATH_IL_5_PATHWAY_UP	0.0
BIOCARTA_LAIR_PATHWAY	RESPONSE_TO_OTHER_ORGANISM	0.00728223
KEGG_RETINOL_METABOLISM	PROTEIN_DOMAIN_SPECIFIC_BINDING	0.00539205
KEGG_AUTOIMMUNE_THYROID_DISEASE	RESPONSE_TO_BIOTIC_STIMULUS	0.00077155
NETPATH_IL_5_PATHWAY_UP	REACTOME_CLASS_A1_RHODOPSIN_LIKE_RECEPTORS	0.0
KEGG_NOD_LIKE_RECEPTOR_SIGNALING_PATHWAY	REACTOME_AXON_GUIDANCE	0.0
IMMUNE_RESPONSE	POSITIVE_REGULATION_OF_IMMUNE_SYSTEM_PROCESS	0.0
BIOCARTA_LAIR_PATHWAY	KEGG_CELL_ADHESION_MOLECULES_CAMS	0.02197831
POSITIVE_REGULATION_OF_IMMUNE_SYSTEM_PROCESS	STRUCTURAL_CONSTITUENT_OF_MUSCLE	0.00838938
CHEMICAL_HOMEOSTASIS	ST_T_CELL_SIGNAL_TRANSDUCTION	0.01296153
BIOCARTA_AMI_PATHWAY	CELL_ACTIVATION	0.0
KEGG_CELL_ADHESION_MOLECULES_CAMS	REACTOME_TRANSLOCATION_OF_ZAP70_TO_IMMUNOLOGICAL_SYNAPSE	0.01456833
BIOCARTA_TOB1_PATHWAY	REACTOME_PLATELET_ACTIVATION	0.01946642
CELLULAR_DEFENSE_RESPONSE	CHEMOKINE_ACTIVITY	0.0
REGULATION_OF_ANATOMICAL_STRUCTURE_MORPHOGENESIS	REGULATION_OF_IMMUNE_SYSTEM_PROCESS	0.00380699
KEGG_CELL_ADHESION_MOLECULES_CAMS	KEGG_MATURITY_ONSET_DIABETES_OF_THE_YOUNG	0.00859057
KEGG_LYSOSOME	REACTOME_INITIAL_TRIGGERING_OF_COMPLEMENT	0.00699042
NETPATH_IL_7_PATHWAY_DOWN	REGULATION_OF_ANATOMICAL_STRUCTURE_MORPHOGENESIS	0.00603084
EXTERNAL_SIDE_OF_PLASMA_MEMBRANE	KEGG_LEUKOCYTE_TRANSENDOTHELIAL_MIGRATION	0.00518123
KEGG_LEISHMANIA_INFECTION	KEGG_TOLL_LIKE_RECEPTOR_SIGNALING_PATHWAY	0.0
BIOCARTA_INFLAM_PATHWAY	KEGG_AUTOIMMUNE_THYROID_DISEASE	0.00949645
CELLULAR_CATION_HOMEOSTASIS	NETPATH_ID_PATHWAY_DOWN	0.00205107
CATION_HOMEOSTASIS	NEUROPEPTIDE_BINDING	0.00419475
ION_HOMEOSTASIS	POSITIVE_REGULATION_OF_T_CELL_PROLIFERATION	0.00927421
KEGG_MATURITY_ONSET_DIABETES_OF_THE_YOUNG	PROTEINACEOUS_EXTRACELLULAR_MATRIX	0.00747369
KEGG_LEUKOCYTE_TRANSENDOTHELIAL_MIGRATION	NETPATH_IL_3_PATHWAY_UP	0.43954059
KEGG_RIG_I_LIKE_RECEPTOR_SIGNALING_PATHWAY	T_CELL_ACTIVATION	0.01040193
BIOCARTA_CTL_PATHWAY	BIOCARTA_NO2IL12_PATHWAY	0.02278179
BEHAVIOR	GABA_RECEPTOR_ACTIVITY	0.00240867
KEGG_NATURAL_KILLER_CELL_MEDIATED_CYTOTOXICITY	REACTOME_IMMUNOREGULATORY_INTERACTIONS_BETWEEN_A_LYMPHOID_AND_A_NON_LYMPHOID_CELL	0.0
REACTOME_FORMATION_OF_PLATELET_PLUG	REACTOME_SIGNALING_BY_PDGF	0.0
BIOCARTA_CTLA4_PATHWAY	NETPATH_B_CELL_RECEPTOR_PATHWAY	0.0
BIOCARTA_IL7_PATHWAY	KEGG_NOD_LIKE_RECEPTOR_SIGNALING_PATHWAY	0.00090411
KEGG_ANTIGEN_PROCESSING_AND_PRESENTATION	T_CELL_ACTIVATION	1.546e-05
EXTRACELLULAR_MATRIX	RESPONSE_TO_VIRUS	0.00860452
EXTERNAL_SIDE_OF_PLASMA_MEMBRANE	KEGG_TYPE_I_DIABETES_MELLITUS	0.00746015
BIOCARTA_ACE2_PATHWAY	KEGG_SYSTEMIC_LUPUS_ERYTHEMATOSUS	0.00599353
KEGG_RIG_I_LIKE_RECEPTOR_SIGNALING_PATHWAY	PROTEIN_DOMAIN_SPECIFIC_BINDING	0.0
KEGG_CHEMOKINE_SIGNALING_PATHWAY	NEUROPEPTIDE_BINDING	0.00322402
GABA_RECEPTOR_ACTIVITY	PROTEIN_DOMAIN_SPECIFIC_BINDING	0.00408787
NETPATH_IL_5_PATHWAY_UP	REACTOME_PEPTIDE_LIGAND_BINDING_RECEPTORS	0.0
BIOCARTA_THELPER_PATHWAY	NETPATH_IL_4_PATHWAY_UP	0.01233001
KEGG_CYTOSOLIC_DNA_SENSING_PATHWAY	REACTOME_PLATELET_ACTIVATION	0.0
KEGG_GRAFT_VERSUS_HOST_DISEASE	KEGG_NATURAL_KILLER_CELL_MEDIATED_CYTOTOXICITY	0.0
KEGG_CYTOKINE_CYTOKINE_RECEPTOR_INTERACTION	REACTOME_CHEMOKINE_RECEPTORS_BIND_CHEMOKINES	0.0
KEGG_TOLL_LIKE_RECEPTOR_SIGNALING_PATHWAY	REACTOME_DOWNSTREAM_TCR_SIGNALING	0.0
REACTOME_IMMUNOREGULATORY_INTERACTIONS_BETWEEN_A_LYMPHOID_AND_A_NON_LYMPHOID_CELL	T_CELL_ACTIVATION	0.00708065
CELLULAR_CATION_HOMEOSTASIS	CELL_MATURATION	0.00570341
CELLULAR_DEFENSE_RESPONSE	KEGG_CYTOSOLIC_DNA_SENSING_PATHWAY	0.00136977
BIOCARTA_TCYTOTOXIC_PATHWAY	REACTOME_PHOSPHORYLATION_OF_CD3_AND_TCR_ZETA_CHAINS	0.01400133
BEHAVIOR	RESPONSE_TO_BIOTIC_STIMULUS	0.0
NETPATH_IL_3_PATHWAY_UP	POSITIVE_REGULATION_OF_T_CELL_ACTIVATION	0.00460215
BEHAVIOR	T_CELL_ACTIVATION	0.00809767
BIOCARTA_CYTOKINE_PATHWAY	RESPONSE_TO_VIRUS	0.00056161
AUXILIARY_TRANSPORT_PROTEIN_ACTIVITY	RESPONSE_TO_BIOTIC_STIMULUS	0.00770623
KEGG_CHEMOKINE_SIGNALING_PATHWAY	POSITIVE_REGULATION_OF_LYMPHOCYTE_ACTIVATION	0.05064305
CHEMOKINE_ACTIVITY	KEGG_CYTOSOLIC_DNA_SENSING_PATHWAY	0.00293851
EXTRACELLULAR_MATRIX	NETPATH_B_CELL_RECEPTOR_PATHWAY_DOWN	0.00364324
KEGG_AUTOIMMUNE_THYROID_DISEASE	NETPATH_B_CELL_RECEPTOR_PATHWAY_DOWN	0.00131272
NETPATH_B_CELL_RECEPTOR_PATHWAY	POSITIVE_REGULATION_OF_MULTICELLULAR_ORGANISMAL_PROCESS	0.0
REACTOME_COSTIMULATION_BY_THE_CD28_FAMILY	REACTOME_SEMAPHORIN_INTERACTIONS	0.0
DEFENSE_RESPONSE	KEGG_CYTOKINE_CYTOKINE_RECEPTOR_INTERACTION	0.0
ION_HOMEOSTASIS	REACTOME_AXON_GUIDANCE	0.0
BIOCARTA_TCRA_PATHWAY	KEGG_ASTHMA	0.01200233
CATION_HOMEOSTASIS	EXTRACELLULAR_MATRIX_PART	0.00014974
KEGG_GRAFT_VERSUS_HOST_DISEASE	KEGG_SYSTEMIC_LUPUS_ERYTHEMATOSUS	0.00807212
LOCOMOTORY_BEHAVIOR	PROTEINACEOUS_EXTRACELLULAR_MATRIX	0.00466003
KEGG_HEMATOPOIETIC_CELL_LINEAGE	LEUKOCYTE_ACTIVATION	0.00759377
KEGG_LEISHMANIA_INFECTION	REACTOME_SEMAPHORIN_INTERACTIONS	0.0
KEGG_T_CELL_RECEPTOR_SIGNALING_PATHWAY	RESPONSE_TO_OTHER_ORGANISM	7.471e-05
BIOCARTA_GRANULOCYTES_PATHWAY	KEGG_LYSOSOME	0.00239063
POSITIVE_REGULATION_OF_MULTICELLULAR_ORGANISMAL_PROCESS	RESPONSE_TO_BIOTIC_STIMULUS	0.0
BIOCARTA_ACE2_PATHWAY	NETPATH_IL_4_PATHWAY_UP	0.00540122
BEHAVIOR	KEGG_FOCAL_ADHESION	0.0
MUSCLE_CELL_DIFFERENTIATION	REACTOME_G_ALPHA_I_SIGNALLING_EVENTS	0.0088733
KEGG_RIG_I_LIKE_RECEPTOR_SIGNALING_PATHWAY	ST_T_CELL_SIGNAL_TRANSDUCTION	0.0
BIOCARTA_CTL_PATHWAY	REGULATION_OF_RESPONSE_TO_STIMULUS	0.00255818
REACTOME_HEMOSTASIS	REACTOME_NCAM1_INTERACTIONS	0.00011575
BIOCARTA_INFLAM_PATHWAY	KEGG_LEUKOCYTE_TRANSENDOTHELIAL_MIGRATION	0.01058883
REACTOME_CHEMOKINE_RECEPTORS_BIND_CHEMOKINES	REACTOME_SEMAPHORIN_INTERACTIONS	0.01085114
KEGG_PRIMARY_IMMUNODEFICIENCY	POSITIVE_REGULATION_OF_LYMPHOCYTE_ACTIVATION	0.00373585
LYMPHOCYTE_ACTIVATION	POSITIVE_REGULATION_OF_LYMPHOCYTE_ACTIVATION	0.00320309
KEGG_VIRAL_MYOCARDITIS	LEUKOCYTE_ACTIVATION	0.00825146
REGULATION_OF_I_KAPPAB_KINASE_NF_KAPPAB_CASCADE	REGULATION_OF_PHOSPHORYLATION	0.02736644
CELLULAR_DEFENSE_RESPONSE	KEGG_CHEMOKINE_SIGNALING_PATHWAY	0.0
CHANNEL_REGULATOR_ACTIVITY	KEGG_NATURAL_KILLER_CELL_MEDIATED_CYTOTOXICITY	0.00347913
KEGG_TOLL_LIKE_RECEPTOR_SIGNALING_PATHWAY	REACTOME_IMMUNOREGULATORY_INTERACTIONS_BETWEEN_A_LYMPHOID_AND_A_NON_LYMPHOID_CELL	0.00109461
BIOCARTA_TH1TH2_PATHWAY	POSITIVE_REGULATION_OF_T_CELL_ACTIVATION	0.00408479
EXTRACELLULAR_MATRIX_PART	KEGG_CELL_ADHESION_MOLECULES_CAMS	0.0033264
BIOCARTA_NO2IL12_PATHWAY	REGULATION_OF_LYMPHOCYTE_ACTIVATION	0.01056098
KEGG_NATURAL_KILLER_CELL_MEDIATED_CYTOTOXICITY	REACTOME_COSTIMULATION_BY_THE_CD28_FAMILY	0.0
KEGG_LEUKOCYTE_TRANSENDOTHELIAL_MIGRATION	REACTOME_COSTIMULATION_BY_THE_CD28_FAMILY	0.0
REACTOME_COSTIMULATION_BY_THE_CD28_FAMILY	REACTOME_PHOSPHORYLATION_OF_CD3_AND_TCR_ZETA_CHAINS	0.00054683
REACTOME_NCAM1_INTERACTIONS	REACTOME_SEMAPHORIN_INTERACTIONS	0.00686711
NETPATH_KIT_RECEPTOR_PATHWAY_UP	REACTOME_FORMATION_OF_PLATELET_PLUG	0.0
BIOCARTA_LAIR_PATHWAY	REACTOME_IMMUNOREGULATORY_INTERACTIONS_BETWEEN_A_LYMPHOID_AND_A_NON_LYMPHOID_CELL	0.00092316
KEGG_NATURAL_KILLER_CELL_MEDIATED_CYTOTOXICITY	REACTOME_DOWNSTREAM_TCR_SIGNALING	0.0
BIOCARTA_IL7_PATHWAY	CELLULAR_DEFENSE_RESPONSE	0.00207575
KEGG_CHEMOKINE_SIGNALING_PATHWAY	RESPONSE_TO_OTHER_ORGANISM	0.0
KEGG_LEUKOCYTE_TRANSENDOTHELIAL_MIGRATION	LYMPHOCYTE_ACTIVATION	0.00237895
BIOCARTA_AMI_PATHWAY	POSITIVE_REGULATION_OF_MULTICELLULAR_ORGANISMAL_PROCESS	0.00513677
BEHAVIOR	REACTOME_G_ALPHA_I_SIGNALLING_EVENTS	0.0
KEGG_T_CELL_RECEPTOR_SIGNALING_PATHWAY	REACTOME_FORMATION_OF_PLATELET_PLUG	0.0
KEGG_LEISHMANIA_INFECTION	POSITIVE_REGULATION_OF_IMMUNE_SYSTEM_PROCESS	0.0
CATION_HOMEOSTASIS	EXTRACELLULAR_MATRIX	0.00057963
NETPATH_IL_7_PATHWAY_DOWN	REACTOME_PLATELET_ADHESION_TO_EXPOSED_COLLAGEN	0.00189044
NETPATH_EGFR1_PATHWAY_UP	REACTOME_RNA_POLYMERASE_I_PROMOTER_OPENING	4.421e-05
KEGG_TYPE_I_DIABETES_MELLITUS	NETPATH_IL_1_PATHWAY_UP	0.00203964
KEGG_CELL_ADHESION_MOLECULES_CAMS	REACTOME_TCR_SIGNALING	0.00780686
NETPATH_T_CELL_RECEPTOR_PATHWAY_DOWN	REACTOME_PLATELET_ACTIVATION	0.00016964
CELLULAR_DEFENSE_RESPONSE	NETPATH_IL_1_PATHWAY_DOWN	0.00248435
BIOCARTA_TCRA_PATHWAY	REACTOME_IMMUNOREGULATORY_INTERACTIONS_BETWEEN_A_LYMPHOID_AND_A_NON_LYMPHOID_CELL	0.01663833
BIOCARTA_TCRA_PATHWAY	REACTOME_PEPTIDE_LIGAND_BINDING_RECEPTORS	0.0111404
KEGG_LEISHMANIA_INFECTION	STRUCTURAL_CONSTITUENT_OF_MUSCLE	0.00353964
REACTOME_PLATELET_ADHESION_TO_EXPOSED_COLLAGEN	T_CELL_ACTIVATION	0.00943591
AUXILIARY_TRANSPORT_PROTEIN_ACTIVITY	NETPATH_IL_4_PATHWAY_UP	0.0
LEUKOCYTE_ACTIVATION	ST_T_CELL_SIGNAL_TRANSDUCTION	0.0
KEGG_CHEMOKINE_SIGNALING_PATHWAY	NETPATH_B_CELL_RECEPTOR_PATHWAY	0.0
CHEMOKINE_RECEPTOR_BINDING	NETPATH_IL_1_PATHWAY_UP	0.00020101
REACTOME_SEMAPHORIN_INTERACTIONS	REGULATION_OF_IMMUNE_SYSTEM_PROCESS	8.806e-05
BIOCARTA_TCYTOTOXIC_PATHWAY	KEGG_CELL_ADHESION_MOLECULES_CAMS	0.02317818
BIOCARTA_TCYTOTOXIC_PATHWAY	ST_T_CELL_SIGNAL_TRANSDUCTION	0.012708
BIOCARTA_GRANULOCYTES_PATHWAY	KEGG_LEUKOCYTE_TRANSENDOTHELIAL_MIGRATION	0.00278503
CELLULAR_CATION_HOMEOSTASIS	KEGG_SMALL_CELL_LUNG_CANCER	0.00019442
POSITIVE_REGULATION_OF_T_CELL_PROLIFERATION	REACTOME_TRANSLOCATION_OF_ZAP70_TO_IMMUNOLOGICAL_SYNAPSE	0.01086802
CHEMICAL_HOMEOSTASIS	POSITIVE_REGULATION_OF_CELL_PROLIFERATION	0.00011875
REGULATION_OF_IMMUNE_SYSTEM_PROCESS	T_CELL_PROLIFERATION	0.00670264
CHEMOKINE_ACTIVITY	NETPATH_IL_7_PATHWAY_DOWN	0.00567993
NETPATH_IL_4_PATHWAY_UP	REACTOME_SEMAPHORIN_INTERACTIONS	4.526e-05
LEUKOCYTE_ACTIVATION	NETPATH_B_CELL_RECEPTOR_PATHWAY_DOWN	0.00045506
REACTOME_INTEGRIN_CELL_SURFACE_INTERACTIONS	REGULATION_OF_PHOSPHORYLATION	0.0
NEUROPEPTIDE_RECEPTOR_ACTIVITY	REACTOME_G_ALPHA_I_SIGNALLING_EVENTS	0.0
BIOCARTA_TH1TH2_PATHWAY	IMMUNOLOGICAL_SYNAPSE	0.00960402
BIOCARTA_LAIR_PATHWAY	NETPATH_T_CELL_RECEPTOR_PATHWAY	0.02128895
BIOCARTA_AMI_PATHWAY	CARBOXYPEPTIDASE_ACTIVITY	0.00295111
CELL_ACTIVATION	EXTRACELLULAR_MATRIX_PART	0.00932062
REACTOME_PLATELET_ADHESION_TO_EXPOSED_COLLAGEN	RESPONSE_TO_OTHER_ORGANISM	0.00951582
CHEMOKINE_RECEPTOR_BINDING	NETPATH_IL_4_PATHWAY_UP	0.00268667
KEGG_SYSTEMIC_LUPUS_ERYTHEMATOSUS	REGULATION_OF_LYMPHOCYTE_ACTIVATION	0.00883457
EXTRACELLULAR_MATRIX_STRUCTURAL_CONSTITUENT	KEGG_SYSTEMIC_LUPUS_ERYTHEMATOSUS	0.00427407
CORUM_55S_RIBOSOME,_MITOCHONDRIAL	NETPATH_NOTCH_PATHWAY_UP	0.00462799
CYTOKINE_ACTIVITY	REACTOME_SEMAPHORIN_INTERACTIONS	0.00012263
BIOCARTA_THELPER_PATHWAY	ST_T_CELL_SIGNAL_TRANSDUCTION	0.01009213
POSITIVE_REGULATION_OF_CELL_PROLIFERATION	REACTOME_CHEMOKINE_RECEPTORS_BIND_CHEMOKINES	0.00977609
BEHAVIOR	REGULATION_OF_LYMPHOCYTE_ACTIVATION	0.01318988
KEGG_LEUKOCYTE_TRANSENDOTHELIAL_MIGRATION	RESPONSE_TO_VIRUS	0.00011613
KEGG_ECM_RECEPTOR_INTERACTION	NETPATH_T_CELL_RECEPTOR_PATHWAY_DOWN	0.03167044
REACTOME_AXON_GUIDANCE	REACTOME_G_ALPHA_I_SIGNALLING_EVENTS	0.00170349
KEGG_LEUKOCYTE_TRANSENDOTHELIAL_MIGRATION	PROTEIN_DOMAIN_SPECIFIC_BINDING	0.0
BIOCARTA_TCRA_PATHWAY	REACTOME_CLASS_A1_RHODOPSIN_LIKE_RECEPTORS	0.0085563
KEGG_NATURAL_KILLER_CELL_MEDIATED_CYTOTOXICITY	KEGG_TYPE_I_DIABETES_MELLITUS	0.0
DEFENSE_RESPONSE	DEVELOPMENTAL_MATURATION	0.00348988
CHEMOKINE_ACTIVITY	REACTOME_CELL_SURFACE_INTERACTIONS_AT_THE_VASCULAR_WALL	0.00789261
NETPATH_B_CELL_RECEPTOR_PATHWAY	POSITIVE_REGULATION_OF_T_CELL_PROLIFERATION	0.00040465
BIOCARTA_AMI_PATHWAY	CHEMICAL_HOMEOSTASIS	0.0
CELL_ACTIVATION	REACTOME_FORMATION_OF_PLATELET_PLUG	0.0
BIOCARTA_CTLA4_PATHWAY	RESPONSE_TO_BIOTIC_STIMULUS	0.0072121
BIOCARTA_TOB1_PATHWAY	NETPATH_T_CELL_RECEPTOR_PATHWAY_DOWN	0.01334662
PROTEINACEOUS_EXTRACELLULAR_MATRIX	REACTOME_TCR_SIGNALING	0.00464807
BIOCARTA_TCRA_PATHWAY	NETPATH_NOTCH_PATHWAY_UP	0.00092881
KEGG_NOD_LIKE_RECEPTOR_SIGNALING_PATHWAY	PROTEINACEOUS_EXTRACELLULAR_MATRIX	0.00299352
BIOCARTA_THELPER_PATHWAY	REACTOME_IMMUNOREGULATORY_INTERACTIONS_BETWEEN_A_LYMPHOID_AND_A_NON_LYMPHOID_CELL	0.03958943
REACTOME_CLASS_A1_RHODOPSIN_LIKE_RECEPTORS	T_CELL_ACTIVATION	0.00550102
CALCIUM_ION_TRANSPORT	KEGG_FOCAL_ADHESION	0.01018525
POSITIVE_REGULATION_OF_LYMPHOCYTE_ACTIVATION	PROTEIN_DOMAIN_SPECIFIC_BINDING	0.00803613
BIOCARTA_INFLAM_PATHWAY	KEGG_HEMATOPOIETIC_CELL_LINEAGE	0.00288169
EXTERNAL_SIDE_OF_PLASMA_MEMBRANE	REACTOME_HEMOSTASIS	0.60604624
NETPATH_B_CELL_RECEPTOR_PATHWAY_DOWN	T_CELL_ACTIVATION	0.00261718
NETPATH_EGFR1_PATHWAY_UP	POSITIVE_REGULATION_OF_T_CELL_PROLIFERATION	0.00441631
KEGG_CYTOKINE_CYTOKINE_RECEPTOR_INTERACTION	REACTOME_CELL_SURFACE_INTERACTIONS_AT_THE_VASCULAR_WALL	0.0
EXTRACELLULAR_MATRIX_PART	KEGG_NOD_LIKE_RECEPTOR_SIGNALING_PATHWAY	0.00470041
NETPATH_IL_4_PATHWAY_UP	POSITIVE_REGULATION_OF_IMMUNE_SYSTEM_PROCESS	0.0
BIOCARTA_IL7_PATHWAY	STRUCTURAL_CONSTITUENT_OF_MUSCLE	0.00400618
KEGG_ANTIGEN_PROCESSING_AND_PRESENTATION	NETPATH_IL_2_PATHWAY_DOWN	0.0
REACTOME_TCR_SIGNALING	REGULATION_OF_T_CELL_ACTIVATION	0.00070135
POSITIVE_REGULATION_OF_LYMPHOCYTE_ACTIVATION	REACTOME_TRANSLOCATION_OF_ZAP70_TO_IMMUNOLOGICAL_SYNAPSE	0.01067333
BIOCARTA_IL17_PATHWAY	NETPATH_KIT_RECEPTOR_PATHWAY_UP	0.00121826
NETPATH_IL_1_PATHWAY_UP	POSITIVE_REGULATION_OF_T_CELL_PROLIFERATION	0.01235616
DEFENSE_RESPONSE	NETPATH_B_CELL_RECEPTOR_PATHWAY_DOWN	0.0
NETPATH_T_CELL_RECEPTOR_PATHWAY	REGULATION_OF_RESPONSE_TO_STIMULUS	0.0
POSITIVE_REGULATION_OF_CELL_CYCLE	REACTOME_COSTIMULATION_BY_THE_CD28_FAMILY	0.00298597
BIOCARTA_THELPER_PATHWAY	KEGG_NOD_LIKE_RECEPTOR_SIGNALING_PATHWAY	0.00800603
POSITIVE_REGULATION_OF_MULTICELLULAR_ORGANISMAL_PROCESS	REGULATION_OF_I_KAPPAB_KINASE_NF_KAPPAB_CASCADE	0.0
LEUKOCYTE_ACTIVATION	POSITIVE_REGULATION_OF_T_CELL_PROLIFERATION	0.01050821
CYTOKINE_ACTIVITY	NETPATH_IL_5_PATHWAY_UP	0.0
BIOCARTA_TCYTOTOXIC_PATHWAY	REACTOME_IMMUNOREGULATORY_INTERACTIONS_BETWEEN_A_LYMPHOID_AND_A_NON_LYMPHOID_CELL	0.07245894
POSITIVE_REGULATION_OF_MULTICELLULAR_ORGANISMAL_PROCESS	T_CELL_ACTIVATION	0.00177274
BIOCARTA_IL17_PATHWAY	RESPONSE_TO_OTHER_ORGANISM	0.00590213
G_PROTEIN_COUPLED_RECEPTOR_BINDING	REACTOME_AXON_GUIDANCE	0.00165268
BIOCARTA_LAIR_PATHWAY	KEGG_ALLOGRAFT_REJECTION	0.00813305
CHEMOKINE_ACTIVITY	REACTOME_G_ALPHA_I_SIGNALLING_EVENTS	0.0
G_PROTEIN_COUPLED_RECEPTOR_BINDING	REACTOME_HEMOSTASIS	0.00072327
NEUROTRANSMITTER_BINDING	REGULATION_OF_ANATOMICAL_STRUCTURE_MORPHOGENESIS	0.00811751
LYMPHOCYTE_ACTIVATION	NETPATH_IL_6_PATHWAY_UP	0.001079
LOCOMOTORY_BEHAVIOR	NETPATH_ID_PATHWAY_DOWN	0.00930249
NETPATH_IL_3_PATHWAY_UP	REACTOME_IMMUNOREGULATORY_INTERACTIONS_BETWEEN_A_LYMPHOID_AND_A_NON_LYMPHOID_CELL	0.00682068
KEGG_CYTOSOLIC_DNA_SENSING_PATHWAY	NETPATH_T_CELL_RECEPTOR_PATHWAY	0.0
BASEMENT_MEMBRANE	KEGG_ECM_RECEPTOR_INTERACTION	0.00030595
KEGG_GRAFT_VERSUS_HOST_DISEASE	REACTOME_IMMUNOREGULATORY_INTERACTIONS_BETWEEN_A_LYMPHOID_AND_A_NON_LYMPHOID_CELL	0.01060658
NETPATH_IL_2_PATHWAY_DOWN	REGULATION_OF_I_KAPPAB_KINASE_NF_KAPPAB_CASCADE	0.0
KEGG_ECM_RECEPTOR_INTERACTION	NETPATH_KIT_RECEPTOR_PATHWAY_UP	0.01281254
DEFENSE_RESPONSE	STRUCTURAL_CONSTITUENT_OF_MUSCLE	0.00118907
BIOCARTA_TCRA_PATHWAY	KEGG_FOCAL_ADHESION	0.0
BIOCARTA_LAIR_PATHWAY	RESPONSE_TO_VIRUS	0.00605066
KEGG_RIG_I_LIKE_RECEPTOR_SIGNALING_PATHWAY	LEUKOCYTE_ACTIVATION	0.00216626
CYTOKINE_ACTIVITY	NETPATH_IL_1_PATHWAY_UP	0.0
NEUROPEPTIDE_RECEPTOR_ACTIVITY	POSITIVE_REGULATION_OF_CELL_PROLIFERATION	0.00522502
KEGG_CYTOSOLIC_DNA_SENSING_PATHWAY	REACTOME_PEPTIDE_LIGAND_BINDING_RECEPTORS	0.00068271
NETPATH_IL_2_PATHWAY_DOWN	POSITIVE_REGULATION_OF_MULTICELLULAR_ORGANISMAL_PROCESS	0.0
KEGG_PRIMARY_IMMUNODEFICIENCY	KEGG_SMALL_CELL_LUNG_CANCER	0.0
KEGG_ALLOGRAFT_REJECTION	REACTOME_TCR_SIGNALING	0.00497923
KEGG_NATURAL_KILLER_CELL_MEDIATED_CYTOTOXICITY	REACTOME_SIGNALING_BY_PDGF	0.0
BIOCARTA_CTLA4_PATHWAY	BIOCARTA_INFLAM_PATHWAY	0.00858323
BIOCARTA_TCYTOTOXIC_PATHWAY	REGULATION_OF_PHOSPHORYLATION	0.01360625
NETPATH_IL_1_PATHWAY_UP	NETPATH_IL_3_PATHWAY_UP	0.0
BIOCARTA_NO2IL12_PATHWAY	KEGG_NOD_LIKE_RECEPTOR_SIGNALING_PATHWAY	0.00113483
KEGG_CYTOKINE_CYTOKINE_RECEPTOR_INTERACTION	REACTOME_TRANSLOCATION_OF_ZAP70_TO_IMMUNOLOGICAL_SYNAPSE	0.00494201
KEGG_AUTOIMMUNE_THYROID_DISEASE	NETPATH_IL_4_PATHWAY_DOWN	0.00400588
KEGG_ASTHMA	KEGG_FOCAL_ADHESION	0.00453861
CELL_MATURATION	REGULATION_OF_ANATOMICAL_STRUCTURE_MORPHOGENESIS	0.01540619
EXTRACELLULAR_MATRIX	KEGG_SYSTEMIC_LUPUS_ERYTHEMATOSUS	0.00552131
BIOCARTA_TCRA_PATHWAY	REGULATION_OF_IMMUNE_SYSTEM_PROCESS	0.00163483
BASEMENT_MEMBRANE	EXTRACELLULAR_MATRIX_STRUCTURAL_CONSTITUENT	0.00967361
REACTOME_AXON_GUIDANCE	REACTOME_PHOSPHORYLATION_OF_CD3_AND_TCR_ZETA_CHAINS	0.01282063
BIOCARTA_NO2IL12_PATHWAY	KEGG_PRIMARY_IMMUNODEFICIENCY	0.00756191
NETPATH_IL_1_PATHWAY_UP	REGULATION_OF_RESPONSE_TO_STIMULUS	0.0
CALCIUM_ION_TRANSPORT	KEGG_CHEMOKINE_SIGNALING_PATHWAY	0.00030363
REACTOME_SIGNALING_BY_PDGF	REACTOME_TCR_SIGNALING	0.0
BIOCARTA_AMI_PATHWAY	KEGG_LEISHMANIA_INFECTION	0.01647397
NETPATH_IL_1_PATHWAY_DOWN	RESPONSE_TO_VIRUS	0.01756997
REACTOME_PLATELET_ACTIVATION	T_CELL_ACTIVATION	0.00102252
KEGG_SMALL_CELL_LUNG_CANCER	NETPATH_B_CELL_RECEPTOR_PATHWAY	0.0
EXTRACELLULAR_MATRIX_PART	KEGG_ALLOGRAFT_REJECTION	0.00661539
KEGG_GRAFT_VERSUS_HOST_DISEASE	NETPATH_B_CELL_RECEPTOR_PATHWAY	0.00070233
KEGG_T_CELL_RECEPTOR_SIGNALING_PATHWAY	NEUROPEPTIDE_BINDING	0.00602982
KEGG_ECM_RECEPTOR_INTERACTION	REGULATION_OF_LYMPHOCYTE_ACTIVATION	0.09063813
MUSCLE_CELL_DIFFERENTIATION	REACTOME_AXON_GUIDANCE	0.00016636
REACTOME_PD1_SIGNALING	REGULATION_OF_IMMUNE_SYSTEM_PROCESS	0.00862682
ION_HOMEOSTASIS	KEGG_ASTHMA	0.00583161
BIOCARTA_CTLA4_PATHWAY	POSITIVE_REGULATION_OF_T_CELL_ACTIVATION	0.00796691
MUSCLE_CELL_DIFFERENTIATION	REACTOME_HEMOSTASIS	0.0
NETPATH_B_CELL_RECEPTOR_PATHWAY_DOWN	NETPATH_ID_PATHWAY_DOWN	0.0
CORUM_55S_RIBOSOME,_MITOCHONDRIAL	REGULATION_OF_RESPONSE_TO_STIMULUS	0.00652958
REACTOME_COLLAGEN_MEDIATED_ACTIVATION_CASCADE	RESPONSE_TO_BIOTIC_STIMULUS	0.00134432
BIOCARTA_AMI_PATHWAY	KEGG_TYPE_I_DIABETES_MELLITUS	0.00443689
ION_HOMEOSTASIS	REACTOME_CLASS_A1_RHODOPSIN_LIKE_RECEPTORS	0.0
CELLULAR_CATION_HOMEOSTASIS	REACTOME_BOTULINUM_NEUROTOXICITY	0.00633888
REGULATION_OF_IMMUNE_SYSTEM_PROCESS	RESPONSE_TO_VIRUS	0.00294258
BIOCARTA_IL7_PATHWAY	REACTOME_DOWNSTREAM_TCR_SIGNALING	0.00041963
BIOCARTA_IL17_PATHWAY	BIOCARTA_NO2IL12_PATHWAY	0.02205231
NETPATH_IL_1_PATHWAY_DOWN	REACTOME_SIGNALING_BY_PDGF	0.00016716
BIOCARTA_INFLAM_PATHWAY	KEGG_GRAFT_VERSUS_HOST_DISEASE	0.00646881
CELL_MATURATION	REACTOME_G_ALPHA_I_SIGNALLING_EVENTS	0.00719612
KEGG_ECM_RECEPTOR_INTERACTION	KEGG_FOCAL_ADHESION	0.0
EXTRACELLULAR_MATRIX_PART	ST_T_CELL_SIGNAL_TRANSDUCTION	0.02044912
KEGG_LEUKOCYTE_TRANSENDOTHELIAL_MIGRATION	KEGG_NOD_LIKE_RECEPTOR_SIGNALING_PATHWAY	0.0
REACTOME_CELL_SURFACE_INTERACTIONS_AT_THE_VASCULAR_WALL	REACTOME_PEPTIDE_LIGAND_BINDING_RECEPTORS	0.0
BIOCARTA_LAIR_PATHWAY	POSITIVE_REGULATION_OF_LYMPHOCYTE_ACTIVATION	0.00878238
KEGG_ECM_RECEPTOR_INTERACTION	REACTOME_SEMAPHORIN_INTERACTIONS	0.0
KEGG_CHEMOKINE_SIGNALING_PATHWAY	T_CELL_ACTIVATION	0.00188026
KEGG_ASTHMA	REACTOME_COSTIMULATION_BY_THE_CD28_FAMILY	0.05755177
BEHAVIOR	G_PROTEIN_COUPLED_RECEPTOR_BINDING	0.0
REACTOME_GENERATION_OF_SECOND_MESSENGER_MOLECULES	REACTOME_INTEGRIN_CELL_SURFACE_INTERACTIONS	5.981e-05
REGULATION_OF_RESPONSE_TO_STIMULUS	RESPONSE_TO_BIOTIC_STIMULUS	0.0
BIOCARTA_GRANULOCYTES_PATHWAY	NETPATH_EGFR1_PATHWAY_UP	0.00572043
CELL_ACTIVATION	NETPATH_IL_5_PATHWAY_UP	0.0
BIOCARTA_CTLA4_PATHWAY	NETPATH_IL_1_PATHWAY_UP	0.01936525
KEGG_ALLOGRAFT_REJECTION	ST_T_CELL_SIGNAL_TRANSDUCTION	0.00168907
CYTOKINE_ACTIVITY	NETPATH_IL_6_PATHWAY_UP	0.00016736
NETPATH_ID_PATHWAY_DOWN	POSITIVE_REGULATION_OF_CELL_PROLIFERATION	0.0
BASEMENT_MEMBRANE	PROTEIN_DOMAIN_SPECIFIC_BINDING	0.00353379
REACTOME_CLASS_A1_RHODOPSIN_LIKE_RECEPTORS	REACTOME_PLATELET_ADHESION_TO_EXPOSED_COLLAGEN	0.00027223
BIOCARTA_CYTOKINE_PATHWAY	G_PROTEIN_COUPLED_RECEPTOR_BINDING	0.00680079
DEVELOPMENTAL_MATURATION	KEGG_FOCAL_ADHESION	0.0
KEGG_NOD_LIKE_RECEPTOR_SIGNALING_PATHWAY	NETPATH_IL_2_PATHWAY_DOWN	0.0
NETPATH_IL_4_PATHWAY_UP	POSITIVE_REGULATION_OF_CELL_PROLIFERATION	0.0
BIOCARTA_IL17_PATHWAY	NETPATH_T_CELL_RECEPTOR_PATHWAY_DOWN	0.0070869
KEGG_ECM_RECEPTOR_INTERACTION	REGULATION_OF_IMMUNE_SYSTEM_PROCESS	0.00348877
LYMPHOCYTE_ACTIVATION	NETPATH_EGFR1_PATHWAY_UP	0.00080929
BIOCARTA_NO2IL12_PATHWAY	CATION_HOMEOSTASIS	0.00166973
IMMUNE_RESPONSE	KEGG_ECM_RECEPTOR_INTERACTION	0.00047984
KEGG_ANTIGEN_PROCESSING_AND_PRESENTATION	NETPATH_EGFR1_PATHWAY_UP	0.00084293
CELLULAR_CATION_HOMEOSTASIS	EXTRACELLULAR_MATRIX	0.00020291
CYTOKINE_ACTIVITY	KEGG_CELL_ADHESION_MOLECULES_CAMS	9.638e-05
BASEMENT_MEMBRANE	NETPATH_IL_5_PATHWAY_UP	0.02185362
NETPATH_IL_1_PATHWAY_DOWN	REGULATION_OF_LYMPHOCYTE_ACTIVATION	0.00327614
CHEMOKINE_ACTIVITY	REACTOME_GENERATION_OF_SECOND_MESSENGER_MOLECULES	0.01039229
NETPATH_IL_2_PATHWAY_DOWN	REACTOME_NCAM1_INTERACTIONS	0.00295095
CELLULAR_CATION_HOMEOSTASIS	KEGG_ECM_RECEPTOR_INTERACTION	0.0
IMMUNOLOGICAL_SYNAPSE	REACTOME_FORMATION_OF_PLATELET_PLUG	0.0015354
NETPATH_B_CELL_RECEPTOR_PATHWAY_DOWN	NETPATH_T_CELL_RECEPTOR_PATHWAY	0.0
NETPATH_IL_7_PATHWAY_DOWN	NEUROTRANSMITTER_BINDING	0.00535263
BIOCARTA_TOB1_PATHWAY	REACTOME_COLLAGEN_MEDIATED_ACTIVATION_CASCADE	0.00953489
CALCIUM_ION_TRANSPORT	CHEMICAL_HOMEOSTASIS	0.00734156
NETPATH_ID_PATHWAY_DOWN	NETPATH_KIT_RECEPTOR_PATHWAY_UP	0.00201221
AUXILIARY_TRANSPORT_PROTEIN_ACTIVITY	REACTOME_TRANSLOCATION_OF_ZAP70_TO_IMMUNOLOGICAL_SYNAPSE	0.00907986
REGULATION_OF_T_CELL_ACTIVATION	RESPONSE_TO_OTHER_ORGANISM	0.01478724
NETPATH_NOTCH_PATHWAY_UP	REACTOME_INTEGRIN_CELL_SURFACE_INTERACTIONS	0.0
BIOCARTA_LAIR_PATHWAY	REACTOME_SIGNALING_BY_PDGF	0.00935119
CHANNEL_REGULATOR_ACTIVITY	NETPATH_IL_6_PATHWAY_UP	0.00596145
CELLULAR_CATION_HOMEOSTASIS	NETPATH_B_CELL_RECEPTOR_PATHWAY_DOWN	0.24977246
POSITIVE_REGULATION_OF_IMMUNE_SYSTEM_PROCESS	REACTOME_RNA_POLYMERASE_I_PROMOTER_OPENING	0.0116556
KEGG_LYSOSOME	NETPATH_IL_1_PATHWAY_UP	0.0
AUXILIARY_TRANSPORT_PROTEIN_ACTIVITY	STRUCTURAL_CONSTITUENT_OF_MUSCLE	0.00734281
BIOCARTA_TCRA_PATHWAY	NETPATH_IL_4_PATHWAY_UP	0.00160866
BIOCARTA_ACE2_PATHWAY	NETPATH_T_CELL_RECEPTOR_PATHWAY	0.00733186
REACTOME_COSTIMULATION_BY_THE_CD28_FAMILY	REACTOME_RNA_POLYMERASE_I_PROMOTER_OPENING	0.00032479
NETPATH_EGFR1_PATHWAY_UP	REGULATION_OF_IMMUNE_SYSTEM_PROCESS	0.0
ION_HOMEOSTASIS	REGULATION_OF_IMMUNE_SYSTEM_PROCESS	0.00279965
POSITIVE_REGULATION_OF_T_CELL_ACTIVATION	REACTOME_PEPTIDE_LIGAND_BINDING_RECEPTORS	0.00779647
NETPATH_KIT_RECEPTOR_PATHWAY_UP	REGULATION_OF_T_CELL_ACTIVATION	0.01693499
IMMUNOLOGICAL_SYNAPSE	KEGG_ANTIGEN_PROCESSING_AND_PRESENTATION	0.00988732
CHANNEL_REGULATOR_ACTIVITY	REACTOME_COLLAGEN_MEDIATED_ACTIVATION_CASCADE	0.00659223
KEGG_ASTHMA	REGULATION_OF_I_KAPPAB_KINASE_NF_KAPPAB_CASCADE	0.00065171
BIOCARTA_TCYTOTOXIC_PATHWAY	KEGG_NATURAL_KILLER_CELL_MEDIATED_CYTOTOXICITY	0.05492605
CHANNEL_REGULATOR_ACTIVITY	REACTOME_DOWNSTREAM_TCR_SIGNALING	0.00420444
NETPATH_ID_PATHWAY_DOWN	ST_T_CELL_SIGNAL_TRANSDUCTION	0.0051911
KEGG_LYSOSOME	NETPATH_B_CELL_RECEPTOR_PATHWAY_DOWN	0.00072313
KEGG_HEMATOPOIETIC_CELL_LINEAGE	KEGG_INTESTINAL_IMMUNE_NETWORK_FOR_IGA_PRODUCTION	0.00468637
KEGG_LEUKOCYTE_TRANSENDOTHELIAL_MIGRATION	REACTOME_GENERATION_OF_SECOND_MESSENGER_MOLECULES	0.0
BIOCARTA_CYTOKINE_PATHWAY	KEGG_ANTIGEN_PROCESSING_AND_PRESENTATION	0.00300416
BIOCARTA_THELPER_PATHWAY	IMMUNE_RESPONSE	0.0028774
BIOCARTA_CTLA4_PATHWAY	KEGG_VIRAL_MYOCARDITIS	0.03309911
REACTOME_GENERATION_OF_SECOND_MESSENGER_MOLECULES	REGULATION_OF_PHOSPHORYLATION	0.0272523
CARBOXYPEPTIDASE_ACTIVITY	CHEMICAL_HOMEOSTASIS	0.00565863
KEGG_CYTOSOLIC_DNA_SENSING_PATHWAY	ST_T_CELL_SIGNAL_TRANSDUCTION	0.0
KEGG_TYPE_I_DIABETES_MELLITUS	RESPONSE_TO_VIRUS	0.00767945
REACTOME_FORMATION_OF_PLATELET_PLUG	REACTOME_RNA_POLYMERASE_I_PROMOTER_OPENING	0.00160585
REACTOME_INITIAL_TRIGGERING_OF_COMPLEMENT	RESPONSE_TO_BIOTIC_STIMULUS	0.00269609
BIOCARTA_TOB1_PATHWAY	NETPATH_IL_2_PATHWAY_DOWN	0.02075191
MUSCLE_CELL_DIFFERENTIATION	NETPATH_NOTCH_PATHWAY_UP	0.00026074
G_PROTEIN_COUPLED_RECEPTOR_BINDING	KEGG_INTESTINAL_IMMUNE_NETWORK_FOR_IGA_PRODUCTION	0.00049934
IMMUNE_RESPONSE	REACTOME_NCAM1_INTERACTIONS	0.00521233
NETPATH_IL_4_PATHWAY_UP	NETPATH_KIT_RECEPTOR_PATHWAY_UP	0.0
BEHAVIOR	KEGG_RIG_I_LIKE_RECEPTOR_SIGNALING_PATHWAY	0.00207751
BIOCARTA_INFLAM_PATHWAY	POSITIVE_REGULATION_OF_CELL_CYCLE	0.00972276
CORUM_55S_RIBOSOME,_MITOCHONDRIAL	REACTOME_CLASS_A1_RHODOPSIN_LIKE_RECEPTORS	0.00717078
KEGG_TYPE_I_DIABETES_MELLITUS	LEUKOCYTE_ACTIVATION	0.00324727
BIOCARTA_NO2IL12_PATHWAY	T_CELL_ACTIVATION	0.00435832
BIOCARTA_TCYTOTOXIC_PATHWAY	T_CELL_ACTIVATION	0.0157594
NETPATH_T_CELL_RECEPTOR_PATHWAY	RESPONSE_TO_VIRUS	0.00034002
EXTRACELLULAR_MATRIX_PART	KEGG_CYTOKINE_CYTOKINE_RECEPTOR_INTERACTION	0.00533349
BIOCARTA_NO2IL12_PATHWAY	CELLULAR_CATION_HOMEOSTASIS	0.0018833
KEGG_FOCAL_ADHESION	KEGG_INTESTINAL_IMMUNE_NETWORK_FOR_IGA_PRODUCTION	0.0002292
G_PROTEIN_COUPLED_RECEPTOR_BINDING	POSITIVE_REGULATION_OF_MULTICELLULAR_ORGANISMAL_PROCESS	0.00377111
KEGG_INTESTINAL_IMMUNE_NETWORK_FOR_IGA_PRODUCTION	REGULATION_OF_T_CELL_ACTIVATION	0.00619216
NETPATH_IL_1_PATHWAY_DOWN	POSITIVE_REGULATION_OF_IMMUNE_SYSTEM_PROCESS	0.00078164
DEFENSE_RESPONSE	EXTRACELLULAR_MATRIX_STRUCTURAL_CONSTITUENT	0.00327418
REACTOME_COSTIMULATION_BY_THE_CD28_FAMILY	REACTOME_FORMATION_OF_PLATELET_PLUG	0.0
CHEMOKINE_ACTIVITY	ST_T_CELL_SIGNAL_TRANSDUCTION	0.00939157
BIOCARTA_CYTOKINE_PATHWAY	KEGG_HEMATOPOIETIC_CELL_LINEAGE	0.0011592
NETPATH_ID_PATHWAY_DOWN	REACTOME_PLATELET_ADHESION_TO_EXPOSED_COLLAGEN	0.00795308
BIOCARTA_AMI_PATHWAY	ION_HOMEOSTASIS	1.6e-06
CHEMOKINE_RECEPTOR_BINDING	NETPATH_EGFR1_PATHWAY_UP	0.00048988
NETPATH_IL_7_PATHWAY_DOWN	REGULATION_OF_RESPONSE_TO_STIMULUS	0.00381611
EXTRACELLULAR_MATRIX_PART	NETPATH_KIT_RECEPTOR_PATHWAY_UP	0.01943094
POSITIVE_REGULATION_OF_T_CELL_ACTIVATION	REACTOME_TRANSLOCATION_OF_ZAP70_TO_IMMUNOLOGICAL_SYNAPSE	0.01226207
LYMPHOCYTE_ACTIVATION	NETPATH_NOTCH_PATHWAY_UP	0.00023141
CHEMOKINE_ACTIVITY	REACTOME_AXON_GUIDANCE	0.00860639
KEGG_LEUKOCYTE_TRANSENDOTHELIAL_MIGRATION	PROTEINACEOUS_EXTRACELLULAR_MATRIX	0.00049177
AUXILIARY_TRANSPORT_PROTEIN_ACTIVITY	T_CELL_PROLIFERATION	0.00897157
CHEMOKINE_ACTIVITY	REACTOME_HEMOSTASIS	0.00168731
BIOCARTA_TOB1_PATHWAY	REACTOME_COSTIMULATION_BY_THE_CD28_FAMILY	0.01228017
DEFENSE_RESPONSE	NEUROTRANSMITTER_BINDING	0.00402931
KEGG_HEMATOPOIETIC_CELL_LINEAGE	REGULATION_OF_RESPONSE_TO_STIMULUS	3e-05
BIOCARTA_LAIR_PATHWAY	KEGG_ANTIGEN_PROCESSING_AND_PRESENTATION	0.00327672
KEGG_NATURAL_KILLER_CELL_MEDIATED_CYTOTOXICITY	REGULATION_OF_IMMUNE_SYSTEM_PROCESS	0.0
BIOCARTA_LAIR_PATHWAY	KEGG_TOLL_LIKE_RECEPTOR_SIGNALING_PATHWAY	0.00278749
BEHAVIOR	NETPATH_NOTCH_PATHWAY_UP	0.0
BIOCARTA_TH1TH2_PATHWAY	DEFENSE_RESPONSE	0.00067969
EXTERNAL_SIDE_OF_PLASMA_MEMBRANE	REACTOME_INITIAL_TRIGGERING_OF_COMPLEMENT	0.01162328
KEGG_CHEMOKINE_SIGNALING_PATHWAY	REACTOME_NCAM1_INTERACTIONS	0.0009431
BIOCARTA_THELPER_PATHWAY	REACTOME_INTEGRIN_CELL_SURFACE_INTERACTIONS	0.00500351
BIOCARTA_GRANULOCYTES_PATHWAY	NETPATH_NOTCH_PATHWAY_UP	0.0041591
BIOCARTA_CYTOKINE_PATHWAY	KEGG_VIRAL_MYOCARDITIS	0.00575443
KEGG_TYPE_I_DIABETES_MELLITUS	NETPATH_T_CELL_RECEPTOR_PATHWAY	0.0
EXTRACELLULAR_MATRIX_STRUCTURAL_CONSTITUENT	REGULATION_OF_PHOSPHORYLATION	0.02536161
BIOCARTA_THELPER_PATHWAY	POSITIVE_REGULATION_OF_CELL_CYCLE	0.01095947
COLLAGEN	REACTOME_PLATELET_ACTIVATION	0.01084311
NETPATH_IL_3_PATHWAY_UP	REACTOME_NCAM1_INTERACTIONS	0.0250317
POSITIVE_REGULATION_OF_LYMPHOCYTE_ACTIVATION	REACTOME_CLASS_A1_RHODOPSIN_LIKE_RECEPTORS	0.00464249
EXTERNAL_SIDE_OF_PLASMA_MEMBRANE	ION_HOMEOSTASIS	0.01219922
AUXILIARY_TRANSPORT_PROTEIN_ACTIVITY	BIOCARTA_TOB1_PATHWAY	0.0021259
BIOCARTA_GRANULOCYTES_PATHWAY	POSITIVE_REGULATION_OF_IMMUNE_SYSTEM_PROCESS	0.00423999
KEGG_NATURAL_KILLER_CELL_MEDIATED_CYTOTOXICITY	REACTOME_FORMATION_OF_PLATELET_PLUG	0.0
KEGG_FOCAL_ADHESION	REACTOME_GENERATION_OF_SECOND_MESSENGER_MOLECULES	0.0
CHEMICAL_HOMEOSTASIS	REACTOME_TCR_SIGNALING	0.03228737
KEGG_CHEMOKINE_SIGNALING_PATHWAY	KEGG_RIG_I_LIKE_RECEPTOR_SIGNALING_PATHWAY	0.0
REACTOME_INITIAL_TRIGGERING_OF_COMPLEMENT	REGULATION_OF_LYMPHOCYTE_ACTIVATION	0.00938465
REACTOME_SIGNALING_BY_PDGF	REGULATION_OF_I_KAPPAB_KINASE_NF_KAPPAB_CASCADE	5.659e-05
NEUROTRANSMITTER_BINDING	T_CELL_ACTIVATION	0.00579507
KEGG_PRIMARY_IMMUNODEFICIENCY	MUSCLE_CELL_DIFFERENTIATION	0.00579045
BIOCARTA_TOB1_PATHWAY	REGULATION_OF_I_KAPPAB_KINASE_NF_KAPPAB_CASCADE	0.19581003
KEGG_FOCAL_ADHESION	T_CELL_PROLIFERATION	0.11719063
COLLAGEN	CYTOKINE_ACTIVITY	0.03313242
KEGG_TOLL_LIKE_RECEPTOR_SIGNALING_PATHWAY	LOCOMOTORY_BEHAVIOR	0.0
LYMPHOCYTE_ACTIVATION	POSITIVE_REGULATION_OF_T_CELL_ACTIVATION	0.00209476
POSITIVE_REGULATION_OF_MULTICELLULAR_ORGANISMAL_PROCESS	REACTOME_PLATELET_ADHESION_TO_EXPOSED_COLLAGEN	0.00062222
PROTEINACEOUS_EXTRACELLULAR_MATRIX	REGULATION_OF_IMMUNE_SYSTEM_PROCESS	0.03032157
EXTERNAL_SIDE_OF_PLASMA_MEMBRANE	NETPATH_IL_4_PATHWAY_DOWN	0.02867775
BIOCARTA_IL7_PATHWAY	KEGG_INTESTINAL_IMMUNE_NETWORK_FOR_IGA_PRODUCTION	0.01553928
LYMPHOCYTE_ACTIVATION	REACTOME_HEMOSTASIS	0.0
EXTRACELLULAR_MATRIX	REACTOME_PHOSPHORYLATION_OF_CD3_AND_TCR_ZETA_CHAINS	0.00951623
BEHAVIOR	BIOCARTA_ACE2_PATHWAY	0.0005829
NETPATH_IL_4_PATHWAY_UP	REACTOME_AXON_GUIDANCE	0.00122521
KEGG_AUTOIMMUNE_THYROID_DISEASE	T_CELL_PROLIFERATION	0.0066201
REGULATION_OF_RESPONSE_TO_STIMULUS	RESPONSE_TO_OTHER_ORGANISM	0.0
KEGG_RIG_I_LIKE_RECEPTOR_SIGNALING_PATHWAY	NETPATH_IL_1_PATHWAY_UP	0.0
BIOCARTA_GRANULOCYTES_PATHWAY	REACTOME_INTEGRIN_CELL_SURFACE_INTERACTIONS	0.00153842
MUSCLE_CELL_DIFFERENTIATION	REACTOME_GENERATION_OF_SECOND_MESSENGER_MOLECULES	0.00251377
BIOCARTA_TOB1_PATHWAY	POSITIVE_REGULATION_OF_T_CELL_ACTIVATION	0.0057395
DEFENSE_RESPONSE	LOCOMOTORY_BEHAVIOR	0.0
ION_HOMEOSTASIS	NETPATH_ID_PATHWAY_DOWN	0.00099167
KEGG_LEUKOCYTE_TRANSENDOTHELIAL_MIGRATION	REACTOME_PLATELET_ACTIVATION	0.0
EXTRACELLULAR_MATRIX	KEGG_ECM_RECEPTOR_INTERACTION	0.0
NETPATH_IL_2_PATHWAY_DOWN	REGULATION_OF_ANATOMICAL_STRUCTURE_MORPHOGENESIS	0.00500938
NETPATH_IL_5_PATHWAY_UP	REGULATION_OF_LYMPHOCYTE_ACTIVATION	0.00287535
CELL_ACTIVATION	REACTOME_PEPTIDE_LIGAND_BINDING_RECEPTORS	0.0
BIOCARTA_LAIR_PATHWAY	KEGG_AUTOIMMUNE_THYROID_DISEASE	0.00581036
CELL_MATURATION	EXTRACELLULAR_MATRIX_PART	0.00596244
BASEMENT_MEMBRANE	DEVELOPMENTAL_MATURATION	0.00423119
KEGG_GRAFT_VERSUS_HOST_DISEASE	ST_T_CELL_SIGNAL_TRANSDUCTION	0.00232792
KEGG_ECM_RECEPTOR_INTERACTION	REACTOME_RNA_POLYMERASE_I_PROMOTER_OPENING	0.00846049
CHANNEL_REGULATOR_ACTIVITY	KEGG_LYSOSOME	0.03682929
IMMUNOLOGICAL_SYNAPSE	KEGG_CYTOSOLIC_DNA_SENSING_PATHWAY	0.00086459
CALCIUM_ION_TRANSPORT	REGULATION_OF_I_KAPPAB_KINASE_NF_KAPPAB_CASCADE	0.00173044
POSITIVE_REGULATION_OF_CELL_PROLIFERATION	REACTOME_TCR_SIGNALING	0.0
CALCIUM_ION_TRANSPORT	KEGG_T_CELL_RECEPTOR_SIGNALING_PATHWAY	0.01748064
POSITIVE_REGULATION_OF_MULTICELLULAR_ORGANISMAL_PROCESS	REACTOME_TCR_SIGNALING	0.0
POSITIVE_REGULATION_OF_CELL_PROLIFERATION	REACTOME_CELL_SURFACE_INTERACTIONS_AT_THE_VASCULAR_WALL	0.0
KEGG_NATURAL_KILLER_CELL_MEDIATED_CYTOTOXICITY	LYMPHOCYTE_ACTIVATION	0.0
BIOCARTA_TCYTOTOXIC_PATHWAY	KEGG_TOLL_LIKE_RECEPTOR_SIGNALING_PATHWAY	0.00622594
REACTOME_FORMATION_OF_PLATELET_PLUG	REACTOME_GENERATION_OF_SECOND_MESSENGER_MOLECULES	0.0
KEGG_TYPE_I_DIABETES_MELLITUS	NETPATH_IL_4_PATHWAY_DOWN	0.00617168
KEGG_T_CELL_RECEPTOR_SIGNALING_PATHWAY	POSITIVE_REGULATION_OF_MULTICELLULAR_ORGANISMAL_PROCESS	0.0
BIOCARTA_TOB1_PATHWAY	IMMUNE_RESPONSE	0.0279008
CELL_ACTIVATION	PROTEIN_DOMAIN_SPECIFIC_BINDING	0.01054699
MUSCLE_CELL_DIFFERENTIATION	NETPATH_IL_7_PATHWAY_DOWN	0.00542564
CHANNEL_REGULATOR_ACTIVITY	REACTOME_PD1_SIGNALING	0.00868437
NETPATH_IL_4_PATHWAY_DOWN	REACTOME_INITIAL_TRIGGERING_OF_COMPLEMENT	0.00871195
BIOCARTA_TCYTOTOXIC_PATHWAY	KEGG_LEISHMANIA_INFECTION	0.03544832
NETPATH_IL_2_PATHWAY_DOWN	REACTOME_AXON_GUIDANCE	0.0
NETPATH_KIT_RECEPTOR_PATHWAY_UP	POSITIVE_REGULATION_OF_MULTICELLULAR_ORGANISMAL_PROCESS	0.00056195
KEGG_MATURITY_ONSET_DIABETES_OF_THE_YOUNG	NETPATH_KIT_RECEPTOR_PATHWAY_UP	0.00464895
NETPATH_T_CELL_RECEPTOR_PATHWAY_DOWN	REACTOME_COSTIMULATION_BY_THE_CD28_FAMILY	0.0
BIOCARTA_LAIR_PATHWAY	REACTOME_CELL_SURFACE_INTERACTIONS_AT_THE_VASCULAR_WALL	0.00276748
REACTOME_IMMUNOREGULATORY_INTERACTIONS_BETWEEN_A_LYMPHOID_AND_A_NON_LYMPHOID_CELL	ST_T_CELL_SIGNAL_TRANSDUCTION	0.0078283
NETPATH_IL_1_PATHWAY_DOWN	REACTOME_NCAM1_INTERACTIONS	0.00268306
NETPATH_IL_2_PATHWAY_DOWN	REACTOME_INITIAL_TRIGGERING_OF_COMPLEMENT	0.00385897
KEGG_CHEMOKINE_SIGNALING_PATHWAY	KEGG_LYSOSOME	0.0
KEGG_SYSTEMIC_LUPUS_ERYTHEMATOSUS	NETPATH_ID_PATHWAY_DOWN	0.00110188
BEHAVIOR	KEGG_ECM_RECEPTOR_INTERACTION	0.0
IMMUNE_RESPONSE	KEGG_T_CELL_RECEPTOR_SIGNALING_PATHWAY	0.0
KEGG_TOLL_LIKE_RECEPTOR_SIGNALING_PATHWAY	STRUCTURAL_CONSTITUENT_OF_MUSCLE	0.00030179
CATION_HOMEOSTASIS	LYMPHOCYTE_ACTIVATION	0.00595465
BIOCARTA_THELPER_PATHWAY	KEGG_AUTOIMMUNE_THYROID_DISEASE	0.00986187
EXTRACELLULAR_MATRIX	REACTOME_PEPTIDE_LIGAND_BINDING_RECEPTORS	0.01707023
KEGG_RIG_I_LIKE_RECEPTOR_SIGNALING_PATHWAY	LOCOMOTORY_BEHAVIOR	0.00346361
KEGG_CYTOSOLIC_DNA_SENSING_PATHWAY	MUSCLE_CELL_DIFFERENTIATION	0.0049094
KEGG_TOLL_LIKE_RECEPTOR_SIGNALING_PATHWAY	T_CELL_ACTIVATION	0.00198223
BIOCARTA_CYTOKINE_PATHWAY	KEGG_LEUKOCYTE_TRANSENDOTHELIAL_MIGRATION	0.00492262
NETPATH_IL_2_PATHWAY_DOWN	NEUROPEPTIDE_BINDING	0.00555566
GABA_RECEPTOR_ACTIVITY	REACTOME_AXON_GUIDANCE	0.00718432
KEGG_NATURAL_KILLER_CELL_MEDIATED_CYTOTOXICITY	NETPATH_IL_7_PATHWAY_DOWN	2.697e-05
REACTOME_TCR_SIGNALING	RESPONSE_TO_BIOTIC_STIMULUS	0.0
BIOCARTA_CTL_PATHWAY	KEGG_SMALL_CELL_LUNG_CANCER	0.00438169
NETPATH_IL_4_PATHWAY_DOWN	POSITIVE_REGULATION_OF_IMMUNE_SYSTEM_PROCESS	0.0
ION_HOMEOSTASIS	T_CELL_PROLIFERATION	0.0083722
EXTRACELLULAR_MATRIX_PART	REACTOME_AXON_GUIDANCE	0.00143076
NETPATH_T_CELL_RECEPTOR_PATHWAY	REGULATION_OF_T_CELL_ACTIVATION	0.0
NETPATH_IL_2_PATHWAY_DOWN	T_CELL_PROLIFERATION	0.00725357
BIOCARTA_INFLAM_PATHWAY	REACTOME_AXON_GUIDANCE	0.008385
REACTOME_INTEGRIN_CELL_SURFACE_INTERACTIONS	RESPONSE_TO_OTHER_ORGANISM	0.00287933
CHEMOKINE_ACTIVITY	NETPATH_NOTCH_PATHWAY_UP	0.01050846
KEGG_INTESTINAL_IMMUNE_NETWORK_FOR_IGA_PRODUCTION	RESPONSE_TO_VIRUS	0.01135324
BIOCARTA_INFLAM_PATHWAY	REACTOME_HEMOSTASIS	0.01068454
CHANNEL_REGULATOR_ACTIVITY	NETPATH_IL_2_PATHWAY_DOWN	0.01498979
BIOCARTA_IL7_PATHWAY	CATION_HOMEOSTASIS	0.00811046
REACTOME_SIGNALING_BY_PDGF	REACTOME_TRANSLOCATION_OF_ZAP70_TO_IMMUNOLOGICAL_SYNAPSE	0.0034075
EXTRACELLULAR_MATRIX_PART	REACTOME_COSTIMULATION_BY_THE_CD28_FAMILY	0.00578968
REACTOME_HEMOSTASIS	T_CELL_ACTIVATION	0.0
KEGG_TOLL_LIKE_RECEPTOR_SIGNALING_PATHWAY	NETPATH_IL_1_PATHWAY_UP	0.0
BIOCARTA_CYTOKINE_PATHWAY	NETPATH_ID_PATHWAY_DOWN	0.00553119
GABA_RECEPTOR_ACTIVITY	IMMUNE_RESPONSE	0.00816753
BIOCARTA_CYTOKINE_PATHWAY	ST_T_CELL_SIGNAL_TRANSDUCTION	0.00696653
NETPATH_IL_7_PATHWAY_DOWN	POSITIVE_REGULATION_OF_LYMPHOCYTE_ACTIVATION	0.00772299
KEGG_SYSTEMIC_LUPUS_ERYTHEMATOSUS	REGULATION_OF_I_KAPPAB_KINASE_NF_KAPPAB_CASCADE	0.00026786
KEGG_ALLOGRAFT_REJECTION	KEGG_NOD_LIKE_RECEPTOR_SIGNALING_PATHWAY	0.00168922
KEGG_NOD_LIKE_RECEPTOR_SIGNALING_PATHWAY	MUSCLE_CELL_DIFFERENTIATION	0.0022665
REACTOME_INITIAL_TRIGGERING_OF_COMPLEMENT	REGULATION_OF_PHOSPHORYLATION	0.00382799
POSITIVE_REGULATION_OF_LYMPHOCYTE_ACTIVATION	PROTEINACEOUS_EXTRACELLULAR_MATRIX	0.01583878
POSITIVE_REGULATION_OF_T_CELL_PROLIFERATION	REACTOME_SEMAPHORIN_INTERACTIONS	0.02714621
NEUROTRANSMITTER_BINDING	REGULATION_OF_T_CELL_ACTIVATION	0.0059472
BIOCARTA_TH1TH2_PATHWAY	POSITIVE_REGULATION_OF_IMMUNE_SYSTEM_PROCESS	0.0071547
BASEMENT_MEMBRANE	BIOCARTA_ACE2_PATHWAY	0.00956107
REACTOME_PD1_SIGNALING	RESPONSE_TO_OTHER_ORGANISM	0.00737808
BEHAVIOR	NETPATH_IL_6_PATHWAY_UP	0.0
KEGG_CYTOKINE_CYTOKINE_RECEPTOR_INTERACTION	NETPATH_IL_3_PATHWAY_UP	0.0
KEGG_NATURAL_KILLER_CELL_MEDIATED_CYTOTOXICITY	REGULATION_OF_I_KAPPAB_KINASE_NF_KAPPAB_CASCADE	0.0
REACTOME_NCAM1_INTERACTIONS	REGULATION_OF_IMMUNE_SYSTEM_PROCESS	0.00895823
REACTOME_G_ALPHA_I_SIGNALLING_EVENTS	REACTOME_PLATELET_ACTIVATION	0.0
KEGG_ALLOGRAFT_REJECTION	POSITIVE_REGULATION_OF_CELL_CYCLE	0.01022502
BASEMENT_MEMBRANE	EXTRACELLULAR_MATRIX	0.01604477
KEGG_CYTOSOLIC_DNA_SENSING_PATHWAY	KEGG_T_CELL_RECEPTOR_SIGNALING_PATHWAY	0.0
BIOCARTA_TCRA_PATHWAY	KEGG_T_CELL_RECEPTOR_SIGNALING_PATHWAY	0.0
NETPATH_T_CELL_RECEPTOR_PATHWAY_DOWN	REACTOME_CLASS_A1_RHODOPSIN_LIKE_RECEPTORS	0.0
REACTOME_PD1_SIGNALING	REACTOME_PHOSPHORYLATION_OF_CD3_AND_TCR_ZETA_CHAINS	0.00892345
KEGG_LYSOSOME	REACTOME_CHEMOKINE_RECEPTORS_BIND_CHEMOKINES	0.00641936
KEGG_CYTOKINE_CYTOKINE_RECEPTOR_INTERACTION	KEGG_T_CELL_RECEPTOR_SIGNALING_PATHWAY	0.0
POSITIVE_REGULATION_OF_LYMPHOCYTE_ACTIVATION	REACTOME_PD1_SIGNALING	0.00998069
KEGG_CHEMOKINE_SIGNALING_PATHWAY	PROTEINACEOUS_EXTRACELLULAR_MATRIX	0.00515378
NETPATH_B_CELL_RECEPTOR_PATHWAY	POSITIVE_REGULATION_OF_CELL_PROLIFERATION	0.0
AUXILIARY_TRANSPORT_PROTEIN_ACTIVITY	NETPATH_T_CELL_RECEPTOR_PATHWAY_DOWN	0.00219741
BIOCARTA_CYTOKINE_PATHWAY	REGULATION_OF_I_KAPPAB_KINASE_NF_KAPPAB_CASCADE	0.001488
EXTRACELLULAR_MATRIX	KEGG_ALLOGRAFT_REJECTION	0.00494594
EXTERNAL_SIDE_OF_PLASMA_MEMBRANE	NETPATH_EGFR1_PATHWAY_UP	0.00329114
BIOCARTA_AMI_PATHWAY	CATION_HOMEOSTASIS	0.0
BEHAVIOR	REACTOME_RNA_POLYMERASE_I_PROMOTER_OPENING	0.00467005
REACTOME_TCR_SIGNALING	RESPONSE_TO_OTHER_ORGANISM	0.0
KEGG_INTESTINAL_IMMUNE_NETWORK_FOR_IGA_PRODUCTION	REACTOME_PHOSPHORYLATION_OF_CD3_AND_TCR_ZETA_CHAINS	0.01035438
EXTERNAL_SIDE_OF_PLASMA_MEMBRANE	KEGG_NOD_LIKE_RECEPTOR_SIGNALING_PATHWAY	0.00276883
CELL_ACTIVATION	EXTRACELLULAR_MATRIX	0.01113587
POSITIVE_REGULATION_OF_MULTICELLULAR_ORGANISMAL_PROCESS	REACTOME_PHOSPHORYLATION_OF_CD3_AND_TCR_ZETA_CHAINS	0.00472715
POSITIVE_REGULATION_OF_T_CELL_ACTIVATION	REACTOME_DOWNSTREAM_TCR_SIGNALING	0.00830486
REACTOME_SIGNALING_BY_PDGF	RESPONSE_TO_VIRUS	0.00407007
REACTOME_DOWNSTREAM_TCR_SIGNALING	REGULATION_OF_LYMPHOCYTE_ACTIVATION	0.00672355
KEGG_INTESTINAL_IMMUNE_NETWORK_FOR_IGA_PRODUCTION	POSITIVE_REGULATION_OF_T_CELL_ACTIVATION	0.01007891
KEGG_NATURAL_KILLER_CELL_MEDIATED_CYTOTOXICITY	NETPATH_ID_PATHWAY_DOWN	0.00033884
KEGG_TYPE_I_DIABETES_MELLITUS	REACTOME_TCR_SIGNALING	0.00157736
KEGG_GRAFT_VERSUS_HOST_DISEASE	NETPATH_IL_4_PATHWAY_UP	0.00229277
REACTOME_G_ALPHA_I_SIGNALLING_EVENTS	REACTOME_TRANSLOCATION_OF_ZAP70_TO_IMMUNOLOGICAL_SYNAPSE	0.00847727
BIOCARTA_LAIR_PATHWAY	BIOCARTA_THELPER_PATHWAY	0.00813841
BIOCARTA_AMI_PATHWAY	REACTOME_IMMUNOREGULATORY_INTERACTIONS_BETWEEN_A_LYMPHOID_AND_A_NON_LYMPHOID_CELL	0.00651967
EXTRACELLULAR_MATRIX_STRUCTURAL_CONSTITUENT	PROTEINACEOUS_EXTRACELLULAR_MATRIX	0.00057333
KEGG_NATURAL_KILLER_CELL_MEDIATED_CYTOTOXICITY	T_CELL_ACTIVATION	2.65e-06
BIOCARTA_GRANULOCYTES_PATHWAY	NETPATH_T_CELL_RECEPTOR_PATHWAY	0.0295705
KEGG_NOD_LIKE_RECEPTOR_SIGNALING_PATHWAY	REACTOME_PHOSPHORYLATION_OF_CD3_AND_TCR_ZETA_CHAINS	0.0095018
KEGG_SMALL_CELL_LUNG_CANCER	REACTOME_IMMUNOREGULATORY_INTERACTIONS_BETWEEN_A_LYMPHOID_AND_A_NON_LYMPHOID_CELL	0.00454111
NETPATH_B_CELL_RECEPTOR_PATHWAY	REGULATION_OF_RESPONSE_TO_STIMULUS	0.0
KEGG_FOCAL_ADHESION	REACTOME_PROTEOLYTIC_CLEAVAGE_OF_SNARE_COMPLEX_PROTEINS	0.02537059
BIOCARTA_CTL_PATHWAY	ST_T_CELL_SIGNAL_TRANSDUCTION	0.00601936
REACTOME_PD1_SIGNALING	REGULATION_OF_LYMPHOCYTE_ACTIVATION	0.00744289
KEGG_MATURITY_ONSET_DIABETES_OF_THE_YOUNG	ST_T_CELL_SIGNAL_TRANSDUCTION	0.00350109
BASEMENT_MEMBRANE	KEGG_NATURAL_KILLER_CELL_MEDIATED_CYTOTOXICITY	0.00565453
NETPATH_B_CELL_RECEPTOR_PATHWAY_DOWN	ST_T_CELL_SIGNAL_TRANSDUCTION	0.00207804
CELLULAR_DEFENSE_RESPONSE	EXTERNAL_SIDE_OF_PLASMA_MEMBRANE	0.00975564
BIOCARTA_ACE2_PATHWAY	BIOCARTA_IL17_PATHWAY	0.00897895
CARBOXYPEPTIDASE_ACTIVITY	T_CELL_ACTIVATION	0.00801851
KEGG_TOLL_LIKE_RECEPTOR_SIGNALING_PATHWAY	NETPATH_IL_4_PATHWAY_UP	0.0
KEGG_SYSTEMIC_LUPUS_ERYTHEMATOSUS	NETPATH_IL_1_PATHWAY_DOWN	0.0
LEUKOCYTE_ACTIVATION	POSITIVE_REGULATION_OF_CELL_PROLIFERATION	0.01783897
NETPATH_IL_4_PATHWAY_DOWN	POSITIVE_REGULATION_OF_T_CELL_PROLIFERATION	0.00925269
BIOCARTA_IL17_PATHWAY	NETPATH_IL_1_PATHWAY_UP	0.00226013
DEVELOPMENTAL_MATURATION	KEGG_CHEMOKINE_SIGNALING_PATHWAY	0.00075927
KEGG_NATURAL_KILLER_CELL_MEDIATED_CYTOTOXICITY	POSITIVE_REGULATION_OF_IMMUNE_SYSTEM_PROCESS	0.0
POSITIVE_REGULATION_OF_T_CELL_PROLIFERATION	REACTOME_FORMATION_OF_PLATELET_PLUG	0.00760292
BIOCARTA_IL7_PATHWAY	NETPATH_IL_2_PATHWAY_DOWN	0.0
POSITIVE_REGULATION_OF_CELL_PROLIFERATION	REGULATION_OF_PHOSPHORYLATION	0.0
KEGG_RIG_I_LIKE_RECEPTOR_SIGNALING_PATHWAY	REACTOME_RNA_POLYMERASE_I_PROMOTER_OPENING	0.0030468
KEGG_ECM_RECEPTOR_INTERACTION	KEGG_GRAFT_VERSUS_HOST_DISEASE	0.00741354
NETPATH_IL_4_PATHWAY_UP	REACTOME_RNA_POLYMERASE_I_PROMOTER_OPENING	0.00010226
KEGG_GRAFT_VERSUS_HOST_DISEASE	LEUKOCYTE_ACTIVATION	0.00375696
KEGG_ALLOGRAFT_REJECTION	POSITIVE_REGULATION_OF_T_CELL_ACTIVATION	0.00676754
BIOCARTA_THELPER_PATHWAY	T_CELL_ACTIVATION	0.0148691
KEGG_CHEMOKINE_SIGNALING_PATHWAY	NETPATH_IL_7_PATHWAY_DOWN	0.0
POSITIVE_REGULATION_OF_IMMUNE_SYSTEM_PROCESS	REACTOME_SIGNALING_BY_PDGF	0.0
REACTOME_INTEGRIN_CELL_SURFACE_INTERACTIONS	REGULATION_OF_RESPONSE_TO_STIMULUS	0.0
EXTERNAL_SIDE_OF_PLASMA_MEMBRANE	REGULATION_OF_PHOSPHORYLATION	0.03486766
BIOCARTA_INFLAM_PATHWAY	REACTOME_SEMAPHORIN_INTERACTIONS	0.01029317
NETPATH_IL_4_PATHWAY_UP	REGULATION_OF_I_KAPPAB_KINASE_NF_KAPPAB_CASCADE	0.0
BIOCARTA_NO2IL12_PATHWAY	KEGG_CELL_ADHESION_MOLECULES_CAMS	0.00417536
KEGG_CYTOSOLIC_DNA_SENSING_PATHWAY	REACTOME_DOWNSTREAM_TCR_SIGNALING	0.0
KEGG_SYSTEMIC_LUPUS_ERYTHEMATOSUS	STRUCTURAL_CONSTITUENT_OF_MUSCLE	5.45e-06
KEGG_GRAFT_VERSUS_HOST_DISEASE	KEGG_LEUKOCYTE_TRANSENDOTHELIAL_MIGRATION	0.00040725
IMMUNE_RESPONSE	REACTOME_SEMAPHORIN_INTERACTIONS	0.0
REGULATION_OF_LYMPHOCYTE_ACTIVATION	REGULATION_OF_PHOSPHORYLATION	0.03488586
KEGG_T_CELL_RECEPTOR_SIGNALING_PATHWAY	REGULATION_OF_T_CELL_ACTIVATION	0.0
CHEMOKINE_RECEPTOR_BINDING	NETPATH_IL_4_PATHWAY_DOWN	0.00109953
CELLULAR_CATION_HOMEOSTASIS	REGULATION_OF_RESPONSE_TO_STIMULUS	0.00048002
BIOCARTA_AMI_PATHWAY	NETPATH_T_CELL_RECEPTOR_PATHWAY	0.03522625
KEGG_VIRAL_MYOCARDITIS	REGULATION_OF_IMMUNE_SYSTEM_PROCESS	3.085e-05
NETPATH_B_CELL_RECEPTOR_PATHWAY	NETPATH_IL_1_PATHWAY_DOWN	0.00220359
NETPATH_IL_7_PATHWAY_DOWN	POSITIVE_REGULATION_OF_IMMUNE_SYSTEM_PROCESS	0.00405659
CELLULAR_CATION_HOMEOSTASIS	REACTOME_COLLAGEN_MEDIATED_ACTIVATION_CASCADE	0.00732377
CHEMICAL_HOMEOSTASIS	EXTERNAL_SIDE_OF_PLASMA_MEMBRANE	0.01382572
IMMUNE_RESPONSE	REGULATION_OF_RESPONSE_TO_STIMULUS	0.0
REACTOME_INITIAL_TRIGGERING_OF_COMPLEMENT	REACTOME_INTEGRIN_CELL_SURFACE_INTERACTIONS	0.00203115
BIOCARTA_TCRA_PATHWAY	REACTOME_CHEMOKINE_RECEPTORS_BIND_CHEMOKINES	0.01020859
BIOCARTA_IL17_PATHWAY	T_CELL_PROLIFERATION	0.0065553
CALCIUM_ION_TRANSPORT	PROTEIN_DOMAIN_SPECIFIC_BINDING	0.00342959
POSITIVE_REGULATION_OF_MULTICELLULAR_ORGANISMAL_PROCESS	REACTOME_RNA_POLYMERASE_I_PROMOTER_OPENING	0.01125644
CALCIUM_ION_TRANSPORT	REACTOME_SEMAPHORIN_INTERACTIONS	0.00727434
NETPATH_IL_7_PATHWAY_DOWN	REGULATION_OF_IMMUNE_SYSTEM_PROCESS	0.00344085
BIOCARTA_GRANULOCYTES_PATHWAY	G_PROTEIN_COUPLED_RECEPTOR_BINDING	0.00516493
EXTRACELLULAR_MATRIX_PART	NETPATH_T_CELL_RECEPTOR_PATHWAY	0.02205909
REACTOME_PHOSPHORYLATION_OF_CD3_AND_TCR_ZETA_CHAINS	REACTOME_PLATELET_ADHESION_TO_EXPOSED_COLLAGEN	0.00343516
BEHAVIOR	BIOCARTA_TCRA_PATHWAY	0.00433324
DEFENSE_RESPONSE	KEGG_ASTHMA	0.00301886
BIOCARTA_THELPER_PATHWAY	REACTOME_CHEMOKINE_RECEPTORS_BIND_CHEMOKINES	0.00995347
KEGG_RIG_I_LIKE_RECEPTOR_SIGNALING_PATHWAY	POSITIVE_REGULATION_OF_CELL_PROLIFERATION	0.0
EXTRACELLULAR_MATRIX_STRUCTURAL_CONSTITUENT	ION_HOMEOSTASIS	0.00078741
CHEMOKINE_ACTIVITY	KEGG_LYSOSOME	0.01712556
KEGG_ANTIGEN_PROCESSING_AND_PRESENTATION	REACTOME_CELL_SURFACE_INTERACTIONS_AT_THE_VASCULAR_WALL	0.0
GABA_RECEPTOR_ACTIVITY	KEGG_NATURAL_KILLER_CELL_MEDIATED_CYTOTOXICITY	0.00154025
REACTOME_INTEGRIN_CELL_SURFACE_INTERACTIONS	REACTOME_P2Y_RECEPTORS	0.00274345
KEGG_TOLL_LIKE_RECEPTOR_SIGNALING_PATHWAY	NETPATH_IL_5_PATHWAY_UP	0.0
CATION_HOMEOSTASIS	NEUROTRANSMITTER_BINDING	0.00068749
KEGG_ALLOGRAFT_REJECTION	REGULATION_OF_T_CELL_ACTIVATION	0.00735352
GABA_RECEPTOR_ACTIVITY	KEGG_LEUKOCYTE_TRANSENDOTHELIAL_MIGRATION	0.00602908
NETPATH_IL_1_PATHWAY_UP	POSITIVE_REGULATION_OF_CELL_PROLIFERATION	0.0
EXTRACELLULAR_MATRIX_PART	NETPATH_T_CELL_RECEPTOR_PATHWAY_DOWN	0.01652346
CORUM_55S_RIBOSOME,_MITOCHONDRIAL	REACTOME_HEMOSTASIS	0.00601725
NETPATH_KIT_RECEPTOR_PATHWAY_UP	REGULATION_OF_LYMPHOCYTE_ACTIVATION	0.01282272
BIOCARTA_CYTOKINE_PATHWAY	BIOCARTA_LAIR_PATHWAY	0.00668312
BIOCARTA_CTLA4_PATHWAY	REACTOME_PLATELET_ADHESION_TO_EXPOSED_COLLAGEN	0.00699711
POSITIVE_REGULATION_OF_T_CELL_ACTIVATION	REGULATION_OF_IMMUNE_SYSTEM_PROCESS	0.0022149
MUSCLE_CELL_DIFFERENTIATION	NETPATH_IL_2_PATHWAY_DOWN	0.00038921
BIOCARTA_TH1TH2_PATHWAY	KEGG_VIRAL_MYOCARDITIS	0.00572042
NETPATH_IL_1_PATHWAY_DOWN	POSITIVE_REGULATION_OF_CELL_CYCLE	0.01469428
CALCIUM_ION_TRANSPORT	KEGG_VIRAL_MYOCARDITIS	0.03362637
NETPATH_IL_1_PATHWAY_UP	REACTOME_CHEMOKINE_RECEPTORS_BIND_CHEMOKINES	0.0
NETPATH_IL_5_PATHWAY_UP	REACTOME_INTEGRIN_CELL_SURFACE_INTERACTIONS	2.235e-05
BIOCARTA_CYTOKINE_PATHWAY	POSITIVE_REGULATION_OF_CELL_CYCLE	0.00880965
KEGG_NATURAL_KILLER_CELL_MEDIATED_CYTOTOXICITY	REACTOME_TRANSLOCATION_OF_ZAP70_TO_IMMUNOLOGICAL_SYNAPSE	0.01330557
KEGG_HEMATOPOIETIC_CELL_LINEAGE	NETPATH_B_CELL_RECEPTOR_PATHWAY_DOWN	0.00551687
LOCOMOTORY_BEHAVIOR	REACTOME_G_ALPHA_I_SIGNALLING_EVENTS	0.0
BIOCARTA_INFLAM_PATHWAY	REACTOME_SIGNALING_BY_PDGF	0.00951138
CELL_ACTIVATION	CHEMOKINE_RECEPTOR_BINDING	0.00768045
KEGG_LEISHMANIA_INFECTION	REACTOME_CHEMOKINE_RECEPTORS_BIND_CHEMOKINES	0.00464116
CALCIUM_ION_TRANSPORT	NETPATH_KIT_RECEPTOR_PATHWAY_UP	0.03530142
BIOCARTA_CTLA4_PATHWAY	REACTOME_AXON_GUIDANCE	0.00533194
EXTERNAL_SIDE_OF_PLASMA_MEMBRANE	REGULATION_OF_ANATOMICAL_STRUCTURE_MORPHOGENESIS	0.01645863
MUSCLE_CELL_DIFFERENTIATION	REACTOME_CELL_SURFACE_INTERACTIONS_AT_THE_VASCULAR_WALL	0.0003209
BIOCARTA_THELPER_PATHWAY	CHEMOKINE_ACTIVITY	0.0092583
LEUKOCYTE_ACTIVATION	NETPATH_IL_2_PATHWAY_DOWN	0.0
CORUM_55S_RIBOSOME,_MITOCHONDRIAL	KEGG_SMALL_CELL_LUNG_CANCER	0.00446647
BIOCARTA_TCYTOTOXIC_PATHWAY	KEGG_TYPE_I_DIABETES_MELLITUS	0.01152427
NETPATH_B_CELL_RECEPTOR_PATHWAY	NETPATH_T_CELL_RECEPTOR_PATHWAY	0.0
BIOCARTA_IL7_PATHWAY	REGULATION_OF_PHOSPHORYLATION	0.01275458
PROTEIN_DOMAIN_SPECIFIC_BINDING	REACTOME_CELL_SURFACE_INTERACTIONS_AT_THE_VASCULAR_WALL	0.0
REACTOME_CLASS_A1_RHODOPSIN_LIKE_RECEPTORS	REACTOME_HEMOSTASIS	0.0
KEGG_FOCAL_ADHESION	NETPATH_IL_4_PATHWAY_UP	0.0
BIOCARTA_TCRA_PATHWAY	KEGG_ALLOGRAFT_REJECTION	0.01333613
KEGG_CELL_ADHESION_MOLECULES_CAMS	LYMPHOCYTE_ACTIVATION	0.02784261
CHEMOKINE_RECEPTOR_BINDING	KEGG_LEUKOCYTE_TRANSENDOTHELIAL_MIGRATION	0.00088709
BIOCARTA_IL7_PATHWAY	REACTOME_COLLAGEN_MEDIATED_ACTIVATION_CASCADE	6.653e-05
BIOCARTA_TOB1_PATHWAY	EXTRACELLULAR_MATRIX_PART	0.00752982
BIOCARTA_NO2IL12_PATHWAY	CELL_ACTIVATION	0.01118176
CELL_ACTIVATION	PROTEINACEOUS_EXTRACELLULAR_MATRIX	0.01378071
CHEMOKINE_ACTIVITY	KEGG_LEISHMANIA_INFECTION	0.00383298
KEGG_SYSTEMIC_LUPUS_ERYTHEMATOSUS	RESPONSE_TO_VIRUS	0.00143757
BIOCARTA_TH1TH2_PATHWAY	REACTOME_GENERATION_OF_SECOND_MESSENGER_MOLECULES	0.00998387
BIOCARTA_TH1TH2_PATHWAY	NETPATH_B_CELL_RECEPTOR_PATHWAY	0.00326092
KEGG_ASTHMA	KEGG_CYTOKINE_CYTOKINE_RECEPTOR_INTERACTION	0.00046551
BIOCARTA_INFLAM_PATHWAY	REACTOME_NCAM1_INTERACTIONS	0.00969359
KEGG_PRIMARY_IMMUNODEFICIENCY	REACTOME_GENERATION_OF_SECOND_MESSENGER_MOLECULES	0.00042017
KEGG_LEISHMANIA_INFECTION	NETPATH_T_CELL_RECEPTOR_PATHWAY	0.92024633
KEGG_CHEMOKINE_SIGNALING_PATHWAY	REGULATION_OF_IMMUNE_SYSTEM_PROCESS	0.0
KEGG_CYTOSOLIC_DNA_SENSING_PATHWAY	NETPATH_KIT_RECEPTOR_PATHWAY_UP	0.02693353
CHEMICAL_HOMEOSTASIS	KEGG_LEUKOCYTE_TRANSENDOTHELIAL_MIGRATION	0.00025577
BIOCARTA_IL7_PATHWAY	REACTOME_IMMUNOREGULATORY_INTERACTIONS_BETWEEN_A_LYMPHOID_AND_A_NON_LYMPHOID_CELL	0.00478852
G_PROTEIN_COUPLED_RECEPTOR_BINDING	NETPATH_IL_2_PATHWAY_DOWN	0.00896751
KEGG_RIG_I_LIKE_RECEPTOR_SIGNALING_PATHWAY	REACTOME_TCR_SIGNALING	0.0
REGULATION_OF_PHOSPHORYLATION	T_CELL_PROLIFERATION	0.03933081
KEGG_ANTIGEN_PROCESSING_AND_PRESENTATION	NETPATH_IL_3_PATHWAY_UP	0.000753
KEGG_ALLOGRAFT_REJECTION	NETPATH_KIT_RECEPTOR_PATHWAY_UP	0.00281815
EXTRACELLULAR_MATRIX	REACTOME_FORMATION_OF_PLATELET_PLUG	0.00748893
KEGG_MATURITY_ONSET_DIABETES_OF_THE_YOUNG	REACTOME_DOWNSTREAM_TCR_SIGNALING	0.00205632
REACTOME_IMMUNOREGULATORY_INTERACTIONS_BETWEEN_A_LYMPHOID_AND_A_NON_LYMPHOID_CELL	REACTOME_INTEGRIN_CELL_SURFACE_INTERACTIONS	8.392e-05
IMMUNOLOGICAL_SYNAPSE	POSITIVE_REGULATION_OF_T_CELL_PROLIFERATION	0.00932834
KEGG_NATURAL_KILLER_CELL_MEDIATED_CYTOTOXICITY	REACTOME_CELL_SURFACE_INTERACTIONS_AT_THE_VASCULAR_WALL	0.0
REGULATION_OF_ANATOMICAL_STRUCTURE_MORPHOGENESIS	ST_T_CELL_SIGNAL_TRANSDUCTION	0.00074504
REGULATION_OF_T_CELL_ACTIVATION	T_CELL_ACTIVATION	0.00653503
KEGG_NOD_LIKE_RECEPTOR_SIGNALING_PATHWAY	REACTOME_FORMATION_OF_PLATELET_PLUG	0.0
BEHAVIOR	KEGG_PRIMARY_IMMUNODEFICIENCY	0.00218783
PROTEIN_DOMAIN_SPECIFIC_BINDING	REACTOME_AXON_GUIDANCE	0.0
KEGG_SMALL_CELL_LUNG_CANCER	REACTOME_AXON_GUIDANCE	0.0
REACTOME_AXON_GUIDANCE	RESPONSE_TO_BIOTIC_STIMULUS	0.0
KEGG_ALLOGRAFT_REJECTION	REGULATION_OF_IMMUNE_SYSTEM_PROCESS	0.00370217
KEGG_GRAFT_VERSUS_HOST_DISEASE	REGULATION_OF_PHOSPHORYLATION	0.00539693
BIOCARTA_IL17_PATHWAY	CHANNEL_REGULATOR_ACTIVITY	0.00701831
NETPATH_EGFR1_PATHWAY_UP	REACTOME_IMMUNOREGULATORY_INTERACTIONS_BETWEEN_A_LYMPHOID_AND_A_NON_LYMPHOID_CELL	0.05691511
RESPONSE_TO_BIOTIC_STIMULUS	STRUCTURAL_CONSTITUENT_OF_MUSCLE	0.00610449
BIOCARTA_TH1TH2_PATHWAY	KEGG_AUTOIMMUNE_THYROID_DISEASE	0.00788085
BIOCARTA_THELPER_PATHWAY	NETPATH_T_CELL_RECEPTOR_PATHWAY	0.00423436
BIOCARTA_TCRA_PATHWAY	POSITIVE_REGULATION_OF_CELL_PROLIFERATION	0.00167836
CELL_MATURATION	NETPATH_B_CELL_RECEPTOR_PATHWAY	0.0010429
REACTOME_COSTIMULATION_BY_THE_CD28_FAMILY	REACTOME_PLATELET_ACTIVATION	0.0
CHEMICAL_HOMEOSTASIS	REGULATION_OF_T_CELL_ACTIVATION	0.01019236
CELLULAR_CATION_HOMEOSTASIS	REACTOME_CLASS_A1_RHODOPSIN_LIKE_RECEPTORS	0.0
BIOCARTA_THELPER_PATHWAY	LYMPHOCYTE_ACTIVATION	0.01806063
EXTERNAL_SIDE_OF_PLASMA_MEMBRANE	RESPONSE_TO_BIOTIC_STIMULUS	0.00280907
KEGG_HEMATOPOIETIC_CELL_LINEAGE	REACTOME_TRANSLOCATION_OF_ZAP70_TO_IMMUNOLOGICAL_SYNAPSE	0.01223705
BIOCARTA_AMI_PATHWAY	KEGG_NATURAL_KILLER_CELL_MEDIATED_CYTOTOXICITY	0.01022324
CALCIUM_ION_TRANSPORT	REACTOME_TCR_SIGNALING	0.00390463
KEGG_VIRAL_MYOCARDITIS	REACTOME_SIGNALING_BY_PDGF	0.00012825
KEGG_ECM_RECEPTOR_INTERACTION	NETPATH_B_CELL_RECEPTOR_PATHWAY_DOWN	0.0
BIOCARTA_LAIR_PATHWAY	POSITIVE_REGULATION_OF_T_CELL_ACTIVATION	0.00942521
BIOCARTA_LAIR_PATHWAY	POSITIVE_REGULATION_OF_IMMUNE_SYSTEM_PROCESS	0.00255606
BIOCARTA_ACE2_PATHWAY	CYTOKINE_ACTIVITY	0.0194521
KEGG_AUTOIMMUNE_THYROID_DISEASE	STRUCTURAL_CONSTITUENT_OF_MUSCLE	0.00926104
BIOCARTA_NO2IL12_PATHWAY	REACTOME_AXON_GUIDANCE	0.00013753
CHANNEL_REGULATOR_ACTIVITY	NETPATH_IL_5_PATHWAY_UP	0.00335537
AUXILIARY_TRANSPORT_PROTEIN_ACTIVITY	REGULATION_OF_T_CELL_ACTIVATION	0.00933255
DEVELOPMENTAL_MATURATION	REACTOME_COLLAGEN_MEDIATED_ACTIVATION_CASCADE	0.00436111
BIOCARTA_NO2IL12_PATHWAY	BIOCARTA_TOB1_PATHWAY	0.03957441
NETPATH_EGFR1_PATHWAY_UP	NETPATH_KIT_RECEPTOR_PATHWAY_UP	0.00031716
BIOCARTA_AMI_PATHWAY	BIOCARTA_THELPER_PATHWAY	0.00685396
NETPATH_T_CELL_RECEPTOR_PATHWAY_DOWN	REACTOME_FORMATION_OF_PLATELET_PLUG	0.0
KEGG_PRIMARY_IMMUNODEFICIENCY	LOCOMOTORY_BEHAVIOR	0.00231214
REACTOME_P2Y_RECEPTORS	REACTOME_PLATELET_ACTIVATION	0.00102409
KEGG_ASTHMA	NETPATH_IL_5_PATHWAY_UP	0.00205313
KEGG_CHEMOKINE_SIGNALING_PATHWAY	REGULATION_OF_T_CELL_ACTIVATION	0.03517416
ION_HOMEOSTASIS	REACTOME_NCAM1_INTERACTIONS	0.0
BASEMENT_MEMBRANE	KEGG_HEMATOPOIETIC_CELL_LINEAGE	0.00844585
AUXILIARY_TRANSPORT_PROTEIN_ACTIVITY	MUSCLE_CELL_DIFFERENTIATION	0.00327842
MUSCLE_CELL_DIFFERENTIATION	POSITIVE_REGULATION_OF_T_CELL_ACTIVATION	0.00700148
NETPATH_B_CELL_RECEPTOR_PATHWAY	NEUROPEPTIDE_BINDING	0.00801339
REACTOME_IMMUNOREGULATORY_INTERACTIONS_BETWEEN_A_LYMPHOID_AND_A_NON_LYMPHOID_CELL	REGULATION_OF_LYMPHOCYTE_ACTIVATION	0.00862851
IMMUNOLOGICAL_SYNAPSE	KEGG_LEUKOCYTE_TRANSENDOTHELIAL_MIGRATION	0.04880887
KEGG_ALLOGRAFT_REJECTION	REACTOME_IMMUNOREGULATORY_INTERACTIONS_BETWEEN_A_LYMPHOID_AND_A_NON_LYMPHOID_CELL	0.02627102
NETPATH_IL_3_PATHWAY_UP	REACTOME_GENERATION_OF_SECOND_MESSENGER_MOLECULES	0.01149209
POSITIVE_REGULATION_OF_IMMUNE_SYSTEM_PROCESS	ST_T_CELL_SIGNAL_TRANSDUCTION	0.0
BIOCARTA_IL17_PATHWAY	NETPATH_B_CELL_RECEPTOR_PATHWAY	0.0034082
BIOCARTA_ACE2_PATHWAY	KEGG_NOD_LIKE_RECEPTOR_SIGNALING_PATHWAY	0.00897294
NETPATH_IL_7_PATHWAY_DOWN	REACTOME_CLASS_A1_RHODOPSIN_LIKE_RECEPTORS	0.00033182
EXTRACELLULAR_MATRIX_PART	NETPATH_EGFR1_PATHWAY_UP	0.0041997
CHEMICAL_HOMEOSTASIS	NETPATH_B_CELL_RECEPTOR_PATHWAY	0.61979062
BIOCARTA_IL17_PATHWAY	KEGG_NOD_LIKE_RECEPTOR_SIGNALING_PATHWAY	0.00646559
CHEMOKINE_RECEPTOR_BINDING	EXTRACELLULAR_MATRIX	0.01562533
CHEMICAL_HOMEOSTASIS	POSITIVE_REGULATION_OF_T_CELL_ACTIVATION	0.01068035
EXTERNAL_SIDE_OF_PLASMA_MEMBRANE	REACTOME_PLATELET_ADHESION_TO_EXPOSED_COLLAGEN	0.00847871
BEHAVIOR	KEGG_TOLL_LIKE_RECEPTOR_SIGNALING_PATHWAY	0.0
EXTRACELLULAR_MATRIX	REACTOME_DOWNSTREAM_TCR_SIGNALING	0.00604808
LEUKOCYTE_ACTIVATION	POSITIVE_REGULATION_OF_MULTICELLULAR_ORGANISMAL_PROCESS	0.00024894
KEGG_ALLOGRAFT_REJECTION	POSITIVE_REGULATION_OF_IMMUNE_SYSTEM_PROCESS	0.00333458
EXTRACELLULAR_MATRIX_PART	NETPATH_IL_4_PATHWAY_DOWN	0.00463332
BIOCARTA_TH1TH2_PATHWAY	KEGG_LEUKOCYTE_TRANSENDOTHELIAL_MIGRATION	0.00770098
NETPATH_EGFR1_PATHWAY_UP	REGULATION_OF_PHOSPHORYLATION	0.0
BIOCARTA_ACE2_PATHWAY	REACTOME_CELL_SURFACE_INTERACTIONS_AT_THE_VASCULAR_WALL	0.00098849
CYTOKINE_ACTIVITY	KEGG_FOCAL_ADHESION	0.0
POSITIVE_REGULATION_OF_CELL_CYCLE	T_CELL_PROLIFERATION	0.01241648
LYMPHOCYTE_ACTIVATION	REACTOME_TCR_SIGNALING	0.0
BIOCARTA_ACE2_PATHWAY	LOCOMOTORY_BEHAVIOR	0.00083363
KEGG_NOD_LIKE_RECEPTOR_SIGNALING_PATHWAY	RESPONSE_TO_VIRUS	0.00849317
CHANNEL_REGULATOR_ACTIVITY	T_CELL_ACTIVATION	0.00692044
BASEMENT_MEMBRANE	KEGG_ANTIGEN_PROCESSING_AND_PRESENTATION	0.00474526
KEGG_TYPE_I_DIABETES_MELLITUS	REACTOME_HEMOSTASIS	0.0
CORUM_55S_RIBOSOME,_MITOCHONDRIAL	KEGG_NATURAL_KILLER_CELL_MEDIATED_CYTOTOXICITY	0.00664503
BIOCARTA_GRANULOCYTES_PATHWAY	REACTOME_CELL_SURFACE_INTERACTIONS_AT_THE_VASCULAR_WALL	0.0350549
DEVELOPMENTAL_MATURATION	KEGG_HEMATOPOIETIC_CELL_LINEAGE	0.00763351
AUXILIARY_TRANSPORT_PROTEIN_ACTIVITY	REGULATION_OF_ANATOMICAL_STRUCTURE_MORPHOGENESIS	0.00666938
KEGG_INTESTINAL_IMMUNE_NETWORK_FOR_IGA_PRODUCTION	LOCOMOTORY_BEHAVIOR	0.0
KEGG_TYPE_I_DIABETES_MELLITUS	T_CELL_ACTIVATION	0.00318803
KEGG_PRIMARY_IMMUNODEFICIENCY	NETPATH_EGFR1_PATHWAY_UP	0.00011886
BASEMENT_MEMBRANE	KEGG_GRAFT_VERSUS_HOST_DISEASE	0.0075285
KEGG_HEMATOPOIETIC_CELL_LINEAGE	REACTOME_PLATELET_ADHESION_TO_EXPOSED_COLLAGEN	0.0001531
BIOCARTA_INFLAM_PATHWAY	KEGG_CYTOSOLIC_DNA_SENSING_PATHWAY	0.00282677
KEGG_LEUKOCYTE_TRANSENDOTHELIAL_MIGRATION	NEUROTRANSMITTER_BINDING	0.0
REGULATION_OF_RESPONSE_TO_STIMULUS	ST_T_CELL_SIGNAL_TRANSDUCTION	0.0
BIOCARTA_IL17_PATHWAY	KEGG_ASTHMA	0.01000314
REACTOME_TCR_SIGNALING	REGULATION_OF_PHOSPHORYLATION	0.0
BIOCARTA_NO2IL12_PATHWAY	KEGG_FOCAL_ADHESION	0.0
LOCOMOTORY_BEHAVIOR	REACTOME_INTEGRIN_CELL_SURFACE_INTERACTIONS	8.625e-05
REACTOME_PEPTIDE_LIGAND_BINDING_RECEPTORS	ST_T_CELL_SIGNAL_TRANSDUCTION	0.00389275
KEGG_CHEMOKINE_SIGNALING_PATHWAY	POSITIVE_REGULATION_OF_T_CELL_ACTIVATION	0.05504857
KEGG_FOCAL_ADHESION	REACTOME_BOTULINUM_NEUROTOXICITY	0.02938217
BIOCARTA_THELPER_PATHWAY	REACTOME_PEPTIDE_LIGAND_BINDING_RECEPTORS	0.00760081
KEGG_ECM_RECEPTOR_INTERACTION	LYMPHOCYTE_ACTIVATION	0.08779465
NETPATH_B_CELL_RECEPTOR_PATHWAY	REACTOME_INITIAL_TRIGGERING_OF_COMPLEMENT	0.00017049
CHANNEL_REGULATOR_ACTIVITY	NETPATH_IL_1_PATHWAY_UP	0.00396437
BIOCARTA_CTL_PATHWAY	POSITIVE_REGULATION_OF_CELL_PROLIFERATION	0.00143311
POSITIVE_REGULATION_OF_T_CELL_ACTIVATION	REACTOME_SIGNALING_BY_PDGF	0.00851565
KEGG_SMALL_CELL_LUNG_CANCER	NETPATH_KIT_RECEPTOR_PATHWAY_UP	0.0
POSITIVE_REGULATION_OF_MULTICELLULAR_ORGANISMAL_PROCESS	POSITIVE_REGULATION_OF_T_CELL_ACTIVATION	0.00465731
KEGG_CELL_ADHESION_MOLECULES_CAMS	KEGG_LYSOSOME	0.0
EXTERNAL_SIDE_OF_PLASMA_MEMBRANE	NETPATH_IL_7_PATHWAY_DOWN	0.0076549
CATION_HOMEOSTASIS	NETPATH_EGFR1_PATHWAY_UP	0.0
KEGG_CYTOSOLIC_DNA_SENSING_PATHWAY	REACTOME_CHEMOKINE_RECEPTORS_BIND_CHEMOKINES	0.0003646
EXTRACELLULAR_MATRIX	KEGG_FOCAL_ADHESION	0.00869774
IMMUNE_RESPONSE	KEGG_CHEMOKINE_SIGNALING_PATHWAY	0.0
LOCOMOTORY_BEHAVIOR	ST_T_CELL_SIGNAL_TRANSDUCTION	0.00013583
BIOCARTA_GRANULOCYTES_PATHWAY	NETPATH_IL_5_PATHWAY_UP	0.05483566
G_PROTEIN_COUPLED_RECEPTOR_BINDING	NETPATH_IL_4_PATHWAY_UP	0.00067702
BIOCARTA_CTLA4_PATHWAY	KEGG_LEUKOCYTE_TRANSENDOTHELIAL_MIGRATION	0.01374948
KEGG_RIG_I_LIKE_RECEPTOR_SIGNALING_PATHWAY	REACTOME_PLATELET_ADHESION_TO_EXPOSED_COLLAGEN	0.00463754
BEHAVIOR	NETPATH_IL_5_PATHWAY_UP	0.0
KEGG_ASTHMA	NETPATH_IL_1_PATHWAY_UP	0.00555454
NETPATH_IL_1_PATHWAY_UP	POSITIVE_REGULATION_OF_IMMUNE_SYSTEM_PROCESS	0.0
CELL_MATURATION	NETPATH_IL_7_PATHWAY_DOWN	0.00711754
REACTOME_HEMOSTASIS	REGULATION_OF_RESPONSE_TO_STIMULUS	0.0
REACTOME_FORMATION_OF_PLATELET_PLUG	REACTOME_PROTEOLYTIC_CLEAVAGE_OF_SNARE_COMPLEX_PROTEINS	0.0030299
KEGG_NOD_LIKE_RECEPTOR_SIGNALING_PATHWAY	REGULATION_OF_LYMPHOCYTE_ACTIVATION	0.0521051
BIOCARTA_ACE2_PATHWAY	CARBOXYPEPTIDASE_ACTIVITY	0.00654861
GABA_RECEPTOR_ACTIVITY	ST_T_CELL_SIGNAL_TRANSDUCTION	0.00612606
EXTERNAL_SIDE_OF_PLASMA_MEMBRANE	NETPATH_B_CELL_RECEPTOR_PATHWAY	0.20642033
NETPATH_B_CELL_RECEPTOR_PATHWAY_DOWN	REACTOME_COSTIMULATION_BY_THE_CD28_FAMILY	0.0
BIOCARTA_TCRA_PATHWAY	REACTOME_NCAM1_INTERACTIONS	0.0120352
KEGG_SMALL_CELL_LUNG_CANCER	POSITIVE_REGULATION_OF_CELL_PROLIFERATION	0.0
IMMUNOLOGICAL_SYNAPSE	PROTEIN_DOMAIN_SPECIFIC_BINDING	0.00260361
KEGG_SMALL_CELL_LUNG_CANCER	NETPATH_IL_1_PATHWAY_DOWN	0.00016619
NEUROPEPTIDE_RECEPTOR_ACTIVITY	REACTOME_SIGNALING_BY_PDGF	0.00903208
KEGG_ALLOGRAFT_REJECTION	POSITIVE_REGULATION_OF_MULTICELLULAR_ORGANISMAL_PROCESS	0.00383988
KEGG_TYPE_I_DIABETES_MELLITUS	NETPATH_IL_2_PATHWAY_DOWN	0.00456433
NETPATH_IL_2_PATHWAY_DOWN	REACTOME_CHEMOKINE_RECEPTORS_BIND_CHEMOKINES	0.00059245
KEGG_CHEMOKINE_SIGNALING_PATHWAY	REACTOME_SIGNALING_BY_PDGF	0.0
BIOCARTA_LAIR_PATHWAY	BIOCARTA_NO2IL12_PATHWAY	0.00796057
BIOCARTA_IL7_PATHWAY	REACTOME_PHOSPHORYLATION_OF_CD3_AND_TCR_ZETA_CHAINS	0.00648684
NETPATH_B_CELL_RECEPTOR_PATHWAY	NETPATH_B_CELL_RECEPTOR_PATHWAY_DOWN	0.0
BIOCARTA_THELPER_PATHWAY	POSITIVE_REGULATION_OF_CELL_PROLIFERATION	0.00437679
BASEMENT_MEMBRANE	REACTOME_COSTIMULATION_BY_THE_CD28_FAMILY	0.00910124
KEGG_ASTHMA	NETPATH_IL_4_PATHWAY_UP	0.001705
CATION_HOMEOSTASIS	REACTOME_BOTULINUM_NEUROTOXICITY	0.00704735
EXTRACELLULAR_MATRIX	POSITIVE_REGULATION_OF_CELL_PROLIFERATION	0.0009972
KEGG_CYTOKINE_CYTOKINE_RECEPTOR_INTERACTION	KEGG_GRAFT_VERSUS_HOST_DISEASE	0.0
KEGG_FOCAL_ADHESION	NETPATH_IL_6_PATHWAY_UP	0.0
KEGG_HEMATOPOIETIC_CELL_LINEAGE	POSITIVE_REGULATION_OF_IMMUNE_SYSTEM_PROCESS	0.00095393
KEGG_VIRAL_MYOCARDITIS	REACTOME_PLATELET_ADHESION_TO_EXPOSED_COLLAGEN	0.00048733
POSITIVE_REGULATION_OF_IMMUNE_SYSTEM_PROCESS	REACTOME_PD1_SIGNALING	0.01160451
GABA_RECEPTOR_ACTIVITY	NETPATH_KIT_RECEPTOR_PATHWAY_UP	0.00710547
KEGG_LEUKOCYTE_TRANSENDOTHELIAL_MIGRATION	REACTOME_PHOSPHORYLATION_OF_CD3_AND_TCR_ZETA_CHAINS	0.00951031
DEFENSE_RESPONSE	PROTEIN_DOMAIN_SPECIFIC_BINDING	0.0
DEFENSE_RESPONSE	KEGG_RIG_I_LIKE_RECEPTOR_SIGNALING_PATHWAY	0.0
KEGG_ALLOGRAFT_REJECTION	LEUKOCYTE_ACTIVATION	0.00410228
BIOCARTA_CTLA4_PATHWAY	REACTOME_DOWNSTREAM_TCR_SIGNALING	0.00051206
EXTERNAL_SIDE_OF_PLASMA_MEMBRANE	NETPATH_T_CELL_RECEPTOR_PATHWAY_DOWN	0.0101171
KEGG_CHEMOKINE_SIGNALING_PATHWAY	RESPONSE_TO_VIRUS	0.0
BIOCARTA_NO2IL12_PATHWAY	NETPATH_IL_1_PATHWAY_DOWN	0.00690301
KEGG_ANTIGEN_PROCESSING_AND_PRESENTATION	NETPATH_IL_1_PATHWAY_UP	0.0
BIOCARTA_INFLAM_PATHWAY	CYTOKINE_ACTIVITY	0.00296524
AUXILIARY_TRANSPORT_PROTEIN_ACTIVITY	KEGG_FOCAL_ADHESION	0.0010181
KEGG_CYTOKINE_CYTOKINE_RECEPTOR_INTERACTION	NETPATH_IL_5_PATHWAY_UP	0.0
LEUKOCYTE_ACTIVATION	REACTOME_GENERATION_OF_SECOND_MESSENGER_MOLECULES	0.00035359
POSITIVE_REGULATION_OF_LYMPHOCYTE_ACTIVATION	REACTOME_PHOSPHORYLATION_OF_CD3_AND_TCR_ZETA_CHAINS	0.00727277
DEFENSE_RESPONSE	KEGG_NATURAL_KILLER_CELL_MEDIATED_CYTOTOXICITY	0.0
KEGG_CELL_ADHESION_MOLECULES_CAMS	NETPATH_IL_2_PATHWAY_DOWN	0.0
BIOCARTA_TH1TH2_PATHWAY	KEGG_HEMATOPOIETIC_CELL_LINEAGE	0.00815306
BIOCARTA_TOB1_PATHWAY	KEGG_CELL_ADHESION_MOLECULES_CAMS	0.01610573
REACTOME_PLATELET_ADHESION_TO_EXPOSED_COLLAGEN	REACTOME_RNA_POLYMERASE_I_PROMOTER_OPENING	0.00583936
REACTOME_COLLAGEN_MEDIATED_ACTIVATION_CASCADE	REGULATION_OF_T_CELL_ACTIVATION	0.00548996
MUSCLE_CELL_DIFFERENTIATION	NETPATH_T_CELL_RECEPTOR_PATHWAY_DOWN	0.00317706
ION_HOMEOSTASIS	REACTOME_CELL_SURFACE_INTERACTIONS_AT_THE_VASCULAR_WALL	2.404e-05
KEGG_PRIMARY_IMMUNODEFICIENCY	KEGG_T_CELL_RECEPTOR_SIGNALING_PATHWAY	0.0
REGULATION_OF_IMMUNE_SYSTEM_PROCESS	REGULATION_OF_PHOSPHORYLATION	3.155e-05
REACTOME_CELL_SURFACE_INTERACTIONS_AT_THE_VASCULAR_WALL	REACTOME_COLLAGEN_MEDIATED_ACTIVATION_CASCADE	0.0
KEGG_NOD_LIKE_RECEPTOR_SIGNALING_PATHWAY	KEGG_T_CELL_RECEPTOR_SIGNALING_PATHWAY	0.0
BIOCARTA_TCYTOTOXIC_PATHWAY	KEGG_CYTOKINE_CYTOKINE_RECEPTOR_INTERACTION	0.00429465
ION_HOMEOSTASIS	REGULATION_OF_ANATOMICAL_STRUCTURE_MORPHOGENESIS	0.00466632
BIOCARTA_NO2IL12_PATHWAY	POSITIVE_REGULATION_OF_T_CELL_ACTIVATION	0.0042183
REGULATION_OF_LYMPHOCYTE_ACTIVATION	T_CELL_ACTIVATION	0.01024383
DEVELOPMENTAL_MATURATION	KEGG_SMALL_CELL_LUNG_CANCER	0.00262368
NETPATH_IL_3_PATHWAY_UP	REACTOME_PD1_SIGNALING	0.00807135
EXTRACELLULAR_MATRIX_PART	REACTOME_PD1_SIGNALING	0.00926589
BIOCARTA_TOB1_PATHWAY	NETPATH_IL_6_PATHWAY_UP	0.00081868
REACTOME_CELL_SURFACE_INTERACTIONS_AT_THE_VASCULAR_WALL	REACTOME_INITIAL_TRIGGERING_OF_COMPLEMENT	0.00311755
KEGG_PRIMARY_IMMUNODEFICIENCY	NETPATH_IL_2_PATHWAY_DOWN	0.0
CATION_HOMEOSTASIS	G_PROTEIN_COUPLED_RECEPTOR_BINDING	0.0
CELLULAR_DEFENSE_RESPONSE	REGULATION_OF_LYMPHOCYTE_ACTIVATION	0.00622531
BIOCARTA_TCRA_PATHWAY	REACTOME_HEMOSTASIS	0.0
NETPATH_ID_PATHWAY_DOWN	REACTOME_PD1_SIGNALING	0.00828429
G_PROTEIN_COUPLED_RECEPTOR_BINDING	LYMPHOCYTE_ACTIVATION	0.00902553
KEGG_CHEMOKINE_SIGNALING_PATHWAY	REACTOME_CELL_SURFACE_INTERACTIONS_AT_THE_VASCULAR_WALL	0.0
CELLULAR_DEFENSE_RESPONSE	CHEMICAL_HOMEOSTASIS	0.000323
NETPATH_IL_1_PATHWAY_DOWN	REGULATION_OF_I_KAPPAB_KINASE_NF_KAPPAB_CASCADE	0.0
CELL_ACTIVATION	LOCOMOTORY_BEHAVIOR	0.00070568
KEGG_SYSTEMIC_LUPUS_ERYTHEMATOSUS	REACTOME_INITIAL_TRIGGERING_OF_COMPLEMENT	0.0
BIOCARTA_LAIR_PATHWAY	EXTRACELLULAR_MATRIX	0.02330426
BIOCARTA_INFLAM_PATHWAY	NETPATH_IL_7_PATHWAY_DOWN	0.00800536
IMMUNOLOGICAL_SYNAPSE	NETPATH_IL_1_PATHWAY_UP	0.00120091
KEGG_SYSTEMIC_LUPUS_ERYTHEMATOSUS	REACTOME_CLASS_A1_RHODOPSIN_LIKE_RECEPTORS	0.0
BIOCARTA_TOB1_PATHWAY	KEGG_INTESTINAL_IMMUNE_NETWORK_FOR_IGA_PRODUCTION	0.02452303
BIOCARTA_LAIR_PATHWAY	KEGG_ECM_RECEPTOR_INTERACTION	0.00015874
BIOCARTA_THELPER_PATHWAY	REACTOME_CELL_SURFACE_INTERACTIONS_AT_THE_VASCULAR_WALL	0.00634888
KEGG_LEISHMANIA_INFECTION	NETPATH_IL_5_PATHWAY_UP	0.0
KEGG_ALLOGRAFT_REJECTION	KEGG_HEMATOPOIETIC_CELL_LINEAGE	0.00633014
KEGG_ALLOGRAFT_REJECTION	KEGG_LYSOSOME	9.84e-06
POSITIVE_REGULATION_OF_T_CELL_PROLIFERATION	REACTOME_PLATELET_ACTIVATION	0.00780005
G_PROTEIN_COUPLED_RECEPTOR_BINDING	KEGG_T_CELL_RECEPTOR_SIGNALING_PATHWAY	0.00348778
BIOCARTA_IL7_PATHWAY	REACTOME_G_ALPHA_I_SIGNALLING_EVENTS	0.01856143
CELLULAR_DEFENSE_RESPONSE	LEUKOCYTE_ACTIVATION	0.00268417
NETPATH_IL_1_PATHWAY_UP	REACTOME_CELL_SURFACE_INTERACTIONS_AT_THE_VASCULAR_WALL	0.0
NETPATH_KIT_RECEPTOR_PATHWAY_UP	REACTOME_COLLAGEN_MEDIATED_ACTIVATION_CASCADE	0.0
BEHAVIOR	KEGG_T_CELL_RECEPTOR_SIGNALING_PATHWAY	0.0
BIOCARTA_CYTOKINE_PATHWAY	BIOCARTA_TCRA_PATHWAY	0.00514506
CELLULAR_CATION_HOMEOSTASIS	LYMPHOCYTE_ACTIVATION	0.00537193
KEGG_NOD_LIKE_RECEPTOR_SIGNALING_PATHWAY	LYMPHOCYTE_ACTIVATION	0.01329846
KEGG_INTESTINAL_IMMUNE_NETWORK_FOR_IGA_PRODUCTION	KEGG_NATURAL_KILLER_CELL_MEDIATED_CYTOTOXICITY	0.00194944
CYTOKINE_ACTIVITY	POSITIVE_REGULATION_OF_LYMPHOCYTE_ACTIVATION	0.02161957
NETPATH_NOTCH_PATHWAY_UP	REACTOME_PEPTIDE_LIGAND_BINDING_RECEPTORS	0.00134977
BIOCARTA_TCYTOTOXIC_PATHWAY	KEGG_ECM_RECEPTOR_INTERACTION	0.01301528
BEHAVIOR	NETPATH_IL_3_PATHWAY_UP	0.0
G_PROTEIN_COUPLED_RECEPTOR_BINDING	REACTOME_FORMATION_OF_PLATELET_PLUG	0.00065662
KEGG_ANTIGEN_PROCESSING_AND_PRESENTATION	NETPATH_NOTCH_PATHWAY_UP	0.0
CELLULAR_CATION_HOMEOSTASIS	REACTOME_COSTIMULATION_BY_THE_CD28_FAMILY	0.01408787
REACTOME_DOWNSTREAM_TCR_SIGNALING	REACTOME_PLATELET_ACTIVATION	0.0
NETPATH_T_CELL_RECEPTOR_PATHWAY_DOWN	REACTOME_TRANSLOCATION_OF_ZAP70_TO_IMMUNOLOGICAL_SYNAPSE	0.00917574
COLLAGEN	REACTOME_SIGNALING_BY_PDGF	0.00733469
KEGG_TOLL_LIKE_RECEPTOR_SIGNALING_PATHWAY	NETPATH_KIT_RECEPTOR_PATHWAY_UP	0.0
BEHAVIOR	KEGG_AUTOIMMUNE_THYROID_DISEASE	0.00850908
BIOCARTA_TOB1_PATHWAY	MUSCLE_CELL_DIFFERENTIATION	0.00263151
CALCIUM_ION_TRANSPORT	REACTOME_GENERATION_OF_SECOND_MESSENGER_MOLECULES	0.00956162
BIOCARTA_IL17_PATHWAY	NETPATH_NOTCH_PATHWAY_UP	0.00760553
KEGG_TYPE_I_DIABETES_MELLITUS	NETPATH_EGFR1_PATHWAY_UP	0.0007873
KEGG_HEMATOPOIETIC_CELL_LINEAGE	NETPATH_T_CELL_RECEPTOR_PATHWAY	0.00105673
KEGG_CHEMOKINE_SIGNALING_PATHWAY	LOCOMOTORY_BEHAVIOR	0.0
KEGG_ALLOGRAFT_REJECTION	NETPATH_IL_4_PATHWAY_DOWN	0.00202158
EXTRACELLULAR_MATRIX	REACTOME_CLASS_A1_RHODOPSIN_LIKE_RECEPTORS	0.00630359
CATION_HOMEOSTASIS	NETPATH_T_CELL_RECEPTOR_PATHWAY	0.00525772
BIOCARTA_CYTOKINE_PATHWAY	EXTRACELLULAR_MATRIX	0.0315408
KEGG_CYTOKINE_CYTOKINE_RECEPTOR_INTERACTION	KEGG_FOCAL_ADHESION	0.0
BIOCARTA_AMI_PATHWAY	REACTOME_G_ALPHA_I_SIGNALLING_EVENTS	0.00091498
CELLULAR_CATION_HOMEOSTASIS	REGULATION_OF_LYMPHOCYTE_ACTIVATION	0.00828712
POSITIVE_REGULATION_OF_T_CELL_ACTIVATION	REGULATION_OF_LYMPHOCYTE_ACTIVATION	0.00376423
REACTOME_CLASS_A1_RHODOPSIN_LIKE_RECEPTORS	REACTOME_PROTEOLYTIC_CLEAVAGE_OF_SNARE_COMPLEX_PROTEINS	0.00786099
CYTOKINE_ACTIVITY	NETPATH_KIT_RECEPTOR_PATHWAY_UP	0.0036318
BIOCARTA_TH1TH2_PATHWAY	KEGG_GRAFT_VERSUS_HOST_DISEASE	0.00478174
NETPATH_IL_2_PATHWAY_DOWN	RESPONSE_TO_VIRUS	0.00312803
REACTOME_GENERATION_OF_SECOND_MESSENGER_MOLECULES	REACTOME_IMMUNOREGULATORY_INTERACTIONS_BETWEEN_A_LYMPHOID_AND_A_NON_LYMPHOID_CELL	0.02310113
CELLULAR_CATION_HOMEOSTASIS	REACTOME_DOWNSTREAM_TCR_SIGNALING	0.01126625
KEGG_SMALL_CELL_LUNG_CANCER	REACTOME_SIGNALING_BY_PDGF	0.0
PROTEINACEOUS_EXTRACELLULAR_MATRIX	REACTOME_PLATELET_ACTIVATION	0.0038297
BIOCARTA_TOB1_PATHWAY	NETPATH_B_CELL_RECEPTOR_PATHWAY_DOWN	0.07344719
BIOCARTA_AMI_PATHWAY	REACTOME_AXON_GUIDANCE	0.01779607
KEGG_MATURITY_ONSET_DIABETES_OF_THE_YOUNG	NETPATH_IL_1_PATHWAY_DOWN	0.00440966
NETPATH_T_CELL_RECEPTOR_PATHWAY	PROTEINACEOUS_EXTRACELLULAR_MATRIX	0.01725093
G_PROTEIN_COUPLED_RECEPTOR_BINDING	POSITIVE_REGULATION_OF_CELL_PROLIFERATION	0.00566885
LOCOMOTORY_BEHAVIOR	REACTOME_TCR_SIGNALING	0.00603179
BIOCARTA_CTL_PATHWAY	NETPATH_T_CELL_RECEPTOR_PATHWAY_DOWN	0.00801914
CELL_ACTIVATION	KEGG_MATURITY_ONSET_DIABETES_OF_THE_YOUNG	0.00557405
KEGG_NOD_LIKE_RECEPTOR_SIGNALING_PATHWAY	KEGG_RIG_I_LIKE_RECEPTOR_SIGNALING_PATHWAY	0.0
EXTRACELLULAR_MATRIX_PART	RESPONSE_TO_BIOTIC_STIMULUS	0.00170283
IMMUNE_RESPONSE	KEGG_TYPE_I_DIABETES_MELLITUS	0.00164253
BIOCARTA_TCRA_PATHWAY	REGULATION_OF_ANATOMICAL_STRUCTURE_MORPHOGENESIS	0.00637187
LOCOMOTORY_BEHAVIOR	REACTOME_NCAM1_INTERACTIONS	0.00617341
BIOCARTA_NO2IL12_PATHWAY	KEGG_GRAFT_VERSUS_HOST_DISEASE	0.00792166
KEGG_CELL_ADHESION_MOLECULES_CAMS	REACTOME_IMMUNOREGULATORY_INTERACTIONS_BETWEEN_A_LYMPHOID_AND_A_NON_LYMPHOID_CELL	0.19788403
KEGG_FOCAL_ADHESION	REACTOME_CHEMOKINE_RECEPTORS_BIND_CHEMOKINES	0.01013732
POSITIVE_REGULATION_OF_T_CELL_ACTIVATION	REACTOME_PHOSPHORYLATION_OF_CD3_AND_TCR_ZETA_CHAINS	0.00767318
NETPATH_T_CELL_RECEPTOR_PATHWAY_DOWN	RESPONSE_TO_VIRUS	1.688e-05
BIOCARTA_CTLA4_PATHWAY	REACTOME_INTEGRIN_CELL_SURFACE_INTERACTIONS	0.00087993
KEGG_LEUKOCYTE_TRANSENDOTHELIAL_MIGRATION	REGULATION_OF_IMMUNE_SYSTEM_PROCESS	0.0
KEGG_LEISHMANIA_INFECTION	KEGG_MATURITY_ONSET_DIABETES_OF_THE_YOUNG	0.00099743
BIOCARTA_TCYTOTOXIC_PATHWAY	LEUKOCYTE_ACTIVATION	0.01272137
BIOCARTA_TCYTOTOXIC_PATHWAY	REACTOME_PLATELET_ADHESION_TO_EXPOSED_COLLAGEN	0.0092883
REACTOME_CELL_SURFACE_INTERACTIONS_AT_THE_VASCULAR_WALL	REACTOME_SEMAPHORIN_INTERACTIONS	0.0
KEGG_TOLL_LIKE_RECEPTOR_SIGNALING_PATHWAY	KEGG_T_CELL_RECEPTOR_SIGNALING_PATHWAY	0.0
BIOCARTA_CYTOKINE_PATHWAY	CYTOKINE_ACTIVITY	0.00316547
KEGG_ANTIGEN_PROCESSING_AND_PRESENTATION	KEGG_PRIMARY_IMMUNODEFICIENCY	0.02035773
EXTRACELLULAR_MATRIX	KEGG_TOLL_LIKE_RECEPTOR_SIGNALING_PATHWAY	0.00897093
BIOCARTA_CTL_PATHWAY	REACTOME_COLLAGEN_MEDIATED_ACTIVATION_CASCADE	0.01102399
CELLULAR_CATION_HOMEOSTASIS	POSITIVE_REGULATION_OF_T_CELL_PROLIFERATION	0.0102766
BIOCARTA_CTL_PATHWAY	REACTOME_DOWNSTREAM_TCR_SIGNALING	0.03260968
REACTOME_GENERATION_OF_SECOND_MESSENGER_MOLECULES	REACTOME_SIGNALING_BY_PDGF	0.0
CYTOKINE_ACTIVITY	KEGG_TOLL_LIKE_RECEPTOR_SIGNALING_PATHWAY	0.0
KEGG_TOLL_LIKE_RECEPTOR_SIGNALING_PATHWAY	NETPATH_IL_3_PATHWAY_UP	0.0001916
NETPATH_IL_5_PATHWAY_UP	NETPATH_T_CELL_RECEPTOR_PATHWAY	0.0
KEGG_CYTOSOLIC_DNA_SENSING_PATHWAY	KEGG_PRIMARY_IMMUNODEFICIENCY	3.192e-05
CELLULAR_CATION_HOMEOSTASIS	KEGG_ANTIGEN_PROCESSING_AND_PRESENTATION	0.0
CELL_MATURATION	KEGG_HEMATOPOIETIC_CELL_LINEAGE	0.00495127
KEGG_AUTOIMMUNE_THYROID_DISEASE	PROTEIN_DOMAIN_SPECIFIC_BINDING	0.00272925
BEHAVIOR	POSITIVE_REGULATION_OF_CELL_PROLIFERATION	0.0
KEGG_INTESTINAL_IMMUNE_NETWORK_FOR_IGA_PRODUCTION	RESPONSE_TO_BIOTIC_STIMULUS	0.00403382
REACTOME_TRANSLOCATION_OF_ZAP70_TO_IMMUNOLOGICAL_SYNAPSE	RESPONSE_TO_BIOTIC_STIMULUS	0.00802495
BIOCARTA_CTLA4_PATHWAY	NETPATH_IL_2_PATHWAY_DOWN	0.04289858
CHEMOKINE_RECEPTOR_BINDING	NETPATH_B_CELL_RECEPTOR_PATHWAY_DOWN	0.00995181
CHANNEL_REGULATOR_ACTIVITY	LEUKOCYTE_ACTIVATION	0.0084176
KEGG_INTESTINAL_IMMUNE_NETWORK_FOR_IGA_PRODUCTION	PROTEINACEOUS_EXTRACELLULAR_MATRIX	0.01570667
BEHAVIOR	REACTOME_SEMAPHORIN_INTERACTIONS	0.0
CELL_ACTIVATION	REACTOME_TCR_SIGNALING	2.146e-05
NETPATH_EGFR1_PATHWAY_UP	POSITIVE_REGULATION_OF_LYMPHOCYTE_ACTIVATION	0.00187713
EXTRACELLULAR_MATRIX_PART	REACTOME_DOWNSTREAM_TCR_SIGNALING	0.00492513
BIOCARTA_AMI_PATHWAY	REGULATION_OF_I_KAPPAB_KINASE_NF_KAPPAB_CASCADE	0.00244581
NETPATH_IL_5_PATHWAY_UP	REACTOME_TRANSLOCATION_OF_ZAP70_TO_IMMUNOLOGICAL_SYNAPSE	0.0082234
BIOCARTA_IL17_PATHWAY	REACTOME_PD1_SIGNALING	0.01275689
EXTRACELLULAR_MATRIX_STRUCTURAL_CONSTITUENT	KEGG_LYSOSOME	0.00333671
ION_HOMEOSTASIS	REGULATION_OF_PHOSPHORYLATION	0.02715439
IMMUNOLOGICAL_SYNAPSE	POSITIVE_REGULATION_OF_IMMUNE_SYSTEM_PROCESS	9.994e-05
IMMUNE_RESPONSE	NETPATH_NOTCH_PATHWAY_UP	0.00015329
BASEMENT_MEMBRANE	KEGG_LEISHMANIA_INFECTION	0.00590725
BIOCARTA_CTLA4_PATHWAY	LEUKOCYTE_ACTIVATION	0.00199578
BIOCARTA_TCYTOTOXIC_PATHWAY	REACTOME_INTEGRIN_CELL_SURFACE_INTERACTIONS	0.00763231
DEFENSE_RESPONSE	POSITIVE_REGULATION_OF_CELL_CYCLE	0.02169886
BIOCARTA_CTL_PATHWAY	BIOCARTA_IL7_PATHWAY	0.00791925
CATION_HOMEOSTASIS	KEGG_LYSOSOME	0.00040513
BIOCARTA_ACE2_PATHWAY	KEGG_FOCAL_ADHESION	0.00141647
REACTOME_NCAM1_INTERACTIONS	REACTOME_PLATELET_ADHESION_TO_EXPOSED_COLLAGEN	0.00209702
BIOCARTA_TOB1_PATHWAY	CELLULAR_DEFENSE_RESPONSE	0.02281263
NETPATH_T_CELL_RECEPTOR_PATHWAY_DOWN	POSITIVE_REGULATION_OF_T_CELL_PROLIFERATION	0.01744523
KEGG_AUTOIMMUNE_THYROID_DISEASE	KEGG_MATURITY_ONSET_DIABETES_OF_THE_YOUNG	0.00597408
IMMUNE_RESPONSE	KEGG_SMALL_CELL_LUNG_CANCER	0.0
POSITIVE_REGULATION_OF_CELL_PROLIFERATION	REGULATION_OF_RESPONSE_TO_STIMULUS	0.00013918
NETPATH_B_CELL_RECEPTOR_PATHWAY	REACTOME_CHEMOKINE_RECEPTORS_BIND_CHEMOKINES	0.00965621
LEUKOCYTE_ACTIVATION	REACTOME_INTEGRIN_CELL_SURFACE_INTERACTIONS	0.00205963
CHEMICAL_HOMEOSTASIS	KEGG_RIG_I_LIKE_RECEPTOR_SIGNALING_PATHWAY	0.02525006
CELLULAR_DEFENSE_RESPONSE	KEGG_INTESTINAL_IMMUNE_NETWORK_FOR_IGA_PRODUCTION	0.01429373
KEGG_ANTIGEN_PROCESSING_AND_PRESENTATION	REGULATION_OF_I_KAPPAB_KINASE_NF_KAPPAB_CASCADE	0.0
KEGG_CYTOKINE_CYTOKINE_RECEPTOR_INTERACTION	T_CELL_ACTIVATION	0.00229333
CELL_ACTIVATION	MUSCLE_CELL_DIFFERENTIATION	0.00355108
DEVELOPMENTAL_MATURATION	REACTOME_PLATELET_ADHESION_TO_EXPOSED_COLLAGEN	0.00681461
KEGG_ALLOGRAFT_REJECTION	REACTOME_CELL_SURFACE_INTERACTIONS_AT_THE_VASCULAR_WALL	0.00249224
BIOCARTA_CTLA4_PATHWAY	REACTOME_COSTIMULATION_BY_THE_CD28_FAMILY	0.00132752
KEGG_ALLOGRAFT_REJECTION	LOCOMOTORY_BEHAVIOR	0.01001588
KEGG_RIG_I_LIKE_RECEPTOR_SIGNALING_PATHWAY	REGULATION_OF_I_KAPPAB_KINASE_NF_KAPPAB_CASCADE	0.0
NETPATH_IL_2_PATHWAY_DOWN	REACTOME_PROTEOLYTIC_CLEAVAGE_OF_SNARE_COMPLEX_PROTEINS	0.00542334
EXTRACELLULAR_MATRIX	REACTOME_SIGNALING_BY_PDGF	0.00065794
BIOCARTA_LAIR_PATHWAY	POSITIVE_REGULATION_OF_CELL_PROLIFERATION	0.0
KEGG_HEMATOPOIETIC_CELL_LINEAGE	REACTOME_CHEMOKINE_RECEPTORS_BIND_CHEMOKINES	0.01051763
NETPATH_IL_2_PATHWAY_DOWN	STRUCTURAL_CONSTITUENT_OF_MUSCLE	0.00189277
KEGG_NOD_LIKE_RECEPTOR_SIGNALING_PATHWAY	NEUROTRANSMITTER_BINDING	0.00795136
NETPATH_IL_6_PATHWAY_UP	ST_T_CELL_SIGNAL_TRANSDUCTION	0.00150418
REACTOME_CELL_SURFACE_INTERACTIONS_AT_THE_VASCULAR_WALL	REACTOME_SIGNALING_BY_PDGF	0.0
KEGG_RIG_I_LIKE_RECEPTOR_SIGNALING_PATHWAY	POSITIVE_REGULATION_OF_T_CELL_ACTIVATION	0.00775676
G_PROTEIN_COUPLED_RECEPTOR_BINDING	KEGG_FOCAL_ADHESION	0.00063593
CARBOXYPEPTIDASE_ACTIVITY	NETPATH_IL_1_PATHWAY_UP	0.00751785
KEGG_NATURAL_KILLER_CELL_MEDIATED_CYTOTOXICITY	KEGG_T_CELL_RECEPTOR_SIGNALING_PATHWAY	0.0
CHEMOKINE_RECEPTOR_BINDING	KEGG_NOD_LIKE_RECEPTOR_SIGNALING_PATHWAY	0.0057865
KEGG_TOLL_LIKE_RECEPTOR_SIGNALING_PATHWAY	REGULATION_OF_LYMPHOCYTE_ACTIVATION	0.00747125
KEGG_TYPE_I_DIABETES_MELLITUS	REGULATION_OF_LYMPHOCYTE_ACTIVATION	0.00692049
BIOCARTA_TCYTOTOXIC_PATHWAY	REACTOME_PD1_SIGNALING	0.01677189
NETPATH_IL_3_PATHWAY_UP	NETPATH_NOTCH_PATHWAY_UP	0.00938449
REACTOME_G_ALPHA_I_SIGNALLING_EVENTS	REACTOME_P2Y_RECEPTORS	0.00233008
CHANNEL_REGULATOR_ACTIVITY	KEGG_HEMATOPOIETIC_CELL_LINEAGE	0.00724128
REACTOME_DOWNSTREAM_TCR_SIGNALING	RESPONSE_TO_OTHER_ORGANISM	0.0
REGULATION_OF_ANATOMICAL_STRUCTURE_MORPHOGENESIS	REGULATION_OF_RESPONSE_TO_STIMULUS	0.00534884
KEGG_ANTIGEN_PROCESSING_AND_PRESENTATION	REACTOME_HEMOSTASIS	0.0
CELLULAR_DEFENSE_RESPONSE	G_PROTEIN_COUPLED_RECEPTOR_BINDING	3.877e-05
KEGG_RIG_I_LIKE_RECEPTOR_SIGNALING_PATHWAY	RESPONSE_TO_BIOTIC_STIMULUS	0.0
BIOCARTA_IL7_PATHWAY	RESPONSE_TO_VIRUS	0.0237641
REACTOME_IMMUNOREGULATORY_INTERACTIONS_BETWEEN_A_LYMPHOID_AND_A_NON_LYMPHOID_CELL	REACTOME_TCR_SIGNALING	0.01870093
CATION_HOMEOSTASIS	CHEMOKINE_ACTIVITY	0.0
KEGG_AUTOIMMUNE_THYROID_DISEASE	POSITIVE_REGULATION_OF_CELL_CYCLE	0.00897487
NETPATH_B_CELL_RECEPTOR_PATHWAY_DOWN	REACTOME_TCR_SIGNALING	0.0
KEGG_ASTHMA	NETPATH_EGFR1_PATHWAY_UP	0.00796439
BIOCARTA_GRANULOCYTES_PATHWAY	NETPATH_IL_6_PATHWAY_UP	0.00458392
DEVELOPMENTAL_MATURATION	MUSCLE_CELL_DIFFERENTIATION	0.00627451
EXTRACELLULAR_MATRIX_STRUCTURAL_CONSTITUENT	KEGG_ECM_RECEPTOR_INTERACTION	0.0022466
BIOCARTA_INFLAM_PATHWAY	REACTOME_CELL_SURFACE_INTERACTIONS_AT_THE_VASCULAR_WALL	0.00362105
BEHAVIOR	REACTOME_TCR_SIGNALING	0.0
LEUKOCYTE_ACTIVATION	REACTOME_INITIAL_TRIGGERING_OF_COMPLEMENT	0.00818923
POSITIVE_REGULATION_OF_CELL_CYCLE	REACTOME_PLATELET_ADHESION_TO_EXPOSED_COLLAGEN	0.00748747
NETPATH_IL_2_PATHWAY_DOWN	REACTOME_P2Y_RECEPTORS	0.0059918
BIOCARTA_CTLA4_PATHWAY	CELL_MATURATION	0.00460017
EXTRACELLULAR_MATRIX	G_PROTEIN_COUPLED_RECEPTOR_BINDING	0.00511978
BASEMENT_MEMBRANE	KEGG_ALLOGRAFT_REJECTION	0.00789759
KEGG_LYSOSOME	T_CELL_ACTIVATION	0.00023901
CARBOXYPEPTIDASE_ACTIVITY	NETPATH_IL_5_PATHWAY_UP	0.00668793
KEGG_ALLOGRAFT_REJECTION	NETPATH_IL_3_PATHWAY_UP	0.00435542
KEGG_ECM_RECEPTOR_INTERACTION	KEGG_NATURAL_KILLER_CELL_MEDIATED_CYTOTOXICITY	0.00041737
ION_HOMEOSTASIS	NETPATH_IL_7_PATHWAY_DOWN	0.00699464
BIOCARTA_INFLAM_PATHWAY	DEFENSE_RESPONSE	0.00072081
BIOCARTA_IL7_PATHWAY	NETPATH_IL_6_PATHWAY_UP	0.0
KEGG_GRAFT_VERSUS_HOST_DISEASE	POSITIVE_REGULATION_OF_CELL_CYCLE	0.00958183
COLLAGEN	REACTOME_CELL_SURFACE_INTERACTIONS_AT_THE_VASCULAR_WALL	0.00154612
CATION_HOMEOSTASIS	POSITIVE_REGULATION_OF_CELL_PROLIFERATION	0.0003567
BIOCARTA_CTLA4_PATHWAY	CATION_HOMEOSTASIS	0.01149522
KEGG_CYTOKINE_CYTOKINE_RECEPTOR_INTERACTION	LOCOMOTORY_BEHAVIOR	0.0
BIOCARTA_THELPER_PATHWAY	KEGG_T_CELL_RECEPTOR_SIGNALING_PATHWAY	0.01163626
BIOCARTA_THELPER_PATHWAY	EXTERNAL_SIDE_OF_PLASMA_MEMBRANE	0.00575965
EXTRACELLULAR_MATRIX_STRUCTURAL_CONSTITUENT	POSITIVE_REGULATION_OF_CELL_PROLIFERATION	0.00754693
LEUKOCYTE_ACTIVATION	NETPATH_IL_4_PATHWAY_DOWN	0.0
CYTOKINE_ACTIVITY	RESPONSE_TO_BIOTIC_STIMULUS	0.0
BIOCARTA_CYTOKINE_PATHWAY	BIOCARTA_THELPER_PATHWAY	0.00477659
REACTOME_CHEMOKINE_RECEPTORS_BIND_CHEMOKINES	REGULATION_OF_I_KAPPAB_KINASE_NF_KAPPAB_CASCADE	0.0064158
BASEMENT_MEMBRANE	KEGG_SMALL_CELL_LUNG_CANCER	0.00031894
DEFENSE_RESPONSE	REACTOME_NCAM1_INTERACTIONS	0.01094328
REGULATION_OF_ANATOMICAL_STRUCTURE_MORPHOGENESIS	REGULATION_OF_I_KAPPAB_KINASE_NF_KAPPAB_CASCADE	9.483e-05
REACTOME_COLLAGEN_MEDIATED_ACTIVATION_CASCADE	REGULATION_OF_LYMPHOCYTE_ACTIVATION	0.00645227
KEGG_HEMATOPOIETIC_CELL_LINEAGE	NETPATH_ID_PATHWAY_DOWN	0.01253514
LEUKOCYTE_ACTIVATION	REACTOME_PLATELET_ACTIVATION	0.0
KEGG_HEMATOPOIETIC_CELL_LINEAGE	KEGG_NATURAL_KILLER_CELL_MEDIATED_CYTOTOXICITY	0.00197376
BIOCARTA_INFLAM_PATHWAY	POSITIVE_REGULATION_OF_T_CELL_PROLIFERATION	0.0120001
NETPATH_IL_4_PATHWAY_DOWN	REGULATION_OF_ANATOMICAL_STRUCTURE_MORPHOGENESIS	0.00624284
EXTRACELLULAR_MATRIX	PROTEIN_DOMAIN_SPECIFIC_BINDING	0.00185123
KEGG_ALLOGRAFT_REJECTION	NETPATH_IL_4_PATHWAY_UP	0.00142474
KEGG_GRAFT_VERSUS_HOST_DISEASE	POSITIVE_REGULATION_OF_MULTICELLULAR_ORGANISMAL_PROCESS	0.00282912
BIOCARTA_TOB1_PATHWAY	NETPATH_IL_3_PATHWAY_UP	0.00499246
KEGG_CYTOKINE_CYTOKINE_RECEPTOR_INTERACTION	REGULATION_OF_T_CELL_ACTIVATION	0.00271308
BIOCARTA_NO2IL12_PATHWAY	BIOCARTA_TCRA_PATHWAY	0.00817403
POSITIVE_REGULATION_OF_T_CELL_PROLIFERATION	REACTOME_PLATELET_ADHESION_TO_EXPOSED_COLLAGEN	0.00806181
KEGG_SYSTEMIC_LUPUS_ERYTHEMATOSUS	NETPATH_IL_4_PATHWAY_UP	0.0
POSITIVE_REGULATION_OF_T_CELL_ACTIVATION	REACTOME_TCR_SIGNALING	0.0021135
KEGG_CELL_ADHESION_MOLECULES_CAMS	RESPONSE_TO_OTHER_ORGANISM	0.02372433
KEGG_PRIMARY_IMMUNODEFICIENCY	NETPATH_T_CELL_RECEPTOR_PATHWAY_DOWN	0.00067251
BASEMENT_MEMBRANE	CHANNEL_REGULATOR_ACTIVITY	0.00357514
NEUROTRANSMITTER_BINDING	POSITIVE_REGULATION_OF_MULTICELLULAR_ORGANISMAL_PROCESS	0.005064
BEHAVIOR	RESPONSE_TO_OTHER_ORGANISM	5.199e-05
REACTOME_PLATELET_ACTIVATION	REACTOME_TCR_SIGNALING	0.0
LEUKOCYTE_ACTIVATION	REACTOME_CLASS_A1_RHODOPSIN_LIKE_RECEPTORS	0.00083368
CELLULAR_DEFENSE_RESPONSE	REACTOME_PEPTIDE_LIGAND_BINDING_RECEPTORS	0.00010177
KEGG_AUTOIMMUNE_THYROID_DISEASE	KEGG_CELL_ADHESION_MOLECULES_CAMS	0.01160381
KEGG_LYSOSOME	NETPATH_KIT_RECEPTOR_PATHWAY_UP	0.00045806
GABA_RECEPTOR_ACTIVITY	NETPATH_B_CELL_RECEPTOR_PATHWAY_DOWN	0.00151037
REACTOME_PHOSPHORYLATION_OF_CD3_AND_TCR_ZETA_CHAINS	REGULATION_OF_IMMUNE_SYSTEM_PROCESS	0.00302475
BASEMENT_MEMBRANE	RESPONSE_TO_OTHER_ORGANISM	0.00694652
NETPATH_B_CELL_RECEPTOR_PATHWAY_DOWN	NETPATH_NOTCH_PATHWAY_UP	0.0
BEHAVIOR	NETPATH_IL_7_PATHWAY_DOWN	0.00067114
KEGG_ANTIGEN_PROCESSING_AND_PRESENTATION	REACTOME_PHOSPHORYLATION_OF_CD3_AND_TCR_ZETA_CHAINS	0.04818664
REACTOME_SIGNALING_BY_PDGF	RESPONSE_TO_OTHER_ORGANISM	0.00157714
NETPATH_KIT_RECEPTOR_PATHWAY_UP	REACTOME_PLATELET_ACTIVATION	0.0
CHEMICAL_HOMEOSTASIS	REACTOME_NCAM1_INTERACTIONS	0.00025163
BIOCARTA_GRANULOCYTES_PATHWAY	NETPATH_IL_7_PATHWAY_DOWN	0.01056947
NETPATH_IL_4_PATHWAY_UP	T_CELL_ACTIVATION	0.00700837
CELL_ACTIVATION	REACTOME_PHOSPHORYLATION_OF_CD3_AND_TCR_ZETA_CHAINS	0.00817183
KEGG_CYTOSOLIC_DNA_SENSING_PATHWAY	NETPATH_IL_1_PATHWAY_UP	0.0
CHANNEL_REGULATOR_ACTIVITY	REACTOME_GENERATION_OF_SECOND_MESSENGER_MOLECULES	0.00645484
BASEMENT_MEMBRANE	POSITIVE_REGULATION_OF_MULTICELLULAR_ORGANISMAL_PROCESS	0.0046749
NETPATH_IL_3_PATHWAY_UP	REGULATION_OF_RESPONSE_TO_STIMULUS	0.00099271
KEGG_RIG_I_LIKE_RECEPTOR_SIGNALING_PATHWAY	NETPATH_IL_4_PATHWAY_DOWN	0.0
KEGG_RIG_I_LIKE_RECEPTOR_SIGNALING_PATHWAY	NETPATH_IL_2_PATHWAY_DOWN	0.0
KEGG_PRIMARY_IMMUNODEFICIENCY	KEGG_TYPE_I_DIABETES_MELLITUS	0.00575899
KEGG_LEISHMANIA_INFECTION	REGULATION_OF_I_KAPPAB_KINASE_NF_KAPPAB_CASCADE	0.0
KEGG_CHEMOKINE_SIGNALING_PATHWAY	REACTOME_TCR_SIGNALING	0.0
KEGG_AUTOIMMUNE_THYROID_DISEASE	LYMPHOCYTE_ACTIVATION	0.00285896
BIOCARTA_TCRA_PATHWAY	BIOCARTA_THELPER_PATHWAY	0.00837838
REACTOME_COLLAGEN_MEDIATED_ACTIVATION_CASCADE	T_CELL_ACTIVATION	0.00168024
CHEMOKINE_RECEPTOR_BINDING	REACTOME_DOWNSTREAM_TCR_SIGNALING	0.00632894
NETPATH_IL_7_PATHWAY_DOWN	REACTOME_COSTIMULATION_BY_THE_CD28_FAMILY	0.0
BIOCARTA_LAIR_PATHWAY	KEGG_SYSTEMIC_LUPUS_ERYTHEMATOSUS	0.0
G_PROTEIN_COUPLED_RECEPTOR_BINDING	KEGG_ANTIGEN_PROCESSING_AND_PRESENTATION	0.00222582
IMMUNOLOGICAL_SYNAPSE	POSITIVE_REGULATION_OF_LYMPHOCYTE_ACTIVATION	0.00409675
CYTOKINE_ACTIVITY	LYMPHOCYTE_ACTIVATION	0.00125221
BIOCARTA_CTL_PATHWAY	KEGG_LEUKOCYTE_TRANSENDOTHELIAL_MIGRATION	0.00339335
REACTOME_CELL_SURFACE_INTERACTIONS_AT_THE_VASCULAR_WALL	REACTOME_DOWNSTREAM_TCR_SIGNALING	0.0
NEUROPEPTIDE_BINDING	POSITIVE_REGULATION_OF_CELL_PROLIFERATION	0.00769794
BEHAVIOR	KEGG_ALLOGRAFT_REJECTION	0.00572502
CYTOKINE_ACTIVITY	KEGG_ALLOGRAFT_REJECTION	0.01045311
NETPATH_IL_3_PATHWAY_UP	NETPATH_T_CELL_RECEPTOR_PATHWAY	0.00138588
BIOCARTA_ACE2_PATHWAY	REACTOME_PEPTIDE_LIGAND_BINDING_RECEPTORS	0.00104845
KEGG_FOCAL_ADHESION	LYMPHOCYTE_ACTIVATION	0.00077173
BIOCARTA_ACE2_PATHWAY	KEGG_LYSOSOME	0.00196061
CARBOXYPEPTIDASE_ACTIVITY	REACTOME_FORMATION_OF_PLATELET_PLUG	0.00218933
CELLULAR_DEFENSE_RESPONSE	NETPATH_IL_2_PATHWAY_DOWN	0.00070379
IMMUNE_RESPONSE	REACTOME_COLLAGEN_MEDIATED_ACTIVATION_CASCADE	0.0
BIOCARTA_TCRA_PATHWAY	POSITIVE_REGULATION_OF_IMMUNE_SYSTEM_PROCESS	0.00405219
CHEMOKINE_RECEPTOR_BINDING	REACTOME_CELL_SURFACE_INTERACTIONS_AT_THE_VASCULAR_WALL	0.00669697
REACTOME_PHOSPHORYLATION_OF_CD3_AND_TCR_ZETA_CHAINS	REGULATION_OF_LYMPHOCYTE_ACTIVATION	0.00662102
BASEMENT_MEMBRANE	KEGG_TYPE_I_DIABETES_MELLITUS	0.00408529
BIOCARTA_AMI_PATHWAY	PROTEIN_DOMAIN_SPECIFIC_BINDING	0.01018731
BIOCARTA_TH1TH2_PATHWAY	NETPATH_IL_1_PATHWAY_UP	0.00336072
LOCOMOTORY_BEHAVIOR	POSITIVE_REGULATION_OF_CELL_PROLIFERATION	0.00019417
KEGG_ANTIGEN_PROCESSING_AND_PRESENTATION	NETPATH_B_CELL_RECEPTOR_PATHWAY	0.0
CATION_HOMEOSTASIS	EXTRACELLULAR_MATRIX_STRUCTURAL_CONSTITUENT	0.00095822
NETPATH_IL_5_PATHWAY_UP	RESPONSE_TO_OTHER_ORGANISM	0.0
BIOCARTA_GRANULOCYTES_PATHWAY	CHEMOKINE_RECEPTOR_BINDING	0.00753974
KEGG_ALLOGRAFT_REJECTION	NETPATH_IL_1_PATHWAY_UP	0.00401234
NETPATH_IL_1_PATHWAY_DOWN	T_CELL_ACTIVATION	0.00209384
NETPATH_IL_4_PATHWAY_DOWN	REACTOME_HEMOSTASIS	0.0
KEGG_AUTOIMMUNE_THYROID_DISEASE	REGULATION_OF_I_KAPPAB_KINASE_NF_KAPPAB_CASCADE	3.574e-05
IMMUNE_RESPONSE	REACTOME_TCR_SIGNALING	0.0
NETPATH_IL_4_PATHWAY_DOWN	REACTOME_AXON_GUIDANCE	0.0
ION_HOMEOSTASIS	REACTOME_PHOSPHORYLATION_OF_CD3_AND_TCR_ZETA_CHAINS	0.01293619
BIOCARTA_INFLAM_PATHWAY	POSITIVE_REGULATION_OF_IMMUNE_SYSTEM_PROCESS	0.00671991
BIOCARTA_CTL_PATHWAY	BIOCARTA_THELPER_PATHWAY	0.01595745
G_PROTEIN_COUPLED_RECEPTOR_BINDING	NETPATH_IL_7_PATHWAY_DOWN	0.00745434
KEGG_CELL_ADHESION_MOLECULES_CAMS	REGULATION_OF_T_CELL_ACTIVATION	0.01338532
G_PROTEIN_COUPLED_RECEPTOR_BINDING	REACTOME_DOWNSTREAM_TCR_SIGNALING	0.00295111
CELLULAR_CATION_HOMEOSTASIS	RESPONSE_TO_OTHER_ORGANISM	0.00200414
CATION_HOMEOSTASIS	KEGG_CYTOKINE_CYTOKINE_RECEPTOR_INTERACTION	7.598e-05
BIOCARTA_CYTOKINE_PATHWAY	KEGG_SYSTEMIC_LUPUS_ERYTHEMATOSUS	0.02029987
KEGG_CHEMOKINE_SIGNALING_PATHWAY	STRUCTURAL_CONSTITUENT_OF_MUSCLE	0.00014147
BEHAVIOR	REGULATION_OF_PHOSPHORYLATION	0.00062482
G_PROTEIN_COUPLED_RECEPTOR_BINDING	REGULATION_OF_LYMPHOCYTE_ACTIVATION	0.00859809
KEGG_NATURAL_KILLER_CELL_MEDIATED_CYTOTOXICITY	REACTOME_TCR_SIGNALING	0.0
CYTOKINE_ACTIVITY	REACTOME_DOWNSTREAM_TCR_SIGNALING	0.00347169
BIOCARTA_IL7_PATHWAY	KEGG_TOLL_LIKE_RECEPTOR_SIGNALING_PATHWAY	0.0
NETPATH_KIT_RECEPTOR_PATHWAY_UP	REACTOME_TRANSLOCATION_OF_ZAP70_TO_IMMUNOLOGICAL_SYNAPSE	0.00901415
KEGG_ANTIGEN_PROCESSING_AND_PRESENTATION	REACTOME_G_ALPHA_I_SIGNALLING_EVENTS	0.00270139
BIOCARTA_CTL_PATHWAY	IMMUNOLOGICAL_SYNAPSE	0.01967044
BIOCARTA_IL7_PATHWAY	LYMPHOCYTE_ACTIVATION	0.0021238
CALCIUM_ION_TRANSPORT	REACTOME_NCAM1_INTERACTIONS	0.00444784
NETPATH_NOTCH_PATHWAY_UP	REGULATION_OF_ANATOMICAL_STRUCTURE_MORPHOGENESIS	0.00094147
BIOCARTA_GRANULOCYTES_PATHWAY	REACTOME_COSTIMULATION_BY_THE_CD28_FAMILY	0.02252869
BIOCARTA_IL7_PATHWAY	REACTOME_PD1_SIGNALING	0.01452215
KEGG_CYTOSOLIC_DNA_SENSING_PATHWAY	NETPATH_B_CELL_RECEPTOR_PATHWAY	0.0
KEGG_CYTOSOLIC_DNA_SENSING_PATHWAY	NETPATH_IL_5_PATHWAY_UP	0.0
MUSCLE_CELL_DIFFERENTIATION	REACTOME_PHOSPHORYLATION_OF_CD3_AND_TCR_ZETA_CHAINS	0.00621258
KEGG_VIRAL_MYOCARDITIS	POSITIVE_REGULATION_OF_MULTICELLULAR_ORGANISMAL_PROCESS	0.00030637
BIOCARTA_TOB1_PATHWAY	REACTOME_TRANSLOCATION_OF_ZAP70_TO_IMMUNOLOGICAL_SYNAPSE	0.01693464
KEGG_TYPE_I_DIABETES_MELLITUS	REACTOME_COLLAGEN_MEDIATED_ACTIVATION_CASCADE	0.00374763
NETPATH_IL_1_PATHWAY_DOWN	REACTOME_FORMATION_OF_PLATELET_PLUG	0.0
BIOCARTA_THELPER_PATHWAY	REACTOME_PLATELET_ACTIVATION	0.00213129
BIOCARTA_GRANULOCYTES_PATHWAY	KEGG_SMALL_CELL_LUNG_CANCER	0.00357011
KEGG_LEUKOCYTE_TRANSENDOTHELIAL_MIGRATION	REGULATION_OF_T_CELL_ACTIVATION	0.01533601
KEGG_ALLOGRAFT_REJECTION	KEGG_ASTHMA	0.00728517
BIOCARTA_ACE2_PATHWAY	KEGG_LEUKOCYTE_TRANSENDOTHELIAL_MIGRATION	0.0011519
CATION_HOMEOSTASIS	RESPONSE_TO_OTHER_ORGANISM	0.00175101
KEGG_ECM_RECEPTOR_INTERACTION	REACTOME_INITIAL_TRIGGERING_OF_COMPLEMENT	0.00290252
BIOCARTA_GRANULOCYTES_PATHWAY	LYMPHOCYTE_ACTIVATION	0.0104611
CALCIUM_ION_TRANSPORT	POSITIVE_REGULATION_OF_CELL_PROLIFERATION	0.00643307
REACTOME_HEMOSTASIS	REGULATION_OF_ANATOMICAL_STRUCTURE_MORPHOGENESIS	0.00062167
LOCOMOTORY_BEHAVIOR	NETPATH_B_CELL_RECEPTOR_PATHWAY	0.0
REACTOME_BOTULINUM_NEUROTOXICITY	REACTOME_SEMAPHORIN_INTERACTIONS	0.00439934
CELLULAR_DEFENSE_RESPONSE	POSITIVE_REGULATION_OF_IMMUNE_SYSTEM_PROCESS	0.0009422
CORUM_55S_RIBOSOME,_MITOCHONDRIAL	REGULATION_OF_I_KAPPAB_KINASE_NF_KAPPAB_CASCADE	0.00467522
AUXILIARY_TRANSPORT_PROTEIN_ACTIVITY	KEGG_CHEMOKINE_SIGNALING_PATHWAY	0.00127683
NETPATH_NOTCH_PATHWAY_UP	REACTOME_CLASS_A1_RHODOPSIN_LIKE_RECEPTORS	0.0
BIOCARTA_CTLA4_PATHWAY	NETPATH_T_CELL_RECEPTOR_PATHWAY	0.96935606
MUSCLE_CELL_DIFFERENTIATION	REACTOME_DOWNSTREAM_TCR_SIGNALING	0.0021542
PROTEIN_DOMAIN_SPECIFIC_BINDING	REACTOME_G_ALPHA_I_SIGNALLING_EVENTS	0.00280902
BIOCARTA_NO2IL12_PATHWAY	REACTOME_TCR_SIGNALING	0.00593676
KEGG_GRAFT_VERSUS_HOST_DISEASE	KEGG_LEISHMANIA_INFECTION	0.00396041
CELL_ACTIVATION	G_PROTEIN_COUPLED_RECEPTOR_BINDING	0.00831342
DEVELOPMENTAL_MATURATION	REGULATION_OF_LYMPHOCYTE_ACTIVATION	0.01058377
POSITIVE_REGULATION_OF_T_CELL_PROLIFERATION	REACTOME_AXON_GUIDANCE	0.07919511
KEGG_ALLOGRAFT_REJECTION	NETPATH_B_CELL_RECEPTOR_PATHWAY	0.00167232
NETPATH_IL_4_PATHWAY_UP	REACTOME_NCAM1_INTERACTIONS	0.00042406
AUXILIARY_TRANSPORT_PROTEIN_ACTIVITY	REACTOME_AXON_GUIDANCE	0.00224926
EXTERNAL_SIDE_OF_PLASMA_MEMBRANE	NETPATH_IL_4_PATHWAY_UP	0.0164082
BIOCARTA_TOB1_PATHWAY	DEVELOPMENTAL_MATURATION	0.0359934
KEGG_ECM_RECEPTOR_INTERACTION	NETPATH_IL_4_PATHWAY_DOWN	0.01205144
AUXILIARY_TRANSPORT_PROTEIN_ACTIVITY	REACTOME_HEMOSTASIS	0.0015279
CHEMICAL_HOMEOSTASIS	EXTRACELLULAR_MATRIX_STRUCTURAL_CONSTITUENT	4.608e-05
NETPATH_IL_6_PATHWAY_UP	REACTOME_NCAM1_INTERACTIONS	0.00108029
BIOCARTA_CTL_PATHWAY	REACTOME_FORMATION_OF_PLATELET_PLUG	0.0067709
REACTOME_PD1_SIGNALING	RESPONSE_TO_VIRUS	0.00654753
ION_HOMEOSTASIS	NETPATH_T_CELL_RECEPTOR_PATHWAY_DOWN	2.2e-06
KEGG_CELL_ADHESION_MOLECULES_CAMS	REACTOME_DOWNSTREAM_TCR_SIGNALING	0.01961541
IMMUNOLOGICAL_SYNAPSE	KEGG_SMALL_CELL_LUNG_CANCER	0.00038519
REACTOME_INTEGRIN_CELL_SURFACE_INTERACTIONS	STRUCTURAL_CONSTITUENT_OF_MUSCLE	0.00585202
BASEMENT_MEMBRANE	REACTOME_TCR_SIGNALING	0.00714574
CHANNEL_REGULATOR_ACTIVITY	EXTRACELLULAR_MATRIX_PART	0.00305373
REACTOME_FORMATION_OF_PLATELET_PLUG	REACTOME_PLATELET_ADHESION_TO_EXPOSED_COLLAGEN	0.0
EXTERNAL_SIDE_OF_PLASMA_MEMBRANE	KEGG_LEISHMANIA_INFECTION	0.08901463
BIOCARTA_CTL_PATHWAY	REGULATION_OF_IMMUNE_SYSTEM_PROCESS	0.0027488
REACTOME_CHEMOKINE_RECEPTORS_BIND_CHEMOKINES	RESPONSE_TO_BIOTIC_STIMULUS	0.0
LOCOMOTORY_BEHAVIOR	REACTOME_PLATELET_ADHESION_TO_EXPOSED_COLLAGEN	0.00371585
KEGG_NATURAL_KILLER_CELL_MEDIATED_CYTOTOXICITY	REACTOME_G_ALPHA_I_SIGNALLING_EVENTS	0.0
CELL_ACTIVATION	KEGG_NOD_LIKE_RECEPTOR_SIGNALING_PATHWAY	0.0014063
NETPATH_IL_1_PATHWAY_DOWN	REACTOME_PLATELET_ACTIVATION	0.0
BIOCARTA_CYTOKINE_PATHWAY	KEGG_LYSOSOME	0.00581745
CHEMICAL_HOMEOSTASIS	IMMUNOLOGICAL_SYNAPSE	0.0177379
CORUM_55S_RIBOSOME,_MITOCHONDRIAL	KEGG_PRIMARY_IMMUNODEFICIENCY	0.00693738
EXTRACELLULAR_MATRIX	KEGG_VIRAL_MYOCARDITIS	0.00390405
KEGG_ANTIGEN_PROCESSING_AND_PRESENTATION	KEGG_CYTOKINE_CYTOKINE_RECEPTOR_INTERACTION	0.0
NETPATH_IL_2_PATHWAY_DOWN	REACTOME_COLLAGEN_MEDIATED_ACTIVATION_CASCADE	0.0
CALCIUM_ION_TRANSPORT	REACTOME_PEPTIDE_LIGAND_BINDING_RECEPTORS	7.345e-05
BIOCARTA_NO2IL12_PATHWAY	KEGG_VIRAL_MYOCARDITIS	0.00149193
BIOCARTA_NO2IL12_PATHWAY	IMMUNE_RESPONSE	0.00101225
KEGG_LEUKOCYTE_TRANSENDOTHELIAL_MIGRATION	REACTOME_P2Y_RECEPTORS	0.00448696
ION_HOMEOSTASIS	NETPATH_IL_3_PATHWAY_UP	0.00159925
NETPATH_IL_5_PATHWAY_UP	NEUROTRANSMITTER_BINDING	0.0063898
KEGG_AUTOIMMUNE_THYROID_DISEASE	KEGG_FOCAL_ADHESION	0.00036705
DEVELOPMENTAL_MATURATION	REGULATION_OF_RESPONSE_TO_STIMULUS	0.00727407
REGULATION_OF_I_KAPPAB_KINASE_NF_KAPPAB_CASCADE	REGULATION_OF_LYMPHOCYTE_ACTIVATION	0.02837702
DEVELOPMENTAL_MATURATION	EXTRACELLULAR_MATRIX	0.00826138
POSITIVE_REGULATION_OF_LYMPHOCYTE_ACTIVATION	RESPONSE_TO_BIOTIC_STIMULUS	0.02649671
KEGG_T_CELL_RECEPTOR_SIGNALING_PATHWAY	MUSCLE_CELL_DIFFERENTIATION	0.0
BIOCARTA_TOB1_PATHWAY	RESPONSE_TO_BIOTIC_STIMULUS	0.01156235
KEGG_LYSOSOME	REACTOME_PLATELET_ACTIVATION	0.00017099
BASEMENT_MEMBRANE	CATION_HOMEOSTASIS	0.00188569
ION_HOMEOSTASIS	KEGG_SMALL_CELL_LUNG_CANCER	0.00238741
EXTRACELLULAR_MATRIX_STRUCTURAL_CONSTITUENT	KEGG_ANTIGEN_PROCESSING_AND_PRESENTATION	0.00565594
KEGG_PRIMARY_IMMUNODEFICIENCY	REACTOME_INITIAL_TRIGGERING_OF_COMPLEMENT	0.00686246
CATION_HOMEOSTASIS	ST_T_CELL_SIGNAL_TRANSDUCTION	0.00486855
BIOCARTA_CTL_PATHWAY	KEGG_CYTOKINE_CYTOKINE_RECEPTOR_INTERACTION	4.825e-05
KEGG_LEISHMANIA_INFECTION	REACTOME_SIGNALING_BY_PDGF	0.0
KEGG_LYSOSOME	POSITIVE_REGULATION_OF_MULTICELLULAR_ORGANISMAL_PROCESS	0.00200162
BASEMENT_MEMBRANE	REACTOME_SIGNALING_BY_PDGF	0.00212123
KEGG_LEUKOCYTE_TRANSENDOTHELIAL_MIGRATION	REACTOME_NCAM1_INTERACTIONS	0.02771596
REACTOME_FORMATION_OF_PLATELET_PLUG	T_CELL_PROLIFERATION	0.00769727
G_PROTEIN_COUPLED_RECEPTOR_BINDING	REACTOME_COLLAGEN_MEDIATED_ACTIVATION_CASCADE	0.00450748
POSITIVE_REGULATION_OF_CELL_PROLIFERATION	REACTOME_INTEGRIN_CELL_SURFACE_INTERACTIONS	0.0
REACTOME_FORMATION_OF_PLATELET_PLUG	RESPONSE_TO_BIOTIC_STIMULUS	0.0
CHEMOKINE_ACTIVITY	KEGG_CYTOKINE_CYTOKINE_RECEPTOR_INTERACTION	0.0
GABA_RECEPTOR_ACTIVITY	KEGG_NOD_LIKE_RECEPTOR_SIGNALING_PATHWAY	0.00662832
EXTERNAL_SIDE_OF_PLASMA_MEMBRANE	KEGG_PRIMARY_IMMUNODEFICIENCY	0.00950733
NETPATH_IL_1_PATHWAY_UP	NEUROTRANSMITTER_BINDING	0.0058371
NETPATH_B_CELL_RECEPTOR_PATHWAY_DOWN	NETPATH_IL_5_PATHWAY_UP	0.0
KEGG_CYTOSOLIC_DNA_SENSING_PATHWAY	RESPONSE_TO_OTHER_ORGANISM	0.0
BIOCARTA_TOB1_PATHWAY	KEGG_AUTOIMMUNE_THYROID_DISEASE	0.00777803
BIOCARTA_IL7_PATHWAY	BIOCARTA_TCYTOTOXIC_PATHWAY	0.00847711
BIOCARTA_IL7_PATHWAY	REACTOME_PLATELET_ACTIVATION	0.0
CHEMICAL_HOMEOSTASIS	NEUROPEPTIDE_BINDING	0.00314959
BIOCARTA_IL17_PATHWAY	REACTOME_COSTIMULATION_BY_THE_CD28_FAMILY	0.01259813
BIOCARTA_GRANULOCYTES_PATHWAY	KEGG_TOLL_LIKE_RECEPTOR_SIGNALING_PATHWAY	0.00366613
KEGG_LEISHMANIA_INFECTION	KEGG_SMALL_CELL_LUNG_CANCER	0.0
IMMUNE_RESPONSE	REACTOME_INITIAL_TRIGGERING_OF_COMPLEMENT	0.0
CHEMOKINE_RECEPTOR_BINDING	POSITIVE_REGULATION_OF_MULTICELLULAR_ORGANISMAL_PROCESS	0.00783065
NETPATH_IL_6_PATHWAY_UP	REACTOME_G_ALPHA_I_SIGNALLING_EVENTS	0.00039332
NETPATH_IL_1_PATHWAY_UP	REACTOME_GENERATION_OF_SECOND_MESSENGER_MOLECULES	0.0
KEGG_HEMATOPOIETIC_CELL_LINEAGE	REACTOME_COSTIMULATION_BY_THE_CD28_FAMILY	6.16e-06
EXTRACELLULAR_MATRIX_PART	REACTOME_HEMOSTASIS	0.00031014
AUXILIARY_TRANSPORT_PROTEIN_ACTIVITY	CELLULAR_CATION_HOMEOSTASIS	0.00459246
KEGG_LEISHMANIA_INFECTION	REACTOME_GENERATION_OF_SECOND_MESSENGER_MOLECULES	0.00384395
BEHAVIOR	REGULATION_OF_ANATOMICAL_STRUCTURE_MORPHOGENESIS	0.00505862
KEGG_LEISHMANIA_INFECTION	REGULATION_OF_LYMPHOCYTE_ACTIVATION	0.00945859
KEGG_ALLOGRAFT_REJECTION	REACTOME_PLATELET_ADHESION_TO_EXPOSED_COLLAGEN	0.00670704
CHEMOKINE_ACTIVITY	KEGG_ANTIGEN_PROCESSING_AND_PRESENTATION	0.00776706
CHEMOKINE_RECEPTOR_BINDING	NETPATH_T_CELL_RECEPTOR_PATHWAY_DOWN	3.986e-05
BIOCARTA_THELPER_PATHWAY	KEGG_ALLOGRAFT_REJECTION	0.00811712
KEGG_CHEMOKINE_SIGNALING_PATHWAY	REACTOME_FORMATION_OF_PLATELET_PLUG	0.0
BEHAVIOR	REACTOME_CELL_SURFACE_INTERACTIONS_AT_THE_VASCULAR_WALL	0.0
BIOCARTA_GRANULOCYTES_PATHWAY	BIOCARTA_IL7_PATHWAY	0.00801244
BIOCARTA_TCYTOTOXIC_PATHWAY	REACTOME_AXON_GUIDANCE	0.00858886
REACTOME_CLASS_A1_RHODOPSIN_LIKE_RECEPTORS	STRUCTURAL_CONSTITUENT_OF_MUSCLE	0.00501617
KEGG_SMALL_CELL_LUNG_CANCER	REACTOME_COSTIMULATION_BY_THE_CD28_FAMILY	0.0
NETPATH_IL_1_PATHWAY_UP	POSITIVE_REGULATION_OF_T_CELL_ACTIVATION	0.00931178
NETPATH_B_CELL_RECEPTOR_PATHWAY	REACTOME_TRANSLOCATION_OF_ZAP70_TO_IMMUNOLOGICAL_SYNAPSE	0.00020477
NETPATH_IL_3_PATHWAY_UP	REACTOME_PLATELET_ACTIVATION	0.00750479
KEGG_CYTOKINE_CYTOKINE_RECEPTOR_INTERACTION	REACTOME_SIGNALING_BY_PDGF	0.0
KEGG_CYTOKINE_CYTOKINE_RECEPTOR_INTERACTION	REACTOME_PHOSPHORYLATION_OF_CD3_AND_TCR_ZETA_CHAINS	0.01523647
BIOCARTA_IL7_PATHWAY	KEGG_MATURITY_ONSET_DIABETES_OF_THE_YOUNG	8.9e-06
KEGG_LYSOSOME	POSITIVE_REGULATION_OF_CELL_CYCLE	0.00247856
CALCIUM_ION_TRANSPORT	KEGG_LEUKOCYTE_TRANSENDOTHELIAL_MIGRATION	0.00477459
KEGG_CYTOSOLIC_DNA_SENSING_PATHWAY	STRUCTURAL_CONSTITUENT_OF_MUSCLE	0.00274201
BIOCARTA_CTLA4_PATHWAY	REGULATION_OF_RESPONSE_TO_STIMULUS	0.00198639
CATION_HOMEOSTASIS	NETPATH_IL_7_PATHWAY_DOWN	0.00521284
NETPATH_IL_6_PATHWAY_UP	POSITIVE_REGULATION_OF_CELL_CYCLE	0.0012084
EXTRACELLULAR_MATRIX_PART	KEGG_INTESTINAL_IMMUNE_NETWORK_FOR_IGA_PRODUCTION	0.00821839
CELL_ACTIVATION	REGULATION_OF_ANATOMICAL_STRUCTURE_MORPHOGENESIS	0.00754086
KEGG_TYPE_I_DIABETES_MELLITUS	REGULATION_OF_T_CELL_ACTIVATION	0.00575613
REGULATION_OF_ANATOMICAL_STRUCTURE_MORPHOGENESIS	REGULATION_OF_PHOSPHORYLATION	0.01844363
POSITIVE_REGULATION_OF_MULTICELLULAR_ORGANISMAL_PROCESS	REGULATION_OF_PHOSPHORYLATION	0.00040299
KEGG_TYPE_I_DIABETES_MELLITUS	REGULATION_OF_IMMUNE_SYSTEM_PROCESS	0.00389766
REACTOME_COSTIMULATION_BY_THE_CD28_FAMILY	T_CELL_PROLIFERATION	0.00961727
BIOCARTA_INFLAM_PATHWAY	NETPATH_B_CELL_RECEPTOR_PATHWAY	0.00374876
COLLAGEN	REACTOME_FORMATION_OF_PLATELET_PLUG	0.01167732
BIOCARTA_TCRA_PATHWAY	REACTOME_DOWNSTREAM_TCR_SIGNALING	0.00472097
CELL_ACTIVATION	POSITIVE_REGULATION_OF_T_CELL_ACTIVATION	0.0022666
IMMUNOLOGICAL_SYNAPSE	NETPATH_B_CELL_RECEPTOR_PATHWAY_DOWN	0.97882914
CHEMOKINE_RECEPTOR_BINDING	KEGG_CYTOKINE_CYTOKINE_RECEPTOR_INTERACTION	0.0
BIOCARTA_IL7_PATHWAY	BIOCARTA_INFLAM_PATHWAY	0.00840568
BASEMENT_MEMBRANE	REACTOME_SEMAPHORIN_INTERACTIONS	0.00829798
NETPATH_IL_1_PATHWAY_DOWN	REACTOME_CELL_SURFACE_INTERACTIONS_AT_THE_VASCULAR_WALL	0.0
REACTOME_COSTIMULATION_BY_THE_CD28_FAMILY	REACTOME_IMMUNOREGULATORY_INTERACTIONS_BETWEEN_A_LYMPHOID_AND_A_NON_LYMPHOID_CELL	0.00098181
BASEMENT_MEMBRANE	KEGG_INTESTINAL_IMMUNE_NETWORK_FOR_IGA_PRODUCTION	0.00823014
LYMPHOCYTE_ACTIVATION	T_CELL_PROLIFERATION	0.01088293
CELLULAR_DEFENSE_RESPONSE	NETPATH_ID_PATHWAY_DOWN	0.01145198
NETPATH_IL_1_PATHWAY_DOWN	REACTOME_PD1_SIGNALING	0.00830928
BIOCARTA_AMI_PATHWAY	KEGG_T_CELL_RECEPTOR_SIGNALING_PATHWAY	0.01884903
NETPATH_ID_PATHWAY_DOWN	REACTOME_CLASS_A1_RHODOPSIN_LIKE_RECEPTORS	0.00234037
KEGG_PRIMARY_IMMUNODEFICIENCY	RESPONSE_TO_VIRUS	0.00572949
KEGG_ANTIGEN_PROCESSING_AND_PRESENTATION	ST_T_CELL_SIGNAL_TRANSDUCTION	0.0
LEUKOCYTE_ACTIVATION	NETPATH_IL_1_PATHWAY_UP	1.503e-05
NETPATH_ID_PATHWAY_DOWN	REACTOME_RNA_POLYMERASE_I_PROMOTER_OPENING	0.00603752
CYTOKINE_ACTIVITY	KEGG_CHEMOKINE_SIGNALING_PATHWAY	0.0
BEHAVIOR	REACTOME_PLATELET_ADHESION_TO_EXPOSED_COLLAGEN	0.00055349
ION_HOMEOSTASIS	KEGG_FOCAL_ADHESION	0.0
KEGG_ALLOGRAFT_REJECTION	PROTEINACEOUS_EXTRACELLULAR_MATRIX	0.00597389
REACTOME_GENERATION_OF_SECOND_MESSENGER_MOLECULES	REACTOME_SEMAPHORIN_INTERACTIONS	0.0
NETPATH_IL_6_PATHWAY_UP	REACTOME_INITIAL_TRIGGERING_OF_COMPLEMENT	0.00629245
KEGG_RIG_I_LIKE_RECEPTOR_SIGNALING_PATHWAY	KEGG_SYSTEMIC_LUPUS_ERYTHEMATOSUS	0.00181464
BIOCARTA_GRANULOCYTES_PATHWAY	T_CELL_PROLIFERATION	0.01126527
DEFENSE_RESPONSE	KEGG_ALLOGRAFT_REJECTION	0.00212564
BIOCARTA_TCYTOTOXIC_PATHWAY	REACTOME_TCR_SIGNALING	0.01465021
KEGG_SYSTEMIC_LUPUS_ERYTHEMATOSUS	REACTOME_AXON_GUIDANCE	0.0
NETPATH_IL_4_PATHWAY_UP	REGULATION_OF_ANATOMICAL_STRUCTURE_MORPHOGENESIS	0.01957486
BIOCARTA_ACE2_PATHWAY	REACTOME_CLASS_A1_RHODOPSIN_LIKE_RECEPTORS	0.00124898
KEGG_LYSOSOME	KEGG_SMALL_CELL_LUNG_CANCER	0.0
BIOCARTA_GRANULOCYTES_PATHWAY	KEGG_NOD_LIKE_RECEPTOR_SIGNALING_PATHWAY	0.00420353
KEGG_LYSOSOME	REACTOME_TRANSLOCATION_OF_ZAP70_TO_IMMUNOLOGICAL_SYNAPSE	0.00053096
REACTOME_NCAM1_INTERACTIONS	REGULATION_OF_LYMPHOCYTE_ACTIVATION	0.01011342
NETPATH_B_CELL_RECEPTOR_PATHWAY_DOWN	NETPATH_IL_4_PATHWAY_UP	0.0
NEUROPEPTIDE_RECEPTOR_ACTIVITY	REACTOME_PEPTIDE_LIGAND_BINDING_RECEPTORS	0.0
DEVELOPMENTAL_MATURATION	KEGG_VIRAL_MYOCARDITIS	0.00385825
KEGG_CELL_ADHESION_MOLECULES_CAMS	KEGG_LEUKOCYTE_TRANSENDOTHELIAL_MIGRATION	0.13299558
NETPATH_IL_4_PATHWAY_DOWN	REGULATION_OF_T_CELL_ACTIVATION	0.00454167
NETPATH_IL_3_PATHWAY_UP	REACTOME_CELL_SURFACE_INTERACTIONS_AT_THE_VASCULAR_WALL	0.00036234
GABA_RECEPTOR_ACTIVITY	KEGG_TOLL_LIKE_RECEPTOR_SIGNALING_PATHWAY	0.00433048
G_PROTEIN_COUPLED_RECEPTOR_BINDING	NETPATH_IL_1_PATHWAY_UP	0.0
KEGG_GRAFT_VERSUS_HOST_DISEASE	LOCOMOTORY_BEHAVIOR	0.00643987
IMMUNOLOGICAL_SYNAPSE	REACTOME_PLATELET_ADHESION_TO_EXPOSED_COLLAGEN	0.00709806
BIOCARTA_TCYTOTOXIC_PATHWAY	REACTOME_INITIAL_TRIGGERING_OF_COMPLEMENT	0.00714232
LEUKOCYTE_ACTIVATION	REACTOME_IMMUNOREGULATORY_INTERACTIONS_BETWEEN_A_LYMPHOID_AND_A_NON_LYMPHOID_CELL	0.0076106
NETPATH_IL_4_PATHWAY_UP	REACTOME_GENERATION_OF_SECOND_MESSENGER_MOLECULES	0.02235181
KEGG_T_CELL_RECEPTOR_SIGNALING_PATHWAY	REACTOME_SEMAPHORIN_INTERACTIONS	0.0
NETPATH_ID_PATHWAY_DOWN	REACTOME_COLLAGEN_MEDIATED_ACTIVATION_CASCADE	0.00300259
POSITIVE_REGULATION_OF_IMMUNE_SYSTEM_PROCESS	REGULATION_OF_PHOSPHORYLATION	6.807e-05
CELL_MATURATION	REACTOME_SIGNALING_BY_PDGF	0.00029683
KEGG_HEMATOPOIETIC_CELL_LINEAGE	KEGG_PRIMARY_IMMUNODEFICIENCY	0.00207141
BIOCARTA_GRANULOCYTES_PATHWAY	BIOCARTA_IL17_PATHWAY	0.0107147
BIOCARTA_CTL_PATHWAY	KEGG_TOLL_LIKE_RECEPTOR_SIGNALING_PATHWAY	0.00035104
KEGG_SMALL_CELL_LUNG_CANCER	REACTOME_RNA_POLYMERASE_I_PROMOTER_OPENING	0.00117893
KEGG_CYTOKINE_CYTOKINE_RECEPTOR_INTERACTION	KEGG_LEUKOCYTE_TRANSENDOTHELIAL_MIGRATION	0.0
KEGG_NATURAL_KILLER_CELL_MEDIATED_CYTOTOXICITY	NETPATH_IL_1_PATHWAY_DOWN	2.427e-05
NETPATH_IL_1_PATHWAY_UP	REACTOME_PLATELET_ACTIVATION	0.0
EXTRACELLULAR_MATRIX	REACTOME_SEMAPHORIN_INTERACTIONS	0.00534022
ION_HOMEOSTASIS	KEGG_NOD_LIKE_RECEPTOR_SIGNALING_PATHWAY	0.00398397
BIOCARTA_CTL_PATHWAY	T_CELL_ACTIVATION	0.00902598
KEGG_NOD_LIKE_RECEPTOR_SIGNALING_PATHWAY	POSITIVE_REGULATION_OF_MULTICELLULAR_ORGANISMAL_PROCESS	0.0
KEGG_ASTHMA	POSITIVE_REGULATION_OF_CELL_PROLIFERATION	0.00368345
BIOCARTA_NO2IL12_PATHWAY	REACTOME_FORMATION_OF_PLATELET_PLUG	0.00018829
KEGG_LEISHMANIA_INFECTION	RESPONSE_TO_OTHER_ORGANISM	0.0
CHEMOKINE_RECEPTOR_BINDING	NETPATH_IL_5_PATHWAY_UP	0.0
NETPATH_IL_1_PATHWAY_UP	POSITIVE_REGULATION_OF_MULTICELLULAR_ORGANISMAL_PROCESS	0.0
REACTOME_PD1_SIGNALING	REGULATION_OF_PHOSPHORYLATION	0.0025641
MUSCLE_CELL_DIFFERENTIATION	POSITIVE_REGULATION_OF_IMMUNE_SYSTEM_PROCESS	0.00708593
ION_HOMEOSTASIS	LOCOMOTORY_BEHAVIOR	0.0
KEGG_PRIMARY_IMMUNODEFICIENCY	NETPATH_T_CELL_RECEPTOR_PATHWAY	0.0
CHEMOKINE_ACTIVITY	NETPATH_IL_1_PATHWAY_DOWN	0.00542411
REACTOME_RNA_POLYMERASE_I_PROMOTER_OPENING	REGULATION_OF_T_CELL_ACTIVATION	0.00639917
BIOCARTA_CTLA4_PATHWAY	KEGG_LYSOSOME	0.0028656
KEGG_NATURAL_KILLER_CELL_MEDIATED_CYTOTOXICITY	ST_T_CELL_SIGNAL_TRANSDUCTION	0.0
REACTOME_COLLAGEN_MEDIATED_ACTIVATION_CASCADE	REGULATION_OF_PHOSPHORYLATION	0.0
NETPATH_IL_2_PATHWAY_DOWN	REACTOME_PLATELET_ACTIVATION	0.0
KEGG_TYPE_I_DIABETES_MELLITUS	NETPATH_IL_4_PATHWAY_UP	0.00035347
REGULATION_OF_PHOSPHORYLATION	ST_T_CELL_SIGNAL_TRANSDUCTION	0.00098996
BIOCARTA_TOB1_PATHWAY	NETPATH_IL_1_PATHWAY_DOWN	0.0528016
BIOCARTA_CTL_PATHWAY	NETPATH_IL_1_PATHWAY_UP	0.00442771
REACTOME_FORMATION_OF_PLATELET_PLUG	REACTOME_INTEGRIN_CELL_SURFACE_INTERACTIONS	0.0
CELLULAR_DEFENSE_RESPONSE	REGULATION_OF_RESPONSE_TO_STIMULUS	0.00076116
REACTOME_COSTIMULATION_BY_THE_CD28_FAMILY	T_CELL_ACTIVATION	0.00035734
NETPATH_IL_3_PATHWAY_UP	REGULATION_OF_PHOSPHORYLATION	0.0004625
LEUKOCYTE_ACTIVATION	POSITIVE_REGULATION_OF_IMMUNE_SYSTEM_PROCESS	0.00135549
KEGG_ASTHMA	REACTOME_G_ALPHA_I_SIGNALLING_EVENTS	0.00456922
CYTOKINE_ACTIVITY	NETPATH_IL_4_PATHWAY_DOWN	0.000693
ION_HOMEOSTASIS	REACTOME_DOWNSTREAM_TCR_SIGNALING	0.00994881
BASEMENT_MEMBRANE	REACTOME_FORMATION_OF_PLATELET_PLUG	0.00028616
CALCIUM_ION_TRANSPORT	REACTOME_CHEMOKINE_RECEPTORS_BIND_CHEMOKINES	0.00086156
KEGG_CHEMOKINE_SIGNALING_PATHWAY	KEGG_RETINOL_METABOLISM	0.00517221
CELLULAR_CATION_HOMEOSTASIS	KEGG_INTESTINAL_IMMUNE_NETWORK_FOR_IGA_PRODUCTION	0.00125228
KEGG_HEMATOPOIETIC_CELL_LINEAGE	REACTOME_SEMAPHORIN_INTERACTIONS	0.00361724
KEGG_SYSTEMIC_LUPUS_ERYTHEMATOSUS	NETPATH_EGFR1_PATHWAY_UP	0.0
CHEMOKINE_RECEPTOR_BINDING	KEGG_LEISHMANIA_INFECTION	0.0051803
NETPATH_IL_2_PATHWAY_DOWN	POSITIVE_REGULATION_OF_CELL_PROLIFERATION	0.0
KEGG_CYTOKINE_CYTOKINE_RECEPTOR_INTERACTION	REACTOME_DOWNSTREAM_TCR_SIGNALING	0.0
BIOCARTA_GRANULOCYTES_PATHWAY	REACTOME_GENERATION_OF_SECOND_MESSENGER_MOLECULES	0.01055894
REACTOME_SEMAPHORIN_INTERACTIONS	T_CELL_PROLIFERATION	0.04762433
AUXILIARY_TRANSPORT_PROTEIN_ACTIVITY	BASEMENT_MEMBRANE	0.00316709
KEGG_ECM_RECEPTOR_INTERACTION	REACTOME_TRANSLOCATION_OF_ZAP70_TO_IMMUNOLOGICAL_SYNAPSE	0.01015332
[truncated: 6,715 more rows]
