# Supplementary material for: Summarizing cellular responses as biological process networks
Source: BMC Syst Biol. 2013 Jul 29;7:68. doi: 10.1186/1752-0509-7-68 (PMC3751784; doi:10.1186/1752-0509-7-68)
Supplement: Additional file 2 — Supplementary results. A zipped file containing all the five BPNs for each of the contrasts studied and the parameters estimated by each run of the software. [file 1752-0509-7-68-S2.zip › supplementary-results/cirrhosis/cirrhosis-links_results-4.tsv]

term1	term2	probability
KEGG_LEISHMANIA_INFECTION	PROTEINACEOUS_EXTRACELLULAR_MATRIX	0.00828837
DEFENSE_RESPONSE	REACTOME_DOWNSTREAM_TCR_SIGNALING	0.0
REACTOME_IMMUNOREGULATORY_INTERACTIONS_BETWEEN_A_LYMPHOID_AND_A_NON_LYMPHOID_CELL	RESPONSE_TO_BIOTIC_STIMULUS	0.00602218
KEGG_CHEMOKINE_SIGNALING_PATHWAY	NETPATH_IL_1_PATHWAY_DOWN	0.0
CELL_ACTIVATION	KEGG_SMALL_CELL_LUNG_CANCER	0.0032109
DEFENSE_RESPONSE	REACTOME_G_ALPHA_I_SIGNALLING_EVENTS	0.0
IMMUNOLOGICAL_SYNAPSE	NETPATH_EGFR1_PATHWAY_UP	0.00672808
CHEMOKINE_ACTIVITY	REACTOME_PLATELET_ACTIVATION	0.00174611
POSITIVE_REGULATION_OF_LYMPHOCYTE_ACTIVATION	ST_T_CELL_SIGNAL_TRANSDUCTION	0.00153892
KEGG_CELL_ADHESION_MOLECULES_CAMS	KEGG_VIRAL_MYOCARDITIS	0.08158191
BIOCARTA_TCRA_PATHWAY	REACTOME_COSTIMULATION_BY_THE_CD28_FAMILY	0.00296924
NETPATH_IL_4_PATHWAY_UP	T_CELL_PROLIFERATION	0.10189384
KEGG_SMALL_CELL_LUNG_CANCER	KEGG_VIRAL_MYOCARDITIS	0.00030645
CELLULAR_CATION_HOMEOSTASIS	REGULATION_OF_I_KAPPAB_KINASE_NF_KAPPAB_CASCADE	0.00772032
REACTOME_PEPTIDE_LIGAND_BINDING_RECEPTORS	REACTOME_PHOSPHORYLATION_OF_CD3_AND_TCR_ZETA_CHAINS	0.02563775
KEGG_CELL_ADHESION_MOLECULES_CAMS	NETPATH_IL_5_PATHWAY_UP	0.00936781
EXTRACELLULAR_MATRIX	KEGG_AUTOIMMUNE_THYROID_DISEASE	0.00498193
KEGG_CYTOSOLIC_DNA_SENSING_PATHWAY	POSITIVE_REGULATION_OF_IMMUNE_SYSTEM_PROCESS	0.0
CHANNEL_REGULATOR_ACTIVITY	REGULATION_OF_ANATOMICAL_STRUCTURE_MORPHOGENESIS	0.00493935
REACTOME_INTEGRIN_CELL_SURFACE_INTERACTIONS	T_CELL_PROLIFERATION	0.00933167
KEGG_ASTHMA	REACTOME_NCAM1_INTERACTIONS	0.00666511
BIOCARTA_TCRA_PATHWAY	CELLULAR_DEFENSE_RESPONSE	0.00536729
CHEMICAL_HOMEOSTASIS	NETPATH_IL_5_PATHWAY_UP	0.00036922
NETPATH_KIT_RECEPTOR_PATHWAY_UP	REACTOME_PEPTIDE_LIGAND_BINDING_RECEPTORS	0.00018355
REACTOME_HEMOSTASIS	REACTOME_PLATELET_ADHESION_TO_EXPOSED_COLLAGEN	0.0
PROTEINACEOUS_EXTRACELLULAR_MATRIX	REGULATION_OF_PHOSPHORYLATION	0.00680833
BIOCARTA_TH1TH2_PATHWAY	REGULATION_OF_PHOSPHORYLATION	0.01020833
NETPATH_B_CELL_RECEPTOR_PATHWAY	NETPATH_IL_7_PATHWAY_DOWN	0.0
KEGG_ECM_RECEPTOR_INTERACTION	KEGG_TYPE_I_DIABETES_MELLITUS	0.00523646
NETPATH_ID_PATHWAY_DOWN	RESPONSE_TO_OTHER_ORGANISM	0.00985396
BIOCARTA_THELPER_PATHWAY	KEGG_CYTOKINE_CYTOKINE_RECEPTOR_INTERACTION	0.00525185
CHEMICAL_HOMEOSTASIS	REACTOME_PLATELET_ADHESION_TO_EXPOSED_COLLAGEN	0.0009713
LOCOMOTORY_BEHAVIOR	REACTOME_CELL_SURFACE_INTERACTIONS_AT_THE_VASCULAR_WALL	0.0
BIOCARTA_INFLAM_PATHWAY	REACTOME_COSTIMULATION_BY_THE_CD28_FAMILY	0.00884531
POSITIVE_REGULATION_OF_CELL_CYCLE	T_CELL_ACTIVATION	0.00965389
KEGG_NOD_LIKE_RECEPTOR_SIGNALING_PATHWAY	REACTOME_COLLAGEN_MEDIATED_ACTIVATION_CASCADE	0.0
ION_HOMEOSTASIS	REGULATION_OF_T_CELL_ACTIVATION	0.01086339
CELLULAR_DEFENSE_RESPONSE	T_CELL_ACTIVATION	0.00532157
KEGG_T_CELL_RECEPTOR_SIGNALING_PATHWAY	NETPATH_NOTCH_PATHWAY_UP	0.0
PROTEINACEOUS_EXTRACELLULAR_MATRIX	ST_T_CELL_SIGNAL_TRANSDUCTION	0.01198021
BIOCARTA_CTLA4_PATHWAY	REACTOME_CHEMOKINE_RECEPTORS_BIND_CHEMOKINES	0.01050881
CHEMOKINE_ACTIVITY	NETPATH_KIT_RECEPTOR_PATHWAY_UP	0.00239112
CYTOKINE_ACTIVITY	KEGG_PRIMARY_IMMUNODEFICIENCY	0.00215275
CYTOKINE_ACTIVITY	REACTOME_INITIAL_TRIGGERING_OF_COMPLEMENT	0.00408546
CHEMOKINE_ACTIVITY	KEGG_NOD_LIKE_RECEPTOR_SIGNALING_PATHWAY	0.00447021
KEGG_CYTOKINE_CYTOKINE_RECEPTOR_INTERACTION	ST_T_CELL_SIGNAL_TRANSDUCTION	0.04681512
BIOCARTA_GRANULOCYTES_PATHWAY	POSITIVE_REGULATION_OF_CELL_PROLIFERATION	0.00047327
REACTOME_AXON_GUIDANCE	REACTOME_RNA_POLYMERASE_I_PROMOTER_OPENING	0.0
EXTRACELLULAR_MATRIX_PART	REGULATION_OF_PHOSPHORYLATION	0.00733774
BIOCARTA_THELPER_PATHWAY	KEGG_ECM_RECEPTOR_INTERACTION	0.01158116
DEFENSE_RESPONSE	REACTOME_IMMUNOREGULATORY_INTERACTIONS_BETWEEN_A_LYMPHOID_AND_A_NON_LYMPHOID_CELL	0.0
ION_HOMEOSTASIS	NETPATH_IL_4_PATHWAY_DOWN	0.00538502
BIOCARTA_ACE2_PATHWAY	REACTOME_GENERATION_OF_SECOND_MESSENGER_MOLECULES	0.00850522
BIOCARTA_TOB1_PATHWAY	REGULATION_OF_PHOSPHORYLATION	0.00398176
BIOCARTA_TOB1_PATHWAY	DEFENSE_RESPONSE	0.05333143
BIOCARTA_LAIR_PATHWAY	KEGG_SMALL_CELL_LUNG_CANCER	0.00197485
REACTOME_COSTIMULATION_BY_THE_CD28_FAMILY	ST_T_CELL_SIGNAL_TRANSDUCTION	0.0
BIOCARTA_NO2IL12_PATHWAY	REACTOME_INTEGRIN_CELL_SURFACE_INTERACTIONS	0.00213253
CELL_ACTIVATION	KEGG_NATURAL_KILLER_CELL_MEDIATED_CYTOTOXICITY	0.0
BIOCARTA_IL7_PATHWAY	POSITIVE_REGULATION_OF_CELL_PROLIFERATION	0.0
BIOCARTA_TOB1_PATHWAY	KEGG_RETINOL_METABOLISM	0.00808242
KEGG_INTESTINAL_IMMUNE_NETWORK_FOR_IGA_PRODUCTION	POSITIVE_REGULATION_OF_T_CELL_PROLIFERATION	0.01024336
BIOCARTA_CTL_PATHWAY	LOCOMOTORY_BEHAVIOR	0.02749033
IMMUNE_RESPONSE	NETPATH_KIT_RECEPTOR_PATHWAY_UP	0.0
KEGG_CYTOKINE_CYTOKINE_RECEPTOR_INTERACTION	POSITIVE_REGULATION_OF_LYMPHOCYTE_ACTIVATION	0.01487473
EXTRACELLULAR_MATRIX_STRUCTURAL_CONSTITUENT	REGULATION_OF_I_KAPPAB_KINASE_NF_KAPPAB_CASCADE	0.00596445
KEGG_ALLOGRAFT_REJECTION	KEGG_INTESTINAL_IMMUNE_NETWORK_FOR_IGA_PRODUCTION	0.00806579
BIOCARTA_INFLAM_PATHWAY	IMMUNOLOGICAL_SYNAPSE	0.0097861
EXTRACELLULAR_MATRIX_PART	KEGG_LEISHMANIA_INFECTION	0.00408752
RESPONSE_TO_BIOTIC_STIMULUS	RESPONSE_TO_VIRUS	0.00048049
KEGG_LYSOSOME	NETPATH_IL_7_PATHWAY_DOWN	0.00803486
BIOCARTA_CTLA4_PATHWAY	NETPATH_KIT_RECEPTOR_PATHWAY_UP	0.0057326
BIOCARTA_TOB1_PATHWAY	T_CELL_PROLIFERATION	0.00945166
KEGG_LEISHMANIA_INFECTION	KEGG_NATURAL_KILLER_CELL_MEDIATED_CYTOTOXICITY	0.0
BIOCARTA_AMI_PATHWAY	EXTRACELLULAR_MATRIX_STRUCTURAL_CONSTITUENT	0.00389431
KEGG_PRIMARY_IMMUNODEFICIENCY	REGULATION_OF_PHOSPHORYLATION	0.00323492
RESPONSE_TO_BIOTIC_STIMULUS	RESPONSE_TO_OTHER_ORGANISM	0.00071975
IMMUNOLOGICAL_SYNAPSE	REACTOME_TCR_SIGNALING	0.0
NETPATH_IL_4_PATHWAY_DOWN	REGULATION_OF_I_KAPPAB_KINASE_NF_KAPPAB_CASCADE	0.0
IMMUNE_RESPONSE	IMMUNOLOGICAL_SYNAPSE	0.00275572
NETPATH_EGFR1_PATHWAY_UP	RESPONSE_TO_BIOTIC_STIMULUS	0.0
NETPATH_IL_6_PATHWAY_UP	REACTOME_CLASS_A1_RHODOPSIN_LIKE_RECEPTORS	0.00112011
NETPATH_IL_5_PATHWAY_UP	REACTOME_SIGNALING_BY_PDGF	0.0
KEGG_LYSOSOME	KEGG_PRIMARY_IMMUNODEFICIENCY	0.00158265
CATION_HOMEOSTASIS	POSITIVE_REGULATION_OF_IMMUNE_SYSTEM_PROCESS	0.00207241
BIOCARTA_INFLAM_PATHWAY	REACTOME_CLASS_A1_RHODOPSIN_LIKE_RECEPTORS	0.0014248
KEGG_LEISHMANIA_INFECTION	T_CELL_PROLIFERATION	0.01166511
EXTRACELLULAR_MATRIX	REGULATION_OF_PHOSPHORYLATION	0.0066955
EXTRACELLULAR_MATRIX_PART	REACTOME_NCAM1_INTERACTIONS	0.00337966
KEGG_ANTIGEN_PROCESSING_AND_PRESENTATION	REGULATION_OF_IMMUNE_SYSTEM_PROCESS	0.0
BIOCARTA_LAIR_PATHWAY	REGULATION_OF_PHOSPHORYLATION	0.01948068
REACTOME_INTEGRIN_CELL_SURFACE_INTERACTIONS	REACTOME_PLATELET_ACTIVATION	0.0
CELLULAR_CATION_HOMEOSTASIS	CYTOKINE_ACTIVITY	0.0
KEGG_FOCAL_ADHESION	REACTOME_G_ALPHA_I_SIGNALLING_EVENTS	0.0
CALCIUM_ION_TRANSPORT	REACTOME_FORMATION_OF_PLATELET_PLUG	0.00069152
DEFENSE_RESPONSE	POSITIVE_REGULATION_OF_T_CELL_PROLIFERATION	0.00250005
REACTOME_IMMUNOREGULATORY_INTERACTIONS_BETWEEN_A_LYMPHOID_AND_A_NON_LYMPHOID_CELL	REGULATION_OF_T_CELL_ACTIVATION	0.00839859
NETPATH_IL_1_PATHWAY_UP	REACTOME_INITIAL_TRIGGERING_OF_COMPLEMENT	0.00012395
NETPATH_IL_3_PATHWAY_UP	RESPONSE_TO_BIOTIC_STIMULUS	0.00952954
KEGG_CYTOSOLIC_DNA_SENSING_PATHWAY	REGULATION_OF_IMMUNE_SYSTEM_PROCESS	0.0
CATION_HOMEOSTASIS	REACTOME_PLATELET_ADHESION_TO_EXPOSED_COLLAGEN	0.00127174
NETPATH_IL_4_PATHWAY_UP	POSITIVE_REGULATION_OF_CELL_CYCLE	0.05620724
BIOCARTA_TCYTOTOXIC_PATHWAY	CELL_ACTIVATION	0.01619319
BIOCARTA_CTLA4_PATHWAY	REGULATION_OF_I_KAPPAB_KINASE_NF_KAPPAB_CASCADE	0.0022948
KEGG_HEMATOPOIETIC_CELL_LINEAGE	NETPATH_IL_1_PATHWAY_DOWN	0.00183513
KEGG_SMALL_CELL_LUNG_CANCER	REACTOME_PROTEOLYTIC_CLEAVAGE_OF_SNARE_COMPLEX_PROTEINS	0.00590999
BIOCARTA_ACE2_PATHWAY	REACTOME_SIGNALING_BY_PDGF	0.00461454
NETPATH_IL_4_PATHWAY_DOWN	POSITIVE_REGULATION_OF_CELL_PROLIFERATION	0.0
KEGG_SMALL_CELL_LUNG_CANCER	NETPATH_IL_1_PATHWAY_UP	0.0
NETPATH_NOTCH_PATHWAY_UP	T_CELL_ACTIVATION	0.00014244
BIOCARTA_THELPER_PATHWAY	REACTOME_COLLAGEN_MEDIATED_ACTIVATION_CASCADE	0.00834844
NETPATH_EGFR1_PATHWAY_UP	NETPATH_IL_5_PATHWAY_UP	0.0
KEGG_T_CELL_RECEPTOR_SIGNALING_PATHWAY	NEUROTRANSMITTER_BINDING	0.00089409
IMMUNE_RESPONSE	NETPATH_IL_6_PATHWAY_UP	0.0
BIOCARTA_INFLAM_PATHWAY	NETPATH_IL_1_PATHWAY_DOWN	0.01459531
KEGG_NOD_LIKE_RECEPTOR_SIGNALING_PATHWAY	KEGG_TOLL_LIKE_RECEPTOR_SIGNALING_PATHWAY	0.0
EXTERNAL_SIDE_OF_PLASMA_MEMBRANE	NETPATH_B_CELL_RECEPTOR_PATHWAY_DOWN	0.00897124
BEHAVIOR	BIOCARTA_NO2IL12_PATHWAY	0.00483034
REGULATION_OF_RESPONSE_TO_STIMULUS	T_CELL_PROLIFERATION	0.00889652
NETPATH_IL_1_PATHWAY_UP	NETPATH_IL_7_PATHWAY_DOWN	2.196e-05
DEFENSE_RESPONSE	REACTOME_PD1_SIGNALING	0.00737686
BIOCARTA_NO2IL12_PATHWAY	POSITIVE_REGULATION_OF_LYMPHOCYTE_ACTIVATION	0.00865
KEGG_CYTOKINE_CYTOKINE_RECEPTOR_INTERACTION	KEGG_ECM_RECEPTOR_INTERACTION	0.00152101
KEGG_MATURITY_ONSET_DIABETES_OF_THE_YOUNG	RESPONSE_TO_BIOTIC_STIMULUS	0.00703144
NETPATH_NOTCH_PATHWAY_UP	REGULATION_OF_I_KAPPAB_KINASE_NF_KAPPAB_CASCADE	0.0
NETPATH_KIT_RECEPTOR_PATHWAY_UP	REACTOME_SIGNALING_BY_PDGF	0.0
KEGG_MATURITY_ONSET_DIABETES_OF_THE_YOUNG	LEUKOCYTE_ACTIVATION	0.00462904
KEGG_GRAFT_VERSUS_HOST_DISEASE	KEGG_T_CELL_RECEPTOR_SIGNALING_PATHWAY	0.00075871
COLLAGEN	REACTOME_INTEGRIN_CELL_SURFACE_INTERACTIONS	0.01819752
CHEMOKINE_RECEPTOR_BINDING	PROTEINACEOUS_EXTRACELLULAR_MATRIX	0.01525996
CYTOKINE_ACTIVITY	KEGG_INTESTINAL_IMMUNE_NETWORK_FOR_IGA_PRODUCTION	1.999e-05
BIOCARTA_TOB1_PATHWAY	PROTEINACEOUS_EXTRACELLULAR_MATRIX	0.21099231
REACTOME_GENERATION_OF_SECOND_MESSENGER_MOLECULES	REACTOME_G_ALPHA_I_SIGNALLING_EVENTS	0.00645689
BIOCARTA_IL7_PATHWAY	NETPATH_B_CELL_RECEPTOR_PATHWAY_DOWN	1.22e-05
NETPATH_IL_5_PATHWAY_UP	POSITIVE_REGULATION_OF_T_CELL_ACTIVATION	0.0046323
CORUM_55S_RIBOSOME,_MITOCHONDRIAL	NETPATH_IL_2_PATHWAY_DOWN	0.00189234
KEGG_INTESTINAL_IMMUNE_NETWORK_FOR_IGA_PRODUCTION	KEGG_MATURITY_ONSET_DIABETES_OF_THE_YOUNG	0.01034068
CHEMICAL_HOMEOSTASIS	KEGG_CHEMOKINE_SIGNALING_PATHWAY	0.0
KEGG_FOCAL_ADHESION	REACTOME_SIGNALING_BY_PDGF	0.0
BEHAVIOR	KEGG_SYSTEMIC_LUPUS_ERYTHEMATOSUS	0.0
EXTERNAL_SIDE_OF_PLASMA_MEMBRANE	KEGG_ALLOGRAFT_REJECTION	0.00844972
BIOCARTA_TCRA_PATHWAY	REACTOME_SEMAPHORIN_INTERACTIONS	0.00562035
CHEMICAL_HOMEOSTASIS	KEGG_FOCAL_ADHESION	0.0
BIOCARTA_TCRA_PATHWAY	RESPONSE_TO_OTHER_ORGANISM	0.00721114
KEGG_ALLOGRAFT_REJECTION	REACTOME_COLLAGEN_MEDIATED_ACTIVATION_CASCADE	0.00985788
BIOCARTA_TCRA_PATHWAY	MUSCLE_CELL_DIFFERENTIATION	0.0090479
BIOCARTA_IL17_PATHWAY	REACTOME_GENERATION_OF_SECOND_MESSENGER_MOLECULES	0.01284174
BEHAVIOR	BIOCARTA_THELPER_PATHWAY	0.02588297
LOCOMOTORY_BEHAVIOR	T_CELL_PROLIFERATION	0.01016042
PROTEINACEOUS_EXTRACELLULAR_MATRIX	REACTOME_INTEGRIN_CELL_SURFACE_INTERACTIONS	0.4680734
NETPATH_B_CELL_RECEPTOR_PATHWAY	STRUCTURAL_CONSTITUENT_OF_MUSCLE	0.0
CHEMOKINE_RECEPTOR_BINDING	KEGG_FOCAL_ADHESION	0.01199453
BIOCARTA_IL7_PATHWAY	REACTOME_AXON_GUIDANCE	0.0
KEGG_TOLL_LIKE_RECEPTOR_SIGNALING_PATHWAY	NETPATH_B_CELL_RECEPTOR_PATHWAY_DOWN	0.0
CELLULAR_DEFENSE_RESPONSE	CORUM_55S_RIBOSOME,_MITOCHONDRIAL	0.00784609
LEUKOCYTE_ACTIVATION	NETPATH_T_CELL_RECEPTOR_PATHWAY	0.0
EXTRACELLULAR_MATRIX_PART	KEGG_ECM_RECEPTOR_INTERACTION	0.0
KEGG_HEMATOPOIETIC_CELL_LINEAGE	KEGG_SYSTEMIC_LUPUS_ERYTHEMATOSUS	0.00118424
NETPATH_IL_1_PATHWAY_DOWN	REACTOME_COSTIMULATION_BY_THE_CD28_FAMILY	0.0
BIOCARTA_LAIR_PATHWAY	NETPATH_IL_7_PATHWAY_DOWN	0.00776496
BIOCARTA_GRANULOCYTES_PATHWAY	REACTOME_G_ALPHA_I_SIGNALLING_EVENTS	0.00116561
NETPATH_EGFR1_PATHWAY_UP	NETPATH_IL_4_PATHWAY_DOWN	0.0
BIOCARTA_TCYTOTOXIC_PATHWAY	CELLULAR_DEFENSE_RESPONSE	0.01002739
KEGG_ECM_RECEPTOR_INTERACTION	REACTOME_DOWNSTREAM_TCR_SIGNALING	0.00497369
CYTOKINE_ACTIVITY	REACTOME_GENERATION_OF_SECOND_MESSENGER_MOLECULES	0.00513444
BASEMENT_MEMBRANE	POSITIVE_REGULATION_OF_CELL_CYCLE	0.02759325
BIOCARTA_GRANULOCYTES_PATHWAY	REACTOME_AXON_GUIDANCE	0.00289247
REACTOME_COLLAGEN_MEDIATED_ACTIVATION_CASCADE	RESPONSE_TO_OTHER_ORGANISM	0.00352772
BIOCARTA_GRANULOCYTES_PATHWAY	REACTOME_HEMOSTASIS	0.00701937
BIOCARTA_CTL_PATHWAY	BIOCARTA_LAIR_PATHWAY	0.00771693
LEUKOCYTE_ACTIVATION	REACTOME_G_ALPHA_I_SIGNALLING_EVENTS	0.0005016
BEHAVIOR	REACTOME_AXON_GUIDANCE	0.0
POSITIVE_REGULATION_OF_LYMPHOCYTE_ACTIVATION	REACTOME_G_ALPHA_I_SIGNALLING_EVENTS	0.00552821
KEGG_NOD_LIKE_RECEPTOR_SIGNALING_PATHWAY	NETPATH_IL_1_PATHWAY_UP	0.0
BEHAVIOR	REACTOME_HEMOSTASIS	0.0
POSITIVE_REGULATION_OF_IMMUNE_SYSTEM_PROCESS	RESPONSE_TO_OTHER_ORGANISM	6.474e-05
CELL_MATURATION	EXTRACELLULAR_MATRIX	0.00551701
KEGG_LYSOSOME	REACTOME_COSTIMULATION_BY_THE_CD28_FAMILY	0.00118346
EXTRACELLULAR_MATRIX_PART	REACTOME_PROTEOLYTIC_CLEAVAGE_OF_SNARE_COMPLEX_PROTEINS	0.00595567
CELLULAR_DEFENSE_RESPONSE	KEGG_HEMATOPOIETIC_CELL_LINEAGE	0.00029018
CHANNEL_REGULATOR_ACTIVITY	REACTOME_FORMATION_OF_PLATELET_PLUG	0.00168326
NETPATH_IL_1_PATHWAY_DOWN	NETPATH_KIT_RECEPTOR_PATHWAY_UP	0.0
NETPATH_IL_3_PATHWAY_UP	REACTOME_CLASS_A1_RHODOPSIN_LIKE_RECEPTORS	0.0
POSITIVE_REGULATION_OF_T_CELL_PROLIFERATION	REGULATION_OF_LYMPHOCYTE_ACTIVATION	0.01206989
CATION_HOMEOSTASIS	PROTEIN_DOMAIN_SPECIFIC_BINDING	0.00384963
CATION_HOMEOSTASIS	COLLAGEN	0.00115222
LYMPHOCYTE_ACTIVATION	REACTOME_AXON_GUIDANCE	0.00257188
REACTOME_CELL_SURFACE_INTERACTIONS_AT_THE_VASCULAR_WALL	REACTOME_G_ALPHA_I_SIGNALLING_EVENTS	0.01202948
CELLULAR_CATION_HOMEOSTASIS	KEGG_CHEMOKINE_SIGNALING_PATHWAY	0.0
KEGG_CHEMOKINE_SIGNALING_PATHWAY	REACTOME_BOTULINUM_NEUROTOXICITY	0.00681253
REACTOME_CHEMOKINE_RECEPTORS_BIND_CHEMOKINES	RESPONSE_TO_VIRUS	0.0
BIOCARTA_TCYTOTOXIC_PATHWAY	DEFENSE_RESPONSE	0.00884683
ION_HOMEOSTASIS	RESPONSE_TO_BIOTIC_STIMULUS	0.04386374
KEGG_CYTOKINE_CYTOKINE_RECEPTOR_INTERACTION	NETPATH_IL_4_PATHWAY_DOWN	0.0
KEGG_MATURITY_ONSET_DIABETES_OF_THE_YOUNG	POSITIVE_REGULATION_OF_CELL_PROLIFERATION	0.0056829
BIOCARTA_TCRA_PATHWAY	REACTOME_GENERATION_OF_SECOND_MESSENGER_MOLECULES	0.00078419
BIOCARTA_TOB1_PATHWAY	REACTOME_CELL_SURFACE_INTERACTIONS_AT_THE_VASCULAR_WALL	0.0114886
CHEMOKINE_RECEPTOR_BINDING	REACTOME_COSTIMULATION_BY_THE_CD28_FAMILY	0.01056881
REACTOME_INTEGRIN_CELL_SURFACE_INTERACTIONS	REACTOME_PD1_SIGNALING	0.01072475
POSITIVE_REGULATION_OF_T_CELL_ACTIVATION	REGULATION_OF_ANATOMICAL_STRUCTURE_MORPHOGENESIS	0.01046889
BIOCARTA_TOB1_PATHWAY	LOCOMOTORY_BEHAVIOR	0.09787962
BIOCARTA_IL7_PATHWAY	ION_HOMEOSTASIS	0.0176056
KEGG_SYSTEMIC_LUPUS_ERYTHEMATOSUS	NETPATH_IL_7_PATHWAY_DOWN	0.00473275
REACTOME_RNA_POLYMERASE_I_PROMOTER_OPENING	REGULATION_OF_I_KAPPAB_KINASE_NF_KAPPAB_CASCADE	0.00325204
BIOCARTA_TOB1_PATHWAY	REACTOME_INTEGRIN_CELL_SURFACE_INTERACTIONS	0.00494471
BIOCARTA_IL17_PATHWAY	PROTEIN_DOMAIN_SPECIFIC_BINDING	0.00675469
KEGG_ALLOGRAFT_REJECTION	KEGG_LEUKOCYTE_TRANSENDOTHELIAL_MIGRATION	0.00064956
BIOCARTA_CTL_PATHWAY	BIOCARTA_INFLAM_PATHWAY	0.0094829
KEGG_LYSOSOME	NETPATH_IL_2_PATHWAY_DOWN	0.00014092
CHEMICAL_HOMEOSTASIS	LOCOMOTORY_BEHAVIOR	0.0
KEGG_NATURAL_KILLER_CELL_MEDIATED_CYTOTOXICITY	KEGG_SMALL_CELL_LUNG_CANCER	0.0
BIOCARTA_IL17_PATHWAY	T_CELL_ACTIVATION	0.01584825
LEUKOCYTE_ACTIVATION	NETPATH_ID_PATHWAY_DOWN	0.01117498
CARBOXYPEPTIDASE_ACTIVITY	G_PROTEIN_COUPLED_RECEPTOR_BINDING	0.00663152
BIOCARTA_IL7_PATHWAY	REACTOME_RNA_POLYMERASE_I_PROMOTER_OPENING	0.0008291
KEGG_INTESTINAL_IMMUNE_NETWORK_FOR_IGA_PRODUCTION	REACTOME_CLASS_A1_RHODOPSIN_LIKE_RECEPTORS	0.0006841
NETPATH_KIT_RECEPTOR_PATHWAY_UP	PROTEINACEOUS_EXTRACELLULAR_MATRIX	0.01520358
REACTOME_INITIAL_TRIGGERING_OF_COMPLEMENT	REGULATION_OF_IMMUNE_SYSTEM_PROCESS	0.0
MUSCLE_CELL_DIFFERENTIATION	REACTOME_NCAM1_INTERACTIONS	0.00632058
CORUM_55S_RIBOSOME,_MITOCHONDRIAL	NETPATH_IL_4_PATHWAY_DOWN	0.00520686
KEGG_FOCAL_ADHESION	NETPATH_IL_3_PATHWAY_UP	0.01002297
DEVELOPMENTAL_MATURATION	PROTEINACEOUS_EXTRACELLULAR_MATRIX	0.00748636
POSITIVE_REGULATION_OF_MULTICELLULAR_ORGANISMAL_PROCESS	REGULATION_OF_IMMUNE_SYSTEM_PROCESS	0.00046514
COLLAGEN	KEGG_NATURAL_KILLER_CELL_MEDIATED_CYTOTOXICITY	0.00470866
KEGG_NATURAL_KILLER_CELL_MEDIATED_CYTOTOXICITY	KEGG_PRIMARY_IMMUNODEFICIENCY	0.0
CYTOKINE_ACTIVITY	NETPATH_IL_3_PATHWAY_UP	0.00083748
NETPATH_NOTCH_PATHWAY_UP	POSITIVE_REGULATION_OF_T_CELL_PROLIFERATION	0.00561639
NETPATH_IL_1_PATHWAY_DOWN	NETPATH_IL_1_PATHWAY_UP	0.0
NETPATH_IL_4_PATHWAY_DOWN	T_CELL_ACTIVATION	0.00393148
AUXILIARY_TRANSPORT_PROTEIN_ACTIVITY	REGULATION_OF_I_KAPPAB_KINASE_NF_KAPPAB_CASCADE	0.01063254
KEGG_INTESTINAL_IMMUNE_NETWORK_FOR_IGA_PRODUCTION	NETPATH_KIT_RECEPTOR_PATHWAY_UP	0.02229333
CELLULAR_DEFENSE_RESPONSE	NETPATH_T_CELL_RECEPTOR_PATHWAY_DOWN	0.00124757
REACTOME_INITIAL_TRIGGERING_OF_COMPLEMENT	T_CELL_ACTIVATION	0.00977613
AUXILIARY_TRANSPORT_PROTEIN_ACTIVITY	CELL_ACTIVATION	0.00435608
AUXILIARY_TRANSPORT_PROTEIN_ACTIVITY	REACTOME_NCAM1_INTERACTIONS	0.00450591
BIOCARTA_TCYTOTOXIC_PATHWAY	EXTERNAL_SIDE_OF_PLASMA_MEMBRANE	0.0070477
CARBOXYPEPTIDASE_ACTIVITY	CELL_ACTIVATION	0.0057939
BEHAVIOR	REACTOME_INITIAL_TRIGGERING_OF_COMPLEMENT	0.00466344
CELLULAR_DEFENSE_RESPONSE	REGULATION_OF_ANATOMICAL_STRUCTURE_MORPHOGENESIS	0.0139407
NETPATH_IL_6_PATHWAY_UP	REACTOME_PLATELET_ADHESION_TO_EXPOSED_COLLAGEN	0.00912005
KEGG_T_CELL_RECEPTOR_SIGNALING_PATHWAY	NETPATH_IL_7_PATHWAY_DOWN	0.00017931
BIOCARTA_INFLAM_PATHWAY	BIOCARTA_TOB1_PATHWAY	0.03923798
CARBOXYPEPTIDASE_ACTIVITY	REACTOME_PEPTIDE_LIGAND_BINDING_RECEPTORS	0.03171602
NETPATH_IL_5_PATHWAY_UP	REGULATION_OF_IMMUNE_SYSTEM_PROCESS	0.0
KEGG_NATURAL_KILLER_CELL_MEDIATED_CYTOTOXICITY	REGULATION_OF_ANATOMICAL_STRUCTURE_MORPHOGENESIS	0.00014844
NETPATH_KIT_RECEPTOR_PATHWAY_UP	RESPONSE_TO_VIRUS	0.00087434
CELLULAR_CATION_HOMEOSTASIS	CHEMICAL_HOMEOSTASIS	0.00949737
KEGG_ASTHMA	KEGG_ECM_RECEPTOR_INTERACTION	0.00253579
KEGG_SMALL_CELL_LUNG_CANCER	REGULATION_OF_T_CELL_ACTIVATION	0.01180844
CHEMOKINE_RECEPTOR_BINDING	REGULATION_OF_I_KAPPAB_KINASE_NF_KAPPAB_CASCADE	0.00759941
BIOCARTA_CYTOKINE_PATHWAY	NETPATH_B_CELL_RECEPTOR_PATHWAY	0.00614749
BIOCARTA_CTL_PATHWAY	KEGG_ASTHMA	0.00695243
NETPATH_IL_1_PATHWAY_DOWN	PROTEINACEOUS_EXTRACELLULAR_MATRIX	0.00037748
NETPATH_IL_4_PATHWAY_UP	RESPONSE_TO_OTHER_ORGANISM	0.0
IMMUNE_RESPONSE	KEGG_NOD_LIKE_RECEPTOR_SIGNALING_PATHWAY	0.0
CHEMOKINE_ACTIVITY	KEGG_ECM_RECEPTOR_INTERACTION	0.01657581
REACTOME_COSTIMULATION_BY_THE_CD28_FAMILY	REACTOME_NCAM1_INTERACTIONS	0.00320338
KEGG_MATURITY_ONSET_DIABETES_OF_THE_YOUNG	REACTOME_COSTIMULATION_BY_THE_CD28_FAMILY	0.00182213
BIOCARTA_CTLA4_PATHWAY	BIOCARTA_CYTOKINE_PATHWAY	0.0078628
BIOCARTA_CYTOKINE_PATHWAY	BIOCARTA_IL7_PATHWAY	0.00873963
KEGG_NOD_LIKE_RECEPTOR_SIGNALING_PATHWAY	LOCOMOTORY_BEHAVIOR	0.0
LOCOMOTORY_BEHAVIOR	NETPATH_IL_7_PATHWAY_DOWN	0.0011067
ION_HOMEOSTASIS	POSITIVE_REGULATION_OF_T_CELL_ACTIVATION	0.00984394
KEGG_LEISHMANIA_INFECTION	REACTOME_AXON_GUIDANCE	0.0
REACTOME_PLATELET_ADHESION_TO_EXPOSED_COLLAGEN	REGULATION_OF_T_CELL_ACTIVATION	0.00819402
CHANNEL_REGULATOR_ACTIVITY	NETPATH_ID_PATHWAY_DOWN	0.00593944
NETPATH_B_CELL_RECEPTOR_PATHWAY	REACTOME_RNA_POLYMERASE_I_PROMOTER_OPENING	0.0
KEGG_SYSTEMIC_LUPUS_ERYTHEMATOSUS	REACTOME_PLATELET_ADHESION_TO_EXPOSED_COLLAGEN	0.00055259
KEGG_ANTIGEN_PROCESSING_AND_PRESENTATION	KEGG_HEMATOPOIETIC_CELL_LINEAGE	0.00030949
EXTRACELLULAR_MATRIX_STRUCTURAL_CONSTITUENT	KEGG_VIRAL_MYOCARDITIS	0.00750758
BIOCARTA_CTLA4_PATHWAY	KEGG_HEMATOPOIETIC_CELL_LINEAGE	0.00531408
CHANNEL_REGULATOR_ACTIVITY	ION_HOMEOSTASIS	0.00326015
CYTOKINE_ACTIVITY	KEGG_LEISHMANIA_INFECTION	0.00367574
KEGG_NOD_LIKE_RECEPTOR_SIGNALING_PATHWAY	REACTOME_PEPTIDE_LIGAND_BINDING_RECEPTORS	0.0
CHEMICAL_HOMEOSTASIS	REACTOME_CHEMOKINE_RECEPTORS_BIND_CHEMOKINES	0.0
BIOCARTA_CTLA4_PATHWAY	RESPONSE_TO_VIRUS	0.00934638
BASEMENT_MEMBRANE	REACTOME_PLATELET_ADHESION_TO_EXPOSED_COLLAGEN	0.00615674
BIOCARTA_TH1TH2_PATHWAY	POSITIVE_REGULATION_OF_CELL_CYCLE	0.00690232
ION_HOMEOSTASIS	REACTOME_GENERATION_OF_SECOND_MESSENGER_MOLECULES	0.00823459
REACTOME_IMMUNOREGULATORY_INTERACTIONS_BETWEEN_A_LYMPHOID_AND_A_NON_LYMPHOID_CELL	REACTOME_TRANSLOCATION_OF_ZAP70_TO_IMMUNOLOGICAL_SYNAPSE	0.02986417
KEGG_FOCAL_ADHESION	REACTOME_COLLAGEN_MEDIATED_ACTIVATION_CASCADE	0.0
CATION_HOMEOSTASIS	LOCOMOTORY_BEHAVIOR	0.0
BIOCARTA_IL17_PATHWAY	CATION_HOMEOSTASIS	0.01034455
KEGG_SYSTEMIC_LUPUS_ERYTHEMATOSUS	LOCOMOTORY_BEHAVIOR	0.0
NEUROTRANSMITTER_BINDING	REACTOME_SIGNALING_BY_PDGF	0.00032735
COLLAGEN	REACTOME_IMMUNOREGULATORY_INTERACTIONS_BETWEEN_A_LYMPHOID_AND_A_NON_LYMPHOID_CELL	0.00959082
KEGG_ALLOGRAFT_REJECTION	KEGG_T_CELL_RECEPTOR_SIGNALING_PATHWAY	0.00097254
POSITIVE_REGULATION_OF_IMMUNE_SYSTEM_PROCESS	REACTOME_DOWNSTREAM_TCR_SIGNALING	0.0
BIOCARTA_CTL_PATHWAY	REACTOME_GENERATION_OF_SECOND_MESSENGER_MOLECULES	0.01919815
BIOCARTA_CTL_PATHWAY	NETPATH_IL_5_PATHWAY_UP	0.00281747
REACTOME_GENERATION_OF_SECOND_MESSENGER_MOLECULES	ST_T_CELL_SIGNAL_TRANSDUCTION	0.01792505
REACTOME_PLATELET_ACTIVATION	REACTOME_RNA_POLYMERASE_I_PROMOTER_OPENING	0.00330154
PROTEIN_DOMAIN_SPECIFIC_BINDING	REACTOME_FORMATION_OF_PLATELET_PLUG	0.0
BIOCARTA_CTLA4_PATHWAY	CELLULAR_DEFENSE_RESPONSE	0.0209478
REACTOME_COSTIMULATION_BY_THE_CD28_FAMILY	RESPONSE_TO_VIRUS	0.00179112
NEUROPEPTIDE_BINDING	REACTOME_SIGNALING_BY_PDGF	0.01048474
BIOCARTA_CTL_PATHWAY	POSITIVE_REGULATION_OF_IMMUNE_SYSTEM_PROCESS	0.00372952
DEVELOPMENTAL_MATURATION	KEGG_NATURAL_KILLER_CELL_MEDIATED_CYTOTOXICITY	2.837e-05
KEGG_ALLOGRAFT_REJECTION	KEGG_SYSTEMIC_LUPUS_ERYTHEMATOSUS	0.00812649
BIOCARTA_CTLA4_PATHWAY	REACTOME_RNA_POLYMERASE_I_PROMOTER_OPENING	0.00906246
BIOCARTA_CTLA4_PATHWAY	BIOCARTA_GRANULOCYTES_PATHWAY	0.0102821
G_PROTEIN_COUPLED_RECEPTOR_BINDING	ION_HOMEOSTASIS	0.0
NETPATH_T_CELL_RECEPTOR_PATHWAY	POSITIVE_REGULATION_OF_MULTICELLULAR_ORGANISMAL_PROCESS	0.0
ION_HOMEOSTASIS	NETPATH_EGFR1_PATHWAY_UP	0.0
BIOCARTA_TCRA_PATHWAY	KEGG_LEUKOCYTE_TRANSENDOTHELIAL_MIGRATION	0.00034356
LYMPHOCYTE_ACTIVATION	RESPONSE_TO_VIRUS	0.01366076
KEGG_T_CELL_RECEPTOR_SIGNALING_PATHWAY	NETPATH_IL_1_PATHWAY_UP	0.0
KEGG_SMALL_CELL_LUNG_CANCER	REACTOME_COLLAGEN_MEDIATED_ACTIVATION_CASCADE	0.0
NETPATH_IL_5_PATHWAY_UP	POSITIVE_REGULATION_OF_T_CELL_PROLIFERATION	0.00577738
BIOCARTA_TH1TH2_PATHWAY	KEGG_TOLL_LIKE_RECEPTOR_SIGNALING_PATHWAY	0.00355515
BEHAVIOR	RESPONSE_TO_VIRUS	0.0
CYTOKINE_ACTIVITY	POSITIVE_REGULATION_OF_T_CELL_PROLIFERATION	0.03064938
KEGG_TYPE_I_DIABETES_MELLITUS	REACTOME_NCAM1_INTERACTIONS	0.00768655
BIOCARTA_AMI_PATHWAY	NETPATH_IL_6_PATHWAY_UP	4.02e-06
KEGG_ALLOGRAFT_REJECTION	NETPATH_B_CELL_RECEPTOR_PATHWAY_DOWN	0.0018166
COLLAGEN	G_PROTEIN_COUPLED_RECEPTOR_BINDING	0.00384602
REACTOME_CLASS_A1_RHODOPSIN_LIKE_RECEPTORS	REGULATION_OF_T_CELL_ACTIVATION	0.00276911
NETPATH_IL_4_PATHWAY_DOWN	REGULATION_OF_LYMPHOCYTE_ACTIVATION	0.00631625
CELL_ACTIVATION	KEGG_ASTHMA	0.01048475
BIOCARTA_TCRA_PATHWAY	REACTOME_INTEGRIN_CELL_SURFACE_INTERACTIONS	0.00014098
NETPATH_IL_4_PATHWAY_DOWN	REACTOME_CHEMOKINE_RECEPTORS_BIND_CHEMOKINES	0.000253
NETPATH_EGFR1_PATHWAY_UP	NETPATH_T_CELL_RECEPTOR_PATHWAY_DOWN	0.0
BIOCARTA_IL17_PATHWAY	REACTOME_DOWNSTREAM_TCR_SIGNALING	0.008458
BIOCARTA_TCRA_PATHWAY	POSITIVE_REGULATION_OF_CELL_CYCLE	0.00742478
NETPATH_IL_5_PATHWAY_UP	NETPATH_IL_6_PATHWAY_UP	0.0
POSITIVE_REGULATION_OF_T_CELL_ACTIVATION	REACTOME_GENERATION_OF_SECOND_MESSENGER_MOLECULES	0.00239269
CORUM_55S_RIBOSOME,_MITOCHONDRIAL	KEGG_NOD_LIKE_RECEPTOR_SIGNALING_PATHWAY	0.00457289
KEGG_TYPE_I_DIABETES_MELLITUS	LYMPHOCYTE_ACTIVATION	0.00475208
CYTOKINE_ACTIVITY	REACTOME_PHOSPHORYLATION_OF_CD3_AND_TCR_ZETA_CHAINS	0.00879703
KEGG_T_CELL_RECEPTOR_SIGNALING_PATHWAY	REACTOME_CELL_SURFACE_INTERACTIONS_AT_THE_VASCULAR_WALL	0.0
BEHAVIOR	REACTOME_PHOSPHORYLATION_OF_CD3_AND_TCR_ZETA_CHAINS	0.03790638
NETPATH_IL_5_PATHWAY_UP	NETPATH_IL_7_PATHWAY_DOWN	0.00020863
REACTOME_RNA_POLYMERASE_I_PROMOTER_OPENING	REACTOME_TRANSLOCATION_OF_ZAP70_TO_IMMUNOLOGICAL_SYNAPSE	0.00992572
BEHAVIOR	BIOCARTA_IL17_PATHWAY	0.01344963
BIOCARTA_TCRA_PATHWAY	NETPATH_IL_6_PATHWAY_UP	0.00388292
BIOCARTA_CTL_PATHWAY	REACTOME_SEMAPHORIN_INTERACTIONS	0.00427058
CELL_ACTIVATION	NETPATH_IL_3_PATHWAY_UP	0.00083731
CHEMICAL_HOMEOSTASIS	NETPATH_ID_PATHWAY_DOWN	0.00117733
NETPATH_IL_7_PATHWAY_DOWN	REACTOME_SEMAPHORIN_INTERACTIONS	0.00116447
REACTOME_NCAM1_INTERACTIONS	REACTOME_PROTEOLYTIC_CLEAVAGE_OF_SNARE_COMPLEX_PROTEINS	0.00751193
KEGG_ALLOGRAFT_REJECTION	REACTOME_HEMOSTASIS	8.731e-05
REACTOME_PHOSPHORYLATION_OF_CD3_AND_TCR_ZETA_CHAINS	RESPONSE_TO_BIOTIC_STIMULUS	0.00900074
BIOCARTA_CTL_PATHWAY	KEGG_INTESTINAL_IMMUNE_NETWORK_FOR_IGA_PRODUCTION	0.00677428
KEGG_LYSOSOME	KEGG_TOLL_LIKE_RECEPTOR_SIGNALING_PATHWAY	0.00058272
REACTOME_CELL_SURFACE_INTERACTIONS_AT_THE_VASCULAR_WALL	REACTOME_CHEMOKINE_RECEPTORS_BIND_CHEMOKINES	0.04559072
REACTOME_CELL_SURFACE_INTERACTIONS_AT_THE_VASCULAR_WALL	ST_T_CELL_SIGNAL_TRANSDUCTION	0.0
BIOCARTA_THELPER_PATHWAY	REGULATION_OF_I_KAPPAB_KINASE_NF_KAPPAB_CASCADE	0.00950518
KEGG_ECM_RECEPTOR_INTERACTION	POSITIVE_REGULATION_OF_CELL_PROLIFERATION	0.0
KEGG_GRAFT_VERSUS_HOST_DISEASE	RESPONSE_TO_BIOTIC_STIMULUS	0.01058463
CHEMOKINE_RECEPTOR_BINDING	REACTOME_GENERATION_OF_SECOND_MESSENGER_MOLECULES	0.01146212
NETPATH_IL_5_PATHWAY_UP	REACTOME_DOWNSTREAM_TCR_SIGNALING	0.0
NETPATH_IL_2_PATHWAY_DOWN	REACTOME_SYNTHESIS_OF_BILE_ACIDS_AND_BILE_SALTS_VIA_24_HYDROXYCHOLESTEROL	0.00593964
BIOCARTA_AMI_PATHWAY	REACTOME_CLASS_A1_RHODOPSIN_LIKE_RECEPTORS	9.61e-06
NEUROTRANSMITTER_BINDING	PROTEIN_DOMAIN_SPECIFIC_BINDING	0.00080202
LYMPHOCYTE_ACTIVATION	NETPATH_IL_7_PATHWAY_DOWN	0.00817746
BIOCARTA_TCRA_PATHWAY	REACTOME_PD1_SIGNALING	0.01501913
CHANNEL_REGULATOR_ACTIVITY	REACTOME_TCR_SIGNALING	0.00581025
BIOCARTA_GRANULOCYTES_PATHWAY	REACTOME_CHEMOKINE_RECEPTORS_BIND_CHEMOKINES	0.00377297
KEGG_ANTIGEN_PROCESSING_AND_PRESENTATION	REGULATION_OF_T_CELL_ACTIVATION	0.00578202
PROTEINACEOUS_EXTRACELLULAR_MATRIX	REACTOME_GENERATION_OF_SECOND_MESSENGER_MOLECULES	0.01051264
KEGG_CYTOSOLIC_DNA_SENSING_PATHWAY	LOCOMOTORY_BEHAVIOR	0.00021004
IMMUNOLOGICAL_SYNAPSE	REACTOME_RNA_POLYMERASE_I_PROMOTER_OPENING	0.00509427
KEGG_CELL_ADHESION_MOLECULES_CAMS	POSITIVE_REGULATION_OF_T_CELL_ACTIVATION	0.01056439
NETPATH_IL_4_PATHWAY_DOWN	REACTOME_BOTULINUM_NEUROTOXICITY	0.01854472
KEGG_INTESTINAL_IMMUNE_NETWORK_FOR_IGA_PRODUCTION	REACTOME_PLATELET_ADHESION_TO_EXPOSED_COLLAGEN	0.00967153
BIOCARTA_CTL_PATHWAY	REACTOME_TRANSLOCATION_OF_ZAP70_TO_IMMUNOLOGICAL_SYNAPSE	0.03156297
CELLULAR_DEFENSE_RESPONSE	KEGG_RIG_I_LIKE_RECEPTOR_SIGNALING_PATHWAY	0.0065009
BIOCARTA_LAIR_PATHWAY	T_CELL_ACTIVATION	0.01098739
ION_HOMEOSTASIS	KEGG_CHEMOKINE_SIGNALING_PATHWAY	0.0
BIOCARTA_CTLA4_PATHWAY	REACTOME_COLLAGEN_MEDIATED_ACTIVATION_CASCADE	0.00192425
KEGG_T_CELL_RECEPTOR_SIGNALING_PATHWAY	POSITIVE_REGULATION_OF_IMMUNE_SYSTEM_PROCESS	0.0
BIOCARTA_TCRA_PATHWAY	EXTERNAL_SIDE_OF_PLASMA_MEMBRANE	0.010642
KEGG_SMALL_CELL_LUNG_CANCER	REGULATION_OF_ANATOMICAL_STRUCTURE_MORPHOGENESIS	0.00038904
AUXILIARY_TRANSPORT_PROTEIN_ACTIVITY	REACTOME_GENERATION_OF_SECOND_MESSENGER_MOLECULES	0.00666646
REACTOME_PD1_SIGNALING	REACTOME_TCR_SIGNALING	0.00241601
BIOCARTA_CTLA4_PATHWAY	CHEMOKINE_RECEPTOR_BINDING	0.00991075
KEGG_LYSOSOME	RESPONSE_TO_OTHER_ORGANISM	0.00248011
REACTOME_CLASS_A1_RHODOPSIN_LIKE_RECEPTORS	REGULATION_OF_IMMUNE_SYSTEM_PROCESS	0.00059567
BIOCARTA_IL17_PATHWAY	RESPONSE_TO_BIOTIC_STIMULUS	0.00352344
KEGG_NATURAL_KILLER_CELL_MEDIATED_CYTOTOXICITY	REACTOME_NCAM1_INTERACTIONS	0.00400943
KEGG_ANTIGEN_PROCESSING_AND_PRESENTATION	REACTOME_INITIAL_TRIGGERING_OF_COMPLEMENT	0.00804442
CELL_MATURATION	REACTOME_FORMATION_OF_PLATELET_PLUG	0.0
NEUROPEPTIDE_BINDING	REACTOME_IMMUNOREGULATORY_INTERACTIONS_BETWEEN_A_LYMPHOID_AND_A_NON_LYMPHOID_CELL	0.00584285
NETPATH_B_CELL_RECEPTOR_PATHWAY_DOWN	REACTOME_HEMOSTASIS	0.0
REACTOME_PLATELET_ACTIVATION	ST_T_CELL_SIGNAL_TRANSDUCTION	0.0
KEGG_AUTOIMMUNE_THYROID_DISEASE	KEGG_NOD_LIKE_RECEPTOR_SIGNALING_PATHWAY	0.00159552
REACTOME_PLATELET_ADHESION_TO_EXPOSED_COLLAGEN	REGULATION_OF_ANATOMICAL_STRUCTURE_MORPHOGENESIS	0.00586715
KEGG_CELL_ADHESION_MOLECULES_CAMS	KEGG_T_CELL_RECEPTOR_SIGNALING_PATHWAY	0.01489798
BASEMENT_MEMBRANE	KEGG_TOLL_LIKE_RECEPTOR_SIGNALING_PATHWAY	0.00845043
POSITIVE_REGULATION_OF_T_CELL_ACTIVATION	REACTOME_PD1_SIGNALING	0.00955049
NETPATH_B_CELL_RECEPTOR_PATHWAY_DOWN	POSITIVE_REGULATION_OF_LYMPHOCYTE_ACTIVATION	0.00328425
GABA_RECEPTOR_ACTIVITY	REACTOME_COLLAGEN_MEDIATED_ACTIVATION_CASCADE	0.00756189
REACTOME_TCR_SIGNALING	REGULATION_OF_I_KAPPAB_KINASE_NF_KAPPAB_CASCADE	0.0
REACTOME_PHOSPHORYLATION_OF_CD3_AND_TCR_ZETA_CHAINS	REGULATION_OF_T_CELL_ACTIVATION	0.00639837
KEGG_LYSOSOME	NETPATH_ID_PATHWAY_DOWN	0.00938135
KEGG_FOCAL_ADHESION	REACTOME_PD1_SIGNALING	0.00552346
ION_HOMEOSTASIS	REACTOME_TRANSLOCATION_OF_ZAP70_TO_IMMUNOLOGICAL_SYNAPSE	0.00838912
EXTRACELLULAR_MATRIX_PART	REACTOME_SIGNALING_BY_PDGF	0.00171274
KEGG_ECM_RECEPTOR_INTERACTION	REACTOME_CLASS_A1_RHODOPSIN_LIKE_RECEPTORS	0.0
BIOCARTA_TH1TH2_PATHWAY	REACTOME_AXON_GUIDANCE	0.00624188
BIOCARTA_GRANULOCYTES_PATHWAY	KEGG_RIG_I_LIKE_RECEPTOR_SIGNALING_PATHWAY	0.00252716
REACTOME_PEPTIDE_LIGAND_BINDING_RECEPTORS	REGULATION_OF_I_KAPPAB_KINASE_NF_KAPPAB_CASCADE	0.00865167
EXTRACELLULAR_MATRIX_STRUCTURAL_CONSTITUENT	NETPATH_IL_1_PATHWAY_DOWN	0.00023627
NETPATH_T_CELL_RECEPTOR_PATHWAY	REACTOME_GENERATION_OF_SECOND_MESSENGER_MOLECULES	0.0
KEGG_LEUKOCYTE_TRANSENDOTHELIAL_MIGRATION	REACTOME_IMMUNOREGULATORY_INTERACTIONS_BETWEEN_A_LYMPHOID_AND_A_NON_LYMPHOID_CELL	0.00994605
REACTOME_DOWNSTREAM_TCR_SIGNALING	REACTOME_INTEGRIN_CELL_SURFACE_INTERACTIONS	0.0
REACTOME_CHEMOKINE_RECEPTORS_BIND_CHEMOKINES	REGULATION_OF_RESPONSE_TO_STIMULUS	0.00320702
NETPATH_B_CELL_RECEPTOR_PATHWAY	PROTEINACEOUS_EXTRACELLULAR_MATRIX	0.00689132
BIOCARTA_INFLAM_PATHWAY	KEGG_SYSTEMIC_LUPUS_ERYTHEMATOSUS	0.00701232
POSITIVE_REGULATION_OF_CELL_CYCLE	ST_T_CELL_SIGNAL_TRANSDUCTION	0.01509337
REACTOME_COLLAGEN_MEDIATED_ACTIVATION_CASCADE	REGULATION_OF_RESPONSE_TO_STIMULUS	0.0
BIOCARTA_THELPER_PATHWAY	KEGG_GRAFT_VERSUS_HOST_DISEASE	0.00936165
REACTOME_PLATELET_ACTIVATION	REGULATION_OF_RESPONSE_TO_STIMULUS	0.0
BIOCARTA_CTL_PATHWAY	REACTOME_CELL_SURFACE_INTERACTIONS_AT_THE_VASCULAR_WALL	0.00219392
CHANNEL_REGULATOR_ACTIVITY	STRUCTURAL_CONSTITUENT_OF_MUSCLE	0.00904819
REACTOME_PROTEOLYTIC_CLEAVAGE_OF_SNARE_COMPLEX_PROTEINS	REGULATION_OF_I_KAPPAB_KINASE_NF_KAPPAB_CASCADE	0.01911068
KEGG_ECM_RECEPTOR_INTERACTION	KEGG_TOLL_LIKE_RECEPTOR_SIGNALING_PATHWAY	0.19895899
NEUROTRANSMITTER_BINDING	T_CELL_PROLIFERATION	0.00764398
CELLULAR_CATION_HOMEOSTASIS	CELL_ACTIVATION	0.00098607
NETPATH_B_CELL_RECEPTOR_PATHWAY	NETPATH_IL_1_PATHWAY_UP	0.0
NETPATH_IL_3_PATHWAY_UP	REACTOME_DOWNSTREAM_TCR_SIGNALING	0.00024237
IMMUNE_RESPONSE	NETPATH_IL_3_PATHWAY_UP	0.0
IMMUNOLOGICAL_SYNAPSE	POSITIVE_REGULATION_OF_CELL_PROLIFERATION	0.00065116
BIOCARTA_CTL_PATHWAY	REACTOME_PD1_SIGNALING	0.02674317
NETPATH_EGFR1_PATHWAY_UP	REACTOME_PLATELET_ADHESION_TO_EXPOSED_COLLAGEN	0.00026051
POSITIVE_REGULATION_OF_MULTICELLULAR_ORGANISMAL_PROCESS	REACTOME_INITIAL_TRIGGERING_OF_COMPLEMENT	0.0
BEHAVIOR	KEGG_CELL_ADHESION_MOLECULES_CAMS	0.00898669
CHANNEL_REGULATOR_ACTIVITY	KEGG_T_CELL_RECEPTOR_SIGNALING_PATHWAY	0.00452421
PROTEIN_DOMAIN_SPECIFIC_BINDING	REACTOME_SIGNALING_BY_PDGF	0.0
KEGG_CYTOKINE_CYTOKINE_RECEPTOR_INTERACTION	NETPATH_IL_4_PATHWAY_UP	0.0
CHEMOKINE_ACTIVITY	REACTOME_PHOSPHORYLATION_OF_CD3_AND_TCR_ZETA_CHAINS	0.01287961
NEUROPEPTIDE_BINDING	RESPONSE_TO_BIOTIC_STIMULUS	0.005977
KEGG_LEUKOCYTE_TRANSENDOTHELIAL_MIGRATION	NETPATH_IL_4_PATHWAY_UP	0.0
DEFENSE_RESPONSE	T_CELL_ACTIVATION	0.01074482
KEGG_VIRAL_MYOCARDITIS	NETPATH_KIT_RECEPTOR_PATHWAY_UP	0.00158069
NETPATH_IL_4_PATHWAY_UP	REACTOME_FORMATION_OF_PLATELET_PLUG	0.0
CHEMICAL_HOMEOSTASIS	REACTOME_G_ALPHA_I_SIGNALLING_EVENTS	0.0
BIOCARTA_TCRA_PATHWAY	NETPATH_IL_1_PATHWAY_DOWN	0.00819876
NETPATH_IL_4_PATHWAY_UP	REACTOME_INTEGRIN_CELL_SURFACE_INTERACTIONS	0.0
BIOCARTA_INFLAM_PATHWAY	CHEMOKINE_RECEPTOR_BINDING	0.00654301
DEFENSE_RESPONSE	REACTOME_TRANSLOCATION_OF_ZAP70_TO_IMMUNOLOGICAL_SYNAPSE	0.01552729
POSITIVE_REGULATION_OF_CELL_PROLIFERATION	REACTOME_P2Y_RECEPTORS	0.00889188
POSITIVE_REGULATION_OF_IMMUNE_SYSTEM_PROCESS	T_CELL_ACTIVATION	0.00264969
KEGG_ASTHMA	REACTOME_PHOSPHORYLATION_OF_CD3_AND_TCR_ZETA_CHAINS	0.00841195
KEGG_INTESTINAL_IMMUNE_NETWORK_FOR_IGA_PRODUCTION	KEGG_RIG_I_LIKE_RECEPTOR_SIGNALING_PATHWAY	0.0
KEGG_INTESTINAL_IMMUNE_NETWORK_FOR_IGA_PRODUCTION	PROTEIN_DOMAIN_SPECIFIC_BINDING	0.00208384
REACTOME_CLASS_A1_RHODOPSIN_LIKE_RECEPTORS	REGULATION_OF_ANATOMICAL_STRUCTURE_MORPHOGENESIS	0.01549661
BASEMENT_MEMBRANE	KEGG_AUTOIMMUNE_THYROID_DISEASE	0.00396226
POSITIVE_REGULATION_OF_MULTICELLULAR_ORGANISMAL_PROCESS	PROTEIN_DOMAIN_SPECIFIC_BINDING	0.0
KEGG_T_CELL_RECEPTOR_SIGNALING_PATHWAY	NETPATH_IL_3_PATHWAY_UP	0.00156821
KEGG_ECM_RECEPTOR_INTERACTION	REACTOME_IMMUNOREGULATORY_INTERACTIONS_BETWEEN_A_LYMPHOID_AND_A_NON_LYMPHOID_CELL	0.00037719
DEVELOPMENTAL_MATURATION	NETPATH_IL_3_PATHWAY_UP	0.01130947
DEFENSE_RESPONSE	NETPATH_IL_1_PATHWAY_UP	0.0
POSITIVE_REGULATION_OF_CELL_CYCLE	REACTOME_SEMAPHORIN_INTERACTIONS	0.00267031
KEGG_INTESTINAL_IMMUNE_NETWORK_FOR_IGA_PRODUCTION	NETPATH_IL_4_PATHWAY_DOWN	0.01415341
BIOCARTA_CTLA4_PATHWAY	KEGG_SYSTEMIC_LUPUS_ERYTHEMATOSUS	0.00168836
NETPATH_EGFR1_PATHWAY_UP	REACTOME_TCR_SIGNALING	0.0
AUXILIARY_TRANSPORT_PROTEIN_ACTIVITY	BIOCARTA_NO2IL12_PATHWAY	0.00586182
BIOCARTA_NO2IL12_PATHWAY	REACTOME_GENERATION_OF_SECOND_MESSENGER_MOLECULES	0.01943544
BEHAVIOR	KEGG_GRAFT_VERSUS_HOST_DISEASE	0.0061317
EXTRACELLULAR_MATRIX	KEGG_CELL_ADHESION_MOLECULES_CAMS	0.06893045
BIOCARTA_IL17_PATHWAY	POSITIVE_REGULATION_OF_T_CELL_ACTIVATION	0.00887899
PROTEINACEOUS_EXTRACELLULAR_MATRIX	REACTOME_DOWNSTREAM_TCR_SIGNALING	0.00685875
BIOCARTA_TOB1_PATHWAY	CHEMOKINE_ACTIVITY	0.00863226
KEGG_SMALL_CELL_LUNG_CANCER	REACTOME_HEMOSTASIS	0.0
KEGG_PRIMARY_IMMUNODEFICIENCY	REACTOME_PLATELET_ADHESION_TO_EXPOSED_COLLAGEN	0.00104679
KEGG_NOD_LIKE_RECEPTOR_SIGNALING_PATHWAY	PROTEIN_DOMAIN_SPECIFIC_BINDING	0.0
COLLAGEN	KEGG_ASTHMA	0.00939422
KEGG_RIG_I_LIKE_RECEPTOR_SIGNALING_PATHWAY	REACTOME_AXON_GUIDANCE	0.0
CARBOXYPEPTIDASE_ACTIVITY	DEFENSE_RESPONSE	0.00856607
BIOCARTA_CTLA4_PATHWAY	KEGG_RIG_I_LIKE_RECEPTOR_SIGNALING_PATHWAY	0.00391916
BIOCARTA_NO2IL12_PATHWAY	KEGG_ASTHMA	0.0083238
KEGG_NOD_LIKE_RECEPTOR_SIGNALING_PATHWAY	REACTOME_TCR_SIGNALING	0.0
REGULATION_OF_PHOSPHORYLATION	REGULATION_OF_RESPONSE_TO_STIMULUS	5.124e-05
NETPATH_ID_PATHWAY_DOWN	NETPATH_T_CELL_RECEPTOR_PATHWAY	0.0010519
AUXILIARY_TRANSPORT_PROTEIN_ACTIVITY	PROTEIN_DOMAIN_SPECIFIC_BINDING	0.00222598
BIOCARTA_CTLA4_PATHWAY	BIOCARTA_NO2IL12_PATHWAY	0.01026208
BIOCARTA_LAIR_PATHWAY	NETPATH_IL_4_PATHWAY_UP	0.00516614
NETPATH_EGFR1_PATHWAY_UP	POSITIVE_REGULATION_OF_CELL_CYCLE	0.05631077
KEGG_LEUKOCYTE_TRANSENDOTHELIAL_MIGRATION	LOCOMOTORY_BEHAVIOR	0.0
BASEMENT_MEMBRANE	NETPATH_B_CELL_RECEPTOR_PATHWAY	0.01300176
REACTOME_AXON_GUIDANCE	REACTOME_COSTIMULATION_BY_THE_CD28_FAMILY	0.0
BASEMENT_MEMBRANE	REACTOME_GENERATION_OF_SECOND_MESSENGER_MOLECULES	0.00865196
BIOCARTA_IL7_PATHWAY	KEGG_GRAFT_VERSUS_HOST_DISEASE	0.01052327
REACTOME_CHEMOKINE_RECEPTORS_BIND_CHEMOKINES	REACTOME_INTEGRIN_CELL_SURFACE_INTERACTIONS	0.00750441
IMMUNE_RESPONSE	REACTOME_CLASS_A1_RHODOPSIN_LIKE_RECEPTORS	0.0
KEGG_AUTOIMMUNE_THYROID_DISEASE	NETPATH_IL_2_PATHWAY_DOWN	0.00106838
BIOCARTA_NO2IL12_PATHWAY	REACTOME_HEMOSTASIS	0.0
CATION_HOMEOSTASIS	CYTOKINE_ACTIVITY	0.0
KEGG_SMALL_CELL_LUNG_CANCER	NETPATH_B_CELL_RECEPTOR_PATHWAY_DOWN	0.0
BIOCARTA_CYTOKINE_PATHWAY	NETPATH_IL_3_PATHWAY_UP	0.00114923
BIOCARTA_CTLA4_PATHWAY	PROTEIN_DOMAIN_SPECIFIC_BINDING	0.00012569
BIOCARTA_ACE2_PATHWAY	CELLULAR_CATION_HOMEOSTASIS	0.0
CELLULAR_DEFENSE_RESPONSE	KEGG_ALLOGRAFT_REJECTION	0.00894203
G_PROTEIN_COUPLED_RECEPTOR_BINDING	NETPATH_IL_3_PATHWAY_UP	0.00032259
BIOCARTA_CYTOKINE_PATHWAY	NETPATH_B_CELL_RECEPTOR_PATHWAY_DOWN	0.00120038
EXTRACELLULAR_MATRIX_STRUCTURAL_CONSTITUENT	KEGG_HEMATOPOIETIC_CELL_LINEAGE	0.0075003
CELL_ACTIVATION	NETPATH_B_CELL_RECEPTOR_PATHWAY	0.0
BASEMENT_MEMBRANE	NETPATH_IL_3_PATHWAY_UP	0.01343832
CYTOKINE_ACTIVITY	REACTOME_TRANSLOCATION_OF_ZAP70_TO_IMMUNOLOGICAL_SYNAPSE	0.00983569
BASEMENT_MEMBRANE	EXTRACELLULAR_MATRIX_PART	0.00419452
CHEMICAL_HOMEOSTASIS	KEGG_CYTOKINE_CYTOKINE_RECEPTOR_INTERACTION	0.0
REACTOME_INTEGRIN_CELL_SURFACE_INTERACTIONS	REACTOME_PEPTIDE_LIGAND_BINDING_RECEPTORS	0.0
BIOCARTA_TH1TH2_PATHWAY	REACTOME_SEMAPHORIN_INTERACTIONS	0.00394436
IMMUNE_RESPONSE	KEGG_RETINOL_METABOLISM	0.00455416
REACTOME_PD1_SIGNALING	REACTOME_SIGNALING_BY_PDGF	0.00036019
REACTOME_IMMUNOREGULATORY_INTERACTIONS_BETWEEN_A_LYMPHOID_AND_A_NON_LYMPHOID_CELL	REGULATION_OF_PHOSPHORYLATION	0.01732085
BIOCARTA_NO2IL12_PATHWAY	POSITIVE_REGULATION_OF_CELL_PROLIFERATION	0.00237271
BIOCARTA_CYTOKINE_PATHWAY	POSITIVE_REGULATION_OF_T_CELL_PROLIFERATION	0.00986333
NETPATH_NOTCH_PATHWAY_UP	REGULATION_OF_IMMUNE_SYSTEM_PROCESS	4.609e-05
COLLAGEN	POSITIVE_REGULATION_OF_CELL_PROLIFERATION	0.00572993
NETPATH_EGFR1_PATHWAY_UP	REACTOME_COSTIMULATION_BY_THE_CD28_FAMILY	0.0
BEHAVIOR	NEUROTRANSMITTER_BINDING	0.00568659
KEGG_NOD_LIKE_RECEPTOR_SIGNALING_PATHWAY	NETPATH_NOTCH_PATHWAY_UP	0.0
KEGG_ANTIGEN_PROCESSING_AND_PRESENTATION	NETPATH_B_CELL_RECEPTOR_PATHWAY_DOWN	0.0
KEGG_PRIMARY_IMMUNODEFICIENCY	REACTOME_INTEGRIN_CELL_SURFACE_INTERACTIONS	0.00043527
NETPATH_IL_4_PATHWAY_DOWN	NETPATH_T_CELL_RECEPTOR_PATHWAY	0.0
POSITIVE_REGULATION_OF_IMMUNE_SYSTEM_PROCESS	RESPONSE_TO_VIRUS	0.0069414
BIOCARTA_AMI_PATHWAY	KEGG_CELL_ADHESION_MOLECULES_CAMS	0.00191788
REACTOME_IMMUNOREGULATORY_INTERACTIONS_BETWEEN_A_LYMPHOID_AND_A_NON_LYMPHOID_CELL	REACTOME_NCAM1_INTERACTIONS	0.01393486
KEGG_LYSOSOME	NETPATH_B_CELL_RECEPTOR_PATHWAY	8.96e-05
EXTRACELLULAR_MATRIX_STRUCTURAL_CONSTITUENT	NETPATH_IL_4_PATHWAY_DOWN	0.00489383
BIOCARTA_TH1TH2_PATHWAY	REACTOME_DOWNSTREAM_TCR_SIGNALING	0.0051315
BIOCARTA_LAIR_PATHWAY	REACTOME_DOWNSTREAM_TCR_SIGNALING	0.00481883
KEGG_HEMATOPOIETIC_CELL_LINEAGE	ST_T_CELL_SIGNAL_TRANSDUCTION	0.82346786
CHEMICAL_HOMEOSTASIS	REGULATION_OF_IMMUNE_SYSTEM_PROCESS	0.00085774
PROTEINACEOUS_EXTRACELLULAR_MATRIX	REACTOME_COSTIMULATION_BY_THE_CD28_FAMILY	0.00840544
BIOCARTA_TCRA_PATHWAY	REGULATION_OF_LYMPHOCYTE_ACTIVATION	0.00387031
DEVELOPMENTAL_MATURATION	KEGG_INTESTINAL_IMMUNE_NETWORK_FOR_IGA_PRODUCTION	0.00987233
NETPATH_IL_7_PATHWAY_DOWN	RESPONSE_TO_VIRUS	0.00822126
NETPATH_ID_PATHWAY_DOWN	NETPATH_IL_1_PATHWAY_UP	0.00024805
IMMUNOLOGICAL_SYNAPSE	T_CELL_ACTIVATION	0.00492419
LEUKOCYTE_ACTIVATION	REACTOME_DOWNSTREAM_TCR_SIGNALING	0.00062713
KEGG_CYTOSOLIC_DNA_SENSING_PATHWAY	NETPATH_IL_1_PATHWAY_DOWN	0.00065131
NETPATH_ID_PATHWAY_DOWN	NETPATH_IL_7_PATHWAY_DOWN	0.00121813
KEGG_AUTOIMMUNE_THYROID_DISEASE	REGULATION_OF_IMMUNE_SYSTEM_PROCESS	0.00591656
NETPATH_IL_1_PATHWAY_DOWN	NETPATH_T_CELL_RECEPTOR_PATHWAY_DOWN	0.00518617
BIOCARTA_TCRA_PATHWAY	NETPATH_KIT_RECEPTOR_PATHWAY_UP	0.00505002
KEGG_TYPE_I_DIABETES_MELLITUS	REACTOME_AXON_GUIDANCE	7.945e-05
KEGG_ALLOGRAFT_REJECTION	KEGG_PRIMARY_IMMUNODEFICIENCY	0.01071342
NETPATH_IL_1_PATHWAY_UP	REGULATION_OF_PHOSPHORYLATION	0.000193
MUSCLE_CELL_DIFFERENTIATION	REGULATION_OF_LYMPHOCYTE_ACTIVATION	0.00671416
BEHAVIOR	EXTERNAL_SIDE_OF_PLASMA_MEMBRANE	0.0039491
BIOCARTA_CTLA4_PATHWAY	G_PROTEIN_COUPLED_RECEPTOR_BINDING	0.0074214
BEHAVIOR	REACTOME_CHEMOKINE_RECEPTORS_BIND_CHEMOKINES	0.0
BIOCARTA_IL17_PATHWAY	KEGG_FOCAL_ADHESION	0.00283785
BIOCARTA_TCRA_PATHWAY	REACTOME_RNA_POLYMERASE_I_PROMOTER_OPENING	0.01005525
BIOCARTA_CYTOKINE_PATHWAY	REGULATION_OF_RESPONSE_TO_STIMULUS	0.0054489
KEGG_HEMATOPOIETIC_CELL_LINEAGE	REGULATION_OF_I_KAPPAB_KINASE_NF_KAPPAB_CASCADE	0.00027712
CATION_HOMEOSTASIS	KEGG_T_CELL_RECEPTOR_SIGNALING_PATHWAY	0.00319325
NETPATH_IL_1_PATHWAY_DOWN	REACTOME_COLLAGEN_MEDIATED_ACTIVATION_CASCADE	0.00031282
REGULATION_OF_RESPONSE_TO_STIMULUS	RESPONSE_TO_VIRUS	0.00080323
BIOCARTA_INFLAM_PATHWAY	KEGG_VIRAL_MYOCARDITIS	0.01152783
CHEMICAL_HOMEOSTASIS	KEGG_TYPE_I_DIABETES_MELLITUS	0.0028104
BIOCARTA_NO2IL12_PATHWAY	NETPATH_EGFR1_PATHWAY_UP	0.00132493
BIOCARTA_AMI_PATHWAY	DEFENSE_RESPONSE	0.00115114
POSITIVE_REGULATION_OF_LYMPHOCYTE_ACTIVATION	REGULATION_OF_PHOSPHORYLATION	0.03100956
BIOCARTA_TOB1_PATHWAY	REACTOME_DOWNSTREAM_TCR_SIGNALING	0.0098512
REACTOME_TRANSLOCATION_OF_ZAP70_TO_IMMUNOLOGICAL_SYNAPSE	T_CELL_ACTIVATION	0.00552936
BIOCARTA_TH1TH2_PATHWAY	REACTOME_SIGNALING_BY_PDGF	0.00420576
CYTOKINE_ACTIVITY	NETPATH_B_CELL_RECEPTOR_PATHWAY	0.0
NETPATH_IL_2_PATHWAY_DOWN	PROTEINACEOUS_EXTRACELLULAR_MATRIX	0.00132505
KEGG_RIG_I_LIKE_RECEPTOR_SIGNALING_PATHWAY	NETPATH_KIT_RECEPTOR_PATHWAY_UP	0.00010515
EXTERNAL_SIDE_OF_PLASMA_MEMBRANE	KEGG_FOCAL_ADHESION	0.00568804
ION_HOMEOSTASIS	POSITIVE_REGULATION_OF_CELL_PROLIFERATION	0.0
BIOCARTA_TCYTOTOXIC_PATHWAY	REACTOME_G_ALPHA_I_SIGNALLING_EVENTS	0.00753652
AUXILIARY_TRANSPORT_PROTEIN_ACTIVITY	DEFENSE_RESPONSE	0.00441101
PROTEINACEOUS_EXTRACELLULAR_MATRIX	REACTOME_AXON_GUIDANCE	0.0002267
BIOCARTA_TH1TH2_PATHWAY	LEUKOCYTE_ACTIVATION	0.00690922
REACTOME_COLLAGEN_MEDIATED_ACTIVATION_CASCADE	RESPONSE_TO_VIRUS	0.00457176
CELL_ACTIVATION	NETPATH_KIT_RECEPTOR_PATHWAY_UP	0.00195475
IMMUNOLOGICAL_SYNAPSE	REACTOME_PEPTIDE_LIGAND_BINDING_RECEPTORS	0.01586101
NETPATH_IL_6_PATHWAY_UP	POSITIVE_REGULATION_OF_T_CELL_PROLIFERATION	0.01346912
KEGG_ASTHMA	KEGG_LEUKOCYTE_TRANSENDOTHELIAL_MIGRATION	0.00981386
REACTOME_CELL_SURFACE_INTERACTIONS_AT_THE_VASCULAR_WALL	REACTOME_PLATELET_ACTIVATION	0.0
EXTERNAL_SIDE_OF_PLASMA_MEMBRANE	KEGG_TOLL_LIKE_RECEPTOR_SIGNALING_PATHWAY	0.04627821
REACTOME_AXON_GUIDANCE	REACTOME_COLLAGEN_MEDIATED_ACTIVATION_CASCADE	0.0
BIOCARTA_INFLAM_PATHWAY	REACTOME_GENERATION_OF_SECOND_MESSENGER_MOLECULES	0.01033179
BIOCARTA_ACE2_PATHWAY	ION_HOMEOSTASIS	1.673e-05
DEFENSE_RESPONSE	NETPATH_IL_5_PATHWAY_UP	0.0
BIOCARTA_LAIR_PATHWAY	RESPONSE_TO_OTHER_ORGANISM	0.00442807
KEGG_RETINOL_METABOLISM	PROTEIN_DOMAIN_SPECIFIC_BINDING	0.00670509
KEGG_AUTOIMMUNE_THYROID_DISEASE	RESPONSE_TO_BIOTIC_STIMULUS	0.00121668
NETPATH_IL_5_PATHWAY_UP	REACTOME_CLASS_A1_RHODOPSIN_LIKE_RECEPTORS	0.0
KEGG_NOD_LIKE_RECEPTOR_SIGNALING_PATHWAY	REACTOME_AXON_GUIDANCE	0.0
IMMUNE_RESPONSE	POSITIVE_REGULATION_OF_IMMUNE_SYSTEM_PROCESS	0.0
BIOCARTA_LAIR_PATHWAY	KEGG_CELL_ADHESION_MOLECULES_CAMS	0.01965839
POSITIVE_REGULATION_OF_IMMUNE_SYSTEM_PROCESS	STRUCTURAL_CONSTITUENT_OF_MUSCLE	0.0057761
CHEMICAL_HOMEOSTASIS	ST_T_CELL_SIGNAL_TRANSDUCTION	0.01209195
BIOCARTA_AMI_PATHWAY	CELL_ACTIVATION	0.0
KEGG_CELL_ADHESION_MOLECULES_CAMS	REACTOME_TRANSLOCATION_OF_ZAP70_TO_IMMUNOLOGICAL_SYNAPSE	0.01293325
BIOCARTA_TOB1_PATHWAY	REACTOME_PLATELET_ACTIVATION	0.0177403
CELLULAR_DEFENSE_RESPONSE	CHEMOKINE_ACTIVITY	0.00016041
REGULATION_OF_ANATOMICAL_STRUCTURE_MORPHOGENESIS	REGULATION_OF_IMMUNE_SYSTEM_PROCESS	0.00438163
KEGG_CELL_ADHESION_MOLECULES_CAMS	KEGG_MATURITY_ONSET_DIABETES_OF_THE_YOUNG	0.0074887
KEGG_LYSOSOME	REACTOME_INITIAL_TRIGGERING_OF_COMPLEMENT	0.00827851
NETPATH_IL_7_PATHWAY_DOWN	REGULATION_OF_ANATOMICAL_STRUCTURE_MORPHOGENESIS	0.00498461
EXTERNAL_SIDE_OF_PLASMA_MEMBRANE	KEGG_LEUKOCYTE_TRANSENDOTHELIAL_MIGRATION	0.00570977
KEGG_LEISHMANIA_INFECTION	KEGG_TOLL_LIKE_RECEPTOR_SIGNALING_PATHWAY	0.0
BIOCARTA_INFLAM_PATHWAY	KEGG_AUTOIMMUNE_THYROID_DISEASE	0.00795479
CELLULAR_CATION_HOMEOSTASIS	NETPATH_ID_PATHWAY_DOWN	0.00211186
CATION_HOMEOSTASIS	NEUROPEPTIDE_BINDING	0.00354111
ION_HOMEOSTASIS	POSITIVE_REGULATION_OF_T_CELL_PROLIFERATION	0.01268198
KEGG_MATURITY_ONSET_DIABETES_OF_THE_YOUNG	PROTEINACEOUS_EXTRACELLULAR_MATRIX	0.00671151
KEGG_LEUKOCYTE_TRANSENDOTHELIAL_MIGRATION	NETPATH_IL_3_PATHWAY_UP	0.44959549
KEGG_RIG_I_LIKE_RECEPTOR_SIGNALING_PATHWAY	T_CELL_ACTIVATION	0.00725563
BIOCARTA_CTL_PATHWAY	BIOCARTA_NO2IL12_PATHWAY	0.02339587
BEHAVIOR	GABA_RECEPTOR_ACTIVITY	0.00310113
KEGG_NATURAL_KILLER_CELL_MEDIATED_CYTOTOXICITY	REACTOME_IMMUNOREGULATORY_INTERACTIONS_BETWEEN_A_LYMPHOID_AND_A_NON_LYMPHOID_CELL	0.0
REACTOME_FORMATION_OF_PLATELET_PLUG	REACTOME_SIGNALING_BY_PDGF	0.0
BIOCARTA_CTLA4_PATHWAY	NETPATH_B_CELL_RECEPTOR_PATHWAY	0.0
BIOCARTA_IL7_PATHWAY	KEGG_NOD_LIKE_RECEPTOR_SIGNALING_PATHWAY	0.00078951
KEGG_ANTIGEN_PROCESSING_AND_PRESENTATION	T_CELL_ACTIVATION	0.00049075
EXTRACELLULAR_MATRIX	RESPONSE_TO_VIRUS	0.00597623
EXTERNAL_SIDE_OF_PLASMA_MEMBRANE	KEGG_TYPE_I_DIABETES_MELLITUS	0.0074751
BIOCARTA_ACE2_PATHWAY	KEGG_SYSTEMIC_LUPUS_ERYTHEMATOSUS	0.0060451
KEGG_RIG_I_LIKE_RECEPTOR_SIGNALING_PATHWAY	PROTEIN_DOMAIN_SPECIFIC_BINDING	0.0
KEGG_CHEMOKINE_SIGNALING_PATHWAY	NEUROPEPTIDE_BINDING	0.0031831
GABA_RECEPTOR_ACTIVITY	PROTEIN_DOMAIN_SPECIFIC_BINDING	0.00504127
NETPATH_IL_5_PATHWAY_UP	REACTOME_PEPTIDE_LIGAND_BINDING_RECEPTORS	0.0
BIOCARTA_THELPER_PATHWAY	NETPATH_IL_4_PATHWAY_UP	0.01773095
KEGG_CYTOSOLIC_DNA_SENSING_PATHWAY	REACTOME_PLATELET_ACTIVATION	0.0
KEGG_GRAFT_VERSUS_HOST_DISEASE	KEGG_NATURAL_KILLER_CELL_MEDIATED_CYTOTOXICITY	0.0
KEGG_CYTOKINE_CYTOKINE_RECEPTOR_INTERACTION	REACTOME_CHEMOKINE_RECEPTORS_BIND_CHEMOKINES	0.0
KEGG_TOLL_LIKE_RECEPTOR_SIGNALING_PATHWAY	REACTOME_DOWNSTREAM_TCR_SIGNALING	0.0
REACTOME_IMMUNOREGULATORY_INTERACTIONS_BETWEEN_A_LYMPHOID_AND_A_NON_LYMPHOID_CELL	T_CELL_ACTIVATION	0.00828235
CELLULAR_CATION_HOMEOSTASIS	CELL_MATURATION	0.00829601
CELLULAR_DEFENSE_RESPONSE	KEGG_CYTOSOLIC_DNA_SENSING_PATHWAY	0.00075096
BIOCARTA_TCYTOTOXIC_PATHWAY	REACTOME_PHOSPHORYLATION_OF_CD3_AND_TCR_ZETA_CHAINS	0.01506965
BEHAVIOR	RESPONSE_TO_BIOTIC_STIMULUS	0.0
NETPATH_IL_3_PATHWAY_UP	POSITIVE_REGULATION_OF_T_CELL_ACTIVATION	0.00467303
BEHAVIOR	T_CELL_ACTIVATION	0.00745487
BIOCARTA_CYTOKINE_PATHWAY	RESPONSE_TO_VIRUS	0.00054219
AUXILIARY_TRANSPORT_PROTEIN_ACTIVITY	RESPONSE_TO_BIOTIC_STIMULUS	0.00804856
KEGG_CHEMOKINE_SIGNALING_PATHWAY	POSITIVE_REGULATION_OF_LYMPHOCYTE_ACTIVATION	0.05554286
CHEMOKINE_ACTIVITY	KEGG_CYTOSOLIC_DNA_SENSING_PATHWAY	0.00385382
EXTRACELLULAR_MATRIX	NETPATH_B_CELL_RECEPTOR_PATHWAY_DOWN	0.00519183
KEGG_AUTOIMMUNE_THYROID_DISEASE	NETPATH_B_CELL_RECEPTOR_PATHWAY_DOWN	0.00108914
NETPATH_B_CELL_RECEPTOR_PATHWAY	POSITIVE_REGULATION_OF_MULTICELLULAR_ORGANISMAL_PROCESS	0.0
REACTOME_COSTIMULATION_BY_THE_CD28_FAMILY	REACTOME_SEMAPHORIN_INTERACTIONS	0.0
DEFENSE_RESPONSE	KEGG_CYTOKINE_CYTOKINE_RECEPTOR_INTERACTION	0.0
ION_HOMEOSTASIS	REACTOME_AXON_GUIDANCE	0.0
BIOCARTA_TCRA_PATHWAY	KEGG_ASTHMA	0.01058235
CATION_HOMEOSTASIS	EXTRACELLULAR_MATRIX_PART	0.000788
KEGG_GRAFT_VERSUS_HOST_DISEASE	KEGG_SYSTEMIC_LUPUS_ERYTHEMATOSUS	0.00983001
LOCOMOTORY_BEHAVIOR	PROTEINACEOUS_EXTRACELLULAR_MATRIX	0.00588695
KEGG_HEMATOPOIETIC_CELL_LINEAGE	LEUKOCYTE_ACTIVATION	0.00626746
KEGG_LEISHMANIA_INFECTION	REACTOME_SEMAPHORIN_INTERACTIONS	0.0
KEGG_T_CELL_RECEPTOR_SIGNALING_PATHWAY	RESPONSE_TO_OTHER_ORGANISM	3.019e-05
BIOCARTA_GRANULOCYTES_PATHWAY	KEGG_LYSOSOME	0.00140561
POSITIVE_REGULATION_OF_MULTICELLULAR_ORGANISMAL_PROCESS	RESPONSE_TO_BIOTIC_STIMULUS	0.0
BIOCARTA_ACE2_PATHWAY	NETPATH_IL_4_PATHWAY_UP	0.00452182
BEHAVIOR	KEGG_FOCAL_ADHESION	0.0
MUSCLE_CELL_DIFFERENTIATION	REACTOME_G_ALPHA_I_SIGNALLING_EVENTS	0.00591099
KEGG_RIG_I_LIKE_RECEPTOR_SIGNALING_PATHWAY	ST_T_CELL_SIGNAL_TRANSDUCTION	0.0
BIOCARTA_CTL_PATHWAY	REGULATION_OF_RESPONSE_TO_STIMULUS	0.00403263
REACTOME_HEMOSTASIS	REACTOME_NCAM1_INTERACTIONS	0.00011128
BIOCARTA_INFLAM_PATHWAY	KEGG_LEUKOCYTE_TRANSENDOTHELIAL_MIGRATION	0.01010135
REACTOME_CHEMOKINE_RECEPTORS_BIND_CHEMOKINES	REACTOME_SEMAPHORIN_INTERACTIONS	0.01228541
KEGG_PRIMARY_IMMUNODEFICIENCY	POSITIVE_REGULATION_OF_LYMPHOCYTE_ACTIVATION	0.00288601
LYMPHOCYTE_ACTIVATION	POSITIVE_REGULATION_OF_LYMPHOCYTE_ACTIVATION	0.00373069
KEGG_VIRAL_MYOCARDITIS	LEUKOCYTE_ACTIVATION	0.00653532
REGULATION_OF_I_KAPPAB_KINASE_NF_KAPPAB_CASCADE	REGULATION_OF_PHOSPHORYLATION	0.0271307
CELLULAR_DEFENSE_RESPONSE	KEGG_CHEMOKINE_SIGNALING_PATHWAY	0.0
CHANNEL_REGULATOR_ACTIVITY	KEGG_NATURAL_KILLER_CELL_MEDIATED_CYTOTOXICITY	0.00426452
KEGG_TOLL_LIKE_RECEPTOR_SIGNALING_PATHWAY	REACTOME_IMMUNOREGULATORY_INTERACTIONS_BETWEEN_A_LYMPHOID_AND_A_NON_LYMPHOID_CELL	0.00172973
BIOCARTA_TH1TH2_PATHWAY	POSITIVE_REGULATION_OF_T_CELL_ACTIVATION	0.0027561
EXTRACELLULAR_MATRIX_PART	KEGG_CELL_ADHESION_MOLECULES_CAMS	0.00325396
BIOCARTA_NO2IL12_PATHWAY	REGULATION_OF_LYMPHOCYTE_ACTIVATION	0.00923355
KEGG_NATURAL_KILLER_CELL_MEDIATED_CYTOTOXICITY	REACTOME_COSTIMULATION_BY_THE_CD28_FAMILY	0.0
KEGG_LEUKOCYTE_TRANSENDOTHELIAL_MIGRATION	REACTOME_COSTIMULATION_BY_THE_CD28_FAMILY	0.0
REACTOME_COSTIMULATION_BY_THE_CD28_FAMILY	REACTOME_PHOSPHORYLATION_OF_CD3_AND_TCR_ZETA_CHAINS	0.00077971
REACTOME_NCAM1_INTERACTIONS	REACTOME_SEMAPHORIN_INTERACTIONS	0.00675653
NETPATH_KIT_RECEPTOR_PATHWAY_UP	REACTOME_FORMATION_OF_PLATELET_PLUG	0.0
BIOCARTA_LAIR_PATHWAY	REACTOME_IMMUNOREGULATORY_INTERACTIONS_BETWEEN_A_LYMPHOID_AND_A_NON_LYMPHOID_CELL	0.00028545
KEGG_NATURAL_KILLER_CELL_MEDIATED_CYTOTOXICITY	REACTOME_DOWNSTREAM_TCR_SIGNALING	0.0
BIOCARTA_IL7_PATHWAY	CELLULAR_DEFENSE_RESPONSE	0.00216139
KEGG_CHEMOKINE_SIGNALING_PATHWAY	RESPONSE_TO_OTHER_ORGANISM	0.0
KEGG_LEUKOCYTE_TRANSENDOTHELIAL_MIGRATION	LYMPHOCYTE_ACTIVATION	0.00225328
BIOCARTA_AMI_PATHWAY	POSITIVE_REGULATION_OF_MULTICELLULAR_ORGANISMAL_PROCESS	0.00626671
BEHAVIOR	REACTOME_G_ALPHA_I_SIGNALLING_EVENTS	0.0
KEGG_T_CELL_RECEPTOR_SIGNALING_PATHWAY	REACTOME_FORMATION_OF_PLATELET_PLUG	0.0
KEGG_LEISHMANIA_INFECTION	POSITIVE_REGULATION_OF_IMMUNE_SYSTEM_PROCESS	0.0
CATION_HOMEOSTASIS	EXTRACELLULAR_MATRIX	0.00018844
NETPATH_IL_7_PATHWAY_DOWN	REACTOME_PLATELET_ADHESION_TO_EXPOSED_COLLAGEN	0.00138338
NETPATH_EGFR1_PATHWAY_UP	REACTOME_RNA_POLYMERASE_I_PROMOTER_OPENING	0.0001919
KEGG_TYPE_I_DIABETES_MELLITUS	NETPATH_IL_1_PATHWAY_UP	0.00075561
KEGG_CELL_ADHESION_MOLECULES_CAMS	REACTOME_TCR_SIGNALING	0.00889735
NETPATH_T_CELL_RECEPTOR_PATHWAY_DOWN	REACTOME_PLATELET_ACTIVATION	0.0
CELLULAR_DEFENSE_RESPONSE	NETPATH_IL_1_PATHWAY_DOWN	0.00503981
BIOCARTA_TCRA_PATHWAY	REACTOME_IMMUNOREGULATORY_INTERACTIONS_BETWEEN_A_LYMPHOID_AND_A_NON_LYMPHOID_CELL	0.01254891
BIOCARTA_TCRA_PATHWAY	REACTOME_PEPTIDE_LIGAND_BINDING_RECEPTORS	0.0097666
KEGG_LEISHMANIA_INFECTION	STRUCTURAL_CONSTITUENT_OF_MUSCLE	0.00443387
REACTOME_PLATELET_ADHESION_TO_EXPOSED_COLLAGEN	T_CELL_ACTIVATION	0.01037762
AUXILIARY_TRANSPORT_PROTEIN_ACTIVITY	NETPATH_IL_4_PATHWAY_UP	0.0
LEUKOCYTE_ACTIVATION	ST_T_CELL_SIGNAL_TRANSDUCTION	0.0
KEGG_CHEMOKINE_SIGNALING_PATHWAY	NETPATH_B_CELL_RECEPTOR_PATHWAY	0.0
CHEMOKINE_RECEPTOR_BINDING	NETPATH_IL_1_PATHWAY_UP	0.000119
REACTOME_SEMAPHORIN_INTERACTIONS	REGULATION_OF_IMMUNE_SYSTEM_PROCESS	1.348e-05
BIOCARTA_TCYTOTOXIC_PATHWAY	KEGG_CELL_ADHESION_MOLECULES_CAMS	0.02800784
BIOCARTA_TCYTOTOXIC_PATHWAY	ST_T_CELL_SIGNAL_TRANSDUCTION	0.01432453
BIOCARTA_GRANULOCYTES_PATHWAY	KEGG_LEUKOCYTE_TRANSENDOTHELIAL_MIGRATION	0.00505359
CELLULAR_CATION_HOMEOSTASIS	KEGG_SMALL_CELL_LUNG_CANCER	1.78e-05
POSITIVE_REGULATION_OF_T_CELL_PROLIFERATION	REACTOME_TRANSLOCATION_OF_ZAP70_TO_IMMUNOLOGICAL_SYNAPSE	0.00883535
CHEMICAL_HOMEOSTASIS	POSITIVE_REGULATION_OF_CELL_PROLIFERATION	0.00019546
REGULATION_OF_IMMUNE_SYSTEM_PROCESS	T_CELL_PROLIFERATION	0.00993237
CHEMOKINE_ACTIVITY	NETPATH_IL_7_PATHWAY_DOWN	0.00647064
NETPATH_IL_4_PATHWAY_UP	REACTOME_SEMAPHORIN_INTERACTIONS	0.0
LEUKOCYTE_ACTIVATION	NETPATH_B_CELL_RECEPTOR_PATHWAY_DOWN	0.00041104
REACTOME_INTEGRIN_CELL_SURFACE_INTERACTIONS	REGULATION_OF_PHOSPHORYLATION	0.0002484
NEUROPEPTIDE_RECEPTOR_ACTIVITY	REACTOME_G_ALPHA_I_SIGNALLING_EVENTS	3.433e-05
BIOCARTA_TH1TH2_PATHWAY	IMMUNOLOGICAL_SYNAPSE	0.00901178
BIOCARTA_LAIR_PATHWAY	NETPATH_T_CELL_RECEPTOR_PATHWAY	0.02540619
BIOCARTA_AMI_PATHWAY	CARBOXYPEPTIDASE_ACTIVITY	0.00352054
CELL_ACTIVATION	EXTRACELLULAR_MATRIX_PART	0.00728765
REACTOME_PLATELET_ADHESION_TO_EXPOSED_COLLAGEN	RESPONSE_TO_OTHER_ORGANISM	0.00642469
CHEMOKINE_RECEPTOR_BINDING	NETPATH_IL_4_PATHWAY_UP	0.00426772
KEGG_SYSTEMIC_LUPUS_ERYTHEMATOSUS	REGULATION_OF_LYMPHOCYTE_ACTIVATION	0.00817538
EXTRACELLULAR_MATRIX_STRUCTURAL_CONSTITUENT	KEGG_SYSTEMIC_LUPUS_ERYTHEMATOSUS	0.00718295
CORUM_55S_RIBOSOME,_MITOCHONDRIAL	NETPATH_NOTCH_PATHWAY_UP	0.0072277
CYTOKINE_ACTIVITY	REACTOME_SEMAPHORIN_INTERACTIONS	0.00015517
BIOCARTA_THELPER_PATHWAY	ST_T_CELL_SIGNAL_TRANSDUCTION	0.01358337
POSITIVE_REGULATION_OF_CELL_PROLIFERATION	REACTOME_CHEMOKINE_RECEPTORS_BIND_CHEMOKINES	0.00868526
BEHAVIOR	REGULATION_OF_LYMPHOCYTE_ACTIVATION	0.0129253
KEGG_LEUKOCYTE_TRANSENDOTHELIAL_MIGRATION	RESPONSE_TO_VIRUS	0.00033573
KEGG_ECM_RECEPTOR_INTERACTION	NETPATH_T_CELL_RECEPTOR_PATHWAY_DOWN	0.04212141
REACTOME_AXON_GUIDANCE	REACTOME_G_ALPHA_I_SIGNALLING_EVENTS	0.00184103
KEGG_LEUKOCYTE_TRANSENDOTHELIAL_MIGRATION	PROTEIN_DOMAIN_SPECIFIC_BINDING	0.0
BIOCARTA_TCRA_PATHWAY	REACTOME_CLASS_A1_RHODOPSIN_LIKE_RECEPTORS	0.00600506
KEGG_NATURAL_KILLER_CELL_MEDIATED_CYTOTOXICITY	KEGG_TYPE_I_DIABETES_MELLITUS	0.0
DEFENSE_RESPONSE	DEVELOPMENTAL_MATURATION	0.00293431
CHEMOKINE_ACTIVITY	REACTOME_CELL_SURFACE_INTERACTIONS_AT_THE_VASCULAR_WALL	0.00724303
NETPATH_B_CELL_RECEPTOR_PATHWAY	POSITIVE_REGULATION_OF_T_CELL_PROLIFERATION	0.0024753
BIOCARTA_AMI_PATHWAY	CHEMICAL_HOMEOSTASIS	0.0
CELL_ACTIVATION	REACTOME_FORMATION_OF_PLATELET_PLUG	0.0
BIOCARTA_CTLA4_PATHWAY	RESPONSE_TO_BIOTIC_STIMULUS	0.00590575
BIOCARTA_TOB1_PATHWAY	NETPATH_T_CELL_RECEPTOR_PATHWAY_DOWN	0.014058
PROTEINACEOUS_EXTRACELLULAR_MATRIX	REACTOME_TCR_SIGNALING	0.00617824
BIOCARTA_TCRA_PATHWAY	NETPATH_NOTCH_PATHWAY_UP	0.00201213
KEGG_NOD_LIKE_RECEPTOR_SIGNALING_PATHWAY	PROTEINACEOUS_EXTRACELLULAR_MATRIX	0.00399162
BIOCARTA_THELPER_PATHWAY	REACTOME_IMMUNOREGULATORY_INTERACTIONS_BETWEEN_A_LYMPHOID_AND_A_NON_LYMPHOID_CELL	0.04349029
REACTOME_CLASS_A1_RHODOPSIN_LIKE_RECEPTORS	T_CELL_ACTIVATION	0.00388528
CALCIUM_ION_TRANSPORT	KEGG_FOCAL_ADHESION	0.01100076
POSITIVE_REGULATION_OF_LYMPHOCYTE_ACTIVATION	PROTEIN_DOMAIN_SPECIFIC_BINDING	0.00687854
BIOCARTA_INFLAM_PATHWAY	KEGG_HEMATOPOIETIC_CELL_LINEAGE	0.00243382
EXTERNAL_SIDE_OF_PLASMA_MEMBRANE	REACTOME_HEMOSTASIS	0.57493953
NETPATH_B_CELL_RECEPTOR_PATHWAY_DOWN	T_CELL_ACTIVATION	0.00322285
NETPATH_EGFR1_PATHWAY_UP	POSITIVE_REGULATION_OF_T_CELL_PROLIFERATION	0.0037504
KEGG_CYTOKINE_CYTOKINE_RECEPTOR_INTERACTION	REACTOME_CELL_SURFACE_INTERACTIONS_AT_THE_VASCULAR_WALL	0.0
EXTRACELLULAR_MATRIX_PART	KEGG_NOD_LIKE_RECEPTOR_SIGNALING_PATHWAY	0.00402333
NETPATH_IL_4_PATHWAY_UP	POSITIVE_REGULATION_OF_IMMUNE_SYSTEM_PROCESS	0.0
BIOCARTA_IL7_PATHWAY	STRUCTURAL_CONSTITUENT_OF_MUSCLE	0.00370642
KEGG_ANTIGEN_PROCESSING_AND_PRESENTATION	NETPATH_IL_2_PATHWAY_DOWN	0.0
REACTOME_TCR_SIGNALING	REGULATION_OF_T_CELL_ACTIVATION	7.49e-05
POSITIVE_REGULATION_OF_LYMPHOCYTE_ACTIVATION	REACTOME_TRANSLOCATION_OF_ZAP70_TO_IMMUNOLOGICAL_SYNAPSE	0.01088186
BIOCARTA_IL17_PATHWAY	NETPATH_KIT_RECEPTOR_PATHWAY_UP	0.00192774
NETPATH_IL_1_PATHWAY_UP	POSITIVE_REGULATION_OF_T_CELL_PROLIFERATION	0.01147106
DEFENSE_RESPONSE	NETPATH_B_CELL_RECEPTOR_PATHWAY_DOWN	0.0
NETPATH_T_CELL_RECEPTOR_PATHWAY	REGULATION_OF_RESPONSE_TO_STIMULUS	0.0
POSITIVE_REGULATION_OF_CELL_CYCLE	REACTOME_COSTIMULATION_BY_THE_CD28_FAMILY	0.00266202
BIOCARTA_THELPER_PATHWAY	KEGG_NOD_LIKE_RECEPTOR_SIGNALING_PATHWAY	0.00628445
POSITIVE_REGULATION_OF_MULTICELLULAR_ORGANISMAL_PROCESS	REGULATION_OF_I_KAPPAB_KINASE_NF_KAPPAB_CASCADE	0.0
LEUKOCYTE_ACTIVATION	POSITIVE_REGULATION_OF_T_CELL_PROLIFERATION	0.01050088
CYTOKINE_ACTIVITY	NETPATH_IL_5_PATHWAY_UP	0.0
BIOCARTA_TCYTOTOXIC_PATHWAY	REACTOME_IMMUNOREGULATORY_INTERACTIONS_BETWEEN_A_LYMPHOID_AND_A_NON_LYMPHOID_CELL	0.07283087
POSITIVE_REGULATION_OF_MULTICELLULAR_ORGANISMAL_PROCESS	T_CELL_ACTIVATION	0.00166458
BIOCARTA_IL17_PATHWAY	RESPONSE_TO_OTHER_ORGANISM	0.00834817
G_PROTEIN_COUPLED_RECEPTOR_BINDING	REACTOME_AXON_GUIDANCE	0.0022319
BIOCARTA_LAIR_PATHWAY	KEGG_ALLOGRAFT_REJECTION	0.00671478
CHEMOKINE_ACTIVITY	REACTOME_G_ALPHA_I_SIGNALLING_EVENTS	0.0
G_PROTEIN_COUPLED_RECEPTOR_BINDING	REACTOME_HEMOSTASIS	8.794e-05
NEUROTRANSMITTER_BINDING	REGULATION_OF_ANATOMICAL_STRUCTURE_MORPHOGENESIS	0.00779443
LYMPHOCYTE_ACTIVATION	NETPATH_IL_6_PATHWAY_UP	0.00033409
LOCOMOTORY_BEHAVIOR	NETPATH_ID_PATHWAY_DOWN	0.00991642
NETPATH_IL_3_PATHWAY_UP	REACTOME_IMMUNOREGULATORY_INTERACTIONS_BETWEEN_A_LYMPHOID_AND_A_NON_LYMPHOID_CELL	0.00719091
KEGG_CYTOSOLIC_DNA_SENSING_PATHWAY	NETPATH_T_CELL_RECEPTOR_PATHWAY	0.0
BASEMENT_MEMBRANE	KEGG_ECM_RECEPTOR_INTERACTION	0.00024604
KEGG_GRAFT_VERSUS_HOST_DISEASE	REACTOME_IMMUNOREGULATORY_INTERACTIONS_BETWEEN_A_LYMPHOID_AND_A_NON_LYMPHOID_CELL	0.01008983
NETPATH_IL_2_PATHWAY_DOWN	REGULATION_OF_I_KAPPAB_KINASE_NF_KAPPAB_CASCADE	0.0
KEGG_ECM_RECEPTOR_INTERACTION	NETPATH_KIT_RECEPTOR_PATHWAY_UP	0.01197995
DEFENSE_RESPONSE	STRUCTURAL_CONSTITUENT_OF_MUSCLE	0.0009341
BIOCARTA_TCRA_PATHWAY	KEGG_FOCAL_ADHESION	0.0
BIOCARTA_LAIR_PATHWAY	RESPONSE_TO_VIRUS	0.00811347
KEGG_RIG_I_LIKE_RECEPTOR_SIGNALING_PATHWAY	LEUKOCYTE_ACTIVATION	0.00148271
CYTOKINE_ACTIVITY	NETPATH_IL_1_PATHWAY_UP	0.0
NEUROPEPTIDE_RECEPTOR_ACTIVITY	POSITIVE_REGULATION_OF_CELL_PROLIFERATION	0.00691145
KEGG_CYTOSOLIC_DNA_SENSING_PATHWAY	REACTOME_PEPTIDE_LIGAND_BINDING_RECEPTORS	0.00057167
NETPATH_IL_2_PATHWAY_DOWN	POSITIVE_REGULATION_OF_MULTICELLULAR_ORGANISMAL_PROCESS	0.0
KEGG_PRIMARY_IMMUNODEFICIENCY	KEGG_SMALL_CELL_LUNG_CANCER	2.132e-05
KEGG_ALLOGRAFT_REJECTION	REACTOME_TCR_SIGNALING	0.0062555
KEGG_NATURAL_KILLER_CELL_MEDIATED_CYTOTOXICITY	REACTOME_SIGNALING_BY_PDGF	0.0
BIOCARTA_CTLA4_PATHWAY	BIOCARTA_INFLAM_PATHWAY	0.00661152
BIOCARTA_TCYTOTOXIC_PATHWAY	REGULATION_OF_PHOSPHORYLATION	0.01070688
NETPATH_IL_1_PATHWAY_UP	NETPATH_IL_3_PATHWAY_UP	0.0
BIOCARTA_NO2IL12_PATHWAY	KEGG_NOD_LIKE_RECEPTOR_SIGNALING_PATHWAY	0.00053738
KEGG_CYTOKINE_CYTOKINE_RECEPTOR_INTERACTION	REACTOME_TRANSLOCATION_OF_ZAP70_TO_IMMUNOLOGICAL_SYNAPSE	0.00586531
KEGG_AUTOIMMUNE_THYROID_DISEASE	NETPATH_IL_4_PATHWAY_DOWN	0.00330469
KEGG_ASTHMA	KEGG_FOCAL_ADHESION	0.00274629
CELL_MATURATION	REGULATION_OF_ANATOMICAL_STRUCTURE_MORPHOGENESIS	0.0193797
EXTRACELLULAR_MATRIX	KEGG_SYSTEMIC_LUPUS_ERYTHEMATOSUS	0.00471574
BIOCARTA_TCRA_PATHWAY	REGULATION_OF_IMMUNE_SYSTEM_PROCESS	0.00129049
BASEMENT_MEMBRANE	EXTRACELLULAR_MATRIX_STRUCTURAL_CONSTITUENT	0.00854243
REACTOME_AXON_GUIDANCE	REACTOME_PHOSPHORYLATION_OF_CD3_AND_TCR_ZETA_CHAINS	0.01546179
BIOCARTA_NO2IL12_PATHWAY	KEGG_PRIMARY_IMMUNODEFICIENCY	0.00748154
NETPATH_IL_1_PATHWAY_UP	REGULATION_OF_RESPONSE_TO_STIMULUS	0.0
CALCIUM_ION_TRANSPORT	KEGG_CHEMOKINE_SIGNALING_PATHWAY	0.00105489
REACTOME_SIGNALING_BY_PDGF	REACTOME_TCR_SIGNALING	0.0
BIOCARTA_AMI_PATHWAY	KEGG_LEISHMANIA_INFECTION	0.01715111
NETPATH_IL_1_PATHWAY_DOWN	RESPONSE_TO_VIRUS	0.02138063
REACTOME_PLATELET_ACTIVATION	T_CELL_ACTIVATION	0.00029335
KEGG_SMALL_CELL_LUNG_CANCER	NETPATH_B_CELL_RECEPTOR_PATHWAY	0.0
EXTRACELLULAR_MATRIX_PART	KEGG_ALLOGRAFT_REJECTION	0.0044363
KEGG_GRAFT_VERSUS_HOST_DISEASE	NETPATH_B_CELL_RECEPTOR_PATHWAY	0.0012473
KEGG_T_CELL_RECEPTOR_SIGNALING_PATHWAY	NEUROPEPTIDE_BINDING	0.00733421
KEGG_ECM_RECEPTOR_INTERACTION	REGULATION_OF_LYMPHOCYTE_ACTIVATION	0.09503025
MUSCLE_CELL_DIFFERENTIATION	REACTOME_AXON_GUIDANCE	1.08e-05
REACTOME_PD1_SIGNALING	REGULATION_OF_IMMUNE_SYSTEM_PROCESS	0.00785799
ION_HOMEOSTASIS	KEGG_ASTHMA	0.00649032
BIOCARTA_CTLA4_PATHWAY	POSITIVE_REGULATION_OF_T_CELL_ACTIVATION	0.01268768
MUSCLE_CELL_DIFFERENTIATION	REACTOME_HEMOSTASIS	0.0
NETPATH_B_CELL_RECEPTOR_PATHWAY_DOWN	NETPATH_ID_PATHWAY_DOWN	0.0
CORUM_55S_RIBOSOME,_MITOCHONDRIAL	REGULATION_OF_RESPONSE_TO_STIMULUS	0.00613339
REACTOME_COLLAGEN_MEDIATED_ACTIVATION_CASCADE	RESPONSE_TO_BIOTIC_STIMULUS	0.000883
BIOCARTA_AMI_PATHWAY	KEGG_TYPE_I_DIABETES_MELLITUS	0.00406653
ION_HOMEOSTASIS	REACTOME_CLASS_A1_RHODOPSIN_LIKE_RECEPTORS	0.0
CELLULAR_CATION_HOMEOSTASIS	REACTOME_BOTULINUM_NEUROTOXICITY	0.00886531
REGULATION_OF_IMMUNE_SYSTEM_PROCESS	RESPONSE_TO_VIRUS	0.00294216
BIOCARTA_IL7_PATHWAY	REACTOME_DOWNSTREAM_TCR_SIGNALING	5.127e-05
BIOCARTA_IL17_PATHWAY	BIOCARTA_NO2IL12_PATHWAY	0.01843399
NETPATH_IL_1_PATHWAY_DOWN	REACTOME_SIGNALING_BY_PDGF	0.00139706
BIOCARTA_INFLAM_PATHWAY	KEGG_GRAFT_VERSUS_HOST_DISEASE	0.00570848
CELL_MATURATION	REACTOME_G_ALPHA_I_SIGNALLING_EVENTS	0.00795598
KEGG_ECM_RECEPTOR_INTERACTION	KEGG_FOCAL_ADHESION	0.0
EXTRACELLULAR_MATRIX_PART	ST_T_CELL_SIGNAL_TRANSDUCTION	0.02159567
KEGG_LEUKOCYTE_TRANSENDOTHELIAL_MIGRATION	KEGG_NOD_LIKE_RECEPTOR_SIGNALING_PATHWAY	0.0
REACTOME_CELL_SURFACE_INTERACTIONS_AT_THE_VASCULAR_WALL	REACTOME_PEPTIDE_LIGAND_BINDING_RECEPTORS	0.0
BIOCARTA_LAIR_PATHWAY	POSITIVE_REGULATION_OF_LYMPHOCYTE_ACTIVATION	0.00943165
KEGG_ECM_RECEPTOR_INTERACTION	REACTOME_SEMAPHORIN_INTERACTIONS	4.928e-05
KEGG_CHEMOKINE_SIGNALING_PATHWAY	T_CELL_ACTIVATION	0.00081339
KEGG_ASTHMA	REACTOME_COSTIMULATION_BY_THE_CD28_FAMILY	0.05695811
BEHAVIOR	G_PROTEIN_COUPLED_RECEPTOR_BINDING	0.0
REACTOME_GENERATION_OF_SECOND_MESSENGER_MOLECULES	REACTOME_INTEGRIN_CELL_SURFACE_INTERACTIONS	0.0
REGULATION_OF_RESPONSE_TO_STIMULUS	RESPONSE_TO_BIOTIC_STIMULUS	0.0
BIOCARTA_GRANULOCYTES_PATHWAY	NETPATH_EGFR1_PATHWAY_UP	0.00643105
CELL_ACTIVATION	NETPATH_IL_5_PATHWAY_UP	0.0
BIOCARTA_CTLA4_PATHWAY	NETPATH_IL_1_PATHWAY_UP	0.02049855
KEGG_ALLOGRAFT_REJECTION	ST_T_CELL_SIGNAL_TRANSDUCTION	0.0029219
CYTOKINE_ACTIVITY	NETPATH_IL_6_PATHWAY_UP	0.0
NETPATH_ID_PATHWAY_DOWN	POSITIVE_REGULATION_OF_CELL_PROLIFERATION	0.0
BASEMENT_MEMBRANE	PROTEIN_DOMAIN_SPECIFIC_BINDING	0.00344269
REACTOME_CLASS_A1_RHODOPSIN_LIKE_RECEPTORS	REACTOME_PLATELET_ADHESION_TO_EXPOSED_COLLAGEN	0.00018702
BIOCARTA_CYTOKINE_PATHWAY	G_PROTEIN_COUPLED_RECEPTOR_BINDING	0.00806836
DEVELOPMENTAL_MATURATION	KEGG_FOCAL_ADHESION	0.0
KEGG_NOD_LIKE_RECEPTOR_SIGNALING_PATHWAY	NETPATH_IL_2_PATHWAY_DOWN	0.0
NETPATH_IL_4_PATHWAY_UP	POSITIVE_REGULATION_OF_CELL_PROLIFERATION	0.0
BIOCARTA_IL17_PATHWAY	NETPATH_T_CELL_RECEPTOR_PATHWAY_DOWN	0.00657565
KEGG_ECM_RECEPTOR_INTERACTION	REGULATION_OF_IMMUNE_SYSTEM_PROCESS	0.00721541
LYMPHOCYTE_ACTIVATION	NETPATH_EGFR1_PATHWAY_UP	9.536e-05
BIOCARTA_NO2IL12_PATHWAY	CATION_HOMEOSTASIS	0.00336554
IMMUNE_RESPONSE	KEGG_ECM_RECEPTOR_INTERACTION	0.00040944
KEGG_ANTIGEN_PROCESSING_AND_PRESENTATION	NETPATH_EGFR1_PATHWAY_UP	0.00128061
CELLULAR_CATION_HOMEOSTASIS	EXTRACELLULAR_MATRIX	0.00042922
CYTOKINE_ACTIVITY	KEGG_CELL_ADHESION_MOLECULES_CAMS	0.00019283
BASEMENT_MEMBRANE	NETPATH_IL_5_PATHWAY_UP	0.01817912
NETPATH_IL_1_PATHWAY_DOWN	REGULATION_OF_LYMPHOCYTE_ACTIVATION	0.00569231
CHEMOKINE_ACTIVITY	REACTOME_GENERATION_OF_SECOND_MESSENGER_MOLECULES	0.01102763
NETPATH_IL_2_PATHWAY_DOWN	REACTOME_NCAM1_INTERACTIONS	0.00150782
CELLULAR_CATION_HOMEOSTASIS	KEGG_ECM_RECEPTOR_INTERACTION	0.0
IMMUNOLOGICAL_SYNAPSE	REACTOME_FORMATION_OF_PLATELET_PLUG	0.00217631
NETPATH_B_CELL_RECEPTOR_PATHWAY_DOWN	NETPATH_T_CELL_RECEPTOR_PATHWAY	0.0
NETPATH_IL_7_PATHWAY_DOWN	NEUROTRANSMITTER_BINDING	0.00633507
BIOCARTA_TOB1_PATHWAY	REACTOME_COLLAGEN_MEDIATED_ACTIVATION_CASCADE	0.00644076
CALCIUM_ION_TRANSPORT	CHEMICAL_HOMEOSTASIS	0.00473361
NETPATH_ID_PATHWAY_DOWN	NETPATH_KIT_RECEPTOR_PATHWAY_UP	0.00324768
AUXILIARY_TRANSPORT_PROTEIN_ACTIVITY	REACTOME_TRANSLOCATION_OF_ZAP70_TO_IMMUNOLOGICAL_SYNAPSE	0.00616024
REGULATION_OF_T_CELL_ACTIVATION	RESPONSE_TO_OTHER_ORGANISM	0.01836363
NETPATH_NOTCH_PATHWAY_UP	REACTOME_INTEGRIN_CELL_SURFACE_INTERACTIONS	0.0
BIOCARTA_LAIR_PATHWAY	REACTOME_SIGNALING_BY_PDGF	0.01166868
CHANNEL_REGULATOR_ACTIVITY	NETPATH_IL_6_PATHWAY_UP	0.0059563
CELLULAR_CATION_HOMEOSTASIS	NETPATH_B_CELL_RECEPTOR_PATHWAY_DOWN	0.29259827
POSITIVE_REGULATION_OF_IMMUNE_SYSTEM_PROCESS	REACTOME_RNA_POLYMERASE_I_PROMOTER_OPENING	0.009689
KEGG_LYSOSOME	NETPATH_IL_1_PATHWAY_UP	0.0
AUXILIARY_TRANSPORT_PROTEIN_ACTIVITY	STRUCTURAL_CONSTITUENT_OF_MUSCLE	0.00537158
BIOCARTA_TCRA_PATHWAY	NETPATH_IL_4_PATHWAY_UP	0.00068952
BIOCARTA_ACE2_PATHWAY	NETPATH_T_CELL_RECEPTOR_PATHWAY	0.0073669
REACTOME_COSTIMULATION_BY_THE_CD28_FAMILY	REACTOME_RNA_POLYMERASE_I_PROMOTER_OPENING	0.00033509
NETPATH_EGFR1_PATHWAY_UP	REGULATION_OF_IMMUNE_SYSTEM_PROCESS	0.0
ION_HOMEOSTASIS	REGULATION_OF_IMMUNE_SYSTEM_PROCESS	0.00236991
POSITIVE_REGULATION_OF_T_CELL_ACTIVATION	REACTOME_PEPTIDE_LIGAND_BINDING_RECEPTORS	0.01252604
NETPATH_KIT_RECEPTOR_PATHWAY_UP	REGULATION_OF_T_CELL_ACTIVATION	0.01422005
IMMUNOLOGICAL_SYNAPSE	KEGG_ANTIGEN_PROCESSING_AND_PRESENTATION	0.00810733
CHANNEL_REGULATOR_ACTIVITY	REACTOME_COLLAGEN_MEDIATED_ACTIVATION_CASCADE	0.00987766
KEGG_ASTHMA	REGULATION_OF_I_KAPPAB_KINASE_NF_KAPPAB_CASCADE	0.00080995
BIOCARTA_TCYTOTOXIC_PATHWAY	KEGG_NATURAL_KILLER_CELL_MEDIATED_CYTOTOXICITY	0.05715064
CHANNEL_REGULATOR_ACTIVITY	REACTOME_DOWNSTREAM_TCR_SIGNALING	0.00633293
NETPATH_ID_PATHWAY_DOWN	ST_T_CELL_SIGNAL_TRANSDUCTION	0.00378024
KEGG_LYSOSOME	NETPATH_B_CELL_RECEPTOR_PATHWAY_DOWN	0.00052642
KEGG_HEMATOPOIETIC_CELL_LINEAGE	KEGG_INTESTINAL_IMMUNE_NETWORK_FOR_IGA_PRODUCTION	0.00565076
KEGG_LEUKOCYTE_TRANSENDOTHELIAL_MIGRATION	REACTOME_GENERATION_OF_SECOND_MESSENGER_MOLECULES	0.0
BIOCARTA_CYTOKINE_PATHWAY	KEGG_ANTIGEN_PROCESSING_AND_PRESENTATION	0.00368914
BIOCARTA_THELPER_PATHWAY	IMMUNE_RESPONSE	0.00282818
BIOCARTA_CTLA4_PATHWAY	KEGG_VIRAL_MYOCARDITIS	0.03348757
REACTOME_GENERATION_OF_SECOND_MESSENGER_MOLECULES	REGULATION_OF_PHOSPHORYLATION	0.02408314
CARBOXYPEPTIDASE_ACTIVITY	CHEMICAL_HOMEOSTASIS	0.00451857
KEGG_CYTOSOLIC_DNA_SENSING_PATHWAY	ST_T_CELL_SIGNAL_TRANSDUCTION	0.0
KEGG_TYPE_I_DIABETES_MELLITUS	RESPONSE_TO_VIRUS	0.00871092
REACTOME_FORMATION_OF_PLATELET_PLUG	REACTOME_RNA_POLYMERASE_I_PROMOTER_OPENING	0.00214945
REACTOME_INITIAL_TRIGGERING_OF_COMPLEMENT	RESPONSE_TO_BIOTIC_STIMULUS	0.00328739
BIOCARTA_TOB1_PATHWAY	NETPATH_IL_2_PATHWAY_DOWN	0.02696543
MUSCLE_CELL_DIFFERENTIATION	NETPATH_NOTCH_PATHWAY_UP	0.00059313
G_PROTEIN_COUPLED_RECEPTOR_BINDING	KEGG_INTESTINAL_IMMUNE_NETWORK_FOR_IGA_PRODUCTION	0.00049461
IMMUNE_RESPONSE	REACTOME_NCAM1_INTERACTIONS	0.00741685
NETPATH_IL_4_PATHWAY_UP	NETPATH_KIT_RECEPTOR_PATHWAY_UP	0.0
BEHAVIOR	KEGG_RIG_I_LIKE_RECEPTOR_SIGNALING_PATHWAY	0.00126389
BIOCARTA_INFLAM_PATHWAY	POSITIVE_REGULATION_OF_CELL_CYCLE	0.00921901
CORUM_55S_RIBOSOME,_MITOCHONDRIAL	REACTOME_CLASS_A1_RHODOPSIN_LIKE_RECEPTORS	0.00666756
KEGG_TYPE_I_DIABETES_MELLITUS	LEUKOCYTE_ACTIVATION	0.00254403
BIOCARTA_NO2IL12_PATHWAY	T_CELL_ACTIVATION	0.00571421
BIOCARTA_TCYTOTOXIC_PATHWAY	T_CELL_ACTIVATION	0.0143256
NETPATH_T_CELL_RECEPTOR_PATHWAY	RESPONSE_TO_VIRUS	0.00026961
EXTRACELLULAR_MATRIX_PART	KEGG_CYTOKINE_CYTOKINE_RECEPTOR_INTERACTION	0.00437863
BIOCARTA_NO2IL12_PATHWAY	CELLULAR_CATION_HOMEOSTASIS	0.00183844
KEGG_FOCAL_ADHESION	KEGG_INTESTINAL_IMMUNE_NETWORK_FOR_IGA_PRODUCTION	0.00016836
G_PROTEIN_COUPLED_RECEPTOR_BINDING	POSITIVE_REGULATION_OF_MULTICELLULAR_ORGANISMAL_PROCESS	0.00515997
KEGG_INTESTINAL_IMMUNE_NETWORK_FOR_IGA_PRODUCTION	REGULATION_OF_T_CELL_ACTIVATION	0.00935129
NETPATH_IL_1_PATHWAY_DOWN	POSITIVE_REGULATION_OF_IMMUNE_SYSTEM_PROCESS	0.00124978
DEFENSE_RESPONSE	EXTRACELLULAR_MATRIX_STRUCTURAL_CONSTITUENT	0.00408307
REACTOME_COSTIMULATION_BY_THE_CD28_FAMILY	REACTOME_FORMATION_OF_PLATELET_PLUG	0.0
CHEMOKINE_ACTIVITY	ST_T_CELL_SIGNAL_TRANSDUCTION	0.00880345
BIOCARTA_CYTOKINE_PATHWAY	KEGG_HEMATOPOIETIC_CELL_LINEAGE	6.259e-05
NETPATH_ID_PATHWAY_DOWN	REACTOME_PLATELET_ADHESION_TO_EXPOSED_COLLAGEN	0.0096652
BIOCARTA_AMI_PATHWAY	ION_HOMEOSTASIS	0.0
CHEMOKINE_RECEPTOR_BINDING	NETPATH_EGFR1_PATHWAY_UP	0.00111041
NETPATH_IL_7_PATHWAY_DOWN	REGULATION_OF_RESPONSE_TO_STIMULUS	0.0047391
EXTRACELLULAR_MATRIX_PART	NETPATH_KIT_RECEPTOR_PATHWAY_UP	0.01827877
POSITIVE_REGULATION_OF_T_CELL_ACTIVATION	REACTOME_TRANSLOCATION_OF_ZAP70_TO_IMMUNOLOGICAL_SYNAPSE	0.01099331
LYMPHOCYTE_ACTIVATION	NETPATH_NOTCH_PATHWAY_UP	0.0
CHEMOKINE_ACTIVITY	REACTOME_AXON_GUIDANCE	0.00697376
KEGG_LEUKOCYTE_TRANSENDOTHELIAL_MIGRATION	PROTEINACEOUS_EXTRACELLULAR_MATRIX	0.00092913
AUXILIARY_TRANSPORT_PROTEIN_ACTIVITY	T_CELL_PROLIFERATION	0.00925108
CHEMOKINE_ACTIVITY	REACTOME_HEMOSTASIS	0.00123775
BIOCARTA_TOB1_PATHWAY	REACTOME_COSTIMULATION_BY_THE_CD28_FAMILY	0.01327076
DEFENSE_RESPONSE	NEUROTRANSMITTER_BINDING	0.00425283
KEGG_HEMATOPOIETIC_CELL_LINEAGE	REGULATION_OF_RESPONSE_TO_STIMULUS	0.00047044
BIOCARTA_LAIR_PATHWAY	KEGG_ANTIGEN_PROCESSING_AND_PRESENTATION	0.00224228
KEGG_NATURAL_KILLER_CELL_MEDIATED_CYTOTOXICITY	REGULATION_OF_IMMUNE_SYSTEM_PROCESS	0.0
BIOCARTA_LAIR_PATHWAY	KEGG_TOLL_LIKE_RECEPTOR_SIGNALING_PATHWAY	0.0029216
BEHAVIOR	NETPATH_NOTCH_PATHWAY_UP	0.0
BIOCARTA_TH1TH2_PATHWAY	DEFENSE_RESPONSE	0.0016871
EXTERNAL_SIDE_OF_PLASMA_MEMBRANE	REACTOME_INITIAL_TRIGGERING_OF_COMPLEMENT	0.01278306
KEGG_CHEMOKINE_SIGNALING_PATHWAY	REACTOME_NCAM1_INTERACTIONS	0.00211493
BIOCARTA_THELPER_PATHWAY	REACTOME_INTEGRIN_CELL_SURFACE_INTERACTIONS	0.00573842
BIOCARTA_GRANULOCYTES_PATHWAY	NETPATH_NOTCH_PATHWAY_UP	0.00357244
BIOCARTA_CYTOKINE_PATHWAY	KEGG_VIRAL_MYOCARDITIS	0.00524948
KEGG_TYPE_I_DIABETES_MELLITUS	NETPATH_T_CELL_RECEPTOR_PATHWAY	0.0
EXTRACELLULAR_MATRIX_STRUCTURAL_CONSTITUENT	REGULATION_OF_PHOSPHORYLATION	0.02230745
BIOCARTA_THELPER_PATHWAY	POSITIVE_REGULATION_OF_CELL_CYCLE	0.01124286
COLLAGEN	REACTOME_PLATELET_ACTIVATION	0.01001029
NETPATH_IL_3_PATHWAY_UP	REACTOME_NCAM1_INTERACTIONS	0.02024221
POSITIVE_REGULATION_OF_LYMPHOCYTE_ACTIVATION	REACTOME_CLASS_A1_RHODOPSIN_LIKE_RECEPTORS	0.00517109
EXTERNAL_SIDE_OF_PLASMA_MEMBRANE	ION_HOMEOSTASIS	0.01203334
AUXILIARY_TRANSPORT_PROTEIN_ACTIVITY	BIOCARTA_TOB1_PATHWAY	0.00323576
BIOCARTA_GRANULOCYTES_PATHWAY	POSITIVE_REGULATION_OF_IMMUNE_SYSTEM_PROCESS	0.00550941
KEGG_NATURAL_KILLER_CELL_MEDIATED_CYTOTOXICITY	REACTOME_FORMATION_OF_PLATELET_PLUG	0.0
KEGG_FOCAL_ADHESION	REACTOME_GENERATION_OF_SECOND_MESSENGER_MOLECULES	0.0
CHEMICAL_HOMEOSTASIS	REACTOME_TCR_SIGNALING	0.03137109
KEGG_CHEMOKINE_SIGNALING_PATHWAY	KEGG_RIG_I_LIKE_RECEPTOR_SIGNALING_PATHWAY	0.0
REACTOME_INITIAL_TRIGGERING_OF_COMPLEMENT	REGULATION_OF_LYMPHOCYTE_ACTIVATION	0.00855912
REACTOME_SIGNALING_BY_PDGF	REGULATION_OF_I_KAPPAB_KINASE_NF_KAPPAB_CASCADE	0.0
NEUROTRANSMITTER_BINDING	T_CELL_ACTIVATION	0.00595114
KEGG_PRIMARY_IMMUNODEFICIENCY	MUSCLE_CELL_DIFFERENTIATION	0.00724405
BIOCARTA_TOB1_PATHWAY	REGULATION_OF_I_KAPPAB_KINASE_NF_KAPPAB_CASCADE	0.19508048
KEGG_FOCAL_ADHESION	T_CELL_PROLIFERATION	0.10849986
COLLAGEN	CYTOKINE_ACTIVITY	0.03380211
KEGG_TOLL_LIKE_RECEPTOR_SIGNALING_PATHWAY	LOCOMOTORY_BEHAVIOR	0.0
LYMPHOCYTE_ACTIVATION	POSITIVE_REGULATION_OF_T_CELL_ACTIVATION	0.00276551
POSITIVE_REGULATION_OF_MULTICELLULAR_ORGANISMAL_PROCESS	REACTOME_PLATELET_ADHESION_TO_EXPOSED_COLLAGEN	0.00113711
PROTEINACEOUS_EXTRACELLULAR_MATRIX	REGULATION_OF_IMMUNE_SYSTEM_PROCESS	0.0252872
EXTERNAL_SIDE_OF_PLASMA_MEMBRANE	NETPATH_IL_4_PATHWAY_DOWN	0.02824396
BIOCARTA_IL7_PATHWAY	KEGG_INTESTINAL_IMMUNE_NETWORK_FOR_IGA_PRODUCTION	0.01333721
LYMPHOCYTE_ACTIVATION	REACTOME_HEMOSTASIS	0.0
EXTRACELLULAR_MATRIX	REACTOME_PHOSPHORYLATION_OF_CD3_AND_TCR_ZETA_CHAINS	0.00814919
BEHAVIOR	BIOCARTA_ACE2_PATHWAY	9.457e-05
NETPATH_IL_4_PATHWAY_UP	REACTOME_AXON_GUIDANCE	0.00119742
KEGG_AUTOIMMUNE_THYROID_DISEASE	T_CELL_PROLIFERATION	0.00694194
REGULATION_OF_RESPONSE_TO_STIMULUS	RESPONSE_TO_OTHER_ORGANISM	0.00015633
KEGG_RIG_I_LIKE_RECEPTOR_SIGNALING_PATHWAY	NETPATH_IL_1_PATHWAY_UP	0.0
BIOCARTA_GRANULOCYTES_PATHWAY	REACTOME_INTEGRIN_CELL_SURFACE_INTERACTIONS	0.00087404
MUSCLE_CELL_DIFFERENTIATION	REACTOME_GENERATION_OF_SECOND_MESSENGER_MOLECULES	0.00278358
BIOCARTA_TOB1_PATHWAY	POSITIVE_REGULATION_OF_T_CELL_ACTIVATION	0.00708683
DEFENSE_RESPONSE	LOCOMOTORY_BEHAVIOR	0.0
ION_HOMEOSTASIS	NETPATH_ID_PATHWAY_DOWN	0.00094218
KEGG_LEUKOCYTE_TRANSENDOTHELIAL_MIGRATION	REACTOME_PLATELET_ACTIVATION	0.0
EXTRACELLULAR_MATRIX	KEGG_ECM_RECEPTOR_INTERACTION	0.0
NETPATH_IL_2_PATHWAY_DOWN	REGULATION_OF_ANATOMICAL_STRUCTURE_MORPHOGENESIS	0.00308651
NETPATH_IL_5_PATHWAY_UP	REGULATION_OF_LYMPHOCYTE_ACTIVATION	0.00202587
CELL_ACTIVATION	REACTOME_PEPTIDE_LIGAND_BINDING_RECEPTORS	0.0
BIOCARTA_LAIR_PATHWAY	KEGG_AUTOIMMUNE_THYROID_DISEASE	0.00792089
CELL_MATURATION	EXTRACELLULAR_MATRIX_PART	0.00446398
BASEMENT_MEMBRANE	DEVELOPMENTAL_MATURATION	0.00670316
KEGG_GRAFT_VERSUS_HOST_DISEASE	ST_T_CELL_SIGNAL_TRANSDUCTION	0.0029835
KEGG_ECM_RECEPTOR_INTERACTION	REACTOME_RNA_POLYMERASE_I_PROMOTER_OPENING	0.00598936
CHANNEL_REGULATOR_ACTIVITY	KEGG_LYSOSOME	0.03830121
IMMUNOLOGICAL_SYNAPSE	KEGG_CYTOSOLIC_DNA_SENSING_PATHWAY	0.00151624
CALCIUM_ION_TRANSPORT	REGULATION_OF_I_KAPPAB_KINASE_NF_KAPPAB_CASCADE	0.00090431
POSITIVE_REGULATION_OF_CELL_PROLIFERATION	REACTOME_TCR_SIGNALING	0.0
CALCIUM_ION_TRANSPORT	KEGG_T_CELL_RECEPTOR_SIGNALING_PATHWAY	0.01783576
POSITIVE_REGULATION_OF_MULTICELLULAR_ORGANISMAL_PROCESS	REACTOME_TCR_SIGNALING	0.0
POSITIVE_REGULATION_OF_CELL_PROLIFERATION	REACTOME_CELL_SURFACE_INTERACTIONS_AT_THE_VASCULAR_WALL	0.0
KEGG_NATURAL_KILLER_CELL_MEDIATED_CYTOTOXICITY	LYMPHOCYTE_ACTIVATION	0.0
BIOCARTA_TCYTOTOXIC_PATHWAY	KEGG_TOLL_LIKE_RECEPTOR_SIGNALING_PATHWAY	0.00786
REACTOME_FORMATION_OF_PLATELET_PLUG	REACTOME_GENERATION_OF_SECOND_MESSENGER_MOLECULES	0.0
KEGG_TYPE_I_DIABETES_MELLITUS	NETPATH_IL_4_PATHWAY_DOWN	0.00213365
KEGG_T_CELL_RECEPTOR_SIGNALING_PATHWAY	POSITIVE_REGULATION_OF_MULTICELLULAR_ORGANISMAL_PROCESS	0.0
BIOCARTA_TOB1_PATHWAY	IMMUNE_RESPONSE	0.02396552
CELL_ACTIVATION	PROTEIN_DOMAIN_SPECIFIC_BINDING	0.00877495
MUSCLE_CELL_DIFFERENTIATION	NETPATH_IL_7_PATHWAY_DOWN	0.00709508
CHANNEL_REGULATOR_ACTIVITY	REACTOME_PD1_SIGNALING	0.00748635
NETPATH_IL_4_PATHWAY_DOWN	REACTOME_INITIAL_TRIGGERING_OF_COMPLEMENT	0.00592765
BIOCARTA_TCYTOTOXIC_PATHWAY	KEGG_LEISHMANIA_INFECTION	0.03302685
NETPATH_IL_2_PATHWAY_DOWN	REACTOME_AXON_GUIDANCE	0.0
NETPATH_KIT_RECEPTOR_PATHWAY_UP	POSITIVE_REGULATION_OF_MULTICELLULAR_ORGANISMAL_PROCESS	0.00048369
KEGG_MATURITY_ONSET_DIABETES_OF_THE_YOUNG	NETPATH_KIT_RECEPTOR_PATHWAY_UP	0.00341389
NETPATH_T_CELL_RECEPTOR_PATHWAY_DOWN	REACTOME_COSTIMULATION_BY_THE_CD28_FAMILY	0.0
BIOCARTA_LAIR_PATHWAY	REACTOME_CELL_SURFACE_INTERACTIONS_AT_THE_VASCULAR_WALL	0.00111768
REACTOME_IMMUNOREGULATORY_INTERACTIONS_BETWEEN_A_LYMPHOID_AND_A_NON_LYMPHOID_CELL	ST_T_CELL_SIGNAL_TRANSDUCTION	0.00613362
NETPATH_IL_1_PATHWAY_DOWN	REACTOME_NCAM1_INTERACTIONS	0.00269322
NETPATH_IL_2_PATHWAY_DOWN	REACTOME_INITIAL_TRIGGERING_OF_COMPLEMENT	0.00292541
KEGG_CHEMOKINE_SIGNALING_PATHWAY	KEGG_LYSOSOME	0.0
KEGG_SYSTEMIC_LUPUS_ERYTHEMATOSUS	NETPATH_ID_PATHWAY_DOWN	0.00304932
BEHAVIOR	KEGG_ECM_RECEPTOR_INTERACTION	8.638e-05
IMMUNE_RESPONSE	KEGG_T_CELL_RECEPTOR_SIGNALING_PATHWAY	0.0
KEGG_TOLL_LIKE_RECEPTOR_SIGNALING_PATHWAY	STRUCTURAL_CONSTITUENT_OF_MUSCLE	0.00063314
CATION_HOMEOSTASIS	LYMPHOCYTE_ACTIVATION	0.00465088
BIOCARTA_THELPER_PATHWAY	KEGG_AUTOIMMUNE_THYROID_DISEASE	0.00824328
EXTRACELLULAR_MATRIX	REACTOME_PEPTIDE_LIGAND_BINDING_RECEPTORS	0.01971184
KEGG_RIG_I_LIKE_RECEPTOR_SIGNALING_PATHWAY	LOCOMOTORY_BEHAVIOR	0.0044995
KEGG_CYTOSOLIC_DNA_SENSING_PATHWAY	MUSCLE_CELL_DIFFERENTIATION	0.00532036
KEGG_TOLL_LIKE_RECEPTOR_SIGNALING_PATHWAY	T_CELL_ACTIVATION	0.00135813
BIOCARTA_CYTOKINE_PATHWAY	KEGG_LEUKOCYTE_TRANSENDOTHELIAL_MIGRATION	0.00500118
NETPATH_IL_2_PATHWAY_DOWN	NEUROPEPTIDE_BINDING	0.00431872
GABA_RECEPTOR_ACTIVITY	REACTOME_AXON_GUIDANCE	0.00994819
KEGG_NATURAL_KILLER_CELL_MEDIATED_CYTOTOXICITY	NETPATH_IL_7_PATHWAY_DOWN	3.751e-05
REACTOME_TCR_SIGNALING	RESPONSE_TO_BIOTIC_STIMULUS	0.0
BIOCARTA_CTL_PATHWAY	KEGG_SMALL_CELL_LUNG_CANCER	0.00423587
NETPATH_IL_4_PATHWAY_DOWN	POSITIVE_REGULATION_OF_IMMUNE_SYSTEM_PROCESS	0.0
ION_HOMEOSTASIS	T_CELL_PROLIFERATION	0.01047659
EXTRACELLULAR_MATRIX_PART	REACTOME_AXON_GUIDANCE	0.00221518
NETPATH_T_CELL_RECEPTOR_PATHWAY	REGULATION_OF_T_CELL_ACTIVATION	0.0
NETPATH_IL_2_PATHWAY_DOWN	T_CELL_PROLIFERATION	0.00885189
BIOCARTA_INFLAM_PATHWAY	REACTOME_AXON_GUIDANCE	0.00860783
REACTOME_INTEGRIN_CELL_SURFACE_INTERACTIONS	RESPONSE_TO_OTHER_ORGANISM	0.00235069
CHEMOKINE_ACTIVITY	NETPATH_NOTCH_PATHWAY_UP	0.00776566
KEGG_INTESTINAL_IMMUNE_NETWORK_FOR_IGA_PRODUCTION	RESPONSE_TO_VIRUS	0.01291656
BIOCARTA_INFLAM_PATHWAY	REACTOME_HEMOSTASIS	0.0111124
CHANNEL_REGULATOR_ACTIVITY	NETPATH_IL_2_PATHWAY_DOWN	0.01777954
BIOCARTA_IL7_PATHWAY	CATION_HOMEOSTASIS	0.00528369
REACTOME_SIGNALING_BY_PDGF	REACTOME_TRANSLOCATION_OF_ZAP70_TO_IMMUNOLOGICAL_SYNAPSE	0.00324622
EXTRACELLULAR_MATRIX_PART	REACTOME_COSTIMULATION_BY_THE_CD28_FAMILY	0.00876332
REACTOME_HEMOSTASIS	T_CELL_ACTIVATION	5.209e-05
KEGG_TOLL_LIKE_RECEPTOR_SIGNALING_PATHWAY	NETPATH_IL_1_PATHWAY_UP	0.0
BIOCARTA_CYTOKINE_PATHWAY	NETPATH_ID_PATHWAY_DOWN	0.00577993
GABA_RECEPTOR_ACTIVITY	IMMUNE_RESPONSE	0.00471681
BIOCARTA_CYTOKINE_PATHWAY	ST_T_CELL_SIGNAL_TRANSDUCTION	0.00730269
NETPATH_IL_7_PATHWAY_DOWN	POSITIVE_REGULATION_OF_LYMPHOCYTE_ACTIVATION	0.0073638
KEGG_SYSTEMIC_LUPUS_ERYTHEMATOSUS	REGULATION_OF_I_KAPPAB_KINASE_NF_KAPPAB_CASCADE	0.0001892
KEGG_ALLOGRAFT_REJECTION	KEGG_NOD_LIKE_RECEPTOR_SIGNALING_PATHWAY	0.00102574
KEGG_NOD_LIKE_RECEPTOR_SIGNALING_PATHWAY	MUSCLE_CELL_DIFFERENTIATION	0.00174183
REACTOME_INITIAL_TRIGGERING_OF_COMPLEMENT	REGULATION_OF_PHOSPHORYLATION	0.00697252
POSITIVE_REGULATION_OF_LYMPHOCYTE_ACTIVATION	PROTEINACEOUS_EXTRACELLULAR_MATRIX	0.01521291
POSITIVE_REGULATION_OF_T_CELL_PROLIFERATION	REACTOME_SEMAPHORIN_INTERACTIONS	0.02666286
NEUROTRANSMITTER_BINDING	REGULATION_OF_T_CELL_ACTIVATION	0.00541184
BIOCARTA_TH1TH2_PATHWAY	POSITIVE_REGULATION_OF_IMMUNE_SYSTEM_PROCESS	0.00691837
BASEMENT_MEMBRANE	BIOCARTA_ACE2_PATHWAY	0.01083072
REACTOME_PD1_SIGNALING	RESPONSE_TO_OTHER_ORGANISM	0.00842785
BEHAVIOR	NETPATH_IL_6_PATHWAY_UP	0.0
KEGG_CYTOKINE_CYTOKINE_RECEPTOR_INTERACTION	NETPATH_IL_3_PATHWAY_UP	0.0
KEGG_NATURAL_KILLER_CELL_MEDIATED_CYTOTOXICITY	REGULATION_OF_I_KAPPAB_KINASE_NF_KAPPAB_CASCADE	0.0
REACTOME_NCAM1_INTERACTIONS	REGULATION_OF_IMMUNE_SYSTEM_PROCESS	0.0087803
REACTOME_G_ALPHA_I_SIGNALLING_EVENTS	REACTOME_PLATELET_ACTIVATION	0.0
KEGG_ALLOGRAFT_REJECTION	POSITIVE_REGULATION_OF_CELL_CYCLE	0.00906448
BASEMENT_MEMBRANE	EXTRACELLULAR_MATRIX	0.0115182
KEGG_CYTOSOLIC_DNA_SENSING_PATHWAY	KEGG_T_CELL_RECEPTOR_SIGNALING_PATHWAY	0.0
BIOCARTA_TCRA_PATHWAY	KEGG_T_CELL_RECEPTOR_SIGNALING_PATHWAY	0.0
NETPATH_T_CELL_RECEPTOR_PATHWAY_DOWN	REACTOME_CLASS_A1_RHODOPSIN_LIKE_RECEPTORS	0.0
REACTOME_PD1_SIGNALING	REACTOME_PHOSPHORYLATION_OF_CD3_AND_TCR_ZETA_CHAINS	0.00565747
KEGG_LYSOSOME	REACTOME_CHEMOKINE_RECEPTORS_BIND_CHEMOKINES	0.00603262
KEGG_CYTOKINE_CYTOKINE_RECEPTOR_INTERACTION	KEGG_T_CELL_RECEPTOR_SIGNALING_PATHWAY	0.0
POSITIVE_REGULATION_OF_LYMPHOCYTE_ACTIVATION	REACTOME_PD1_SIGNALING	0.01159536
KEGG_CHEMOKINE_SIGNALING_PATHWAY	PROTEINACEOUS_EXTRACELLULAR_MATRIX	0.00541456
NETPATH_B_CELL_RECEPTOR_PATHWAY	POSITIVE_REGULATION_OF_CELL_PROLIFERATION	0.0
AUXILIARY_TRANSPORT_PROTEIN_ACTIVITY	NETPATH_T_CELL_RECEPTOR_PATHWAY_DOWN	0.00195901
BIOCARTA_CYTOKINE_PATHWAY	REGULATION_OF_I_KAPPAB_KINASE_NF_KAPPAB_CASCADE	0.00154646
EXTRACELLULAR_MATRIX	KEGG_ALLOGRAFT_REJECTION	0.00588388
EXTERNAL_SIDE_OF_PLASMA_MEMBRANE	NETPATH_EGFR1_PATHWAY_UP	0.00356058
BIOCARTA_AMI_PATHWAY	CATION_HOMEOSTASIS	0.0
BEHAVIOR	REACTOME_RNA_POLYMERASE_I_PROMOTER_OPENING	0.00310951
REACTOME_TCR_SIGNALING	RESPONSE_TO_OTHER_ORGANISM	0.0
KEGG_INTESTINAL_IMMUNE_NETWORK_FOR_IGA_PRODUCTION	REACTOME_PHOSPHORYLATION_OF_CD3_AND_TCR_ZETA_CHAINS	0.01056255
EXTERNAL_SIDE_OF_PLASMA_MEMBRANE	KEGG_NOD_LIKE_RECEPTOR_SIGNALING_PATHWAY	0.00219857
CELL_ACTIVATION	EXTRACELLULAR_MATRIX	0.01351535
POSITIVE_REGULATION_OF_MULTICELLULAR_ORGANISMAL_PROCESS	REACTOME_PHOSPHORYLATION_OF_CD3_AND_TCR_ZETA_CHAINS	0.005614
POSITIVE_REGULATION_OF_T_CELL_ACTIVATION	REACTOME_DOWNSTREAM_TCR_SIGNALING	0.00822992
REACTOME_SIGNALING_BY_PDGF	RESPONSE_TO_VIRUS	0.00388509
REACTOME_DOWNSTREAM_TCR_SIGNALING	REGULATION_OF_LYMPHOCYTE_ACTIVATION	0.00617355
KEGG_INTESTINAL_IMMUNE_NETWORK_FOR_IGA_PRODUCTION	POSITIVE_REGULATION_OF_T_CELL_ACTIVATION	0.00782667
KEGG_NATURAL_KILLER_CELL_MEDIATED_CYTOTOXICITY	NETPATH_ID_PATHWAY_DOWN	0.00066534
KEGG_TYPE_I_DIABETES_MELLITUS	REACTOME_TCR_SIGNALING	0.00103389
KEGG_GRAFT_VERSUS_HOST_DISEASE	NETPATH_IL_4_PATHWAY_UP	0.00260802
REACTOME_G_ALPHA_I_SIGNALLING_EVENTS	REACTOME_TRANSLOCATION_OF_ZAP70_TO_IMMUNOLOGICAL_SYNAPSE	0.01068791
BIOCARTA_LAIR_PATHWAY	BIOCARTA_THELPER_PATHWAY	0.00930811
BIOCARTA_AMI_PATHWAY	REACTOME_IMMUNOREGULATORY_INTERACTIONS_BETWEEN_A_LYMPHOID_AND_A_NON_LYMPHOID_CELL	0.00513938
EXTRACELLULAR_MATRIX_STRUCTURAL_CONSTITUENT	PROTEINACEOUS_EXTRACELLULAR_MATRIX	0.0
KEGG_NATURAL_KILLER_CELL_MEDIATED_CYTOTOXICITY	T_CELL_ACTIVATION	0.0
BIOCARTA_GRANULOCYTES_PATHWAY	NETPATH_T_CELL_RECEPTOR_PATHWAY	0.03069533
KEGG_NOD_LIKE_RECEPTOR_SIGNALING_PATHWAY	REACTOME_PHOSPHORYLATION_OF_CD3_AND_TCR_ZETA_CHAINS	0.00771264
KEGG_SMALL_CELL_LUNG_CANCER	REACTOME_IMMUNOREGULATORY_INTERACTIONS_BETWEEN_A_LYMPHOID_AND_A_NON_LYMPHOID_CELL	0.00568636
NETPATH_B_CELL_RECEPTOR_PATHWAY	REGULATION_OF_RESPONSE_TO_STIMULUS	0.0
KEGG_FOCAL_ADHESION	REACTOME_PROTEOLYTIC_CLEAVAGE_OF_SNARE_COMPLEX_PROTEINS	0.02594801
BIOCARTA_CTL_PATHWAY	ST_T_CELL_SIGNAL_TRANSDUCTION	0.00398314
REACTOME_PD1_SIGNALING	REGULATION_OF_LYMPHOCYTE_ACTIVATION	0.00796232
KEGG_MATURITY_ONSET_DIABETES_OF_THE_YOUNG	ST_T_CELL_SIGNAL_TRANSDUCTION	0.00403795
BASEMENT_MEMBRANE	KEGG_NATURAL_KILLER_CELL_MEDIATED_CYTOTOXICITY	0.0066703
NETPATH_B_CELL_RECEPTOR_PATHWAY_DOWN	ST_T_CELL_SIGNAL_TRANSDUCTION	0.0010208
CELLULAR_DEFENSE_RESPONSE	EXTERNAL_SIDE_OF_PLASMA_MEMBRANE	0.01245502
BIOCARTA_ACE2_PATHWAY	BIOCARTA_IL17_PATHWAY	0.00621311
CARBOXYPEPTIDASE_ACTIVITY	T_CELL_ACTIVATION	0.00620524
KEGG_TOLL_LIKE_RECEPTOR_SIGNALING_PATHWAY	NETPATH_IL_4_PATHWAY_UP	0.0
KEGG_SYSTEMIC_LUPUS_ERYTHEMATOSUS	NETPATH_IL_1_PATHWAY_DOWN	0.0
LEUKOCYTE_ACTIVATION	POSITIVE_REGULATION_OF_CELL_PROLIFERATION	0.01776088
NETPATH_IL_4_PATHWAY_DOWN	POSITIVE_REGULATION_OF_T_CELL_PROLIFERATION	0.00734566
BIOCARTA_IL17_PATHWAY	NETPATH_IL_1_PATHWAY_UP	0.00308074
DEVELOPMENTAL_MATURATION	KEGG_CHEMOKINE_SIGNALING_PATHWAY	0.00026481
KEGG_NATURAL_KILLER_CELL_MEDIATED_CYTOTOXICITY	POSITIVE_REGULATION_OF_IMMUNE_SYSTEM_PROCESS	0.0
POSITIVE_REGULATION_OF_T_CELL_PROLIFERATION	REACTOME_FORMATION_OF_PLATELET_PLUG	0.00460335
BIOCARTA_IL7_PATHWAY	NETPATH_IL_2_PATHWAY_DOWN	0.0
POSITIVE_REGULATION_OF_CELL_PROLIFERATION	REGULATION_OF_PHOSPHORYLATION	0.0
KEGG_RIG_I_LIKE_RECEPTOR_SIGNALING_PATHWAY	REACTOME_RNA_POLYMERASE_I_PROMOTER_OPENING	0.00245807
KEGG_ECM_RECEPTOR_INTERACTION	KEGG_GRAFT_VERSUS_HOST_DISEASE	0.00764875
NETPATH_IL_4_PATHWAY_UP	REACTOME_RNA_POLYMERASE_I_PROMOTER_OPENING	0.00061211
KEGG_GRAFT_VERSUS_HOST_DISEASE	LEUKOCYTE_ACTIVATION	0.00455563
KEGG_ALLOGRAFT_REJECTION	POSITIVE_REGULATION_OF_T_CELL_ACTIVATION	0.00978188
BIOCARTA_THELPER_PATHWAY	T_CELL_ACTIVATION	0.01560223
KEGG_CHEMOKINE_SIGNALING_PATHWAY	NETPATH_IL_7_PATHWAY_DOWN	0.0
POSITIVE_REGULATION_OF_IMMUNE_SYSTEM_PROCESS	REACTOME_SIGNALING_BY_PDGF	0.0
REACTOME_INTEGRIN_CELL_SURFACE_INTERACTIONS	REGULATION_OF_RESPONSE_TO_STIMULUS	0.0
EXTERNAL_SIDE_OF_PLASMA_MEMBRANE	REGULATION_OF_PHOSPHORYLATION	0.03579652
BIOCARTA_INFLAM_PATHWAY	REACTOME_SEMAPHORIN_INTERACTIONS	0.00896569
NETPATH_IL_4_PATHWAY_UP	REGULATION_OF_I_KAPPAB_KINASE_NF_KAPPAB_CASCADE	0.0
BIOCARTA_NO2IL12_PATHWAY	KEGG_CELL_ADHESION_MOLECULES_CAMS	0.00707731
KEGG_CYTOSOLIC_DNA_SENSING_PATHWAY	REACTOME_DOWNSTREAM_TCR_SIGNALING	0.0
KEGG_SYSTEMIC_LUPUS_ERYTHEMATOSUS	STRUCTURAL_CONSTITUENT_OF_MUSCLE	5.232e-05
KEGG_GRAFT_VERSUS_HOST_DISEASE	KEGG_LEUKOCYTE_TRANSENDOTHELIAL_MIGRATION	6.009e-05
IMMUNE_RESPONSE	REACTOME_SEMAPHORIN_INTERACTIONS	0.0
REGULATION_OF_LYMPHOCYTE_ACTIVATION	REGULATION_OF_PHOSPHORYLATION	0.02621202
KEGG_T_CELL_RECEPTOR_SIGNALING_PATHWAY	REGULATION_OF_T_CELL_ACTIVATION	0.00029271
CHEMOKINE_RECEPTOR_BINDING	NETPATH_IL_4_PATHWAY_DOWN	0.00108675
CELLULAR_CATION_HOMEOSTASIS	REGULATION_OF_RESPONSE_TO_STIMULUS	0.00087293
BIOCARTA_AMI_PATHWAY	NETPATH_T_CELL_RECEPTOR_PATHWAY	0.03099377
KEGG_VIRAL_MYOCARDITIS	REGULATION_OF_IMMUNE_SYSTEM_PROCESS	0.00013394
NETPATH_B_CELL_RECEPTOR_PATHWAY	NETPATH_IL_1_PATHWAY_DOWN	0.00116313
NETPATH_IL_7_PATHWAY_DOWN	POSITIVE_REGULATION_OF_IMMUNE_SYSTEM_PROCESS	0.00386871
CELLULAR_CATION_HOMEOSTASIS	REACTOME_COLLAGEN_MEDIATED_ACTIVATION_CASCADE	0.00396539
CHEMICAL_HOMEOSTASIS	EXTERNAL_SIDE_OF_PLASMA_MEMBRANE	0.01216821
IMMUNE_RESPONSE	REGULATION_OF_RESPONSE_TO_STIMULUS	0.0
REACTOME_INITIAL_TRIGGERING_OF_COMPLEMENT	REACTOME_INTEGRIN_CELL_SURFACE_INTERACTIONS	0.002499
BIOCARTA_TCRA_PATHWAY	REACTOME_CHEMOKINE_RECEPTORS_BIND_CHEMOKINES	0.01082895
BIOCARTA_IL17_PATHWAY	T_CELL_PROLIFERATION	0.01243503
CALCIUM_ION_TRANSPORT	PROTEIN_DOMAIN_SPECIFIC_BINDING	0.00412209
POSITIVE_REGULATION_OF_MULTICELLULAR_ORGANISMAL_PROCESS	REACTOME_RNA_POLYMERASE_I_PROMOTER_OPENING	0.0071331
CALCIUM_ION_TRANSPORT	REACTOME_SEMAPHORIN_INTERACTIONS	0.00700527
NETPATH_IL_7_PATHWAY_DOWN	REGULATION_OF_IMMUNE_SYSTEM_PROCESS	0.00285122
BIOCARTA_GRANULOCYTES_PATHWAY	G_PROTEIN_COUPLED_RECEPTOR_BINDING	0.00608008
EXTRACELLULAR_MATRIX_PART	NETPATH_T_CELL_RECEPTOR_PATHWAY	0.02113663
REACTOME_PHOSPHORYLATION_OF_CD3_AND_TCR_ZETA_CHAINS	REACTOME_PLATELET_ADHESION_TO_EXPOSED_COLLAGEN	0.00404147
BEHAVIOR	BIOCARTA_TCRA_PATHWAY	0.00718722
DEFENSE_RESPONSE	KEGG_ASTHMA	0.00304389
BIOCARTA_THELPER_PATHWAY	REACTOME_CHEMOKINE_RECEPTORS_BIND_CHEMOKINES	0.01063796
KEGG_RIG_I_LIKE_RECEPTOR_SIGNALING_PATHWAY	POSITIVE_REGULATION_OF_CELL_PROLIFERATION	0.00039717
EXTRACELLULAR_MATRIX_STRUCTURAL_CONSTITUENT	ION_HOMEOSTASIS	0.00075006
CHEMOKINE_ACTIVITY	KEGG_LYSOSOME	0.02069272
KEGG_ANTIGEN_PROCESSING_AND_PRESENTATION	REACTOME_CELL_SURFACE_INTERACTIONS_AT_THE_VASCULAR_WALL	0.0
GABA_RECEPTOR_ACTIVITY	KEGG_NATURAL_KILLER_CELL_MEDIATED_CYTOTOXICITY	0.00270161
REACTOME_INTEGRIN_CELL_SURFACE_INTERACTIONS	REACTOME_P2Y_RECEPTORS	0.0017777
KEGG_TOLL_LIKE_RECEPTOR_SIGNALING_PATHWAY	NETPATH_IL_5_PATHWAY_UP	0.0
CATION_HOMEOSTASIS	NEUROTRANSMITTER_BINDING	0.00177554
KEGG_ALLOGRAFT_REJECTION	REGULATION_OF_T_CELL_ACTIVATION	0.0085576
GABA_RECEPTOR_ACTIVITY	KEGG_LEUKOCYTE_TRANSENDOTHELIAL_MIGRATION	0.00547749
NETPATH_IL_1_PATHWAY_UP	POSITIVE_REGULATION_OF_CELL_PROLIFERATION	0.0
EXTRACELLULAR_MATRIX_PART	NETPATH_T_CELL_RECEPTOR_PATHWAY_DOWN	0.01675549
CORUM_55S_RIBOSOME,_MITOCHONDRIAL	REACTOME_HEMOSTASIS	0.00524063
NETPATH_KIT_RECEPTOR_PATHWAY_UP	REGULATION_OF_LYMPHOCYTE_ACTIVATION	0.01054767
BIOCARTA_CYTOKINE_PATHWAY	BIOCARTA_LAIR_PATHWAY	0.00798566
BIOCARTA_CTLA4_PATHWAY	REACTOME_PLATELET_ADHESION_TO_EXPOSED_COLLAGEN	0.00926574
POSITIVE_REGULATION_OF_T_CELL_ACTIVATION	REGULATION_OF_IMMUNE_SYSTEM_PROCESS	0.00249316
MUSCLE_CELL_DIFFERENTIATION	NETPATH_IL_2_PATHWAY_DOWN	0.00077545
BIOCARTA_TH1TH2_PATHWAY	KEGG_VIRAL_MYOCARDITIS	0.00418507
NETPATH_IL_1_PATHWAY_DOWN	POSITIVE_REGULATION_OF_CELL_CYCLE	0.01421364
CALCIUM_ION_TRANSPORT	KEGG_VIRAL_MYOCARDITIS	0.03622524
NETPATH_IL_1_PATHWAY_UP	REACTOME_CHEMOKINE_RECEPTORS_BIND_CHEMOKINES	0.0
NETPATH_IL_5_PATHWAY_UP	REACTOME_INTEGRIN_CELL_SURFACE_INTERACTIONS	0.0
BIOCARTA_CYTOKINE_PATHWAY	POSITIVE_REGULATION_OF_CELL_CYCLE	0.01306595
KEGG_NATURAL_KILLER_CELL_MEDIATED_CYTOTOXICITY	REACTOME_TRANSLOCATION_OF_ZAP70_TO_IMMUNOLOGICAL_SYNAPSE	0.01116527
KEGG_HEMATOPOIETIC_CELL_LINEAGE	NETPATH_B_CELL_RECEPTOR_PATHWAY_DOWN	0.00563022
LOCOMOTORY_BEHAVIOR	REACTOME_G_ALPHA_I_SIGNALLING_EVENTS	0.0
BIOCARTA_INFLAM_PATHWAY	REACTOME_SIGNALING_BY_PDGF	0.01183328
CELL_ACTIVATION	CHEMOKINE_RECEPTOR_BINDING	0.00781649
KEGG_LEISHMANIA_INFECTION	REACTOME_CHEMOKINE_RECEPTORS_BIND_CHEMOKINES	0.00640936
CALCIUM_ION_TRANSPORT	NETPATH_KIT_RECEPTOR_PATHWAY_UP	0.03699999
BIOCARTA_CTLA4_PATHWAY	REACTOME_AXON_GUIDANCE	0.0042289
EXTERNAL_SIDE_OF_PLASMA_MEMBRANE	REGULATION_OF_ANATOMICAL_STRUCTURE_MORPHOGENESIS	0.01276816
MUSCLE_CELL_DIFFERENTIATION	REACTOME_CELL_SURFACE_INTERACTIONS_AT_THE_VASCULAR_WALL	0.0
BIOCARTA_THELPER_PATHWAY	CHEMOKINE_ACTIVITY	0.0107088
LEUKOCYTE_ACTIVATION	NETPATH_IL_2_PATHWAY_DOWN	0.00027466
CORUM_55S_RIBOSOME,_MITOCHONDRIAL	KEGG_SMALL_CELL_LUNG_CANCER	0.00358308
BIOCARTA_TCYTOTOXIC_PATHWAY	KEGG_TYPE_I_DIABETES_MELLITUS	0.01115311
NETPATH_B_CELL_RECEPTOR_PATHWAY	NETPATH_T_CELL_RECEPTOR_PATHWAY	0.0
BIOCARTA_IL7_PATHWAY	REGULATION_OF_PHOSPHORYLATION	0.00980119
PROTEIN_DOMAIN_SPECIFIC_BINDING	REACTOME_CELL_SURFACE_INTERACTIONS_AT_THE_VASCULAR_WALL	0.0
REACTOME_CLASS_A1_RHODOPSIN_LIKE_RECEPTORS	REACTOME_HEMOSTASIS	0.0
KEGG_FOCAL_ADHESION	NETPATH_IL_4_PATHWAY_UP	0.0
BIOCARTA_TCRA_PATHWAY	KEGG_ALLOGRAFT_REJECTION	0.01042795
KEGG_CELL_ADHESION_MOLECULES_CAMS	LYMPHOCYTE_ACTIVATION	0.02978883
CHEMOKINE_RECEPTOR_BINDING	KEGG_LEUKOCYTE_TRANSENDOTHELIAL_MIGRATION	0.00056734
BIOCARTA_IL7_PATHWAY	REACTOME_COLLAGEN_MEDIATED_ACTIVATION_CASCADE	0.0
BIOCARTA_TOB1_PATHWAY	EXTRACELLULAR_MATRIX_PART	0.00768759
BIOCARTA_NO2IL12_PATHWAY	CELL_ACTIVATION	0.01221116
CELL_ACTIVATION	PROTEINACEOUS_EXTRACELLULAR_MATRIX	0.01294404
CHEMOKINE_ACTIVITY	KEGG_LEISHMANIA_INFECTION	0.00504733
KEGG_SYSTEMIC_LUPUS_ERYTHEMATOSUS	RESPONSE_TO_VIRUS	0.00112941
BIOCARTA_TH1TH2_PATHWAY	REACTOME_GENERATION_OF_SECOND_MESSENGER_MOLECULES	0.00999545
BIOCARTA_TH1TH2_PATHWAY	NETPATH_B_CELL_RECEPTOR_PATHWAY	0.00162734
KEGG_ASTHMA	KEGG_CYTOKINE_CYTOKINE_RECEPTOR_INTERACTION	5.701e-05
BIOCARTA_INFLAM_PATHWAY	REACTOME_NCAM1_INTERACTIONS	0.00909168
KEGG_PRIMARY_IMMUNODEFICIENCY	REACTOME_GENERATION_OF_SECOND_MESSENGER_MOLECULES	0.00027749
KEGG_LEISHMANIA_INFECTION	NETPATH_T_CELL_RECEPTOR_PATHWAY	0.9314042
KEGG_CHEMOKINE_SIGNALING_PATHWAY	REGULATION_OF_IMMUNE_SYSTEM_PROCESS	0.0
KEGG_CYTOSOLIC_DNA_SENSING_PATHWAY	NETPATH_KIT_RECEPTOR_PATHWAY_UP	0.02710582
CHEMICAL_HOMEOSTASIS	KEGG_LEUKOCYTE_TRANSENDOTHELIAL_MIGRATION	0.00038955
BIOCARTA_IL7_PATHWAY	REACTOME_IMMUNOREGULATORY_INTERACTIONS_BETWEEN_A_LYMPHOID_AND_A_NON_LYMPHOID_CELL	0.00336882
G_PROTEIN_COUPLED_RECEPTOR_BINDING	NETPATH_IL_2_PATHWAY_DOWN	0.0108289
KEGG_RIG_I_LIKE_RECEPTOR_SIGNALING_PATHWAY	REACTOME_TCR_SIGNALING	0.0
REGULATION_OF_PHOSPHORYLATION	T_CELL_PROLIFERATION	0.03546059
KEGG_ANTIGEN_PROCESSING_AND_PRESENTATION	NETPATH_IL_3_PATHWAY_UP	0.00054294
KEGG_ALLOGRAFT_REJECTION	NETPATH_KIT_RECEPTOR_PATHWAY_UP	0.00194727
EXTRACELLULAR_MATRIX	REACTOME_FORMATION_OF_PLATELET_PLUG	0.00411695
KEGG_MATURITY_ONSET_DIABETES_OF_THE_YOUNG	REACTOME_DOWNSTREAM_TCR_SIGNALING	0.00142656
REACTOME_IMMUNOREGULATORY_INTERACTIONS_BETWEEN_A_LYMPHOID_AND_A_NON_LYMPHOID_CELL	REACTOME_INTEGRIN_CELL_SURFACE_INTERACTIONS	0.0
IMMUNOLOGICAL_SYNAPSE	POSITIVE_REGULATION_OF_T_CELL_PROLIFERATION	0.00918772
KEGG_NATURAL_KILLER_CELL_MEDIATED_CYTOTOXICITY	REACTOME_CELL_SURFACE_INTERACTIONS_AT_THE_VASCULAR_WALL	0.0
REGULATION_OF_ANATOMICAL_STRUCTURE_MORPHOGENESIS	ST_T_CELL_SIGNAL_TRANSDUCTION	0.0009249
REGULATION_OF_T_CELL_ACTIVATION	T_CELL_ACTIVATION	0.00802889
KEGG_NOD_LIKE_RECEPTOR_SIGNALING_PATHWAY	REACTOME_FORMATION_OF_PLATELET_PLUG	0.0
BEHAVIOR	KEGG_PRIMARY_IMMUNODEFICIENCY	0.00104807
PROTEIN_DOMAIN_SPECIFIC_BINDING	REACTOME_AXON_GUIDANCE	0.0
KEGG_SMALL_CELL_LUNG_CANCER	REACTOME_AXON_GUIDANCE	0.0
REACTOME_AXON_GUIDANCE	RESPONSE_TO_BIOTIC_STIMULUS	0.0
KEGG_ALLOGRAFT_REJECTION	REGULATION_OF_IMMUNE_SYSTEM_PROCESS	0.00266391
KEGG_GRAFT_VERSUS_HOST_DISEASE	REGULATION_OF_PHOSPHORYLATION	0.0065705
BIOCARTA_IL17_PATHWAY	CHANNEL_REGULATOR_ACTIVITY	0.00600481
NETPATH_EGFR1_PATHWAY_UP	REACTOME_IMMUNOREGULATORY_INTERACTIONS_BETWEEN_A_LYMPHOID_AND_A_NON_LYMPHOID_CELL	0.06265151
RESPONSE_TO_BIOTIC_STIMULUS	STRUCTURAL_CONSTITUENT_OF_MUSCLE	0.00785217
BIOCARTA_TH1TH2_PATHWAY	KEGG_AUTOIMMUNE_THYROID_DISEASE	0.00584327
BIOCARTA_THELPER_PATHWAY	NETPATH_T_CELL_RECEPTOR_PATHWAY	0.00453805
BIOCARTA_TCRA_PATHWAY	POSITIVE_REGULATION_OF_CELL_PROLIFERATION	0.00058803
CELL_MATURATION	NETPATH_B_CELL_RECEPTOR_PATHWAY	0.00121394
REACTOME_COSTIMULATION_BY_THE_CD28_FAMILY	REACTOME_PLATELET_ACTIVATION	0.0
CHEMICAL_HOMEOSTASIS	REGULATION_OF_T_CELL_ACTIVATION	0.01046174
CELLULAR_CATION_HOMEOSTASIS	REACTOME_CLASS_A1_RHODOPSIN_LIKE_RECEPTORS	0.0
BIOCARTA_THELPER_PATHWAY	LYMPHOCYTE_ACTIVATION	0.0172023
EXTERNAL_SIDE_OF_PLASMA_MEMBRANE	RESPONSE_TO_BIOTIC_STIMULUS	0.00453235
KEGG_HEMATOPOIETIC_CELL_LINEAGE	REACTOME_TRANSLOCATION_OF_ZAP70_TO_IMMUNOLOGICAL_SYNAPSE	0.01077688
BIOCARTA_AMI_PATHWAY	KEGG_NATURAL_KILLER_CELL_MEDIATED_CYTOTOXICITY	0.01212351
CALCIUM_ION_TRANSPORT	REACTOME_TCR_SIGNALING	0.00682385
KEGG_VIRAL_MYOCARDITIS	REACTOME_SIGNALING_BY_PDGF	0.00060022
KEGG_ECM_RECEPTOR_INTERACTION	NETPATH_B_CELL_RECEPTOR_PATHWAY_DOWN	9.431e-05
BIOCARTA_LAIR_PATHWAY	POSITIVE_REGULATION_OF_T_CELL_ACTIVATION	0.00888614
BIOCARTA_LAIR_PATHWAY	POSITIVE_REGULATION_OF_IMMUNE_SYSTEM_PROCESS	0.00184355
BIOCARTA_ACE2_PATHWAY	CYTOKINE_ACTIVITY	0.02391247
KEGG_AUTOIMMUNE_THYROID_DISEASE	STRUCTURAL_CONSTITUENT_OF_MUSCLE	0.00744994
BIOCARTA_NO2IL12_PATHWAY	REACTOME_AXON_GUIDANCE	0.0003429
CHANNEL_REGULATOR_ACTIVITY	NETPATH_IL_5_PATHWAY_UP	0.00491633
AUXILIARY_TRANSPORT_PROTEIN_ACTIVITY	REGULATION_OF_T_CELL_ACTIVATION	0.00727767
DEVELOPMENTAL_MATURATION	REACTOME_COLLAGEN_MEDIATED_ACTIVATION_CASCADE	0.00622979
BIOCARTA_NO2IL12_PATHWAY	BIOCARTA_TOB1_PATHWAY	0.03713975
NETPATH_EGFR1_PATHWAY_UP	NETPATH_KIT_RECEPTOR_PATHWAY_UP	0.00024481
BIOCARTA_AMI_PATHWAY	BIOCARTA_THELPER_PATHWAY	0.00613751
NETPATH_T_CELL_RECEPTOR_PATHWAY_DOWN	REACTOME_FORMATION_OF_PLATELET_PLUG	0.0
KEGG_PRIMARY_IMMUNODEFICIENCY	LOCOMOTORY_BEHAVIOR	0.00247819
REACTOME_P2Y_RECEPTORS	REACTOME_PLATELET_ACTIVATION	0.00063705
KEGG_ASTHMA	NETPATH_IL_5_PATHWAY_UP	0.00137148
KEGG_CHEMOKINE_SIGNALING_PATHWAY	REGULATION_OF_T_CELL_ACTIVATION	0.03487497
ION_HOMEOSTASIS	REACTOME_NCAM1_INTERACTIONS	0.0
BASEMENT_MEMBRANE	KEGG_HEMATOPOIETIC_CELL_LINEAGE	0.0081386
AUXILIARY_TRANSPORT_PROTEIN_ACTIVITY	MUSCLE_CELL_DIFFERENTIATION	0.00265879
MUSCLE_CELL_DIFFERENTIATION	POSITIVE_REGULATION_OF_T_CELL_ACTIVATION	0.00932537
NETPATH_B_CELL_RECEPTOR_PATHWAY	NEUROPEPTIDE_BINDING	0.00581265
REACTOME_IMMUNOREGULATORY_INTERACTIONS_BETWEEN_A_LYMPHOID_AND_A_NON_LYMPHOID_CELL	REGULATION_OF_LYMPHOCYTE_ACTIVATION	0.00922765
IMMUNOLOGICAL_SYNAPSE	KEGG_LEUKOCYTE_TRANSENDOTHELIAL_MIGRATION	0.05008843
KEGG_ALLOGRAFT_REJECTION	REACTOME_IMMUNOREGULATORY_INTERACTIONS_BETWEEN_A_LYMPHOID_AND_A_NON_LYMPHOID_CELL	0.02753327
NETPATH_IL_3_PATHWAY_UP	REACTOME_GENERATION_OF_SECOND_MESSENGER_MOLECULES	0.01144817
POSITIVE_REGULATION_OF_IMMUNE_SYSTEM_PROCESS	ST_T_CELL_SIGNAL_TRANSDUCTION	0.0
BIOCARTA_IL17_PATHWAY	NETPATH_B_CELL_RECEPTOR_PATHWAY	0.00377023
BIOCARTA_ACE2_PATHWAY	KEGG_NOD_LIKE_RECEPTOR_SIGNALING_PATHWAY	0.0109691
NETPATH_IL_7_PATHWAY_DOWN	REACTOME_CLASS_A1_RHODOPSIN_LIKE_RECEPTORS	0.00041232
EXTRACELLULAR_MATRIX_PART	NETPATH_EGFR1_PATHWAY_UP	0.00383995
CHEMICAL_HOMEOSTASIS	NETPATH_B_CELL_RECEPTOR_PATHWAY	0.60484827
BIOCARTA_IL17_PATHWAY	KEGG_NOD_LIKE_RECEPTOR_SIGNALING_PATHWAY	0.00500091
CHEMOKINE_RECEPTOR_BINDING	EXTRACELLULAR_MATRIX	0.0167192
CHEMICAL_HOMEOSTASIS	POSITIVE_REGULATION_OF_T_CELL_ACTIVATION	0.01002996
EXTERNAL_SIDE_OF_PLASMA_MEMBRANE	REACTOME_PLATELET_ADHESION_TO_EXPOSED_COLLAGEN	0.00947486
BEHAVIOR	KEGG_TOLL_LIKE_RECEPTOR_SIGNALING_PATHWAY	0.0
EXTRACELLULAR_MATRIX	REACTOME_DOWNSTREAM_TCR_SIGNALING	0.00646842
LEUKOCYTE_ACTIVATION	POSITIVE_REGULATION_OF_MULTICELLULAR_ORGANISMAL_PROCESS	0.00026713
KEGG_ALLOGRAFT_REJECTION	POSITIVE_REGULATION_OF_IMMUNE_SYSTEM_PROCESS	0.00628184
EXTRACELLULAR_MATRIX_PART	NETPATH_IL_4_PATHWAY_DOWN	0.00379571
BIOCARTA_TH1TH2_PATHWAY	KEGG_LEUKOCYTE_TRANSENDOTHELIAL_MIGRATION	0.0071493
NETPATH_EGFR1_PATHWAY_UP	REGULATION_OF_PHOSPHORYLATION	0.0
BIOCARTA_ACE2_PATHWAY	REACTOME_CELL_SURFACE_INTERACTIONS_AT_THE_VASCULAR_WALL	0.00158861
CYTOKINE_ACTIVITY	KEGG_FOCAL_ADHESION	0.0
POSITIVE_REGULATION_OF_CELL_CYCLE	T_CELL_PROLIFERATION	0.01216554
LYMPHOCYTE_ACTIVATION	REACTOME_TCR_SIGNALING	0.0
BIOCARTA_ACE2_PATHWAY	LOCOMOTORY_BEHAVIOR	0.00156337
KEGG_NOD_LIKE_RECEPTOR_SIGNALING_PATHWAY	RESPONSE_TO_VIRUS	0.01006147
CHANNEL_REGULATOR_ACTIVITY	T_CELL_ACTIVATION	0.00983383
BASEMENT_MEMBRANE	KEGG_ANTIGEN_PROCESSING_AND_PRESENTATION	0.00231912
KEGG_TYPE_I_DIABETES_MELLITUS	REACTOME_HEMOSTASIS	0.0
CORUM_55S_RIBOSOME,_MITOCHONDRIAL	KEGG_NATURAL_KILLER_CELL_MEDIATED_CYTOTOXICITY	0.0060016
BIOCARTA_GRANULOCYTES_PATHWAY	REACTOME_CELL_SURFACE_INTERACTIONS_AT_THE_VASCULAR_WALL	0.03507823
DEVELOPMENTAL_MATURATION	KEGG_HEMATOPOIETIC_CELL_LINEAGE	0.00574034
AUXILIARY_TRANSPORT_PROTEIN_ACTIVITY	REGULATION_OF_ANATOMICAL_STRUCTURE_MORPHOGENESIS	0.00526582
KEGG_INTESTINAL_IMMUNE_NETWORK_FOR_IGA_PRODUCTION	LOCOMOTORY_BEHAVIOR	0.0
KEGG_TYPE_I_DIABETES_MELLITUS	T_CELL_ACTIVATION	0.00235882
KEGG_PRIMARY_IMMUNODEFICIENCY	NETPATH_EGFR1_PATHWAY_UP	0.00064222
BASEMENT_MEMBRANE	KEGG_GRAFT_VERSUS_HOST_DISEASE	0.00546224
KEGG_HEMATOPOIETIC_CELL_LINEAGE	REACTOME_PLATELET_ADHESION_TO_EXPOSED_COLLAGEN	1.73e-05
BIOCARTA_INFLAM_PATHWAY	KEGG_CYTOSOLIC_DNA_SENSING_PATHWAY	0.0036191
KEGG_LEUKOCYTE_TRANSENDOTHELIAL_MIGRATION	NEUROTRANSMITTER_BINDING	0.00027335
REGULATION_OF_RESPONSE_TO_STIMULUS	ST_T_CELL_SIGNAL_TRANSDUCTION	0.0
BIOCARTA_IL17_PATHWAY	KEGG_ASTHMA	0.00967866
REACTOME_TCR_SIGNALING	REGULATION_OF_PHOSPHORYLATION	0.0
BIOCARTA_NO2IL12_PATHWAY	KEGG_FOCAL_ADHESION	0.0
LOCOMOTORY_BEHAVIOR	REACTOME_INTEGRIN_CELL_SURFACE_INTERACTIONS	0.0
REACTOME_PEPTIDE_LIGAND_BINDING_RECEPTORS	ST_T_CELL_SIGNAL_TRANSDUCTION	0.00584787
KEGG_CHEMOKINE_SIGNALING_PATHWAY	POSITIVE_REGULATION_OF_T_CELL_ACTIVATION	0.05474459
KEGG_FOCAL_ADHESION	REACTOME_BOTULINUM_NEUROTOXICITY	0.02931475
BIOCARTA_THELPER_PATHWAY	REACTOME_PEPTIDE_LIGAND_BINDING_RECEPTORS	0.00929991
KEGG_ECM_RECEPTOR_INTERACTION	LYMPHOCYTE_ACTIVATION	0.08625266
NETPATH_B_CELL_RECEPTOR_PATHWAY	REACTOME_INITIAL_TRIGGERING_OF_COMPLEMENT	0.0
CHANNEL_REGULATOR_ACTIVITY	NETPATH_IL_1_PATHWAY_UP	0.00389613
BIOCARTA_CTL_PATHWAY	POSITIVE_REGULATION_OF_CELL_PROLIFERATION	0.00161916
POSITIVE_REGULATION_OF_T_CELL_ACTIVATION	REACTOME_SIGNALING_BY_PDGF	0.00736162
KEGG_SMALL_CELL_LUNG_CANCER	NETPATH_KIT_RECEPTOR_PATHWAY_UP	0.0
POSITIVE_REGULATION_OF_MULTICELLULAR_ORGANISMAL_PROCESS	POSITIVE_REGULATION_OF_T_CELL_ACTIVATION	0.00342845
KEGG_CELL_ADHESION_MOLECULES_CAMS	KEGG_LYSOSOME	0.0
EXTERNAL_SIDE_OF_PLASMA_MEMBRANE	NETPATH_IL_7_PATHWAY_DOWN	0.006717
CATION_HOMEOSTASIS	NETPATH_EGFR1_PATHWAY_UP	0.0
KEGG_CYTOSOLIC_DNA_SENSING_PATHWAY	REACTOME_CHEMOKINE_RECEPTORS_BIND_CHEMOKINES	0.00044282
EXTRACELLULAR_MATRIX	KEGG_FOCAL_ADHESION	0.00510835
IMMUNE_RESPONSE	KEGG_CHEMOKINE_SIGNALING_PATHWAY	0.0
LOCOMOTORY_BEHAVIOR	ST_T_CELL_SIGNAL_TRANSDUCTION	0.00028788
BIOCARTA_GRANULOCYTES_PATHWAY	NETPATH_IL_5_PATHWAY_UP	0.05387471
G_PROTEIN_COUPLED_RECEPTOR_BINDING	NETPATH_IL_4_PATHWAY_UP	0.00164429
BIOCARTA_CTLA4_PATHWAY	KEGG_LEUKOCYTE_TRANSENDOTHELIAL_MIGRATION	0.01253731
KEGG_RIG_I_LIKE_RECEPTOR_SIGNALING_PATHWAY	REACTOME_PLATELET_ADHESION_TO_EXPOSED_COLLAGEN	0.00581312
BEHAVIOR	NETPATH_IL_5_PATHWAY_UP	0.0
KEGG_ASTHMA	NETPATH_IL_1_PATHWAY_UP	0.00848817
NETPATH_IL_1_PATHWAY_UP	POSITIVE_REGULATION_OF_IMMUNE_SYSTEM_PROCESS	0.0
CELL_MATURATION	NETPATH_IL_7_PATHWAY_DOWN	0.00666681
REACTOME_HEMOSTASIS	REGULATION_OF_RESPONSE_TO_STIMULUS	0.0
REACTOME_FORMATION_OF_PLATELET_PLUG	REACTOME_PROTEOLYTIC_CLEAVAGE_OF_SNARE_COMPLEX_PROTEINS	0.00450565
KEGG_NOD_LIKE_RECEPTOR_SIGNALING_PATHWAY	REGULATION_OF_LYMPHOCYTE_ACTIVATION	0.04349892
BIOCARTA_ACE2_PATHWAY	CARBOXYPEPTIDASE_ACTIVITY	0.00521793
GABA_RECEPTOR_ACTIVITY	ST_T_CELL_SIGNAL_TRANSDUCTION	0.00789562
EXTERNAL_SIDE_OF_PLASMA_MEMBRANE	NETPATH_B_CELL_RECEPTOR_PATHWAY	0.21177625
NETPATH_B_CELL_RECEPTOR_PATHWAY_DOWN	REACTOME_COSTIMULATION_BY_THE_CD28_FAMILY	0.0
BIOCARTA_TCRA_PATHWAY	REACTOME_NCAM1_INTERACTIONS	0.01031826
KEGG_SMALL_CELL_LUNG_CANCER	POSITIVE_REGULATION_OF_CELL_PROLIFERATION	0.0
IMMUNOLOGICAL_SYNAPSE	PROTEIN_DOMAIN_SPECIFIC_BINDING	0.00051482
KEGG_SMALL_CELL_LUNG_CANCER	NETPATH_IL_1_PATHWAY_DOWN	0.00030691
NEUROPEPTIDE_RECEPTOR_ACTIVITY	REACTOME_SIGNALING_BY_PDGF	0.00776715
KEGG_ALLOGRAFT_REJECTION	POSITIVE_REGULATION_OF_MULTICELLULAR_ORGANISMAL_PROCESS	0.00259254
KEGG_TYPE_I_DIABETES_MELLITUS	NETPATH_IL_2_PATHWAY_DOWN	0.00429081
NETPATH_IL_2_PATHWAY_DOWN	REACTOME_CHEMOKINE_RECEPTORS_BIND_CHEMOKINES	0.0010656
KEGG_CHEMOKINE_SIGNALING_PATHWAY	REACTOME_SIGNALING_BY_PDGF	0.0
BIOCARTA_LAIR_PATHWAY	BIOCARTA_NO2IL12_PATHWAY	0.01027646
BIOCARTA_IL7_PATHWAY	REACTOME_PHOSPHORYLATION_OF_CD3_AND_TCR_ZETA_CHAINS	0.00563363
NETPATH_B_CELL_RECEPTOR_PATHWAY	NETPATH_B_CELL_RECEPTOR_PATHWAY_DOWN	0.0
BIOCARTA_THELPER_PATHWAY	POSITIVE_REGULATION_OF_CELL_PROLIFERATION	0.00462652
BASEMENT_MEMBRANE	REACTOME_COSTIMULATION_BY_THE_CD28_FAMILY	0.00978794
KEGG_ASTHMA	NETPATH_IL_4_PATHWAY_UP	0.00213565
CATION_HOMEOSTASIS	REACTOME_BOTULINUM_NEUROTOXICITY	0.00706093
EXTRACELLULAR_MATRIX	POSITIVE_REGULATION_OF_CELL_PROLIFERATION	0.00154564
KEGG_CYTOKINE_CYTOKINE_RECEPTOR_INTERACTION	KEGG_GRAFT_VERSUS_HOST_DISEASE	0.0
KEGG_FOCAL_ADHESION	NETPATH_IL_6_PATHWAY_UP	0.0
KEGG_HEMATOPOIETIC_CELL_LINEAGE	POSITIVE_REGULATION_OF_IMMUNE_SYSTEM_PROCESS	0.00067111
KEGG_VIRAL_MYOCARDITIS	REACTOME_PLATELET_ADHESION_TO_EXPOSED_COLLAGEN	0.00026541
POSITIVE_REGULATION_OF_IMMUNE_SYSTEM_PROCESS	REACTOME_PD1_SIGNALING	0.01369895
GABA_RECEPTOR_ACTIVITY	NETPATH_KIT_RECEPTOR_PATHWAY_UP	0.00818661
KEGG_LEUKOCYTE_TRANSENDOTHELIAL_MIGRATION	REACTOME_PHOSPHORYLATION_OF_CD3_AND_TCR_ZETA_CHAINS	0.0104616
DEFENSE_RESPONSE	PROTEIN_DOMAIN_SPECIFIC_BINDING	0.0
DEFENSE_RESPONSE	KEGG_RIG_I_LIKE_RECEPTOR_SIGNALING_PATHWAY	0.0
KEGG_ALLOGRAFT_REJECTION	LEUKOCYTE_ACTIVATION	0.00479528
BIOCARTA_CTLA4_PATHWAY	REACTOME_DOWNSTREAM_TCR_SIGNALING	0.00101829
EXTERNAL_SIDE_OF_PLASMA_MEMBRANE	NETPATH_T_CELL_RECEPTOR_PATHWAY_DOWN	0.01255359
KEGG_CHEMOKINE_SIGNALING_PATHWAY	RESPONSE_TO_VIRUS	0.0
BIOCARTA_NO2IL12_PATHWAY	NETPATH_IL_1_PATHWAY_DOWN	0.00762835
KEGG_ANTIGEN_PROCESSING_AND_PRESENTATION	NETPATH_IL_1_PATHWAY_UP	0.0
BIOCARTA_INFLAM_PATHWAY	CYTOKINE_ACTIVITY	0.00364191
AUXILIARY_TRANSPORT_PROTEIN_ACTIVITY	KEGG_FOCAL_ADHESION	0.00263433
KEGG_CYTOKINE_CYTOKINE_RECEPTOR_INTERACTION	NETPATH_IL_5_PATHWAY_UP	0.0
LEUKOCYTE_ACTIVATION	REACTOME_GENERATION_OF_SECOND_MESSENGER_MOLECULES	6.825e-05
POSITIVE_REGULATION_OF_LYMPHOCYTE_ACTIVATION	REACTOME_PHOSPHORYLATION_OF_CD3_AND_TCR_ZETA_CHAINS	0.00963591
DEFENSE_RESPONSE	KEGG_NATURAL_KILLER_CELL_MEDIATED_CYTOTOXICITY	0.0
KEGG_CELL_ADHESION_MOLECULES_CAMS	NETPATH_IL_2_PATHWAY_DOWN	0.0
BIOCARTA_TH1TH2_PATHWAY	KEGG_HEMATOPOIETIC_CELL_LINEAGE	0.01087707
BIOCARTA_TOB1_PATHWAY	KEGG_CELL_ADHESION_MOLECULES_CAMS	0.01920075
REACTOME_PLATELET_ADHESION_TO_EXPOSED_COLLAGEN	REACTOME_RNA_POLYMERASE_I_PROMOTER_OPENING	0.00781005
REACTOME_COLLAGEN_MEDIATED_ACTIVATION_CASCADE	REGULATION_OF_T_CELL_ACTIVATION	0.00474229
MUSCLE_CELL_DIFFERENTIATION	NETPATH_T_CELL_RECEPTOR_PATHWAY_DOWN	0.00395903
ION_HOMEOSTASIS	REACTOME_CELL_SURFACE_INTERACTIONS_AT_THE_VASCULAR_WALL	2.83e-05
KEGG_PRIMARY_IMMUNODEFICIENCY	KEGG_T_CELL_RECEPTOR_SIGNALING_PATHWAY	0.0
REGULATION_OF_IMMUNE_SYSTEM_PROCESS	REGULATION_OF_PHOSPHORYLATION	9.868e-05
REACTOME_CELL_SURFACE_INTERACTIONS_AT_THE_VASCULAR_WALL	REACTOME_COLLAGEN_MEDIATED_ACTIVATION_CASCADE	0.0
KEGG_NOD_LIKE_RECEPTOR_SIGNALING_PATHWAY	KEGG_T_CELL_RECEPTOR_SIGNALING_PATHWAY	0.0
BIOCARTA_TCYTOTOXIC_PATHWAY	KEGG_CYTOKINE_CYTOKINE_RECEPTOR_INTERACTION	0.00806721
ION_HOMEOSTASIS	REGULATION_OF_ANATOMICAL_STRUCTURE_MORPHOGENESIS	0.00389402
BIOCARTA_NO2IL12_PATHWAY	POSITIVE_REGULATION_OF_T_CELL_ACTIVATION	0.00492146
REGULATION_OF_LYMPHOCYTE_ACTIVATION	T_CELL_ACTIVATION	0.0090522
DEVELOPMENTAL_MATURATION	KEGG_SMALL_CELL_LUNG_CANCER	0.00178512
NETPATH_IL_3_PATHWAY_UP	REACTOME_PD1_SIGNALING	0.0081149
EXTRACELLULAR_MATRIX_PART	REACTOME_PD1_SIGNALING	0.00788074
BIOCARTA_TOB1_PATHWAY	NETPATH_IL_6_PATHWAY_UP	0.00056702
REACTOME_CELL_SURFACE_INTERACTIONS_AT_THE_VASCULAR_WALL	REACTOME_INITIAL_TRIGGERING_OF_COMPLEMENT	0.0029435
KEGG_PRIMARY_IMMUNODEFICIENCY	NETPATH_IL_2_PATHWAY_DOWN	3.994e-05
CATION_HOMEOSTASIS	G_PROTEIN_COUPLED_RECEPTOR_BINDING	0.0
CELLULAR_DEFENSE_RESPONSE	REGULATION_OF_LYMPHOCYTE_ACTIVATION	0.00554259
BIOCARTA_TCRA_PATHWAY	REACTOME_HEMOSTASIS	0.0
NETPATH_ID_PATHWAY_DOWN	REACTOME_PD1_SIGNALING	0.00754618
G_PROTEIN_COUPLED_RECEPTOR_BINDING	LYMPHOCYTE_ACTIVATION	0.01026674
KEGG_CHEMOKINE_SIGNALING_PATHWAY	REACTOME_CELL_SURFACE_INTERACTIONS_AT_THE_VASCULAR_WALL	0.0
CELLULAR_DEFENSE_RESPONSE	CHEMICAL_HOMEOSTASIS	0.00061029
NETPATH_IL_1_PATHWAY_DOWN	REGULATION_OF_I_KAPPAB_KINASE_NF_KAPPAB_CASCADE	0.0
CELL_ACTIVATION	LOCOMOTORY_BEHAVIOR	0.00128855
KEGG_SYSTEMIC_LUPUS_ERYTHEMATOSUS	REACTOME_INITIAL_TRIGGERING_OF_COMPLEMENT	0.0
BIOCARTA_LAIR_PATHWAY	EXTRACELLULAR_MATRIX	0.02260729
BIOCARTA_INFLAM_PATHWAY	NETPATH_IL_7_PATHWAY_DOWN	0.00706406
IMMUNOLOGICAL_SYNAPSE	NETPATH_IL_1_PATHWAY_UP	0.00162734
KEGG_SYSTEMIC_LUPUS_ERYTHEMATOSUS	REACTOME_CLASS_A1_RHODOPSIN_LIKE_RECEPTORS	0.0
BIOCARTA_TOB1_PATHWAY	KEGG_INTESTINAL_IMMUNE_NETWORK_FOR_IGA_PRODUCTION	0.01890167
BIOCARTA_LAIR_PATHWAY	KEGG_ECM_RECEPTOR_INTERACTION	0.00054004
BIOCARTA_THELPER_PATHWAY	REACTOME_CELL_SURFACE_INTERACTIONS_AT_THE_VASCULAR_WALL	0.00813587
KEGG_LEISHMANIA_INFECTION	NETPATH_IL_5_PATHWAY_UP	0.0
KEGG_ALLOGRAFT_REJECTION	KEGG_HEMATOPOIETIC_CELL_LINEAGE	0.0031523
KEGG_ALLOGRAFT_REJECTION	KEGG_LYSOSOME	0.00013434
POSITIVE_REGULATION_OF_T_CELL_PROLIFERATION	REACTOME_PLATELET_ACTIVATION	0.00647157
G_PROTEIN_COUPLED_RECEPTOR_BINDING	KEGG_T_CELL_RECEPTOR_SIGNALING_PATHWAY	0.00204703
BIOCARTA_IL7_PATHWAY	REACTOME_G_ALPHA_I_SIGNALLING_EVENTS	0.02233891
CELLULAR_DEFENSE_RESPONSE	LEUKOCYTE_ACTIVATION	0.00115907
NETPATH_IL_1_PATHWAY_UP	REACTOME_CELL_SURFACE_INTERACTIONS_AT_THE_VASCULAR_WALL	0.0
NETPATH_KIT_RECEPTOR_PATHWAY_UP	REACTOME_COLLAGEN_MEDIATED_ACTIVATION_CASCADE	9.463e-05
BEHAVIOR	KEGG_T_CELL_RECEPTOR_SIGNALING_PATHWAY	0.0
BIOCARTA_CYTOKINE_PATHWAY	BIOCARTA_TCRA_PATHWAY	0.00755723
CELLULAR_CATION_HOMEOSTASIS	LYMPHOCYTE_ACTIVATION	0.00825125
KEGG_NOD_LIKE_RECEPTOR_SIGNALING_PATHWAY	LYMPHOCYTE_ACTIVATION	0.01059369
KEGG_INTESTINAL_IMMUNE_NETWORK_FOR_IGA_PRODUCTION	KEGG_NATURAL_KILLER_CELL_MEDIATED_CYTOTOXICITY	0.00178953
CYTOKINE_ACTIVITY	POSITIVE_REGULATION_OF_LYMPHOCYTE_ACTIVATION	0.0246362
NETPATH_NOTCH_PATHWAY_UP	REACTOME_PEPTIDE_LIGAND_BINDING_RECEPTORS	0.00149954
BIOCARTA_TCYTOTOXIC_PATHWAY	KEGG_ECM_RECEPTOR_INTERACTION	0.01192396
BEHAVIOR	NETPATH_IL_3_PATHWAY_UP	0.0
G_PROTEIN_COUPLED_RECEPTOR_BINDING	REACTOME_FORMATION_OF_PLATELET_PLUG	0.00063988
KEGG_ANTIGEN_PROCESSING_AND_PRESENTATION	NETPATH_NOTCH_PATHWAY_UP	0.0
CELLULAR_CATION_HOMEOSTASIS	REACTOME_COSTIMULATION_BY_THE_CD28_FAMILY	0.017504
REACTOME_DOWNSTREAM_TCR_SIGNALING	REACTOME_PLATELET_ACTIVATION	0.0
NETPATH_T_CELL_RECEPTOR_PATHWAY_DOWN	REACTOME_TRANSLOCATION_OF_ZAP70_TO_IMMUNOLOGICAL_SYNAPSE	0.01061518
COLLAGEN	REACTOME_SIGNALING_BY_PDGF	0.00596624
KEGG_TOLL_LIKE_RECEPTOR_SIGNALING_PATHWAY	NETPATH_KIT_RECEPTOR_PATHWAY_UP	0.0
BEHAVIOR	KEGG_AUTOIMMUNE_THYROID_DISEASE	0.00970036
BIOCARTA_TOB1_PATHWAY	MUSCLE_CELL_DIFFERENTIATION	0.00337294
CALCIUM_ION_TRANSPORT	REACTOME_GENERATION_OF_SECOND_MESSENGER_MOLECULES	0.00940858
BIOCARTA_IL17_PATHWAY	NETPATH_NOTCH_PATHWAY_UP	0.00783828
KEGG_TYPE_I_DIABETES_MELLITUS	NETPATH_EGFR1_PATHWAY_UP	0.00069838
KEGG_HEMATOPOIETIC_CELL_LINEAGE	NETPATH_T_CELL_RECEPTOR_PATHWAY	0.00220626
KEGG_CHEMOKINE_SIGNALING_PATHWAY	LOCOMOTORY_BEHAVIOR	0.0
KEGG_ALLOGRAFT_REJECTION	NETPATH_IL_4_PATHWAY_DOWN	0.00410575
EXTRACELLULAR_MATRIX	REACTOME_CLASS_A1_RHODOPSIN_LIKE_RECEPTORS	0.0088859
CATION_HOMEOSTASIS	NETPATH_T_CELL_RECEPTOR_PATHWAY	0.00485251
BIOCARTA_CYTOKINE_PATHWAY	EXTRACELLULAR_MATRIX	0.02778813
KEGG_CYTOKINE_CYTOKINE_RECEPTOR_INTERACTION	KEGG_FOCAL_ADHESION	0.0
BIOCARTA_AMI_PATHWAY	REACTOME_G_ALPHA_I_SIGNALLING_EVENTS	0.00084583
CELLULAR_CATION_HOMEOSTASIS	REGULATION_OF_LYMPHOCYTE_ACTIVATION	0.00717647
POSITIVE_REGULATION_OF_T_CELL_ACTIVATION	REGULATION_OF_LYMPHOCYTE_ACTIVATION	0.00298378
REACTOME_CLASS_A1_RHODOPSIN_LIKE_RECEPTORS	REACTOME_PROTEOLYTIC_CLEAVAGE_OF_SNARE_COMPLEX_PROTEINS	0.0077976
CYTOKINE_ACTIVITY	NETPATH_KIT_RECEPTOR_PATHWAY_UP	0.00471332
BIOCARTA_TH1TH2_PATHWAY	KEGG_GRAFT_VERSUS_HOST_DISEASE	0.00700248
NETPATH_IL_2_PATHWAY_DOWN	RESPONSE_TO_VIRUS	0.00281342
REACTOME_GENERATION_OF_SECOND_MESSENGER_MOLECULES	REACTOME_IMMUNOREGULATORY_INTERACTIONS_BETWEEN_A_LYMPHOID_AND_A_NON_LYMPHOID_CELL	0.03038272
CELLULAR_CATION_HOMEOSTASIS	REACTOME_DOWNSTREAM_TCR_SIGNALING	0.01026237
KEGG_SMALL_CELL_LUNG_CANCER	REACTOME_SIGNALING_BY_PDGF	0.0
PROTEINACEOUS_EXTRACELLULAR_MATRIX	REACTOME_PLATELET_ACTIVATION	0.00397382
BIOCARTA_TOB1_PATHWAY	NETPATH_B_CELL_RECEPTOR_PATHWAY_DOWN	0.06411129
BIOCARTA_AMI_PATHWAY	REACTOME_AXON_GUIDANCE	0.01614989
KEGG_MATURITY_ONSET_DIABETES_OF_THE_YOUNG	NETPATH_IL_1_PATHWAY_DOWN	0.00594502
NETPATH_T_CELL_RECEPTOR_PATHWAY	PROTEINACEOUS_EXTRACELLULAR_MATRIX	0.02208164
G_PROTEIN_COUPLED_RECEPTOR_BINDING	POSITIVE_REGULATION_OF_CELL_PROLIFERATION	0.00684734
LOCOMOTORY_BEHAVIOR	REACTOME_TCR_SIGNALING	0.00821578
BIOCARTA_CTL_PATHWAY	NETPATH_T_CELL_RECEPTOR_PATHWAY_DOWN	0.01017456
CELL_ACTIVATION	KEGG_MATURITY_ONSET_DIABETES_OF_THE_YOUNG	0.00472744
KEGG_NOD_LIKE_RECEPTOR_SIGNALING_PATHWAY	KEGG_RIG_I_LIKE_RECEPTOR_SIGNALING_PATHWAY	0.0
EXTRACELLULAR_MATRIX_PART	RESPONSE_TO_BIOTIC_STIMULUS	0.00102729
IMMUNE_RESPONSE	KEGG_TYPE_I_DIABETES_MELLITUS	0.00390891
BIOCARTA_TCRA_PATHWAY	REGULATION_OF_ANATOMICAL_STRUCTURE_MORPHOGENESIS	0.00673784
LOCOMOTORY_BEHAVIOR	REACTOME_NCAM1_INTERACTIONS	0.00823251
BIOCARTA_NO2IL12_PATHWAY	KEGG_GRAFT_VERSUS_HOST_DISEASE	0.0076706
KEGG_CELL_ADHESION_MOLECULES_CAMS	REACTOME_IMMUNOREGULATORY_INTERACTIONS_BETWEEN_A_LYMPHOID_AND_A_NON_LYMPHOID_CELL	0.21773704
KEGG_FOCAL_ADHESION	REACTOME_CHEMOKINE_RECEPTORS_BIND_CHEMOKINES	0.00718339
POSITIVE_REGULATION_OF_T_CELL_ACTIVATION	REACTOME_PHOSPHORYLATION_OF_CD3_AND_TCR_ZETA_CHAINS	0.0076836
NETPATH_T_CELL_RECEPTOR_PATHWAY_DOWN	RESPONSE_TO_VIRUS	9.47e-06
BIOCARTA_CTLA4_PATHWAY	REACTOME_INTEGRIN_CELL_SURFACE_INTERACTIONS	0.00302745
KEGG_LEUKOCYTE_TRANSENDOTHELIAL_MIGRATION	REGULATION_OF_IMMUNE_SYSTEM_PROCESS	0.0
KEGG_LEISHMANIA_INFECTION	KEGG_MATURITY_ONSET_DIABETES_OF_THE_YOUNG	0.0022229
BIOCARTA_TCYTOTOXIC_PATHWAY	LEUKOCYTE_ACTIVATION	0.01554148
BIOCARTA_TCYTOTOXIC_PATHWAY	REACTOME_PLATELET_ADHESION_TO_EXPOSED_COLLAGEN	0.00835671
REACTOME_CELL_SURFACE_INTERACTIONS_AT_THE_VASCULAR_WALL	REACTOME_SEMAPHORIN_INTERACTIONS	0.0
KEGG_TOLL_LIKE_RECEPTOR_SIGNALING_PATHWAY	KEGG_T_CELL_RECEPTOR_SIGNALING_PATHWAY	0.0
BIOCARTA_CYTOKINE_PATHWAY	CYTOKINE_ACTIVITY	0.00284498
KEGG_ANTIGEN_PROCESSING_AND_PRESENTATION	KEGG_PRIMARY_IMMUNODEFICIENCY	0.02127129
EXTRACELLULAR_MATRIX	KEGG_TOLL_LIKE_RECEPTOR_SIGNALING_PATHWAY	0.00611279
BIOCARTA_CTL_PATHWAY	REACTOME_COLLAGEN_MEDIATED_ACTIVATION_CASCADE	0.00884209
CELLULAR_CATION_HOMEOSTASIS	POSITIVE_REGULATION_OF_T_CELL_PROLIFERATION	0.01302209
BIOCARTA_CTL_PATHWAY	REACTOME_DOWNSTREAM_TCR_SIGNALING	0.03827886
REACTOME_GENERATION_OF_SECOND_MESSENGER_MOLECULES	REACTOME_SIGNALING_BY_PDGF	0.0
CYTOKINE_ACTIVITY	KEGG_TOLL_LIKE_RECEPTOR_SIGNALING_PATHWAY	0.0
KEGG_TOLL_LIKE_RECEPTOR_SIGNALING_PATHWAY	NETPATH_IL_3_PATHWAY_UP	0.00031536
NETPATH_IL_5_PATHWAY_UP	NETPATH_T_CELL_RECEPTOR_PATHWAY	0.0
KEGG_CYTOSOLIC_DNA_SENSING_PATHWAY	KEGG_PRIMARY_IMMUNODEFICIENCY	0.00051308
CELLULAR_CATION_HOMEOSTASIS	KEGG_ANTIGEN_PROCESSING_AND_PRESENTATION	0.00043414
CELL_MATURATION	KEGG_HEMATOPOIETIC_CELL_LINEAGE	0.00694446
KEGG_AUTOIMMUNE_THYROID_DISEASE	PROTEIN_DOMAIN_SPECIFIC_BINDING	0.00097449
BEHAVIOR	POSITIVE_REGULATION_OF_CELL_PROLIFERATION	0.0
KEGG_INTESTINAL_IMMUNE_NETWORK_FOR_IGA_PRODUCTION	RESPONSE_TO_BIOTIC_STIMULUS	0.00357052
REACTOME_TRANSLOCATION_OF_ZAP70_TO_IMMUNOLOGICAL_SYNAPSE	RESPONSE_TO_BIOTIC_STIMULUS	0.00623785
BIOCARTA_CTLA4_PATHWAY	NETPATH_IL_2_PATHWAY_DOWN	0.04310681
CHEMOKINE_RECEPTOR_BINDING	NETPATH_B_CELL_RECEPTOR_PATHWAY_DOWN	0.00561411
CHANNEL_REGULATOR_ACTIVITY	LEUKOCYTE_ACTIVATION	0.0065108
KEGG_INTESTINAL_IMMUNE_NETWORK_FOR_IGA_PRODUCTION	PROTEINACEOUS_EXTRACELLULAR_MATRIX	0.01421044
BEHAVIOR	REACTOME_SEMAPHORIN_INTERACTIONS	0.0
CELL_ACTIVATION	REACTOME_TCR_SIGNALING	0.0
NETPATH_EGFR1_PATHWAY_UP	POSITIVE_REGULATION_OF_LYMPHOCYTE_ACTIVATION	0.00231315
EXTRACELLULAR_MATRIX_PART	REACTOME_DOWNSTREAM_TCR_SIGNALING	0.00476376
BIOCARTA_AMI_PATHWAY	REGULATION_OF_I_KAPPAB_KINASE_NF_KAPPAB_CASCADE	0.0035002
NETPATH_IL_5_PATHWAY_UP	REACTOME_TRANSLOCATION_OF_ZAP70_TO_IMMUNOLOGICAL_SYNAPSE	0.00854083
BIOCARTA_IL17_PATHWAY	REACTOME_PD1_SIGNALING	0.01488327
EXTRACELLULAR_MATRIX_STRUCTURAL_CONSTITUENT	KEGG_LYSOSOME	0.00474171
ION_HOMEOSTASIS	REGULATION_OF_PHOSPHORYLATION	0.02355716
IMMUNOLOGICAL_SYNAPSE	POSITIVE_REGULATION_OF_IMMUNE_SYSTEM_PROCESS	1.075e-05
IMMUNE_RESPONSE	NETPATH_NOTCH_PATHWAY_UP	3.768e-05
BASEMENT_MEMBRANE	KEGG_LEISHMANIA_INFECTION	0.00506165
BIOCARTA_CTLA4_PATHWAY	LEUKOCYTE_ACTIVATION	0.00251708
BIOCARTA_TCYTOTOXIC_PATHWAY	REACTOME_INTEGRIN_CELL_SURFACE_INTERACTIONS	0.00526646
DEFENSE_RESPONSE	POSITIVE_REGULATION_OF_CELL_CYCLE	0.0197422
BIOCARTA_CTL_PATHWAY	BIOCARTA_IL7_PATHWAY	0.00656581
CATION_HOMEOSTASIS	KEGG_LYSOSOME	0.00041414
BIOCARTA_ACE2_PATHWAY	KEGG_FOCAL_ADHESION	0.00064279
REACTOME_NCAM1_INTERACTIONS	REACTOME_PLATELET_ADHESION_TO_EXPOSED_COLLAGEN	0.00139833
BIOCARTA_TOB1_PATHWAY	CELLULAR_DEFENSE_RESPONSE	0.02423756
NETPATH_T_CELL_RECEPTOR_PATHWAY_DOWN	POSITIVE_REGULATION_OF_T_CELL_PROLIFERATION	0.02010271
KEGG_AUTOIMMUNE_THYROID_DISEASE	KEGG_MATURITY_ONSET_DIABETES_OF_THE_YOUNG	0.00674591
IMMUNE_RESPONSE	KEGG_SMALL_CELL_LUNG_CANCER	0.0
POSITIVE_REGULATION_OF_CELL_PROLIFERATION	REGULATION_OF_RESPONSE_TO_STIMULUS	0.00083244
NETPATH_B_CELL_RECEPTOR_PATHWAY	REACTOME_CHEMOKINE_RECEPTORS_BIND_CHEMOKINES	0.00952763
LEUKOCYTE_ACTIVATION	REACTOME_INTEGRIN_CELL_SURFACE_INTERACTIONS	0.00216952
CHEMICAL_HOMEOSTASIS	KEGG_RIG_I_LIKE_RECEPTOR_SIGNALING_PATHWAY	0.02438637
CELLULAR_DEFENSE_RESPONSE	KEGG_INTESTINAL_IMMUNE_NETWORK_FOR_IGA_PRODUCTION	0.01855323
KEGG_ANTIGEN_PROCESSING_AND_PRESENTATION	REGULATION_OF_I_KAPPAB_KINASE_NF_KAPPAB_CASCADE	0.0
KEGG_CYTOKINE_CYTOKINE_RECEPTOR_INTERACTION	T_CELL_ACTIVATION	0.00065782
CELL_ACTIVATION	MUSCLE_CELL_DIFFERENTIATION	0.00325445
DEVELOPMENTAL_MATURATION	REACTOME_PLATELET_ADHESION_TO_EXPOSED_COLLAGEN	0.00534947
KEGG_ALLOGRAFT_REJECTION	REACTOME_CELL_SURFACE_INTERACTIONS_AT_THE_VASCULAR_WALL	0.00275275
BIOCARTA_CTLA4_PATHWAY	REACTOME_COSTIMULATION_BY_THE_CD28_FAMILY	0.00074607
KEGG_ALLOGRAFT_REJECTION	LOCOMOTORY_BEHAVIOR	0.0083493
KEGG_RIG_I_LIKE_RECEPTOR_SIGNALING_PATHWAY	REGULATION_OF_I_KAPPAB_KINASE_NF_KAPPAB_CASCADE	0.0
NETPATH_IL_2_PATHWAY_DOWN	REACTOME_PROTEOLYTIC_CLEAVAGE_OF_SNARE_COMPLEX_PROTEINS	0.00790489
EXTRACELLULAR_MATRIX	REACTOME_SIGNALING_BY_PDGF	0.00103308
BIOCARTA_LAIR_PATHWAY	POSITIVE_REGULATION_OF_CELL_PROLIFERATION	6.413e-05
KEGG_HEMATOPOIETIC_CELL_LINEAGE	REACTOME_CHEMOKINE_RECEPTORS_BIND_CHEMOKINES	0.01076746
NETPATH_IL_2_PATHWAY_DOWN	STRUCTURAL_CONSTITUENT_OF_MUSCLE	0.00291732
KEGG_NOD_LIKE_RECEPTOR_SIGNALING_PATHWAY	NEUROTRANSMITTER_BINDING	0.00677885
NETPATH_IL_6_PATHWAY_UP	ST_T_CELL_SIGNAL_TRANSDUCTION	0.00260493
REACTOME_CELL_SURFACE_INTERACTIONS_AT_THE_VASCULAR_WALL	REACTOME_SIGNALING_BY_PDGF	0.0
KEGG_RIG_I_LIKE_RECEPTOR_SIGNALING_PATHWAY	POSITIVE_REGULATION_OF_T_CELL_ACTIVATION	0.00777915
G_PROTEIN_COUPLED_RECEPTOR_BINDING	KEGG_FOCAL_ADHESION	0.00022985
CARBOXYPEPTIDASE_ACTIVITY	NETPATH_IL_1_PATHWAY_UP	0.00591523
KEGG_NATURAL_KILLER_CELL_MEDIATED_CYTOTOXICITY	KEGG_T_CELL_RECEPTOR_SIGNALING_PATHWAY	0.0
CHEMOKINE_RECEPTOR_BINDING	KEGG_NOD_LIKE_RECEPTOR_SIGNALING_PATHWAY	0.00378071
KEGG_TOLL_LIKE_RECEPTOR_SIGNALING_PATHWAY	REGULATION_OF_LYMPHOCYTE_ACTIVATION	0.01031891
KEGG_TYPE_I_DIABETES_MELLITUS	REGULATION_OF_LYMPHOCYTE_ACTIVATION	0.00696806
BIOCARTA_TCYTOTOXIC_PATHWAY	REACTOME_PD1_SIGNALING	0.01460193
NETPATH_IL_3_PATHWAY_UP	NETPATH_NOTCH_PATHWAY_UP	0.00950833
REACTOME_G_ALPHA_I_SIGNALLING_EVENTS	REACTOME_P2Y_RECEPTORS	0.00326862
CHANNEL_REGULATOR_ACTIVITY	KEGG_HEMATOPOIETIC_CELL_LINEAGE	0.00671686
REACTOME_DOWNSTREAM_TCR_SIGNALING	RESPONSE_TO_OTHER_ORGANISM	0.0
REGULATION_OF_ANATOMICAL_STRUCTURE_MORPHOGENESIS	REGULATION_OF_RESPONSE_TO_STIMULUS	0.00602214
KEGG_ANTIGEN_PROCESSING_AND_PRESENTATION	REACTOME_HEMOSTASIS	0.0
CELLULAR_DEFENSE_RESPONSE	G_PROTEIN_COUPLED_RECEPTOR_BINDING	0.00026864
KEGG_RIG_I_LIKE_RECEPTOR_SIGNALING_PATHWAY	RESPONSE_TO_BIOTIC_STIMULUS	0.0
BIOCARTA_IL7_PATHWAY	RESPONSE_TO_VIRUS	0.0146326
REACTOME_IMMUNOREGULATORY_INTERACTIONS_BETWEEN_A_LYMPHOID_AND_A_NON_LYMPHOID_CELL	REACTOME_TCR_SIGNALING	0.02299765
CATION_HOMEOSTASIS	CHEMOKINE_ACTIVITY	0.0
KEGG_AUTOIMMUNE_THYROID_DISEASE	POSITIVE_REGULATION_OF_CELL_CYCLE	0.00963765
NETPATH_B_CELL_RECEPTOR_PATHWAY_DOWN	REACTOME_TCR_SIGNALING	0.0
KEGG_ASTHMA	NETPATH_EGFR1_PATHWAY_UP	0.00701978
BIOCARTA_GRANULOCYTES_PATHWAY	NETPATH_IL_6_PATHWAY_UP	0.00456909
DEVELOPMENTAL_MATURATION	MUSCLE_CELL_DIFFERENTIATION	0.00701029
EXTRACELLULAR_MATRIX_STRUCTURAL_CONSTITUENT	KEGG_ECM_RECEPTOR_INTERACTION	0.00152146
BIOCARTA_INFLAM_PATHWAY	REACTOME_CELL_SURFACE_INTERACTIONS_AT_THE_VASCULAR_WALL	0.00154538
BEHAVIOR	REACTOME_TCR_SIGNALING	7.199e-05
LEUKOCYTE_ACTIVATION	REACTOME_INITIAL_TRIGGERING_OF_COMPLEMENT	0.0086527
POSITIVE_REGULATION_OF_CELL_CYCLE	REACTOME_PLATELET_ADHESION_TO_EXPOSED_COLLAGEN	0.00732444
NETPATH_IL_2_PATHWAY_DOWN	REACTOME_P2Y_RECEPTORS	0.00376233
BIOCARTA_CTLA4_PATHWAY	CELL_MATURATION	0.00571797
EXTRACELLULAR_MATRIX	G_PROTEIN_COUPLED_RECEPTOR_BINDING	0.00630517
BASEMENT_MEMBRANE	KEGG_ALLOGRAFT_REJECTION	0.00623788
KEGG_LYSOSOME	T_CELL_ACTIVATION	0.0009574
CARBOXYPEPTIDASE_ACTIVITY	NETPATH_IL_5_PATHWAY_UP	0.00719524
KEGG_ALLOGRAFT_REJECTION	NETPATH_IL_3_PATHWAY_UP	0.00376027
KEGG_ECM_RECEPTOR_INTERACTION	KEGG_NATURAL_KILLER_CELL_MEDIATED_CYTOTOXICITY	5.115e-05
ION_HOMEOSTASIS	NETPATH_IL_7_PATHWAY_DOWN	0.00503736
BIOCARTA_INFLAM_PATHWAY	DEFENSE_RESPONSE	0.00017049
BIOCARTA_IL7_PATHWAY	NETPATH_IL_6_PATHWAY_UP	0.0
KEGG_GRAFT_VERSUS_HOST_DISEASE	POSITIVE_REGULATION_OF_CELL_CYCLE	0.01018334
COLLAGEN	REACTOME_CELL_SURFACE_INTERACTIONS_AT_THE_VASCULAR_WALL	0.00137372
CATION_HOMEOSTASIS	POSITIVE_REGULATION_OF_CELL_PROLIFERATION	0.00066632
BIOCARTA_CTLA4_PATHWAY	CATION_HOMEOSTASIS	0.00940633
KEGG_CYTOKINE_CYTOKINE_RECEPTOR_INTERACTION	LOCOMOTORY_BEHAVIOR	0.0
BIOCARTA_THELPER_PATHWAY	KEGG_T_CELL_RECEPTOR_SIGNALING_PATHWAY	0.01513689
BIOCARTA_THELPER_PATHWAY	EXTERNAL_SIDE_OF_PLASMA_MEMBRANE	0.00876726
EXTRACELLULAR_MATRIX_STRUCTURAL_CONSTITUENT	POSITIVE_REGULATION_OF_CELL_PROLIFERATION	0.00740749
LEUKOCYTE_ACTIVATION	NETPATH_IL_4_PATHWAY_DOWN	0.00021123
CYTOKINE_ACTIVITY	RESPONSE_TO_BIOTIC_STIMULUS	0.0
BIOCARTA_CYTOKINE_PATHWAY	BIOCARTA_THELPER_PATHWAY	0.00566266
REACTOME_CHEMOKINE_RECEPTORS_BIND_CHEMOKINES	REGULATION_OF_I_KAPPAB_KINASE_NF_KAPPAB_CASCADE	0.00961359
BASEMENT_MEMBRANE	KEGG_SMALL_CELL_LUNG_CANCER	0.00084862
DEFENSE_RESPONSE	REACTOME_NCAM1_INTERACTIONS	0.01170053
REGULATION_OF_ANATOMICAL_STRUCTURE_MORPHOGENESIS	REGULATION_OF_I_KAPPAB_KINASE_NF_KAPPAB_CASCADE	0.0
REACTOME_COLLAGEN_MEDIATED_ACTIVATION_CASCADE	REGULATION_OF_LYMPHOCYTE_ACTIVATION	0.00595267
KEGG_HEMATOPOIETIC_CELL_LINEAGE	NETPATH_ID_PATHWAY_DOWN	0.00775021
LEUKOCYTE_ACTIVATION	REACTOME_PLATELET_ACTIVATION	0.0
KEGG_HEMATOPOIETIC_CELL_LINEAGE	KEGG_NATURAL_KILLER_CELL_MEDIATED_CYTOTOXICITY	0.00178466
BIOCARTA_INFLAM_PATHWAY	POSITIVE_REGULATION_OF_T_CELL_PROLIFERATION	0.01197151
NETPATH_IL_4_PATHWAY_DOWN	REGULATION_OF_ANATOMICAL_STRUCTURE_MORPHOGENESIS	0.00328748
EXTRACELLULAR_MATRIX	PROTEIN_DOMAIN_SPECIFIC_BINDING	0.0021058
KEGG_ALLOGRAFT_REJECTION	NETPATH_IL_4_PATHWAY_UP	0.00098422
KEGG_GRAFT_VERSUS_HOST_DISEASE	POSITIVE_REGULATION_OF_MULTICELLULAR_ORGANISMAL_PROCESS	0.00241306
BIOCARTA_TOB1_PATHWAY	NETPATH_IL_3_PATHWAY_UP	0.00602291
KEGG_CYTOKINE_CYTOKINE_RECEPTOR_INTERACTION	REGULATION_OF_T_CELL_ACTIVATION	0.00102897
BIOCARTA_NO2IL12_PATHWAY	BIOCARTA_TCRA_PATHWAY	0.00733922
POSITIVE_REGULATION_OF_T_CELL_PROLIFERATION	REACTOME_PLATELET_ADHESION_TO_EXPOSED_COLLAGEN	0.00781613
KEGG_SYSTEMIC_LUPUS_ERYTHEMATOSUS	NETPATH_IL_4_PATHWAY_UP	0.00017596
POSITIVE_REGULATION_OF_T_CELL_ACTIVATION	REACTOME_TCR_SIGNALING	0.00138157
KEGG_CELL_ADHESION_MOLECULES_CAMS	RESPONSE_TO_OTHER_ORGANISM	0.02620511
KEGG_PRIMARY_IMMUNODEFICIENCY	NETPATH_T_CELL_RECEPTOR_PATHWAY_DOWN	0.00056655
BASEMENT_MEMBRANE	CHANNEL_REGULATOR_ACTIVITY	0.00325214
NEUROTRANSMITTER_BINDING	POSITIVE_REGULATION_OF_MULTICELLULAR_ORGANISMAL_PROCESS	0.0058332
BEHAVIOR	RESPONSE_TO_OTHER_ORGANISM	0.0
REACTOME_PLATELET_ACTIVATION	REACTOME_TCR_SIGNALING	0.0
LEUKOCYTE_ACTIVATION	REACTOME_CLASS_A1_RHODOPSIN_LIKE_RECEPTORS	0.00093341
CELLULAR_DEFENSE_RESPONSE	REACTOME_PEPTIDE_LIGAND_BINDING_RECEPTORS	0.00039388
KEGG_AUTOIMMUNE_THYROID_DISEASE	KEGG_CELL_ADHESION_MOLECULES_CAMS	0.01178964
KEGG_LYSOSOME	NETPATH_KIT_RECEPTOR_PATHWAY_UP	0.00034941
GABA_RECEPTOR_ACTIVITY	NETPATH_B_CELL_RECEPTOR_PATHWAY_DOWN	0.00275189
REACTOME_PHOSPHORYLATION_OF_CD3_AND_TCR_ZETA_CHAINS	REGULATION_OF_IMMUNE_SYSTEM_PROCESS	0.00417098
BASEMENT_MEMBRANE	RESPONSE_TO_OTHER_ORGANISM	0.00732947
NETPATH_B_CELL_RECEPTOR_PATHWAY_DOWN	NETPATH_NOTCH_PATHWAY_UP	0.0
BEHAVIOR	NETPATH_IL_7_PATHWAY_DOWN	0.00078468
KEGG_ANTIGEN_PROCESSING_AND_PRESENTATION	REACTOME_PHOSPHORYLATION_OF_CD3_AND_TCR_ZETA_CHAINS	0.0507143
REACTOME_SIGNALING_BY_PDGF	RESPONSE_TO_OTHER_ORGANISM	0.0019788
NETPATH_KIT_RECEPTOR_PATHWAY_UP	REACTOME_PLATELET_ACTIVATION	0.0
CHEMICAL_HOMEOSTASIS	REACTOME_NCAM1_INTERACTIONS	4.392e-05
BIOCARTA_GRANULOCYTES_PATHWAY	NETPATH_IL_7_PATHWAY_DOWN	0.00845179
NETPATH_IL_4_PATHWAY_UP	T_CELL_ACTIVATION	0.00766078
CELL_ACTIVATION	REACTOME_PHOSPHORYLATION_OF_CD3_AND_TCR_ZETA_CHAINS	0.00733991
KEGG_CYTOSOLIC_DNA_SENSING_PATHWAY	NETPATH_IL_1_PATHWAY_UP	0.0
CHANNEL_REGULATOR_ACTIVITY	REACTOME_GENERATION_OF_SECOND_MESSENGER_MOLECULES	0.00762381
BASEMENT_MEMBRANE	POSITIVE_REGULATION_OF_MULTICELLULAR_ORGANISMAL_PROCESS	0.00545401
NETPATH_IL_3_PATHWAY_UP	REGULATION_OF_RESPONSE_TO_STIMULUS	0.00211269
KEGG_RIG_I_LIKE_RECEPTOR_SIGNALING_PATHWAY	NETPATH_IL_4_PATHWAY_DOWN	0.0
KEGG_RIG_I_LIKE_RECEPTOR_SIGNALING_PATHWAY	NETPATH_IL_2_PATHWAY_DOWN	0.0
KEGG_PRIMARY_IMMUNODEFICIENCY	KEGG_TYPE_I_DIABETES_MELLITUS	0.00620463
KEGG_LEISHMANIA_INFECTION	REGULATION_OF_I_KAPPAB_KINASE_NF_KAPPAB_CASCADE	0.0
KEGG_CHEMOKINE_SIGNALING_PATHWAY	REACTOME_TCR_SIGNALING	0.0
KEGG_AUTOIMMUNE_THYROID_DISEASE	LYMPHOCYTE_ACTIVATION	0.00410275
BIOCARTA_TCRA_PATHWAY	BIOCARTA_THELPER_PATHWAY	0.00969897
REACTOME_COLLAGEN_MEDIATED_ACTIVATION_CASCADE	T_CELL_ACTIVATION	0.00181322
CHEMOKINE_RECEPTOR_BINDING	REACTOME_DOWNSTREAM_TCR_SIGNALING	0.00540697
NETPATH_IL_7_PATHWAY_DOWN	REACTOME_COSTIMULATION_BY_THE_CD28_FAMILY	0.00039675
BIOCARTA_LAIR_PATHWAY	KEGG_SYSTEMIC_LUPUS_ERYTHEMATOSUS	0.00028951
G_PROTEIN_COUPLED_RECEPTOR_BINDING	KEGG_ANTIGEN_PROCESSING_AND_PRESENTATION	0.00111584
IMMUNOLOGICAL_SYNAPSE	POSITIVE_REGULATION_OF_LYMPHOCYTE_ACTIVATION	0.00657459
CYTOKINE_ACTIVITY	LYMPHOCYTE_ACTIVATION	0.00242756
BIOCARTA_CTL_PATHWAY	KEGG_LEUKOCYTE_TRANSENDOTHELIAL_MIGRATION	0.00473667
REACTOME_CELL_SURFACE_INTERACTIONS_AT_THE_VASCULAR_WALL	REACTOME_DOWNSTREAM_TCR_SIGNALING	0.0
NEUROPEPTIDE_BINDING	POSITIVE_REGULATION_OF_CELL_PROLIFERATION	0.00799949
BEHAVIOR	KEGG_ALLOGRAFT_REJECTION	0.00700055
CYTOKINE_ACTIVITY	KEGG_ALLOGRAFT_REJECTION	0.01108752
NETPATH_IL_3_PATHWAY_UP	NETPATH_T_CELL_RECEPTOR_PATHWAY	0.00066672
BIOCARTA_ACE2_PATHWAY	REACTOME_PEPTIDE_LIGAND_BINDING_RECEPTORS	0.0003461
KEGG_FOCAL_ADHESION	LYMPHOCYTE_ACTIVATION	0.00088097
BIOCARTA_ACE2_PATHWAY	KEGG_LYSOSOME	0.0021257
CARBOXYPEPTIDASE_ACTIVITY	REACTOME_FORMATION_OF_PLATELET_PLUG	0.00241323
CELLULAR_DEFENSE_RESPONSE	NETPATH_IL_2_PATHWAY_DOWN	0.00042895
IMMUNE_RESPONSE	REACTOME_COLLAGEN_MEDIATED_ACTIVATION_CASCADE	0.0
BIOCARTA_TCRA_PATHWAY	POSITIVE_REGULATION_OF_IMMUNE_SYSTEM_PROCESS	0.00325764
CHEMOKINE_RECEPTOR_BINDING	REACTOME_CELL_SURFACE_INTERACTIONS_AT_THE_VASCULAR_WALL	0.0083648
REACTOME_PHOSPHORYLATION_OF_CD3_AND_TCR_ZETA_CHAINS	REGULATION_OF_LYMPHOCYTE_ACTIVATION	0.00628154
BASEMENT_MEMBRANE	KEGG_TYPE_I_DIABETES_MELLITUS	0.00438913
BIOCARTA_AMI_PATHWAY	PROTEIN_DOMAIN_SPECIFIC_BINDING	0.01060898
BIOCARTA_TH1TH2_PATHWAY	NETPATH_IL_1_PATHWAY_UP	0.00372126
LOCOMOTORY_BEHAVIOR	POSITIVE_REGULATION_OF_CELL_PROLIFERATION	0.00011535
KEGG_ANTIGEN_PROCESSING_AND_PRESENTATION	NETPATH_B_CELL_RECEPTOR_PATHWAY	0.0
CATION_HOMEOSTASIS	EXTRACELLULAR_MATRIX_STRUCTURAL_CONSTITUENT	0.00079518
NETPATH_IL_5_PATHWAY_UP	RESPONSE_TO_OTHER_ORGANISM	0.0
BIOCARTA_GRANULOCYTES_PATHWAY	CHEMOKINE_RECEPTOR_BINDING	0.00589206
KEGG_ALLOGRAFT_REJECTION	NETPATH_IL_1_PATHWAY_UP	0.00522355
NETPATH_IL_1_PATHWAY_DOWN	T_CELL_ACTIVATION	0.00335157
NETPATH_IL_4_PATHWAY_DOWN	REACTOME_HEMOSTASIS	0.0
KEGG_AUTOIMMUNE_THYROID_DISEASE	REGULATION_OF_I_KAPPAB_KINASE_NF_KAPPAB_CASCADE	0.0
IMMUNE_RESPONSE	REACTOME_TCR_SIGNALING	0.0
NETPATH_IL_4_PATHWAY_DOWN	REACTOME_AXON_GUIDANCE	0.0
ION_HOMEOSTASIS	REACTOME_PHOSPHORYLATION_OF_CD3_AND_TCR_ZETA_CHAINS	0.01046276
BIOCARTA_INFLAM_PATHWAY	POSITIVE_REGULATION_OF_IMMUNE_SYSTEM_PROCESS	0.00858672
BIOCARTA_CTL_PATHWAY	BIOCARTA_THELPER_PATHWAY	0.01704861
G_PROTEIN_COUPLED_RECEPTOR_BINDING	NETPATH_IL_7_PATHWAY_DOWN	0.00530181
KEGG_CELL_ADHESION_MOLECULES_CAMS	REGULATION_OF_T_CELL_ACTIVATION	0.01211972
G_PROTEIN_COUPLED_RECEPTOR_BINDING	REACTOME_DOWNSTREAM_TCR_SIGNALING	0.00206137
CELLULAR_CATION_HOMEOSTASIS	RESPONSE_TO_OTHER_ORGANISM	0.00139823
CATION_HOMEOSTASIS	KEGG_CYTOKINE_CYTOKINE_RECEPTOR_INTERACTION	1.797e-05
BIOCARTA_CYTOKINE_PATHWAY	KEGG_SYSTEMIC_LUPUS_ERYTHEMATOSUS	0.01984062
KEGG_CHEMOKINE_SIGNALING_PATHWAY	STRUCTURAL_CONSTITUENT_OF_MUSCLE	0.00011515
BEHAVIOR	REGULATION_OF_PHOSPHORYLATION	0.00059879
G_PROTEIN_COUPLED_RECEPTOR_BINDING	REGULATION_OF_LYMPHOCYTE_ACTIVATION	0.01034581
KEGG_NATURAL_KILLER_CELL_MEDIATED_CYTOTOXICITY	REACTOME_TCR_SIGNALING	0.0
CYTOKINE_ACTIVITY	REACTOME_DOWNSTREAM_TCR_SIGNALING	0.00605931
BIOCARTA_IL7_PATHWAY	KEGG_TOLL_LIKE_RECEPTOR_SIGNALING_PATHWAY	0.0
NETPATH_KIT_RECEPTOR_PATHWAY_UP	REACTOME_TRANSLOCATION_OF_ZAP70_TO_IMMUNOLOGICAL_SYNAPSE	0.01006597
KEGG_ANTIGEN_PROCESSING_AND_PRESENTATION	REACTOME_G_ALPHA_I_SIGNALLING_EVENTS	0.00231218
BIOCARTA_CTL_PATHWAY	IMMUNOLOGICAL_SYNAPSE	0.01979162
BIOCARTA_IL7_PATHWAY	LYMPHOCYTE_ACTIVATION	0.00143309
CALCIUM_ION_TRANSPORT	REACTOME_NCAM1_INTERACTIONS	0.00501825
NETPATH_NOTCH_PATHWAY_UP	REGULATION_OF_ANATOMICAL_STRUCTURE_MORPHOGENESIS	0.00022903
BIOCARTA_GRANULOCYTES_PATHWAY	REACTOME_COSTIMULATION_BY_THE_CD28_FAMILY	0.02610221
BIOCARTA_IL7_PATHWAY	REACTOME_PD1_SIGNALING	0.01709883
KEGG_CYTOSOLIC_DNA_SENSING_PATHWAY	NETPATH_B_CELL_RECEPTOR_PATHWAY	0.0
KEGG_CYTOSOLIC_DNA_SENSING_PATHWAY	NETPATH_IL_5_PATHWAY_UP	0.0
MUSCLE_CELL_DIFFERENTIATION	REACTOME_PHOSPHORYLATION_OF_CD3_AND_TCR_ZETA_CHAINS	0.00916695
KEGG_VIRAL_MYOCARDITIS	POSITIVE_REGULATION_OF_MULTICELLULAR_ORGANISMAL_PROCESS	1.71e-05
BIOCARTA_TOB1_PATHWAY	REACTOME_TRANSLOCATION_OF_ZAP70_TO_IMMUNOLOGICAL_SYNAPSE	0.01684527
KEGG_TYPE_I_DIABETES_MELLITUS	REACTOME_COLLAGEN_MEDIATED_ACTIVATION_CASCADE	0.00314258
NETPATH_IL_1_PATHWAY_DOWN	REACTOME_FORMATION_OF_PLATELET_PLUG	0.0
BIOCARTA_THELPER_PATHWAY	REACTOME_PLATELET_ACTIVATION	0.00383609
BIOCARTA_GRANULOCYTES_PATHWAY	KEGG_SMALL_CELL_LUNG_CANCER	0.00322879
KEGG_LEUKOCYTE_TRANSENDOTHELIAL_MIGRATION	REGULATION_OF_T_CELL_ACTIVATION	0.01510797
KEGG_ALLOGRAFT_REJECTION	KEGG_ASTHMA	0.00777428
BIOCARTA_ACE2_PATHWAY	KEGG_LEUKOCYTE_TRANSENDOTHELIAL_MIGRATION	0.00113551
CATION_HOMEOSTASIS	RESPONSE_TO_OTHER_ORGANISM	0.00252206
KEGG_ECM_RECEPTOR_INTERACTION	REACTOME_INITIAL_TRIGGERING_OF_COMPLEMENT	0.00436854
BIOCARTA_GRANULOCYTES_PATHWAY	LYMPHOCYTE_ACTIVATION	0.01065449
CALCIUM_ION_TRANSPORT	POSITIVE_REGULATION_OF_CELL_PROLIFERATION	0.00513455
REACTOME_HEMOSTASIS	REGULATION_OF_ANATOMICAL_STRUCTURE_MORPHOGENESIS	0.00062742
LOCOMOTORY_BEHAVIOR	NETPATH_B_CELL_RECEPTOR_PATHWAY	0.0
REACTOME_BOTULINUM_NEUROTOXICITY	REACTOME_SEMAPHORIN_INTERACTIONS	0.00407219
CELLULAR_DEFENSE_RESPONSE	POSITIVE_REGULATION_OF_IMMUNE_SYSTEM_PROCESS	0.00069757
CORUM_55S_RIBOSOME,_MITOCHONDRIAL	REGULATION_OF_I_KAPPAB_KINASE_NF_KAPPAB_CASCADE	0.00396286
AUXILIARY_TRANSPORT_PROTEIN_ACTIVITY	KEGG_CHEMOKINE_SIGNALING_PATHWAY	0.00086033
NETPATH_NOTCH_PATHWAY_UP	REACTOME_CLASS_A1_RHODOPSIN_LIKE_RECEPTORS	0.0001324
BIOCARTA_CTLA4_PATHWAY	NETPATH_T_CELL_RECEPTOR_PATHWAY	0.98707804
MUSCLE_CELL_DIFFERENTIATION	REACTOME_DOWNSTREAM_TCR_SIGNALING	0.00082457
PROTEIN_DOMAIN_SPECIFIC_BINDING	REACTOME_G_ALPHA_I_SIGNALLING_EVENTS	0.0028645
BIOCARTA_NO2IL12_PATHWAY	REACTOME_TCR_SIGNALING	0.00664542
KEGG_GRAFT_VERSUS_HOST_DISEASE	KEGG_LEISHMANIA_INFECTION	0.00287645
CELL_ACTIVATION	G_PROTEIN_COUPLED_RECEPTOR_BINDING	0.00827272
DEVELOPMENTAL_MATURATION	REGULATION_OF_LYMPHOCYTE_ACTIVATION	0.01097843
POSITIVE_REGULATION_OF_T_CELL_PROLIFERATION	REACTOME_AXON_GUIDANCE	0.0806987
KEGG_ALLOGRAFT_REJECTION	NETPATH_B_CELL_RECEPTOR_PATHWAY	0.00186027
NETPATH_IL_4_PATHWAY_UP	REACTOME_NCAM1_INTERACTIONS	0.00014736
AUXILIARY_TRANSPORT_PROTEIN_ACTIVITY	REACTOME_AXON_GUIDANCE	0.00317973
EXTERNAL_SIDE_OF_PLASMA_MEMBRANE	NETPATH_IL_4_PATHWAY_UP	0.01425783
BIOCARTA_TOB1_PATHWAY	DEVELOPMENTAL_MATURATION	0.03597554
KEGG_ECM_RECEPTOR_INTERACTION	NETPATH_IL_4_PATHWAY_DOWN	0.00885699
AUXILIARY_TRANSPORT_PROTEIN_ACTIVITY	REACTOME_HEMOSTASIS	0.00097806
CHEMICAL_HOMEOSTASIS	EXTRACELLULAR_MATRIX_STRUCTURAL_CONSTITUENT	0.0004045
NETPATH_IL_6_PATHWAY_UP	REACTOME_NCAM1_INTERACTIONS	0.00079864
BIOCARTA_CTL_PATHWAY	REACTOME_FORMATION_OF_PLATELET_PLUG	0.01100051
REACTOME_PD1_SIGNALING	RESPONSE_TO_VIRUS	0.01012133
ION_HOMEOSTASIS	NETPATH_T_CELL_RECEPTOR_PATHWAY_DOWN	0.0
KEGG_CELL_ADHESION_MOLECULES_CAMS	REACTOME_DOWNSTREAM_TCR_SIGNALING	0.01911594
IMMUNOLOGICAL_SYNAPSE	KEGG_SMALL_CELL_LUNG_CANCER	0.00010805
REACTOME_INTEGRIN_CELL_SURFACE_INTERACTIONS	STRUCTURAL_CONSTITUENT_OF_MUSCLE	0.00761514
BASEMENT_MEMBRANE	REACTOME_TCR_SIGNALING	0.00653303
CHANNEL_REGULATOR_ACTIVITY	EXTRACELLULAR_MATRIX_PART	0.0033284
REACTOME_FORMATION_OF_PLATELET_PLUG	REACTOME_PLATELET_ADHESION_TO_EXPOSED_COLLAGEN	0.0
EXTERNAL_SIDE_OF_PLASMA_MEMBRANE	KEGG_LEISHMANIA_INFECTION	0.08340589
BIOCARTA_CTL_PATHWAY	REGULATION_OF_IMMUNE_SYSTEM_PROCESS	0.00266199
REACTOME_CHEMOKINE_RECEPTORS_BIND_CHEMOKINES	RESPONSE_TO_BIOTIC_STIMULUS	0.00028913
LOCOMOTORY_BEHAVIOR	REACTOME_PLATELET_ADHESION_TO_EXPOSED_COLLAGEN	0.00383499
KEGG_NATURAL_KILLER_CELL_MEDIATED_CYTOTOXICITY	REACTOME_G_ALPHA_I_SIGNALLING_EVENTS	0.0
CELL_ACTIVATION	KEGG_NOD_LIKE_RECEPTOR_SIGNALING_PATHWAY	0.00287576
NETPATH_IL_1_PATHWAY_DOWN	REACTOME_PLATELET_ACTIVATION	0.0
BIOCARTA_CYTOKINE_PATHWAY	KEGG_LYSOSOME	0.00770038
CHEMICAL_HOMEOSTASIS	IMMUNOLOGICAL_SYNAPSE	0.01627367
CORUM_55S_RIBOSOME,_MITOCHONDRIAL	KEGG_PRIMARY_IMMUNODEFICIENCY	0.00743862
EXTRACELLULAR_MATRIX	KEGG_VIRAL_MYOCARDITIS	0.0034492
KEGG_ANTIGEN_PROCESSING_AND_PRESENTATION	KEGG_CYTOKINE_CYTOKINE_RECEPTOR_INTERACTION	0.0
NETPATH_IL_2_PATHWAY_DOWN	REACTOME_COLLAGEN_MEDIATED_ACTIVATION_CASCADE	0.0
CALCIUM_ION_TRANSPORT	REACTOME_PEPTIDE_LIGAND_BINDING_RECEPTORS	0.0
BIOCARTA_NO2IL12_PATHWAY	KEGG_VIRAL_MYOCARDITIS	0.00073534
BIOCARTA_NO2IL12_PATHWAY	IMMUNE_RESPONSE	0.00042684
KEGG_LEUKOCYTE_TRANSENDOTHELIAL_MIGRATION	REACTOME_P2Y_RECEPTORS	0.0046992
ION_HOMEOSTASIS	NETPATH_IL_3_PATHWAY_UP	0.00139087
NETPATH_IL_5_PATHWAY_UP	NEUROTRANSMITTER_BINDING	0.00641481
KEGG_AUTOIMMUNE_THYROID_DISEASE	KEGG_FOCAL_ADHESION	0.00012958
DEVELOPMENTAL_MATURATION	REGULATION_OF_RESPONSE_TO_STIMULUS	0.00684431
REGULATION_OF_I_KAPPAB_KINASE_NF_KAPPAB_CASCADE	REGULATION_OF_LYMPHOCYTE_ACTIVATION	0.0268411
DEVELOPMENTAL_MATURATION	EXTRACELLULAR_MATRIX	0.00888098
POSITIVE_REGULATION_OF_LYMPHOCYTE_ACTIVATION	RESPONSE_TO_BIOTIC_STIMULUS	0.02576339
KEGG_T_CELL_RECEPTOR_SIGNALING_PATHWAY	MUSCLE_CELL_DIFFERENTIATION	0.0
BIOCARTA_TOB1_PATHWAY	RESPONSE_TO_BIOTIC_STIMULUS	0.0092489
KEGG_LYSOSOME	REACTOME_PLATELET_ACTIVATION	1.31e-06
BASEMENT_MEMBRANE	CATION_HOMEOSTASIS	0.00118054
ION_HOMEOSTASIS	KEGG_SMALL_CELL_LUNG_CANCER	0.00206237
EXTRACELLULAR_MATRIX_STRUCTURAL_CONSTITUENT	KEGG_ANTIGEN_PROCESSING_AND_PRESENTATION	0.00431757
KEGG_PRIMARY_IMMUNODEFICIENCY	REACTOME_INITIAL_TRIGGERING_OF_COMPLEMENT	0.00641925
CATION_HOMEOSTASIS	ST_T_CELL_SIGNAL_TRANSDUCTION	0.00430014
BIOCARTA_CTL_PATHWAY	KEGG_CYTOKINE_CYTOKINE_RECEPTOR_INTERACTION	0.0
KEGG_LEISHMANIA_INFECTION	REACTOME_SIGNALING_BY_PDGF	0.0
KEGG_LYSOSOME	POSITIVE_REGULATION_OF_MULTICELLULAR_ORGANISMAL_PROCESS	0.00153332
BASEMENT_MEMBRANE	REACTOME_SIGNALING_BY_PDGF	0.00218002
KEGG_LEUKOCYTE_TRANSENDOTHELIAL_MIGRATION	REACTOME_NCAM1_INTERACTIONS	0.02619158
REACTOME_FORMATION_OF_PLATELET_PLUG	T_CELL_PROLIFERATION	0.00790068
G_PROTEIN_COUPLED_RECEPTOR_BINDING	REACTOME_COLLAGEN_MEDIATED_ACTIVATION_CASCADE	0.00699032
POSITIVE_REGULATION_OF_CELL_PROLIFERATION	REACTOME_INTEGRIN_CELL_SURFACE_INTERACTIONS	0.0
REACTOME_FORMATION_OF_PLATELET_PLUG	RESPONSE_TO_BIOTIC_STIMULUS	0.0
CHEMOKINE_ACTIVITY	KEGG_CYTOKINE_CYTOKINE_RECEPTOR_INTERACTION	0.0
GABA_RECEPTOR_ACTIVITY	KEGG_NOD_LIKE_RECEPTOR_SIGNALING_PATHWAY	0.00729041
EXTERNAL_SIDE_OF_PLASMA_MEMBRANE	KEGG_PRIMARY_IMMUNODEFICIENCY	0.01087723
NETPATH_IL_1_PATHWAY_UP	NEUROTRANSMITTER_BINDING	0.00588416
NETPATH_B_CELL_RECEPTOR_PATHWAY_DOWN	NETPATH_IL_5_PATHWAY_UP	0.0
KEGG_CYTOSOLIC_DNA_SENSING_PATHWAY	RESPONSE_TO_OTHER_ORGANISM	0.0
BIOCARTA_TOB1_PATHWAY	KEGG_AUTOIMMUNE_THYROID_DISEASE	0.00876676
BIOCARTA_IL7_PATHWAY	BIOCARTA_TCYTOTOXIC_PATHWAY	0.00958436
BIOCARTA_IL7_PATHWAY	REACTOME_PLATELET_ACTIVATION	0.0
CHEMICAL_HOMEOSTASIS	NEUROPEPTIDE_BINDING	0.00299577
BIOCARTA_IL17_PATHWAY	REACTOME_COSTIMULATION_BY_THE_CD28_FAMILY	0.01174067
BIOCARTA_GRANULOCYTES_PATHWAY	KEGG_TOLL_LIKE_RECEPTOR_SIGNALING_PATHWAY	0.00304022
KEGG_LEISHMANIA_INFECTION	KEGG_SMALL_CELL_LUNG_CANCER	0.0
IMMUNE_RESPONSE	REACTOME_INITIAL_TRIGGERING_OF_COMPLEMENT	0.0
CHEMOKINE_RECEPTOR_BINDING	POSITIVE_REGULATION_OF_MULTICELLULAR_ORGANISMAL_PROCESS	0.0060396
NETPATH_IL_6_PATHWAY_UP	REACTOME_G_ALPHA_I_SIGNALLING_EVENTS	0.00082294
NETPATH_IL_1_PATHWAY_UP	REACTOME_GENERATION_OF_SECOND_MESSENGER_MOLECULES	0.00034014
KEGG_HEMATOPOIETIC_CELL_LINEAGE	REACTOME_COSTIMULATION_BY_THE_CD28_FAMILY	0.0
EXTRACELLULAR_MATRIX_PART	REACTOME_HEMOSTASIS	0.00032543
AUXILIARY_TRANSPORT_PROTEIN_ACTIVITY	CELLULAR_CATION_HOMEOSTASIS	0.00585446
KEGG_LEISHMANIA_INFECTION	REACTOME_GENERATION_OF_SECOND_MESSENGER_MOLECULES	0.00442265
BEHAVIOR	REGULATION_OF_ANATOMICAL_STRUCTURE_MORPHOGENESIS	0.00392217
KEGG_LEISHMANIA_INFECTION	REGULATION_OF_LYMPHOCYTE_ACTIVATION	0.00949314
KEGG_ALLOGRAFT_REJECTION	REACTOME_PLATELET_ADHESION_TO_EXPOSED_COLLAGEN	0.01355851
CHEMOKINE_ACTIVITY	KEGG_ANTIGEN_PROCESSING_AND_PRESENTATION	0.00898618
CHEMOKINE_RECEPTOR_BINDING	NETPATH_T_CELL_RECEPTOR_PATHWAY_DOWN	2.29e-06
BIOCARTA_THELPER_PATHWAY	KEGG_ALLOGRAFT_REJECTION	0.00936909
KEGG_CHEMOKINE_SIGNALING_PATHWAY	REACTOME_FORMATION_OF_PLATELET_PLUG	0.0
BEHAVIOR	REACTOME_CELL_SURFACE_INTERACTIONS_AT_THE_VASCULAR_WALL	0.0
BIOCARTA_GRANULOCYTES_PATHWAY	BIOCARTA_IL7_PATHWAY	0.0050785
BIOCARTA_TCYTOTOXIC_PATHWAY	REACTOME_AXON_GUIDANCE	0.00838799
REACTOME_CLASS_A1_RHODOPSIN_LIKE_RECEPTORS	STRUCTURAL_CONSTITUENT_OF_MUSCLE	0.00387116
KEGG_SMALL_CELL_LUNG_CANCER	REACTOME_COSTIMULATION_BY_THE_CD28_FAMILY	0.0
NETPATH_IL_1_PATHWAY_UP	POSITIVE_REGULATION_OF_T_CELL_ACTIVATION	0.00512615
NETPATH_B_CELL_RECEPTOR_PATHWAY	REACTOME_TRANSLOCATION_OF_ZAP70_TO_IMMUNOLOGICAL_SYNAPSE	5.395e-05
NETPATH_IL_3_PATHWAY_UP	REACTOME_PLATELET_ACTIVATION	0.01115964
KEGG_CYTOKINE_CYTOKINE_RECEPTOR_INTERACTION	REACTOME_SIGNALING_BY_PDGF	0.0
KEGG_CYTOKINE_CYTOKINE_RECEPTOR_INTERACTION	REACTOME_PHOSPHORYLATION_OF_CD3_AND_TCR_ZETA_CHAINS	0.01199006
BIOCARTA_IL7_PATHWAY	KEGG_MATURITY_ONSET_DIABETES_OF_THE_YOUNG	0.00064653
KEGG_LYSOSOME	POSITIVE_REGULATION_OF_CELL_CYCLE	0.00610674
CALCIUM_ION_TRANSPORT	KEGG_LEUKOCYTE_TRANSENDOTHELIAL_MIGRATION	0.00424868
KEGG_CYTOSOLIC_DNA_SENSING_PATHWAY	STRUCTURAL_CONSTITUENT_OF_MUSCLE	0.00299081
BIOCARTA_CTLA4_PATHWAY	REGULATION_OF_RESPONSE_TO_STIMULUS	0.00266478
CATION_HOMEOSTASIS	NETPATH_IL_7_PATHWAY_DOWN	0.00452812
NETPATH_IL_6_PATHWAY_UP	POSITIVE_REGULATION_OF_CELL_CYCLE	0.00203032
EXTRACELLULAR_MATRIX_PART	KEGG_INTESTINAL_IMMUNE_NETWORK_FOR_IGA_PRODUCTION	0.00736474
CELL_ACTIVATION	REGULATION_OF_ANATOMICAL_STRUCTURE_MORPHOGENESIS	0.00779279
KEGG_TYPE_I_DIABETES_MELLITUS	REGULATION_OF_T_CELL_ACTIVATION	0.00794568
REGULATION_OF_ANATOMICAL_STRUCTURE_MORPHOGENESIS	REGULATION_OF_PHOSPHORYLATION	0.01655796
POSITIVE_REGULATION_OF_MULTICELLULAR_ORGANISMAL_PROCESS	REGULATION_OF_PHOSPHORYLATION	8.16e-06
KEGG_TYPE_I_DIABETES_MELLITUS	REGULATION_OF_IMMUNE_SYSTEM_PROCESS	0.0019673
REACTOME_COSTIMULATION_BY_THE_CD28_FAMILY	T_CELL_PROLIFERATION	0.01039491
BIOCARTA_INFLAM_PATHWAY	NETPATH_B_CELL_RECEPTOR_PATHWAY	0.00406171
COLLAGEN	REACTOME_FORMATION_OF_PLATELET_PLUG	0.02076449
BIOCARTA_TCRA_PATHWAY	REACTOME_DOWNSTREAM_TCR_SIGNALING	0.00676367
CELL_ACTIVATION	POSITIVE_REGULATION_OF_T_CELL_ACTIVATION	0.00277899
IMMUNOLOGICAL_SYNAPSE	NETPATH_B_CELL_RECEPTOR_PATHWAY_DOWN	0.97172441
CHEMOKINE_RECEPTOR_BINDING	KEGG_CYTOKINE_CYTOKINE_RECEPTOR_INTERACTION	0.0
BIOCARTA_IL7_PATHWAY	BIOCARTA_INFLAM_PATHWAY	0.00604855
BASEMENT_MEMBRANE	REACTOME_SEMAPHORIN_INTERACTIONS	0.00607638
NETPATH_IL_1_PATHWAY_DOWN	REACTOME_CELL_SURFACE_INTERACTIONS_AT_THE_VASCULAR_WALL	0.00021454
REACTOME_COSTIMULATION_BY_THE_CD28_FAMILY	REACTOME_IMMUNOREGULATORY_INTERACTIONS_BETWEEN_A_LYMPHOID_AND_A_NON_LYMPHOID_CELL	0.00068868
BASEMENT_MEMBRANE	KEGG_INTESTINAL_IMMUNE_NETWORK_FOR_IGA_PRODUCTION	0.00792996
LYMPHOCYTE_ACTIVATION	T_CELL_PROLIFERATION	0.01232921
CELLULAR_DEFENSE_RESPONSE	NETPATH_ID_PATHWAY_DOWN	0.00969716
NETPATH_IL_1_PATHWAY_DOWN	REACTOME_PD1_SIGNALING	0.00717966
BIOCARTA_AMI_PATHWAY	KEGG_T_CELL_RECEPTOR_SIGNALING_PATHWAY	0.01677221
NETPATH_ID_PATHWAY_DOWN	REACTOME_CLASS_A1_RHODOPSIN_LIKE_RECEPTORS	0.00260745
KEGG_PRIMARY_IMMUNODEFICIENCY	RESPONSE_TO_VIRUS	0.01050411
KEGG_ANTIGEN_PROCESSING_AND_PRESENTATION	ST_T_CELL_SIGNAL_TRANSDUCTION	0.0
LEUKOCYTE_ACTIVATION	NETPATH_IL_1_PATHWAY_UP	9e-07
NETPATH_ID_PATHWAY_DOWN	REACTOME_RNA_POLYMERASE_I_PROMOTER_OPENING	0.00610893
CYTOKINE_ACTIVITY	KEGG_CHEMOKINE_SIGNALING_PATHWAY	0.0
BEHAVIOR	REACTOME_PLATELET_ADHESION_TO_EXPOSED_COLLAGEN	5.358e-05
ION_HOMEOSTASIS	KEGG_FOCAL_ADHESION	0.0
KEGG_ALLOGRAFT_REJECTION	PROTEINACEOUS_EXTRACELLULAR_MATRIX	0.00526981
REACTOME_GENERATION_OF_SECOND_MESSENGER_MOLECULES	REACTOME_SEMAPHORIN_INTERACTIONS	0.0
NETPATH_IL_6_PATHWAY_UP	REACTOME_INITIAL_TRIGGERING_OF_COMPLEMENT	0.007595
KEGG_RIG_I_LIKE_RECEPTOR_SIGNALING_PATHWAY	KEGG_SYSTEMIC_LUPUS_ERYTHEMATOSUS	0.00100246
BIOCARTA_GRANULOCYTES_PATHWAY	T_CELL_PROLIFERATION	0.01123669
DEFENSE_RESPONSE	KEGG_ALLOGRAFT_REJECTION	0.00393234
BIOCARTA_TCYTOTOXIC_PATHWAY	REACTOME_TCR_SIGNALING	0.01187636
KEGG_SYSTEMIC_LUPUS_ERYTHEMATOSUS	REACTOME_AXON_GUIDANCE	0.0
NETPATH_IL_4_PATHWAY_UP	REGULATION_OF_ANATOMICAL_STRUCTURE_MORPHOGENESIS	0.01613028
BIOCARTA_ACE2_PATHWAY	REACTOME_CLASS_A1_RHODOPSIN_LIKE_RECEPTORS	0.00132482
KEGG_LYSOSOME	KEGG_SMALL_CELL_LUNG_CANCER	0.0
BIOCARTA_GRANULOCYTES_PATHWAY	KEGG_NOD_LIKE_RECEPTOR_SIGNALING_PATHWAY	0.00332784
KEGG_LYSOSOME	REACTOME_TRANSLOCATION_OF_ZAP70_TO_IMMUNOLOGICAL_SYNAPSE	0.00108315
REACTOME_NCAM1_INTERACTIONS	REGULATION_OF_LYMPHOCYTE_ACTIVATION	0.00827553
NETPATH_B_CELL_RECEPTOR_PATHWAY_DOWN	NETPATH_IL_4_PATHWAY_UP	0.0
NEUROPEPTIDE_RECEPTOR_ACTIVITY	REACTOME_PEPTIDE_LIGAND_BINDING_RECEPTORS	0.0
DEVELOPMENTAL_MATURATION	KEGG_VIRAL_MYOCARDITIS	0.00521024
KEGG_CELL_ADHESION_MOLECULES_CAMS	KEGG_LEUKOCYTE_TRANSENDOTHELIAL_MIGRATION	0.16896726
NETPATH_IL_4_PATHWAY_DOWN	REGULATION_OF_T_CELL_ACTIVATION	0.00636506
NETPATH_IL_3_PATHWAY_UP	REACTOME_CELL_SURFACE_INTERACTIONS_AT_THE_VASCULAR_WALL	0.00028445
GABA_RECEPTOR_ACTIVITY	KEGG_TOLL_LIKE_RECEPTOR_SIGNALING_PATHWAY	0.00491075
G_PROTEIN_COUPLED_RECEPTOR_BINDING	NETPATH_IL_1_PATHWAY_UP	0.0
KEGG_GRAFT_VERSUS_HOST_DISEASE	LOCOMOTORY_BEHAVIOR	0.00791028
IMMUNOLOGICAL_SYNAPSE	REACTOME_PLATELET_ADHESION_TO_EXPOSED_COLLAGEN	0.00913318
BIOCARTA_TCYTOTOXIC_PATHWAY	REACTOME_INITIAL_TRIGGERING_OF_COMPLEMENT	0.00694288
LEUKOCYTE_ACTIVATION	REACTOME_IMMUNOREGULATORY_INTERACTIONS_BETWEEN_A_LYMPHOID_AND_A_NON_LYMPHOID_CELL	0.00694346
NETPATH_IL_4_PATHWAY_UP	REACTOME_GENERATION_OF_SECOND_MESSENGER_MOLECULES	0.01974709
KEGG_T_CELL_RECEPTOR_SIGNALING_PATHWAY	REACTOME_SEMAPHORIN_INTERACTIONS	0.0
NETPATH_ID_PATHWAY_DOWN	REACTOME_COLLAGEN_MEDIATED_ACTIVATION_CASCADE	0.0024775
POSITIVE_REGULATION_OF_IMMUNE_SYSTEM_PROCESS	REGULATION_OF_PHOSPHORYLATION	0.00029868
CELL_MATURATION	REACTOME_SIGNALING_BY_PDGF	0.00067189
KEGG_HEMATOPOIETIC_CELL_LINEAGE	KEGG_PRIMARY_IMMUNODEFICIENCY	0.00243854
BIOCARTA_GRANULOCYTES_PATHWAY	BIOCARTA_IL17_PATHWAY	0.01135911
BIOCARTA_CTL_PATHWAY	KEGG_TOLL_LIKE_RECEPTOR_SIGNALING_PATHWAY	0.00073509
KEGG_SMALL_CELL_LUNG_CANCER	REACTOME_RNA_POLYMERASE_I_PROMOTER_OPENING	0.00106011
KEGG_CYTOKINE_CYTOKINE_RECEPTOR_INTERACTION	KEGG_LEUKOCYTE_TRANSENDOTHELIAL_MIGRATION	0.0
KEGG_NATURAL_KILLER_CELL_MEDIATED_CYTOTOXICITY	NETPATH_IL_1_PATHWAY_DOWN	0.0
NETPATH_IL_1_PATHWAY_UP	REACTOME_PLATELET_ACTIVATION	0.0
EXTRACELLULAR_MATRIX	REACTOME_SEMAPHORIN_INTERACTIONS	0.00713297
ION_HOMEOSTASIS	KEGG_NOD_LIKE_RECEPTOR_SIGNALING_PATHWAY	0.00393816
BIOCARTA_CTL_PATHWAY	T_CELL_ACTIVATION	0.00788209
KEGG_NOD_LIKE_RECEPTOR_SIGNALING_PATHWAY	POSITIVE_REGULATION_OF_MULTICELLULAR_ORGANISMAL_PROCESS	0.0
KEGG_ASTHMA	POSITIVE_REGULATION_OF_CELL_PROLIFERATION	0.00239055
BIOCARTA_NO2IL12_PATHWAY	REACTOME_FORMATION_OF_PLATELET_PLUG	0.0
KEGG_LEISHMANIA_INFECTION	RESPONSE_TO_OTHER_ORGANISM	0.0
CHEMOKINE_RECEPTOR_BINDING	NETPATH_IL_5_PATHWAY_UP	9.24e-06
NETPATH_IL_1_PATHWAY_UP	POSITIVE_REGULATION_OF_MULTICELLULAR_ORGANISMAL_PROCESS	0.0
REACTOME_PD1_SIGNALING	REGULATION_OF_PHOSPHORYLATION	0.00342672
MUSCLE_CELL_DIFFERENTIATION	POSITIVE_REGULATION_OF_IMMUNE_SYSTEM_PROCESS	0.0093059
ION_HOMEOSTASIS	LOCOMOTORY_BEHAVIOR	0.0
KEGG_PRIMARY_IMMUNODEFICIENCY	NETPATH_T_CELL_RECEPTOR_PATHWAY	0.0
CHEMOKINE_ACTIVITY	NETPATH_IL_1_PATHWAY_DOWN	0.00443437
REACTOME_RNA_POLYMERASE_I_PROMOTER_OPENING	REGULATION_OF_T_CELL_ACTIVATION	0.00697308
BIOCARTA_CTLA4_PATHWAY	KEGG_LYSOSOME	0.00305806
KEGG_NATURAL_KILLER_CELL_MEDIATED_CYTOTOXICITY	ST_T_CELL_SIGNAL_TRANSDUCTION	0.0
REACTOME_COLLAGEN_MEDIATED_ACTIVATION_CASCADE	REGULATION_OF_PHOSPHORYLATION	0.0
NETPATH_IL_2_PATHWAY_DOWN	REACTOME_PLATELET_ACTIVATION	0.0
KEGG_TYPE_I_DIABETES_MELLITUS	NETPATH_IL_4_PATHWAY_UP	0.00062546
REGULATION_OF_PHOSPHORYLATION	ST_T_CELL_SIGNAL_TRANSDUCTION	0.00150061
BIOCARTA_TOB1_PATHWAY	NETPATH_IL_1_PATHWAY_DOWN	0.0490125
BIOCARTA_CTL_PATHWAY	NETPATH_IL_1_PATHWAY_UP	0.00441331
REACTOME_FORMATION_OF_PLATELET_PLUG	REACTOME_INTEGRIN_CELL_SURFACE_INTERACTIONS	0.0
CELLULAR_DEFENSE_RESPONSE	REGULATION_OF_RESPONSE_TO_STIMULUS	0.00097926
REACTOME_COSTIMULATION_BY_THE_CD28_FAMILY	T_CELL_ACTIVATION	0.00058953
NETPATH_IL_3_PATHWAY_UP	REGULATION_OF_PHOSPHORYLATION	0.00011454
LEUKOCYTE_ACTIVATION	POSITIVE_REGULATION_OF_IMMUNE_SYSTEM_PROCESS	0.00153532
KEGG_ASTHMA	REACTOME_G_ALPHA_I_SIGNALLING_EVENTS	0.00439326
CYTOKINE_ACTIVITY	NETPATH_IL_4_PATHWAY_DOWN	0.0005164
ION_HOMEOSTASIS	REACTOME_DOWNSTREAM_TCR_SIGNALING	0.0088593
BASEMENT_MEMBRANE	REACTOME_FORMATION_OF_PLATELET_PLUG	0.00088893
CALCIUM_ION_TRANSPORT	REACTOME_CHEMOKINE_RECEPTORS_BIND_CHEMOKINES	0.00440214
KEGG_CHEMOKINE_SIGNALING_PATHWAY	KEGG_RETINOL_METABOLISM	0.00386906
CELLULAR_CATION_HOMEOSTASIS	KEGG_INTESTINAL_IMMUNE_NETWORK_FOR_IGA_PRODUCTION	0.00129545
KEGG_HEMATOPOIETIC_CELL_LINEAGE	REACTOME_SEMAPHORIN_INTERACTIONS	0.00524555
KEGG_SYSTEMIC_LUPUS_ERYTHEMATOSUS	NETPATH_EGFR1_PATHWAY_UP	0.0
CHEMOKINE_RECEPTOR_BINDING	KEGG_LEISHMANIA_INFECTION	0.00635297
NETPATH_IL_2_PATHWAY_DOWN	POSITIVE_REGULATION_OF_CELL_PROLIFERATION	0.0
KEGG_CYTOKINE_CYTOKINE_RECEPTOR_INTERACTION	REACTOME_DOWNSTREAM_TCR_SIGNALING	0.0
BIOCARTA_GRANULOCYTES_PATHWAY	REACTOME_GENERATION_OF_SECOND_MESSENGER_MOLECULES	0.01054591
REACTOME_SEMAPHORIN_INTERACTIONS	T_CELL_PROLIFERATION	0.04234155
AUXILIARY_TRANSPORT_PROTEIN_ACTIVITY	BASEMENT_MEMBRANE	0.00216963
KEGG_ECM_RECEPTOR_INTERACTION	REACTOME_TRANSLOCATION_OF_ZAP70_TO_IMMUNOLOGICAL_SYNAPSE	0.01042301
[truncated: 6,715 more rows]
