# Supplementary material for: Summarizing cellular responses as biological process networks
Source: BMC Syst Biol. 2013 Jul 29;7:68. doi: 10.1186/1752-0509-7-68 (PMC3751784; doi:10.1186/1752-0509-7-68)
Supplement: Additional file 2 — Supplementary results. A zipped file containing all the five BPNs for each of the contrasts studied and the parameters estimated by each run of the software. [file 1752-0509-7-68-S2.zip › supplementary-results/cirrhosis/cirrhosis-links_results-5.tsv]

term1	term2	probability
KEGG_LEISHMANIA_INFECTION	PROTEINACEOUS_EXTRACELLULAR_MATRIX	0.0
DEFENSE_RESPONSE	REACTOME_DOWNSTREAM_TCR_SIGNALING	0.0
REACTOME_IMMUNOREGULATORY_INTERACTIONS_BETWEEN_A_LYMPHOID_AND_A_NON_LYMPHOID_CELL	RESPONSE_TO_BIOTIC_STIMULUS	0.0
KEGG_CHEMOKINE_SIGNALING_PATHWAY	NETPATH_IL_1_PATHWAY_DOWN	0.0
CELL_ACTIVATION	KEGG_SMALL_CELL_LUNG_CANCER	0.0
DEFENSE_RESPONSE	REACTOME_G_ALPHA_I_SIGNALLING_EVENTS	0.0
IMMUNOLOGICAL_SYNAPSE	NETPATH_EGFR1_PATHWAY_UP	0.00193344
CHEMOKINE_ACTIVITY	REACTOME_PLATELET_ACTIVATION	0.00272888
POSITIVE_REGULATION_OF_LYMPHOCYTE_ACTIVATION	ST_T_CELL_SIGNAL_TRANSDUCTION	0.0
KEGG_CELL_ADHESION_MOLECULES_CAMS	KEGG_VIRAL_MYOCARDITIS	0.0
BIOCARTA_TCRA_PATHWAY	REACTOME_COSTIMULATION_BY_THE_CD28_FAMILY	0.0
NETPATH_IL_4_PATHWAY_UP	T_CELL_PROLIFERATION	0.0
KEGG_SMALL_CELL_LUNG_CANCER	KEGG_VIRAL_MYOCARDITIS	0.0
CELLULAR_CATION_HOMEOSTASIS	REGULATION_OF_I_KAPPAB_KINASE_NF_KAPPAB_CASCADE	0.00448311
REACTOME_PEPTIDE_LIGAND_BINDING_RECEPTORS	REACTOME_PHOSPHORYLATION_OF_CD3_AND_TCR_ZETA_CHAINS	0.00124983
KEGG_CELL_ADHESION_MOLECULES_CAMS	NETPATH_IL_5_PATHWAY_UP	0.0
EXTRACELLULAR_MATRIX	KEGG_AUTOIMMUNE_THYROID_DISEASE	0.00501101
KEGG_CYTOSOLIC_DNA_SENSING_PATHWAY	POSITIVE_REGULATION_OF_IMMUNE_SYSTEM_PROCESS	0.00065302
CHANNEL_REGULATOR_ACTIVITY	REGULATION_OF_ANATOMICAL_STRUCTURE_MORPHOGENESIS	0.00512604
REACTOME_INTEGRIN_CELL_SURFACE_INTERACTIONS	T_CELL_PROLIFERATION	0.0
KEGG_ASTHMA	REACTOME_NCAM1_INTERACTIONS	0.00595112
BIOCARTA_TCRA_PATHWAY	CELLULAR_DEFENSE_RESPONSE	0.0
CHEMICAL_HOMEOSTASIS	NETPATH_IL_5_PATHWAY_UP	0.0
NETPATH_KIT_RECEPTOR_PATHWAY_UP	REACTOME_PEPTIDE_LIGAND_BINDING_RECEPTORS	0.0
REACTOME_HEMOSTASIS	REACTOME_PLATELET_ADHESION_TO_EXPOSED_COLLAGEN	0.0
PROTEINACEOUS_EXTRACELLULAR_MATRIX	REGULATION_OF_PHOSPHORYLATION	0.00209042
BIOCARTA_TH1TH2_PATHWAY	REGULATION_OF_PHOSPHORYLATION	0.0032295
NETPATH_B_CELL_RECEPTOR_PATHWAY	NETPATH_IL_7_PATHWAY_DOWN	0.03312306
KEGG_ECM_RECEPTOR_INTERACTION	KEGG_TYPE_I_DIABETES_MELLITUS	0.00420326
NETPATH_ID_PATHWAY_DOWN	RESPONSE_TO_OTHER_ORGANISM	0.00222929
BIOCARTA_THELPER_PATHWAY	KEGG_CYTOKINE_CYTOKINE_RECEPTOR_INTERACTION	0.00123342
CHEMICAL_HOMEOSTASIS	REACTOME_PLATELET_ADHESION_TO_EXPOSED_COLLAGEN	0.01644957
LOCOMOTORY_BEHAVIOR	REACTOME_CELL_SURFACE_INTERACTIONS_AT_THE_VASCULAR_WALL	0.0
BIOCARTA_INFLAM_PATHWAY	REACTOME_COSTIMULATION_BY_THE_CD28_FAMILY	0.00036782
POSITIVE_REGULATION_OF_CELL_CYCLE	T_CELL_ACTIVATION	0.00624432
KEGG_NOD_LIKE_RECEPTOR_SIGNALING_PATHWAY	REACTOME_COLLAGEN_MEDIATED_ACTIVATION_CASCADE	0.00622356
ION_HOMEOSTASIS	REGULATION_OF_T_CELL_ACTIVATION	0.0
CELLULAR_DEFENSE_RESPONSE	T_CELL_ACTIVATION	0.0
KEGG_T_CELL_RECEPTOR_SIGNALING_PATHWAY	NETPATH_NOTCH_PATHWAY_UP	0.0
PROTEINACEOUS_EXTRACELLULAR_MATRIX	ST_T_CELL_SIGNAL_TRANSDUCTION	0.00069859
BIOCARTA_CTLA4_PATHWAY	REACTOME_CHEMOKINE_RECEPTORS_BIND_CHEMOKINES	0.00040431
CHEMOKINE_ACTIVITY	NETPATH_KIT_RECEPTOR_PATHWAY_UP	0.0
CYTOKINE_ACTIVITY	KEGG_PRIMARY_IMMUNODEFICIENCY	0.00999556
CYTOKINE_ACTIVITY	REACTOME_INITIAL_TRIGGERING_OF_COMPLEMENT	0.00586245
CHEMOKINE_ACTIVITY	KEGG_NOD_LIKE_RECEPTOR_SIGNALING_PATHWAY	0.00137647
KEGG_CYTOKINE_CYTOKINE_RECEPTOR_INTERACTION	ST_T_CELL_SIGNAL_TRANSDUCTION	0.0
BIOCARTA_GRANULOCYTES_PATHWAY	POSITIVE_REGULATION_OF_CELL_PROLIFERATION	0.00537098
REACTOME_AXON_GUIDANCE	REACTOME_RNA_POLYMERASE_I_PROMOTER_OPENING	0.01343326
EXTRACELLULAR_MATRIX_PART	REGULATION_OF_PHOSPHORYLATION	0.00282812
BIOCARTA_THELPER_PATHWAY	KEGG_ECM_RECEPTOR_INTERACTION	0.00061046
DEFENSE_RESPONSE	REACTOME_IMMUNOREGULATORY_INTERACTIONS_BETWEEN_A_LYMPHOID_AND_A_NON_LYMPHOID_CELL	0.0
ION_HOMEOSTASIS	NETPATH_IL_4_PATHWAY_DOWN	0.00013747
BIOCARTA_ACE2_PATHWAY	REACTOME_GENERATION_OF_SECOND_MESSENGER_MOLECULES	0.00361626
BIOCARTA_TOB1_PATHWAY	REGULATION_OF_PHOSPHORYLATION	0.00438195
BIOCARTA_TOB1_PATHWAY	DEFENSE_RESPONSE	0.0
BIOCARTA_LAIR_PATHWAY	KEGG_SMALL_CELL_LUNG_CANCER	4.16e-05
REACTOME_COSTIMULATION_BY_THE_CD28_FAMILY	ST_T_CELL_SIGNAL_TRANSDUCTION	0.0
BIOCARTA_NO2IL12_PATHWAY	REACTOME_INTEGRIN_CELL_SURFACE_INTERACTIONS	0.00240795
CELL_ACTIVATION	KEGG_NATURAL_KILLER_CELL_MEDIATED_CYTOTOXICITY	0.0
BIOCARTA_IL7_PATHWAY	POSITIVE_REGULATION_OF_CELL_PROLIFERATION	0.00058041
BIOCARTA_TOB1_PATHWAY	KEGG_RETINOL_METABOLISM	0.00465236
KEGG_INTESTINAL_IMMUNE_NETWORK_FOR_IGA_PRODUCTION	POSITIVE_REGULATION_OF_T_CELL_PROLIFERATION	0.00255845
BIOCARTA_CTL_PATHWAY	LOCOMOTORY_BEHAVIOR	0.0
IMMUNE_RESPONSE	NETPATH_KIT_RECEPTOR_PATHWAY_UP	0.0
KEGG_CYTOKINE_CYTOKINE_RECEPTOR_INTERACTION	POSITIVE_REGULATION_OF_LYMPHOCYTE_ACTIVATION	0.0
EXTRACELLULAR_MATRIX_STRUCTURAL_CONSTITUENT	REGULATION_OF_I_KAPPAB_KINASE_NF_KAPPAB_CASCADE	0.00646557
KEGG_ALLOGRAFT_REJECTION	KEGG_INTESTINAL_IMMUNE_NETWORK_FOR_IGA_PRODUCTION	0.00771819
BIOCARTA_INFLAM_PATHWAY	IMMUNOLOGICAL_SYNAPSE	0.00530365
EXTRACELLULAR_MATRIX_PART	KEGG_LEISHMANIA_INFECTION	0.00222663
RESPONSE_TO_BIOTIC_STIMULUS	RESPONSE_TO_VIRUS	0.01193062
KEGG_LYSOSOME	NETPATH_IL_7_PATHWAY_DOWN	0.00361468
BIOCARTA_CTLA4_PATHWAY	NETPATH_KIT_RECEPTOR_PATHWAY_UP	0.0
BIOCARTA_TOB1_PATHWAY	T_CELL_PROLIFERATION	0.0
KEGG_LEISHMANIA_INFECTION	KEGG_NATURAL_KILLER_CELL_MEDIATED_CYTOTOXICITY	0.0
BIOCARTA_AMI_PATHWAY	EXTRACELLULAR_MATRIX_STRUCTURAL_CONSTITUENT	0.0
KEGG_PRIMARY_IMMUNODEFICIENCY	REGULATION_OF_PHOSPHORYLATION	0.00106955
RESPONSE_TO_BIOTIC_STIMULUS	RESPONSE_TO_OTHER_ORGANISM	0.01389767
IMMUNOLOGICAL_SYNAPSE	REACTOME_TCR_SIGNALING	0.0
NETPATH_IL_4_PATHWAY_DOWN	REGULATION_OF_I_KAPPAB_KINASE_NF_KAPPAB_CASCADE	0.00047657
IMMUNE_RESPONSE	IMMUNOLOGICAL_SYNAPSE	0.0
NETPATH_EGFR1_PATHWAY_UP	RESPONSE_TO_BIOTIC_STIMULUS	0.09355425
NETPATH_IL_6_PATHWAY_UP	REACTOME_CLASS_A1_RHODOPSIN_LIKE_RECEPTORS	0.00025855
NETPATH_IL_5_PATHWAY_UP	REACTOME_SIGNALING_BY_PDGF	0.0
KEGG_LYSOSOME	KEGG_PRIMARY_IMMUNODEFICIENCY	0.0066453
CATION_HOMEOSTASIS	POSITIVE_REGULATION_OF_IMMUNE_SYSTEM_PROCESS	0.00036202
BIOCARTA_INFLAM_PATHWAY	REACTOME_CLASS_A1_RHODOPSIN_LIKE_RECEPTORS	0.00862581
KEGG_LEISHMANIA_INFECTION	T_CELL_PROLIFERATION	0.00031249
EXTRACELLULAR_MATRIX	REGULATION_OF_PHOSPHORYLATION	0.00180336
EXTRACELLULAR_MATRIX_PART	REACTOME_NCAM1_INTERACTIONS	0.00049175
KEGG_ANTIGEN_PROCESSING_AND_PRESENTATION	REGULATION_OF_IMMUNE_SYSTEM_PROCESS	0.0
BIOCARTA_LAIR_PATHWAY	REGULATION_OF_PHOSPHORYLATION	0.0007891
REACTOME_INTEGRIN_CELL_SURFACE_INTERACTIONS	REACTOME_PLATELET_ACTIVATION	0.0
CELLULAR_CATION_HOMEOSTASIS	CYTOKINE_ACTIVITY	0.0
KEGG_FOCAL_ADHESION	REACTOME_G_ALPHA_I_SIGNALLING_EVENTS	4.99e-06
CALCIUM_ION_TRANSPORT	REACTOME_FORMATION_OF_PLATELET_PLUG	0.00138672
DEFENSE_RESPONSE	POSITIVE_REGULATION_OF_T_CELL_PROLIFERATION	2.635e-05
REACTOME_IMMUNOREGULATORY_INTERACTIONS_BETWEEN_A_LYMPHOID_AND_A_NON_LYMPHOID_CELL	REGULATION_OF_T_CELL_ACTIVATION	0.0
NETPATH_IL_1_PATHWAY_UP	REACTOME_INITIAL_TRIGGERING_OF_COMPLEMENT	0.00113125
NETPATH_IL_3_PATHWAY_UP	RESPONSE_TO_BIOTIC_STIMULUS	0.0
KEGG_CYTOSOLIC_DNA_SENSING_PATHWAY	REGULATION_OF_IMMUNE_SYSTEM_PROCESS	0.00117505
CATION_HOMEOSTASIS	REACTOME_PLATELET_ADHESION_TO_EXPOSED_COLLAGEN	0.0160119
NETPATH_IL_4_PATHWAY_UP	POSITIVE_REGULATION_OF_CELL_CYCLE	0.00053826
BIOCARTA_TCYTOTOXIC_PATHWAY	CELL_ACTIVATION	0.0
BIOCARTA_CTLA4_PATHWAY	REGULATION_OF_I_KAPPAB_KINASE_NF_KAPPAB_CASCADE	0.00830736
KEGG_HEMATOPOIETIC_CELL_LINEAGE	NETPATH_IL_1_PATHWAY_DOWN	0.0
KEGG_SMALL_CELL_LUNG_CANCER	REACTOME_PROTEOLYTIC_CLEAVAGE_OF_SNARE_COMPLEX_PROTEINS	0.00604771
BIOCARTA_ACE2_PATHWAY	REACTOME_SIGNALING_BY_PDGF	0.00477673
NETPATH_IL_4_PATHWAY_DOWN	POSITIVE_REGULATION_OF_CELL_PROLIFERATION	0.00617624
KEGG_SMALL_CELL_LUNG_CANCER	NETPATH_IL_1_PATHWAY_UP	0.01433774
NETPATH_NOTCH_PATHWAY_UP	T_CELL_ACTIVATION	2.983e-05
BIOCARTA_THELPER_PATHWAY	REACTOME_COLLAGEN_MEDIATED_ACTIVATION_CASCADE	0.00019491
NETPATH_EGFR1_PATHWAY_UP	NETPATH_IL_5_PATHWAY_UP	0.0
KEGG_T_CELL_RECEPTOR_SIGNALING_PATHWAY	NEUROTRANSMITTER_BINDING	0.00837485
IMMUNE_RESPONSE	NETPATH_IL_6_PATHWAY_UP	0.0062437
BIOCARTA_INFLAM_PATHWAY	NETPATH_IL_1_PATHWAY_DOWN	0.00215902
KEGG_NOD_LIKE_RECEPTOR_SIGNALING_PATHWAY	KEGG_TOLL_LIKE_RECEPTOR_SIGNALING_PATHWAY	0.00934382
EXTERNAL_SIDE_OF_PLASMA_MEMBRANE	NETPATH_B_CELL_RECEPTOR_PATHWAY_DOWN	0.0
BEHAVIOR	BIOCARTA_NO2IL12_PATHWAY	0.0
REGULATION_OF_RESPONSE_TO_STIMULUS	T_CELL_PROLIFERATION	0.0005004
NETPATH_IL_1_PATHWAY_UP	NETPATH_IL_7_PATHWAY_DOWN	0.00759952
DEFENSE_RESPONSE	REACTOME_PD1_SIGNALING	0.0
BIOCARTA_NO2IL12_PATHWAY	POSITIVE_REGULATION_OF_LYMPHOCYTE_ACTIVATION	0.0
KEGG_CYTOKINE_CYTOKINE_RECEPTOR_INTERACTION	KEGG_ECM_RECEPTOR_INTERACTION	0.0
KEGG_MATURITY_ONSET_DIABETES_OF_THE_YOUNG	RESPONSE_TO_BIOTIC_STIMULUS	0.00648764
NETPATH_NOTCH_PATHWAY_UP	REGULATION_OF_I_KAPPAB_KINASE_NF_KAPPAB_CASCADE	0.00033783
NETPATH_KIT_RECEPTOR_PATHWAY_UP	REACTOME_SIGNALING_BY_PDGF	0.0
KEGG_MATURITY_ONSET_DIABETES_OF_THE_YOUNG	LEUKOCYTE_ACTIVATION	0.00579874
KEGG_GRAFT_VERSUS_HOST_DISEASE	KEGG_T_CELL_RECEPTOR_SIGNALING_PATHWAY	0.0
COLLAGEN	REACTOME_INTEGRIN_CELL_SURFACE_INTERACTIONS	0.0
CHEMOKINE_RECEPTOR_BINDING	PROTEINACEOUS_EXTRACELLULAR_MATRIX	0.0
CYTOKINE_ACTIVITY	KEGG_INTESTINAL_IMMUNE_NETWORK_FOR_IGA_PRODUCTION	0.00082073
BIOCARTA_TOB1_PATHWAY	PROTEINACEOUS_EXTRACELLULAR_MATRIX	0.0
REACTOME_GENERATION_OF_SECOND_MESSENGER_MOLECULES	REACTOME_G_ALPHA_I_SIGNALLING_EVENTS	0.00270476
BIOCARTA_IL7_PATHWAY	NETPATH_B_CELL_RECEPTOR_PATHWAY_DOWN	0.0
NETPATH_IL_5_PATHWAY_UP	POSITIVE_REGULATION_OF_T_CELL_ACTIVATION	0.00015757
CORUM_55S_RIBOSOME,_MITOCHONDRIAL	NETPATH_IL_2_PATHWAY_DOWN	0.00793032
KEGG_INTESTINAL_IMMUNE_NETWORK_FOR_IGA_PRODUCTION	KEGG_MATURITY_ONSET_DIABETES_OF_THE_YOUNG	0.00398307
CHEMICAL_HOMEOSTASIS	KEGG_CHEMOKINE_SIGNALING_PATHWAY	0.0
KEGG_FOCAL_ADHESION	REACTOME_SIGNALING_BY_PDGF	0.0
BEHAVIOR	KEGG_SYSTEMIC_LUPUS_ERYTHEMATOSUS	0.02144496
EXTERNAL_SIDE_OF_PLASMA_MEMBRANE	KEGG_ALLOGRAFT_REJECTION	0.0
BIOCARTA_TCRA_PATHWAY	REACTOME_SEMAPHORIN_INTERACTIONS	0.00011545
CHEMICAL_HOMEOSTASIS	KEGG_FOCAL_ADHESION	0.0
BIOCARTA_TCRA_PATHWAY	RESPONSE_TO_OTHER_ORGANISM	0.0
KEGG_ALLOGRAFT_REJECTION	REACTOME_COLLAGEN_MEDIATED_ACTIVATION_CASCADE	0.00409421
BIOCARTA_TCRA_PATHWAY	MUSCLE_CELL_DIFFERENTIATION	0.00501716
BIOCARTA_IL17_PATHWAY	REACTOME_GENERATION_OF_SECOND_MESSENGER_MOLECULES	0.0
BEHAVIOR	BIOCARTA_THELPER_PATHWAY	0.00016076
LOCOMOTORY_BEHAVIOR	T_CELL_PROLIFERATION	0.00086601
PROTEINACEOUS_EXTRACELLULAR_MATRIX	REACTOME_INTEGRIN_CELL_SURFACE_INTERACTIONS	0.0
NETPATH_B_CELL_RECEPTOR_PATHWAY	STRUCTURAL_CONSTITUENT_OF_MUSCLE	0.01518998
CHEMOKINE_RECEPTOR_BINDING	KEGG_FOCAL_ADHESION	0.00345829
BIOCARTA_IL7_PATHWAY	REACTOME_AXON_GUIDANCE	0.0
KEGG_TOLL_LIKE_RECEPTOR_SIGNALING_PATHWAY	NETPATH_B_CELL_RECEPTOR_PATHWAY_DOWN	0.0
CELLULAR_DEFENSE_RESPONSE	CORUM_55S_RIBOSOME,_MITOCHONDRIAL	0.00512145
LEUKOCYTE_ACTIVATION	NETPATH_T_CELL_RECEPTOR_PATHWAY	0.0
EXTRACELLULAR_MATRIX_PART	KEGG_ECM_RECEPTOR_INTERACTION	0.0
KEGG_HEMATOPOIETIC_CELL_LINEAGE	KEGG_SYSTEMIC_LUPUS_ERYTHEMATOSUS	0.00019469
NETPATH_IL_1_PATHWAY_DOWN	REACTOME_COSTIMULATION_BY_THE_CD28_FAMILY	0.00013926
BIOCARTA_LAIR_PATHWAY	NETPATH_IL_7_PATHWAY_DOWN	0.0052059
BIOCARTA_GRANULOCYTES_PATHWAY	REACTOME_G_ALPHA_I_SIGNALLING_EVENTS	0.00514403
NETPATH_EGFR1_PATHWAY_UP	NETPATH_IL_4_PATHWAY_DOWN	0.00088234
BIOCARTA_TCYTOTOXIC_PATHWAY	CELLULAR_DEFENSE_RESPONSE	0.0
KEGG_ECM_RECEPTOR_INTERACTION	REACTOME_DOWNSTREAM_TCR_SIGNALING	0.00193463
CYTOKINE_ACTIVITY	REACTOME_GENERATION_OF_SECOND_MESSENGER_MOLECULES	0.00358824
BASEMENT_MEMBRANE	POSITIVE_REGULATION_OF_CELL_CYCLE	0.00202914
BIOCARTA_GRANULOCYTES_PATHWAY	REACTOME_AXON_GUIDANCE	0.00086186
REACTOME_COLLAGEN_MEDIATED_ACTIVATION_CASCADE	RESPONSE_TO_OTHER_ORGANISM	0.00435574
BIOCARTA_GRANULOCYTES_PATHWAY	REACTOME_HEMOSTASIS	0.0
BIOCARTA_CTL_PATHWAY	BIOCARTA_LAIR_PATHWAY	0.00439642
LEUKOCYTE_ACTIVATION	REACTOME_G_ALPHA_I_SIGNALLING_EVENTS	0.00316517
BEHAVIOR	REACTOME_AXON_GUIDANCE	0.00053833
POSITIVE_REGULATION_OF_LYMPHOCYTE_ACTIVATION	REACTOME_G_ALPHA_I_SIGNALLING_EVENTS	0.00133141
KEGG_NOD_LIKE_RECEPTOR_SIGNALING_PATHWAY	NETPATH_IL_1_PATHWAY_UP	0.00766573
BEHAVIOR	REACTOME_HEMOSTASIS	0.0
POSITIVE_REGULATION_OF_IMMUNE_SYSTEM_PROCESS	RESPONSE_TO_OTHER_ORGANISM	0.0
CELL_MATURATION	EXTRACELLULAR_MATRIX	0.00501056
KEGG_LYSOSOME	REACTOME_COSTIMULATION_BY_THE_CD28_FAMILY	0.0055749
EXTRACELLULAR_MATRIX_PART	REACTOME_PROTEOLYTIC_CLEAVAGE_OF_SNARE_COMPLEX_PROTEINS	0.00433098
CELLULAR_DEFENSE_RESPONSE	KEGG_HEMATOPOIETIC_CELL_LINEAGE	0.0
CHANNEL_REGULATOR_ACTIVITY	REACTOME_FORMATION_OF_PLATELET_PLUG	0.00617476
NETPATH_IL_1_PATHWAY_DOWN	NETPATH_KIT_RECEPTOR_PATHWAY_UP	0.00498974
NETPATH_IL_3_PATHWAY_UP	REACTOME_CLASS_A1_RHODOPSIN_LIKE_RECEPTORS	0.00545879
POSITIVE_REGULATION_OF_T_CELL_PROLIFERATION	REGULATION_OF_LYMPHOCYTE_ACTIVATION	0.00010169
CATION_HOMEOSTASIS	PROTEIN_DOMAIN_SPECIFIC_BINDING	0.0
CATION_HOMEOSTASIS	COLLAGEN	0.00527586
LYMPHOCYTE_ACTIVATION	REACTOME_AXON_GUIDANCE	0.0
REACTOME_CELL_SURFACE_INTERACTIONS_AT_THE_VASCULAR_WALL	REACTOME_G_ALPHA_I_SIGNALLING_EVENTS	0.0
CELLULAR_CATION_HOMEOSTASIS	KEGG_CHEMOKINE_SIGNALING_PATHWAY	0.0
KEGG_CHEMOKINE_SIGNALING_PATHWAY	REACTOME_BOTULINUM_NEUROTOXICITY	0.00593808
REACTOME_CHEMOKINE_RECEPTORS_BIND_CHEMOKINES	RESPONSE_TO_VIRUS	0.0
BIOCARTA_TCYTOTOXIC_PATHWAY	DEFENSE_RESPONSE	0.0
ION_HOMEOSTASIS	RESPONSE_TO_BIOTIC_STIMULUS	0.0
KEGG_CYTOKINE_CYTOKINE_RECEPTOR_INTERACTION	NETPATH_IL_4_PATHWAY_DOWN	0.0
KEGG_MATURITY_ONSET_DIABETES_OF_THE_YOUNG	POSITIVE_REGULATION_OF_CELL_PROLIFERATION	0.00417387
BIOCARTA_TCRA_PATHWAY	REACTOME_GENERATION_OF_SECOND_MESSENGER_MOLECULES	0.0
BIOCARTA_TOB1_PATHWAY	REACTOME_CELL_SURFACE_INTERACTIONS_AT_THE_VASCULAR_WALL	0.0
CHEMOKINE_RECEPTOR_BINDING	REACTOME_COSTIMULATION_BY_THE_CD28_FAMILY	0.00206065
REACTOME_INTEGRIN_CELL_SURFACE_INTERACTIONS	REACTOME_PD1_SIGNALING	1.047e-05
POSITIVE_REGULATION_OF_T_CELL_ACTIVATION	REGULATION_OF_ANATOMICAL_STRUCTURE_MORPHOGENESIS	0.00199699
BIOCARTA_TOB1_PATHWAY	LOCOMOTORY_BEHAVIOR	0.0
BIOCARTA_IL7_PATHWAY	ION_HOMEOSTASIS	0.0
KEGG_SYSTEMIC_LUPUS_ERYTHEMATOSUS	NETPATH_IL_7_PATHWAY_DOWN	0.00308403
REACTOME_RNA_POLYMERASE_I_PROMOTER_OPENING	REGULATION_OF_I_KAPPAB_KINASE_NF_KAPPAB_CASCADE	0.00674331
BIOCARTA_TOB1_PATHWAY	REACTOME_INTEGRIN_CELL_SURFACE_INTERACTIONS	0.00028472
BIOCARTA_IL17_PATHWAY	PROTEIN_DOMAIN_SPECIFIC_BINDING	0.0
KEGG_ALLOGRAFT_REJECTION	KEGG_LEUKOCYTE_TRANSENDOTHELIAL_MIGRATION	0.0055794
BIOCARTA_CTL_PATHWAY	BIOCARTA_INFLAM_PATHWAY	0.00509929
KEGG_LYSOSOME	NETPATH_IL_2_PATHWAY_DOWN	0.01366099
CHEMICAL_HOMEOSTASIS	LOCOMOTORY_BEHAVIOR	0.0
KEGG_NATURAL_KILLER_CELL_MEDIATED_CYTOTOXICITY	KEGG_SMALL_CELL_LUNG_CANCER	0.0
BIOCARTA_IL17_PATHWAY	T_CELL_ACTIVATION	0.0
LEUKOCYTE_ACTIVATION	NETPATH_ID_PATHWAY_DOWN	0.00092458
CARBOXYPEPTIDASE_ACTIVITY	G_PROTEIN_COUPLED_RECEPTOR_BINDING	0.00511931
BIOCARTA_IL7_PATHWAY	REACTOME_RNA_POLYMERASE_I_PROMOTER_OPENING	0.01026505
KEGG_INTESTINAL_IMMUNE_NETWORK_FOR_IGA_PRODUCTION	REACTOME_CLASS_A1_RHODOPSIN_LIKE_RECEPTORS	0.0002542
NETPATH_KIT_RECEPTOR_PATHWAY_UP	PROTEINACEOUS_EXTRACELLULAR_MATRIX	0.00051958
REACTOME_INITIAL_TRIGGERING_OF_COMPLEMENT	REGULATION_OF_IMMUNE_SYSTEM_PROCESS	0.07202469
MUSCLE_CELL_DIFFERENTIATION	REACTOME_NCAM1_INTERACTIONS	0.00530747
CORUM_55S_RIBOSOME,_MITOCHONDRIAL	NETPATH_IL_4_PATHWAY_DOWN	0.00425255
KEGG_FOCAL_ADHESION	NETPATH_IL_3_PATHWAY_UP	0.0
DEVELOPMENTAL_MATURATION	PROTEINACEOUS_EXTRACELLULAR_MATRIX	0.00035183
POSITIVE_REGULATION_OF_MULTICELLULAR_ORGANISMAL_PROCESS	REGULATION_OF_IMMUNE_SYSTEM_PROCESS	0.00714022
COLLAGEN	KEGG_NATURAL_KILLER_CELL_MEDIATED_CYTOTOXICITY	0.00262317
KEGG_NATURAL_KILLER_CELL_MEDIATED_CYTOTOXICITY	KEGG_PRIMARY_IMMUNODEFICIENCY	0.0
CYTOKINE_ACTIVITY	NETPATH_IL_3_PATHWAY_UP	0.0
NETPATH_NOTCH_PATHWAY_UP	POSITIVE_REGULATION_OF_T_CELL_PROLIFERATION	0.00035198
NETPATH_IL_1_PATHWAY_DOWN	NETPATH_IL_1_PATHWAY_UP	0.06507286
NETPATH_IL_4_PATHWAY_DOWN	T_CELL_ACTIVATION	0.00037342
AUXILIARY_TRANSPORT_PROTEIN_ACTIVITY	REGULATION_OF_I_KAPPAB_KINASE_NF_KAPPAB_CASCADE	0.0031301
KEGG_INTESTINAL_IMMUNE_NETWORK_FOR_IGA_PRODUCTION	NETPATH_KIT_RECEPTOR_PATHWAY_UP	0.00119246
CELLULAR_DEFENSE_RESPONSE	NETPATH_T_CELL_RECEPTOR_PATHWAY_DOWN	0.00462908
REACTOME_INITIAL_TRIGGERING_OF_COMPLEMENT	T_CELL_ACTIVATION	0.00405681
AUXILIARY_TRANSPORT_PROTEIN_ACTIVITY	CELL_ACTIVATION	0.00631818
AUXILIARY_TRANSPORT_PROTEIN_ACTIVITY	REACTOME_NCAM1_INTERACTIONS	0.00620424
BIOCARTA_TCYTOTOXIC_PATHWAY	EXTERNAL_SIDE_OF_PLASMA_MEMBRANE	0.0
CARBOXYPEPTIDASE_ACTIVITY	CELL_ACTIVATION	0.00764724
BEHAVIOR	REACTOME_INITIAL_TRIGGERING_OF_COMPLEMENT	0.00155027
CELLULAR_DEFENSE_RESPONSE	REGULATION_OF_ANATOMICAL_STRUCTURE_MORPHOGENESIS	0.00309725
NETPATH_IL_6_PATHWAY_UP	REACTOME_PLATELET_ADHESION_TO_EXPOSED_COLLAGEN	0.00083374
KEGG_T_CELL_RECEPTOR_SIGNALING_PATHWAY	NETPATH_IL_7_PATHWAY_DOWN	0.00881151
BIOCARTA_INFLAM_PATHWAY	BIOCARTA_TOB1_PATHWAY	0.0
CARBOXYPEPTIDASE_ACTIVITY	REACTOME_PEPTIDE_LIGAND_BINDING_RECEPTORS	0.00110442
NETPATH_IL_5_PATHWAY_UP	REGULATION_OF_IMMUNE_SYSTEM_PROCESS	0.00064394
KEGG_NATURAL_KILLER_CELL_MEDIATED_CYTOTOXICITY	REGULATION_OF_ANATOMICAL_STRUCTURE_MORPHOGENESIS	0.00066649
NETPATH_KIT_RECEPTOR_PATHWAY_UP	RESPONSE_TO_VIRUS	0.00021298
CELLULAR_CATION_HOMEOSTASIS	CHEMICAL_HOMEOSTASIS	0.00024113
KEGG_ASTHMA	KEGG_ECM_RECEPTOR_INTERACTION	0.00686047
KEGG_SMALL_CELL_LUNG_CANCER	REGULATION_OF_T_CELL_ACTIVATION	0.0
CHEMOKINE_RECEPTOR_BINDING	REGULATION_OF_I_KAPPAB_KINASE_NF_KAPPAB_CASCADE	0.00416456
BIOCARTA_CYTOKINE_PATHWAY	NETPATH_B_CELL_RECEPTOR_PATHWAY	0.00425533
BIOCARTA_CTL_PATHWAY	KEGG_ASTHMA	0.00483583
NETPATH_IL_1_PATHWAY_DOWN	PROTEINACEOUS_EXTRACELLULAR_MATRIX	0.00089081
NETPATH_IL_4_PATHWAY_UP	RESPONSE_TO_OTHER_ORGANISM	0.00010553
IMMUNE_RESPONSE	KEGG_NOD_LIKE_RECEPTOR_SIGNALING_PATHWAY	0.00661188
CHEMOKINE_ACTIVITY	KEGG_ECM_RECEPTOR_INTERACTION	0.00113466
REACTOME_COSTIMULATION_BY_THE_CD28_FAMILY	REACTOME_NCAM1_INTERACTIONS	0.00674136
KEGG_MATURITY_ONSET_DIABETES_OF_THE_YOUNG	REACTOME_COSTIMULATION_BY_THE_CD28_FAMILY	0.00744486
BIOCARTA_CTLA4_PATHWAY	BIOCARTA_CYTOKINE_PATHWAY	0.00588836
BIOCARTA_CYTOKINE_PATHWAY	BIOCARTA_IL7_PATHWAY	0.00607092
KEGG_NOD_LIKE_RECEPTOR_SIGNALING_PATHWAY	LOCOMOTORY_BEHAVIOR	0.0
LOCOMOTORY_BEHAVIOR	NETPATH_IL_7_PATHWAY_DOWN	0.00074283
ION_HOMEOSTASIS	POSITIVE_REGULATION_OF_T_CELL_ACTIVATION	0.00041304
KEGG_LEISHMANIA_INFECTION	REACTOME_AXON_GUIDANCE	0.0
REACTOME_PLATELET_ADHESION_TO_EXPOSED_COLLAGEN	REGULATION_OF_T_CELL_ACTIVATION	0.00093656
CHANNEL_REGULATOR_ACTIVITY	NETPATH_ID_PATHWAY_DOWN	0.00525371
NETPATH_B_CELL_RECEPTOR_PATHWAY	REACTOME_RNA_POLYMERASE_I_PROMOTER_OPENING	0.09957087
KEGG_SYSTEMIC_LUPUS_ERYTHEMATOSUS	REACTOME_PLATELET_ADHESION_TO_EXPOSED_COLLAGEN	0.0067002
KEGG_ANTIGEN_PROCESSING_AND_PRESENTATION	KEGG_HEMATOPOIETIC_CELL_LINEAGE	0.0
EXTRACELLULAR_MATRIX_STRUCTURAL_CONSTITUENT	KEGG_VIRAL_MYOCARDITIS	0.00644446
BIOCARTA_CTLA4_PATHWAY	KEGG_HEMATOPOIETIC_CELL_LINEAGE	0.0
CHANNEL_REGULATOR_ACTIVITY	ION_HOMEOSTASIS	0.00646207
CYTOKINE_ACTIVITY	KEGG_LEISHMANIA_INFECTION	0.00131997
KEGG_NOD_LIKE_RECEPTOR_SIGNALING_PATHWAY	REACTOME_PEPTIDE_LIGAND_BINDING_RECEPTORS	0.00064328
CHEMICAL_HOMEOSTASIS	REACTOME_CHEMOKINE_RECEPTORS_BIND_CHEMOKINES	0.0
BIOCARTA_CTLA4_PATHWAY	RESPONSE_TO_VIRUS	0.0
BASEMENT_MEMBRANE	REACTOME_PLATELET_ADHESION_TO_EXPOSED_COLLAGEN	0.00624295
BIOCARTA_TH1TH2_PATHWAY	POSITIVE_REGULATION_OF_CELL_CYCLE	0.00723466
ION_HOMEOSTASIS	REACTOME_GENERATION_OF_SECOND_MESSENGER_MOLECULES	0.0
REACTOME_IMMUNOREGULATORY_INTERACTIONS_BETWEEN_A_LYMPHOID_AND_A_NON_LYMPHOID_CELL	REACTOME_TRANSLOCATION_OF_ZAP70_TO_IMMUNOLOGICAL_SYNAPSE	0.0
KEGG_FOCAL_ADHESION	REACTOME_COLLAGEN_MEDIATED_ACTIVATION_CASCADE	0.0
CATION_HOMEOSTASIS	LOCOMOTORY_BEHAVIOR	0.0
BIOCARTA_IL17_PATHWAY	CATION_HOMEOSTASIS	0.0
KEGG_SYSTEMIC_LUPUS_ERYTHEMATOSUS	LOCOMOTORY_BEHAVIOR	0.01774206
NEUROTRANSMITTER_BINDING	REACTOME_SIGNALING_BY_PDGF	0.00889967
COLLAGEN	REACTOME_IMMUNOREGULATORY_INTERACTIONS_BETWEEN_A_LYMPHOID_AND_A_NON_LYMPHOID_CELL	0.00108033
KEGG_ALLOGRAFT_REJECTION	KEGG_T_CELL_RECEPTOR_SIGNALING_PATHWAY	0.0
POSITIVE_REGULATION_OF_IMMUNE_SYSTEM_PROCESS	REACTOME_DOWNSTREAM_TCR_SIGNALING	0.0
BIOCARTA_CTL_PATHWAY	REACTOME_GENERATION_OF_SECOND_MESSENGER_MOLECULES	0.0
BIOCARTA_CTL_PATHWAY	NETPATH_IL_5_PATHWAY_UP	0.00191661
REACTOME_GENERATION_OF_SECOND_MESSENGER_MOLECULES	ST_T_CELL_SIGNAL_TRANSDUCTION	0.0
REACTOME_PLATELET_ACTIVATION	REACTOME_RNA_POLYMERASE_I_PROMOTER_OPENING	0.00805185
PROTEIN_DOMAIN_SPECIFIC_BINDING	REACTOME_FORMATION_OF_PLATELET_PLUG	0.0
BIOCARTA_CTLA4_PATHWAY	CELLULAR_DEFENSE_RESPONSE	0.0
REACTOME_COSTIMULATION_BY_THE_CD28_FAMILY	RESPONSE_TO_VIRUS	0.0
NEUROPEPTIDE_BINDING	REACTOME_SIGNALING_BY_PDGF	0.00571054
BIOCARTA_CTL_PATHWAY	POSITIVE_REGULATION_OF_IMMUNE_SYSTEM_PROCESS	0.0
DEVELOPMENTAL_MATURATION	KEGG_NATURAL_KILLER_CELL_MEDIATED_CYTOTOXICITY	0.00825976
KEGG_ALLOGRAFT_REJECTION	KEGG_SYSTEMIC_LUPUS_ERYTHEMATOSUS	0.00440126
BIOCARTA_CTLA4_PATHWAY	REACTOME_RNA_POLYMERASE_I_PROMOTER_OPENING	0.00512448
BIOCARTA_CTLA4_PATHWAY	BIOCARTA_GRANULOCYTES_PATHWAY	0.00063486
G_PROTEIN_COUPLED_RECEPTOR_BINDING	ION_HOMEOSTASIS	0.0
NETPATH_T_CELL_RECEPTOR_PATHWAY	POSITIVE_REGULATION_OF_MULTICELLULAR_ORGANISMAL_PROCESS	0.0
ION_HOMEOSTASIS	NETPATH_EGFR1_PATHWAY_UP	0.03332341
BIOCARTA_TCRA_PATHWAY	KEGG_LEUKOCYTE_TRANSENDOTHELIAL_MIGRATION	0.0
LYMPHOCYTE_ACTIVATION	RESPONSE_TO_VIRUS	0.0
KEGG_T_CELL_RECEPTOR_SIGNALING_PATHWAY	NETPATH_IL_1_PATHWAY_UP	0.09618901
KEGG_SMALL_CELL_LUNG_CANCER	REACTOME_COLLAGEN_MEDIATED_ACTIVATION_CASCADE	0.00015475
NETPATH_IL_5_PATHWAY_UP	POSITIVE_REGULATION_OF_T_CELL_PROLIFERATION	0.0009413
BIOCARTA_TH1TH2_PATHWAY	KEGG_TOLL_LIKE_RECEPTOR_SIGNALING_PATHWAY	0.0043248
BEHAVIOR	RESPONSE_TO_VIRUS	0.0
CYTOKINE_ACTIVITY	POSITIVE_REGULATION_OF_T_CELL_PROLIFERATION	0.00059109
KEGG_TYPE_I_DIABETES_MELLITUS	REACTOME_NCAM1_INTERACTIONS	0.00441929
BIOCARTA_AMI_PATHWAY	NETPATH_IL_6_PATHWAY_UP	0.0282747
KEGG_ALLOGRAFT_REJECTION	NETPATH_B_CELL_RECEPTOR_PATHWAY_DOWN	0.00429095
COLLAGEN	G_PROTEIN_COUPLED_RECEPTOR_BINDING	0.00478059
REACTOME_CLASS_A1_RHODOPSIN_LIKE_RECEPTORS	REGULATION_OF_T_CELL_ACTIVATION	0.00060067
NETPATH_IL_4_PATHWAY_DOWN	REGULATION_OF_LYMPHOCYTE_ACTIVATION	0.00014453
CELL_ACTIVATION	KEGG_ASTHMA	0.00575426
BIOCARTA_TCRA_PATHWAY	REACTOME_INTEGRIN_CELL_SURFACE_INTERACTIONS	0.0
NETPATH_IL_4_PATHWAY_DOWN	REACTOME_CHEMOKINE_RECEPTORS_BIND_CHEMOKINES	0.00021933
NETPATH_EGFR1_PATHWAY_UP	NETPATH_T_CELL_RECEPTOR_PATHWAY_DOWN	0.0
BIOCARTA_IL17_PATHWAY	REACTOME_DOWNSTREAM_TCR_SIGNALING	0.0
BIOCARTA_TCRA_PATHWAY	POSITIVE_REGULATION_OF_CELL_CYCLE	0.00644878
NETPATH_IL_5_PATHWAY_UP	NETPATH_IL_6_PATHWAY_UP	0.00108119
POSITIVE_REGULATION_OF_T_CELL_ACTIVATION	REACTOME_GENERATION_OF_SECOND_MESSENGER_MOLECULES	0.0
CORUM_55S_RIBOSOME,_MITOCHONDRIAL	KEGG_NOD_LIKE_RECEPTOR_SIGNALING_PATHWAY	0.00689385
KEGG_TYPE_I_DIABETES_MELLITUS	LYMPHOCYTE_ACTIVATION	0.0
CYTOKINE_ACTIVITY	REACTOME_PHOSPHORYLATION_OF_CD3_AND_TCR_ZETA_CHAINS	0.00512817
KEGG_T_CELL_RECEPTOR_SIGNALING_PATHWAY	REACTOME_CELL_SURFACE_INTERACTIONS_AT_THE_VASCULAR_WALL	0.0
BEHAVIOR	REACTOME_PHOSPHORYLATION_OF_CD3_AND_TCR_ZETA_CHAINS	6.535e-05
NETPATH_IL_5_PATHWAY_UP	NETPATH_IL_7_PATHWAY_DOWN	0.00793947
REACTOME_RNA_POLYMERASE_I_PROMOTER_OPENING	REACTOME_TRANSLOCATION_OF_ZAP70_TO_IMMUNOLOGICAL_SYNAPSE	0.00618996
BEHAVIOR	BIOCARTA_IL17_PATHWAY	0.00082572
BIOCARTA_TCRA_PATHWAY	NETPATH_IL_6_PATHWAY_UP	0.00083552
BIOCARTA_CTL_PATHWAY	REACTOME_SEMAPHORIN_INTERACTIONS	0.00014808
CELL_ACTIVATION	NETPATH_IL_3_PATHWAY_UP	0.00047648
CHEMICAL_HOMEOSTASIS	NETPATH_ID_PATHWAY_DOWN	0.00051561
NETPATH_IL_7_PATHWAY_DOWN	REACTOME_SEMAPHORIN_INTERACTIONS	0.00665844
REACTOME_NCAM1_INTERACTIONS	REACTOME_PROTEOLYTIC_CLEAVAGE_OF_SNARE_COMPLEX_PROTEINS	0.00480126
KEGG_ALLOGRAFT_REJECTION	REACTOME_HEMOSTASIS	0.0073274
REACTOME_PHOSPHORYLATION_OF_CD3_AND_TCR_ZETA_CHAINS	RESPONSE_TO_BIOTIC_STIMULUS	9.115e-05
BIOCARTA_CTL_PATHWAY	KEGG_INTESTINAL_IMMUNE_NETWORK_FOR_IGA_PRODUCTION	0.0050598
KEGG_LYSOSOME	KEGG_TOLL_LIKE_RECEPTOR_SIGNALING_PATHWAY	0.00518085
REACTOME_CELL_SURFACE_INTERACTIONS_AT_THE_VASCULAR_WALL	REACTOME_CHEMOKINE_RECEPTORS_BIND_CHEMOKINES	0.0
REACTOME_CELL_SURFACE_INTERACTIONS_AT_THE_VASCULAR_WALL	ST_T_CELL_SIGNAL_TRANSDUCTION	0.0
BIOCARTA_THELPER_PATHWAY	REGULATION_OF_I_KAPPAB_KINASE_NF_KAPPAB_CASCADE	0.00083556
KEGG_ECM_RECEPTOR_INTERACTION	POSITIVE_REGULATION_OF_CELL_PROLIFERATION	0.0
KEGG_GRAFT_VERSUS_HOST_DISEASE	RESPONSE_TO_BIOTIC_STIMULUS	0.0
CHEMOKINE_RECEPTOR_BINDING	REACTOME_GENERATION_OF_SECOND_MESSENGER_MOLECULES	0.00430955
NETPATH_IL_5_PATHWAY_UP	REACTOME_DOWNSTREAM_TCR_SIGNALING	0.00060627
NETPATH_IL_2_PATHWAY_DOWN	REACTOME_SYNTHESIS_OF_BILE_ACIDS_AND_BILE_SALTS_VIA_24_HYDROXYCHOLESTEROL	0.00413957
BIOCARTA_AMI_PATHWAY	REACTOME_CLASS_A1_RHODOPSIN_LIKE_RECEPTORS	0.0269379
NEUROTRANSMITTER_BINDING	PROTEIN_DOMAIN_SPECIFIC_BINDING	0.0076948
LYMPHOCYTE_ACTIVATION	NETPATH_IL_7_PATHWAY_DOWN	0.00508333
BIOCARTA_TCRA_PATHWAY	REACTOME_PD1_SIGNALING	0.0
CHANNEL_REGULATOR_ACTIVITY	REACTOME_TCR_SIGNALING	0.00590446
BIOCARTA_GRANULOCYTES_PATHWAY	REACTOME_CHEMOKINE_RECEPTORS_BIND_CHEMOKINES	0.0051059
KEGG_ANTIGEN_PROCESSING_AND_PRESENTATION	REGULATION_OF_T_CELL_ACTIVATION	0.0
PROTEINACEOUS_EXTRACELLULAR_MATRIX	REACTOME_GENERATION_OF_SECOND_MESSENGER_MOLECULES	0.00683772
KEGG_CYTOSOLIC_DNA_SENSING_PATHWAY	LOCOMOTORY_BEHAVIOR	0.00048132
IMMUNOLOGICAL_SYNAPSE	REACTOME_RNA_POLYMERASE_I_PROMOTER_OPENING	0.00552808
KEGG_CELL_ADHESION_MOLECULES_CAMS	POSITIVE_REGULATION_OF_T_CELL_ACTIVATION	0.0
NETPATH_IL_4_PATHWAY_DOWN	REACTOME_BOTULINUM_NEUROTOXICITY	0.00172706
KEGG_INTESTINAL_IMMUNE_NETWORK_FOR_IGA_PRODUCTION	REACTOME_PLATELET_ADHESION_TO_EXPOSED_COLLAGEN	0.00196825
BIOCARTA_CTL_PATHWAY	REACTOME_TRANSLOCATION_OF_ZAP70_TO_IMMUNOLOGICAL_SYNAPSE	0.0
CELLULAR_DEFENSE_RESPONSE	KEGG_RIG_I_LIKE_RECEPTOR_SIGNALING_PATHWAY	0.00067614
BIOCARTA_LAIR_PATHWAY	T_CELL_ACTIVATION	0.00125788
ION_HOMEOSTASIS	KEGG_CHEMOKINE_SIGNALING_PATHWAY	0.0
BIOCARTA_CTLA4_PATHWAY	REACTOME_COLLAGEN_MEDIATED_ACTIVATION_CASCADE	0.0
KEGG_T_CELL_RECEPTOR_SIGNALING_PATHWAY	POSITIVE_REGULATION_OF_IMMUNE_SYSTEM_PROCESS	0.0
BIOCARTA_TCRA_PATHWAY	EXTERNAL_SIDE_OF_PLASMA_MEMBRANE	0.0
KEGG_SMALL_CELL_LUNG_CANCER	REGULATION_OF_ANATOMICAL_STRUCTURE_MORPHOGENESIS	0.00658941
AUXILIARY_TRANSPORT_PROTEIN_ACTIVITY	REACTOME_GENERATION_OF_SECOND_MESSENGER_MOLECULES	0.00591293
REACTOME_PD1_SIGNALING	REACTOME_TCR_SIGNALING	0.0
BIOCARTA_CTLA4_PATHWAY	CHEMOKINE_RECEPTOR_BINDING	0.00204881
KEGG_LYSOSOME	RESPONSE_TO_OTHER_ORGANISM	0.0063089
REACTOME_CLASS_A1_RHODOPSIN_LIKE_RECEPTORS	REGULATION_OF_IMMUNE_SYSTEM_PROCESS	0.00197626
BIOCARTA_IL17_PATHWAY	RESPONSE_TO_BIOTIC_STIMULUS	0.00041705
KEGG_NATURAL_KILLER_CELL_MEDIATED_CYTOTOXICITY	REACTOME_NCAM1_INTERACTIONS	0.00224628
KEGG_ANTIGEN_PROCESSING_AND_PRESENTATION	REACTOME_INITIAL_TRIGGERING_OF_COMPLEMENT	0.0054079
CELL_MATURATION	REACTOME_FORMATION_OF_PLATELET_PLUG	0.0038615
NEUROPEPTIDE_BINDING	REACTOME_IMMUNOREGULATORY_INTERACTIONS_BETWEEN_A_LYMPHOID_AND_A_NON_LYMPHOID_CELL	0.00541401
NETPATH_B_CELL_RECEPTOR_PATHWAY_DOWN	REACTOME_HEMOSTASIS	0.0
REACTOME_PLATELET_ACTIVATION	ST_T_CELL_SIGNAL_TRANSDUCTION	0.0
KEGG_AUTOIMMUNE_THYROID_DISEASE	KEGG_NOD_LIKE_RECEPTOR_SIGNALING_PATHWAY	0.0066088
REACTOME_PLATELET_ADHESION_TO_EXPOSED_COLLAGEN	REGULATION_OF_ANATOMICAL_STRUCTURE_MORPHOGENESIS	0.00565391
KEGG_CELL_ADHESION_MOLECULES_CAMS	KEGG_T_CELL_RECEPTOR_SIGNALING_PATHWAY	0.0
BASEMENT_MEMBRANE	KEGG_TOLL_LIKE_RECEPTOR_SIGNALING_PATHWAY	0.00555346
POSITIVE_REGULATION_OF_T_CELL_ACTIVATION	REACTOME_PD1_SIGNALING	0.0
NETPATH_B_CELL_RECEPTOR_PATHWAY_DOWN	POSITIVE_REGULATION_OF_LYMPHOCYTE_ACTIVATION	0.0
GABA_RECEPTOR_ACTIVITY	REACTOME_COLLAGEN_MEDIATED_ACTIVATION_CASCADE	0.00334273
REACTOME_TCR_SIGNALING	REGULATION_OF_I_KAPPAB_KINASE_NF_KAPPAB_CASCADE	0.04068874
REACTOME_PHOSPHORYLATION_OF_CD3_AND_TCR_ZETA_CHAINS	REGULATION_OF_T_CELL_ACTIVATION	0.0
KEGG_LYSOSOME	NETPATH_ID_PATHWAY_DOWN	0.0034994
KEGG_FOCAL_ADHESION	REACTOME_PD1_SIGNALING	0.0
ION_HOMEOSTASIS	REACTOME_TRANSLOCATION_OF_ZAP70_TO_IMMUNOLOGICAL_SYNAPSE	0.0
EXTRACELLULAR_MATRIX_PART	REACTOME_SIGNALING_BY_PDGF	7.41e-05
KEGG_ECM_RECEPTOR_INTERACTION	REACTOME_CLASS_A1_RHODOPSIN_LIKE_RECEPTORS	0.00226702
BIOCARTA_TH1TH2_PATHWAY	REACTOME_AXON_GUIDANCE	0.00594177
BIOCARTA_GRANULOCYTES_PATHWAY	KEGG_RIG_I_LIKE_RECEPTOR_SIGNALING_PATHWAY	0.00508246
REACTOME_PEPTIDE_LIGAND_BINDING_RECEPTORS	REGULATION_OF_I_KAPPAB_KINASE_NF_KAPPAB_CASCADE	0.00299012
EXTRACELLULAR_MATRIX_STRUCTURAL_CONSTITUENT	NETPATH_IL_1_PATHWAY_DOWN	0.01536101
NETPATH_T_CELL_RECEPTOR_PATHWAY	REACTOME_GENERATION_OF_SECOND_MESSENGER_MOLECULES	0.0
KEGG_LEUKOCYTE_TRANSENDOTHELIAL_MIGRATION	REACTOME_IMMUNOREGULATORY_INTERACTIONS_BETWEEN_A_LYMPHOID_AND_A_NON_LYMPHOID_CELL	0.0
REACTOME_DOWNSTREAM_TCR_SIGNALING	REACTOME_INTEGRIN_CELL_SURFACE_INTERACTIONS	0.00044485
REACTOME_CHEMOKINE_RECEPTORS_BIND_CHEMOKINES	REGULATION_OF_RESPONSE_TO_STIMULUS	0.0024681
NETPATH_B_CELL_RECEPTOR_PATHWAY	PROTEINACEOUS_EXTRACELLULAR_MATRIX	0.00021049
BIOCARTA_INFLAM_PATHWAY	KEGG_SYSTEMIC_LUPUS_ERYTHEMATOSUS	0.00075395
POSITIVE_REGULATION_OF_CELL_CYCLE	ST_T_CELL_SIGNAL_TRANSDUCTION	0.00199996
REACTOME_COLLAGEN_MEDIATED_ACTIVATION_CASCADE	REGULATION_OF_RESPONSE_TO_STIMULUS	0.00049559
BIOCARTA_THELPER_PATHWAY	KEGG_GRAFT_VERSUS_HOST_DISEASE	0.0
REACTOME_PLATELET_ACTIVATION	REGULATION_OF_RESPONSE_TO_STIMULUS	0.00036078
BIOCARTA_CTL_PATHWAY	REACTOME_CELL_SURFACE_INTERACTIONS_AT_THE_VASCULAR_WALL	0.0
CHANNEL_REGULATOR_ACTIVITY	STRUCTURAL_CONSTITUENT_OF_MUSCLE	0.00470897
REACTOME_PROTEOLYTIC_CLEAVAGE_OF_SNARE_COMPLEX_PROTEINS	REGULATION_OF_I_KAPPAB_KINASE_NF_KAPPAB_CASCADE	0.00157876
KEGG_ECM_RECEPTOR_INTERACTION	KEGG_TOLL_LIKE_RECEPTOR_SIGNALING_PATHWAY	0.0
NEUROTRANSMITTER_BINDING	T_CELL_PROLIFERATION	0.00692107
CELLULAR_CATION_HOMEOSTASIS	CELL_ACTIVATION	0.0
NETPATH_B_CELL_RECEPTOR_PATHWAY	NETPATH_IL_1_PATHWAY_UP	0.45721215
NETPATH_IL_3_PATHWAY_UP	REACTOME_DOWNSTREAM_TCR_SIGNALING	0.00629857
IMMUNE_RESPONSE	NETPATH_IL_3_PATHWAY_UP	2.09e-05
IMMUNOLOGICAL_SYNAPSE	POSITIVE_REGULATION_OF_CELL_PROLIFERATION	0.0
BIOCARTA_CTL_PATHWAY	REACTOME_PD1_SIGNALING	0.0
NETPATH_EGFR1_PATHWAY_UP	REACTOME_PLATELET_ADHESION_TO_EXPOSED_COLLAGEN	0.0
POSITIVE_REGULATION_OF_MULTICELLULAR_ORGANISMAL_PROCESS	REACTOME_INITIAL_TRIGGERING_OF_COMPLEMENT	0.07125266
BEHAVIOR	KEGG_CELL_ADHESION_MOLECULES_CAMS	0.0
CHANNEL_REGULATOR_ACTIVITY	KEGG_T_CELL_RECEPTOR_SIGNALING_PATHWAY	0.005589
PROTEIN_DOMAIN_SPECIFIC_BINDING	REACTOME_SIGNALING_BY_PDGF	0.0
KEGG_CYTOKINE_CYTOKINE_RECEPTOR_INTERACTION	NETPATH_IL_4_PATHWAY_UP	0.0
CHEMOKINE_ACTIVITY	REACTOME_PHOSPHORYLATION_OF_CD3_AND_TCR_ZETA_CHAINS	0.0056688
NEUROPEPTIDE_BINDING	RESPONSE_TO_BIOTIC_STIMULUS	0.00418135
KEGG_LEUKOCYTE_TRANSENDOTHELIAL_MIGRATION	NETPATH_IL_4_PATHWAY_UP	0.0
DEFENSE_RESPONSE	T_CELL_ACTIVATION	0.0
KEGG_VIRAL_MYOCARDITIS	NETPATH_KIT_RECEPTOR_PATHWAY_UP	0.0
NETPATH_IL_4_PATHWAY_UP	REACTOME_FORMATION_OF_PLATELET_PLUG	0.0
CHEMICAL_HOMEOSTASIS	REACTOME_G_ALPHA_I_SIGNALLING_EVENTS	0.0
BIOCARTA_TCRA_PATHWAY	NETPATH_IL_1_PATHWAY_DOWN	0.00944875
NETPATH_IL_4_PATHWAY_UP	REACTOME_INTEGRIN_CELL_SURFACE_INTERACTIONS	0.0
BIOCARTA_INFLAM_PATHWAY	CHEMOKINE_RECEPTOR_BINDING	0.00569888
DEFENSE_RESPONSE	REACTOME_TRANSLOCATION_OF_ZAP70_TO_IMMUNOLOGICAL_SYNAPSE	0.0
POSITIVE_REGULATION_OF_CELL_PROLIFERATION	REACTOME_P2Y_RECEPTORS	0.0042915
POSITIVE_REGULATION_OF_IMMUNE_SYSTEM_PROCESS	T_CELL_ACTIVATION	0.0
KEGG_ASTHMA	REACTOME_PHOSPHORYLATION_OF_CD3_AND_TCR_ZETA_CHAINS	0.00534792
KEGG_INTESTINAL_IMMUNE_NETWORK_FOR_IGA_PRODUCTION	KEGG_RIG_I_LIKE_RECEPTOR_SIGNALING_PATHWAY	0.02748901
KEGG_INTESTINAL_IMMUNE_NETWORK_FOR_IGA_PRODUCTION	PROTEIN_DOMAIN_SPECIFIC_BINDING	0.00761801
REACTOME_CLASS_A1_RHODOPSIN_LIKE_RECEPTORS	REGULATION_OF_ANATOMICAL_STRUCTURE_MORPHOGENESIS	0.00075413
BASEMENT_MEMBRANE	KEGG_AUTOIMMUNE_THYROID_DISEASE	0.00626603
POSITIVE_REGULATION_OF_MULTICELLULAR_ORGANISMAL_PROCESS	PROTEIN_DOMAIN_SPECIFIC_BINDING	0.0
KEGG_T_CELL_RECEPTOR_SIGNALING_PATHWAY	NETPATH_IL_3_PATHWAY_UP	0.0
KEGG_ECM_RECEPTOR_INTERACTION	REACTOME_IMMUNOREGULATORY_INTERACTIONS_BETWEEN_A_LYMPHOID_AND_A_NON_LYMPHOID_CELL	0.0
DEVELOPMENTAL_MATURATION	NETPATH_IL_3_PATHWAY_UP	0.00059845
DEFENSE_RESPONSE	NETPATH_IL_1_PATHWAY_UP	0.08530876
POSITIVE_REGULATION_OF_CELL_CYCLE	REACTOME_SEMAPHORIN_INTERACTIONS	0.0028831
KEGG_INTESTINAL_IMMUNE_NETWORK_FOR_IGA_PRODUCTION	NETPATH_IL_4_PATHWAY_DOWN	0.00132977
BIOCARTA_CTLA4_PATHWAY	KEGG_SYSTEMIC_LUPUS_ERYTHEMATOSUS	0.00082247
NETPATH_EGFR1_PATHWAY_UP	REACTOME_TCR_SIGNALING	0.0
AUXILIARY_TRANSPORT_PROTEIN_ACTIVITY	BIOCARTA_NO2IL12_PATHWAY	0.00651785
BIOCARTA_NO2IL12_PATHWAY	REACTOME_GENERATION_OF_SECOND_MESSENGER_MOLECULES	0.0
BEHAVIOR	KEGG_GRAFT_VERSUS_HOST_DISEASE	0.00468003
EXTRACELLULAR_MATRIX	KEGG_CELL_ADHESION_MOLECULES_CAMS	0.0
BIOCARTA_IL17_PATHWAY	POSITIVE_REGULATION_OF_T_CELL_ACTIVATION	0.0
PROTEINACEOUS_EXTRACELLULAR_MATRIX	REACTOME_DOWNSTREAM_TCR_SIGNALING	0.00546083
BIOCARTA_TOB1_PATHWAY	CHEMOKINE_ACTIVITY	0.00432272
KEGG_SMALL_CELL_LUNG_CANCER	REACTOME_HEMOSTASIS	0.0
KEGG_PRIMARY_IMMUNODEFICIENCY	REACTOME_PLATELET_ADHESION_TO_EXPOSED_COLLAGEN	0.01183157
KEGG_NOD_LIKE_RECEPTOR_SIGNALING_PATHWAY	PROTEIN_DOMAIN_SPECIFIC_BINDING	0.0
COLLAGEN	KEGG_ASTHMA	0.00580665
KEGG_RIG_I_LIKE_RECEPTOR_SIGNALING_PATHWAY	REACTOME_AXON_GUIDANCE	0.00363124
CARBOXYPEPTIDASE_ACTIVITY	DEFENSE_RESPONSE	0.00479834
BIOCARTA_CTLA4_PATHWAY	KEGG_RIG_I_LIKE_RECEPTOR_SIGNALING_PATHWAY	0.00222467
BIOCARTA_NO2IL12_PATHWAY	KEGG_ASTHMA	0.00530193
KEGG_NOD_LIKE_RECEPTOR_SIGNALING_PATHWAY	REACTOME_TCR_SIGNALING	0.00169142
REGULATION_OF_PHOSPHORYLATION	REGULATION_OF_RESPONSE_TO_STIMULUS	0.00937422
NETPATH_ID_PATHWAY_DOWN	NETPATH_T_CELL_RECEPTOR_PATHWAY	0.0059888
AUXILIARY_TRANSPORT_PROTEIN_ACTIVITY	PROTEIN_DOMAIN_SPECIFIC_BINDING	0.00900224
BIOCARTA_CTLA4_PATHWAY	BIOCARTA_NO2IL12_PATHWAY	0.0
BIOCARTA_LAIR_PATHWAY	NETPATH_IL_4_PATHWAY_UP	0.0
NETPATH_EGFR1_PATHWAY_UP	POSITIVE_REGULATION_OF_CELL_CYCLE	0.0
KEGG_LEUKOCYTE_TRANSENDOTHELIAL_MIGRATION	LOCOMOTORY_BEHAVIOR	0.0
BASEMENT_MEMBRANE	NETPATH_B_CELL_RECEPTOR_PATHWAY	0.00045751
REACTOME_AXON_GUIDANCE	REACTOME_COSTIMULATION_BY_THE_CD28_FAMILY	0.0
BASEMENT_MEMBRANE	REACTOME_GENERATION_OF_SECOND_MESSENGER_MOLECULES	0.00582389
BIOCARTA_IL7_PATHWAY	KEGG_GRAFT_VERSUS_HOST_DISEASE	0.00597474
REACTOME_CHEMOKINE_RECEPTORS_BIND_CHEMOKINES	REACTOME_INTEGRIN_CELL_SURFACE_INTERACTIONS	0.00485496
IMMUNE_RESPONSE	REACTOME_CLASS_A1_RHODOPSIN_LIKE_RECEPTORS	0.00301201
KEGG_AUTOIMMUNE_THYROID_DISEASE	NETPATH_IL_2_PATHWAY_DOWN	0.00086088
BIOCARTA_NO2IL12_PATHWAY	REACTOME_HEMOSTASIS	0.0
CATION_HOMEOSTASIS	CYTOKINE_ACTIVITY	0.0
KEGG_SMALL_CELL_LUNG_CANCER	NETPATH_B_CELL_RECEPTOR_PATHWAY_DOWN	0.0
BIOCARTA_CYTOKINE_PATHWAY	NETPATH_IL_3_PATHWAY_UP	0.00833386
BIOCARTA_CTLA4_PATHWAY	PROTEIN_DOMAIN_SPECIFIC_BINDING	0.0
BIOCARTA_ACE2_PATHWAY	CELLULAR_CATION_HOMEOSTASIS	0.01488952
CELLULAR_DEFENSE_RESPONSE	KEGG_ALLOGRAFT_REJECTION	0.0008113
G_PROTEIN_COUPLED_RECEPTOR_BINDING	NETPATH_IL_3_PATHWAY_UP	0.00460214
BIOCARTA_CYTOKINE_PATHWAY	NETPATH_B_CELL_RECEPTOR_PATHWAY_DOWN	0.00686203
EXTRACELLULAR_MATRIX_STRUCTURAL_CONSTITUENT	KEGG_HEMATOPOIETIC_CELL_LINEAGE	5.696e-05
CELL_ACTIVATION	NETPATH_B_CELL_RECEPTOR_PATHWAY	0.0
BASEMENT_MEMBRANE	NETPATH_IL_3_PATHWAY_UP	0.0001756
CYTOKINE_ACTIVITY	REACTOME_TRANSLOCATION_OF_ZAP70_TO_IMMUNOLOGICAL_SYNAPSE	0.00726339
BASEMENT_MEMBRANE	EXTRACELLULAR_MATRIX_PART	0.00490889
CHEMICAL_HOMEOSTASIS	KEGG_CYTOKINE_CYTOKINE_RECEPTOR_INTERACTION	0.0
REACTOME_INTEGRIN_CELL_SURFACE_INTERACTIONS	REACTOME_PEPTIDE_LIGAND_BINDING_RECEPTORS	0.00741069
BIOCARTA_TH1TH2_PATHWAY	REACTOME_SEMAPHORIN_INTERACTIONS	0.00691408
IMMUNE_RESPONSE	KEGG_RETINOL_METABOLISM	0.00456091
REACTOME_PD1_SIGNALING	REACTOME_SIGNALING_BY_PDGF	0.0
REACTOME_IMMUNOREGULATORY_INTERACTIONS_BETWEEN_A_LYMPHOID_AND_A_NON_LYMPHOID_CELL	REGULATION_OF_PHOSPHORYLATION	0.0
BIOCARTA_NO2IL12_PATHWAY	POSITIVE_REGULATION_OF_CELL_PROLIFERATION	0.0
BIOCARTA_CYTOKINE_PATHWAY	POSITIVE_REGULATION_OF_T_CELL_PROLIFERATION	0.00183687
NETPATH_NOTCH_PATHWAY_UP	REGULATION_OF_IMMUNE_SYSTEM_PROCESS	0.00062274
COLLAGEN	POSITIVE_REGULATION_OF_CELL_PROLIFERATION	0.00345289
NETPATH_EGFR1_PATHWAY_UP	REACTOME_COSTIMULATION_BY_THE_CD28_FAMILY	0.00023
BEHAVIOR	NEUROTRANSMITTER_BINDING	0.00609573
KEGG_NOD_LIKE_RECEPTOR_SIGNALING_PATHWAY	NETPATH_NOTCH_PATHWAY_UP	0.00087609
KEGG_ANTIGEN_PROCESSING_AND_PRESENTATION	NETPATH_B_CELL_RECEPTOR_PATHWAY_DOWN	0.00178061
KEGG_PRIMARY_IMMUNODEFICIENCY	REACTOME_INTEGRIN_CELL_SURFACE_INTERACTIONS	0.00088986
NETPATH_IL_4_PATHWAY_DOWN	NETPATH_T_CELL_RECEPTOR_PATHWAY	0.0
POSITIVE_REGULATION_OF_IMMUNE_SYSTEM_PROCESS	RESPONSE_TO_VIRUS	0.0
BIOCARTA_AMI_PATHWAY	KEGG_CELL_ADHESION_MOLECULES_CAMS	0.00431818
REACTOME_IMMUNOREGULATORY_INTERACTIONS_BETWEEN_A_LYMPHOID_AND_A_NON_LYMPHOID_CELL	REACTOME_NCAM1_INTERACTIONS	0.00054948
KEGG_LYSOSOME	NETPATH_B_CELL_RECEPTOR_PATHWAY	0.01295329
EXTRACELLULAR_MATRIX_STRUCTURAL_CONSTITUENT	NETPATH_IL_4_PATHWAY_DOWN	0.00600882
BIOCARTA_TH1TH2_PATHWAY	REACTOME_DOWNSTREAM_TCR_SIGNALING	0.00078608
BIOCARTA_LAIR_PATHWAY	REACTOME_DOWNSTREAM_TCR_SIGNALING	0.00371318
KEGG_HEMATOPOIETIC_CELL_LINEAGE	ST_T_CELL_SIGNAL_TRANSDUCTION	0.0
CHEMICAL_HOMEOSTASIS	REGULATION_OF_IMMUNE_SYSTEM_PROCESS	0.0
PROTEINACEOUS_EXTRACELLULAR_MATRIX	REACTOME_COSTIMULATION_BY_THE_CD28_FAMILY	0.00243975
BIOCARTA_TCRA_PATHWAY	REGULATION_OF_LYMPHOCYTE_ACTIVATION	0.0
DEVELOPMENTAL_MATURATION	KEGG_INTESTINAL_IMMUNE_NETWORK_FOR_IGA_PRODUCTION	0.00088817
NETPATH_IL_7_PATHWAY_DOWN	RESPONSE_TO_VIRUS	0.00376308
NETPATH_ID_PATHWAY_DOWN	NETPATH_IL_1_PATHWAY_UP	0.0009753
IMMUNOLOGICAL_SYNAPSE	T_CELL_ACTIVATION	0.0
LEUKOCYTE_ACTIVATION	REACTOME_DOWNSTREAM_TCR_SIGNALING	0.0
KEGG_CYTOSOLIC_DNA_SENSING_PATHWAY	NETPATH_IL_1_PATHWAY_DOWN	0.00384033
NETPATH_ID_PATHWAY_DOWN	NETPATH_IL_7_PATHWAY_DOWN	0.0022589
KEGG_AUTOIMMUNE_THYROID_DISEASE	REGULATION_OF_IMMUNE_SYSTEM_PROCESS	0.0
NETPATH_IL_1_PATHWAY_DOWN	NETPATH_T_CELL_RECEPTOR_PATHWAY_DOWN	0.00015771
BIOCARTA_TCRA_PATHWAY	NETPATH_KIT_RECEPTOR_PATHWAY_UP	0.0020446
KEGG_TYPE_I_DIABETES_MELLITUS	REACTOME_AXON_GUIDANCE	0.00410314
KEGG_ALLOGRAFT_REJECTION	KEGG_PRIMARY_IMMUNODEFICIENCY	0.0
NETPATH_IL_1_PATHWAY_UP	REGULATION_OF_PHOSPHORYLATION	0.00080935
MUSCLE_CELL_DIFFERENTIATION	REGULATION_OF_LYMPHOCYTE_ACTIVATION	0.00514202
BEHAVIOR	EXTERNAL_SIDE_OF_PLASMA_MEMBRANE	0.0
BIOCARTA_CTLA4_PATHWAY	G_PROTEIN_COUPLED_RECEPTOR_BINDING	0.00146162
BEHAVIOR	REACTOME_CHEMOKINE_RECEPTORS_BIND_CHEMOKINES	0.00693963
BIOCARTA_IL17_PATHWAY	KEGG_FOCAL_ADHESION	0.00515256
BIOCARTA_TCRA_PATHWAY	REACTOME_RNA_POLYMERASE_I_PROMOTER_OPENING	0.00547457
BIOCARTA_CYTOKINE_PATHWAY	REGULATION_OF_RESPONSE_TO_STIMULUS	0.00612772
KEGG_HEMATOPOIETIC_CELL_LINEAGE	REGULATION_OF_I_KAPPAB_KINASE_NF_KAPPAB_CASCADE	0.00225375
CATION_HOMEOSTASIS	KEGG_T_CELL_RECEPTOR_SIGNALING_PATHWAY	0.0
NETPATH_IL_1_PATHWAY_DOWN	REACTOME_COLLAGEN_MEDIATED_ACTIVATION_CASCADE	0.0009437
REGULATION_OF_RESPONSE_TO_STIMULUS	RESPONSE_TO_VIRUS	0.0001282
BIOCARTA_INFLAM_PATHWAY	KEGG_VIRAL_MYOCARDITIS	0.0007506
CHEMICAL_HOMEOSTASIS	KEGG_TYPE_I_DIABETES_MELLITUS	0.0108384
BIOCARTA_NO2IL12_PATHWAY	NETPATH_EGFR1_PATHWAY_UP	0.00806587
BIOCARTA_AMI_PATHWAY	DEFENSE_RESPONSE	0.00874656
POSITIVE_REGULATION_OF_LYMPHOCYTE_ACTIVATION	REGULATION_OF_PHOSPHORYLATION	0.00077058
BIOCARTA_TOB1_PATHWAY	REACTOME_DOWNSTREAM_TCR_SIGNALING	0.0
REACTOME_TRANSLOCATION_OF_ZAP70_TO_IMMUNOLOGICAL_SYNAPSE	T_CELL_ACTIVATION	0.0
BIOCARTA_TH1TH2_PATHWAY	REACTOME_SIGNALING_BY_PDGF	0.0118962
CYTOKINE_ACTIVITY	NETPATH_B_CELL_RECEPTOR_PATHWAY	0.0
NETPATH_IL_2_PATHWAY_DOWN	PROTEINACEOUS_EXTRACELLULAR_MATRIX	0.00015505
KEGG_RIG_I_LIKE_RECEPTOR_SIGNALING_PATHWAY	NETPATH_KIT_RECEPTOR_PATHWAY_UP	3.925e-05
EXTERNAL_SIDE_OF_PLASMA_MEMBRANE	KEGG_FOCAL_ADHESION	0.00040797
ION_HOMEOSTASIS	POSITIVE_REGULATION_OF_CELL_PROLIFERATION	0.0
BIOCARTA_TCYTOTOXIC_PATHWAY	REACTOME_G_ALPHA_I_SIGNALLING_EVENTS	0.00265073
AUXILIARY_TRANSPORT_PROTEIN_ACTIVITY	DEFENSE_RESPONSE	0.00608212
PROTEINACEOUS_EXTRACELLULAR_MATRIX	REACTOME_AXON_GUIDANCE	0.0
BIOCARTA_TH1TH2_PATHWAY	LEUKOCYTE_ACTIVATION	0.0019616
REACTOME_COLLAGEN_MEDIATED_ACTIVATION_CASCADE	RESPONSE_TO_VIRUS	0.00304766
CELL_ACTIVATION	NETPATH_KIT_RECEPTOR_PATHWAY_UP	1.578e-05
IMMUNOLOGICAL_SYNAPSE	REACTOME_PEPTIDE_LIGAND_BINDING_RECEPTORS	0.00021826
NETPATH_IL_6_PATHWAY_UP	POSITIVE_REGULATION_OF_T_CELL_PROLIFERATION	0.00241825
KEGG_ASTHMA	KEGG_LEUKOCYTE_TRANSENDOTHELIAL_MIGRATION	0.00239321
REACTOME_CELL_SURFACE_INTERACTIONS_AT_THE_VASCULAR_WALL	REACTOME_PLATELET_ACTIVATION	0.0
EXTERNAL_SIDE_OF_PLASMA_MEMBRANE	KEGG_TOLL_LIKE_RECEPTOR_SIGNALING_PATHWAY	0.0
REACTOME_AXON_GUIDANCE	REACTOME_COLLAGEN_MEDIATED_ACTIVATION_CASCADE	0.00048927
BIOCARTA_INFLAM_PATHWAY	REACTOME_GENERATION_OF_SECOND_MESSENGER_MOLECULES	0.00082313
BIOCARTA_ACE2_PATHWAY	ION_HOMEOSTASIS	0.01490699
DEFENSE_RESPONSE	NETPATH_IL_5_PATHWAY_UP	0.0
BIOCARTA_LAIR_PATHWAY	RESPONSE_TO_OTHER_ORGANISM	0.00268264
KEGG_RETINOL_METABOLISM	PROTEIN_DOMAIN_SPECIFIC_BINDING	0.00500005
KEGG_AUTOIMMUNE_THYROID_DISEASE	RESPONSE_TO_BIOTIC_STIMULUS	0.0
NETPATH_IL_5_PATHWAY_UP	REACTOME_CLASS_A1_RHODOPSIN_LIKE_RECEPTORS	0.023133
KEGG_NOD_LIKE_RECEPTOR_SIGNALING_PATHWAY	REACTOME_AXON_GUIDANCE	6.789e-05
IMMUNE_RESPONSE	POSITIVE_REGULATION_OF_IMMUNE_SYSTEM_PROCESS	0.0
BIOCARTA_LAIR_PATHWAY	KEGG_CELL_ADHESION_MOLECULES_CAMS	0.0
POSITIVE_REGULATION_OF_IMMUNE_SYSTEM_PROCESS	STRUCTURAL_CONSTITUENT_OF_MUSCLE	0.00472834
CHEMICAL_HOMEOSTASIS	ST_T_CELL_SIGNAL_TRANSDUCTION	0.0
BIOCARTA_AMI_PATHWAY	CELL_ACTIVATION	0.01816137
KEGG_CELL_ADHESION_MOLECULES_CAMS	REACTOME_TRANSLOCATION_OF_ZAP70_TO_IMMUNOLOGICAL_SYNAPSE	0.0
BIOCARTA_TOB1_PATHWAY	REACTOME_PLATELET_ACTIVATION	0.0
CELLULAR_DEFENSE_RESPONSE	CHEMOKINE_ACTIVITY	0.00222242
REGULATION_OF_ANATOMICAL_STRUCTURE_MORPHOGENESIS	REGULATION_OF_IMMUNE_SYSTEM_PROCESS	0.00131891
KEGG_CELL_ADHESION_MOLECULES_CAMS	KEGG_MATURITY_ONSET_DIABETES_OF_THE_YOUNG	0.00490523
KEGG_LYSOSOME	REACTOME_INITIAL_TRIGGERING_OF_COMPLEMENT	0.00371214
NETPATH_IL_7_PATHWAY_DOWN	REGULATION_OF_ANATOMICAL_STRUCTURE_MORPHOGENESIS	0.00683791
EXTERNAL_SIDE_OF_PLASMA_MEMBRANE	KEGG_LEUKOCYTE_TRANSENDOTHELIAL_MIGRATION	0.001769
KEGG_LEISHMANIA_INFECTION	KEGG_TOLL_LIKE_RECEPTOR_SIGNALING_PATHWAY	0.0
BIOCARTA_INFLAM_PATHWAY	KEGG_AUTOIMMUNE_THYROID_DISEASE	0.00071863
CELLULAR_CATION_HOMEOSTASIS	NETPATH_ID_PATHWAY_DOWN	0.00381564
CATION_HOMEOSTASIS	NEUROPEPTIDE_BINDING	0.00469162
ION_HOMEOSTASIS	POSITIVE_REGULATION_OF_T_CELL_PROLIFERATION	0.0002053
KEGG_MATURITY_ONSET_DIABETES_OF_THE_YOUNG	PROTEINACEOUS_EXTRACELLULAR_MATRIX	0.0045586
KEGG_LEUKOCYTE_TRANSENDOTHELIAL_MIGRATION	NETPATH_IL_3_PATHWAY_UP	0.0
KEGG_RIG_I_LIKE_RECEPTOR_SIGNALING_PATHWAY	T_CELL_ACTIVATION	0.00210281
BIOCARTA_CTL_PATHWAY	BIOCARTA_NO2IL12_PATHWAY	0.0
BEHAVIOR	GABA_RECEPTOR_ACTIVITY	0.00619172
KEGG_NATURAL_KILLER_CELL_MEDIATED_CYTOTOXICITY	REACTOME_IMMUNOREGULATORY_INTERACTIONS_BETWEEN_A_LYMPHOID_AND_A_NON_LYMPHOID_CELL	0.0
REACTOME_FORMATION_OF_PLATELET_PLUG	REACTOME_SIGNALING_BY_PDGF	0.0
BIOCARTA_CTLA4_PATHWAY	NETPATH_B_CELL_RECEPTOR_PATHWAY	0.0
BIOCARTA_IL7_PATHWAY	KEGG_NOD_LIKE_RECEPTOR_SIGNALING_PATHWAY	0.00035625
KEGG_ANTIGEN_PROCESSING_AND_PRESENTATION	T_CELL_ACTIVATION	0.0
EXTRACELLULAR_MATRIX	RESPONSE_TO_VIRUS	0.00049384
EXTERNAL_SIDE_OF_PLASMA_MEMBRANE	KEGG_TYPE_I_DIABETES_MELLITUS	9.771e-05
BIOCARTA_ACE2_PATHWAY	KEGG_SYSTEMIC_LUPUS_ERYTHEMATOSUS	0.00639254
KEGG_RIG_I_LIKE_RECEPTOR_SIGNALING_PATHWAY	PROTEIN_DOMAIN_SPECIFIC_BINDING	0.00167281
KEGG_CHEMOKINE_SIGNALING_PATHWAY	NEUROPEPTIDE_BINDING	0.00591241
GABA_RECEPTOR_ACTIVITY	PROTEIN_DOMAIN_SPECIFIC_BINDING	0.00787945
NETPATH_IL_5_PATHWAY_UP	REACTOME_PEPTIDE_LIGAND_BINDING_RECEPTORS	0.00976456
BIOCARTA_THELPER_PATHWAY	NETPATH_IL_4_PATHWAY_UP	0.0
KEGG_CYTOSOLIC_DNA_SENSING_PATHWAY	REACTOME_PLATELET_ACTIVATION	6.424e-05
KEGG_GRAFT_VERSUS_HOST_DISEASE	KEGG_NATURAL_KILLER_CELL_MEDIATED_CYTOTOXICITY	4.439e-05
KEGG_CYTOKINE_CYTOKINE_RECEPTOR_INTERACTION	REACTOME_CHEMOKINE_RECEPTORS_BIND_CHEMOKINES	0.00226303
KEGG_TOLL_LIKE_RECEPTOR_SIGNALING_PATHWAY	REACTOME_DOWNSTREAM_TCR_SIGNALING	0.00057688
REACTOME_IMMUNOREGULATORY_INTERACTIONS_BETWEEN_A_LYMPHOID_AND_A_NON_LYMPHOID_CELL	T_CELL_ACTIVATION	0.0
CELLULAR_CATION_HOMEOSTASIS	CELL_MATURATION	0.00601713
CELLULAR_DEFENSE_RESPONSE	KEGG_CYTOSOLIC_DNA_SENSING_PATHWAY	0.00182601
BIOCARTA_TCYTOTOXIC_PATHWAY	REACTOME_PHOSPHORYLATION_OF_CD3_AND_TCR_ZETA_CHAINS	0.0
BEHAVIOR	RESPONSE_TO_BIOTIC_STIMULUS	0.0
NETPATH_IL_3_PATHWAY_UP	POSITIVE_REGULATION_OF_T_CELL_ACTIVATION	0.00073164
BEHAVIOR	T_CELL_ACTIVATION	0.0
BIOCARTA_CYTOKINE_PATHWAY	RESPONSE_TO_VIRUS	0.00726488
AUXILIARY_TRANSPORT_PROTEIN_ACTIVITY	RESPONSE_TO_BIOTIC_STIMULUS	0.0059625
KEGG_CHEMOKINE_SIGNALING_PATHWAY	POSITIVE_REGULATION_OF_LYMPHOCYTE_ACTIVATION	0.0
CHEMOKINE_ACTIVITY	KEGG_CYTOSOLIC_DNA_SENSING_PATHWAY	0.00146545
EXTRACELLULAR_MATRIX	NETPATH_B_CELL_RECEPTOR_PATHWAY_DOWN	0.00021958
KEGG_AUTOIMMUNE_THYROID_DISEASE	NETPATH_B_CELL_RECEPTOR_PATHWAY_DOWN	0.00535241
NETPATH_B_CELL_RECEPTOR_PATHWAY	POSITIVE_REGULATION_OF_MULTICELLULAR_ORGANISMAL_PROCESS	0.0
REACTOME_COSTIMULATION_BY_THE_CD28_FAMILY	REACTOME_SEMAPHORIN_INTERACTIONS	0.0
DEFENSE_RESPONSE	KEGG_CYTOKINE_CYTOKINE_RECEPTOR_INTERACTION	0.0
ION_HOMEOSTASIS	REACTOME_AXON_GUIDANCE	0.0
BIOCARTA_TCRA_PATHWAY	KEGG_ASTHMA	0.00075832
CATION_HOMEOSTASIS	EXTRACELLULAR_MATRIX_PART	0.00638641
KEGG_GRAFT_VERSUS_HOST_DISEASE	KEGG_SYSTEMIC_LUPUS_ERYTHEMATOSUS	0.00397876
LOCOMOTORY_BEHAVIOR	PROTEINACEOUS_EXTRACELLULAR_MATRIX	0.0
KEGG_HEMATOPOIETIC_CELL_LINEAGE	LEUKOCYTE_ACTIVATION	0.0
KEGG_LEISHMANIA_INFECTION	REACTOME_SEMAPHORIN_INTERACTIONS	0.0
KEGG_T_CELL_RECEPTOR_SIGNALING_PATHWAY	RESPONSE_TO_OTHER_ORGANISM	0.0
BIOCARTA_GRANULOCYTES_PATHWAY	KEGG_LYSOSOME	0.00493419
POSITIVE_REGULATION_OF_MULTICELLULAR_ORGANISMAL_PROCESS	RESPONSE_TO_BIOTIC_STIMULUS	0.0
BIOCARTA_ACE2_PATHWAY	NETPATH_IL_4_PATHWAY_UP	0.00760374
BEHAVIOR	KEGG_FOCAL_ADHESION	0.0
MUSCLE_CELL_DIFFERENTIATION	REACTOME_G_ALPHA_I_SIGNALLING_EVENTS	0.00474843
KEGG_RIG_I_LIKE_RECEPTOR_SIGNALING_PATHWAY	ST_T_CELL_SIGNAL_TRANSDUCTION	0.00066692
BIOCARTA_CTL_PATHWAY	REGULATION_OF_RESPONSE_TO_STIMULUS	0.0
REACTOME_HEMOSTASIS	REACTOME_NCAM1_INTERACTIONS	0.0
BIOCARTA_INFLAM_PATHWAY	KEGG_LEUKOCYTE_TRANSENDOTHELIAL_MIGRATION	0.00322468
REACTOME_CHEMOKINE_RECEPTORS_BIND_CHEMOKINES	REACTOME_SEMAPHORIN_INTERACTIONS	0.00014283
KEGG_PRIMARY_IMMUNODEFICIENCY	POSITIVE_REGULATION_OF_LYMPHOCYTE_ACTIVATION	0.0
LYMPHOCYTE_ACTIVATION	POSITIVE_REGULATION_OF_LYMPHOCYTE_ACTIVATION	0.0
KEGG_VIRAL_MYOCARDITIS	LEUKOCYTE_ACTIVATION	0.0
REGULATION_OF_I_KAPPAB_KINASE_NF_KAPPAB_CASCADE	REGULATION_OF_PHOSPHORYLATION	0.0
CELLULAR_DEFENSE_RESPONSE	KEGG_CHEMOKINE_SIGNALING_PATHWAY	0.0
CHANNEL_REGULATOR_ACTIVITY	KEGG_NATURAL_KILLER_CELL_MEDIATED_CYTOTOXICITY	0.00640813
KEGG_TOLL_LIKE_RECEPTOR_SIGNALING_PATHWAY	REACTOME_IMMUNOREGULATORY_INTERACTIONS_BETWEEN_A_LYMPHOID_AND_A_NON_LYMPHOID_CELL	0.00152218
BIOCARTA_TH1TH2_PATHWAY	POSITIVE_REGULATION_OF_T_CELL_ACTIVATION	0.00435061
EXTRACELLULAR_MATRIX_PART	KEGG_CELL_ADHESION_MOLECULES_CAMS	3.021e-05
BIOCARTA_NO2IL12_PATHWAY	REGULATION_OF_LYMPHOCYTE_ACTIVATION	0.0
KEGG_NATURAL_KILLER_CELL_MEDIATED_CYTOTOXICITY	REACTOME_COSTIMULATION_BY_THE_CD28_FAMILY	0.0
KEGG_LEUKOCYTE_TRANSENDOTHELIAL_MIGRATION	REACTOME_COSTIMULATION_BY_THE_CD28_FAMILY	0.0
REACTOME_COSTIMULATION_BY_THE_CD28_FAMILY	REACTOME_PHOSPHORYLATION_OF_CD3_AND_TCR_ZETA_CHAINS	0.0
REACTOME_NCAM1_INTERACTIONS	REACTOME_SEMAPHORIN_INTERACTIONS	0.00145796
NETPATH_KIT_RECEPTOR_PATHWAY_UP	REACTOME_FORMATION_OF_PLATELET_PLUG	0.0
BIOCARTA_LAIR_PATHWAY	REACTOME_IMMUNOREGULATORY_INTERACTIONS_BETWEEN_A_LYMPHOID_AND_A_NON_LYMPHOID_CELL	0.0
KEGG_NATURAL_KILLER_CELL_MEDIATED_CYTOTOXICITY	REACTOME_DOWNSTREAM_TCR_SIGNALING	0.0
BIOCARTA_IL7_PATHWAY	CELLULAR_DEFENSE_RESPONSE	0.00075884
KEGG_CHEMOKINE_SIGNALING_PATHWAY	RESPONSE_TO_OTHER_ORGANISM	0.0
KEGG_LEUKOCYTE_TRANSENDOTHELIAL_MIGRATION	LYMPHOCYTE_ACTIVATION	0.0
BIOCARTA_AMI_PATHWAY	POSITIVE_REGULATION_OF_MULTICELLULAR_ORGANISMAL_PROCESS	0.00513771
BEHAVIOR	REACTOME_G_ALPHA_I_SIGNALLING_EVENTS	0.96701614
KEGG_T_CELL_RECEPTOR_SIGNALING_PATHWAY	REACTOME_FORMATION_OF_PLATELET_PLUG	0.0
KEGG_LEISHMANIA_INFECTION	POSITIVE_REGULATION_OF_IMMUNE_SYSTEM_PROCESS	0.0
CATION_HOMEOSTASIS	EXTRACELLULAR_MATRIX	0.00110876
NETPATH_IL_7_PATHWAY_DOWN	REACTOME_PLATELET_ADHESION_TO_EXPOSED_COLLAGEN	0.00429612
NETPATH_EGFR1_PATHWAY_UP	REACTOME_RNA_POLYMERASE_I_PROMOTER_OPENING	0.01007855
KEGG_TYPE_I_DIABETES_MELLITUS	NETPATH_IL_1_PATHWAY_UP	0.0090911
KEGG_CELL_ADHESION_MOLECULES_CAMS	REACTOME_TCR_SIGNALING	0.0
NETPATH_T_CELL_RECEPTOR_PATHWAY_DOWN	REACTOME_PLATELET_ACTIVATION	0.0
CELLULAR_DEFENSE_RESPONSE	NETPATH_IL_1_PATHWAY_DOWN	0.00018333
BIOCARTA_TCRA_PATHWAY	REACTOME_IMMUNOREGULATORY_INTERACTIONS_BETWEEN_A_LYMPHOID_AND_A_NON_LYMPHOID_CELL	0.0
BIOCARTA_TCRA_PATHWAY	REACTOME_PEPTIDE_LIGAND_BINDING_RECEPTORS	0.00062958
KEGG_LEISHMANIA_INFECTION	STRUCTURAL_CONSTITUENT_OF_MUSCLE	0.00623389
REACTOME_PLATELET_ADHESION_TO_EXPOSED_COLLAGEN	T_CELL_ACTIVATION	0.00032346
AUXILIARY_TRANSPORT_PROTEIN_ACTIVITY	NETPATH_IL_4_PATHWAY_UP	0.01564829
LEUKOCYTE_ACTIVATION	ST_T_CELL_SIGNAL_TRANSDUCTION	0.0
KEGG_CHEMOKINE_SIGNALING_PATHWAY	NETPATH_B_CELL_RECEPTOR_PATHWAY	0.0
CHEMOKINE_RECEPTOR_BINDING	NETPATH_IL_1_PATHWAY_UP	0.00689836
REACTOME_SEMAPHORIN_INTERACTIONS	REGULATION_OF_IMMUNE_SYSTEM_PROCESS	5.33e-06
BIOCARTA_TCYTOTOXIC_PATHWAY	KEGG_CELL_ADHESION_MOLECULES_CAMS	0.0
BIOCARTA_TCYTOTOXIC_PATHWAY	ST_T_CELL_SIGNAL_TRANSDUCTION	0.0
BIOCARTA_GRANULOCYTES_PATHWAY	KEGG_LEUKOCYTE_TRANSENDOTHELIAL_MIGRATION	0.0
CELLULAR_CATION_HOMEOSTASIS	KEGG_SMALL_CELL_LUNG_CANCER	0.00064635
POSITIVE_REGULATION_OF_T_CELL_PROLIFERATION	REACTOME_TRANSLOCATION_OF_ZAP70_TO_IMMUNOLOGICAL_SYNAPSE	0.0
CHEMICAL_HOMEOSTASIS	POSITIVE_REGULATION_OF_CELL_PROLIFERATION	0.0
REGULATION_OF_IMMUNE_SYSTEM_PROCESS	T_CELL_PROLIFERATION	0.00030657
CHEMOKINE_ACTIVITY	NETPATH_IL_7_PATHWAY_DOWN	0.00606962
NETPATH_IL_4_PATHWAY_UP	REACTOME_SEMAPHORIN_INTERACTIONS	0.0
LEUKOCYTE_ACTIVATION	NETPATH_B_CELL_RECEPTOR_PATHWAY_DOWN	0.0
REACTOME_INTEGRIN_CELL_SURFACE_INTERACTIONS	REGULATION_OF_PHOSPHORYLATION	0.0
NEUROPEPTIDE_RECEPTOR_ACTIVITY	REACTOME_G_ALPHA_I_SIGNALLING_EVENTS	0.01363969
BIOCARTA_TH1TH2_PATHWAY	IMMUNOLOGICAL_SYNAPSE	0.00527898
BIOCARTA_LAIR_PATHWAY	NETPATH_T_CELL_RECEPTOR_PATHWAY	0.00013276
BIOCARTA_AMI_PATHWAY	CARBOXYPEPTIDASE_ACTIVITY	0.00628095
CELL_ACTIVATION	EXTRACELLULAR_MATRIX_PART	0.00104303
REACTOME_PLATELET_ADHESION_TO_EXPOSED_COLLAGEN	RESPONSE_TO_OTHER_ORGANISM	0.00577939
CHEMOKINE_RECEPTOR_BINDING	NETPATH_IL_4_PATHWAY_UP	0.00031206
KEGG_SYSTEMIC_LUPUS_ERYTHEMATOSUS	REGULATION_OF_LYMPHOCYTE_ACTIVATION	0.00581359
EXTRACELLULAR_MATRIX_STRUCTURAL_CONSTITUENT	KEGG_SYSTEMIC_LUPUS_ERYTHEMATOSUS	0.00498226
CORUM_55S_RIBOSOME,_MITOCHONDRIAL	NETPATH_NOTCH_PATHWAY_UP	0.00481906
CYTOKINE_ACTIVITY	REACTOME_SEMAPHORIN_INTERACTIONS	0.01137206
BIOCARTA_THELPER_PATHWAY	ST_T_CELL_SIGNAL_TRANSDUCTION	0.0
POSITIVE_REGULATION_OF_CELL_PROLIFERATION	REACTOME_CHEMOKINE_RECEPTORS_BIND_CHEMOKINES	6.489e-05
BEHAVIOR	REGULATION_OF_LYMPHOCYTE_ACTIVATION	0.0
KEGG_LEUKOCYTE_TRANSENDOTHELIAL_MIGRATION	RESPONSE_TO_VIRUS	4.848e-05
KEGG_ECM_RECEPTOR_INTERACTION	NETPATH_T_CELL_RECEPTOR_PATHWAY_DOWN	0.0
REACTOME_AXON_GUIDANCE	REACTOME_G_ALPHA_I_SIGNALLING_EVENTS	0.0
KEGG_LEUKOCYTE_TRANSENDOTHELIAL_MIGRATION	PROTEIN_DOMAIN_SPECIFIC_BINDING	0.0
BIOCARTA_TCRA_PATHWAY	REACTOME_CLASS_A1_RHODOPSIN_LIKE_RECEPTORS	0.00112655
KEGG_NATURAL_KILLER_CELL_MEDIATED_CYTOTOXICITY	KEGG_TYPE_I_DIABETES_MELLITUS	6.654e-05
DEFENSE_RESPONSE	DEVELOPMENTAL_MATURATION	0.002835
CHEMOKINE_ACTIVITY	REACTOME_CELL_SURFACE_INTERACTIONS_AT_THE_VASCULAR_WALL	0.00020874
NETPATH_B_CELL_RECEPTOR_PATHWAY	POSITIVE_REGULATION_OF_T_CELL_PROLIFERATION	0.0
BIOCARTA_AMI_PATHWAY	CHEMICAL_HOMEOSTASIS	0.02147568
CELL_ACTIVATION	REACTOME_FORMATION_OF_PLATELET_PLUG	0.0
BIOCARTA_CTLA4_PATHWAY	RESPONSE_TO_BIOTIC_STIMULUS	0.0
BIOCARTA_TOB1_PATHWAY	NETPATH_T_CELL_RECEPTOR_PATHWAY_DOWN	0.0
PROTEINACEOUS_EXTRACELLULAR_MATRIX	REACTOME_TCR_SIGNALING	0.00323977
BIOCARTA_TCRA_PATHWAY	NETPATH_NOTCH_PATHWAY_UP	0.00106288
KEGG_NOD_LIKE_RECEPTOR_SIGNALING_PATHWAY	PROTEINACEOUS_EXTRACELLULAR_MATRIX	0.00289165
BIOCARTA_THELPER_PATHWAY	REACTOME_IMMUNOREGULATORY_INTERACTIONS_BETWEEN_A_LYMPHOID_AND_A_NON_LYMPHOID_CELL	0.0
REACTOME_CLASS_A1_RHODOPSIN_LIKE_RECEPTORS	T_CELL_ACTIVATION	0.00148871
CALCIUM_ION_TRANSPORT	KEGG_FOCAL_ADHESION	0.00257308
POSITIVE_REGULATION_OF_LYMPHOCYTE_ACTIVATION	PROTEIN_DOMAIN_SPECIFIC_BINDING	0.0
BIOCARTA_INFLAM_PATHWAY	KEGG_HEMATOPOIETIC_CELL_LINEAGE	0.00070524
EXTERNAL_SIDE_OF_PLASMA_MEMBRANE	REACTOME_HEMOSTASIS	0.0
NETPATH_B_CELL_RECEPTOR_PATHWAY_DOWN	T_CELL_ACTIVATION	0.0
NETPATH_EGFR1_PATHWAY_UP	POSITIVE_REGULATION_OF_T_CELL_PROLIFERATION	0.0062081
KEGG_CYTOKINE_CYTOKINE_RECEPTOR_INTERACTION	REACTOME_CELL_SURFACE_INTERACTIONS_AT_THE_VASCULAR_WALL	0.0
EXTRACELLULAR_MATRIX_PART	KEGG_NOD_LIKE_RECEPTOR_SIGNALING_PATHWAY	0.00564539
NETPATH_IL_4_PATHWAY_UP	POSITIVE_REGULATION_OF_IMMUNE_SYSTEM_PROCESS	0.0
BIOCARTA_IL7_PATHWAY	STRUCTURAL_CONSTITUENT_OF_MUSCLE	0.00484184
KEGG_ANTIGEN_PROCESSING_AND_PRESENTATION	NETPATH_IL_2_PATHWAY_DOWN	0.00013126
REACTOME_TCR_SIGNALING	REGULATION_OF_T_CELL_ACTIVATION	0.0
POSITIVE_REGULATION_OF_LYMPHOCYTE_ACTIVATION	REACTOME_TRANSLOCATION_OF_ZAP70_TO_IMMUNOLOGICAL_SYNAPSE	0.0
BIOCARTA_IL17_PATHWAY	NETPATH_KIT_RECEPTOR_PATHWAY_UP	0.01065932
NETPATH_IL_1_PATHWAY_UP	POSITIVE_REGULATION_OF_T_CELL_PROLIFERATION	0.00611437
DEFENSE_RESPONSE	NETPATH_B_CELL_RECEPTOR_PATHWAY_DOWN	0.0
NETPATH_T_CELL_RECEPTOR_PATHWAY	REGULATION_OF_RESPONSE_TO_STIMULUS	0.0
POSITIVE_REGULATION_OF_CELL_CYCLE	REACTOME_COSTIMULATION_BY_THE_CD28_FAMILY	0.01160962
BIOCARTA_THELPER_PATHWAY	KEGG_NOD_LIKE_RECEPTOR_SIGNALING_PATHWAY	0.0063798
POSITIVE_REGULATION_OF_MULTICELLULAR_ORGANISMAL_PROCESS	REGULATION_OF_I_KAPPAB_KINASE_NF_KAPPAB_CASCADE	0.00712495
LEUKOCYTE_ACTIVATION	POSITIVE_REGULATION_OF_T_CELL_PROLIFERATION	0.00011292
CYTOKINE_ACTIVITY	NETPATH_IL_5_PATHWAY_UP	0.00153617
BIOCARTA_TCYTOTOXIC_PATHWAY	REACTOME_IMMUNOREGULATORY_INTERACTIONS_BETWEEN_A_LYMPHOID_AND_A_NON_LYMPHOID_CELL	0.0
POSITIVE_REGULATION_OF_MULTICELLULAR_ORGANISMAL_PROCESS	T_CELL_ACTIVATION	0.0
BIOCARTA_IL17_PATHWAY	RESPONSE_TO_OTHER_ORGANISM	1.291e-05
G_PROTEIN_COUPLED_RECEPTOR_BINDING	REACTOME_AXON_GUIDANCE	0.00337706
BIOCARTA_LAIR_PATHWAY	KEGG_ALLOGRAFT_REJECTION	0.00406545
CHEMOKINE_ACTIVITY	REACTOME_G_ALPHA_I_SIGNALLING_EVENTS	0.0
G_PROTEIN_COUPLED_RECEPTOR_BINDING	REACTOME_HEMOSTASIS	0.00066561
NEUROTRANSMITTER_BINDING	REGULATION_OF_ANATOMICAL_STRUCTURE_MORPHOGENESIS	0.00455425
LYMPHOCYTE_ACTIVATION	NETPATH_IL_6_PATHWAY_UP	0.0002712
LOCOMOTORY_BEHAVIOR	NETPATH_ID_PATHWAY_DOWN	0.00189192
NETPATH_IL_3_PATHWAY_UP	REACTOME_IMMUNOREGULATORY_INTERACTIONS_BETWEEN_A_LYMPHOID_AND_A_NON_LYMPHOID_CELL	0.00153508
KEGG_CYTOSOLIC_DNA_SENSING_PATHWAY	NETPATH_T_CELL_RECEPTOR_PATHWAY	0.00269246
BASEMENT_MEMBRANE	KEGG_ECM_RECEPTOR_INTERACTION	0.0
KEGG_GRAFT_VERSUS_HOST_DISEASE	REACTOME_IMMUNOREGULATORY_INTERACTIONS_BETWEEN_A_LYMPHOID_AND_A_NON_LYMPHOID_CELL	0.0
NETPATH_IL_2_PATHWAY_DOWN	REGULATION_OF_I_KAPPAB_KINASE_NF_KAPPAB_CASCADE	0.0
KEGG_ECM_RECEPTOR_INTERACTION	NETPATH_KIT_RECEPTOR_PATHWAY_UP	0.00062414
DEFENSE_RESPONSE	STRUCTURAL_CONSTITUENT_OF_MUSCLE	0.00832949
BIOCARTA_TCRA_PATHWAY	KEGG_FOCAL_ADHESION	0.00089813
BIOCARTA_LAIR_PATHWAY	RESPONSE_TO_VIRUS	0.00170788
KEGG_RIG_I_LIKE_RECEPTOR_SIGNALING_PATHWAY	LEUKOCYTE_ACTIVATION	0.00246127
CYTOKINE_ACTIVITY	NETPATH_IL_1_PATHWAY_UP	0.01984437
NEUROPEPTIDE_RECEPTOR_ACTIVITY	POSITIVE_REGULATION_OF_CELL_PROLIFERATION	0.00380233
KEGG_CYTOSOLIC_DNA_SENSING_PATHWAY	REACTOME_PEPTIDE_LIGAND_BINDING_RECEPTORS	0.0
NETPATH_IL_2_PATHWAY_DOWN	POSITIVE_REGULATION_OF_MULTICELLULAR_ORGANISMAL_PROCESS	0.0
KEGG_PRIMARY_IMMUNODEFICIENCY	KEGG_SMALL_CELL_LUNG_CANCER	0.01808468
KEGG_ALLOGRAFT_REJECTION	REACTOME_TCR_SIGNALING	0.0
KEGG_NATURAL_KILLER_CELL_MEDIATED_CYTOTOXICITY	REACTOME_SIGNALING_BY_PDGF	0.0
BIOCARTA_CTLA4_PATHWAY	BIOCARTA_INFLAM_PATHWAY	0.00643281
BIOCARTA_TCYTOTOXIC_PATHWAY	REGULATION_OF_PHOSPHORYLATION	0.00254823
NETPATH_IL_1_PATHWAY_UP	NETPATH_IL_3_PATHWAY_UP	0.00104815
BIOCARTA_NO2IL12_PATHWAY	KEGG_NOD_LIKE_RECEPTOR_SIGNALING_PATHWAY	0.00042916
KEGG_CYTOKINE_CYTOKINE_RECEPTOR_INTERACTION	REACTOME_TRANSLOCATION_OF_ZAP70_TO_IMMUNOLOGICAL_SYNAPSE	3.251e-05
KEGG_AUTOIMMUNE_THYROID_DISEASE	NETPATH_IL_4_PATHWAY_DOWN	0.00619297
KEGG_ASTHMA	KEGG_FOCAL_ADHESION	0.00244447
CELL_MATURATION	REGULATION_OF_ANATOMICAL_STRUCTURE_MORPHOGENESIS	0.00133568
EXTRACELLULAR_MATRIX	KEGG_SYSTEMIC_LUPUS_ERYTHEMATOSUS	0.00551576
BIOCARTA_TCRA_PATHWAY	REGULATION_OF_IMMUNE_SYSTEM_PROCESS	0.0
BASEMENT_MEMBRANE	EXTRACELLULAR_MATRIX_STRUCTURAL_CONSTITUENT	6.34e-06
REACTOME_AXON_GUIDANCE	REACTOME_PHOSPHORYLATION_OF_CD3_AND_TCR_ZETA_CHAINS	0.0
BIOCARTA_NO2IL12_PATHWAY	KEGG_PRIMARY_IMMUNODEFICIENCY	0.0
NETPATH_IL_1_PATHWAY_UP	REGULATION_OF_RESPONSE_TO_STIMULUS	0.00885323
CALCIUM_ION_TRANSPORT	KEGG_CHEMOKINE_SIGNALING_PATHWAY	0.0081699
REACTOME_SIGNALING_BY_PDGF	REACTOME_TCR_SIGNALING	0.0
BIOCARTA_AMI_PATHWAY	KEGG_LEISHMANIA_INFECTION	0.00194075
NETPATH_IL_1_PATHWAY_DOWN	RESPONSE_TO_VIRUS	0.00028513
REACTOME_PLATELET_ACTIVATION	T_CELL_ACTIVATION	0.0
KEGG_SMALL_CELL_LUNG_CANCER	NETPATH_B_CELL_RECEPTOR_PATHWAY	0.0
EXTRACELLULAR_MATRIX_PART	KEGG_ALLOGRAFT_REJECTION	0.00429443
KEGG_GRAFT_VERSUS_HOST_DISEASE	NETPATH_B_CELL_RECEPTOR_PATHWAY	0.0149815
KEGG_T_CELL_RECEPTOR_SIGNALING_PATHWAY	NEUROPEPTIDE_BINDING	0.00477576
KEGG_ECM_RECEPTOR_INTERACTION	REGULATION_OF_LYMPHOCYTE_ACTIVATION	0.0
MUSCLE_CELL_DIFFERENTIATION	REACTOME_AXON_GUIDANCE	0.00378499
REACTOME_PD1_SIGNALING	REGULATION_OF_IMMUNE_SYSTEM_PROCESS	0.0
ION_HOMEOSTASIS	KEGG_ASTHMA	0.00412964
BIOCARTA_CTLA4_PATHWAY	POSITIVE_REGULATION_OF_T_CELL_ACTIVATION	0.0
MUSCLE_CELL_DIFFERENTIATION	REACTOME_HEMOSTASIS	0.01757945
NETPATH_B_CELL_RECEPTOR_PATHWAY_DOWN	NETPATH_ID_PATHWAY_DOWN	0.01580668
CORUM_55S_RIBOSOME,_MITOCHONDRIAL	REGULATION_OF_RESPONSE_TO_STIMULUS	0.00484184
REACTOME_COLLAGEN_MEDIATED_ACTIVATION_CASCADE	RESPONSE_TO_BIOTIC_STIMULUS	0.00495135
BIOCARTA_AMI_PATHWAY	KEGG_TYPE_I_DIABETES_MELLITUS	0.004747
ION_HOMEOSTASIS	REACTOME_CLASS_A1_RHODOPSIN_LIKE_RECEPTORS	0.00026196
CELLULAR_CATION_HOMEOSTASIS	REACTOME_BOTULINUM_NEUROTOXICITY	0.00549786
REGULATION_OF_IMMUNE_SYSTEM_PROCESS	RESPONSE_TO_VIRUS	0.0
BIOCARTA_IL7_PATHWAY	REACTOME_DOWNSTREAM_TCR_SIGNALING	0.0
BIOCARTA_IL17_PATHWAY	BIOCARTA_NO2IL12_PATHWAY	0.0
NETPATH_IL_1_PATHWAY_DOWN	REACTOME_SIGNALING_BY_PDGF	0.0
BIOCARTA_INFLAM_PATHWAY	KEGG_GRAFT_VERSUS_HOST_DISEASE	0.00160924
CELL_MATURATION	REACTOME_G_ALPHA_I_SIGNALLING_EVENTS	0.00689856
KEGG_ECM_RECEPTOR_INTERACTION	KEGG_FOCAL_ADHESION	0.0
EXTRACELLULAR_MATRIX_PART	ST_T_CELL_SIGNAL_TRANSDUCTION	0.00019539
KEGG_LEUKOCYTE_TRANSENDOTHELIAL_MIGRATION	KEGG_NOD_LIKE_RECEPTOR_SIGNALING_PATHWAY	0.00023967
REACTOME_CELL_SURFACE_INTERACTIONS_AT_THE_VASCULAR_WALL	REACTOME_PEPTIDE_LIGAND_BINDING_RECEPTORS	0.0
BIOCARTA_LAIR_PATHWAY	POSITIVE_REGULATION_OF_LYMPHOCYTE_ACTIVATION	0.00099615
KEGG_ECM_RECEPTOR_INTERACTION	REACTOME_SEMAPHORIN_INTERACTIONS	0.0
KEGG_CHEMOKINE_SIGNALING_PATHWAY	T_CELL_ACTIVATION	0.0
KEGG_ASTHMA	REACTOME_COSTIMULATION_BY_THE_CD28_FAMILY	0.00025554
BEHAVIOR	G_PROTEIN_COUPLED_RECEPTOR_BINDING	0.0
REACTOME_GENERATION_OF_SECOND_MESSENGER_MOLECULES	REACTOME_INTEGRIN_CELL_SURFACE_INTERACTIONS	0.00024442
REGULATION_OF_RESPONSE_TO_STIMULUS	RESPONSE_TO_BIOTIC_STIMULUS	0.00283779
BIOCARTA_GRANULOCYTES_PATHWAY	NETPATH_EGFR1_PATHWAY_UP	0.00652168
CELL_ACTIVATION	NETPATH_IL_5_PATHWAY_UP	0.0001904
BIOCARTA_CTLA4_PATHWAY	NETPATH_IL_1_PATHWAY_UP	0.00738982
KEGG_ALLOGRAFT_REJECTION	ST_T_CELL_SIGNAL_TRANSDUCTION	0.00977208
CYTOKINE_ACTIVITY	NETPATH_IL_6_PATHWAY_UP	0.00085832
NETPATH_ID_PATHWAY_DOWN	POSITIVE_REGULATION_OF_CELL_PROLIFERATION	0.00068374
BASEMENT_MEMBRANE	PROTEIN_DOMAIN_SPECIFIC_BINDING	0.00511752
REACTOME_CLASS_A1_RHODOPSIN_LIKE_RECEPTORS	REACTOME_PLATELET_ADHESION_TO_EXPOSED_COLLAGEN	0.014892
BIOCARTA_CYTOKINE_PATHWAY	G_PROTEIN_COUPLED_RECEPTOR_BINDING	0.00292076
DEVELOPMENTAL_MATURATION	KEGG_FOCAL_ADHESION	0.03272313
KEGG_NOD_LIKE_RECEPTOR_SIGNALING_PATHWAY	NETPATH_IL_2_PATHWAY_DOWN	0.0
NETPATH_IL_4_PATHWAY_UP	POSITIVE_REGULATION_OF_CELL_PROLIFERATION	0.0
BIOCARTA_IL17_PATHWAY	NETPATH_T_CELL_RECEPTOR_PATHWAY_DOWN	0.0066005
KEGG_ECM_RECEPTOR_INTERACTION	REGULATION_OF_IMMUNE_SYSTEM_PROCESS	0.0
LYMPHOCYTE_ACTIVATION	NETPATH_EGFR1_PATHWAY_UP	0.00038186
BIOCARTA_NO2IL12_PATHWAY	CATION_HOMEOSTASIS	0.0
IMMUNE_RESPONSE	KEGG_ECM_RECEPTOR_INTERACTION	0.0
KEGG_ANTIGEN_PROCESSING_AND_PRESENTATION	NETPATH_EGFR1_PATHWAY_UP	3.635e-05
CELLULAR_CATION_HOMEOSTASIS	EXTRACELLULAR_MATRIX	0.00157252
CYTOKINE_ACTIVITY	KEGG_CELL_ADHESION_MOLECULES_CAMS	0.0
BASEMENT_MEMBRANE	NETPATH_IL_5_PATHWAY_UP	0.00027051
NETPATH_IL_1_PATHWAY_DOWN	REGULATION_OF_LYMPHOCYTE_ACTIVATION	0.00354519
CHEMOKINE_ACTIVITY	REACTOME_GENERATION_OF_SECOND_MESSENGER_MOLECULES	0.00413844
NETPATH_IL_2_PATHWAY_DOWN	REACTOME_NCAM1_INTERACTIONS	0.00068935
CELLULAR_CATION_HOMEOSTASIS	KEGG_ECM_RECEPTOR_INTERACTION	0.00042603
IMMUNOLOGICAL_SYNAPSE	REACTOME_FORMATION_OF_PLATELET_PLUG	0.0
NETPATH_B_CELL_RECEPTOR_PATHWAY_DOWN	NETPATH_T_CELL_RECEPTOR_PATHWAY	0.0
NETPATH_IL_7_PATHWAY_DOWN	NEUROTRANSMITTER_BINDING	0.00588768
BIOCARTA_TOB1_PATHWAY	REACTOME_COLLAGEN_MEDIATED_ACTIVATION_CASCADE	0.00309186
CALCIUM_ION_TRANSPORT	CHEMICAL_HOMEOSTASIS	0.00254501
NETPATH_ID_PATHWAY_DOWN	NETPATH_KIT_RECEPTOR_PATHWAY_UP	7.17e-05
AUXILIARY_TRANSPORT_PROTEIN_ACTIVITY	REACTOME_TRANSLOCATION_OF_ZAP70_TO_IMMUNOLOGICAL_SYNAPSE	0.00479099
REGULATION_OF_T_CELL_ACTIVATION	RESPONSE_TO_OTHER_ORGANISM	0.00013872
NETPATH_NOTCH_PATHWAY_UP	REACTOME_INTEGRIN_CELL_SURFACE_INTERACTIONS	0.0
BIOCARTA_LAIR_PATHWAY	REACTOME_SIGNALING_BY_PDGF	0.0
CHANNEL_REGULATOR_ACTIVITY	NETPATH_IL_6_PATHWAY_UP	0.00466454
CELLULAR_CATION_HOMEOSTASIS	NETPATH_B_CELL_RECEPTOR_PATHWAY_DOWN	0.0
POSITIVE_REGULATION_OF_IMMUNE_SYSTEM_PROCESS	REACTOME_RNA_POLYMERASE_I_PROMOTER_OPENING	0.00560376
KEGG_LYSOSOME	NETPATH_IL_1_PATHWAY_UP	0.02377932
AUXILIARY_TRANSPORT_PROTEIN_ACTIVITY	STRUCTURAL_CONSTITUENT_OF_MUSCLE	0.00465429
BIOCARTA_TCRA_PATHWAY	NETPATH_IL_4_PATHWAY_UP	0.0
BIOCARTA_ACE2_PATHWAY	NETPATH_T_CELL_RECEPTOR_PATHWAY	0.00549729
REACTOME_COSTIMULATION_BY_THE_CD28_FAMILY	REACTOME_RNA_POLYMERASE_I_PROMOTER_OPENING	0.0109877
NETPATH_EGFR1_PATHWAY_UP	REGULATION_OF_IMMUNE_SYSTEM_PROCESS	0.0
ION_HOMEOSTASIS	REGULATION_OF_IMMUNE_SYSTEM_PROCESS	0.0
POSITIVE_REGULATION_OF_T_CELL_ACTIVATION	REACTOME_PEPTIDE_LIGAND_BINDING_RECEPTORS	0.0016811
NETPATH_KIT_RECEPTOR_PATHWAY_UP	REGULATION_OF_T_CELL_ACTIVATION	0.00035436
IMMUNOLOGICAL_SYNAPSE	KEGG_ANTIGEN_PROCESSING_AND_PRESENTATION	0.0
CHANNEL_REGULATOR_ACTIVITY	REACTOME_COLLAGEN_MEDIATED_ACTIVATION_CASCADE	0.00568266
KEGG_ASTHMA	REGULATION_OF_I_KAPPAB_KINASE_NF_KAPPAB_CASCADE	0.00539012
BIOCARTA_TCYTOTOXIC_PATHWAY	KEGG_NATURAL_KILLER_CELL_MEDIATED_CYTOTOXICITY	0.0
CHANNEL_REGULATOR_ACTIVITY	REACTOME_DOWNSTREAM_TCR_SIGNALING	0.00652756
NETPATH_ID_PATHWAY_DOWN	ST_T_CELL_SIGNAL_TRANSDUCTION	0.00127157
KEGG_LYSOSOME	NETPATH_B_CELL_RECEPTOR_PATHWAY_DOWN	0.00383493
KEGG_HEMATOPOIETIC_CELL_LINEAGE	KEGG_INTESTINAL_IMMUNE_NETWORK_FOR_IGA_PRODUCTION	0.0016554
KEGG_LEUKOCYTE_TRANSENDOTHELIAL_MIGRATION	REACTOME_GENERATION_OF_SECOND_MESSENGER_MOLECULES	0.0
BIOCARTA_CYTOKINE_PATHWAY	KEGG_ANTIGEN_PROCESSING_AND_PRESENTATION	0.00552687
BIOCARTA_THELPER_PATHWAY	IMMUNE_RESPONSE	0.0
BIOCARTA_CTLA4_PATHWAY	KEGG_VIRAL_MYOCARDITIS	0.0
REACTOME_GENERATION_OF_SECOND_MESSENGER_MOLECULES	REGULATION_OF_PHOSPHORYLATION	0.00016197
CARBOXYPEPTIDASE_ACTIVITY	CHEMICAL_HOMEOSTASIS	0.00556967
KEGG_CYTOSOLIC_DNA_SENSING_PATHWAY	ST_T_CELL_SIGNAL_TRANSDUCTION	0.00959244
KEGG_TYPE_I_DIABETES_MELLITUS	RESPONSE_TO_VIRUS	8.22e-05
REACTOME_FORMATION_OF_PLATELET_PLUG	REACTOME_RNA_POLYMERASE_I_PROMOTER_OPENING	0.00841119
REACTOME_INITIAL_TRIGGERING_OF_COMPLEMENT	RESPONSE_TO_BIOTIC_STIMULUS	0.00471463
BIOCARTA_TOB1_PATHWAY	NETPATH_IL_2_PATHWAY_DOWN	0.0
MUSCLE_CELL_DIFFERENTIATION	NETPATH_NOTCH_PATHWAY_UP	0.01010913
G_PROTEIN_COUPLED_RECEPTOR_BINDING	KEGG_INTESTINAL_IMMUNE_NETWORK_FOR_IGA_PRODUCTION	0.00175348
IMMUNE_RESPONSE	REACTOME_NCAM1_INTERACTIONS	0.00637606
NETPATH_IL_4_PATHWAY_UP	NETPATH_KIT_RECEPTOR_PATHWAY_UP	0.0
BEHAVIOR	KEGG_RIG_I_LIKE_RECEPTOR_SIGNALING_PATHWAY	0.00012166
BIOCARTA_INFLAM_PATHWAY	POSITIVE_REGULATION_OF_CELL_CYCLE	0.00131528
CORUM_55S_RIBOSOME,_MITOCHONDRIAL	REACTOME_CLASS_A1_RHODOPSIN_LIKE_RECEPTORS	0.00587165
KEGG_TYPE_I_DIABETES_MELLITUS	LEUKOCYTE_ACTIVATION	0.0
BIOCARTA_NO2IL12_PATHWAY	T_CELL_ACTIVATION	0.0
BIOCARTA_TCYTOTOXIC_PATHWAY	T_CELL_ACTIVATION	0.0
NETPATH_T_CELL_RECEPTOR_PATHWAY	RESPONSE_TO_VIRUS	0.0
EXTRACELLULAR_MATRIX_PART	KEGG_CYTOKINE_CYTOKINE_RECEPTOR_INTERACTION	0.00012202
BIOCARTA_NO2IL12_PATHWAY	CELLULAR_CATION_HOMEOSTASIS	0.0
KEGG_FOCAL_ADHESION	KEGG_INTESTINAL_IMMUNE_NETWORK_FOR_IGA_PRODUCTION	0.0
G_PROTEIN_COUPLED_RECEPTOR_BINDING	POSITIVE_REGULATION_OF_MULTICELLULAR_ORGANISMAL_PROCESS	0.00543383
KEGG_INTESTINAL_IMMUNE_NETWORK_FOR_IGA_PRODUCTION	REGULATION_OF_T_CELL_ACTIVATION	0.00265642
NETPATH_IL_1_PATHWAY_DOWN	POSITIVE_REGULATION_OF_IMMUNE_SYSTEM_PROCESS	0.00554822
DEFENSE_RESPONSE	EXTRACELLULAR_MATRIX_STRUCTURAL_CONSTITUENT	0.00192684
REACTOME_COSTIMULATION_BY_THE_CD28_FAMILY	REACTOME_FORMATION_OF_PLATELET_PLUG	0.0
CHEMOKINE_ACTIVITY	ST_T_CELL_SIGNAL_TRANSDUCTION	0.00183788
BIOCARTA_CYTOKINE_PATHWAY	KEGG_HEMATOPOIETIC_CELL_LINEAGE	0.01116974
NETPATH_ID_PATHWAY_DOWN	REACTOME_PLATELET_ADHESION_TO_EXPOSED_COLLAGEN	0.00018422
BIOCARTA_AMI_PATHWAY	ION_HOMEOSTASIS	0.01978658
CHEMOKINE_RECEPTOR_BINDING	NETPATH_EGFR1_PATHWAY_UP	0.00706161
NETPATH_IL_7_PATHWAY_DOWN	REGULATION_OF_RESPONSE_TO_STIMULUS	0.00276086
EXTRACELLULAR_MATRIX_PART	NETPATH_KIT_RECEPTOR_PATHWAY_UP	0.00035214
POSITIVE_REGULATION_OF_T_CELL_ACTIVATION	REACTOME_TRANSLOCATION_OF_ZAP70_TO_IMMUNOLOGICAL_SYNAPSE	0.0
LYMPHOCYTE_ACTIVATION	NETPATH_NOTCH_PATHWAY_UP	0.00016027
CHEMOKINE_ACTIVITY	REACTOME_AXON_GUIDANCE	0.00232889
KEGG_LEUKOCYTE_TRANSENDOTHELIAL_MIGRATION	PROTEINACEOUS_EXTRACELLULAR_MATRIX	0.0
AUXILIARY_TRANSPORT_PROTEIN_ACTIVITY	T_CELL_PROLIFERATION	0.00489823
CHEMOKINE_ACTIVITY	REACTOME_HEMOSTASIS	0.00047995
BIOCARTA_TOB1_PATHWAY	REACTOME_COSTIMULATION_BY_THE_CD28_FAMILY	0.0
DEFENSE_RESPONSE	NEUROTRANSMITTER_BINDING	0.0048244
KEGG_HEMATOPOIETIC_CELL_LINEAGE	REGULATION_OF_RESPONSE_TO_STIMULUS	8.702e-05
BIOCARTA_LAIR_PATHWAY	KEGG_ANTIGEN_PROCESSING_AND_PRESENTATION	0.00725412
KEGG_NATURAL_KILLER_CELL_MEDIATED_CYTOTOXICITY	REGULATION_OF_IMMUNE_SYSTEM_PROCESS	0.0
BIOCARTA_LAIR_PATHWAY	KEGG_TOLL_LIKE_RECEPTOR_SIGNALING_PATHWAY	0.00317434
BEHAVIOR	NETPATH_NOTCH_PATHWAY_UP	6.429e-05
BIOCARTA_TH1TH2_PATHWAY	DEFENSE_RESPONSE	0.00510756
EXTERNAL_SIDE_OF_PLASMA_MEMBRANE	REACTOME_INITIAL_TRIGGERING_OF_COMPLEMENT	0.00257668
KEGG_CHEMOKINE_SIGNALING_PATHWAY	REACTOME_NCAM1_INTERACTIONS	0.0
BIOCARTA_THELPER_PATHWAY	REACTOME_INTEGRIN_CELL_SURFACE_INTERACTIONS	0.0
BIOCARTA_GRANULOCYTES_PATHWAY	NETPATH_NOTCH_PATHWAY_UP	1.19e-05
BIOCARTA_CYTOKINE_PATHWAY	KEGG_VIRAL_MYOCARDITIS	0.00659191
KEGG_TYPE_I_DIABETES_MELLITUS	NETPATH_T_CELL_RECEPTOR_PATHWAY	0.0
EXTRACELLULAR_MATRIX_STRUCTURAL_CONSTITUENT	REGULATION_OF_PHOSPHORYLATION	0.00168154
BIOCARTA_THELPER_PATHWAY	POSITIVE_REGULATION_OF_CELL_CYCLE	0.00683
COLLAGEN	REACTOME_PLATELET_ACTIVATION	0.0
NETPATH_IL_3_PATHWAY_UP	REACTOME_NCAM1_INTERACTIONS	0.00021265
POSITIVE_REGULATION_OF_LYMPHOCYTE_ACTIVATION	REACTOME_CLASS_A1_RHODOPSIN_LIKE_RECEPTORS	0.00220736
EXTERNAL_SIDE_OF_PLASMA_MEMBRANE	ION_HOMEOSTASIS	0.0
AUXILIARY_TRANSPORT_PROTEIN_ACTIVITY	BIOCARTA_TOB1_PATHWAY	0.00761849
BIOCARTA_GRANULOCYTES_PATHWAY	POSITIVE_REGULATION_OF_IMMUNE_SYSTEM_PROCESS	0.00033598
KEGG_NATURAL_KILLER_CELL_MEDIATED_CYTOTOXICITY	REACTOME_FORMATION_OF_PLATELET_PLUG	0.0
KEGG_FOCAL_ADHESION	REACTOME_GENERATION_OF_SECOND_MESSENGER_MOLECULES	0.0003648
CHEMICAL_HOMEOSTASIS	REACTOME_TCR_SIGNALING	0.0
KEGG_CHEMOKINE_SIGNALING_PATHWAY	KEGG_RIG_I_LIKE_RECEPTOR_SIGNALING_PATHWAY	0.00072928
REACTOME_INITIAL_TRIGGERING_OF_COMPLEMENT	REGULATION_OF_LYMPHOCYTE_ACTIVATION	0.00527862
REACTOME_SIGNALING_BY_PDGF	REGULATION_OF_I_KAPPAB_KINASE_NF_KAPPAB_CASCADE	0.00243278
NEUROTRANSMITTER_BINDING	T_CELL_ACTIVATION	0.00690838
KEGG_PRIMARY_IMMUNODEFICIENCY	MUSCLE_CELL_DIFFERENTIATION	0.00583561
BIOCARTA_TOB1_PATHWAY	REGULATION_OF_I_KAPPAB_KINASE_NF_KAPPAB_CASCADE	5.324e-05
KEGG_FOCAL_ADHESION	T_CELL_PROLIFERATION	0.0
COLLAGEN	CYTOKINE_ACTIVITY	2.22e-06
KEGG_TOLL_LIKE_RECEPTOR_SIGNALING_PATHWAY	LOCOMOTORY_BEHAVIOR	0.0
LYMPHOCYTE_ACTIVATION	POSITIVE_REGULATION_OF_T_CELL_ACTIVATION	0.0
POSITIVE_REGULATION_OF_MULTICELLULAR_ORGANISMAL_PROCESS	REACTOME_PLATELET_ADHESION_TO_EXPOSED_COLLAGEN	0.00229376
PROTEINACEOUS_EXTRACELLULAR_MATRIX	REGULATION_OF_IMMUNE_SYSTEM_PROCESS	0.0
EXTERNAL_SIDE_OF_PLASMA_MEMBRANE	NETPATH_IL_4_PATHWAY_DOWN	0.0
BIOCARTA_IL7_PATHWAY	KEGG_INTESTINAL_IMMUNE_NETWORK_FOR_IGA_PRODUCTION	0.00014588
LYMPHOCYTE_ACTIVATION	REACTOME_HEMOSTASIS	0.0
EXTRACELLULAR_MATRIX	REACTOME_PHOSPHORYLATION_OF_CD3_AND_TCR_ZETA_CHAINS	0.00520714
BEHAVIOR	BIOCARTA_ACE2_PATHWAY	0.0102828
NETPATH_IL_4_PATHWAY_UP	REACTOME_AXON_GUIDANCE	0.0
KEGG_AUTOIMMUNE_THYROID_DISEASE	T_CELL_PROLIFERATION	0.0
REGULATION_OF_RESPONSE_TO_STIMULUS	RESPONSE_TO_OTHER_ORGANISM	0.00103627
KEGG_RIG_I_LIKE_RECEPTOR_SIGNALING_PATHWAY	NETPATH_IL_1_PATHWAY_UP	0.03528363
BIOCARTA_GRANULOCYTES_PATHWAY	REACTOME_INTEGRIN_CELL_SURFACE_INTERACTIONS	0.0
MUSCLE_CELL_DIFFERENTIATION	REACTOME_GENERATION_OF_SECOND_MESSENGER_MOLECULES	0.00412947
BIOCARTA_TOB1_PATHWAY	POSITIVE_REGULATION_OF_T_CELL_ACTIVATION	0.0
DEFENSE_RESPONSE	LOCOMOTORY_BEHAVIOR	0.0
ION_HOMEOSTASIS	NETPATH_ID_PATHWAY_DOWN	0.0013197
KEGG_LEUKOCYTE_TRANSENDOTHELIAL_MIGRATION	REACTOME_PLATELET_ACTIVATION	0.0
EXTRACELLULAR_MATRIX	KEGG_ECM_RECEPTOR_INTERACTION	0.0
NETPATH_IL_2_PATHWAY_DOWN	REGULATION_OF_ANATOMICAL_STRUCTURE_MORPHOGENESIS	0.00010297
NETPATH_IL_5_PATHWAY_UP	REGULATION_OF_LYMPHOCYTE_ACTIVATION	0.00050191
CELL_ACTIVATION	REACTOME_PEPTIDE_LIGAND_BINDING_RECEPTORS	0.00021013
BIOCARTA_LAIR_PATHWAY	KEGG_AUTOIMMUNE_THYROID_DISEASE	0.00462248
CELL_MATURATION	EXTRACELLULAR_MATRIX_PART	0.00532947
BASEMENT_MEMBRANE	DEVELOPMENTAL_MATURATION	0.00508139
KEGG_GRAFT_VERSUS_HOST_DISEASE	ST_T_CELL_SIGNAL_TRANSDUCTION	0.008563
KEGG_ECM_RECEPTOR_INTERACTION	REACTOME_RNA_POLYMERASE_I_PROMOTER_OPENING	0.00447014
CHANNEL_REGULATOR_ACTIVITY	KEGG_LYSOSOME	0.00084031
IMMUNOLOGICAL_SYNAPSE	KEGG_CYTOSOLIC_DNA_SENSING_PATHWAY	0.00529465
CALCIUM_ION_TRANSPORT	REGULATION_OF_I_KAPPAB_KINASE_NF_KAPPAB_CASCADE	0.00477823
POSITIVE_REGULATION_OF_CELL_PROLIFERATION	REACTOME_TCR_SIGNALING	0.0
CALCIUM_ION_TRANSPORT	KEGG_T_CELL_RECEPTOR_SIGNALING_PATHWAY	0.0023078
POSITIVE_REGULATION_OF_MULTICELLULAR_ORGANISMAL_PROCESS	REACTOME_TCR_SIGNALING	0.0
POSITIVE_REGULATION_OF_CELL_PROLIFERATION	REACTOME_CELL_SURFACE_INTERACTIONS_AT_THE_VASCULAR_WALL	0.0
KEGG_NATURAL_KILLER_CELL_MEDIATED_CYTOTOXICITY	LYMPHOCYTE_ACTIVATION	0.0
BIOCARTA_TCYTOTOXIC_PATHWAY	KEGG_TOLL_LIKE_RECEPTOR_SIGNALING_PATHWAY	0.00453842
REACTOME_FORMATION_OF_PLATELET_PLUG	REACTOME_GENERATION_OF_SECOND_MESSENGER_MOLECULES	0.0
KEGG_TYPE_I_DIABETES_MELLITUS	NETPATH_IL_4_PATHWAY_DOWN	0.00221437
KEGG_T_CELL_RECEPTOR_SIGNALING_PATHWAY	POSITIVE_REGULATION_OF_MULTICELLULAR_ORGANISMAL_PROCESS	0.0
BIOCARTA_TOB1_PATHWAY	IMMUNE_RESPONSE	0.0
CELL_ACTIVATION	PROTEIN_DOMAIN_SPECIFIC_BINDING	0.0
MUSCLE_CELL_DIFFERENTIATION	NETPATH_IL_7_PATHWAY_DOWN	0.00464206
CHANNEL_REGULATOR_ACTIVITY	REACTOME_PD1_SIGNALING	0.00538514
NETPATH_IL_4_PATHWAY_DOWN	REACTOME_INITIAL_TRIGGERING_OF_COMPLEMENT	0.0061814
BIOCARTA_TCYTOTOXIC_PATHWAY	KEGG_LEISHMANIA_INFECTION	0.0
NETPATH_IL_2_PATHWAY_DOWN	REACTOME_AXON_GUIDANCE	0.0
NETPATH_KIT_RECEPTOR_PATHWAY_UP	POSITIVE_REGULATION_OF_MULTICELLULAR_ORGANISMAL_PROCESS	0.00018898
KEGG_MATURITY_ONSET_DIABETES_OF_THE_YOUNG	NETPATH_KIT_RECEPTOR_PATHWAY_UP	0.00443484
NETPATH_T_CELL_RECEPTOR_PATHWAY_DOWN	REACTOME_COSTIMULATION_BY_THE_CD28_FAMILY	0.01873303
BIOCARTA_LAIR_PATHWAY	REACTOME_CELL_SURFACE_INTERACTIONS_AT_THE_VASCULAR_WALL	0.0
REACTOME_IMMUNOREGULATORY_INTERACTIONS_BETWEEN_A_LYMPHOID_AND_A_NON_LYMPHOID_CELL	ST_T_CELL_SIGNAL_TRANSDUCTION	0.0
NETPATH_IL_1_PATHWAY_DOWN	REACTOME_NCAM1_INTERACTIONS	0.00123887
NETPATH_IL_2_PATHWAY_DOWN	REACTOME_INITIAL_TRIGGERING_OF_COMPLEMENT	0.00418437
KEGG_CHEMOKINE_SIGNALING_PATHWAY	KEGG_LYSOSOME	0.01003634
KEGG_SYSTEMIC_LUPUS_ERYTHEMATOSUS	NETPATH_ID_PATHWAY_DOWN	0.00323752
BEHAVIOR	KEGG_ECM_RECEPTOR_INTERACTION	0.0001874
IMMUNE_RESPONSE	KEGG_T_CELL_RECEPTOR_SIGNALING_PATHWAY	0.0
KEGG_TOLL_LIKE_RECEPTOR_SIGNALING_PATHWAY	STRUCTURAL_CONSTITUENT_OF_MUSCLE	0.01005117
CATION_HOMEOSTASIS	LYMPHOCYTE_ACTIVATION	0.0
BIOCARTA_THELPER_PATHWAY	KEGG_AUTOIMMUNE_THYROID_DISEASE	0.0
EXTRACELLULAR_MATRIX	REACTOME_PEPTIDE_LIGAND_BINDING_RECEPTORS	0.00027384
KEGG_RIG_I_LIKE_RECEPTOR_SIGNALING_PATHWAY	LOCOMOTORY_BEHAVIOR	0.00012085
KEGG_CYTOSOLIC_DNA_SENSING_PATHWAY	MUSCLE_CELL_DIFFERENTIATION	0.00519362
KEGG_TOLL_LIKE_RECEPTOR_SIGNALING_PATHWAY	T_CELL_ACTIVATION	0.00013592
BIOCARTA_CYTOKINE_PATHWAY	KEGG_LEUKOCYTE_TRANSENDOTHELIAL_MIGRATION	0.00758107
NETPATH_IL_2_PATHWAY_DOWN	NEUROPEPTIDE_BINDING	0.00518747
GABA_RECEPTOR_ACTIVITY	REACTOME_AXON_GUIDANCE	0.00384872
KEGG_NATURAL_KILLER_CELL_MEDIATED_CYTOTOXICITY	NETPATH_IL_7_PATHWAY_DOWN	0.00557059
REACTOME_TCR_SIGNALING	RESPONSE_TO_BIOTIC_STIMULUS	0.00031321
BIOCARTA_CTL_PATHWAY	KEGG_SMALL_CELL_LUNG_CANCER	0.00825286
NETPATH_IL_4_PATHWAY_DOWN	POSITIVE_REGULATION_OF_IMMUNE_SYSTEM_PROCESS	0.0015902
ION_HOMEOSTASIS	T_CELL_PROLIFERATION	6.94e-06
EXTRACELLULAR_MATRIX_PART	REACTOME_AXON_GUIDANCE	0.00041085
NETPATH_T_CELL_RECEPTOR_PATHWAY	REGULATION_OF_T_CELL_ACTIVATION	0.0
NETPATH_IL_2_PATHWAY_DOWN	T_CELL_PROLIFERATION	0.0
BIOCARTA_INFLAM_PATHWAY	REACTOME_AXON_GUIDANCE	0.00602519
REACTOME_INTEGRIN_CELL_SURFACE_INTERACTIONS	RESPONSE_TO_OTHER_ORGANISM	0.00050992
CHEMOKINE_ACTIVITY	NETPATH_NOTCH_PATHWAY_UP	0.00468875
KEGG_INTESTINAL_IMMUNE_NETWORK_FOR_IGA_PRODUCTION	RESPONSE_TO_VIRUS	0.00115311
BIOCARTA_INFLAM_PATHWAY	REACTOME_HEMOSTASIS	0.0
CHANNEL_REGULATOR_ACTIVITY	NETPATH_IL_2_PATHWAY_DOWN	0.00235853
BIOCARTA_IL7_PATHWAY	CATION_HOMEOSTASIS	0.0
REACTOME_SIGNALING_BY_PDGF	REACTOME_TRANSLOCATION_OF_ZAP70_TO_IMMUNOLOGICAL_SYNAPSE	0.0
EXTRACELLULAR_MATRIX_PART	REACTOME_COSTIMULATION_BY_THE_CD28_FAMILY	0.00141831
REACTOME_HEMOSTASIS	T_CELL_ACTIVATION	0.0
KEGG_TOLL_LIKE_RECEPTOR_SIGNALING_PATHWAY	NETPATH_IL_1_PATHWAY_UP	0.01713524
BIOCARTA_CYTOKINE_PATHWAY	NETPATH_ID_PATHWAY_DOWN	0.00637171
GABA_RECEPTOR_ACTIVITY	IMMUNE_RESPONSE	0.00386749
BIOCARTA_CYTOKINE_PATHWAY	ST_T_CELL_SIGNAL_TRANSDUCTION	0.0050298
NETPATH_IL_7_PATHWAY_DOWN	POSITIVE_REGULATION_OF_LYMPHOCYTE_ACTIVATION	0.00529585
KEGG_SYSTEMIC_LUPUS_ERYTHEMATOSUS	REGULATION_OF_I_KAPPAB_KINASE_NF_KAPPAB_CASCADE	0.01005548
KEGG_ALLOGRAFT_REJECTION	KEGG_NOD_LIKE_RECEPTOR_SIGNALING_PATHWAY	0.00549496
KEGG_NOD_LIKE_RECEPTOR_SIGNALING_PATHWAY	MUSCLE_CELL_DIFFERENTIATION	0.00648403
REACTOME_INITIAL_TRIGGERING_OF_COMPLEMENT	REGULATION_OF_PHOSPHORYLATION	0.00726692
POSITIVE_REGULATION_OF_LYMPHOCYTE_ACTIVATION	PROTEINACEOUS_EXTRACELLULAR_MATRIX	0.0
POSITIVE_REGULATION_OF_T_CELL_PROLIFERATION	REACTOME_SEMAPHORIN_INTERACTIONS	0.00037954
NEUROTRANSMITTER_BINDING	REGULATION_OF_T_CELL_ACTIVATION	0.00519531
BIOCARTA_TH1TH2_PATHWAY	POSITIVE_REGULATION_OF_IMMUNE_SYSTEM_PROCESS	0.00156628
BASEMENT_MEMBRANE	BIOCARTA_ACE2_PATHWAY	0.00140104
REACTOME_PD1_SIGNALING	RESPONSE_TO_OTHER_ORGANISM	0.0
BEHAVIOR	NETPATH_IL_6_PATHWAY_UP	2.443e-05
KEGG_CYTOKINE_CYTOKINE_RECEPTOR_INTERACTION	NETPATH_IL_3_PATHWAY_UP	0.0
KEGG_NATURAL_KILLER_CELL_MEDIATED_CYTOTOXICITY	REGULATION_OF_I_KAPPAB_KINASE_NF_KAPPAB_CASCADE	6.463e-05
REACTOME_NCAM1_INTERACTIONS	REGULATION_OF_IMMUNE_SYSTEM_PROCESS	0.00602957
REACTOME_G_ALPHA_I_SIGNALLING_EVENTS	REACTOME_PLATELET_ACTIVATION	8.347e-05
KEGG_ALLOGRAFT_REJECTION	POSITIVE_REGULATION_OF_CELL_CYCLE	0.00417162
BASEMENT_MEMBRANE	EXTRACELLULAR_MATRIX	0.0
KEGG_CYTOSOLIC_DNA_SENSING_PATHWAY	KEGG_T_CELL_RECEPTOR_SIGNALING_PATHWAY	0.04651578
BIOCARTA_TCRA_PATHWAY	KEGG_T_CELL_RECEPTOR_SIGNALING_PATHWAY	0.0
NETPATH_T_CELL_RECEPTOR_PATHWAY_DOWN	REACTOME_CLASS_A1_RHODOPSIN_LIKE_RECEPTORS	0.00361124
REACTOME_PD1_SIGNALING	REACTOME_PHOSPHORYLATION_OF_CD3_AND_TCR_ZETA_CHAINS	0.0
KEGG_LYSOSOME	REACTOME_CHEMOKINE_RECEPTORS_BIND_CHEMOKINES	0.00251237
KEGG_CYTOKINE_CYTOKINE_RECEPTOR_INTERACTION	KEGG_T_CELL_RECEPTOR_SIGNALING_PATHWAY	0.0
POSITIVE_REGULATION_OF_LYMPHOCYTE_ACTIVATION	REACTOME_PD1_SIGNALING	0.0
KEGG_CHEMOKINE_SIGNALING_PATHWAY	PROTEINACEOUS_EXTRACELLULAR_MATRIX	0.0
NETPATH_B_CELL_RECEPTOR_PATHWAY	POSITIVE_REGULATION_OF_CELL_PROLIFERATION	0.0
AUXILIARY_TRANSPORT_PROTEIN_ACTIVITY	NETPATH_T_CELL_RECEPTOR_PATHWAY_DOWN	0.00928359
BIOCARTA_CYTOKINE_PATHWAY	REGULATION_OF_I_KAPPAB_KINASE_NF_KAPPAB_CASCADE	0.00273398
EXTRACELLULAR_MATRIX	KEGG_ALLOGRAFT_REJECTION	0.00654269
EXTERNAL_SIDE_OF_PLASMA_MEMBRANE	NETPATH_EGFR1_PATHWAY_UP	0.00664093
BIOCARTA_AMI_PATHWAY	CATION_HOMEOSTASIS	0.01769457
BEHAVIOR	REACTOME_RNA_POLYMERASE_I_PROMOTER_OPENING	0.00702944
REACTOME_TCR_SIGNALING	RESPONSE_TO_OTHER_ORGANISM	0.0006401
KEGG_INTESTINAL_IMMUNE_NETWORK_FOR_IGA_PRODUCTION	REACTOME_PHOSPHORYLATION_OF_CD3_AND_TCR_ZETA_CHAINS	0.0029072
EXTERNAL_SIDE_OF_PLASMA_MEMBRANE	KEGG_NOD_LIKE_RECEPTOR_SIGNALING_PATHWAY	0.00136712
CELL_ACTIVATION	EXTRACELLULAR_MATRIX	0.0
POSITIVE_REGULATION_OF_MULTICELLULAR_ORGANISMAL_PROCESS	REACTOME_PHOSPHORYLATION_OF_CD3_AND_TCR_ZETA_CHAINS	0.0
POSITIVE_REGULATION_OF_T_CELL_ACTIVATION	REACTOME_DOWNSTREAM_TCR_SIGNALING	0.0
REACTOME_SIGNALING_BY_PDGF	RESPONSE_TO_VIRUS	0.0
REACTOME_DOWNSTREAM_TCR_SIGNALING	REGULATION_OF_LYMPHOCYTE_ACTIVATION	0.0
KEGG_INTESTINAL_IMMUNE_NETWORK_FOR_IGA_PRODUCTION	POSITIVE_REGULATION_OF_T_CELL_ACTIVATION	0.00279456
KEGG_NATURAL_KILLER_CELL_MEDIATED_CYTOTOXICITY	NETPATH_ID_PATHWAY_DOWN	0.00317161
KEGG_TYPE_I_DIABETES_MELLITUS	REACTOME_TCR_SIGNALING	0.0
KEGG_GRAFT_VERSUS_HOST_DISEASE	NETPATH_IL_4_PATHWAY_UP	0.00010033
REACTOME_G_ALPHA_I_SIGNALLING_EVENTS	REACTOME_TRANSLOCATION_OF_ZAP70_TO_IMMUNOLOGICAL_SYNAPSE	0.00210243
BIOCARTA_LAIR_PATHWAY	BIOCARTA_THELPER_PATHWAY	0.00113179
BIOCARTA_AMI_PATHWAY	REACTOME_IMMUNOREGULATORY_INTERACTIONS_BETWEEN_A_LYMPHOID_AND_A_NON_LYMPHOID_CELL	0.00381506
EXTRACELLULAR_MATRIX_STRUCTURAL_CONSTITUENT	PROTEINACEOUS_EXTRACELLULAR_MATRIX	0.00017376
KEGG_NATURAL_KILLER_CELL_MEDIATED_CYTOTOXICITY	T_CELL_ACTIVATION	0.0
BIOCARTA_GRANULOCYTES_PATHWAY	NETPATH_T_CELL_RECEPTOR_PATHWAY	0.0
KEGG_NOD_LIKE_RECEPTOR_SIGNALING_PATHWAY	REACTOME_PHOSPHORYLATION_OF_CD3_AND_TCR_ZETA_CHAINS	0.00137732
KEGG_SMALL_CELL_LUNG_CANCER	REACTOME_IMMUNOREGULATORY_INTERACTIONS_BETWEEN_A_LYMPHOID_AND_A_NON_LYMPHOID_CELL	0.0
NETPATH_B_CELL_RECEPTOR_PATHWAY	REGULATION_OF_RESPONSE_TO_STIMULUS	0.0
KEGG_FOCAL_ADHESION	REACTOME_PROTEOLYTIC_CLEAVAGE_OF_SNARE_COMPLEX_PROTEINS	0.00155945
BIOCARTA_CTL_PATHWAY	ST_T_CELL_SIGNAL_TRANSDUCTION	0.0
REACTOME_PD1_SIGNALING	REGULATION_OF_LYMPHOCYTE_ACTIVATION	0.0
KEGG_MATURITY_ONSET_DIABETES_OF_THE_YOUNG	ST_T_CELL_SIGNAL_TRANSDUCTION	0.00342432
BASEMENT_MEMBRANE	KEGG_NATURAL_KILLER_CELL_MEDIATED_CYTOTOXICITY	0.00152357
NETPATH_B_CELL_RECEPTOR_PATHWAY_DOWN	ST_T_CELL_SIGNAL_TRANSDUCTION	0.0
CELLULAR_DEFENSE_RESPONSE	EXTERNAL_SIDE_OF_PLASMA_MEMBRANE	0.00041766
BIOCARTA_ACE2_PATHWAY	BIOCARTA_IL17_PATHWAY	0.00542028
CARBOXYPEPTIDASE_ACTIVITY	T_CELL_ACTIVATION	0.00441391
KEGG_TOLL_LIKE_RECEPTOR_SIGNALING_PATHWAY	NETPATH_IL_4_PATHWAY_UP	0.00145188
KEGG_SYSTEMIC_LUPUS_ERYTHEMATOSUS	NETPATH_IL_1_PATHWAY_DOWN	0.01845298
LEUKOCYTE_ACTIVATION	POSITIVE_REGULATION_OF_CELL_PROLIFERATION	0.0
NETPATH_IL_4_PATHWAY_DOWN	POSITIVE_REGULATION_OF_T_CELL_PROLIFERATION	0.00619102
BIOCARTA_IL17_PATHWAY	NETPATH_IL_1_PATHWAY_UP	0.0052013
DEVELOPMENTAL_MATURATION	KEGG_CHEMOKINE_SIGNALING_PATHWAY	0.00690661
KEGG_NATURAL_KILLER_CELL_MEDIATED_CYTOTOXICITY	POSITIVE_REGULATION_OF_IMMUNE_SYSTEM_PROCESS	0.0
POSITIVE_REGULATION_OF_T_CELL_PROLIFERATION	REACTOME_FORMATION_OF_PLATELET_PLUG	0.0
BIOCARTA_IL7_PATHWAY	NETPATH_IL_2_PATHWAY_DOWN	0.0
POSITIVE_REGULATION_OF_CELL_PROLIFERATION	REGULATION_OF_PHOSPHORYLATION	0.0
KEGG_RIG_I_LIKE_RECEPTOR_SIGNALING_PATHWAY	REACTOME_RNA_POLYMERASE_I_PROMOTER_OPENING	0.00821152
KEGG_ECM_RECEPTOR_INTERACTION	KEGG_GRAFT_VERSUS_HOST_DISEASE	0.00620705
NETPATH_IL_4_PATHWAY_UP	REACTOME_RNA_POLYMERASE_I_PROMOTER_OPENING	0.01136902
KEGG_GRAFT_VERSUS_HOST_DISEASE	LEUKOCYTE_ACTIVATION	0.0
KEGG_ALLOGRAFT_REJECTION	POSITIVE_REGULATION_OF_T_CELL_ACTIVATION	0.0
BIOCARTA_THELPER_PATHWAY	T_CELL_ACTIVATION	0.0
KEGG_CHEMOKINE_SIGNALING_PATHWAY	NETPATH_IL_7_PATHWAY_DOWN	0.00031443
POSITIVE_REGULATION_OF_IMMUNE_SYSTEM_PROCESS	REACTOME_SIGNALING_BY_PDGF	0.0
REACTOME_INTEGRIN_CELL_SURFACE_INTERACTIONS	REGULATION_OF_RESPONSE_TO_STIMULUS	0.00036782
EXTERNAL_SIDE_OF_PLASMA_MEMBRANE	REGULATION_OF_PHOSPHORYLATION	0.00025156
BIOCARTA_INFLAM_PATHWAY	REACTOME_SEMAPHORIN_INTERACTIONS	0.00483996
NETPATH_IL_4_PATHWAY_UP	REGULATION_OF_I_KAPPAB_KINASE_NF_KAPPAB_CASCADE	0.00215452
BIOCARTA_NO2IL12_PATHWAY	KEGG_CELL_ADHESION_MOLECULES_CAMS	0.0
KEGG_CYTOSOLIC_DNA_SENSING_PATHWAY	REACTOME_DOWNSTREAM_TCR_SIGNALING	0.00140054
KEGG_SYSTEMIC_LUPUS_ERYTHEMATOSUS	STRUCTURAL_CONSTITUENT_OF_MUSCLE	0.00818938
KEGG_GRAFT_VERSUS_HOST_DISEASE	KEGG_LEUKOCYTE_TRANSENDOTHELIAL_MIGRATION	0.00586029
IMMUNE_RESPONSE	REACTOME_SEMAPHORIN_INTERACTIONS	0.0
REGULATION_OF_LYMPHOCYTE_ACTIVATION	REGULATION_OF_PHOSPHORYLATION	0.00014057
KEGG_T_CELL_RECEPTOR_SIGNALING_PATHWAY	REGULATION_OF_T_CELL_ACTIVATION	0.0
CHEMOKINE_RECEPTOR_BINDING	NETPATH_IL_4_PATHWAY_DOWN	0.00725935
CELLULAR_CATION_HOMEOSTASIS	REGULATION_OF_RESPONSE_TO_STIMULUS	0.0
BIOCARTA_AMI_PATHWAY	NETPATH_T_CELL_RECEPTOR_PATHWAY	0.00150269
KEGG_VIRAL_MYOCARDITIS	REGULATION_OF_IMMUNE_SYSTEM_PROCESS	0.0
NETPATH_B_CELL_RECEPTOR_PATHWAY	NETPATH_IL_1_PATHWAY_DOWN	0.0
NETPATH_IL_7_PATHWAY_DOWN	POSITIVE_REGULATION_OF_IMMUNE_SYSTEM_PROCESS	0.00386832
CELLULAR_CATION_HOMEOSTASIS	REACTOME_COLLAGEN_MEDIATED_ACTIVATION_CASCADE	0.00018892
CHEMICAL_HOMEOSTASIS	EXTERNAL_SIDE_OF_PLASMA_MEMBRANE	0.0
IMMUNE_RESPONSE	REGULATION_OF_RESPONSE_TO_STIMULUS	0.00091757
REACTOME_INITIAL_TRIGGERING_OF_COMPLEMENT	REACTOME_INTEGRIN_CELL_SURFACE_INTERACTIONS	0.00606067
BIOCARTA_TCRA_PATHWAY	REACTOME_CHEMOKINE_RECEPTORS_BIND_CHEMOKINES	0.00178776
BIOCARTA_IL17_PATHWAY	T_CELL_PROLIFERATION	0.0
CALCIUM_ION_TRANSPORT	PROTEIN_DOMAIN_SPECIFIC_BINDING	0.00590324
POSITIVE_REGULATION_OF_MULTICELLULAR_ORGANISMAL_PROCESS	REACTOME_RNA_POLYMERASE_I_PROMOTER_OPENING	0.0053116
CALCIUM_ION_TRANSPORT	REACTOME_SEMAPHORIN_INTERACTIONS	0.00607231
NETPATH_IL_7_PATHWAY_DOWN	REGULATION_OF_IMMUNE_SYSTEM_PROCESS	0.00224706
BIOCARTA_GRANULOCYTES_PATHWAY	G_PROTEIN_COUPLED_RECEPTOR_BINDING	0.00306662
EXTRACELLULAR_MATRIX_PART	NETPATH_T_CELL_RECEPTOR_PATHWAY	0.00048322
REACTOME_PHOSPHORYLATION_OF_CD3_AND_TCR_ZETA_CHAINS	REACTOME_PLATELET_ADHESION_TO_EXPOSED_COLLAGEN	0.00633253
BEHAVIOR	BIOCARTA_TCRA_PATHWAY	0.0
DEFENSE_RESPONSE	KEGG_ASTHMA	0.00674297
BIOCARTA_THELPER_PATHWAY	REACTOME_CHEMOKINE_RECEPTORS_BIND_CHEMOKINES	0.00210589
KEGG_RIG_I_LIKE_RECEPTOR_SIGNALING_PATHWAY	POSITIVE_REGULATION_OF_CELL_PROLIFERATION	0.00176221
EXTRACELLULAR_MATRIX_STRUCTURAL_CONSTITUENT	ION_HOMEOSTASIS	0.00834243
CHEMOKINE_ACTIVITY	KEGG_LYSOSOME	0.0017135
KEGG_ANTIGEN_PROCESSING_AND_PRESENTATION	REACTOME_CELL_SURFACE_INTERACTIONS_AT_THE_VASCULAR_WALL	0.00573686
GABA_RECEPTOR_ACTIVITY	KEGG_NATURAL_KILLER_CELL_MEDIATED_CYTOTOXICITY	0.00299382
REACTOME_INTEGRIN_CELL_SURFACE_INTERACTIONS	REACTOME_P2Y_RECEPTORS	0.00740139
KEGG_TOLL_LIKE_RECEPTOR_SIGNALING_PATHWAY	NETPATH_IL_5_PATHWAY_UP	0.02102917
CATION_HOMEOSTASIS	NEUROTRANSMITTER_BINDING	0.00626698
KEGG_ALLOGRAFT_REJECTION	REGULATION_OF_T_CELL_ACTIVATION	0.0
GABA_RECEPTOR_ACTIVITY	KEGG_LEUKOCYTE_TRANSENDOTHELIAL_MIGRATION	0.00223235
NETPATH_IL_1_PATHWAY_UP	POSITIVE_REGULATION_OF_CELL_PROLIFERATION	0.00814943
EXTRACELLULAR_MATRIX_PART	NETPATH_T_CELL_RECEPTOR_PATHWAY_DOWN	0.00246011
CORUM_55S_RIBOSOME,_MITOCHONDRIAL	REACTOME_HEMOSTASIS	0.00560403
NETPATH_KIT_RECEPTOR_PATHWAY_UP	REGULATION_OF_LYMPHOCYTE_ACTIVATION	0.00016335
BIOCARTA_CYTOKINE_PATHWAY	BIOCARTA_LAIR_PATHWAY	0.0062431
BIOCARTA_CTLA4_PATHWAY	REACTOME_PLATELET_ADHESION_TO_EXPOSED_COLLAGEN	0.00608944
POSITIVE_REGULATION_OF_T_CELL_ACTIVATION	REGULATION_OF_IMMUNE_SYSTEM_PROCESS	0.0
MUSCLE_CELL_DIFFERENTIATION	NETPATH_IL_2_PATHWAY_DOWN	0.01086331
BIOCARTA_TH1TH2_PATHWAY	KEGG_VIRAL_MYOCARDITIS	0.00112303
NETPATH_IL_1_PATHWAY_DOWN	POSITIVE_REGULATION_OF_CELL_CYCLE	0.00187112
CALCIUM_ION_TRANSPORT	KEGG_VIRAL_MYOCARDITIS	0.00171959
NETPATH_IL_1_PATHWAY_UP	REACTOME_CHEMOKINE_RECEPTORS_BIND_CHEMOKINES	0.01447197
NETPATH_IL_5_PATHWAY_UP	REACTOME_INTEGRIN_CELL_SURFACE_INTERACTIONS	0.0
BIOCARTA_CYTOKINE_PATHWAY	POSITIVE_REGULATION_OF_CELL_CYCLE	0.00501302
KEGG_NATURAL_KILLER_CELL_MEDIATED_CYTOTOXICITY	REACTOME_TRANSLOCATION_OF_ZAP70_TO_IMMUNOLOGICAL_SYNAPSE	0.0
KEGG_HEMATOPOIETIC_CELL_LINEAGE	NETPATH_B_CELL_RECEPTOR_PATHWAY_DOWN	0.0
LOCOMOTORY_BEHAVIOR	REACTOME_G_ALPHA_I_SIGNALLING_EVENTS	0.00685587
BIOCARTA_INFLAM_PATHWAY	REACTOME_SIGNALING_BY_PDGF	0.00081055
CELL_ACTIVATION	CHEMOKINE_RECEPTOR_BINDING	0.00304623
KEGG_LEISHMANIA_INFECTION	REACTOME_CHEMOKINE_RECEPTORS_BIND_CHEMOKINES	0.00012528
CALCIUM_ION_TRANSPORT	NETPATH_KIT_RECEPTOR_PATHWAY_UP	0.00132512
BIOCARTA_CTLA4_PATHWAY	REACTOME_AXON_GUIDANCE	0.0
EXTERNAL_SIDE_OF_PLASMA_MEMBRANE	REGULATION_OF_ANATOMICAL_STRUCTURE_MORPHOGENESIS	0.0014292
MUSCLE_CELL_DIFFERENTIATION	REACTOME_CELL_SURFACE_INTERACTIONS_AT_THE_VASCULAR_WALL	0.01335731
BIOCARTA_THELPER_PATHWAY	CHEMOKINE_ACTIVITY	0.00412213
LEUKOCYTE_ACTIVATION	NETPATH_IL_2_PATHWAY_DOWN	0.0
CORUM_55S_RIBOSOME,_MITOCHONDRIAL	KEGG_SMALL_CELL_LUNG_CANCER	0.00593552
BIOCARTA_TCYTOTOXIC_PATHWAY	KEGG_TYPE_I_DIABETES_MELLITUS	0.0
NETPATH_B_CELL_RECEPTOR_PATHWAY	NETPATH_T_CELL_RECEPTOR_PATHWAY	0.0
BIOCARTA_IL7_PATHWAY	REGULATION_OF_PHOSPHORYLATION	0.00118691
PROTEIN_DOMAIN_SPECIFIC_BINDING	REACTOME_CELL_SURFACE_INTERACTIONS_AT_THE_VASCULAR_WALL	0.0
REACTOME_CLASS_A1_RHODOPSIN_LIKE_RECEPTORS	REACTOME_HEMOSTASIS	0.0
KEGG_FOCAL_ADHESION	NETPATH_IL_4_PATHWAY_UP	0.0
BIOCARTA_TCRA_PATHWAY	KEGG_ALLOGRAFT_REJECTION	0.0
KEGG_CELL_ADHESION_MOLECULES_CAMS	LYMPHOCYTE_ACTIVATION	0.0
CHEMOKINE_RECEPTOR_BINDING	KEGG_LEUKOCYTE_TRANSENDOTHELIAL_MIGRATION	0.00891945
BIOCARTA_IL7_PATHWAY	REACTOME_COLLAGEN_MEDIATED_ACTIVATION_CASCADE	3.7e-07
BIOCARTA_TOB1_PATHWAY	EXTRACELLULAR_MATRIX_PART	0.00614688
BIOCARTA_NO2IL12_PATHWAY	CELL_ACTIVATION	0.0
CELL_ACTIVATION	PROTEINACEOUS_EXTRACELLULAR_MATRIX	5.602e-05
CHEMOKINE_ACTIVITY	KEGG_LEISHMANIA_INFECTION	0.00485743
KEGG_SYSTEMIC_LUPUS_ERYTHEMATOSUS	RESPONSE_TO_VIRUS	0.00761042
BIOCARTA_TH1TH2_PATHWAY	REACTOME_GENERATION_OF_SECOND_MESSENGER_MOLECULES	0.00083362
BIOCARTA_TH1TH2_PATHWAY	NETPATH_B_CELL_RECEPTOR_PATHWAY	0.01012681
KEGG_ASTHMA	KEGG_CYTOKINE_CYTOKINE_RECEPTOR_INTERACTION	0.01515975
BIOCARTA_INFLAM_PATHWAY	REACTOME_NCAM1_INTERACTIONS	0.00400471
KEGG_PRIMARY_IMMUNODEFICIENCY	REACTOME_GENERATION_OF_SECOND_MESSENGER_MOLECULES	0.0
KEGG_LEISHMANIA_INFECTION	NETPATH_T_CELL_RECEPTOR_PATHWAY	0.0
KEGG_CHEMOKINE_SIGNALING_PATHWAY	REGULATION_OF_IMMUNE_SYSTEM_PROCESS	0.0
KEGG_CYTOSOLIC_DNA_SENSING_PATHWAY	NETPATH_KIT_RECEPTOR_PATHWAY_UP	0.0
CHEMICAL_HOMEOSTASIS	KEGG_LEUKOCYTE_TRANSENDOTHELIAL_MIGRATION	0.0
BIOCARTA_IL7_PATHWAY	REACTOME_IMMUNOREGULATORY_INTERACTIONS_BETWEEN_A_LYMPHOID_AND_A_NON_LYMPHOID_CELL	0.0
G_PROTEIN_COUPLED_RECEPTOR_BINDING	NETPATH_IL_2_PATHWAY_DOWN	0.0
KEGG_RIG_I_LIKE_RECEPTOR_SIGNALING_PATHWAY	REACTOME_TCR_SIGNALING	0.00047478
REGULATION_OF_PHOSPHORYLATION	T_CELL_PROLIFERATION	0.00038935
KEGG_ANTIGEN_PROCESSING_AND_PRESENTATION	NETPATH_IL_3_PATHWAY_UP	0.0093068
KEGG_ALLOGRAFT_REJECTION	NETPATH_KIT_RECEPTOR_PATHWAY_UP	0.00083899
EXTRACELLULAR_MATRIX	REACTOME_FORMATION_OF_PLATELET_PLUG	0.0
KEGG_MATURITY_ONSET_DIABETES_OF_THE_YOUNG	REACTOME_DOWNSTREAM_TCR_SIGNALING	0.00701268
REACTOME_IMMUNOREGULATORY_INTERACTIONS_BETWEEN_A_LYMPHOID_AND_A_NON_LYMPHOID_CELL	REACTOME_INTEGRIN_CELL_SURFACE_INTERACTIONS	0.0
IMMUNOLOGICAL_SYNAPSE	POSITIVE_REGULATION_OF_T_CELL_PROLIFERATION	7.689e-05
KEGG_NATURAL_KILLER_CELL_MEDIATED_CYTOTOXICITY	REACTOME_CELL_SURFACE_INTERACTIONS_AT_THE_VASCULAR_WALL	0.0
REGULATION_OF_ANATOMICAL_STRUCTURE_MORPHOGENESIS	ST_T_CELL_SIGNAL_TRANSDUCTION	0.00225054
REGULATION_OF_T_CELL_ACTIVATION	T_CELL_ACTIVATION	0.00022512
KEGG_NOD_LIKE_RECEPTOR_SIGNALING_PATHWAY	REACTOME_FORMATION_OF_PLATELET_PLUG	7.28e-06
BEHAVIOR	KEGG_PRIMARY_IMMUNODEFICIENCY	0.00019638
PROTEIN_DOMAIN_SPECIFIC_BINDING	REACTOME_AXON_GUIDANCE	0.0
KEGG_SMALL_CELL_LUNG_CANCER	REACTOME_AXON_GUIDANCE	0.0
REACTOME_AXON_GUIDANCE	RESPONSE_TO_BIOTIC_STIMULUS	0.0
KEGG_ALLOGRAFT_REJECTION	REGULATION_OF_IMMUNE_SYSTEM_PROCESS	0.0
KEGG_GRAFT_VERSUS_HOST_DISEASE	REGULATION_OF_PHOSPHORYLATION	0.00595579
BIOCARTA_IL17_PATHWAY	CHANNEL_REGULATOR_ACTIVITY	0.00469412
NETPATH_EGFR1_PATHWAY_UP	REACTOME_IMMUNOREGULATORY_INTERACTIONS_BETWEEN_A_LYMPHOID_AND_A_NON_LYMPHOID_CELL	0.0
RESPONSE_TO_BIOTIC_STIMULUS	STRUCTURAL_CONSTITUENT_OF_MUSCLE	0.00566915
BIOCARTA_TH1TH2_PATHWAY	KEGG_AUTOIMMUNE_THYROID_DISEASE	0.00124567
BIOCARTA_THELPER_PATHWAY	NETPATH_T_CELL_RECEPTOR_PATHWAY	0.0
BIOCARTA_TCRA_PATHWAY	POSITIVE_REGULATION_OF_CELL_PROLIFERATION	0.0
CELL_MATURATION	NETPATH_B_CELL_RECEPTOR_PATHWAY	0.01104109
REACTOME_COSTIMULATION_BY_THE_CD28_FAMILY	REACTOME_PLATELET_ACTIVATION	0.0
CHEMICAL_HOMEOSTASIS	REGULATION_OF_T_CELL_ACTIVATION	0.00049652
CELLULAR_CATION_HOMEOSTASIS	REACTOME_CLASS_A1_RHODOPSIN_LIKE_RECEPTORS	0.0
BIOCARTA_THELPER_PATHWAY	LYMPHOCYTE_ACTIVATION	0.0
EXTERNAL_SIDE_OF_PLASMA_MEMBRANE	RESPONSE_TO_BIOTIC_STIMULUS	0.00027448
KEGG_HEMATOPOIETIC_CELL_LINEAGE	REACTOME_TRANSLOCATION_OF_ZAP70_TO_IMMUNOLOGICAL_SYNAPSE	0.0
BIOCARTA_AMI_PATHWAY	KEGG_NATURAL_KILLER_CELL_MEDIATED_CYTOTOXICITY	0.0036643
CALCIUM_ION_TRANSPORT	REACTOME_TCR_SIGNALING	0.00391227
KEGG_VIRAL_MYOCARDITIS	REACTOME_SIGNALING_BY_PDGF	0.0
KEGG_ECM_RECEPTOR_INTERACTION	NETPATH_B_CELL_RECEPTOR_PATHWAY_DOWN	0.0
BIOCARTA_LAIR_PATHWAY	POSITIVE_REGULATION_OF_T_CELL_ACTIVATION	0.00106115
BIOCARTA_LAIR_PATHWAY	POSITIVE_REGULATION_OF_IMMUNE_SYSTEM_PROCESS	0.00065778
BIOCARTA_ACE2_PATHWAY	CYTOKINE_ACTIVITY	3.368e-05
KEGG_AUTOIMMUNE_THYROID_DISEASE	STRUCTURAL_CONSTITUENT_OF_MUSCLE	0.00379376
BIOCARTA_NO2IL12_PATHWAY	REACTOME_AXON_GUIDANCE	7.047e-05
CHANNEL_REGULATOR_ACTIVITY	NETPATH_IL_5_PATHWAY_UP	0.00687105
AUXILIARY_TRANSPORT_PROTEIN_ACTIVITY	REGULATION_OF_T_CELL_ACTIVATION	0.0049754
DEVELOPMENTAL_MATURATION	REACTOME_COLLAGEN_MEDIATED_ACTIVATION_CASCADE	0.00392656
BIOCARTA_NO2IL12_PATHWAY	BIOCARTA_TOB1_PATHWAY	0.0
NETPATH_EGFR1_PATHWAY_UP	NETPATH_KIT_RECEPTOR_PATHWAY_UP	0.0
BIOCARTA_AMI_PATHWAY	BIOCARTA_THELPER_PATHWAY	0.00481663
NETPATH_T_CELL_RECEPTOR_PATHWAY_DOWN	REACTOME_FORMATION_OF_PLATELET_PLUG	0.0
KEGG_PRIMARY_IMMUNODEFICIENCY	LOCOMOTORY_BEHAVIOR	0.0
REACTOME_P2Y_RECEPTORS	REACTOME_PLATELET_ACTIVATION	0.00721383
KEGG_ASTHMA	NETPATH_IL_5_PATHWAY_UP	0.00613516
KEGG_CHEMOKINE_SIGNALING_PATHWAY	REGULATION_OF_T_CELL_ACTIVATION	0.0
ION_HOMEOSTASIS	REACTOME_NCAM1_INTERACTIONS	0.01360534
BASEMENT_MEMBRANE	KEGG_HEMATOPOIETIC_CELL_LINEAGE	8.655e-05
AUXILIARY_TRANSPORT_PROTEIN_ACTIVITY	MUSCLE_CELL_DIFFERENTIATION	0.00660313
MUSCLE_CELL_DIFFERENTIATION	POSITIVE_REGULATION_OF_T_CELL_ACTIVATION	0.00505514
NETPATH_B_CELL_RECEPTOR_PATHWAY	NEUROPEPTIDE_BINDING	0.00572136
REACTOME_IMMUNOREGULATORY_INTERACTIONS_BETWEEN_A_LYMPHOID_AND_A_NON_LYMPHOID_CELL	REGULATION_OF_LYMPHOCYTE_ACTIVATION	0.0
IMMUNOLOGICAL_SYNAPSE	KEGG_LEUKOCYTE_TRANSENDOTHELIAL_MIGRATION	0.0
KEGG_ALLOGRAFT_REJECTION	REACTOME_IMMUNOREGULATORY_INTERACTIONS_BETWEEN_A_LYMPHOID_AND_A_NON_LYMPHOID_CELL	0.0
NETPATH_IL_3_PATHWAY_UP	REACTOME_GENERATION_OF_SECOND_MESSENGER_MOLECULES	0.00061858
POSITIVE_REGULATION_OF_IMMUNE_SYSTEM_PROCESS	ST_T_CELL_SIGNAL_TRANSDUCTION	0.0
BIOCARTA_IL17_PATHWAY	NETPATH_B_CELL_RECEPTOR_PATHWAY	0.0
BIOCARTA_ACE2_PATHWAY	KEGG_NOD_LIKE_RECEPTOR_SIGNALING_PATHWAY	0.00495995
NETPATH_IL_7_PATHWAY_DOWN	REACTOME_CLASS_A1_RHODOPSIN_LIKE_RECEPTORS	0.00183597
EXTRACELLULAR_MATRIX_PART	NETPATH_EGFR1_PATHWAY_UP	0.00013231
CHEMICAL_HOMEOSTASIS	NETPATH_B_CELL_RECEPTOR_PATHWAY	0.0
BIOCARTA_IL17_PATHWAY	KEGG_NOD_LIKE_RECEPTOR_SIGNALING_PATHWAY	0.00486476
CHEMOKINE_RECEPTOR_BINDING	EXTRACELLULAR_MATRIX	5.076e-05
CHEMICAL_HOMEOSTASIS	POSITIVE_REGULATION_OF_T_CELL_ACTIVATION	7.098e-05
EXTERNAL_SIDE_OF_PLASMA_MEMBRANE	REACTOME_PLATELET_ADHESION_TO_EXPOSED_COLLAGEN	0.00635791
BEHAVIOR	KEGG_TOLL_LIKE_RECEPTOR_SIGNALING_PATHWAY	0.0
EXTRACELLULAR_MATRIX	REACTOME_DOWNSTREAM_TCR_SIGNALING	0.00493751
LEUKOCYTE_ACTIVATION	POSITIVE_REGULATION_OF_MULTICELLULAR_ORGANISMAL_PROCESS	0.0
KEGG_ALLOGRAFT_REJECTION	POSITIVE_REGULATION_OF_IMMUNE_SYSTEM_PROCESS	0.0
EXTRACELLULAR_MATRIX_PART	NETPATH_IL_4_PATHWAY_DOWN	0.00097546
BIOCARTA_TH1TH2_PATHWAY	KEGG_LEUKOCYTE_TRANSENDOTHELIAL_MIGRATION	0.00631155
NETPATH_EGFR1_PATHWAY_UP	REGULATION_OF_PHOSPHORYLATION	0.00063993
BIOCARTA_ACE2_PATHWAY	REACTOME_CELL_SURFACE_INTERACTIONS_AT_THE_VASCULAR_WALL	0.00307084
CYTOKINE_ACTIVITY	KEGG_FOCAL_ADHESION	0.0
POSITIVE_REGULATION_OF_CELL_CYCLE	T_CELL_PROLIFERATION	0.00342799
LYMPHOCYTE_ACTIVATION	REACTOME_TCR_SIGNALING	0.0
BIOCARTA_ACE2_PATHWAY	LOCOMOTORY_BEHAVIOR	0.00787533
KEGG_NOD_LIKE_RECEPTOR_SIGNALING_PATHWAY	RESPONSE_TO_VIRUS	0.00027803
CHANNEL_REGULATOR_ACTIVITY	T_CELL_ACTIVATION	0.00573164
BASEMENT_MEMBRANE	KEGG_ANTIGEN_PROCESSING_AND_PRESENTATION	0.0055783
KEGG_TYPE_I_DIABETES_MELLITUS	REACTOME_HEMOSTASIS	0.01775891
CORUM_55S_RIBOSOME,_MITOCHONDRIAL	KEGG_NATURAL_KILLER_CELL_MEDIATED_CYTOTOXICITY	0.00604168
BIOCARTA_GRANULOCYTES_PATHWAY	REACTOME_CELL_SURFACE_INTERACTIONS_AT_THE_VASCULAR_WALL	0.0
DEVELOPMENTAL_MATURATION	KEGG_HEMATOPOIETIC_CELL_LINEAGE	0.00650081
AUXILIARY_TRANSPORT_PROTEIN_ACTIVITY	REGULATION_OF_ANATOMICAL_STRUCTURE_MORPHOGENESIS	0.00474354
KEGG_INTESTINAL_IMMUNE_NETWORK_FOR_IGA_PRODUCTION	LOCOMOTORY_BEHAVIOR	1.909e-05
KEGG_TYPE_I_DIABETES_MELLITUS	T_CELL_ACTIVATION	0.0
KEGG_PRIMARY_IMMUNODEFICIENCY	NETPATH_EGFR1_PATHWAY_UP	0.00301206
BASEMENT_MEMBRANE	KEGG_GRAFT_VERSUS_HOST_DISEASE	0.0062191
KEGG_HEMATOPOIETIC_CELL_LINEAGE	REACTOME_PLATELET_ADHESION_TO_EXPOSED_COLLAGEN	0.0
BIOCARTA_INFLAM_PATHWAY	KEGG_CYTOSOLIC_DNA_SENSING_PATHWAY	0.00583798
KEGG_LEUKOCYTE_TRANSENDOTHELIAL_MIGRATION	NEUROTRANSMITTER_BINDING	0.00982927
REGULATION_OF_RESPONSE_TO_STIMULUS	ST_T_CELL_SIGNAL_TRANSDUCTION	0.0
BIOCARTA_IL17_PATHWAY	KEGG_ASTHMA	0.00472948
REACTOME_TCR_SIGNALING	REGULATION_OF_PHOSPHORYLATION	0.00197557
BIOCARTA_NO2IL12_PATHWAY	KEGG_FOCAL_ADHESION	0.0281601
LOCOMOTORY_BEHAVIOR	REACTOME_INTEGRIN_CELL_SURFACE_INTERACTIONS	0.0
REACTOME_PEPTIDE_LIGAND_BINDING_RECEPTORS	ST_T_CELL_SIGNAL_TRANSDUCTION	0.00056338
KEGG_CHEMOKINE_SIGNALING_PATHWAY	POSITIVE_REGULATION_OF_T_CELL_ACTIVATION	0.0
KEGG_FOCAL_ADHESION	REACTOME_BOTULINUM_NEUROTOXICITY	0.00104922
BIOCARTA_THELPER_PATHWAY	REACTOME_PEPTIDE_LIGAND_BINDING_RECEPTORS	0.00319377
KEGG_ECM_RECEPTOR_INTERACTION	LYMPHOCYTE_ACTIVATION	0.0
NETPATH_B_CELL_RECEPTOR_PATHWAY	REACTOME_INITIAL_TRIGGERING_OF_COMPLEMENT	0.01080128
CHANNEL_REGULATOR_ACTIVITY	NETPATH_IL_1_PATHWAY_UP	0.00569278
BIOCARTA_CTL_PATHWAY	POSITIVE_REGULATION_OF_CELL_PROLIFERATION	0.0
POSITIVE_REGULATION_OF_T_CELL_ACTIVATION	REACTOME_SIGNALING_BY_PDGF	0.0
KEGG_SMALL_CELL_LUNG_CANCER	NETPATH_KIT_RECEPTOR_PATHWAY_UP	0.0
POSITIVE_REGULATION_OF_MULTICELLULAR_ORGANISMAL_PROCESS	POSITIVE_REGULATION_OF_T_CELL_ACTIVATION	0.0
KEGG_CELL_ADHESION_MOLECULES_CAMS	KEGG_LYSOSOME	0.03413114
EXTERNAL_SIDE_OF_PLASMA_MEMBRANE	NETPATH_IL_7_PATHWAY_DOWN	0.00234607
CATION_HOMEOSTASIS	NETPATH_EGFR1_PATHWAY_UP	0.01492084
KEGG_CYTOSOLIC_DNA_SENSING_PATHWAY	REACTOME_CHEMOKINE_RECEPTORS_BIND_CHEMOKINES	0.00019396
EXTRACELLULAR_MATRIX	KEGG_FOCAL_ADHESION	0.0
IMMUNE_RESPONSE	KEGG_CHEMOKINE_SIGNALING_PATHWAY	0.0
LOCOMOTORY_BEHAVIOR	ST_T_CELL_SIGNAL_TRANSDUCTION	0.0
BIOCARTA_GRANULOCYTES_PATHWAY	NETPATH_IL_5_PATHWAY_UP	0.00015983
G_PROTEIN_COUPLED_RECEPTOR_BINDING	NETPATH_IL_4_PATHWAY_UP	0.00036003
BIOCARTA_CTLA4_PATHWAY	KEGG_LEUKOCYTE_TRANSENDOTHELIAL_MIGRATION	0.0
KEGG_RIG_I_LIKE_RECEPTOR_SIGNALING_PATHWAY	REACTOME_PLATELET_ADHESION_TO_EXPOSED_COLLAGEN	0.00545267
BEHAVIOR	NETPATH_IL_5_PATHWAY_UP	0.00105517
KEGG_ASTHMA	NETPATH_IL_1_PATHWAY_UP	0.00573415
NETPATH_IL_1_PATHWAY_UP	POSITIVE_REGULATION_OF_IMMUNE_SYSTEM_PROCESS	0.00971757
CELL_MATURATION	NETPATH_IL_7_PATHWAY_DOWN	0.0035927
REACTOME_HEMOSTASIS	REGULATION_OF_RESPONSE_TO_STIMULUS	0.0
REACTOME_FORMATION_OF_PLATELET_PLUG	REACTOME_PROTEOLYTIC_CLEAVAGE_OF_SNARE_COMPLEX_PROTEINS	0.00187097
KEGG_NOD_LIKE_RECEPTOR_SIGNALING_PATHWAY	REGULATION_OF_LYMPHOCYTE_ACTIVATION	0.00062375
BIOCARTA_ACE2_PATHWAY	CARBOXYPEPTIDASE_ACTIVITY	0.00451837
GABA_RECEPTOR_ACTIVITY	ST_T_CELL_SIGNAL_TRANSDUCTION	0.00436429
EXTERNAL_SIDE_OF_PLASMA_MEMBRANE	NETPATH_B_CELL_RECEPTOR_PATHWAY	0.0
NETPATH_B_CELL_RECEPTOR_PATHWAY_DOWN	REACTOME_COSTIMULATION_BY_THE_CD28_FAMILY	0.0
BIOCARTA_TCRA_PATHWAY	REACTOME_NCAM1_INTERACTIONS	0.00534835
KEGG_SMALL_CELL_LUNG_CANCER	POSITIVE_REGULATION_OF_CELL_PROLIFERATION	0.0
IMMUNOLOGICAL_SYNAPSE	PROTEIN_DOMAIN_SPECIFIC_BINDING	0.0
KEGG_SMALL_CELL_LUNG_CANCER	NETPATH_IL_1_PATHWAY_DOWN	0.0
NEUROPEPTIDE_RECEPTOR_ACTIVITY	REACTOME_SIGNALING_BY_PDGF	0.0036707
KEGG_ALLOGRAFT_REJECTION	POSITIVE_REGULATION_OF_MULTICELLULAR_ORGANISMAL_PROCESS	0.0
KEGG_TYPE_I_DIABETES_MELLITUS	NETPATH_IL_2_PATHWAY_DOWN	0.00107026
NETPATH_IL_2_PATHWAY_DOWN	REACTOME_CHEMOKINE_RECEPTORS_BIND_CHEMOKINES	0.0
KEGG_CHEMOKINE_SIGNALING_PATHWAY	REACTOME_SIGNALING_BY_PDGF	0.0
BIOCARTA_LAIR_PATHWAY	BIOCARTA_NO2IL12_PATHWAY	0.00518747
BIOCARTA_IL7_PATHWAY	REACTOME_PHOSPHORYLATION_OF_CD3_AND_TCR_ZETA_CHAINS	0.0
NETPATH_B_CELL_RECEPTOR_PATHWAY	NETPATH_B_CELL_RECEPTOR_PATHWAY_DOWN	0.0
BIOCARTA_THELPER_PATHWAY	POSITIVE_REGULATION_OF_CELL_PROLIFERATION	0.0
BASEMENT_MEMBRANE	REACTOME_COSTIMULATION_BY_THE_CD28_FAMILY	0.00110144
KEGG_ASTHMA	NETPATH_IL_4_PATHWAY_UP	0.00934265
CATION_HOMEOSTASIS	REACTOME_BOTULINUM_NEUROTOXICITY	0.00505938
EXTRACELLULAR_MATRIX	POSITIVE_REGULATION_OF_CELL_PROLIFERATION	0.0
KEGG_CYTOKINE_CYTOKINE_RECEPTOR_INTERACTION	KEGG_GRAFT_VERSUS_HOST_DISEASE	0.04879121
KEGG_FOCAL_ADHESION	NETPATH_IL_6_PATHWAY_UP	0.0
KEGG_HEMATOPOIETIC_CELL_LINEAGE	POSITIVE_REGULATION_OF_IMMUNE_SYSTEM_PROCESS	0.0
KEGG_VIRAL_MYOCARDITIS	REACTOME_PLATELET_ADHESION_TO_EXPOSED_COLLAGEN	0.01119782
POSITIVE_REGULATION_OF_IMMUNE_SYSTEM_PROCESS	REACTOME_PD1_SIGNALING	0.0
GABA_RECEPTOR_ACTIVITY	NETPATH_KIT_RECEPTOR_PATHWAY_UP	0.00549925
KEGG_LEUKOCYTE_TRANSENDOTHELIAL_MIGRATION	REACTOME_PHOSPHORYLATION_OF_CD3_AND_TCR_ZETA_CHAINS	0.0
DEFENSE_RESPONSE	PROTEIN_DOMAIN_SPECIFIC_BINDING	0.0
DEFENSE_RESPONSE	KEGG_RIG_I_LIKE_RECEPTOR_SIGNALING_PATHWAY	0.00062948
KEGG_ALLOGRAFT_REJECTION	LEUKOCYTE_ACTIVATION	0.0
BIOCARTA_CTLA4_PATHWAY	REACTOME_DOWNSTREAM_TCR_SIGNALING	0.0
EXTERNAL_SIDE_OF_PLASMA_MEMBRANE	NETPATH_T_CELL_RECEPTOR_PATHWAY_DOWN	0.00104943
KEGG_CHEMOKINE_SIGNALING_PATHWAY	RESPONSE_TO_VIRUS	0.0
BIOCARTA_NO2IL12_PATHWAY	NETPATH_IL_1_PATHWAY_DOWN	0.00511149
KEGG_ANTIGEN_PROCESSING_AND_PRESENTATION	NETPATH_IL_1_PATHWAY_UP	0.0259717
BIOCARTA_INFLAM_PATHWAY	CYTOKINE_ACTIVITY	0.00241354
AUXILIARY_TRANSPORT_PROTEIN_ACTIVITY	KEGG_FOCAL_ADHESION	0.01518483
KEGG_CYTOKINE_CYTOKINE_RECEPTOR_INTERACTION	NETPATH_IL_5_PATHWAY_UP	0.0
LEUKOCYTE_ACTIVATION	REACTOME_GENERATION_OF_SECOND_MESSENGER_MOLECULES	0.0
POSITIVE_REGULATION_OF_LYMPHOCYTE_ACTIVATION	REACTOME_PHOSPHORYLATION_OF_CD3_AND_TCR_ZETA_CHAINS	0.0
DEFENSE_RESPONSE	KEGG_NATURAL_KILLER_CELL_MEDIATED_CYTOTOXICITY	0.0
KEGG_CELL_ADHESION_MOLECULES_CAMS	NETPATH_IL_2_PATHWAY_DOWN	0.0
BIOCARTA_TH1TH2_PATHWAY	KEGG_HEMATOPOIETIC_CELL_LINEAGE	0.00644915
BIOCARTA_TOB1_PATHWAY	KEGG_CELL_ADHESION_MOLECULES_CAMS	0.0
REACTOME_PLATELET_ADHESION_TO_EXPOSED_COLLAGEN	REACTOME_RNA_POLYMERASE_I_PROMOTER_OPENING	0.00467633
REACTOME_COLLAGEN_MEDIATED_ACTIVATION_CASCADE	REGULATION_OF_T_CELL_ACTIVATION	8.623e-05
MUSCLE_CELL_DIFFERENTIATION	NETPATH_T_CELL_RECEPTOR_PATHWAY_DOWN	0.00553624
ION_HOMEOSTASIS	REACTOME_CELL_SURFACE_INTERACTIONS_AT_THE_VASCULAR_WALL	0.0
KEGG_PRIMARY_IMMUNODEFICIENCY	KEGG_T_CELL_RECEPTOR_SIGNALING_PATHWAY	0.0
REGULATION_OF_IMMUNE_SYSTEM_PROCESS	REGULATION_OF_PHOSPHORYLATION	0.00025175
REACTOME_CELL_SURFACE_INTERACTIONS_AT_THE_VASCULAR_WALL	REACTOME_COLLAGEN_MEDIATED_ACTIVATION_CASCADE	0.0
KEGG_NOD_LIKE_RECEPTOR_SIGNALING_PATHWAY	KEGG_T_CELL_RECEPTOR_SIGNALING_PATHWAY	0.00019117
BIOCARTA_TCYTOTOXIC_PATHWAY	KEGG_CYTOKINE_CYTOKINE_RECEPTOR_INTERACTION	0.00153932
ION_HOMEOSTASIS	REGULATION_OF_ANATOMICAL_STRUCTURE_MORPHOGENESIS	0.00018136
BIOCARTA_NO2IL12_PATHWAY	POSITIVE_REGULATION_OF_T_CELL_ACTIVATION	0.0
REGULATION_OF_LYMPHOCYTE_ACTIVATION	T_CELL_ACTIVATION	6.386e-05
DEVELOPMENTAL_MATURATION	KEGG_SMALL_CELL_LUNG_CANCER	0.00671201
NETPATH_IL_3_PATHWAY_UP	REACTOME_PD1_SIGNALING	0.00073921
EXTRACELLULAR_MATRIX_PART	REACTOME_PD1_SIGNALING	0.00570673
BIOCARTA_TOB1_PATHWAY	NETPATH_IL_6_PATHWAY_UP	0.0007854
REACTOME_CELL_SURFACE_INTERACTIONS_AT_THE_VASCULAR_WALL	REACTOME_INITIAL_TRIGGERING_OF_COMPLEMENT	0.00409748
KEGG_PRIMARY_IMMUNODEFICIENCY	NETPATH_IL_2_PATHWAY_DOWN	0.0
CATION_HOMEOSTASIS	G_PROTEIN_COUPLED_RECEPTOR_BINDING	0.0
CELLULAR_DEFENSE_RESPONSE	REGULATION_OF_LYMPHOCYTE_ACTIVATION	3.029e-05
BIOCARTA_TCRA_PATHWAY	REACTOME_HEMOSTASIS	0.0
NETPATH_ID_PATHWAY_DOWN	REACTOME_PD1_SIGNALING	0.00310447
G_PROTEIN_COUPLED_RECEPTOR_BINDING	LYMPHOCYTE_ACTIVATION	0.00419542
KEGG_CHEMOKINE_SIGNALING_PATHWAY	REACTOME_CELL_SURFACE_INTERACTIONS_AT_THE_VASCULAR_WALL	0.0
CELLULAR_DEFENSE_RESPONSE	CHEMICAL_HOMEOSTASIS	9.94e-06
NETPATH_IL_1_PATHWAY_DOWN	REGULATION_OF_I_KAPPAB_KINASE_NF_KAPPAB_CASCADE	0.00054191
CELL_ACTIVATION	LOCOMOTORY_BEHAVIOR	0.0
KEGG_SYSTEMIC_LUPUS_ERYTHEMATOSUS	REACTOME_INITIAL_TRIGGERING_OF_COMPLEMENT	0.0
BIOCARTA_LAIR_PATHWAY	EXTRACELLULAR_MATRIX	0.0
BIOCARTA_INFLAM_PATHWAY	NETPATH_IL_7_PATHWAY_DOWN	0.0025654
IMMUNOLOGICAL_SYNAPSE	NETPATH_IL_1_PATHWAY_UP	0.00755735
KEGG_SYSTEMIC_LUPUS_ERYTHEMATOSUS	REACTOME_CLASS_A1_RHODOPSIN_LIKE_RECEPTORS	0.01592738
BIOCARTA_TOB1_PATHWAY	KEGG_INTESTINAL_IMMUNE_NETWORK_FOR_IGA_PRODUCTION	0.00047516
BIOCARTA_LAIR_PATHWAY	KEGG_ECM_RECEPTOR_INTERACTION	0.0
BIOCARTA_THELPER_PATHWAY	REACTOME_CELL_SURFACE_INTERACTIONS_AT_THE_VASCULAR_WALL	0.0
KEGG_LEISHMANIA_INFECTION	NETPATH_IL_5_PATHWAY_UP	0.0
KEGG_ALLOGRAFT_REJECTION	KEGG_HEMATOPOIETIC_CELL_LINEAGE	0.0
KEGG_ALLOGRAFT_REJECTION	KEGG_LYSOSOME	0.01090499
POSITIVE_REGULATION_OF_T_CELL_PROLIFERATION	REACTOME_PLATELET_ACTIVATION	0.00039005
G_PROTEIN_COUPLED_RECEPTOR_BINDING	KEGG_T_CELL_RECEPTOR_SIGNALING_PATHWAY	0.00312358
BIOCARTA_IL7_PATHWAY	REACTOME_G_ALPHA_I_SIGNALLING_EVENTS	1.776e-05
CELLULAR_DEFENSE_RESPONSE	LEUKOCYTE_ACTIVATION	0.00011252
NETPATH_IL_1_PATHWAY_UP	REACTOME_CELL_SURFACE_INTERACTIONS_AT_THE_VASCULAR_WALL	0.06590659
NETPATH_KIT_RECEPTOR_PATHWAY_UP	REACTOME_COLLAGEN_MEDIATED_ACTIVATION_CASCADE	0.00872297
BEHAVIOR	KEGG_T_CELL_RECEPTOR_SIGNALING_PATHWAY	0.0
BIOCARTA_CYTOKINE_PATHWAY	BIOCARTA_TCRA_PATHWAY	0.00415564
CELLULAR_CATION_HOMEOSTASIS	LYMPHOCYTE_ACTIVATION	0.0
KEGG_NOD_LIKE_RECEPTOR_SIGNALING_PATHWAY	LYMPHOCYTE_ACTIVATION	5.059e-05
KEGG_INTESTINAL_IMMUNE_NETWORK_FOR_IGA_PRODUCTION	KEGG_NATURAL_KILLER_CELL_MEDIATED_CYTOTOXICITY	0.00125771
CYTOKINE_ACTIVITY	POSITIVE_REGULATION_OF_LYMPHOCYTE_ACTIVATION	1.51e-06
NETPATH_NOTCH_PATHWAY_UP	REACTOME_PEPTIDE_LIGAND_BINDING_RECEPTORS	0.00976298
BIOCARTA_TCYTOTOXIC_PATHWAY	KEGG_ECM_RECEPTOR_INTERACTION	0.00037794
BEHAVIOR	NETPATH_IL_3_PATHWAY_UP	0.00065251
G_PROTEIN_COUPLED_RECEPTOR_BINDING	REACTOME_FORMATION_OF_PLATELET_PLUG	0.00209204
KEGG_ANTIGEN_PROCESSING_AND_PRESENTATION	NETPATH_NOTCH_PATHWAY_UP	0.01013805
CELLULAR_CATION_HOMEOSTASIS	REACTOME_COSTIMULATION_BY_THE_CD28_FAMILY	0.0
REACTOME_DOWNSTREAM_TCR_SIGNALING	REACTOME_PLATELET_ACTIVATION	0.00024102
NETPATH_T_CELL_RECEPTOR_PATHWAY_DOWN	REACTOME_TRANSLOCATION_OF_ZAP70_TO_IMMUNOLOGICAL_SYNAPSE	0.00273955
COLLAGEN	REACTOME_SIGNALING_BY_PDGF	0.0
KEGG_TOLL_LIKE_RECEPTOR_SIGNALING_PATHWAY	NETPATH_KIT_RECEPTOR_PATHWAY_UP	0.0
BEHAVIOR	KEGG_AUTOIMMUNE_THYROID_DISEASE	0.00527593
BIOCARTA_TOB1_PATHWAY	MUSCLE_CELL_DIFFERENTIATION	0.00859071
CALCIUM_ION_TRANSPORT	REACTOME_GENERATION_OF_SECOND_MESSENGER_MOLECULES	0.00574754
BIOCARTA_IL17_PATHWAY	NETPATH_NOTCH_PATHWAY_UP	0.00479412
KEGG_TYPE_I_DIABETES_MELLITUS	NETPATH_EGFR1_PATHWAY_UP	0.00957279
KEGG_HEMATOPOIETIC_CELL_LINEAGE	NETPATH_T_CELL_RECEPTOR_PATHWAY	0.0
KEGG_CHEMOKINE_SIGNALING_PATHWAY	LOCOMOTORY_BEHAVIOR	0.0
KEGG_ALLOGRAFT_REJECTION	NETPATH_IL_4_PATHWAY_DOWN	0.00689306
EXTRACELLULAR_MATRIX	REACTOME_CLASS_A1_RHODOPSIN_LIKE_RECEPTORS	0.00012263
CATION_HOMEOSTASIS	NETPATH_T_CELL_RECEPTOR_PATHWAY	0.0
BIOCARTA_CYTOKINE_PATHWAY	EXTRACELLULAR_MATRIX	0.00082102
KEGG_CYTOKINE_CYTOKINE_RECEPTOR_INTERACTION	KEGG_FOCAL_ADHESION	0.0
BIOCARTA_AMI_PATHWAY	REACTOME_G_ALPHA_I_SIGNALLING_EVENTS	0.00616113
CELLULAR_CATION_HOMEOSTASIS	REGULATION_OF_LYMPHOCYTE_ACTIVATION	0.00018848
POSITIVE_REGULATION_OF_T_CELL_ACTIVATION	REGULATION_OF_LYMPHOCYTE_ACTIVATION	0.0007711
REACTOME_CLASS_A1_RHODOPSIN_LIKE_RECEPTORS	REACTOME_PROTEOLYTIC_CLEAVAGE_OF_SNARE_COMPLEX_PROTEINS	0.00292242
CYTOKINE_ACTIVITY	NETPATH_KIT_RECEPTOR_PATHWAY_UP	0.0
BIOCARTA_TH1TH2_PATHWAY	KEGG_GRAFT_VERSUS_HOST_DISEASE	0.00115399
NETPATH_IL_2_PATHWAY_DOWN	RESPONSE_TO_VIRUS	0.0
REACTOME_GENERATION_OF_SECOND_MESSENGER_MOLECULES	REACTOME_IMMUNOREGULATORY_INTERACTIONS_BETWEEN_A_LYMPHOID_AND_A_NON_LYMPHOID_CELL	0.0
CELLULAR_CATION_HOMEOSTASIS	REACTOME_DOWNSTREAM_TCR_SIGNALING	0.0
KEGG_SMALL_CELL_LUNG_CANCER	REACTOME_SIGNALING_BY_PDGF	0.0
PROTEINACEOUS_EXTRACELLULAR_MATRIX	REACTOME_PLATELET_ACTIVATION	0.0
BIOCARTA_TOB1_PATHWAY	NETPATH_B_CELL_RECEPTOR_PATHWAY_DOWN	0.0
BIOCARTA_AMI_PATHWAY	REACTOME_AXON_GUIDANCE	0.00247584
KEGG_MATURITY_ONSET_DIABETES_OF_THE_YOUNG	NETPATH_IL_1_PATHWAY_DOWN	0.00416262
NETPATH_T_CELL_RECEPTOR_PATHWAY	PROTEINACEOUS_EXTRACELLULAR_MATRIX	0.0010503
G_PROTEIN_COUPLED_RECEPTOR_BINDING	POSITIVE_REGULATION_OF_CELL_PROLIFERATION	0.00340048
LOCOMOTORY_BEHAVIOR	REACTOME_TCR_SIGNALING	0.0
BIOCARTA_CTL_PATHWAY	NETPATH_T_CELL_RECEPTOR_PATHWAY_DOWN	0.00404733
CELL_ACTIVATION	KEGG_MATURITY_ONSET_DIABETES_OF_THE_YOUNG	0.00398291
KEGG_NOD_LIKE_RECEPTOR_SIGNALING_PATHWAY	KEGG_RIG_I_LIKE_RECEPTOR_SIGNALING_PATHWAY	0.0
EXTRACELLULAR_MATRIX_PART	RESPONSE_TO_BIOTIC_STIMULUS	0.00748404
IMMUNE_RESPONSE	KEGG_TYPE_I_DIABETES_MELLITUS	0.0
BIOCARTA_TCRA_PATHWAY	REGULATION_OF_ANATOMICAL_STRUCTURE_MORPHOGENESIS	0.00226719
LOCOMOTORY_BEHAVIOR	REACTOME_NCAM1_INTERACTIONS	0.00406457
BIOCARTA_NO2IL12_PATHWAY	KEGG_GRAFT_VERSUS_HOST_DISEASE	0.0
KEGG_CELL_ADHESION_MOLECULES_CAMS	REACTOME_IMMUNOREGULATORY_INTERACTIONS_BETWEEN_A_LYMPHOID_AND_A_NON_LYMPHOID_CELL	0.0
KEGG_FOCAL_ADHESION	REACTOME_CHEMOKINE_RECEPTORS_BIND_CHEMOKINES	0.00367757
POSITIVE_REGULATION_OF_T_CELL_ACTIVATION	REACTOME_PHOSPHORYLATION_OF_CD3_AND_TCR_ZETA_CHAINS	0.0
NETPATH_T_CELL_RECEPTOR_PATHWAY_DOWN	RESPONSE_TO_VIRUS	0.00143067
BIOCARTA_CTLA4_PATHWAY	REACTOME_INTEGRIN_CELL_SURFACE_INTERACTIONS	0.0
KEGG_LEUKOCYTE_TRANSENDOTHELIAL_MIGRATION	REGULATION_OF_IMMUNE_SYSTEM_PROCESS	0.0
KEGG_LEISHMANIA_INFECTION	KEGG_MATURITY_ONSET_DIABETES_OF_THE_YOUNG	0.00919235
BIOCARTA_TCYTOTOXIC_PATHWAY	LEUKOCYTE_ACTIVATION	0.0
BIOCARTA_TCYTOTOXIC_PATHWAY	REACTOME_PLATELET_ADHESION_TO_EXPOSED_COLLAGEN	0.00820784
REACTOME_CELL_SURFACE_INTERACTIONS_AT_THE_VASCULAR_WALL	REACTOME_SEMAPHORIN_INTERACTIONS	0.0
KEGG_TOLL_LIKE_RECEPTOR_SIGNALING_PATHWAY	KEGG_T_CELL_RECEPTOR_SIGNALING_PATHWAY	0.00492923
BIOCARTA_CYTOKINE_PATHWAY	CYTOKINE_ACTIVITY	0.00670498
KEGG_ANTIGEN_PROCESSING_AND_PRESENTATION	KEGG_PRIMARY_IMMUNODEFICIENCY	0.0
EXTRACELLULAR_MATRIX	KEGG_TOLL_LIKE_RECEPTOR_SIGNALING_PATHWAY	0.00046644
BIOCARTA_CTL_PATHWAY	REACTOME_COLLAGEN_MEDIATED_ACTIVATION_CASCADE	0.00175957
CELLULAR_CATION_HOMEOSTASIS	POSITIVE_REGULATION_OF_T_CELL_PROLIFERATION	0.00063271
BIOCARTA_CTL_PATHWAY	REACTOME_DOWNSTREAM_TCR_SIGNALING	0.0
REACTOME_GENERATION_OF_SECOND_MESSENGER_MOLECULES	REACTOME_SIGNALING_BY_PDGF	0.0
CYTOKINE_ACTIVITY	KEGG_TOLL_LIKE_RECEPTOR_SIGNALING_PATHWAY	0.00678402
KEGG_TOLL_LIKE_RECEPTOR_SIGNALING_PATHWAY	NETPATH_IL_3_PATHWAY_UP	2.902e-05
NETPATH_IL_5_PATHWAY_UP	NETPATH_T_CELL_RECEPTOR_PATHWAY	0.0
KEGG_CYTOSOLIC_DNA_SENSING_PATHWAY	KEGG_PRIMARY_IMMUNODEFICIENCY	0.00774515
CELLULAR_CATION_HOMEOSTASIS	KEGG_ANTIGEN_PROCESSING_AND_PRESENTATION	0.00080692
CELL_MATURATION	KEGG_HEMATOPOIETIC_CELL_LINEAGE	0.00486324
KEGG_AUTOIMMUNE_THYROID_DISEASE	PROTEIN_DOMAIN_SPECIFIC_BINDING	0.0
BEHAVIOR	POSITIVE_REGULATION_OF_CELL_PROLIFERATION	0.0
KEGG_INTESTINAL_IMMUNE_NETWORK_FOR_IGA_PRODUCTION	RESPONSE_TO_BIOTIC_STIMULUS	0.00146253
REACTOME_TRANSLOCATION_OF_ZAP70_TO_IMMUNOLOGICAL_SYNAPSE	RESPONSE_TO_BIOTIC_STIMULUS	0.00024113
BIOCARTA_CTLA4_PATHWAY	NETPATH_IL_2_PATHWAY_DOWN	0.0
CHEMOKINE_RECEPTOR_BINDING	NETPATH_B_CELL_RECEPTOR_PATHWAY_DOWN	0.0015488
CHANNEL_REGULATOR_ACTIVITY	LEUKOCYTE_ACTIVATION	0.00471692
KEGG_INTESTINAL_IMMUNE_NETWORK_FOR_IGA_PRODUCTION	PROTEINACEOUS_EXTRACELLULAR_MATRIX	0.0
BEHAVIOR	REACTOME_SEMAPHORIN_INTERACTIONS	9.012e-05
CELL_ACTIVATION	REACTOME_TCR_SIGNALING	0.0
NETPATH_EGFR1_PATHWAY_UP	POSITIVE_REGULATION_OF_LYMPHOCYTE_ACTIVATION	0.00023058
EXTRACELLULAR_MATRIX_PART	REACTOME_DOWNSTREAM_TCR_SIGNALING	0.00482739
BIOCARTA_AMI_PATHWAY	REGULATION_OF_I_KAPPAB_KINASE_NF_KAPPAB_CASCADE	0.0055092
NETPATH_IL_5_PATHWAY_UP	REACTOME_TRANSLOCATION_OF_ZAP70_TO_IMMUNOLOGICAL_SYNAPSE	0.00100003
BIOCARTA_IL17_PATHWAY	REACTOME_PD1_SIGNALING	0.0
EXTRACELLULAR_MATRIX_STRUCTURAL_CONSTITUENT	KEGG_LYSOSOME	0.00488309
ION_HOMEOSTASIS	REGULATION_OF_PHOSPHORYLATION	0.00063254
IMMUNOLOGICAL_SYNAPSE	POSITIVE_REGULATION_OF_IMMUNE_SYSTEM_PROCESS	0.0
IMMUNE_RESPONSE	NETPATH_NOTCH_PATHWAY_UP	1.998e-05
BASEMENT_MEMBRANE	KEGG_LEISHMANIA_INFECTION	0.00723031
BIOCARTA_CTLA4_PATHWAY	LEUKOCYTE_ACTIVATION	0.0
BIOCARTA_TCYTOTOXIC_PATHWAY	REACTOME_INTEGRIN_CELL_SURFACE_INTERACTIONS	0.0
DEFENSE_RESPONSE	POSITIVE_REGULATION_OF_CELL_CYCLE	0.00136949
BIOCARTA_CTL_PATHWAY	BIOCARTA_IL7_PATHWAY	0.00027928
CATION_HOMEOSTASIS	KEGG_LYSOSOME	0.00897562
BIOCARTA_ACE2_PATHWAY	KEGG_FOCAL_ADHESION	0.00222239
REACTOME_NCAM1_INTERACTIONS	REACTOME_PLATELET_ADHESION_TO_EXPOSED_COLLAGEN	0.0
BIOCARTA_TOB1_PATHWAY	CELLULAR_DEFENSE_RESPONSE	0.0
NETPATH_T_CELL_RECEPTOR_PATHWAY_DOWN	POSITIVE_REGULATION_OF_T_CELL_PROLIFERATION	0.00031505
KEGG_AUTOIMMUNE_THYROID_DISEASE	KEGG_MATURITY_ONSET_DIABETES_OF_THE_YOUNG	0.00510822
IMMUNE_RESPONSE	KEGG_SMALL_CELL_LUNG_CANCER	0.00091351
POSITIVE_REGULATION_OF_CELL_PROLIFERATION	REGULATION_OF_RESPONSE_TO_STIMULUS	0.0
NETPATH_B_CELL_RECEPTOR_PATHWAY	REACTOME_CHEMOKINE_RECEPTORS_BIND_CHEMOKINES	0.0
LEUKOCYTE_ACTIVATION	REACTOME_INTEGRIN_CELL_SURFACE_INTERACTIONS	0.0
CHEMICAL_HOMEOSTASIS	KEGG_RIG_I_LIKE_RECEPTOR_SIGNALING_PATHWAY	0.0
CELLULAR_DEFENSE_RESPONSE	KEGG_INTESTINAL_IMMUNE_NETWORK_FOR_IGA_PRODUCTION	0.00018617
KEGG_ANTIGEN_PROCESSING_AND_PRESENTATION	REGULATION_OF_I_KAPPAB_KINASE_NF_KAPPAB_CASCADE	0.0697704
KEGG_CYTOKINE_CYTOKINE_RECEPTOR_INTERACTION	T_CELL_ACTIVATION	0.0
CELL_ACTIVATION	MUSCLE_CELL_DIFFERENTIATION	0.00543819
DEVELOPMENTAL_MATURATION	REACTOME_PLATELET_ADHESION_TO_EXPOSED_COLLAGEN	0.00415516
KEGG_ALLOGRAFT_REJECTION	REACTOME_CELL_SURFACE_INTERACTIONS_AT_THE_VASCULAR_WALL	0.00964594
BIOCARTA_CTLA4_PATHWAY	REACTOME_COSTIMULATION_BY_THE_CD28_FAMILY	0.0
KEGG_ALLOGRAFT_REJECTION	LOCOMOTORY_BEHAVIOR	0.00561697
KEGG_RIG_I_LIKE_RECEPTOR_SIGNALING_PATHWAY	REGULATION_OF_I_KAPPAB_KINASE_NF_KAPPAB_CASCADE	0.09332473
NETPATH_IL_2_PATHWAY_DOWN	REACTOME_PROTEOLYTIC_CLEAVAGE_OF_SNARE_COMPLEX_PROTEINS	0.00574186
EXTRACELLULAR_MATRIX	REACTOME_SIGNALING_BY_PDGF	0.0
BIOCARTA_LAIR_PATHWAY	POSITIVE_REGULATION_OF_CELL_PROLIFERATION	0.0022797
KEGG_HEMATOPOIETIC_CELL_LINEAGE	REACTOME_CHEMOKINE_RECEPTORS_BIND_CHEMOKINES	0.00646768
NETPATH_IL_2_PATHWAY_DOWN	STRUCTURAL_CONSTITUENT_OF_MUSCLE	0.00534614
KEGG_NOD_LIKE_RECEPTOR_SIGNALING_PATHWAY	NEUROTRANSMITTER_BINDING	0.00457864
NETPATH_IL_6_PATHWAY_UP	ST_T_CELL_SIGNAL_TRANSDUCTION	0.0
REACTOME_CELL_SURFACE_INTERACTIONS_AT_THE_VASCULAR_WALL	REACTOME_SIGNALING_BY_PDGF	0.0
KEGG_RIG_I_LIKE_RECEPTOR_SIGNALING_PATHWAY	POSITIVE_REGULATION_OF_T_CELL_ACTIVATION	0.0025888
G_PROTEIN_COUPLED_RECEPTOR_BINDING	KEGG_FOCAL_ADHESION	0.00430569
CARBOXYPEPTIDASE_ACTIVITY	NETPATH_IL_1_PATHWAY_UP	0.00420265
KEGG_NATURAL_KILLER_CELL_MEDIATED_CYTOTOXICITY	KEGG_T_CELL_RECEPTOR_SIGNALING_PATHWAY	0.0
CHEMOKINE_RECEPTOR_BINDING	KEGG_NOD_LIKE_RECEPTOR_SIGNALING_PATHWAY	0.00264873
KEGG_TOLL_LIKE_RECEPTOR_SIGNALING_PATHWAY	REGULATION_OF_LYMPHOCYTE_ACTIVATION	0.0002243
KEGG_TYPE_I_DIABETES_MELLITUS	REGULATION_OF_LYMPHOCYTE_ACTIVATION	0.0
BIOCARTA_TCYTOTOXIC_PATHWAY	REACTOME_PD1_SIGNALING	0.0
NETPATH_IL_3_PATHWAY_UP	NETPATH_NOTCH_PATHWAY_UP	0.0
REACTOME_G_ALPHA_I_SIGNALLING_EVENTS	REACTOME_P2Y_RECEPTORS	0.00801627
CHANNEL_REGULATOR_ACTIVITY	KEGG_HEMATOPOIETIC_CELL_LINEAGE	0.0054328
REACTOME_DOWNSTREAM_TCR_SIGNALING	RESPONSE_TO_OTHER_ORGANISM	0.00095644
REGULATION_OF_ANATOMICAL_STRUCTURE_MORPHOGENESIS	REGULATION_OF_RESPONSE_TO_STIMULUS	0.00151216
KEGG_ANTIGEN_PROCESSING_AND_PRESENTATION	REACTOME_HEMOSTASIS	0.00289165
CELLULAR_DEFENSE_RESPONSE	G_PROTEIN_COUPLED_RECEPTOR_BINDING	0.00202326
KEGG_RIG_I_LIKE_RECEPTOR_SIGNALING_PATHWAY	RESPONSE_TO_BIOTIC_STIMULUS	0.00866652
BIOCARTA_IL7_PATHWAY	RESPONSE_TO_VIRUS	0.0
REACTOME_IMMUNOREGULATORY_INTERACTIONS_BETWEEN_A_LYMPHOID_AND_A_NON_LYMPHOID_CELL	REACTOME_TCR_SIGNALING	0.0
CATION_HOMEOSTASIS	CHEMOKINE_ACTIVITY	0.0
KEGG_AUTOIMMUNE_THYROID_DISEASE	POSITIVE_REGULATION_OF_CELL_CYCLE	0.00668653
NETPATH_B_CELL_RECEPTOR_PATHWAY_DOWN	REACTOME_TCR_SIGNALING	0.0
KEGG_ASTHMA	NETPATH_EGFR1_PATHWAY_UP	0.00479653
BIOCARTA_GRANULOCYTES_PATHWAY	NETPATH_IL_6_PATHWAY_UP	0.00495961
DEVELOPMENTAL_MATURATION	MUSCLE_CELL_DIFFERENTIATION	0.0043669
EXTRACELLULAR_MATRIX_STRUCTURAL_CONSTITUENT	KEGG_ECM_RECEPTOR_INTERACTION	0.0
BIOCARTA_INFLAM_PATHWAY	REACTOME_CELL_SURFACE_INTERACTIONS_AT_THE_VASCULAR_WALL	0.002578
BEHAVIOR	REACTOME_TCR_SIGNALING	0.0
LEUKOCYTE_ACTIVATION	REACTOME_INITIAL_TRIGGERING_OF_COMPLEMENT	0.00583498
POSITIVE_REGULATION_OF_CELL_CYCLE	REACTOME_PLATELET_ADHESION_TO_EXPOSED_COLLAGEN	0.00657458
NETPATH_IL_2_PATHWAY_DOWN	REACTOME_P2Y_RECEPTORS	0.00565301
BIOCARTA_CTLA4_PATHWAY	CELL_MATURATION	0.00458919
EXTRACELLULAR_MATRIX	G_PROTEIN_COUPLED_RECEPTOR_BINDING	4.215e-05
BASEMENT_MEMBRANE	KEGG_ALLOGRAFT_REJECTION	0.00533444
KEGG_LYSOSOME	T_CELL_ACTIVATION	0.00709403
CARBOXYPEPTIDASE_ACTIVITY	NETPATH_IL_5_PATHWAY_UP	0.00460863
KEGG_ALLOGRAFT_REJECTION	NETPATH_IL_3_PATHWAY_UP	0.0054429
KEGG_ECM_RECEPTOR_INTERACTION	KEGG_NATURAL_KILLER_CELL_MEDIATED_CYTOTOXICITY	0.0
ION_HOMEOSTASIS	NETPATH_IL_7_PATHWAY_DOWN	0.00157216
BIOCARTA_INFLAM_PATHWAY	DEFENSE_RESPONSE	0.00228648
BIOCARTA_IL7_PATHWAY	NETPATH_IL_6_PATHWAY_UP	4.017e-05
KEGG_GRAFT_VERSUS_HOST_DISEASE	POSITIVE_REGULATION_OF_CELL_CYCLE	0.00470515
COLLAGEN	REACTOME_CELL_SURFACE_INTERACTIONS_AT_THE_VASCULAR_WALL	0.0
CATION_HOMEOSTASIS	POSITIVE_REGULATION_OF_CELL_PROLIFERATION	0.0
BIOCARTA_CTLA4_PATHWAY	CATION_HOMEOSTASIS	0.0
KEGG_CYTOKINE_CYTOKINE_RECEPTOR_INTERACTION	LOCOMOTORY_BEHAVIOR	0.0
BIOCARTA_THELPER_PATHWAY	KEGG_T_CELL_RECEPTOR_SIGNALING_PATHWAY	0.0
BIOCARTA_THELPER_PATHWAY	EXTERNAL_SIDE_OF_PLASMA_MEMBRANE	2.736e-05
EXTRACELLULAR_MATRIX_STRUCTURAL_CONSTITUENT	POSITIVE_REGULATION_OF_CELL_PROLIFERATION	0.00545731
LEUKOCYTE_ACTIVATION	NETPATH_IL_4_PATHWAY_DOWN	0.00160761
CYTOKINE_ACTIVITY	RESPONSE_TO_BIOTIC_STIMULUS	0.00853576
BIOCARTA_CYTOKINE_PATHWAY	BIOCARTA_THELPER_PATHWAY	0.00435997
REACTOME_CHEMOKINE_RECEPTORS_BIND_CHEMOKINES	REGULATION_OF_I_KAPPAB_KINASE_NF_KAPPAB_CASCADE	0.00356707
BASEMENT_MEMBRANE	KEGG_SMALL_CELL_LUNG_CANCER	0.0
DEFENSE_RESPONSE	REACTOME_NCAM1_INTERACTIONS	0.00024416
REGULATION_OF_ANATOMICAL_STRUCTURE_MORPHOGENESIS	REGULATION_OF_I_KAPPAB_KINASE_NF_KAPPAB_CASCADE	0.00388746
REACTOME_COLLAGEN_MEDIATED_ACTIVATION_CASCADE	REGULATION_OF_LYMPHOCYTE_ACTIVATION	0.0
KEGG_HEMATOPOIETIC_CELL_LINEAGE	NETPATH_ID_PATHWAY_DOWN	8.59e-06
LEUKOCYTE_ACTIVATION	REACTOME_PLATELET_ACTIVATION	0.0
KEGG_HEMATOPOIETIC_CELL_LINEAGE	KEGG_NATURAL_KILLER_CELL_MEDIATED_CYTOTOXICITY	0.0
BIOCARTA_INFLAM_PATHWAY	POSITIVE_REGULATION_OF_T_CELL_PROLIFERATION	0.00329937
NETPATH_IL_4_PATHWAY_DOWN	REGULATION_OF_ANATOMICAL_STRUCTURE_MORPHOGENESIS	0.00611343
EXTRACELLULAR_MATRIX	PROTEIN_DOMAIN_SPECIFIC_BINDING	0.00402447
KEGG_ALLOGRAFT_REJECTION	NETPATH_IL_4_PATHWAY_UP	0.0
KEGG_GRAFT_VERSUS_HOST_DISEASE	POSITIVE_REGULATION_OF_MULTICELLULAR_ORGANISMAL_PROCESS	9.405e-05
BIOCARTA_TOB1_PATHWAY	NETPATH_IL_3_PATHWAY_UP	0.0
KEGG_CYTOKINE_CYTOKINE_RECEPTOR_INTERACTION	REGULATION_OF_T_CELL_ACTIVATION	0.0
BIOCARTA_NO2IL12_PATHWAY	BIOCARTA_TCRA_PATHWAY	0.0
POSITIVE_REGULATION_OF_T_CELL_PROLIFERATION	REACTOME_PLATELET_ADHESION_TO_EXPOSED_COLLAGEN	0.00410078
KEGG_SYSTEMIC_LUPUS_ERYTHEMATOSUS	NETPATH_IL_4_PATHWAY_UP	0.00123071
POSITIVE_REGULATION_OF_T_CELL_ACTIVATION	REACTOME_TCR_SIGNALING	0.0
KEGG_CELL_ADHESION_MOLECULES_CAMS	RESPONSE_TO_OTHER_ORGANISM	0.0
KEGG_PRIMARY_IMMUNODEFICIENCY	NETPATH_T_CELL_RECEPTOR_PATHWAY_DOWN	0.00014187
BASEMENT_MEMBRANE	CHANNEL_REGULATOR_ACTIVITY	0.00900572
NEUROTRANSMITTER_BINDING	POSITIVE_REGULATION_OF_MULTICELLULAR_ORGANISMAL_PROCESS	0.00562864
BEHAVIOR	RESPONSE_TO_OTHER_ORGANISM	0.0
REACTOME_PLATELET_ACTIVATION	REACTOME_TCR_SIGNALING	0.0
LEUKOCYTE_ACTIVATION	REACTOME_CLASS_A1_RHODOPSIN_LIKE_RECEPTORS	0.00159594
CELLULAR_DEFENSE_RESPONSE	REACTOME_PEPTIDE_LIGAND_BINDING_RECEPTORS	0.0
KEGG_AUTOIMMUNE_THYROID_DISEASE	KEGG_CELL_ADHESION_MOLECULES_CAMS	0.0
KEGG_LYSOSOME	NETPATH_KIT_RECEPTOR_PATHWAY_UP	0.01014641
GABA_RECEPTOR_ACTIVITY	NETPATH_B_CELL_RECEPTOR_PATHWAY_DOWN	0.00369117
REACTOME_PHOSPHORYLATION_OF_CD3_AND_TCR_ZETA_CHAINS	REGULATION_OF_IMMUNE_SYSTEM_PROCESS	0.0
BASEMENT_MEMBRANE	RESPONSE_TO_OTHER_ORGANISM	0.00530942
NETPATH_B_CELL_RECEPTOR_PATHWAY_DOWN	NETPATH_NOTCH_PATHWAY_UP	0.0
BEHAVIOR	NETPATH_IL_7_PATHWAY_DOWN	0.00041196
KEGG_ANTIGEN_PROCESSING_AND_PRESENTATION	REACTOME_PHOSPHORYLATION_OF_CD3_AND_TCR_ZETA_CHAINS	0.0
REACTOME_SIGNALING_BY_PDGF	RESPONSE_TO_OTHER_ORGANISM	0.0
NETPATH_KIT_RECEPTOR_PATHWAY_UP	REACTOME_PLATELET_ACTIVATION	0.0
CHEMICAL_HOMEOSTASIS	REACTOME_NCAM1_INTERACTIONS	0.01421938
BIOCARTA_GRANULOCYTES_PATHWAY	NETPATH_IL_7_PATHWAY_DOWN	0.00479645
NETPATH_IL_4_PATHWAY_UP	T_CELL_ACTIVATION	0.0
CELL_ACTIVATION	REACTOME_PHOSPHORYLATION_OF_CD3_AND_TCR_ZETA_CHAINS	0.0
KEGG_CYTOSOLIC_DNA_SENSING_PATHWAY	NETPATH_IL_1_PATHWAY_UP	0.02167543
CHANNEL_REGULATOR_ACTIVITY	REACTOME_GENERATION_OF_SECOND_MESSENGER_MOLECULES	0.00379956
BASEMENT_MEMBRANE	POSITIVE_REGULATION_OF_MULTICELLULAR_ORGANISMAL_PROCESS	0.00586921
NETPATH_IL_3_PATHWAY_UP	REGULATION_OF_RESPONSE_TO_STIMULUS	0.00450018
KEGG_RIG_I_LIKE_RECEPTOR_SIGNALING_PATHWAY	NETPATH_IL_4_PATHWAY_DOWN	0.00330053
KEGG_RIG_I_LIKE_RECEPTOR_SIGNALING_PATHWAY	NETPATH_IL_2_PATHWAY_DOWN	0.0002119
KEGG_PRIMARY_IMMUNODEFICIENCY	KEGG_TYPE_I_DIABETES_MELLITUS	0.0
KEGG_LEISHMANIA_INFECTION	REGULATION_OF_I_KAPPAB_KINASE_NF_KAPPAB_CASCADE	0.00042238
KEGG_CHEMOKINE_SIGNALING_PATHWAY	REACTOME_TCR_SIGNALING	0.0
KEGG_AUTOIMMUNE_THYROID_DISEASE	LYMPHOCYTE_ACTIVATION	0.00029845
BIOCARTA_TCRA_PATHWAY	BIOCARTA_THELPER_PATHWAY	0.0
REACTOME_COLLAGEN_MEDIATED_ACTIVATION_CASCADE	T_CELL_ACTIVATION	0.0
CHEMOKINE_RECEPTOR_BINDING	REACTOME_DOWNSTREAM_TCR_SIGNALING	0.00489121
NETPATH_IL_7_PATHWAY_DOWN	REACTOME_COSTIMULATION_BY_THE_CD28_FAMILY	0.00936075
BIOCARTA_LAIR_PATHWAY	KEGG_SYSTEMIC_LUPUS_ERYTHEMATOSUS	0.00247215
G_PROTEIN_COUPLED_RECEPTOR_BINDING	KEGG_ANTIGEN_PROCESSING_AND_PRESENTATION	0.00626964
IMMUNOLOGICAL_SYNAPSE	POSITIVE_REGULATION_OF_LYMPHOCYTE_ACTIVATION	0.0
CYTOKINE_ACTIVITY	LYMPHOCYTE_ACTIVATION	0.00052787
BIOCARTA_CTL_PATHWAY	KEGG_LEUKOCYTE_TRANSENDOTHELIAL_MIGRATION	0.0
REACTOME_CELL_SURFACE_INTERACTIONS_AT_THE_VASCULAR_WALL	REACTOME_DOWNSTREAM_TCR_SIGNALING	0.0
NEUROPEPTIDE_BINDING	POSITIVE_REGULATION_OF_CELL_PROLIFERATION	0.00586032
BEHAVIOR	KEGG_ALLOGRAFT_REJECTION	0.00418358
CYTOKINE_ACTIVITY	KEGG_ALLOGRAFT_REJECTION	0.00121218
NETPATH_IL_3_PATHWAY_UP	NETPATH_T_CELL_RECEPTOR_PATHWAY	0.0
BIOCARTA_ACE2_PATHWAY	REACTOME_PEPTIDE_LIGAND_BINDING_RECEPTORS	0.00218895
KEGG_FOCAL_ADHESION	LYMPHOCYTE_ACTIVATION	0.0
BIOCARTA_ACE2_PATHWAY	KEGG_LYSOSOME	0.00596262
CARBOXYPEPTIDASE_ACTIVITY	REACTOME_FORMATION_OF_PLATELET_PLUG	0.00723169
CELLULAR_DEFENSE_RESPONSE	NETPATH_IL_2_PATHWAY_DOWN	0.0
IMMUNE_RESPONSE	REACTOME_COLLAGEN_MEDIATED_ACTIVATION_CASCADE	0.0
BIOCARTA_TCRA_PATHWAY	POSITIVE_REGULATION_OF_IMMUNE_SYSTEM_PROCESS	0.0
CHEMOKINE_RECEPTOR_BINDING	REACTOME_CELL_SURFACE_INTERACTIONS_AT_THE_VASCULAR_WALL	0.00056467
REACTOME_PHOSPHORYLATION_OF_CD3_AND_TCR_ZETA_CHAINS	REGULATION_OF_LYMPHOCYTE_ACTIVATION	0.0
BASEMENT_MEMBRANE	KEGG_TYPE_I_DIABETES_MELLITUS	0.00879414
BIOCARTA_AMI_PATHWAY	PROTEIN_DOMAIN_SPECIFIC_BINDING	0.00517812
BIOCARTA_TH1TH2_PATHWAY	NETPATH_IL_1_PATHWAY_UP	0.00494412
LOCOMOTORY_BEHAVIOR	POSITIVE_REGULATION_OF_CELL_PROLIFERATION	0.0
KEGG_ANTIGEN_PROCESSING_AND_PRESENTATION	NETPATH_B_CELL_RECEPTOR_PATHWAY	0.02103667
CATION_HOMEOSTASIS	EXTRACELLULAR_MATRIX_STRUCTURAL_CONSTITUENT	0.00834816
NETPATH_IL_5_PATHWAY_UP	RESPONSE_TO_OTHER_ORGANISM	0.00087145
BIOCARTA_GRANULOCYTES_PATHWAY	CHEMOKINE_RECEPTOR_BINDING	0.00407817
KEGG_ALLOGRAFT_REJECTION	NETPATH_IL_1_PATHWAY_UP	0.00763998
NETPATH_IL_1_PATHWAY_DOWN	T_CELL_ACTIVATION	0.00309681
NETPATH_IL_4_PATHWAY_DOWN	REACTOME_HEMOSTASIS	0.0
KEGG_AUTOIMMUNE_THYROID_DISEASE	REGULATION_OF_I_KAPPAB_KINASE_NF_KAPPAB_CASCADE	0.02075081
IMMUNE_RESPONSE	REACTOME_TCR_SIGNALING	0.0
NETPATH_IL_4_PATHWAY_DOWN	REACTOME_AXON_GUIDANCE	0.0
ION_HOMEOSTASIS	REACTOME_PHOSPHORYLATION_OF_CD3_AND_TCR_ZETA_CHAINS	0.0
BIOCARTA_INFLAM_PATHWAY	POSITIVE_REGULATION_OF_IMMUNE_SYSTEM_PROCESS	0.00294892
BIOCARTA_CTL_PATHWAY	BIOCARTA_THELPER_PATHWAY	0.0
G_PROTEIN_COUPLED_RECEPTOR_BINDING	NETPATH_IL_7_PATHWAY_DOWN	0.00458178
KEGG_CELL_ADHESION_MOLECULES_CAMS	REGULATION_OF_T_CELL_ACTIVATION	0.0
G_PROTEIN_COUPLED_RECEPTOR_BINDING	REACTOME_DOWNSTREAM_TCR_SIGNALING	0.0058611
CELLULAR_CATION_HOMEOSTASIS	RESPONSE_TO_OTHER_ORGANISM	0.0
CATION_HOMEOSTASIS	KEGG_CYTOKINE_CYTOKINE_RECEPTOR_INTERACTION	0.0
BIOCARTA_CYTOKINE_PATHWAY	KEGG_SYSTEMIC_LUPUS_ERYTHEMATOSUS	0.00122587
KEGG_CHEMOKINE_SIGNALING_PATHWAY	STRUCTURAL_CONSTITUENT_OF_MUSCLE	0.00916061
BEHAVIOR	REGULATION_OF_PHOSPHORYLATION	0.00017296
G_PROTEIN_COUPLED_RECEPTOR_BINDING	REGULATION_OF_LYMPHOCYTE_ACTIVATION	0.00364281
KEGG_NATURAL_KILLER_CELL_MEDIATED_CYTOTOXICITY	REACTOME_TCR_SIGNALING	0.0
CYTOKINE_ACTIVITY	REACTOME_DOWNSTREAM_TCR_SIGNALING	0.00910328
BIOCARTA_IL7_PATHWAY	KEGG_TOLL_LIKE_RECEPTOR_SIGNALING_PATHWAY	0.0
NETPATH_KIT_RECEPTOR_PATHWAY_UP	REACTOME_TRANSLOCATION_OF_ZAP70_TO_IMMUNOLOGICAL_SYNAPSE	0.00204822
KEGG_ANTIGEN_PROCESSING_AND_PRESENTATION	REACTOME_G_ALPHA_I_SIGNALLING_EVENTS	0.00727772
BIOCARTA_CTL_PATHWAY	IMMUNOLOGICAL_SYNAPSE	0.0
BIOCARTA_IL7_PATHWAY	LYMPHOCYTE_ACTIVATION	0.0
CALCIUM_ION_TRANSPORT	REACTOME_NCAM1_INTERACTIONS	0.00512301
NETPATH_NOTCH_PATHWAY_UP	REGULATION_OF_ANATOMICAL_STRUCTURE_MORPHOGENESIS	0.01403173
BIOCARTA_GRANULOCYTES_PATHWAY	REACTOME_COSTIMULATION_BY_THE_CD28_FAMILY	0.0005828
BIOCARTA_IL7_PATHWAY	REACTOME_PD1_SIGNALING	0.0
KEGG_CYTOSOLIC_DNA_SENSING_PATHWAY	NETPATH_B_CELL_RECEPTOR_PATHWAY	0.02004688
KEGG_CYTOSOLIC_DNA_SENSING_PATHWAY	NETPATH_IL_5_PATHWAY_UP	0.01866914
MUSCLE_CELL_DIFFERENTIATION	REACTOME_PHOSPHORYLATION_OF_CD3_AND_TCR_ZETA_CHAINS	0.00443154
KEGG_VIRAL_MYOCARDITIS	POSITIVE_REGULATION_OF_MULTICELLULAR_ORGANISMAL_PROCESS	0.0
BIOCARTA_TOB1_PATHWAY	REACTOME_TRANSLOCATION_OF_ZAP70_TO_IMMUNOLOGICAL_SYNAPSE	5.84e-06
KEGG_TYPE_I_DIABETES_MELLITUS	REACTOME_COLLAGEN_MEDIATED_ACTIVATION_CASCADE	0.00647563
NETPATH_IL_1_PATHWAY_DOWN	REACTOME_FORMATION_OF_PLATELET_PLUG	0.0
BIOCARTA_THELPER_PATHWAY	REACTOME_PLATELET_ACTIVATION	0.0
BIOCARTA_GRANULOCYTES_PATHWAY	KEGG_SMALL_CELL_LUNG_CANCER	0.00203009
KEGG_LEUKOCYTE_TRANSENDOTHELIAL_MIGRATION	REGULATION_OF_T_CELL_ACTIVATION	0.0
KEGG_ALLOGRAFT_REJECTION	KEGG_ASTHMA	0.00578373
BIOCARTA_ACE2_PATHWAY	KEGG_LEUKOCYTE_TRANSENDOTHELIAL_MIGRATION	0.00388489
CATION_HOMEOSTASIS	RESPONSE_TO_OTHER_ORGANISM	0.0
KEGG_ECM_RECEPTOR_INTERACTION	REACTOME_INITIAL_TRIGGERING_OF_COMPLEMENT	0.00451112
BIOCARTA_GRANULOCYTES_PATHWAY	LYMPHOCYTE_ACTIVATION	0.00022784
CALCIUM_ION_TRANSPORT	POSITIVE_REGULATION_OF_CELL_PROLIFERATION	0.00537156
REACTOME_HEMOSTASIS	REGULATION_OF_ANATOMICAL_STRUCTURE_MORPHOGENESIS	0.0
LOCOMOTORY_BEHAVIOR	NETPATH_B_CELL_RECEPTOR_PATHWAY	0.0
REACTOME_BOTULINUM_NEUROTOXICITY	REACTOME_SEMAPHORIN_INTERACTIONS	0.00609041
CELLULAR_DEFENSE_RESPONSE	POSITIVE_REGULATION_OF_IMMUNE_SYSTEM_PROCESS	7.481e-05
CORUM_55S_RIBOSOME,_MITOCHONDRIAL	REGULATION_OF_I_KAPPAB_KINASE_NF_KAPPAB_CASCADE	0.00641306
AUXILIARY_TRANSPORT_PROTEIN_ACTIVITY	KEGG_CHEMOKINE_SIGNALING_PATHWAY	0.01336776
NETPATH_NOTCH_PATHWAY_UP	REACTOME_CLASS_A1_RHODOPSIN_LIKE_RECEPTORS	0.01627178
BIOCARTA_CTLA4_PATHWAY	NETPATH_T_CELL_RECEPTOR_PATHWAY	0.0
MUSCLE_CELL_DIFFERENTIATION	REACTOME_DOWNSTREAM_TCR_SIGNALING	0.0046766
PROTEIN_DOMAIN_SPECIFIC_BINDING	REACTOME_G_ALPHA_I_SIGNALLING_EVENTS	0.00122209
BIOCARTA_NO2IL12_PATHWAY	REACTOME_TCR_SIGNALING	0.0
KEGG_GRAFT_VERSUS_HOST_DISEASE	KEGG_LEISHMANIA_INFECTION	0.00598246
CELL_ACTIVATION	G_PROTEIN_COUPLED_RECEPTOR_BINDING	0.0021392
DEVELOPMENTAL_MATURATION	REGULATION_OF_LYMPHOCYTE_ACTIVATION	0.00115586
POSITIVE_REGULATION_OF_T_CELL_PROLIFERATION	REACTOME_AXON_GUIDANCE	0.0
KEGG_ALLOGRAFT_REJECTION	NETPATH_B_CELL_RECEPTOR_PATHWAY	0.01082291
NETPATH_IL_4_PATHWAY_UP	REACTOME_NCAM1_INTERACTIONS	0.01790027
AUXILIARY_TRANSPORT_PROTEIN_ACTIVITY	REACTOME_AXON_GUIDANCE	0.00519199
EXTERNAL_SIDE_OF_PLASMA_MEMBRANE	NETPATH_IL_4_PATHWAY_UP	0.0
BIOCARTA_TOB1_PATHWAY	DEVELOPMENTAL_MATURATION	0.00043638
KEGG_ECM_RECEPTOR_INTERACTION	NETPATH_IL_4_PATHWAY_DOWN	0.0
AUXILIARY_TRANSPORT_PROTEIN_ACTIVITY	REACTOME_HEMOSTASIS	0.01071383
CHEMICAL_HOMEOSTASIS	EXTRACELLULAR_MATRIX_STRUCTURAL_CONSTITUENT	0.00727939
NETPATH_IL_6_PATHWAY_UP	REACTOME_NCAM1_INTERACTIONS	0.00165488
BIOCARTA_CTL_PATHWAY	REACTOME_FORMATION_OF_PLATELET_PLUG	0.0
REACTOME_PD1_SIGNALING	RESPONSE_TO_VIRUS	0.0
ION_HOMEOSTASIS	NETPATH_T_CELL_RECEPTOR_PATHWAY_DOWN	0.0
KEGG_CELL_ADHESION_MOLECULES_CAMS	REACTOME_DOWNSTREAM_TCR_SIGNALING	0.0
IMMUNOLOGICAL_SYNAPSE	KEGG_SMALL_CELL_LUNG_CANCER	0.00466763
REACTOME_INTEGRIN_CELL_SURFACE_INTERACTIONS	STRUCTURAL_CONSTITUENT_OF_MUSCLE	0.00467844
BASEMENT_MEMBRANE	REACTOME_TCR_SIGNALING	0.00577917
CHANNEL_REGULATOR_ACTIVITY	EXTRACELLULAR_MATRIX_PART	0.00662099
REACTOME_FORMATION_OF_PLATELET_PLUG	REACTOME_PLATELET_ADHESION_TO_EXPOSED_COLLAGEN	0.0
EXTERNAL_SIDE_OF_PLASMA_MEMBRANE	KEGG_LEISHMANIA_INFECTION	0.0
BIOCARTA_CTL_PATHWAY	REGULATION_OF_IMMUNE_SYSTEM_PROCESS	0.0
REACTOME_CHEMOKINE_RECEPTORS_BIND_CHEMOKINES	RESPONSE_TO_BIOTIC_STIMULUS	0.0
LOCOMOTORY_BEHAVIOR	REACTOME_PLATELET_ADHESION_TO_EXPOSED_COLLAGEN	0.00444605
KEGG_NATURAL_KILLER_CELL_MEDIATED_CYTOTOXICITY	REACTOME_G_ALPHA_I_SIGNALLING_EVENTS	0.00031237
CELL_ACTIVATION	KEGG_NOD_LIKE_RECEPTOR_SIGNALING_PATHWAY	0.00072339
NETPATH_IL_1_PATHWAY_DOWN	REACTOME_PLATELET_ACTIVATION	0.0
BIOCARTA_CYTOKINE_PATHWAY	KEGG_LYSOSOME	0.00494932
CHEMICAL_HOMEOSTASIS	IMMUNOLOGICAL_SYNAPSE	0.0
CORUM_55S_RIBOSOME,_MITOCHONDRIAL	KEGG_PRIMARY_IMMUNODEFICIENCY	0.0049256
EXTRACELLULAR_MATRIX	KEGG_VIRAL_MYOCARDITIS	0.00103021
KEGG_ANTIGEN_PROCESSING_AND_PRESENTATION	KEGG_CYTOKINE_CYTOKINE_RECEPTOR_INTERACTION	0.08104462
NETPATH_IL_2_PATHWAY_DOWN	REACTOME_COLLAGEN_MEDIATED_ACTIVATION_CASCADE	0.00027129
CALCIUM_ION_TRANSPORT	REACTOME_PEPTIDE_LIGAND_BINDING_RECEPTORS	0.00725293
BIOCARTA_NO2IL12_PATHWAY	KEGG_VIRAL_MYOCARDITIS	0.0
BIOCARTA_NO2IL12_PATHWAY	IMMUNE_RESPONSE	0.0
KEGG_LEUKOCYTE_TRANSENDOTHELIAL_MIGRATION	REACTOME_P2Y_RECEPTORS	0.00403488
ION_HOMEOSTASIS	NETPATH_IL_3_PATHWAY_UP	0.0
NETPATH_IL_5_PATHWAY_UP	NEUROTRANSMITTER_BINDING	0.0042963
KEGG_AUTOIMMUNE_THYROID_DISEASE	KEGG_FOCAL_ADHESION	0.00452615
DEVELOPMENTAL_MATURATION	REGULATION_OF_RESPONSE_TO_STIMULUS	0.00570601
REGULATION_OF_I_KAPPAB_KINASE_NF_KAPPAB_CASCADE	REGULATION_OF_LYMPHOCYTE_ACTIVATION	0.00069208
DEVELOPMENTAL_MATURATION	EXTRACELLULAR_MATRIX	0.0
POSITIVE_REGULATION_OF_LYMPHOCYTE_ACTIVATION	RESPONSE_TO_BIOTIC_STIMULUS	0.00017018
KEGG_T_CELL_RECEPTOR_SIGNALING_PATHWAY	MUSCLE_CELL_DIFFERENTIATION	0.01903648
BIOCARTA_TOB1_PATHWAY	RESPONSE_TO_BIOTIC_STIMULUS	0.00052576
KEGG_LYSOSOME	REACTOME_PLATELET_ACTIVATION	0.00027985
BASEMENT_MEMBRANE	CATION_HOMEOSTASIS	0.00622841
ION_HOMEOSTASIS	KEGG_SMALL_CELL_LUNG_CANCER	5.745e-05
EXTRACELLULAR_MATRIX_STRUCTURAL_CONSTITUENT	KEGG_ANTIGEN_PROCESSING_AND_PRESENTATION	0.00730745
KEGG_PRIMARY_IMMUNODEFICIENCY	REACTOME_INITIAL_TRIGGERING_OF_COMPLEMENT	0.005284
CATION_HOMEOSTASIS	ST_T_CELL_SIGNAL_TRANSDUCTION	0.0
BIOCARTA_CTL_PATHWAY	KEGG_CYTOKINE_CYTOKINE_RECEPTOR_INTERACTION	0.01350552
KEGG_LEISHMANIA_INFECTION	REACTOME_SIGNALING_BY_PDGF	0.0
KEGG_LYSOSOME	POSITIVE_REGULATION_OF_MULTICELLULAR_ORGANISMAL_PROCESS	0.00554838
BASEMENT_MEMBRANE	REACTOME_SIGNALING_BY_PDGF	0.00206822
KEGG_LEUKOCYTE_TRANSENDOTHELIAL_MIGRATION	REACTOME_NCAM1_INTERACTIONS	0.0
REACTOME_FORMATION_OF_PLATELET_PLUG	T_CELL_PROLIFERATION	0.0
G_PROTEIN_COUPLED_RECEPTOR_BINDING	REACTOME_COLLAGEN_MEDIATED_ACTIVATION_CASCADE	0.00638748
POSITIVE_REGULATION_OF_CELL_PROLIFERATION	REACTOME_INTEGRIN_CELL_SURFACE_INTERACTIONS	0.0
REACTOME_FORMATION_OF_PLATELET_PLUG	RESPONSE_TO_BIOTIC_STIMULUS	0.0
CHEMOKINE_ACTIVITY	KEGG_CYTOKINE_CYTOKINE_RECEPTOR_INTERACTION	7.475e-05
GABA_RECEPTOR_ACTIVITY	KEGG_NOD_LIKE_RECEPTOR_SIGNALING_PATHWAY	0.00566931
EXTERNAL_SIDE_OF_PLASMA_MEMBRANE	KEGG_PRIMARY_IMMUNODEFICIENCY	0.0
NETPATH_IL_1_PATHWAY_UP	NEUROTRANSMITTER_BINDING	0.00475943
NETPATH_B_CELL_RECEPTOR_PATHWAY_DOWN	NETPATH_IL_5_PATHWAY_UP	0.0
KEGG_CYTOSOLIC_DNA_SENSING_PATHWAY	RESPONSE_TO_OTHER_ORGANISM	0.00678256
BIOCARTA_TOB1_PATHWAY	KEGG_AUTOIMMUNE_THYROID_DISEASE	0.0
BIOCARTA_IL7_PATHWAY	BIOCARTA_TCYTOTOXIC_PATHWAY	0.0
BIOCARTA_IL7_PATHWAY	REACTOME_PLATELET_ACTIVATION	0.0
CHEMICAL_HOMEOSTASIS	NEUROPEPTIDE_BINDING	0.00546174
BIOCARTA_IL17_PATHWAY	REACTOME_COSTIMULATION_BY_THE_CD28_FAMILY	0.0
BIOCARTA_GRANULOCYTES_PATHWAY	KEGG_TOLL_LIKE_RECEPTOR_SIGNALING_PATHWAY	0.00649652
KEGG_LEISHMANIA_INFECTION	KEGG_SMALL_CELL_LUNG_CANCER	0.0
IMMUNE_RESPONSE	REACTOME_INITIAL_TRIGGERING_OF_COMPLEMENT	0.02444473
CHEMOKINE_RECEPTOR_BINDING	POSITIVE_REGULATION_OF_MULTICELLULAR_ORGANISMAL_PROCESS	0.00611426
NETPATH_IL_6_PATHWAY_UP	REACTOME_G_ALPHA_I_SIGNALLING_EVENTS	0.00089256
NETPATH_IL_1_PATHWAY_UP	REACTOME_GENERATION_OF_SECOND_MESSENGER_MOLECULES	0.00788732
KEGG_HEMATOPOIETIC_CELL_LINEAGE	REACTOME_COSTIMULATION_BY_THE_CD28_FAMILY	0.0
EXTRACELLULAR_MATRIX_PART	REACTOME_HEMOSTASIS	0.0
AUXILIARY_TRANSPORT_PROTEIN_ACTIVITY	CELLULAR_CATION_HOMEOSTASIS	0.0051888
KEGG_LEISHMANIA_INFECTION	REACTOME_GENERATION_OF_SECOND_MESSENGER_MOLECULES	0.00012999
BEHAVIOR	REGULATION_OF_ANATOMICAL_STRUCTURE_MORPHOGENESIS	7.766e-05
KEGG_LEISHMANIA_INFECTION	REGULATION_OF_LYMPHOCYTE_ACTIVATION	0.0
KEGG_ALLOGRAFT_REJECTION	REACTOME_PLATELET_ADHESION_TO_EXPOSED_COLLAGEN	0.00521586
CHEMOKINE_ACTIVITY	KEGG_ANTIGEN_PROCESSING_AND_PRESENTATION	0.00388049
CHEMOKINE_RECEPTOR_BINDING	NETPATH_T_CELL_RECEPTOR_PATHWAY_DOWN	0.00308197
BIOCARTA_THELPER_PATHWAY	KEGG_ALLOGRAFT_REJECTION	0.0
KEGG_CHEMOKINE_SIGNALING_PATHWAY	REACTOME_FORMATION_OF_PLATELET_PLUG	0.0
BEHAVIOR	REACTOME_CELL_SURFACE_INTERACTIONS_AT_THE_VASCULAR_WALL	0.0
BIOCARTA_GRANULOCYTES_PATHWAY	BIOCARTA_IL7_PATHWAY	0.00390945
BIOCARTA_TCYTOTOXIC_PATHWAY	REACTOME_AXON_GUIDANCE	0.0
REACTOME_CLASS_A1_RHODOPSIN_LIKE_RECEPTORS	STRUCTURAL_CONSTITUENT_OF_MUSCLE	0.0056701
KEGG_SMALL_CELL_LUNG_CANCER	REACTOME_COSTIMULATION_BY_THE_CD28_FAMILY	0.12028307
NETPATH_IL_1_PATHWAY_UP	POSITIVE_REGULATION_OF_T_CELL_ACTIVATION	0.00614033
NETPATH_B_CELL_RECEPTOR_PATHWAY	REACTOME_TRANSLOCATION_OF_ZAP70_TO_IMMUNOLOGICAL_SYNAPSE	0.0
NETPATH_IL_3_PATHWAY_UP	REACTOME_PLATELET_ACTIVATION	0.0
KEGG_CYTOKINE_CYTOKINE_RECEPTOR_INTERACTION	REACTOME_SIGNALING_BY_PDGF	0.0
KEGG_CYTOKINE_CYTOKINE_RECEPTOR_INTERACTION	REACTOME_PHOSPHORYLATION_OF_CD3_AND_TCR_ZETA_CHAINS	0.0
BIOCARTA_IL7_PATHWAY	KEGG_MATURITY_ONSET_DIABETES_OF_THE_YOUNG	0.00972459
KEGG_LYSOSOME	POSITIVE_REGULATION_OF_CELL_CYCLE	0.0049596
CALCIUM_ION_TRANSPORT	KEGG_LEUKOCYTE_TRANSENDOTHELIAL_MIGRATION	0.00681262
KEGG_CYTOSOLIC_DNA_SENSING_PATHWAY	STRUCTURAL_CONSTITUENT_OF_MUSCLE	0.00303698
BIOCARTA_CTLA4_PATHWAY	REGULATION_OF_RESPONSE_TO_STIMULUS	0.0
CATION_HOMEOSTASIS	NETPATH_IL_7_PATHWAY_DOWN	0.00116141
NETPATH_IL_6_PATHWAY_UP	POSITIVE_REGULATION_OF_CELL_CYCLE	0.00824666
EXTRACELLULAR_MATRIX_PART	KEGG_INTESTINAL_IMMUNE_NETWORK_FOR_IGA_PRODUCTION	0.00518615
CELL_ACTIVATION	REGULATION_OF_ANATOMICAL_STRUCTURE_MORPHOGENESIS	0.00319082
KEGG_TYPE_I_DIABETES_MELLITUS	REGULATION_OF_T_CELL_ACTIVATION	0.0
REGULATION_OF_ANATOMICAL_STRUCTURE_MORPHOGENESIS	REGULATION_OF_PHOSPHORYLATION	0.00148942
POSITIVE_REGULATION_OF_MULTICELLULAR_ORGANISMAL_PROCESS	REGULATION_OF_PHOSPHORYLATION	0.00048938
KEGG_TYPE_I_DIABETES_MELLITUS	REGULATION_OF_IMMUNE_SYSTEM_PROCESS	0.0
REACTOME_COSTIMULATION_BY_THE_CD28_FAMILY	T_CELL_PROLIFERATION	0.0
BIOCARTA_INFLAM_PATHWAY	NETPATH_B_CELL_RECEPTOR_PATHWAY	0.00720146
COLLAGEN	REACTOME_FORMATION_OF_PLATELET_PLUG	0.0
BIOCARTA_TCRA_PATHWAY	REACTOME_DOWNSTREAM_TCR_SIGNALING	0.0
CELL_ACTIVATION	POSITIVE_REGULATION_OF_T_CELL_ACTIVATION	0.0
IMMUNOLOGICAL_SYNAPSE	NETPATH_B_CELL_RECEPTOR_PATHWAY_DOWN	0.0
CHEMOKINE_RECEPTOR_BINDING	KEGG_CYTOKINE_CYTOKINE_RECEPTOR_INTERACTION	0.0
BIOCARTA_IL7_PATHWAY	BIOCARTA_INFLAM_PATHWAY	0.01013224
BASEMENT_MEMBRANE	REACTOME_SEMAPHORIN_INTERACTIONS	0.00644079
NETPATH_IL_1_PATHWAY_DOWN	REACTOME_CELL_SURFACE_INTERACTIONS_AT_THE_VASCULAR_WALL	0.0
REACTOME_COSTIMULATION_BY_THE_CD28_FAMILY	REACTOME_IMMUNOREGULATORY_INTERACTIONS_BETWEEN_A_LYMPHOID_AND_A_NON_LYMPHOID_CELL	0.0
BASEMENT_MEMBRANE	KEGG_INTESTINAL_IMMUNE_NETWORK_FOR_IGA_PRODUCTION	0.00430185
LYMPHOCYTE_ACTIVATION	T_CELL_PROLIFERATION	0.0
CELLULAR_DEFENSE_RESPONSE	NETPATH_ID_PATHWAY_DOWN	0.00049318
NETPATH_IL_1_PATHWAY_DOWN	REACTOME_PD1_SIGNALING	0.00073675
BIOCARTA_AMI_PATHWAY	KEGG_T_CELL_RECEPTOR_SIGNALING_PATHWAY	0.00225536
NETPATH_ID_PATHWAY_DOWN	REACTOME_CLASS_A1_RHODOPSIN_LIKE_RECEPTORS	0.00582895
KEGG_PRIMARY_IMMUNODEFICIENCY	RESPONSE_TO_VIRUS	0.0
KEGG_ANTIGEN_PROCESSING_AND_PRESENTATION	ST_T_CELL_SIGNAL_TRANSDUCTION	0.00039985
LEUKOCYTE_ACTIVATION	NETPATH_IL_1_PATHWAY_UP	0.00609551
NETPATH_ID_PATHWAY_DOWN	REACTOME_RNA_POLYMERASE_I_PROMOTER_OPENING	0.00750409
CYTOKINE_ACTIVITY	KEGG_CHEMOKINE_SIGNALING_PATHWAY	0.0
BEHAVIOR	REACTOME_PLATELET_ADHESION_TO_EXPOSED_COLLAGEN	0.00624083
ION_HOMEOSTASIS	KEGG_FOCAL_ADHESION	0.0
KEGG_ALLOGRAFT_REJECTION	PROTEINACEOUS_EXTRACELLULAR_MATRIX	0.00434932
REACTOME_GENERATION_OF_SECOND_MESSENGER_MOLECULES	REACTOME_SEMAPHORIN_INTERACTIONS	0.00098453
NETPATH_IL_6_PATHWAY_UP	REACTOME_INITIAL_TRIGGERING_OF_COMPLEMENT	0.00551788
KEGG_RIG_I_LIKE_RECEPTOR_SIGNALING_PATHWAY	KEGG_SYSTEMIC_LUPUS_ERYTHEMATOSUS	0.0072273
BIOCARTA_GRANULOCYTES_PATHWAY	T_CELL_PROLIFERATION	0.00157081
DEFENSE_RESPONSE	KEGG_ALLOGRAFT_REJECTION	0.00150732
BIOCARTA_TCYTOTOXIC_PATHWAY	REACTOME_TCR_SIGNALING	0.0
KEGG_SYSTEMIC_LUPUS_ERYTHEMATOSUS	REACTOME_AXON_GUIDANCE	0.01470575
NETPATH_IL_4_PATHWAY_UP	REGULATION_OF_ANATOMICAL_STRUCTURE_MORPHOGENESIS	0.0
BIOCARTA_ACE2_PATHWAY	REACTOME_CLASS_A1_RHODOPSIN_LIKE_RECEPTORS	0.00401928
KEGG_LYSOSOME	KEGG_SMALL_CELL_LUNG_CANCER	0.01553176
BIOCARTA_GRANULOCYTES_PATHWAY	KEGG_NOD_LIKE_RECEPTOR_SIGNALING_PATHWAY	0.00475632
KEGG_LYSOSOME	REACTOME_TRANSLOCATION_OF_ZAP70_TO_IMMUNOLOGICAL_SYNAPSE	0.00796045
REACTOME_NCAM1_INTERACTIONS	REGULATION_OF_LYMPHOCYTE_ACTIVATION	0.00342099
NETPATH_B_CELL_RECEPTOR_PATHWAY_DOWN	NETPATH_IL_4_PATHWAY_UP	0.0
NEUROPEPTIDE_RECEPTOR_ACTIVITY	REACTOME_PEPTIDE_LIGAND_BINDING_RECEPTORS	0.0288865
DEVELOPMENTAL_MATURATION	KEGG_VIRAL_MYOCARDITIS	0.00157543
KEGG_CELL_ADHESION_MOLECULES_CAMS	KEGG_LEUKOCYTE_TRANSENDOTHELIAL_MIGRATION	0.0
NETPATH_IL_4_PATHWAY_DOWN	REGULATION_OF_T_CELL_ACTIVATION	0.00035332
NETPATH_IL_3_PATHWAY_UP	REACTOME_CELL_SURFACE_INTERACTIONS_AT_THE_VASCULAR_WALL	0.0
GABA_RECEPTOR_ACTIVITY	KEGG_TOLL_LIKE_RECEPTOR_SIGNALING_PATHWAY	0.00596255
G_PROTEIN_COUPLED_RECEPTOR_BINDING	NETPATH_IL_1_PATHWAY_UP	0.00608428
KEGG_GRAFT_VERSUS_HOST_DISEASE	LOCOMOTORY_BEHAVIOR	0.00513397
IMMUNOLOGICAL_SYNAPSE	REACTOME_PLATELET_ADHESION_TO_EXPOSED_COLLAGEN	0.00507639
BIOCARTA_TCYTOTOXIC_PATHWAY	REACTOME_INITIAL_TRIGGERING_OF_COMPLEMENT	0.00599639
LEUKOCYTE_ACTIVATION	REACTOME_IMMUNOREGULATORY_INTERACTIONS_BETWEEN_A_LYMPHOID_AND_A_NON_LYMPHOID_CELL	0.0
NETPATH_IL_4_PATHWAY_UP	REACTOME_GENERATION_OF_SECOND_MESSENGER_MOLECULES	0.0
KEGG_T_CELL_RECEPTOR_SIGNALING_PATHWAY	REACTOME_SEMAPHORIN_INTERACTIONS	0.0
NETPATH_ID_PATHWAY_DOWN	REACTOME_COLLAGEN_MEDIATED_ACTIVATION_CASCADE	0.0024135
POSITIVE_REGULATION_OF_IMMUNE_SYSTEM_PROCESS	REGULATION_OF_PHOSPHORYLATION	0.00017113
CELL_MATURATION	REACTOME_SIGNALING_BY_PDGF	0.00775072
KEGG_HEMATOPOIETIC_CELL_LINEAGE	KEGG_PRIMARY_IMMUNODEFICIENCY	0.0
BIOCARTA_GRANULOCYTES_PATHWAY	BIOCARTA_IL17_PATHWAY	0.00500481
BIOCARTA_CTL_PATHWAY	KEGG_TOLL_LIKE_RECEPTOR_SIGNALING_PATHWAY	0.01113713
KEGG_SMALL_CELL_LUNG_CANCER	REACTOME_RNA_POLYMERASE_I_PROMOTER_OPENING	0.00599218
KEGG_CYTOKINE_CYTOKINE_RECEPTOR_INTERACTION	KEGG_LEUKOCYTE_TRANSENDOTHELIAL_MIGRATION	0.0
KEGG_NATURAL_KILLER_CELL_MEDIATED_CYTOTOXICITY	NETPATH_IL_1_PATHWAY_DOWN	0.0
NETPATH_IL_1_PATHWAY_UP	REACTOME_PLATELET_ACTIVATION	0.0
EXTRACELLULAR_MATRIX	REACTOME_SEMAPHORIN_INTERACTIONS	0.00019326
ION_HOMEOSTASIS	KEGG_NOD_LIKE_RECEPTOR_SIGNALING_PATHWAY	0.0
BIOCARTA_CTL_PATHWAY	T_CELL_ACTIVATION	0.0
KEGG_NOD_LIKE_RECEPTOR_SIGNALING_PATHWAY	POSITIVE_REGULATION_OF_MULTICELLULAR_ORGANISMAL_PROCESS	0.00248317
KEGG_ASTHMA	POSITIVE_REGULATION_OF_CELL_PROLIFERATION	0.00670237
BIOCARTA_NO2IL12_PATHWAY	REACTOME_FORMATION_OF_PLATELET_PLUG	0.00024903
KEGG_LEISHMANIA_INFECTION	RESPONSE_TO_OTHER_ORGANISM	0.0
CHEMOKINE_RECEPTOR_BINDING	NETPATH_IL_5_PATHWAY_UP	0.00640205
NETPATH_IL_1_PATHWAY_UP	POSITIVE_REGULATION_OF_MULTICELLULAR_ORGANISMAL_PROCESS	0.0125871
REACTOME_PD1_SIGNALING	REGULATION_OF_PHOSPHORYLATION	0.0075934
MUSCLE_CELL_DIFFERENTIATION	POSITIVE_REGULATION_OF_IMMUNE_SYSTEM_PROCESS	0.00309044
ION_HOMEOSTASIS	LOCOMOTORY_BEHAVIOR	0.0
KEGG_PRIMARY_IMMUNODEFICIENCY	NETPATH_T_CELL_RECEPTOR_PATHWAY	0.0
CHEMOKINE_ACTIVITY	NETPATH_IL_1_PATHWAY_DOWN	0.00395418
REACTOME_RNA_POLYMERASE_I_PROMOTER_OPENING	REGULATION_OF_T_CELL_ACTIVATION	0.00532472
BIOCARTA_CTLA4_PATHWAY	KEGG_LYSOSOME	0.00585725
KEGG_NATURAL_KILLER_CELL_MEDIATED_CYTOTOXICITY	ST_T_CELL_SIGNAL_TRANSDUCTION	0.0
REACTOME_COLLAGEN_MEDIATED_ACTIVATION_CASCADE	REGULATION_OF_PHOSPHORYLATION	0.00674559
NETPATH_IL_2_PATHWAY_DOWN	REACTOME_PLATELET_ACTIVATION	0.0
KEGG_TYPE_I_DIABETES_MELLITUS	NETPATH_IL_4_PATHWAY_UP	0.00018589
REGULATION_OF_PHOSPHORYLATION	ST_T_CELL_SIGNAL_TRANSDUCTION	0.0
BIOCARTA_TOB1_PATHWAY	NETPATH_IL_1_PATHWAY_DOWN	0.00039916
BIOCARTA_CTL_PATHWAY	NETPATH_IL_1_PATHWAY_UP	0.00742425
REACTOME_FORMATION_OF_PLATELET_PLUG	REACTOME_INTEGRIN_CELL_SURFACE_INTERACTIONS	0.0
CELLULAR_DEFENSE_RESPONSE	REGULATION_OF_RESPONSE_TO_STIMULUS	0.00804848
REACTOME_COSTIMULATION_BY_THE_CD28_FAMILY	T_CELL_ACTIVATION	0.0
NETPATH_IL_3_PATHWAY_UP	REGULATION_OF_PHOSPHORYLATION	8.243e-05
LEUKOCYTE_ACTIVATION	POSITIVE_REGULATION_OF_IMMUNE_SYSTEM_PROCESS	0.0
KEGG_ASTHMA	REACTOME_G_ALPHA_I_SIGNALLING_EVENTS	0.0037219
CYTOKINE_ACTIVITY	NETPATH_IL_4_PATHWAY_DOWN	0.00087258
ION_HOMEOSTASIS	REACTOME_DOWNSTREAM_TCR_SIGNALING	0.0
BASEMENT_MEMBRANE	REACTOME_FORMATION_OF_PLATELET_PLUG	0.00476267
CALCIUM_ION_TRANSPORT	REACTOME_CHEMOKINE_RECEPTORS_BIND_CHEMOKINES	0.00610677
KEGG_CHEMOKINE_SIGNALING_PATHWAY	KEGG_RETINOL_METABOLISM	0.00382536
CELLULAR_CATION_HOMEOSTASIS	KEGG_INTESTINAL_IMMUNE_NETWORK_FOR_IGA_PRODUCTION	0.00053657
KEGG_HEMATOPOIETIC_CELL_LINEAGE	REACTOME_SEMAPHORIN_INTERACTIONS	0.0
KEGG_SYSTEMIC_LUPUS_ERYTHEMATOSUS	NETPATH_EGFR1_PATHWAY_UP	0.02429688
CHEMOKINE_RECEPTOR_BINDING	KEGG_LEISHMANIA_INFECTION	0.00564326
NETPATH_IL_2_PATHWAY_DOWN	POSITIVE_REGULATION_OF_CELL_PROLIFERATION	0.0
KEGG_CYTOKINE_CYTOKINE_RECEPTOR_INTERACTION	REACTOME_DOWNSTREAM_TCR_SIGNALING	0.00021467
BIOCARTA_GRANULOCYTES_PATHWAY	REACTOME_GENERATION_OF_SECOND_MESSENGER_MOLECULES	0.00301185
REACTOME_SEMAPHORIN_INTERACTIONS	T_CELL_PROLIFERATION	3.542e-05
AUXILIARY_TRANSPORT_PROTEIN_ACTIVITY	BASEMENT_MEMBRANE	0.00822832
KEGG_ECM_RECEPTOR_INTERACTION	REACTOME_TRANSLOCATION_OF_ZAP70_TO_IMMUNOLOGICAL_SYNAPSE	0.00166069
[truncated: 6,715 more rows]
