# Supplementary material for: Summarizing cellular responses as biological process networks
Source: BMC Syst Biol. 2013 Jul 29;7:68. doi: 10.1186/1752-0509-7-68 (PMC3751784; doi:10.1186/1752-0509-7-68)
Supplement: Additional file 2 — Supplementary results. A zipped file containing all the five BPNs for each of the contrasts studied and the parameters estimated by each run of the software. [file 1752-0509-7-68-S2.zip › supplementary-results/cirrhosis/cirrhosis-links_results-bpln-p_values-corrected.tsv]

term1	term2	fishers_exact	bh_corrected_p_value
REACTOME_GENERATION_OF_SECOND_MESSENGER_MOLECULES	NETPATH_T_CELL_RECEPTOR_PATHWAY	1.01359839175e-23	2.08730316813e-19
POSITIVE_REGULATION_OF_T_CELL_ACTIVATION	NETPATH_T_CELL_RECEPTOR_PATHWAY	4.74427536672e-22	4.88494313134e-18
REGULATION_OF_T_CELL_ACTIVATION	NETPATH_T_CELL_RECEPTOR_PATHWAY	1.28888709897e-20	8.84735067636e-17
POSITIVE_REGULATION_OF_LYMPHOCYTE_ACTIVATION	NETPATH_T_CELL_RECEPTOR_PATHWAY	2.95521001685e-19	1.52141599692e-15
T_CELL_ACTIVATION	NETPATH_T_CELL_RECEPTOR_PATHWAY	4.58110987098e-19	1.88677591146e-15
REACTOME_TRANSLOCATION_OF_ZAP70_TO_IMMUNOLOGICAL_SYNAPSE	NETPATH_T_CELL_RECEPTOR_PATHWAY	4.92243736704e-19	1.88677591146e-15
POSITIVE_REGULATION_OF_IMMUNE_SYSTEM_PROCESS	NETPATH_T_CELL_RECEPTOR_PATHWAY	2.52487466987e-18	7.42782058238e-15
POSITIVE_REGULATION_OF_MULTICELLULAR_ORGANISMAL_PROCESS	NETPATH_T_CELL_RECEPTOR_PATHWAY	4.64261724868e-18	1.19506771253e-14
REGULATION_OF_LYMPHOCYTE_ACTIVATION	NETPATH_T_CELL_RECEPTOR_PATHWAY	5.69514700093e-18	1.30311291322e-14
REACTOME_PHOSPHORYLATION_OF_CD3_AND_TCR_ZETA_CHAINS	NETPATH_T_CELL_RECEPTOR_PATHWAY	1.17930339508e-17	2.42853948149e-14
BIOCARTA_TCRA_PATHWAY	NETPATH_T_CELL_RECEPTOR_PATHWAY	1.92448007382e-17	3.60280165093e-14
REACTOME_COSTIMULATION_BY_THE_CD28_FAMILY	NETPATH_T_CELL_RECEPTOR_PATHWAY	2.32310743489e-17	3.98664595056e-14
BIOCARTA_CTLA4_PATHWAY	NETPATH_T_CELL_RECEPTOR_PATHWAY	5.70594749193e-17	9.03865974625e-14
PROTEIN_DOMAIN_SPECIFIC_BINDING	NETPATH_T_CELL_RECEPTOR_PATHWAY	5.70594749193e-17	9.03865974625e-14
REGULATION_OF_IMMUNE_SYSTEM_PROCESS	NETPATH_T_CELL_RECEPTOR_PATHWAY	9.69917443588e-17	1.33156732772e-13
REACTOME_TCR_SIGNALING	NETPATH_T_CELL_RECEPTOR_PATHWAY	1.96437911518e-16	2.52827869493e-13
REACTOME_DOWNSTREAM_TCR_SIGNALING	NETPATH_T_CELL_RECEPTOR_PATHWAY	4.8276384705e-16	5.84797406018e-13
LYMPHOCYTE_ACTIVATION	NETPATH_T_CELL_RECEPTOR_PATHWAY	8.66290031585e-16	9.91083923357e-13
BIOCARTA_LAIR_PATHWAY	REACTOME_INTEGRIN_CELL_SURFACE_INTERACTIONS	1.40919159856e-15	1.5273411889e-12
POSITIVE_REGULATION_OF_T_CELL_PROLIFERATION	NETPATH_T_CELL_RECEPTOR_PATHWAY	1.46170853935e-15	1.5273411889e-12
ST_T_CELL_SIGNAL_TRANSDUCTION	NETPATH_T_CELL_RECEPTOR_PATHWAY	4.02843306473e-15	3.95035819533e-12
REACTOME_PD1_SIGNALING	NETPATH_T_CELL_RECEPTOR_PATHWAY	5.65579690802e-15	5.29408298758e-12
T_CELL_PROLIFERATION	NETPATH_T_CELL_RECEPTOR_PATHWAY	9.45447067219e-15	8.46503976315e-12
LEUKOCYTE_ACTIVATION	NETPATH_T_CELL_RECEPTOR_PATHWAY	1.1260488613e-14	9.66196841698e-12
PROTEINACEOUS_EXTRACELLULAR_MATRIX	KEGG_ECM_RECEPTOR_INTERACTION	1.14871748341e-14	9.66196841698e-12
EXTRACELLULAR_MATRIX	KEGG_ECM_RECEPTOR_INTERACTION	2.71208369218e-14	2.14807459512e-11
CELL_ACTIVATION	NETPATH_T_CELL_RECEPTOR_PATHWAY	4.22584973956e-14	3.22307124766e-11
KEGG_PRIMARY_IMMUNODEFICIENCY	NETPATH_T_CELL_RECEPTOR_PATHWAY	4.76746046156e-14	3.50629690303e-11
NETPATH_NOTCH_PATHWAY_UP	NETPATH_B_CELL_RECEPTOR_PATHWAY	5.70849622144e-14	4.05362285131e-11
BIOCARTA_IL7_PATHWAY	NETPATH_T_CELL_RECEPTOR_PATHWAY	8.41213932262e-13	5.77437283569e-10
POSITIVE_REGULATION_OF_CELL_PROLIFERATION	NETPATH_T_CELL_RECEPTOR_PATHWAY	1.06100608817e-12	7.0481607657e-10
NETPATH_B_CELL_RECEPTOR_PATHWAY_DOWN	NETPATH_T_CELL_RECEPTOR_PATHWAY	1.54508087363e-12	9.94307825958e-10
IMMUNOLOGICAL_SYNAPSE	NETPATH_T_CELL_RECEPTOR_PATHWAY	2.09090475027e-12	1.30478792492e-09
REACTOME_AXON_GUIDANCE	NETPATH_T_CELL_RECEPTOR_PATHWAY	9.20249738128e-12	5.57373613449e-09
CATION_HOMEOSTASIS	NETPATH_T_CELL_RECEPTOR_PATHWAY	1.21075839557e-11	7.12375646856e-09
CELLULAR_CATION_HOMEOSTASIS	NETPATH_T_CELL_RECEPTOR_PATHWAY	1.21075839557e-11	7.12375646856e-09
REACTOME_CELL_SURFACE_INTERACTIONS_AT_THE_VASCULAR_WALL	NETPATH_T_CELL_RECEPTOR_PATHWAY	1.4011834698e-11	7.79853275502e-09
LOCOMOTORY_BEHAVIOR	NETPATH_B_CELL_RECEPTOR_PATHWAY	1.48147435241e-11	8.02842140505e-09
ION_HOMEOSTASIS	NETPATH_T_CELL_RECEPTOR_PATHWAY	1.6900832305e-11	8.92407281171e-09
NETPATH_KIT_RECEPTOR_PATHWAY_UP	NETPATH_B_CELL_RECEPTOR_PATHWAY	2.81773249594e-11	1.45063913222e-08
EXTRACELLULAR_MATRIX_PART	KEGG_ECM_RECEPTOR_INTERACTION	3.04226534156e-11	1.52803341899e-08
KEGG_NATURAL_KILLER_CELL_MEDIATED_CYTOTOXICITY	NETPATH_T_CELL_RECEPTOR_PATHWAY	3.0634793462e-11	1.52803341899e-08
BEHAVIOR	NETPATH_B_CELL_RECEPTOR_PATHWAY	3.11895729152e-11	1.52803341899e-08
PROTEIN_DOMAIN_SPECIFIC_BINDING	KEGG_NATURAL_KILLER_CELL_MEDIATED_CYTOTOXICITY	4.0042714017e-11	1.87409002216e-08
BIOCARTA_CTL_PATHWAY	REACTOME_IMMUNOREGULATORY_INTERACTIONS_BETWEEN_A_LYMPHOID_AND_A_NON_LYMPHOID_CELL	4.18538830506e-11	1.91532669702e-08
KEGG_AUTOIMMUNE_THYROID_DISEASE	REACTOME_IMMUNOREGULATORY_INTERACTIONS_BETWEEN_A_LYMPHOID_AND_A_NON_LYMPHOID_CELL	1.0210199955e-10	4.57084016681e-08
KEGG_GRAFT_VERSUS_HOST_DISEASE	REACTOME_IMMUNOREGULATORY_INTERACTIONS_BETWEEN_A_LYMPHOID_AND_A_NON_LYMPHOID_CELL	1.0210199955e-10	4.57084016681e-08
BIOCARTA_LAIR_PATHWAY	REACTOME_HEMOSTASIS	1.30889165606e-10	5.61541789026e-08
EXTRACELLULAR_MATRIX	KEGG_FOCAL_ADHESION	1.39444258729e-10	5.86035840818e-08
NETPATH_IL_5_PATHWAY_UP	NETPATH_B_CELL_RECEPTOR_PATHWAY	1.47454810271e-10	6.07307381582e-08
KEGG_PRIMARY_IMMUNODEFICIENCY	KEGG_NATURAL_KILLER_CELL_MEDIATED_CYTOTOXICITY	3.50510925997e-10	1.41530813707e-07
REACTOME_IMMUNOREGULATORY_INTERACTIONS_BETWEEN_A_LYMPHOID_AND_A_NON_LYMPHOID_CELL	REACTOME_HEMOSTASIS	3.603791733e-10	1.42717082996e-07
BIOCARTA_LAIR_PATHWAY	KEGG_ECM_RECEPTOR_INTERACTION	3.61065313215e-10	1.42717082996e-07
KEGG_ALLOGRAFT_REJECTION	REACTOME_IMMUNOREGULATORY_INTERACTIONS_BETWEEN_A_LYMPHOID_AND_A_NON_LYMPHOID_CELL	4.08713076625e-10	1.55863488647e-07
REACTOME_PLATELET_ADHESION_TO_EXPOSED_COLLAGEN	KEGG_ECM_RECEPTOR_INTERACTION	4.44968601799e-10	1.66604334852e-07
KEGG_HEMATOPOIETIC_CELL_LINEAGE	REACTOME_SIGNALING_BY_PDGF	4.75226842218e-10	1.74756185032e-07
CHEMICAL_HOMEOSTASIS	NETPATH_T_CELL_RECEPTOR_PATHWAY	5.01214989956e-10	1.81079303301e-07
PROTEINACEOUS_EXTRACELLULAR_MATRIX	KEGG_FOCAL_ADHESION	5.10609447272e-10	1.81292764615e-07
REACTOME_INTEGRIN_CELL_SURFACE_INTERACTIONS	NETPATH_T_CELL_RECEPTOR_PATHWAY	6.16433523264e-10	2.15156195671e-07
REACTOME_PHOSPHORYLATION_OF_CD3_AND_TCR_ZETA_CHAINS	KEGG_NATURAL_KILLER_CELL_MEDIATED_CYTOTOXICITY	6.52286565371e-10	2.23875620678e-07
ST_T_CELL_SIGNAL_TRANSDUCTION	NETPATH_B_CELL_RECEPTOR_PATHWAY	6.54170598347e-10	2.23875620678e-07
BIOCARTA_LAIR_PATHWAY	KEGG_FOCAL_ADHESION	7.22370510331e-10	2.39931869665e-07
REACTOME_COLLAGEN_MEDIATED_ACTIVATION_CASCADE	NETPATH_T_CELL_RECEPTOR_PATHWAY	7.46957502598e-10	2.44160251603e-07
PROTEINACEOUS_EXTRACELLULAR_MATRIX	REACTOME_INTEGRIN_CELL_SURFACE_INTERACTIONS	8.41950033651e-10	2.70910578796e-07
BIOCARTA_TCRA_PATHWAY	KEGG_NATURAL_KILLER_CELL_MEDIATED_CYTOTOXICITY	8.45634994357e-10	2.70910578796e-07
PROTEIN_DOMAIN_SPECIFIC_BINDING	KEGG_T_CELL_RECEPTOR_SIGNALING_PATHWAY	9.86297958167e-10	3.07739906857e-07
PROTEIN_DOMAIN_SPECIFIC_BINDING	NETPATH_B_CELL_RECEPTOR_PATHWAY	1.0577506776e-09	3.25108353788e-07
KEGG_TYPE_I_DIABETES_MELLITUS	REACTOME_IMMUNOREGULATORY_INTERACTIONS_BETWEEN_A_LYMPHOID_AND_A_NON_LYMPHOID_CELL	1.35608474495e-09	4.1067431107e-07
REACTOME_TRANSLOCATION_OF_ZAP70_TO_IMMUNOLOGICAL_SYNAPSE	KEGG_NATURAL_KILLER_CELL_MEDIATED_CYTOTOXICITY	1.48432152255e-09	4.4299468281e-07
EXTRACELLULAR_MATRIX	REACTOME_INTEGRIN_CELL_SURFACE_INTERACTIONS	1.6251624447e-09	4.78099574624e-07
REACTOME_COLLAGEN_MEDIATED_ACTIVATION_CASCADE	NETPATH_B_CELL_RECEPTOR_PATHWAY	1.98495899981e-09	5.75721981452e-07
BIOCARTA_IL17_PATHWAY	NETPATH_T_CELL_RECEPTOR_PATHWAY	2.14272350682e-09	6.12848682999e-07
KEGG_HEMATOPOIETIC_CELL_LINEAGE	REACTOME_INTEGRIN_CELL_SURFACE_INTERACTIONS	2.31184790323e-09	6.52162792756e-07
BIOCARTA_NO2IL12_PATHWAY	NETPATH_T_CELL_RECEPTOR_PATHWAY	2.36727678285e-09	6.58774740395e-07
KEGG_ANTIGEN_PROCESSING_AND_PRESENTATION	BIOCARTA_TCRA_PATHWAY	2.38223116614e-09	6.58774740395e-07
BIOCARTA_TCYTOTOXIC_PATHWAY	KEGG_NATURAL_KILLER_CELL_MEDIATED_CYTOTOXICITY	2.52258798435e-09	6.83521767917e-07
NETPATH_ID_PATHWAY_DOWN	KEGG_FOCAL_ADHESION	2.87428525506e-09	7.68703328019e-07
POSITIVE_REGULATION_OF_T_CELL_ACTIVATION	KEGG_NATURAL_KILLER_CELL_MEDIATED_CYTOTOXICITY	2.98200898032e-09	7.87288601689e-07
REACTOME_HEMOSTASIS	NETPATH_T_CELL_RECEPTOR_PATHWAY	3.01131549714e-09	7.87288601689e-07
REACTOME_COSTIMULATION_BY_THE_CD28_FAMILY	NETPATH_B_CELL_RECEPTOR_PATHWAY	3.10142598044e-09	7.9834581519e-07
KEGG_HEMATOPOIETIC_CELL_LINEAGE	KEGG_CELL_ADHESION_MOLECULES_CAMS	3.43598522329e-09	8.73546218558e-07
BIOCARTA_THELPER_PATHWAY	KEGG_NATURAL_KILLER_CELL_MEDIATED_CYTOTOXICITY	3.48401924969e-09	8.74956200108e-07
CELLULAR_DEFENSE_RESPONSE	KEGG_ECM_RECEPTOR_INTERACTION	3.59007164506e-09	8.90727052852e-07
REGULATION_OF_T_CELL_ACTIVATION	KEGG_NATURAL_KILLER_CELL_MEDIATED_CYTOTOXICITY	3.62982592735e-09	8.90727052852e-07
EXTRACELLULAR_MATRIX_PART	REACTOME_INTEGRIN_CELL_SURFACE_INTERACTIONS	3.72465263664e-09	9.02373785251e-07
KEGG_HEMATOPOIETIC_CELL_LINEAGE	REACTOME_CELL_SURFACE_INTERACTIONS_AT_THE_VASCULAR_WALL	3.99073333768e-09	9.5559501887e-07
EXTRACELLULAR_MATRIX_STRUCTURAL_CONSTITUENT	KEGG_ECM_RECEPTOR_INTERACTION	4.46980138867e-09	1.0580071264e-06
COLLAGEN	REACTOME_FORMATION_OF_PLATELET_PLUG	4.53837589801e-09	1.06203153259e-06
POSITIVE_REGULATION_OF_MULTICELLULAR_ORGANISMAL_PROCESS	NETPATH_B_CELL_RECEPTOR_PATHWAY	5.10016314963e-09	1.1800860645e-06
T_CELL_ACTIVATION	KEGG_NATURAL_KILLER_CELL_MEDIATED_CYTOTOXICITY	5.33622808913e-09	1.22098827822e-06
BIOCARTA_TOB1_PATHWAY	NETPATH_T_CELL_RECEPTOR_PATHWAY	5.6585805756e-09	1.2805181296e-06
KEGG_HEMATOPOIETIC_CELL_LINEAGE	KEGG_NATURAL_KILLER_CELL_MEDIATED_CYTOTOXICITY	6.44551195728e-09	1.44274377974e-06
REACTOME_IMMUNOREGULATORY_INTERACTIONS_BETWEEN_A_LYMPHOID_AND_A_NON_LYMPHOID_CELL	REACTOME_CELL_SURFACE_INTERACTIONS_AT_THE_VASCULAR_WALL	8.12430682529e-09	1.79896613391e-06
COLLAGEN	KEGG_ECM_RECEPTOR_INTERACTION	8.66697982368e-09	1.89871399478e-06
KEGG_AUTOIMMUNE_THYROID_DISEASE	KEGG_ANTIGEN_PROCESSING_AND_PRESENTATION	8.72313520883e-09	1.89871399478e-06
KEGG_GRAFT_VERSUS_HOST_DISEASE	KEGG_ANTIGEN_PROCESSING_AND_PRESENTATION	8.72313520883e-09	1.89871399478e-06
EXTRACELLULAR_MATRIX_PART	KEGG_FOCAL_ADHESION	8.86186505194e-09	1.89871399478e-06
KEGG_CHEMOKINE_SIGNALING_PATHWAY	NETPATH_T_CELL_RECEPTOR_PATHWAY	8.92523358289e-09	1.89871399478e-06
BIOCARTA_GRANULOCYTES_PATHWAY	REACTOME_CELL_SURFACE_INTERACTIONS_AT_THE_VASCULAR_WALL	1.07508689923e-08	2.23628934503e-06
BIOCARTA_IL7_PATHWAY	NETPATH_B_CELL_RECEPTOR_PATHWAY	1.19734169027e-08	2.46568574277e-06
KEGG_T_CELL_RECEPTOR_SIGNALING_PATHWAY	NETPATH_T_CELL_RECEPTOR_PATHWAY	1.28798496296e-08	2.62608656854e-06
REACTOME_SEMAPHORIN_INTERACTIONS	REACTOME_HEMOSTASIS	1.4734710853e-08	2.97482255486e-06
REACTOME_SIGNALING_BY_PDGF	NETPATH_T_CELL_RECEPTOR_PATHWAY	2.02723367517e-08	4.05308961872e-06
REACTOME_PLATELET_ADHESION_TO_EXPOSED_COLLAGEN	KEGG_FOCAL_ADHESION	2.02782001607e-08	4.05308961872e-06
KEGG_ALLOGRAFT_REJECTION	KEGG_ANTIGEN_PROCESSING_AND_PRESENTATION	2.41672367262e-08	4.73977053241e-06
REACTOME_IMMUNOREGULATORY_INTERACTIONS_BETWEEN_A_LYMPHOID_AND_A_NON_LYMPHOID_CELL	KEGG_FOCAL_ADHESION	2.44616680697e-08	4.75225594867e-06
IMMUNOLOGICAL_SYNAPSE	REACTOME_IMMUNOREGULATORY_INTERACTIONS_BETWEEN_A_LYMPHOID_AND_A_NON_LYMPHOID_CELL	2.81367455853e-08	5.41514020409e-06
BIOCARTA_CTLA4_PATHWAY	NETPATH_B_CELL_RECEPTOR_PATHWAY	3.39055911964e-08	6.46497999544e-06
LOCOMOTORY_BEHAVIOR	NETPATH_T_CELL_RECEPTOR_PATHWAY	3.49464337293e-08	6.60231109897e-06
REACTOME_PLATELET_ADHESION_TO_EXPOSED_COLLAGEN	REACTOME_INTEGRIN_CELL_SURFACE_INTERACTIONS	3.96818171283e-08	7.42879691021e-06
POSITIVE_REGULATION_OF_MULTICELLULAR_ORGANISMAL_PROCESS	KEGG_NATURAL_KILLER_CELL_MEDIATED_CYTOTOXICITY	4.10449603521e-08	7.61476458136e-06
CELLULAR_DEFENSE_RESPONSE	REACTOME_INTEGRIN_CELL_SURFACE_INTERACTIONS	4.22656042187e-08	7.77121060425e-06
REACTOME_IMMUNOREGULATORY_INTERACTIONS_BETWEEN_A_LYMPHOID_AND_A_NON_LYMPHOID_CELL	REACTOME_INTEGRIN_CELL_SURFACE_INTERACTIONS	4.22656042187e-08	7.77121060425e-06
BIOCARTA_GRANULOCYTES_PATHWAY	REACTOME_HEMOSTASIS	4.34387012074e-08	7.84678222775e-06
BIOCARTA_LAIR_PATHWAY	REACTOME_CELL_SURFACE_INTERACTIONS_AT_THE_VASCULAR_WALL	4.69860456775e-08	8.41377077075e-06
BIOCARTA_THELPER_PATHWAY	KEGG_CELL_ADHESION_MOLECULES_CAMS	4.86611547703e-08	8.63861344987e-06
BIOCARTA_THELPER_PATHWAY	REACTOME_IMMUNOREGULATORY_INTERACTIONS_BETWEEN_A_LYMPHOID_AND_A_NON_LYMPHOID_CELL	4.96338820572e-08	8.73598746328e-06
POSITIVE_REGULATION_OF_LYMPHOCYTE_ACTIVATION	KEGG_NATURAL_KILLER_CELL_MEDIATED_CYTOTOXICITY	5.20511298868e-08	9.08380438779e-06
CELLULAR_DEFENSE_RESPONSE	REACTOME_HEMOSTASIS	5.45168518863e-08	9.43416412516e-06
KEGG_TYPE_I_DIABETES_MELLITUS	KEGG_ANTIGEN_PROCESSING_AND_PRESENTATION	5.90354529112e-08	1.01309756817e-05
REGULATION_OF_LYMPHOCYTE_ACTIVATION	KEGG_NATURAL_KILLER_CELL_MEDIATED_CYTOTOXICITY	6.11224650888e-08	1.04024373849e-05
KEGG_PRIMARY_IMMUNODEFICIENCY	NETPATH_B_CELL_RECEPTOR_PATHWAY	6.14867584548e-08	1.04024373849e-05
BEHAVIOR	NETPATH_T_CELL_RECEPTOR_PATHWAY	6.18927349517e-08	1.04024373849e-05
RESPONSE_TO_OTHER_ORGANISM	KEGG_NATURAL_KILLER_CELL_MEDIATED_CYTOTOXICITY	6.47198081384e-08	1.07481855564e-05
REGULATION_OF_RESPONSE_TO_STIMULUS	NETPATH_T_CELL_RECEPTOR_PATHWAY	7.34841550492e-08	1.21060736394e-05
KEGG_ANTIGEN_PROCESSING_AND_PRESENTATION	REACTOME_PHOSPHORYLATION_OF_CD3_AND_TCR_ZETA_CHAINS	7.49831692123e-08	1.22549873301e-05
REACTOME_TRANSLOCATION_OF_ZAP70_TO_IMMUNOLOGICAL_SYNAPSE	NETPATH_B_CELL_RECEPTOR_PATHWAY	7.58843412751e-08	1.2304616062e-05
KEGG_ANTIGEN_PROCESSING_AND_PRESENTATION	REACTOME_IMMUNOREGULATORY_INTERACTIONS_BETWEEN_A_LYMPHOID_AND_A_NON_LYMPHOID_CELL	8.3493281262e-08	1.34326339143e-05
POSITIVE_REGULATION_OF_IMMUNE_SYSTEM_PROCESS	NETPATH_B_CELL_RECEPTOR_PATHWAY	9.25406999193e-08	1.4772795608e-05
POSITIVE_REGULATION_OF_T_CELL_PROLIFERATION	REACTOME_IMMUNOREGULATORY_INTERACTIONS_BETWEEN_A_LYMPHOID_AND_A_NON_LYMPHOID_CELL	9.95123094646e-08	1.57635152985e-05
ION_HOMEOSTASIS	NETPATH_B_CELL_RECEPTOR_PATHWAY	1.03449264692e-07	1.62620664718e-05
REACTOME_GENERATION_OF_SECOND_MESSENGER_MOLECULES	KEGG_NATURAL_KILLER_CELL_MEDIATED_CYTOTOXICITY	1.13006946189e-07	1.76299397187e-05
LEUKOCYTE_ACTIVATION	KEGG_NATURAL_KILLER_CELL_MEDIATED_CYTOTOXICITY	1.16373968602e-07	1.80187153039e-05
REACTOME_PLATELET_ADHESION_TO_EXPOSED_COLLAGEN	REACTOME_HEMOSTASIS	1.18595795163e-07	1.82256955955e-05
REACTOME_SEMAPHORIN_INTERACTIONS	NETPATH_T_CELL_RECEPTOR_PATHWAY	1.26298032299e-07	1.9265595401e-05
BIOCARTA_IL7_PATHWAY	KEGG_T_CELL_RECEPTOR_SIGNALING_PATHWAY	1.32248400866e-07	2.00249361694e-05
RESPONSE_TO_BIOTIC_STIMULUS	KEGG_NATURAL_KILLER_CELL_MEDIATED_CYTOTOXICITY	1.51605677743e-07	2.27884359253e-05
NETPATH_IL_3_PATHWAY_UP	REACTOME_SIGNALING_BY_PDGF	1.53973217787e-07	2.29765976369e-05
NETPATH_ID_PATHWAY_DOWN	KEGG_ECM_RECEPTOR_INTERACTION	1.54310934917e-07	2.29765976369e-05
NETPATH_ID_PATHWAY_DOWN	KEGG_SMALL_CELL_LUNG_CANCER	1.54310934917e-07	2.29765976369e-05
BIOCARTA_LAIR_PATHWAY	KEGG_CELL_ADHESION_MOLECULES_CAMS	1.58855742711e-07	2.32008248911e-05
IMMUNE_RESPONSE	NETPATH_T_CELL_RECEPTOR_PATHWAY	1.72211262994e-07	2.49742714002e-05
BIOCARTA_THELPER_PATHWAY	NETPATH_T_CELL_RECEPTOR_PATHWAY	1.83569007396e-07	2.64352207644e-05
REGULATION_OF_IMMUNE_SYSTEM_PROCESS	NETPATH_B_CELL_RECEPTOR_PATHWAY	1.85457042285e-07	2.65216449429e-05
RESPONSE_TO_VIRUS	KEGG_NATURAL_KILLER_CELL_MEDIATED_CYTOTOXICITY	1.86263294026e-07	2.65216449429e-05
REACTOME_TRANSLOCATION_OF_ZAP70_TO_IMMUNOLOGICAL_SYNAPSE	KEGG_T_CELL_RECEPTOR_SIGNALING_PATHWAY	1.88397839116e-07	2.65731280885e-05
POSITIVE_REGULATION_OF_IMMUNE_SYSTEM_PROCESS	KEGG_NATURAL_KILLER_CELL_MEDIATED_CYTOTOXICITY	2.03647558934e-07	2.85286678988e-05
LYMPHOCYTE_ACTIVATION	KEGG_NATURAL_KILLER_CELL_MEDIATED_CYTOTOXICITY	2.07150755911e-07	2.88233480843e-05
EXTERNAL_SIDE_OF_PLASMA_MEMBRANE	NETPATH_T_CELL_RECEPTOR_PATHWAY	2.12176746344e-07	2.93245351508e-05
T_CELL_PROLIFERATION	REACTOME_IMMUNOREGULATORY_INTERACTIONS_BETWEEN_A_LYMPHOID_AND_A_NON_LYMPHOID_CELL	2.29117400663e-07	3.14547642124e-05
CELL_ACTIVATION	KEGG_NATURAL_KILLER_CELL_MEDIATED_CYTOTOXICITY	2.33408397364e-07	3.18316498471e-05
KEGG_FOCAL_ADHESION	NETPATH_T_CELL_RECEPTOR_PATHWAY	2.39953677268e-07	3.2508987342e-05
KEGG_ANTIGEN_PROCESSING_AND_PRESENTATION	REACTOME_TCR_SIGNALING	2.58624551621e-07	3.48095123629e-05
REACTOME_GENERATION_OF_SECOND_MESSENGER_MOLECULES	NETPATH_B_CELL_RECEPTOR_PATHWAY	2.6489592561e-07	3.5422089585e-05
REACTOME_SEMAPHORIN_INTERACTIONS	REACTOME_INTEGRIN_CELL_SURFACE_INTERACTIONS	2.71572799613e-07	3.60806365318e-05
EXTERNAL_SIDE_OF_PLASMA_MEMBRANE	REACTOME_IMMUNOREGULATORY_INTERACTIONS_BETWEEN_A_LYMPHOID_AND_A_NON_LYMPHOID_CELL	2.72484556537e-07	3.60806365318e-05
BIOCARTA_CTL_PATHWAY	NETPATH_T_CELL_RECEPTOR_PATHWAY	2.77548847023e-07	3.64048624633e-05
NETPATH_IL_2_PATHWAY_DOWN	NETPATH_B_CELL_RECEPTOR_PATHWAY	2.86416664627e-07	3.73302428776e-05
REACTOME_PD1_SIGNALING	NETPATH_B_CELL_RECEPTOR_PATHWAY	2.88460520797e-07	3.7360172986e-05
BIOCARTA_TCYTOTOXIC_PATHWAY	KEGG_CELL_ADHESION_MOLECULES_CAMS	3.00297176279e-07	3.86501234445e-05
REACTOME_FORMATION_OF_PLATELET_PLUG	NETPATH_T_CELL_RECEPTOR_PATHWAY	3.03779577007e-07	3.88554834118e-05
REGULATION_OF_IMMUNE_SYSTEM_PROCESS	KEGG_NATURAL_KILLER_CELL_MEDIATED_CYTOTOXICITY	3.48606578754e-07	4.43139214585e-05
PROTEINACEOUS_EXTRACELLULAR_MATRIX	REACTOME_HEMOSTASIS	3.61662158979e-07	4.56914652752e-05
NETPATH_NOTCH_PATHWAY_UP	NETPATH_T_CELL_RECEPTOR_PATHWAY	3.66291255743e-07	4.59941209117e-05
EXTRACELLULAR_MATRIX_STRUCTURAL_CONSTITUENT	REACTOME_INTEGRIN_CELL_SURFACE_INTERACTIONS	3.70314351313e-07	4.62174753733e-05
REACTOME_PHOSPHORYLATION_OF_CD3_AND_TCR_ZETA_CHAINS	NETPATH_B_CELL_RECEPTOR_PATHWAY	3.85443894868e-07	4.78159405242e-05
COLLAGEN	REACTOME_PLATELET_ACTIVATION	4.050026774e-07	4.99414379383e-05
NETPATH_IL_1_PATHWAY_DOWN	KEGG_FOCAL_ADHESION	4.17302008639e-07	5.11517872851e-05
NETPATH_IL_4_PATHWAY_DOWN	KEGG_FOCAL_ADHESION	4.17302008639e-07	5.11517872851e-05
REACTOME_SEMAPHORIN_INTERACTIONS	REACTOME_CELL_SURFACE_INTERACTIONS_AT_THE_VASCULAR_WALL	4.38370330272e-07	5.31021188899e-05
CATION_HOMEOSTASIS	NETPATH_B_CELL_RECEPTOR_PATHWAY	4.43322673951e-07	5.33879755829e-05
CELLULAR_CATION_HOMEOSTASIS	NETPATH_B_CELL_RECEPTOR_PATHWAY	4.43322673951e-07	5.33879755829e-05
BIOCARTA_TCYTOTOXIC_PATHWAY	REACTOME_IMMUNOREGULATORY_INTERACTIONS_BETWEEN_A_LYMPHOID_AND_A_NON_LYMPHOID_CELL	4.4546163029e-07	5.33879755829e-05
REACTOME_SIGNALING_BY_PDGF	NETPATH_B_CELL_RECEPTOR_PATHWAY	4.50192018092e-07	5.33879755829e-05
KEGG_ANTIGEN_PROCESSING_AND_PRESENTATION	REACTOME_DOWNSTREAM_TCR_SIGNALING	4.71231604242e-07	5.54518424352e-05
REACTOME_PD1_SIGNALING	KEGG_NATURAL_KILLER_CELL_MEDIATED_CYTOTOXICITY	4.78199101941e-07	5.59520119674e-05
BIOCARTA_TCRA_PATHWAY	NETPATH_B_CELL_RECEPTOR_PATHWAY	4.95218454487e-07	5.76160092274e-05
REACTOME_SEMAPHORIN_INTERACTIONS	KEGG_FOCAL_ADHESION	5.10360440337e-07	5.90441154374e-05
KEGG_LEISHMANIA_INFECTION	REACTOME_INTEGRIN_CELL_SURFACE_INTERACTIONS	5.11640085315e-07	5.90441154374e-05
BIOCARTA_NO2IL12_PATHWAY	KEGG_CHEMOKINE_SIGNALING_PATHWAY	5.12582924554e-07	5.90441154374e-05
KEGG_CELL_ADHESION_MOLECULES_CAMS	REACTOME_HEMOSTASIS	5.98316480112e-07	6.80725484804e-05
KEGG_HEMATOPOIETIC_CELL_LINEAGE	KEGG_ECM_RECEPTOR_INTERACTION	6.13118174056e-07	6.93733107601e-05
POSITIVE_REGULATION_OF_MULTICELLULAR_ORGANISMAL_PROCESS	KEGG_T_CELL_RECEPTOR_SIGNALING_PATHWAY	6.1626209027e-07	6.93733107601e-05
KEGG_NOD_LIKE_RECEPTOR_SIGNALING_PATHWAY	NETPATH_B_CELL_RECEPTOR_PATHWAY	6.19348235195e-07	6.93733107601e-05
EXTRACELLULAR_MATRIX_PART	REACTOME_FORMATION_OF_PLATELET_PLUG	6.26850921783e-07	6.97769785529e-05
COLLAGEN	REACTOME_INTEGRIN_CELL_SURFACE_INTERACTIONS	6.42078518612e-07	7.10877577085e-05
COLLAGEN	REACTOME_HEMOSTASIS	6.54954705938e-07	7.21255735796e-05
CELLULAR_DEFENSE_RESPONSE	KEGG_FOCAL_ADHESION	6.55680855497e-07	7.21255735796e-05
KEGG_CYTOKINE_CYTOKINE_RECEPTOR_INTERACTION	REACTOME_SIGNALING_BY_PDGF	6.80887429947e-07	7.41879092323e-05
REACTOME_DOWNSTREAM_TCR_SIGNALING	KEGG_NATURAL_KILLER_CELL_MEDIATED_CYTOTOXICITY	6.81188960122e-07	7.41879092323e-05
COLLAGEN	KEGG_FOCAL_ADHESION	6.97657507548e-07	7.52191678164e-05
BIOCARTA_CTL_PATHWAY	KEGG_CELL_ADHESION_MOLECULES_CAMS	7.02762066138e-07	7.53748918124e-05
EXTRACELLULAR_MATRIX	REACTOME_HEMOSTASIS	7.78490026022e-07	8.30644824138e-05
COLLAGEN	REACTOME_PLATELET_ADHESION_TO_EXPOSED_COLLAGEN	8.43271294941e-07	8.95128132821e-05
KEGG_CYTOKINE_CYTOKINE_RECEPTOR_INTERACTION	NETPATH_T_CELL_RECEPTOR_PATHWAY	8.80993701482e-07	9.30374527929e-05
KEGG_ANTIGEN_PROCESSING_AND_PRESENTATION	REACTOME_TRANSLOCATION_OF_ZAP70_TO_IMMUNOLOGICAL_SYNAPSE	8.92174256534e-07	9.37374717592e-05
POSITIVE_REGULATION_OF_CELL_PROLIFERATION	NETPATH_B_CELL_RECEPTOR_PATHWAY	9.08934495299e-07	9.50136449832e-05
BIOCARTA_IL17_PATHWAY	KEGG_NATURAL_KILLER_CELL_MEDIATED_CYTOTOXICITY	9.21402818859e-07	9.58305467109e-05
LYMPHOCYTE_ACTIVATION	NETPATH_B_CELL_RECEPTOR_PATHWAY	9.53061011283e-07	9.86250522882e-05
POSITIVE_REGULATION_OF_T_CELL_ACTIVATION	NETPATH_B_CELL_RECEPTOR_PATHWAY	9.91906820023e-07	0.000102131685724
POSITIVE_REGULATION_OF_T_CELL_PROLIFERATION	KEGG_NATURAL_KILLER_CELL_MEDIATED_CYTOTOXICITY	9.99623189537e-07	0.000102414131055
BIOCARTA_TCYTOTOXIC_PATHWAY	NETPATH_T_CELL_RECEPTOR_PATHWAY	1.00820534502e-06	0.000102782042921
KEGG_LEUKOCYTE_TRANSENDOTHELIAL_MIGRATION	NETPATH_T_CELL_RECEPTOR_PATHWAY	1.0309932792e-06	0.000104587411816
REACTOME_NCAM1_INTERACTIONS	REACTOME_FORMATION_OF_PLATELET_PLUG	1.04184978916e-06	0.00010517065053
BIOCARTA_CTL_PATHWAY	KEGG_NATURAL_KILLER_CELL_MEDIATED_CYTOTOXICITY	1.10182447037e-06	0.000110682299114
BIOCARTA_IL7_PATHWAY	KEGG_NATURAL_KILLER_CELL_MEDIATED_CYTOTOXICITY	1.17908430375e-06	0.000117868364404
REGULATION_OF_T_CELL_ACTIVATION	NETPATH_B_CELL_RECEPTOR_PATHWAY	1.20498257534e-06	0.000119875392145
KEGG_HEMATOPOIETIC_CELL_LINEAGE	REACTOME_HEMOSTASIS	1.25307718281e-06	0.000124060665508
CHEMICAL_HOMEOSTASIS	NETPATH_B_CELL_RECEPTOR_PATHWAY	1.35163681898e-06	0.000133178263221
IMMUNOLOGICAL_SYNAPSE	NETPATH_B_CELL_RECEPTOR_PATHWAY	1.3685800372e-06	0.000134205565267
BIOCARTA_LAIR_PATHWAY	KEGG_LEUKOCYTE_TRANSENDOTHELIAL_MIGRATION	1.37861943794e-06	0.000134549336898
REGULATION_OF_RESPONSE_TO_STIMULUS	BIOCARTA_TOB1_PATHWAY	1.37893131989e-06	0.000134549336898
KEGG_CELL_ADHESION_MOLECULES_CAMS	KEGG_FOCAL_ADHESION	1.41749073842e-06	0.000137044069372
BIOCARTA_GRANULOCYTES_PATHWAY	KEGG_LEUKOCYTE_TRANSENDOTHELIAL_MIGRATION	1.42827797151e-06	0.000137441720875
IMMUNOLOGICAL_SYNAPSE	BIOCARTA_TCYTOTOXIC_PATHWAY	1.53998715242e-06	0.000147502118278
CATION_HOMEOSTASIS	KEGG_CHEMOKINE_SIGNALING_PATHWAY	1.65232358476e-06	0.000157529164727
CELLULAR_CATION_HOMEOSTASIS	KEGG_CHEMOKINE_SIGNALING_PATHWAY	1.65232358476e-06	0.000157529164727
KEGG_ANTIGEN_PROCESSING_AND_PRESENTATION	BIOCARTA_CTLA4_PATHWAY	1.71297722433e-06	0.00016181348615
KEGG_ANTIGEN_PROCESSING_AND_PRESENTATION	BIOCARTA_THELPER_PATHWAY	1.71297722433e-06	0.00016181348615
CELLULAR_DEFENSE_RESPONSE	REACTOME_FORMATION_OF_PLATELET_PLUG	1.75135763935e-06	0.00016393503576
T_CELL_ACTIVATION	NETPATH_B_CELL_RECEPTOR_PATHWAY	1.76239289672e-06	0.000164221524535
REACTOME_TCR_SIGNALING	KEGG_NATURAL_KILLER_CELL_MEDIATED_CYTOTOXICITY	1.89239437948e-06	0.000175540889444
REACTOME_IMMUNOREGULATORY_INTERACTIONS_BETWEEN_A_LYMPHOID_AND_A_NON_LYMPHOID_CELL	KEGG_ECM_RECEPTOR_INTERACTION	2.07065404221e-06	0.000191215151082
NETPATH_IL_7_PATHWAY_DOWN	BIOCARTA_TOB1_PATHWAY	2.1028606222e-06	0.000193322360683
KEGG_HEMATOPOIETIC_CELL_LINEAGE	NETPATH_B_CELL_RECEPTOR_PATHWAY	2.12213932112e-06	0.000194227622399
REACTOME_PLATELET_ADHESION_TO_EXPOSED_COLLAGEN	KEGG_LEUKOCYTE_TRANSENDOTHELIAL_MIGRATION	2.12494879601e-06	0.000194227622399
T_CELL_PROLIFERATION	KEGG_NATURAL_KILLER_CELL_MEDIATED_CYTOTOXICITY	2.23368150303e-06	0.000202635256352
KEGG_ANTIGEN_PROCESSING_AND_PRESENTATION	REACTOME_PD1_SIGNALING	2.28829793313e-06	0.000206679470776
CATION_HOMEOSTASIS	KEGG_NATURAL_KILLER_CELL_MEDIATED_CYTOTOXICITY	2.31704552943e-06	0.000208362089902
CELLULAR_CATION_HOMEOSTASIS	KEGG_NATURAL_KILLER_CELL_MEDIATED_CYTOTOXICITY	2.31704552943e-06	0.000208362089902
KEGG_ECM_RECEPTOR_INTERACTION	REACTOME_HEMOSTASIS	2.332863672e-06	0.000208362089902
REACTOME_SEMAPHORIN_INTERACTIONS	KEGG_LEUKOCYTE_TRANSENDOTHELIAL_MIGRATION	2.36820598416e-06	0.000210208904447
KEGG_SYSTEMIC_LUPUS_ERYTHEMATOSUS	REACTOME_INITIAL_TRIGGERING_OF_COMPLEMENT	2.69876852768e-06	0.000238522490517
IMMUNOLOGICAL_SYNAPSE	KEGG_NATURAL_KILLER_CELL_MEDIATED_CYTOTOXICITY	2.70318486336e-06	0.000238522490517
CYTOKINE_ACTIVITY	KEGG_CYTOKINE_CYTOKINE_RECEPTOR_INTERACTION	2.80189570313e-06	0.000245529524317
BIOCARTA_IL17_PATHWAY	REACTOME_IMMUNOREGULATORY_INTERACTIONS_BETWEEN_A_LYMPHOID_AND_A_NON_LYMPHOID_CELL	2.90976337633e-06	0.000253901513596
REGULATION_OF_RESPONSE_TO_STIMULUS	KEGG_T_CELL_RECEPTOR_SIGNALING_PATHWAY	2.9261368175e-06	0.000254252892332
POSITIVE_REGULATION_OF_IMMUNE_SYSTEM_PROCESS	KEGG_T_CELL_RECEPTOR_SIGNALING_PATHWAY	3.00828581482e-06	0.00026029256212
CELLULAR_DEFENSE_RESPONSE	REACTOME_CELL_SURFACE_INTERACTIONS_AT_THE_VASCULAR_WALL	3.0433830634e-06	0.000262227562446
POSITIVE_REGULATION_OF_T_CELL_PROLIFERATION	BIOCARTA_CTL_PATHWAY	3.21003983047e-06	0.00027543479262
POSITIVE_REGULATION_OF_LYMPHOCYTE_ACTIVATION	BIOCARTA_TOB1_PATHWAY	3.23624239571e-06	0.000276530869937
KEGG_ECM_RECEPTOR_INTERACTION	KEGG_LEUKOCYTE_TRANSENDOTHELIAL_MIGRATION	3.34140645028e-06	0.000284337119961
KEGG_ANTIGEN_PROCESSING_AND_PRESENTATION	BIOCARTA_TCYTOTOXIC_PATHWAY	3.35852380062e-06	0.000284617615746
REGULATION_OF_LYMPHOCYTE_ACTIVATION	BIOCARTA_TOB1_PATHWAY	3.47891277099e-06	0.000293611683168
REACTOME_PLATELET_ACTIVATION	NETPATH_T_CELL_RECEPTOR_PATHWAY	3.47944213037e-06	0.000293611683168
PROTEINACEOUS_EXTRACELLULAR_MATRIX	REACTOME_FORMATION_OF_PLATELET_PLUG	3.48976476591e-06	0.000293611683168
KEGG_CHEMOKINE_SIGNALING_PATHWAY	NETPATH_B_CELL_RECEPTOR_PATHWAY	3.50770024636e-06	0.000293611683168
EXTERNAL_SIDE_OF_PLASMA_MEMBRANE	KEGG_T_CELL_RECEPTOR_SIGNALING_PATHWAY	3.63042799031e-06	0.000301457272599
BIOCARTA_AMI_PATHWAY	REACTOME_HEMOSTASIS	3.68078071226e-06	0.00030441091248
KEGG_HEMATOPOIETIC_CELL_LINEAGE	NETPATH_T_CELL_RECEPTOR_PATHWAY	3.86150088663e-06	0.000318079551033
REACTOME_AXON_GUIDANCE	NETPATH_B_CELL_RECEPTOR_PATHWAY	3.95389894786e-06	0.000324392992164
POSITIVE_REGULATION_OF_T_CELL_ACTIVATION	REACTOME_IMMUNOREGULATORY_INTERACTIONS_BETWEEN_A_LYMPHOID_AND_A_NON_LYMPHOID_CELL	3.9874333009e-06	0.000325846087164
LEUKOCYTE_ACTIVATION	NETPATH_B_CELL_RECEPTOR_PATHWAY	4.0862776943e-06	0.000332603622762
REACTOME_DOWNSTREAM_TCR_SIGNALING	NETPATH_B_CELL_RECEPTOR_PATHWAY	4.34012832968e-06	0.000351875049973
REACTOME_IMMUNOREGULATORY_INTERACTIONS_BETWEEN_A_LYMPHOID_AND_A_NON_LYMPHOID_CELL	KEGG_LEUKOCYTE_TRANSENDOTHELIAL_MIGRATION	4.46621691166e-06	0.000360677666125
CELLULAR_DEFENSE_RESPONSE	REACTOME_PLATELET_ACTIVATION	4.56117562646e-06	0.000366907381546
REGULATION_OF_T_CELL_ACTIVATION	REACTOME_IMMUNOREGULATORY_INTERACTIONS_BETWEEN_A_LYMPHOID_AND_A_NON_LYMPHOID_CELL	4.56301623107e-06	0.000366907381546
EXTRACELLULAR_MATRIX_STRUCTURAL_CONSTITUENT	KEGG_FOCAL_ADHESION	4.62995100028e-06	0.000369552639336
REGULATION_OF_IMMUNE_SYSTEM_PROCESS	KEGG_T_CELL_RECEPTOR_SIGNALING_PATHWAY	4.70179271593e-06	0.000373837905016
PROTEIN_DOMAIN_SPECIFIC_BINDING	ST_T_CELL_SIGNAL_TRANSDUCTION	4.74456639093e-06	0.000375787906494
T_CELL_PROLIFERATION	BIOCARTA_CTL_PATHWAY	4.76396124514e-06	0.000375878367514
LOCOMOTORY_BEHAVIOR	KEGG_NATURAL_KILLER_CELL_MEDIATED_CYTOTOXICITY	4.8024408931e-06	0.000377468188212
DEFENSE_RESPONSE	REACTOME_HEMOSTASIS	4.83670954008e-06	0.000378716196041
BIOCARTA_IL17_PATHWAY	KEGG_ANTIGEN_PROCESSING_AND_PRESENTATION	4.85419032686e-06	0.000378716196041
REACTOME_PHOSPHORYLATION_OF_CD3_AND_TCR_ZETA_CHAINS	KEGG_T_CELL_RECEPTOR_SIGNALING_PATHWAY	4.92480598334e-06	0.000382703885339
IMMUNOLOGICAL_SYNAPSE	BIOCARTA_CTL_PATHWAY	5.23653698089e-06	0.000405398518975
KEGG_AUTOIMMUNE_THYROID_DISEASE	KEGG_PRIMARY_IMMUNODEFICIENCY	5.25715543462e-06	0.000405470418971
KEGG_GRAFT_VERSUS_HOST_DISEASE	KEGG_PRIMARY_IMMUNODEFICIENCY	5.25715543462e-06	0.000405470418971
REGULATION_OF_ANATOMICAL_STRUCTURE_MORPHOGENESIS	KEGG_LEUKOCYTE_TRANSENDOTHELIAL_MIGRATION	5.30505502648e-06	0.000406122669741
BIOCARTA_NO2IL12_PATHWAY	REACTOME_IMMUNOREGULATORY_INTERACTIONS_BETWEEN_A_LYMPHOID_AND_A_NON_LYMPHOID_CELL	5.52283496107e-06	0.000421228667975
KEGG_LEUKOCYTE_TRANSENDOTHELIAL_MIGRATION	REACTOME_SIGNALING_BY_PDGF	5.54597311296e-06	0.000421432562049
KEGG_AUTOIMMUNE_THYROID_DISEASE	BIOCARTA_IL17_PATHWAY	5.74008118614e-06	0.000434579014214
KEGG_GRAFT_VERSUS_HOST_DISEASE	BIOCARTA_IL17_PATHWAY	5.74008118614e-06	0.000434579014214
BIOCARTA_TCRA_PATHWAY	KEGG_T_CELL_RECEPTOR_SIGNALING_PATHWAY	5.81948089311e-06	0.000437374343182
REGULATION_OF_RESPONSE_TO_STIMULUS	NETPATH_B_CELL_RECEPTOR_PATHWAY	5.90783173494e-06	0.000442399923337
EXTRACELLULAR_MATRIX	REACTOME_FORMATION_OF_PLATELET_PLUG	6.02227692606e-06	0.000449336046153
REACTOME_INTEGRIN_CELL_SURFACE_INTERACTIONS	NETPATH_B_CELL_RECEPTOR_PATHWAY	6.1239599586e-06	0.000455273312012
POSITIVE_REGULATION_OF_T_CELL_ACTIVATION	KEGG_T_CELL_RECEPTOR_SIGNALING_PATHWAY	6.13577069394e-06	0.000455273312012
BIOCARTA_CTLA4_PATHWAY	KEGG_NATURAL_KILLER_CELL_MEDIATED_CYTOTOXICITY	6.18517876328e-06	0.000456528266209
REACTOME_COSTIMULATION_BY_THE_CD28_FAMILY	KEGG_T_CELL_RECEPTOR_SIGNALING_PATHWAY	6.22941092672e-06	0.000458150925764
NETPATH_ID_PATHWAY_DOWN	REACTOME_INTEGRIN_CELL_SURFACE_INTERACTIONS	6.55305693141e-06	0.000480238794977
ION_HOMEOSTASIS	KEGG_CHEMOKINE_SIGNALING_PATHWAY	6.57336105057e-06	0.000480238794977
BIOCARTA_TCYTOTOXIC_PATHWAY	REACTOME_CELL_SURFACE_INTERACTIONS_AT_THE_VASCULAR_WALL	6.76049617626e-06	0.000491939568048
CHEMICAL_HOMEOSTASIS	KEGG_CHEMOKINE_SIGNALING_PATHWAY	6.86576463832e-06	0.000497840461961
BEHAVIOR	KEGG_NATURAL_KILLER_CELL_MEDIATED_CYTOTOXICITY	7.00402541399e-06	0.000506083843334
REGULATION_OF_T_CELL_ACTIVATION	KEGG_T_CELL_RECEPTOR_SIGNALING_PATHWAY	7.01238793553e-06	0.000506083843334
BIOCARTA_LAIR_PATHWAY	REACTOME_FORMATION_OF_PLATELET_PLUG	7.13171212436e-06	0.000511718981801
KEGG_ANTIGEN_PROCESSING_AND_PRESENTATION	REACTOME_GENERATION_OF_SECOND_MESSENGER_MOLECULES	7.3125582727e-06	0.000522873307325
ION_HOMEOSTASIS	KEGG_NATURAL_KILLER_CELL_MEDIATED_CYTOTOXICITY	8.06046941094e-06	0.0005743572546
IMMUNE_RESPONSE	KEGG_NATURAL_KILLER_CELL_MEDIATED_CYTOTOXICITY	8.07443559063e-06	0.0005743572546
KEGG_LEUKOCYTE_TRANSENDOTHELIAL_MIGRATION	KEGG_ECM_RECEPTOR_INTERACTION	8.10904300164e-06	0.0005743572546
NETPATH_IL_3_PATHWAY_UP	NETPATH_B_CELL_RECEPTOR_PATHWAY	8.31317117433e-06	0.00058627785614
BIOCARTA_THELPER_PATHWAY	REACTOME_CELL_SURFACE_INTERACTIONS_AT_THE_VASCULAR_WALL	8.50298583291e-06	0.000597617703949
EXTRACELLULAR_MATRIX_PART	REACTOME_PLATELET_ADHESION_TO_EXPOSED_COLLAGEN	8.55776958089e-06	0.00059942227544
CELL_ACTIVATION	NETPATH_B_CELL_RECEPTOR_PATHWAY	8.58396899154e-06	0.00059942227544
KEGG_LEISHMANIA_INFECTION	NETPATH_B_CELL_RECEPTOR_PATHWAY	8.81353010624e-06	0.000613165626614
CYTOKINE_ACTIVITY	NETPATH_IL_3_PATHWAY_UP	8.92125776685e-06	0.000618570576407
KEGG_ALLOGRAFT_REJECTION	BIOCARTA_IL17_PATHWAY	9.03376648467e-06	0.000624269641674
BIOCARTA_LAIR_PATHWAY	REACTOME_PLATELET_ACTIVATION	9.25814816747e-06	0.000637635602718
KEGG_ALLOGRAFT_REJECTION	KEGG_PRIMARY_IMMUNODEFICIENCY	9.3348467868e-06	0.000640774999602
EXTERNAL_SIDE_OF_PLASMA_MEMBRANE	KEGG_PRIMARY_IMMUNODEFICIENCY	9.43188357306e-06	0.00064528497814
REACTOME_NCAM1_INTERACTIONS	REACTOME_HEMOSTASIS	9.57567523015e-06	0.000652953245081
KEGG_VIRAL_MYOCARDITIS	PROTEIN_DOMAIN_SPECIFIC_BINDING	9.74188147449e-06	0.000662094274601
POSITIVE_REGULATION_OF_CELL_PROLIFERATION	KEGG_NATURAL_KILLER_CELL_MEDIATED_CYTOTOXICITY	9.90064263802e-06	0.000670670835016
IMMUNE_RESPONSE	NETPATH_B_CELL_RECEPTOR_PATHWAY	1.00240008327e-05	0.000676800816878
CATION_HOMEOSTASIS	KEGG_T_CELL_RECEPTOR_SIGNALING_PATHWAY	1.03553035308e-05	0.000696884854934
CELLULAR_CATION_HOMEOSTASIS	KEGG_T_CELL_RECEPTOR_SIGNALING_PATHWAY	1.03553035308e-05	0.000696884854934
BIOCARTA_TCRA_PATHWAY	KEGG_ANTIGEN_PROCESSING_AND_PRESENTATION	1.06267048753e-05	0.000710505628237
POSITIVE_REGULATION_OF_T_CELL_ACTIVATION	KEGG_HEMATOPOIETIC_CELL_LINEAGE	1.08232091649e-05	0.000721302091692
POSITIVE_REGULATION_OF_T_CELL_PROLIFERATION	KEGG_T_CELL_RECEPTOR_SIGNALING_PATHWAY	1.099327576e-05	0.000730272670083
DEVELOPMENTAL_MATURATION	BIOCARTA_TOB1_PATHWAY	1.10661958094e-05	0.000732752959174
KEGG_AUTOIMMUNE_THYROID_DISEASE	BIOCARTA_CTL_PATHWAY	1.13206233669e-05	0.000747197426265
KEGG_GRAFT_VERSUS_HOST_DISEASE	BIOCARTA_CTL_PATHWAY	1.13206233669e-05	0.000747197426265
REACTOME_COSTIMULATION_BY_THE_CD28_FAMILY	KEGG_NATURAL_KILLER_CELL_MEDIATED_CYTOTOXICITY	1.13567217806e-05	0.000747197426265
KEGG_VIRAL_MYOCARDITIS	NETPATH_T_CELL_RECEPTOR_PATHWAY	1.21290982135e-05	0.000792934982573
REGULATION_OF_T_CELL_ACTIVATION	KEGG_HEMATOPOIETIC_CELL_LINEAGE	1.22524444389e-05	0.000798463887121
CHEMICAL_HOMEOSTASIS	KEGG_T_CELL_RECEPTOR_SIGNALING_PATHWAY	1.34720143292e-05	0.000875170949783
KEGG_TYPE_I_DIABETES_MELLITUS	BIOCARTA_IL17_PATHWAY	1.3556983121e-05	0.000877921237141
NETPATH_IL_7_PATHWAY_DOWN	BIOCARTA_IL7_PATHWAY	1.3556983121e-05	0.000877921237141
NETPATH_B_CELL_RECEPTOR_PATHWAY_DOWN	KEGG_T_CELL_RECEPTOR_SIGNALING_PATHWAY	1.45211742576e-05	0.000934482942146
IMMUNOLOGICAL_SYNAPSE	BIOCARTA_THELPER_PATHWAY	1.47233624607e-05	0.000944542688951
BIOCARTA_CTL_PATHWAY	KEGG_ANTIGEN_PROCESSING_AND_PRESENTATION	1.4784340696e-05	0.000945509093021
REACTOME_DOWNSTREAM_TCR_SIGNALING	ST_T_CELL_SIGNAL_TRANSDUCTION	1.47944148113e-05	0.000945509093021
KEGG_TYPE_I_DIABETES_MELLITUS	KEGG_PRIMARY_IMMUNODEFICIENCY	1.55581989393e-05	0.000988857996164
EXTRACELLULAR_MATRIX_PART	REACTOME_HEMOSTASIS	1.56238754093e-05	0.000989976819396
NETPATH_KIT_RECEPTOR_PATHWAY_UP	NETPATH_T_CELL_RECEPTOR_PATHWAY	1.56491859527e-05	0.000989976819396
POSITIVE_REGULATION_OF_LYMPHOCYTE_ACTIVATION	NETPATH_B_CELL_RECEPTOR_PATHWAY	1.60927406242e-05	0.00101344895313
LOCOMOTORY_BEHAVIOR	REACTOME_CELL_SURFACE_INTERACTIONS_AT_THE_VASCULAR_WALL	1.63548328531e-05	0.00102681424678
REACTOME_PD1_SIGNALING	KEGG_T_CELL_RECEPTOR_SIGNALING_PATHWAY	1.68901583351e-05	0.0010572007009
NETPATH_EGFR1_PATHWAY_UP	KEGG_FOCAL_ADHESION	1.6987453561e-05	0.00106006857934
REACTOME_DOWNSTREAM_TCR_SIGNALING	KEGG_T_CELL_RECEPTOR_SIGNALING_PATHWAY	1.70041681393e-05	0.00106006857934
NETPATH_T_CELL_RECEPTOR_PATHWAY_DOWN	KEGG_NOD_LIKE_RECEPTOR_SIGNALING_PATHWAY	1.72606783499e-05	0.00107062996765
KEGG_FOCAL_ADHESION	NETPATH_B_CELL_RECEPTOR_PATHWAY	1.75505545591e-05	0.00108534105116
KEGG_ALLOGRAFT_REJECTION	BIOCARTA_CTL_PATHWAY	1.77806552138e-05	0.00109627854137
REACTOME_CELL_SURFACE_INTERACTIONS_AT_THE_VASCULAR_WALL	NETPATH_B_CELL_RECEPTOR_PATHWAY	1.87364236301e-05	0.00115175872183
REGULATION_OF_LYMPHOCYTE_ACTIVATION	NETPATH_B_CELL_RECEPTOR_PATHWAY	1.87623920705e-05	0.00115175872183
REACTOME_SEMAPHORIN_INTERACTIONS	KEGG_NATURAL_KILLER_CELL_MEDIATED_CYTOTOXICITY	1.93365399968e-05	0.00118159456426
KEGG_ANTIGEN_PROCESSING_AND_PRESENTATION	BIOCARTA_IL17_PATHWAY	1.95743496921e-05	0.00119258752429
REACTOME_NCAM1_INTERACTIONS	KEGG_ECM_RECEPTOR_INTERACTION	1.96880393852e-05	0.00119597579664
BIOCARTA_TOB1_PATHWAY	KEGG_T_CELL_RECEPTOR_SIGNALING_PATHWAY	1.99188451653e-05	0.00120643758379
EXTERNAL_SIDE_OF_PLASMA_MEMBRANE	BIOCARTA_IL7_PATHWAY	2.07274598376e-05	0.00125173190744
EXTERNAL_SIDE_OF_PLASMA_MEMBRANE	BIOCARTA_TCRA_PATHWAY	2.07274598376e-05	0.00125173190744
DEFENSE_RESPONSE	KEGG_ECM_RECEPTOR_INTERACTION	2.07736608611e-05	0.00125173190744
REACTOME_CELL_SURFACE_INTERACTIONS_AT_THE_VASCULAR_WALL	KEGG_FOCAL_ADHESION	2.10537007286e-05	0.00126034552065
T_CELL_PROLIFERATION	KEGG_T_CELL_RECEPTOR_SIGNALING_PATHWAY	2.13221782955e-05	0.00127271773229
POSITIVE_REGULATION_OF_T_CELL_PROLIFERATION	BIOCARTA_TCYTOTOXIC_PATHWAY	2.13877046544e-05	0.00127293931199
DEFENSE_RESPONSE	REACTOME_CELL_SURFACE_INTERACTIONS_AT_THE_VASCULAR_WALL	2.18901443751e-05	0.00129908859688
POSITIVE_REGULATION_OF_T_CELL_PROLIFERATION	REACTOME_GENERATION_OF_SECOND_MESSENGER_MOLECULES	2.24456877618e-05	0.00132823002321
KEGG_CELL_ADHESION_MOLECULES_CAMS	BIOCARTA_CTLA4_PATHWAY	2.29382402915e-05	0.00135348762843
KEGG_SMALL_CELL_LUNG_CANCER	KEGG_FOCAL_ADHESION	2.30603516968e-05	0.00135680520712
KEGG_CELL_ADHESION_MOLECULES_CAMS	KEGG_ECM_RECEPTOR_INTERACTION	2.32090293664e-05	0.00136166251209
BEHAVIOR	REACTOME_CELL_SURFACE_INTERACTIONS_AT_THE_VASCULAR_WALL	2.35636621613e-05	0.00137854117866
BIOCARTA_GRANULOCYTES_PATHWAY	KEGG_CELL_ADHESION_MOLECULES_CAMS	2.38971219992e-05	0.00139408904626
EXTRACELLULAR_MATRIX	KEGG_SMALL_CELL_LUNG_CANCER	2.4049828563e-05	0.00139903423615
NETPATH_IL_4_PATHWAY_UP	BIOCARTA_CTLA4_PATHWAY	2.41140957595e-05	0.00139903423615
BIOCARTA_GRANULOCYTES_PATHWAY	KEGG_NATURAL_KILLER_CELL_MEDIATED_CYTOTOXICITY	2.43669460661e-05	0.00140951831556
BIOCARTA_IL17_PATHWAY	KEGG_AUTOIMMUNE_THYROID_DISEASE	2.45886627948e-05	0.001418359476
BIOCARTA_IL17_PATHWAY	KEGG_GRAFT_VERSUS_HOST_DISEASE	2.45886627948e-05	0.001418359476
BIOCARTA_TCRA_PATHWAY	KEGG_AUTOIMMUNE_THYROID_DISEASE	2.46961258586e-05	0.001418359476
BIOCARTA_TCRA_PATHWAY	KEGG_GRAFT_VERSUS_HOST_DISEASE	2.46961258586e-05	0.001418359476
IMMUNOLOGICAL_SYNAPSE	KEGG_T_CELL_RECEPTOR_SIGNALING_PATHWAY	2.49541400768e-05	0.00142349198505
REACTOME_TCR_SIGNALING	NETPATH_B_CELL_RECEPTOR_PATHWAY	2.50400285577e-05	0.00142444560246
CHEMICAL_HOMEOSTASIS	KEGG_NATURAL_KILLER_CELL_MEDIATED_CYTOTOXICITY	2.51607453432e-05	0.00142736977645
KEGG_ANTIGEN_PROCESSING_AND_PRESENTATION	REACTOME_COSTIMULATION_BY_THE_CD28_FAMILY	2.51614026427e-05	0.00142736977645
NETPATH_IL_4_PATHWAY_DOWN	NETPATH_B_CELL_RECEPTOR_PATHWAY	2.53412452651e-05	0.00142973222944
NETPATH_IL_4_PATHWAY_UP	KEGG_T_CELL_RECEPTOR_SIGNALING_PATHWAY	2.56011264222e-05	0.00144044807763
KEGG_TYPE_I_DIABETES_MELLITUS	BIOCARTA_CTL_PATHWAY	2.66297601693e-05	0.00149424155631
CHEMOKINE_ACTIVITY	REACTOME_PEPTIDE_LIGAND_BINDING_RECEPTORS	2.73121948678e-05	0.00152836964378
CHEMOKINE_RECEPTOR_BINDING	REACTOME_PEPTIDE_LIGAND_BINDING_RECEPTORS	2.73121948678e-05	0.00152836964378
G_PROTEIN_COUPLED_RECEPTOR_BINDING	REACTOME_PEPTIDE_LIGAND_BINDING_RECEPTORS	2.73121948678e-05	0.00152836964378
CELLULAR_DEFENSE_RESPONSE	REACTOME_IMMUNOREGULATORY_INTERACTIONS_BETWEEN_A_LYMPHOID_AND_A_NON_LYMPHOID_CELL	2.78508495331e-05	0.00154590982328
POSITIVE_REGULATION_OF_LYMPHOCYTE_ACTIVATION	REACTOME_IMMUNOREGULATORY_INTERACTIONS_BETWEEN_A_LYMPHOID_AND_A_NON_LYMPHOID_CELL	2.82652305412e-05	0.0015646932595
REACTOME_SEMAPHORIN_INTERACTIONS	KEGG_ECM_RECEPTOR_INTERACTION	2.9141112657e-05	0.00160885504811
KEGG_NATURAL_KILLER_CELL_MEDIATED_CYTOTOXICITY	NETPATH_B_CELL_RECEPTOR_PATHWAY	2.93077991295e-05	0.00161373130341
REACTOME_SEMAPHORIN_INTERACTIONS	REACTOME_FORMATION_OF_PLATELET_PLUG	2.93592262676e-05	0.00161373130341
ION_HOMEOSTASIS	KEGG_T_CELL_RECEPTOR_SIGNALING_PATHWAY	3.05153387291e-05	0.00167128290013
REGULATION_OF_RESPONSE_TO_STIMULUS	BIOCARTA_TCYTOTOXIC_PATHWAY	3.14561080443e-05	0.0017182377532
T_CELL_PROLIFERATION	BIOCARTA_TCYTOTOXIC_PATHWAY	3.14561080443e-05	0.0017182377532
REGULATION_OF_LYMPHOCYTE_ACTIVATION	REACTOME_IMMUNOREGULATORY_INTERACTIONS_BETWEEN_A_LYMPHOID_AND_A_NON_LYMPHOID_CELL	3.15448430361e-05	0.0017182377532
KEGG_LEUKOCYTE_TRANSENDOTHELIAL_MIGRATION	KEGG_FOCAL_ADHESION	3.17225385337e-05	0.00171911114743
KEGG_AUTOIMMUNE_THYROID_DISEASE	BIOCARTA_TCYTOTOXIC_PATHWAY	3.30238914652e-05	0.00178493699985
KEGG_GRAFT_VERSUS_HOST_DISEASE	BIOCARTA_TCYTOTOXIC_PATHWAY	3.30238914652e-05	0.00178493699985
REACTOME_COLLAGEN_MEDIATED_ACTIVATION_CASCADE	REACTOME_TCR_SIGNALING	3.33185498661e-05	0.00179145926212
REACTOME_TRANSLOCATION_OF_ZAP70_TO_IMMUNOLOGICAL_SYNAPSE	KEGG_ANTIGEN_PROCESSING_AND_PRESENTATION	3.37269135425e-05	0.00180869356922
IMMUNOLOGICAL_SYNAPSE	KEGG_PRIMARY_IMMUNODEFICIENCY	3.39326690844e-05	0.0018150011804
BIOCARTA_GRANULOCYTES_PATHWAY	REACTOME_INTEGRIN_CELL_SURFACE_INTERACTIONS	3.45095529417e-05	0.00184107570914
REACTOME_GENERATION_OF_SECOND_MESSENGER_MOLECULES	KEGG_T_CELL_RECEPTOR_SIGNALING_PATHWAY	3.46510439049e-05	0.00184384740861
T_CELL_ACTIVATION	REACTOME_IMMUNOREGULATORY_INTERACTIONS_BETWEEN_A_LYMPHOID_AND_A_NON_LYMPHOID_CELL	3.52709169812e-05	0.00187199482833
POSITIVE_REGULATION_OF_T_CELL_PROLIFERATION	BIOCARTA_IL17_PATHWAY	3.53296444013e-05	0.00187199482833
REACTOME_NCAM1_INTERACTIONS	REACTOME_PLATELET_ACTIVATION	3.56305816018e-05	0.00188138606904
KEGG_LEISHMANIA_INFECTION	KEGG_FOCAL_ADHESION	3.5691772811e-05	0.00188138606904
BIOCARTA_NO2IL12_PATHWAY	KEGG_ANTIGEN_PROCESSING_AND_PRESENTATION	3.57103474058e-05	0.00188138606904
BIOCARTA_THELPER_PATHWAY	KEGG_ANTIGEN_PROCESSING_AND_PRESENTATION	3.57103474058e-05	0.00188138606904
KEGG_TOLL_LIKE_RECEPTOR_SIGNALING_PATHWAY	NETPATH_B_CELL_RECEPTOR_PATHWAY	3.60491883959e-05	0.0018841648138
T_CELL_PROLIFERATION	REACTOME_GENERATION_OF_SECOND_MESSENGER_MOLECULES	3.68745594286e-05	0.00192242481598
REACTOME_IMMUNOREGULATORY_INTERACTIONS_BETWEEN_A_LYMPHOID_AND_A_NON_LYMPHOID_CELL	REACTOME_FORMATION_OF_PLATELET_PLUG	3.70718258323e-05	0.001927828559
REACTOME_CHEMOKINE_RECEPTORS_BIND_CHEMOKINES	BIOCARTA_IL7_PATHWAY	3.72618550283e-05	0.00193282967405
BIOCARTA_IL17_PATHWAY	KEGG_ALLOGRAFT_REJECTION	3.74158299185e-05	0.0019359401646
KEGG_ANTIGEN_PROCESSING_AND_PRESENTATION	BIOCARTA_CTL_PATHWAY	3.83720981738e-05	0.00198044265086
REACTOME_TRANSLOCATION_OF_ZAP70_TO_IMMUNOLOGICAL_SYNAPSE	ST_T_CELL_SIGNAL_TRANSDUCTION	3.87594537434e-05	0.00199543357734
KEGG_HEMATOPOIETIC_CELL_LINEAGE	REACTOME_IMMUNOREGULATORY_INTERACTIONS_BETWEEN_A_LYMPHOID_AND_A_NON_LYMPHOID_CELL	3.9630718269e-05	0.00203520045215
POSITIVE_REGULATION_OF_LYMPHOCYTE_ACTIVATION	KEGG_T_CELL_RECEPTOR_SIGNALING_PATHWAY	4.25970949896e-05	0.00218209447045
BASEMENT_MEMBRANE	KEGG_ECM_RECEPTOR_INTERACTION	4.34503473888e-05	0.0022202804064
EXTRACELLULAR_MATRIX_STRUCTURAL_CONSTITUENT	KEGG_SMALL_CELL_LUNG_CANCER	4.34503473888e-05	0.0022202804064
REACTOME_PLATELET_ACTIVATION	NETPATH_B_CELL_RECEPTOR_PATHWAY	4.41449728968e-05	0.00224463562189
BIOCARTA_IL17_PATHWAY	KEGG_T_CELL_RECEPTOR_SIGNALING_PATHWAY	4.48690295301e-05	0.00227583232787
BIOCARTA_AMI_PATHWAY	REACTOME_PLATELET_ACTIVATION	4.56461053368e-05	0.00230955834693
CHEMOKINE_ACTIVITY	REACTOME_CHEMOKINE_RECEPTORS_BIND_CHEMOKINES	4.57474306234e-05	0.00230955834693
CHEMOKINE_RECEPTOR_BINDING	REACTOME_CHEMOKINE_RECEPTORS_BIND_CHEMOKINES	4.57474306234e-05	0.00230955834693
G_PROTEIN_COUPLED_RECEPTOR_BINDING	REACTOME_CHEMOKINE_RECEPTORS_BIND_CHEMOKINES	4.57474306234e-05	0.00230955834693
BIOCARTA_TCRA_PATHWAY	KEGG_ALLOGRAFT_REJECTION	4.6114824995e-05	0.00231056591514
KEGG_CELL_ADHESION_MOLECULES_CAMS	REACTOME_CELL_SURFACE_INTERACTIONS_AT_THE_VASCULAR_WALL	4.6379817537e-05	0.00231820287024
IMMUNOLOGICAL_SYNAPSE	NETPATH_B_CELL_RECEPTOR_PATHWAY_DOWN	4.65924172066e-05	0.00232319042987
REACTOME_INTEGRIN_CELL_SURFACE_INTERACTIONS	KEGG_LEUKOCYTE_TRANSENDOTHELIAL_MIGRATION	4.69914274657e-05	0.0023374262459
NETPATH_IL_2_PATHWAY_DOWN	NETPATH_T_CELL_RECEPTOR_PATHWAY	4.71670724769e-05	0.00234050969522
REGULATION_OF_LYMPHOCYTE_ACTIVATION	KEGG_T_CELL_RECEPTOR_SIGNALING_PATHWAY	4.74773101379e-05	0.00235024097998
REACTOME_PLATELET_ADHESION_TO_EXPOSED_COLLAGEN	REACTOME_CELL_SURFACE_INTERACTIONS_AT_THE_VASCULAR_WALL	4.7704607431e-05	0.00235582969023
REACTOME_PD1_SIGNALING	ST_T_CELL_SIGNAL_TRANSDUCTION	4.82208798819e-05	0.0023756281804
POSITIVE_REGULATION_OF_T_CELL_ACTIVATION	BIOCARTA_CTL_PATHWAY	4.827794743e-05	0.0023756281804
REGULATION_OF_RESPONSE_TO_STIMULUS	BIOCARTA_IL17_PATHWAY	4.88907205707e-05	0.00239715859217
T_CELL_PROLIFERATION	BIOCARTA_IL17_PATHWAY	4.88907205707e-05	0.00239715859217
BIOCARTA_NO2IL12_PATHWAY	LOCOMOTORY_BEHAVIOR	4.9335547539e-05	0.00240750457457
NETPATH_IL_5_PATHWAY_UP	NETPATH_T_CELL_RECEPTOR_PATHWAY	4.99795317214e-05	0.00243316429489
KEGG_T_CELL_RECEPTOR_SIGNALING_PATHWAY	NETPATH_B_CELL_RECEPTOR_PATHWAY	5.10809541603e-05	0.00248092002128
BIOCARTA_TCRA_PATHWAY	KEGG_CELL_ADHESION_MOLECULES_CAMS	5.14038014031e-05	0.00249072584069
REGULATION_OF_T_CELL_ACTIVATION	BIOCARTA_CTL_PATHWAY	5.1411843689e-05	0.00249072584069
T_CELL_ACTIVATION	KEGG_T_CELL_RECEPTOR_SIGNALING_PATHWAY	5.14660657239e-05	0.00249072584069
KEGG_ALLOGRAFT_REJECTION	BIOCARTA_TCYTOTOXIC_PATHWAY	5.16606144253e-05	0.00249072584069
EXTERNAL_SIDE_OF_PLASMA_MEMBRANE	REACTOME_COSTIMULATION_BY_THE_CD28_FAMILY	5.18363383119e-05	0.00249072584069
PROTEINACEOUS_EXTRACELLULAR_MATRIX	REACTOME_PLATELET_ADHESION_TO_EXPOSED_COLLAGEN	5.2004979455e-05	0.00249072584069
EXTERNAL_SIDE_OF_PLASMA_MEMBRANE	BIOCARTA_CTL_PATHWAY	5.2475693161e-05	0.00250726670363
IMMUNOLOGICAL_SYNAPSE	BIOCARTA_IL17_PATHWAY	5.28485423576e-05	0.00251923618697
IMMUNOLOGICAL_SYNAPSE	BIOCARTA_TCRA_PATHWAY	5.28485423576e-05	0.00251923618697
DEFENSE_RESPONSE	REACTOME_INTEGRIN_CELL_SURFACE_INTERACTIONS	5.59456492429e-05	0.00265458238447
BIOCARTA_NO2IL12_PATHWAY	POSITIVE_REGULATION_OF_T_CELL_ACTIVATION	5.60438394699e-05	0.00265458238447
POSITIVE_REGULATION_OF_T_CELL_PROLIFERATION	REACTOME_TCR_SIGNALING	5.96953229366e-05	0.00281950868173
KEGG_INTESTINAL_IMMUNE_NETWORK_FOR_IGA_PRODUCTION	BIOCARTA_TOB1_PATHWAY	6.10828044104e-05	0.00287843979685
EXTRACELLULAR_MATRIX	REACTOME_PLATELET_ADHESION_TO_EXPOSED_COLLAGEN	6.14241857492e-05	0.00288791839528
LEUKOCYTE_ACTIVATION	KEGG_LEUKOCYTE_TRANSENDOTHELIAL_MIGRATION	6.16918141541e-05	0.00289389414322
CHEMICAL_HOMEOSTASIS	REACTOME_HEMOSTASIS	6.39603197726e-05	0.00299348832972
IMMUNE_RESPONSE	KEGG_T_CELL_RECEPTOR_SIGNALING_PATHWAY	6.39883619651e-05	0.00299348832972
KEGG_ASTHMA	KEGG_NATURAL_KILLER_CELL_MEDIATED_CYTOTOXICITY	6.42559223316e-05	0.00299371540402
REACTOME_PLATELET_ADHESION_TO_EXPOSED_COLLAGEN	REACTOME_PLATELET_ACTIVATION	6.43633303613e-05	0.00299371540402
NETPATH_NOTCH_PATHWAY_UP	KEGG_NATURAL_KILLER_CELL_MEDIATED_CYTOTOXICITY	6.47998532582e-05	0.00300545805889
POSITIVE_REGULATION_OF_LYMPHOCYTE_ACTIVATION	KEGG_HEMATOPOIETIC_CELL_LINEAGE	6.56045800128e-05	0.00303594408136
NETPATH_IL_4_PATHWAY_UP	KEGG_NATURAL_KILLER_CELL_MEDIATED_CYTOTOXICITY	6.89378250672e-05	0.00318304177491
NETPATH_IL_4_PATHWAY_UP	REACTOME_IMMUNOREGULATORY_INTERACTIONS_BETWEEN_A_LYMPHOID_AND_A_NON_LYMPHOID_CELL	6.9956823389e-05	0.00322286546767
REACTOME_CHEMOKINE_RECEPTORS_BIND_CHEMOKINES	NETPATH_T_CELL_RECEPTOR_PATHWAY	7.20693203402e-05	0.00331277570037
REACTOME_COSTIMULATION_BY_THE_CD28_FAMILY	ST_T_CELL_SIGNAL_TRANSDUCTION	7.24890168911e-05	0.0033246466032
REGULATION_OF_RESPONSE_TO_STIMULUS	KEGG_TOLL_LIKE_RECEPTOR_SIGNALING_PATHWAY	7.25609813473e-05	0.0033246466032
REGULATION_OF_LYMPHOCYTE_ACTIVATION	KEGG_HEMATOPOIETIC_CELL_LINEAGE	7.2578503486e-05	0.0033246466032
REACTOME_PHOSPHORYLATION_OF_CD3_AND_TCR_ZETA_CHAINS	KEGG_ANTIGEN_PROCESSING_AND_PRESENTATION	7.41597307984e-05	0.00337869764675
REACTOME_IMMUNOREGULATORY_INTERACTIONS_BETWEEN_A_LYMPHOID_AND_A_NON_LYMPHOID_CELL	NETPATH_T_CELL_RECEPTOR_PATHWAY	7.65493712217e-05	0.00347987020214
KEGG_TYPE_I_DIABETES_MELLITUS	BIOCARTA_TCYTOTOXIC_PATHWAY	7.70603290924e-05	0.00349538184361
POSITIVE_REGULATION_OF_T_CELL_ACTIVATION	REACTOME_TCR_SIGNALING	7.75368990504e-05	0.00350926892779
BIOCARTA_IL17_PATHWAY	KEGG_TYPE_I_DIABETES_MELLITUS	7.81146599527e-05	0.00352766489563
BIOCARTA_IL17_PATHWAY	POSITIVE_REGULATION_OF_IMMUNE_SYSTEM_PROCESS	7.81146599527e-05	0.00352766489563
KEGG_HEMATOPOIETIC_CELL_LINEAGE	KEGG_FOCAL_ADHESION	7.99258267105e-05	0.00359369552282
KEGG_CYTOKINE_CYTOKINE_RECEPTOR_INTERACTION	KEGG_T_CELL_RECEPTOR_SIGNALING_PATHWAY	8.0101728516e-05	0.0035937579419
KEGG_CELL_ADHESION_MOLECULES_CAMS	REACTOME_FORMATION_OF_PLATELET_PLUG	8.02976756904e-05	0.00359471746846
BEHAVIOR	REACTOME_HEMOSTASIS	8.45137099282e-05	0.00377525125499
NETPATH_IL_5_PATHWAY_UP	REACTOME_INTEGRIN_CELL_SURFACE_INTERACTIONS	8.46395830151e-05	0.00377525125499
EXTRACELLULAR_MATRIX_PART	REACTOME_PLATELET_ACTIVATION	8.51342366663e-05	0.00378654284162
LOCOMOTORY_BEHAVIOR	BIOCARTA_TOB1_PATHWAY	8.59117985718e-05	0.00381289152584
REGULATION_OF_T_CELL_ACTIVATION	REACTOME_TCR_SIGNALING	8.59385207677e-05	0.00381289152584
NETPATH_IL_6_PATHWAY_UP	KEGG_FOCAL_ADHESION	8.78774783358e-05	0.00388339251367
DEFENSE_RESPONSE	KEGG_NATURAL_KILLER_CELL_MEDIATED_CYTOTOXICITY	8.97056572803e-05	0.00395569293442
T_CELL_ACTIVATION	KEGG_HEMATOPOIETIC_CELL_LINEAGE	8.98947896466e-05	0.00395569293442
KEGG_PRIMARY_IMMUNODEFICIENCY	KEGG_T_CELL_RECEPTOR_SIGNALING_PATHWAY	9.03742688439e-05	0.00396818191536
RESPONSE_TO_VIRUS	NETPATH_B_CELL_RECEPTOR_PATHWAY	9.08644458143e-05	0.00398121602692
ION_HOMEOSTASIS	REACTOME_HEMOSTASIS	9.10454505178e-05	0.00398121602692
NETPATH_IL_1_PATHWAY_DOWN	NETPATH_B_CELL_RECEPTOR_PATHWAY	9.21162628786e-05	0.00401896229123
POSITIVE_REGULATION_OF_CELL_CYCLE	BIOCARTA_TOB1_PATHWAY	9.27208448185e-05	0.00403678722484
BIOCARTA_IL17_PATHWAY	POSITIVE_REGULATION_OF_T_CELL_ACTIVATION	9.42901359286e-05	0.00409644888012
BASEMENT_MEMBRANE	REACTOME_INTEGRIN_CELL_SURFACE_INTERACTIONS	9.44137957958e-05	0.00409644888012
PROTEIN_DOMAIN_SPECIFIC_BINDING	BIOCARTA_TCYTOTOXIC_PATHWAY	9.64263186832e-05	0.00417165374085
BIOCARTA_CTLA4_PATHWAY	KEGG_T_CELL_RECEPTOR_SIGNALING_PATHWAY	9.78997212977e-05	0.00422651773728
REACTOME_IMMUNOREGULATORY_INTERACTIONS_BETWEEN_A_LYMPHOID_AND_A_NON_LYMPHOID_CELL	KEGG_CELL_ADHESION_MOLECULES_CAMS	9.8480265807e-05	0.00424268643047
REACTOME_IMMUNOREGULATORY_INTERACTIONS_BETWEEN_A_LYMPHOID_AND_A_NON_LYMPHOID_CELL	REACTOME_PLATELET_ACTIVATION	9.8480265807e-05	0.00424268643047
NETPATH_IL_4_PATHWAY_UP	BIOCARTA_TCYTOTOXIC_PATHWAY	9.89843302216e-05	0.00424663398386
IMMUNOLOGICAL_SYNAPSE	REACTOME_PHOSPHORYLATION_OF_CD3_AND_TCR_ZETA_CHAINS	9.92831553089e-05	0.00425059878852
CELL_ACTIVATION	KEGG_LEUKOCYTE_TRANSENDOTHELIAL_MIGRATION	0.000101821581799	0.00435023202072
BEHAVIOR	BIOCARTA_TOB1_PATHWAY	0.000102074431169	0.00435200571649
LYMPHOCYTE_ACTIVATION	BIOCARTA_TOB1_PATHWAY	0.000102074431169	0.00435200571649
T_CELL_PROLIFERATION	REACTOME_TCR_SIGNALING	0.000102079209126	0.00435200571649
EXTERNAL_SIDE_OF_PLASMA_MEMBRANE	KEGG_ANTIGEN_PROCESSING_AND_PRESENTATION	0.000102930403981	0.00436141113
REACTOME_SEMAPHORIN_INTERACTIONS	NETPATH_B_CELL_RECEPTOR_PATHWAY	0.00010546882386	0.00445979361345
NETPATH_IL_4_PATHWAY_UP	BIOCARTA_CTL_PATHWAY	0.000105976301674	0.00447206963191
BIOCARTA_NO2IL12_PATHWAY	CHEMOKINE_ACTIVITY	0.000107225553133	0.00451553336537
BIOCARTA_NO2IL12_PATHWAY	CHEMOKINE_RECEPTOR_BINDING	0.000107225553133	0.00451553336537
BIOCARTA_NO2IL12_PATHWAY	G_PROTEIN_COUPLED_RECEPTOR_BINDING	0.000107225553133	0.00451553336537
NETPATH_KIT_RECEPTOR_PATHWAY_UP	KEGG_T_CELL_RECEPTOR_SIGNALING_PATHWAY	0.000107532537282	0.00451553336537
NETPATH_IL_6_PATHWAY_UP	REACTOME_SIGNALING_BY_PDGF	0.000107542105703	0.00451553336537
BIOCARTA_IL17_PATHWAY	POSITIVE_REGULATION_OF_MULTICELLULAR_ORGANISMAL_PROCESS	0.000108249019518	0.00451553336537
KEGG_HEMATOPOIETIC_CELL_LINEAGE	ST_T_CELL_SIGNAL_TRANSDUCTION	0.000108429094903	0.00451553336537
REACTOME_PHOSPHORYLATION_OF_CD3_AND_TCR_ZETA_CHAINS	KEGG_LEUKOCYTE_TRANSENDOTHELIAL_MIGRATION	0.000108809202475	0.00451755626324
KEGG_ANTIGEN_PROCESSING_AND_PRESENTATION	BIOCARTA_TOB1_PATHWAY	0.000110593309022	0.00458239036759
EXTERNAL_SIDE_OF_PLASMA_MEMBRANE	BIOCARTA_CTLA4_PATHWAY	0.000112097531084	0.00463539047713
BIOCARTA_TCYTOTOXIC_PATHWAY	REACTOME_HEMOSTASIS	0.000113229268752	0.00467280627537
DEFENSE_RESPONSE	BIOCARTA_TOB1_PATHWAY	0.000113268565865	0.00467280627537
BIOCARTA_AMI_PATHWAY	REACTOME_FORMATION_OF_PLATELET_PLUG	0.000115638628394	0.00475318617668
IMMUNOLOGICAL_SYNAPSE	REACTOME_TCR_SIGNALING	0.000115968271981	0.00475724028865
PROTEINACEOUS_EXTRACELLULAR_MATRIX	KEGG_SMALL_CELL_LUNG_CANCER	0.000116704309491	0.00477791619354
PROTEINACEOUS_EXTRACELLULAR_MATRIX	BIOCARTA_TOB1_PATHWAY	0.000119050379831	0.00486429458702
KEGG_CELL_ADHESION_MOLECULES_CAMS	REACTOME_PLATELET_ACTIVATION	0.000119163627312	0.00486429458702
DEFENSE_RESPONSE	NETPATH_T_CELL_RECEPTOR_PATHWAY	0.000121393378498	0.00494042261543
POSITIVE_REGULATION_OF_LYMPHOCYTE_ACTIVATION	BIOCARTA_CTL_PATHWAY	0.00012227824684	0.00496661920548
REGULATION_OF_PHOSPHORYLATION	KEGG_LEUKOCYTE_TRANSENDOTHELIAL_MIGRATION	0.000122777108834	0.004977064965
NETPATH_IL_6_PATHWAY_UP	BIOCARTA_IL7_PATHWAY	0.000123098116522	0.00498027409339
NETPATH_IL_4_PATHWAY_DOWN	KEGG_ECM_RECEPTOR_INTERACTION	0.000124910794407	0.00504370193965
BIOCARTA_TCRA_PATHWAY	KEGG_LEUKOCYTE_TRANSENDOTHELIAL_MIGRATION	0.000125583239726	0.00506093083303
KEGG_NOD_LIKE_RECEPTOR_SIGNALING_PATHWAY	NETPATH_KIT_RECEPTOR_PATHWAY_UP	0.000126202019155	0.00507593394621
REGULATION_OF_PHOSPHORYLATION	NETPATH_B_CELL_RECEPTOR_PATHWAY	0.000126582916052	0.00508132941571
KEGG_HEMATOPOIETIC_CELL_LINEAGE	REACTOME_COSTIMULATION_BY_THE_CD28_FAMILY	0.000127031968561	0.00508943449139
CATION_HOMEOSTASIS	IMMUNOLOGICAL_SYNAPSE	0.000127534292243	0.0050996382139
CELLULAR_CATION_HOMEOSTASIS	IMMUNOLOGICAL_SYNAPSE	0.000127534292243	0.0050996382139
REGULATION_OF_LYMPHOCYTE_ACTIVATION	BIOCARTA_CTL_PATHWAY	0.000128956929648	0.00513657650337
POSITIVE_REGULATION_OF_T_CELL_ACTIVATION	BIOCARTA_CTLA4_PATHWAY	0.000131293025046	0.00521953139917
BIOCARTA_TCRA_PATHWAY	KEGG_TYPE_I_DIABETES_MELLITUS	0.000133997623475	0.00531678816998
NETPATH_IL_2_PATHWAY_DOWN	KEGG_CHEMOKINE_SIGNALING_PATHWAY	0.000134934001677	0.00534364595487
BIOCARTA_IL7_PATHWAY	BIOCARTA_TCYTOTOXIC_PATHWAY	0.000135311555764	0.00534831260623
REACTOME_COLLAGEN_MEDIATED_ACTIVATION_CASCADE	REGULATION_OF_IMMUNE_SYSTEM_PROCESS	0.00013563007921	0.00535063260761
BIOCARTA_NO2IL12_PATHWAY	POSITIVE_REGULATION_OF_T_CELL_PROLIFERATION	0.000137064449211	0.00539687992849
KEGG_CYTOKINE_CYTOKINE_RECEPTOR_INTERACTION	NETPATH_B_CELL_RECEPTOR_PATHWAY	0.000137475584437	0.00540273799678
PROTEINACEOUS_EXTRACELLULAR_MATRIX	REACTOME_PLATELET_ACTIVATION	0.000139093997251	0.00545592892455
CELLULAR_DEFENSE_RESPONSE	KEGG_LEUKOCYTE_TRANSENDOTHELIAL_MIGRATION	0.000139508301613	0.00546177653064
REGULATION_OF_T_CELL_ACTIVATION	BIOCARTA_CTLA4_PATHWAY	0.00013965268356	0.00546177653064
PROTEINACEOUS_EXTRACELLULAR_MATRIX	CYTOKINE_ACTIVITY	0.00014170936744	0.00552693371911
BIOCARTA_NO2IL12_PATHWAY	POSITIVE_REGULATION_OF_IMMUNE_SYSTEM_PROCESS	0.000141821943621	0.00552693371911
BIOCARTA_NO2IL12_PATHWAY	REACTOME_CHEMOKINE_RECEPTORS_BIND_CHEMOKINES	0.000141821943621	0.00552693371911
KEGG_NATURAL_KILLER_CELL_MEDIATED_CYTOTOXICITY	KEGG_HEMATOPOIETIC_CELL_LINEAGE	0.000142643041484	0.00553191742614
KEGG_CELL_ADHESION_MOLECULES_CAMS	REACTOME_INTEGRIN_CELL_SURFACE_INTERACTIONS	0.000142959933975	0.00553378556456
REACTOME_CLASS_A1_RHODOPSIN_LIKE_RECEPTORS	REACTOME_HEMOSTASIS	0.000143755468582	0.00555413952066
EXTRACELLULAR_MATRIX	BIOCARTA_TOB1_PATHWAY	0.000145728506116	0.00561982607949
NETPATH_IL_4_PATHWAY_UP	ST_T_CELL_SIGNAL_TRANSDUCTION	0.000146043870363	0.00562146060259
NETPATH_B_CELL_RECEPTOR_PATHWAY_DOWN	NETPATH_B_CELL_RECEPTOR_PATHWAY	0.000146267681781	0.00562146060259
KEGG_AUTOIMMUNE_THYROID_DISEASE	REACTOME_TRANSLOCATION_OF_ZAP70_TO_IMMUNOLOGICAL_SYNAPSE	0.000148828100601	0.00570729436811
KEGG_GRAFT_VERSUS_HOST_DISEASE	REACTOME_TRANSLOCATION_OF_ZAP70_TO_IMMUNOLOGICAL_SYNAPSE	0.000148828100601	0.00570729436811
BIOCARTA_THELPER_PATHWAY	REACTOME_HEMOSTASIS	0.000149916000959	0.00572768127597
REACTOME_PEPTIDE_LIGAND_BINDING_RECEPTORS	REACTOME_HEMOSTASIS	0.000150818292741	0.00575148352299
REACTOME_SEMAPHORIN_INTERACTIONS	REACTOME_PLATELET_ACTIVATION	0.000152680794304	0.00581174786895
RESPONSE_TO_OTHER_ORGANISM	BIOCARTA_NO2IL12_PATHWAY	0.000153556461031	0.00583429557567
BIOCARTA_INFLAM_PATHWAY	BIOCARTA_TOB1_PATHWAY	0.000153721461484	0.00583429557567
CELLULAR_DEFENSE_RESPONSE	REACTOME_COLLAGEN_MEDIATED_ACTIVATION_CASCADE	0.000158211002691	0.00598904260738
CYTOKINE_ACTIVITY	REACTOME_SIGNALING_BY_PDGF	0.000160089543081	0.00604903479021
NETPATH_T_CELL_RECEPTOR_PATHWAY_DOWN	KEGG_TOLL_LIKE_RECEPTOR_SIGNALING_PATHWAY	0.000162768481862	0.006138995141
LEUKOCYTE_ACTIVATION	BIOCARTA_TOB1_PATHWAY	0.000166567334203	0.00627078814121
KEGG_HEMATOPOIETIC_CELL_LINEAGE	POSITIVE_REGULATION_OF_T_CELL_ACTIVATION	0.000167362637786	0.00628923138673
BIOCARTA_TCRA_PATHWAY	REACTOME_TCR_SIGNALING	0.000167606572796	0.00628923138673
REACTOME_NCAM1_INTERACTIONS	REACTOME_PLATELET_ADHESION_TO_EXPOSED_COLLAGEN	0.000167789191061	0.00628923138673
BIOCARTA_IL7_PATHWAY	EXTERNAL_SIDE_OF_PLASMA_MEMBRANE	0.000168107344665	0.00628923138673
REACTOME_IMMUNOREGULATORY_INTERACTIONS_BETWEEN_A_LYMPHOID_AND_A_NON_LYMPHOID_CELL	REACTOME_SIGNALING_BY_PDGF	0.000168587791506	0.00628936302624
BIOCARTA_TCRA_PATHWAY	REACTOME_IMMUNOREGULATORY_INTERACTIONS_BETWEEN_A_LYMPHOID_AND_A_NON_LYMPHOID_CELL	0.000173655025058	0.0064666870362
BIOCARTA_CTL_PATHWAY	KEGG_T_CELL_RECEPTOR_SIGNALING_PATHWAY	0.00017495962562	0.00650350824981
CYTOKINE_ACTIVITY	BIOCARTA_ACE2_PATHWAY	0.000177762464953	0.00659578818158
NETPATH_KIT_RECEPTOR_PATHWAY_UP	KEGG_NATURAL_KILLER_CELL_MEDIATED_CYTOTOXICITY	0.000179589311546	0.00665158757674
EXTRACELLULAR_MATRIX	CYTOKINE_ACTIVITY	0.000185800916749	0.00686929673
BIOCARTA_NO2IL12_PATHWAY	REGULATION_OF_T_CELL_ACTIVATION	0.000188055600303	0.00694019529935
POSITIVE_REGULATION_OF_T_CELL_PROLIFERATION	BIOCARTA_CTLA4_PATHWAY	0.000188594424203	0.00694762965584
POSITIVE_REGULATION_OF_T_CELL_PROLIFERATION	BIOCARTA_THELPER_PATHWAY	0.000188594424203	0.00694762965584
EXTERNAL_SIDE_OF_PLASMA_MEMBRANE	REACTOME_TCR_SIGNALING	0.000190174818956	0.00698087352364
BIOCARTA_NO2IL12_PATHWAY	KEGG_NATURAL_KILLER_CELL_MEDIATED_CYTOTOXICITY	0.000192866300943	0.00706707426213
REACTOME_COLLAGEN_MEDIATED_ACTIVATION_CASCADE	NETPATH_B_CELL_RECEPTOR_PATHWAY_DOWN	0.000193510864271	0.0070780980958
BIOCARTA_IL17_PATHWAY	REGULATION_OF_IMMUNE_SYSTEM_PROCESS	0.000194632473949	0.00710650095041
KEGG_TOLL_LIKE_RECEPTOR_SIGNALING_PATHWAY	NETPATH_KIT_RECEPTOR_PATHWAY_UP	0.000195024039485	0.00710819477011
REACTOME_PEPTIDE_LIGAND_BINDING_RECEPTORS	BIOCARTA_IL7_PATHWAY	0.00019514745948	0.00710819477011
KEGG_HEMATOPOIETIC_CELL_LINEAGE	POSITIVE_REGULATION_OF_IMMUNE_SYSTEM_PROCESS	0.000195309645479	0.00710819477011
KEGG_HEMATOPOIETIC_CELL_LINEAGE	REACTOME_PD1_SIGNALING	0.000195309645479	0.00710819477011
ION_HOMEOSTASIS	IMMUNOLOGICAL_SYNAPSE	0.000197588511302	0.00715103728162
NETPATH_IL_3_PATHWAY_UP	KEGG_ECM_RECEPTOR_INTERACTION	0.000201169126301	0.00726785231213
REACTOME_COSTIMULATION_BY_THE_CD28_FAMILY	KEGG_CHEMOKINE_SIGNALING_PATHWAY	0.000203748985544	0.00734816612838
RESPONSE_TO_BIOTIC_STIMULUS	BIOCARTA_NO2IL12_PATHWAY	0.000204292972757	0.0073549041748
POSITIVE_REGULATION_OF_IMMUNE_SYSTEM_PROCESS	BIOCARTA_TOB1_PATHWAY	0.000204575103217	0.0073549041748
NETPATH_IL_3_PATHWAY_UP	KEGG_FOCAL_ADHESION	0.000205007991438	0.00735492956042
EXTRACELLULAR_MATRIX	REACTOME_PLATELET_ACTIVATION	0.000207253076553	0.00742254366166
BIOCARTA_NO2IL12_PATHWAY	POSITIVE_REGULATION_OF_MULTICELLULAR_ORGANISMAL_PROCESS	0.00020960364414	0.00749369417322
CHEMOKINE_ACTIVITY	CATION_HOMEOSTASIS	0.000210389481885	0.00750875320703
CHEMOKINE_ACTIVITY	CELLULAR_CATION_HOMEOSTASIS	0.000210389481885	0.00750875320703
CHEMOKINE_RECEPTOR_BINDING	CATION_HOMEOSTASIS	0.000210389481885	0.00750875320703
CHEMOKINE_RECEPTOR_BINDING	CELLULAR_CATION_HOMEOSTASIS	0.000210389481885	0.00750875320703
G_PROTEIN_COUPLED_RECEPTOR_BINDING	CATION_HOMEOSTASIS	0.000210389481885	0.00750875320703
G_PROTEIN_COUPLED_RECEPTOR_BINDING	CELLULAR_CATION_HOMEOSTASIS	0.000210389481885	0.00750875320703
REACTOME_INTEGRIN_CELL_SURFACE_INTERACTIONS	ST_T_CELL_SIGNAL_TRANSDUCTION	0.000211429193998	0.00750875320703
EXTERNAL_SIDE_OF_PLASMA_MEMBRANE	BIOCARTA_TCYTOTOXIC_PATHWAY	0.000212859924001	0.00750875320703
CELL_ACTIVATION	BIOCARTA_TOB1_PATHWAY	0.000215129177582	0.00757291479307
NETPATH_EGFR1_PATHWAY_UP	KEGG_SMALL_CELL_LUNG_CANCER	0.000217039244546	0.00762711461252
KEGG_RIG_I_LIKE_RECEPTOR_SIGNALING_PATHWAY	NETPATH_B_CELL_RECEPTOR_PATHWAY	0.000217960912116	0.00764645496287
KEGG_HEMATOPOIETIC_CELL_LINEAGE	KEGG_LEUKOCYTE_TRANSENDOTHELIAL_MIGRATION	0.000221109357078	0.00774371596991
DEFENSE_RESPONSE	KEGG_LEUKOCYTE_TRANSENDOTHELIAL_MIGRATION	0.000221928527337	0.00775920910603
KEGG_SMALL_CELL_LUNG_CANCER	REACTOME_INTEGRIN_CELL_SURFACE_INTERACTIONS	0.000222587654791	0.00776906368663
REACTOME_PLATELET_ADHESION_TO_EXPOSED_COLLAGEN	REACTOME_FORMATION_OF_PLATELET_PLUG	0.000223112685152	0.00777421239481
CHEMOKINE_ACTIVITY	REACTOME_CLASS_A1_RHODOPSIN_LIKE_RECEPTORS	0.000223327376095	0.00777421239481
CHEMOKINE_RECEPTOR_BINDING	REACTOME_CLASS_A1_RHODOPSIN_LIKE_RECEPTORS	0.000223327376095	0.00777421239481
G_PROTEIN_COUPLED_RECEPTOR_BINDING	REACTOME_CLASS_A1_RHODOPSIN_LIKE_RECEPTORS	0.000223327376095	0.00777421239481
POSITIVE_REGULATION_OF_T_CELL_PROLIFERATION	KEGG_ANTIGEN_PROCESSING_AND_PRESENTATION	0.000224739197151	0.00777824249904
REACTOME_AXON_GUIDANCE	KEGG_LEUKOCYTE_TRANSENDOTHELIAL_MIGRATION	0.000225794897217	0.00780166831945
RESPONSE_TO_OTHER_ORGANISM	NETPATH_B_CELL_RECEPTOR_PATHWAY	0.000226041647902	0.00780166831945
POSITIVE_REGULATION_OF_MULTICELLULAR_ORGANISMAL_PROCESS	BIOCARTA_TOB1_PATHWAY	0.000226132963917	0.00780166831945
KEGG_LEISHMANIA_INFECTION	REACTOME_HEMOSTASIS	0.000226404219125	0.00780166831945
EXTRACELLULAR_MATRIX_PART	KEGG_SMALL_CELL_LUNG_CANCER	0.000226764437543	0.00780166831945
KEGG_ALLOGRAFT_REJECTION	REACTOME_TRANSLOCATION_OF_ZAP70_TO_IMMUNOLOGICAL_SYNAPSE	0.000230954902943	0.00791356791399
BIOCARTA_IL17_PATHWAY	REGULATION_OF_T_CELL_ACTIVATION	0.000236291467919	0.00808297375225
REACTOME_TRANSLOCATION_OF_ZAP70_TO_IMMUNOLOGICAL_SYNAPSE	REGULATION_OF_IMMUNE_SYSTEM_PROCESS	0.00023817644378	0.00813394279728
EXTERNAL_SIDE_OF_PLASMA_MEMBRANE	IMMUNOLOGICAL_SYNAPSE	0.000239518142055	0.00816622036314
REACTOME_CELL_SURFACE_INTERACTIONS_AT_THE_VASCULAR_WALL	KEGG_ECM_RECEPTOR_INTERACTION	0.000240374621976	0.00818187535595
POSITIVE_REGULATION_OF_IMMUNE_SYSTEM_PROCESS	REACTOME_IMMUNOREGULATORY_INTERACTIONS_BETWEEN_A_LYMPHOID_AND_A_NON_LYMPHOID_CELL	0.000241235203583	0.00819761806499
POSITIVE_REGULATION_OF_T_CELL_PROLIFERATION	KEGG_ALLOGRAFT_REJECTION	0.000241418238827	0.00819761806499
POSITIVE_REGULATION_OF_T_CELL_PROLIFERATION	KEGG_PRIMARY_IMMUNODEFICIENCY	0.000241418238827	0.00819761806499
KEGG_CHEMOKINE_SIGNALING_PATHWAY	KEGG_FOCAL_ADHESION	0.000241586556989	0.00819761806499
KEGG_RIG_I_LIKE_RECEPTOR_SIGNALING_PATHWAY	NETPATH_EGFR1_PATHWAY_UP	0.000244106399903	0.00824079195607
BIOCARTA_TCYTOTOXIC_PATHWAY	REACTOME_INTEGRIN_CELL_SURFACE_INTERACTIONS	0.000244904253295	0.00825419523421
NETPATH_IL_6_PATHWAY_UP	REACTOME_CELL_SURFACE_INTERACTIONS_AT_THE_VASCULAR_WALL	0.000245501589215	0.00826080755997
REGULATION_OF_IMMUNE_SYSTEM_PROCESS	BIOCARTA_TOB1_PATHWAY	0.000249550205117	0.00838333992492
KEGG_PRIMARY_IMMUNODEFICIENCY	BIOCARTA_CTL_PATHWAY	0.00025025264766	0.00839324555906
REACTOME_COLLAGEN_MEDIATED_ACTIVATION_CASCADE	KEGG_T_CELL_RECEPTOR_SIGNALING_PATHWAY	0.000254131777309	0.00850948892703
REACTOME_COLLAGEN_MEDIATED_ACTIVATION_CASCADE	ST_T_CELL_SIGNAL_TRANSDUCTION	0.000256097558729	0.00856139127745
NETPATH_B_CELL_RECEPTOR_PATHWAY_DOWN	KEGG_CHEMOKINE_SIGNALING_PATHWAY	0.000256448034114	0.00856139127745
REGULATION_OF_RESPONSE_TO_STIMULUS	BIOCARTA_CTLA4_PATHWAY	0.000258717216243	0.00862097675419
REGULATION_OF_RESPONSE_TO_STIMULUS	BIOCARTA_THELPER_PATHWAY	0.000258717216243	0.00862097675419
T_CELL_PROLIFERATION	BIOCARTA_CTLA4_PATHWAY	0.000258717216243	0.00862097675419
T_CELL_PROLIFERATION	BIOCARTA_THELPER_PATHWAY	0.000258717216243	0.00862097675419
BIOCARTA_IL7_PATHWAY	ION_HOMEOSTASIS	0.000263102252944	0.00871071494353
KEGG_AUTOIMMUNE_THYROID_DISEASE	REACTOME_PD1_SIGNALING	0.000263104206115	0.00871071494353
KEGG_AUTOIMMUNE_THYROID_DISEASE	REACTOME_PHOSPHORYLATION_OF_CD3_AND_TCR_ZETA_CHAINS	0.000263104206115	0.00871071494353
KEGG_GRAFT_VERSUS_HOST_DISEASE	REACTOME_PD1_SIGNALING	0.000263104206115	0.00871071494353
KEGG_GRAFT_VERSUS_HOST_DISEASE	REACTOME_PHOSPHORYLATION_OF_CD3_AND_TCR_ZETA_CHAINS	0.000263104206115	0.00871071494353
BIOCARTA_TCYTOTOXIC_PATHWAY	KEGG_ANTIGEN_PROCESSING_AND_PRESENTATION	0.000263570077295	0.00871071494353
REACTOME_TRANSLOCATION_OF_ZAP70_TO_IMMUNOLOGICAL_SYNAPSE	T_CELL_ACTIVATION	0.000265358809733	0.00871071494353
POSITIVE_REGULATION_OF_T_CELL_PROLIFERATION	NETPATH_B_CELL_RECEPTOR_PATHWAY	0.000269180727202	0.00881278015146
KEGG_ANTIGEN_PROCESSING_AND_PRESENTATION	KEGG_T_CELL_RECEPTOR_SIGNALING_PATHWAY	0.000270102436597	0.00882891980451
NETPATH_IL_4_PATHWAY_UP	NETPATH_T_CELL_RECEPTOR_PATHWAY	0.000271191120165	0.00885045758725
NETPATH_IL_1_PATHWAY_UP	NETPATH_EGFR1_PATHWAY_UP	0.000276403297216	0.00900628654995
IMMUNOLOGICAL_SYNAPSE	BIOCARTA_CTLA4_PATHWAY	0.000279050037391	0.00907816338072
KEGG_PRIMARY_IMMUNODEFICIENCY	KEGG_LEUKOCYTE_TRANSENDOTHELIAL_MIGRATION	0.000280580762359	0.00911356409978
BIOCARTA_TCYTOTOXIC_PATHWAY	BIOCARTA_IL7_PATHWAY	0.000281015773461	0.00911356409978
KEGG_HEMATOPOIETIC_CELL_LINEAGE	KEGG_T_CELL_RECEPTOR_SIGNALING_PATHWAY	0.000283120941625	0.00916715338189
KEGG_HEMATOPOIETIC_CELL_LINEAGE	KEGG_AUTOIMMUNE_THYROID_DISEASE	0.000284965137527	0.00921238159669
KEGG_HEMATOPOIETIC_CELL_LINEAGE	KEGG_GRAFT_VERSUS_HOST_DISEASE	0.000284965137527	0.00921238159669
POSITIVE_REGULATION_OF_MULTICELLULAR_ORGANISMAL_PROCESS	REACTOME_IMMUNOREGULATORY_INTERACTIONS_BETWEEN_A_LYMPHOID_AND_A_NON_LYMPHOID_CELL	0.000285992393624	0.00921665314851
BIOCARTA_THELPER_PATHWAY	REACTOME_INTEGRIN_CELL_SURFACE_INTERACTIONS	0.000291744894192	0.00938734782202
IMMUNE_RESPONSE	BIOCARTA_CTLA4_PATHWAY	0.00029622237947	0.0095165483002
POSITIVE_REGULATION_OF_T_CELL_ACTIVATION	BIOCARTA_TCYTOTOXIC_PATHWAY	0.000297581955458	0.00954533521612
KEGG_LEUKOCYTE_TRANSENDOTHELIAL_MIGRATION	REACTOME_AXON_GUIDANCE	0.000303823416068	0.00973038197059
PROTEIN_DOMAIN_SPECIFIC_BINDING	REACTOME_IMMUNOREGULATORY_INTERACTIONS_BETWEEN_A_LYMPHOID_AND_A_NON_LYMPHOID_CELL	0.000304614209038	0.00974055963776
COLLAGEN	REACTOME_COLLAGEN_MEDIATED_ACTIVATION_CASCADE	0.000304857142077	0.00974055963776
KEGG_AUTOIMMUNE_THYROID_DISEASE	BIOCARTA_TCRA_PATHWAY	0.000304857142077	0.00974055963776
KEGG_GRAFT_VERSUS_HOST_DISEASE	BIOCARTA_TCRA_PATHWAY	0.000304857142077	0.00974055963776
REGULATION_OF_I_KAPPAB_KINASE_NF_KAPPAB_CASCADE	NETPATH_EGFR1_PATHWAY_UP	0.000305494191518	0.00974055963776
BIOCARTA_NO2IL12_PATHWAY	BIOCARTA_IL7_PATHWAY	0.000306207255205	0.00974055963776
BIOCARTA_THELPER_PATHWAY	BIOCARTA_IL7_PATHWAY	0.000306207255205	0.00974055963776
BIOCARTA_NO2IL12_PATHWAY	POSITIVE_REGULATION_OF_LYMPHOCYTE_ACTIVATION	0.000308405766965	0.00975576030585
CHEMOKINE_ACTIVITY	KEGG_CHEMOKINE_SIGNALING_PATHWAY	0.000308405766965	0.00975576030585
CHEMOKINE_RECEPTOR_BINDING	KEGG_CHEMOKINE_SIGNALING_PATHWAY	0.000308405766965	0.00975576030585
G_PROTEIN_COUPLED_RECEPTOR_BINDING	KEGG_CHEMOKINE_SIGNALING_PATHWAY	0.000308405766965	0.00975576030585
NETPATH_IL_1_PATHWAY_DOWN	REACTOME_FORMATION_OF_PLATELET_PLUG	0.000308862485315	0.00975576030585
KEGG_CELL_ADHESION_MOLECULES_CAMS	KEGG_NATURAL_KILLER_CELL_MEDIATED_CYTOTOXICITY	0.000309267258308	0.00975576030585
REACTOME_GENERATION_OF_SECOND_MESSENGER_MOLECULES	KEGG_ANTIGEN_PROCESSING_AND_PRESENTATION	0.000313139207108	0.00981503149463
CHEMICAL_HOMEOSTASIS	REACTOME_CELL_SURFACE_INTERACTIONS_AT_THE_VASCULAR_WALL	0.000314748958094	0.00985049436783
EXTERNAL_SIDE_OF_PLASMA_MEMBRANE	REACTOME_PD1_SIGNALING	0.00031558187584	0.00986157446005
EXTERNAL_SIDE_OF_PLASMA_MEMBRANE	REACTOME_PHOSPHORYLATION_OF_CD3_AND_TCR_ZETA_CHAINS	0.00031558187584	0.00986157446005
REGULATION_OF_T_CELL_ACTIVATION	BIOCARTA_TCYTOTOXIC_PATHWAY	0.000316161869798	0.00986157446005
BIOCARTA_NO2IL12_PATHWAY	BEHAVIOR	0.000320875436874	0.00998155267605
POSITIVE_REGULATION_OF_CELL_PROLIFERATION	BIOCARTA_CTLA4_PATHWAY	0.000321452116091	0.00998440939165
REGULATION_OF_RESPONSE_TO_STIMULUS	KEGG_RIG_I_LIKE_RECEPTOR_SIGNALING_PATHWAY	0.000325382157423	0.0100912571804
POSITIVE_REGULATION_OF_LYMPHOCYTE_ACTIVATION	BIOCARTA_CTLA4_PATHWAY	0.000326339869115	0.0101057397364
POSITIVE_REGULATION_OF_T_CELL_ACTIVATION	BIOCARTA_IL17_PATHWAY	0.000329153399645	0.0101775614998
KEGG_PRIMARY_IMMUNODEFICIENCY	REACTOME_TCR_SIGNALING	0.00033022310953	0.0101953290773
REACTOME_SEMAPHORIN_INTERACTIONS	ST_T_CELL_SIGNAL_TRANSDUCTION	0.000330294293746	0.0101953290773
POSITIVE_REGULATION_OF_LYMPHOCYTE_ACTIVATION	KEGG_CELL_ADHESION_MOLECULES_CAMS	0.000331906622149	0.0102166712555
KEGG_HEMATOPOIETIC_CELL_LINEAGE	POSITIVE_REGULATION_OF_MULTICELLULAR_ORGANISMAL_PROCESS	0.000332278563788	0.0102166712555
PROTEINACEOUS_EXTRACELLULAR_MATRIX	BIOCARTA_LAIR_PATHWAY	0.000333010674039	0.0102201025492
REACTOME_G_ALPHA_I_SIGNALLING_EVENTS	BIOCARTA_IL7_PATHWAY	0.000333010674039	0.0102201025492
LYMPHOCYTE_ACTIVATION	REACTOME_IMMUNOREGULATORY_INTERACTIONS_BETWEEN_A_LYMPHOID_AND_A_NON_LYMPHOID_CELL	0.000333075511129	0.0102201025492
REGULATION_OF_IMMUNE_SYSTEM_PROCESS	REACTOME_IMMUNOREGULATORY_INTERACTIONS_BETWEEN_A_LYMPHOID_AND_A_NON_LYMPHOID_CELL	0.000337844373144	0.0103222984809
KEGG_ECM_RECEPTOR_INTERACTION	REACTOME_CELL_SURFACE_INTERACTIONS_AT_THE_VASCULAR_WALL	0.000339414178582	0.0103548980438
KEGG_ASTHMA	NETPATH_T_CELL_RECEPTOR_PATHWAY	0.000341118326864	0.0103914936466
KEGG_TYPE_I_DIABETES_MELLITUS	REACTOME_TRANSLOCATION_OF_ZAP70_TO_IMMUNOLOGICAL_SYNAPSE	0.000341748971569	0.0103953272844
REGULATION_OF_ANATOMICAL_STRUCTURE_MORPHOGENESIS	KEGG_FOCAL_ADHESION	0.000343619877797	0.0104368202706
REGULATION_OF_LYMPHOCYTE_ACTIVATION	BIOCARTA_CTLA4_PATHWAY	0.000343756010833	0.0104368202706
KEGG_VIRAL_MYOCARDITIS	NETPATH_B_CELL_RECEPTOR_PATHWAY	0.00034402850211	0.0104368202706
POSITIVE_REGULATION_OF_LYMPHOCYTE_ACTIVATION	REACTOME_TCR_SIGNALING	0.000345779448415	0.010456147109
REGULATION_OF_T_CELL_ACTIVATION	BIOCARTA_IL17_PATHWAY	0.000346650987091	0.0104671316381
CHEMOKINE_ACTIVITY	LOCOMOTORY_BEHAVIOR	0.000346703048398	0.0104671316381
CHEMOKINE_RECEPTOR_BINDING	LOCOMOTORY_BEHAVIOR	0.000346703048398	0.0104671316381
G_PROTEIN_COUPLED_RECEPTOR_BINDING	LOCOMOTORY_BEHAVIOR	0.000346703048398	0.0104671316381
BIOCARTA_IL17_PATHWAY	POSITIVE_REGULATION_OF_LYMPHOCYTE_ACTIVATION	0.000346703048399	0.0104671316381
T_CELL_PROLIFERATION	KEGG_ALLOGRAFT_REJECTION	0.000348756366151	0.0104671316381
T_CELL_PROLIFERATION	KEGG_PRIMARY_IMMUNODEFICIENCY	0.000348756366151	0.0104671316381
POSITIVE_REGULATION_OF_IMMUNE_SYSTEM_PROCESS	BIOCARTA_CTL_PATHWAY	0.000354401325775	0.010592433239
REACTOME_CELL_SURFACE_INTERACTIONS_AT_THE_VASCULAR_WALL	REGULATION_OF_IMMUNE_SYSTEM_PROCESS	0.000358298788716	0.0106934013855
T_CELL_PROLIFERATION	KEGG_ANTIGEN_PROCESSING_AND_PRESENTATION	0.000359025650651	0.0106995878782
KEGG_PRIMARY_IMMUNODEFICIENCY	REACTOME_IMMUNOREGULATORY_INTERACTIONS_BETWEEN_A_LYMPHOID_AND_A_NON_LYMPHOID_CELL	0.000362844198668	0.0107977609583
POSITIVE_REGULATION_OF_T_CELL_PROLIFERATION	IMMUNOLOGICAL_SYNAPSE	0.000364719466786	0.0108379047324
REGULATION_OF_LYMPHOCYTE_ACTIVATION	KEGG_CELL_ADHESION_MOLECULES_CAMS	0.000372942746807	0.0110662968084
KEGG_CYTOKINE_CYTOKINE_RECEPTOR_INTERACTION	ST_T_CELL_SIGNAL_TRANSDUCTION	0.000374696221341	0.011102329908
REGULATION_OF_LYMPHOCYTE_ACTIVATION	REACTOME_TCR_SIGNALING	0.000376017734321	0.0111254787398
CATION_HOMEOSTASIS	CHEMOKINE_ACTIVITY	0.000377573567893	0.0111554841946
CATION_HOMEOSTASIS	CHEMOKINE_RECEPTOR_BINDING	0.000377573567893	0.0111554841946
CATION_HOMEOSTASIS	G_PROTEIN_COUPLED_RECEPTOR_BINDING	0.000377573567893	0.0111554841946
CELLULAR_CATION_HOMEOSTASIS	CHEMOKINE_ACTIVITY	0.000377573567893	0.0111554841946
CELLULAR_CATION_HOMEOSTASIS	CHEMOKINE_RECEPTOR_BINDING	0.000377573567893	0.0111554841946
CELLULAR_CATION_HOMEOSTASIS	G_PROTEIN_COUPLED_RECEPTOR_BINDING	0.000377573567893	0.0111554841946
KEGG_ASTHMA	REACTOME_COSTIMULATION_BY_THE_CD28_FAMILY	0.000378040014708	0.0111554841946
POSITIVE_REGULATION_OF_T_CELL_PROLIFERATION	ST_T_CELL_SIGNAL_TRANSDUCTION	0.000379277611651	0.0111554841946
IMMUNOLOGICAL_SYNAPSE	T_CELL_ACTIVATION	0.000380772335344	0.0111554841946
REACTOME_PLATELET_ADHESION_TO_EXPOSED_COLLAGEN	KEGG_CELL_ADHESION_MOLECULES_CAMS	0.000383397707569	0.0111831572124
IMMUNOLOGICAL_SYNAPSE	KEGG_HEMATOPOIETIC_CELL_LINEAGE	0.000384047419929	0.011186263817
POSITIVE_REGULATION_OF_MULTICELLULAR_ORGANISMAL_PROCESS	BIOCARTA_CTL_PATHWAY	0.000386639234798	0.0112458499466
REACTOME_COLLAGEN_MEDIATED_ACTIVATION_CASCADE	POSITIVE_REGULATION_OF_IMMUNE_SYSTEM_PROCESS	0.000387973210734	0.0112687338909
REACTOME_PD1_SIGNALING	REGULATION_OF_IMMUNE_SYSTEM_PROCESS	0.00039112335225	0.0113442298491
EXTRACELLULAR_MATRIX	BIOCARTA_LAIR_PATHWAY	0.0003917043	0.0113451007734
REACTOME_CELL_SURFACE_INTERACTIONS_AT_THE_VASCULAR_WALL	KEGG_T_CELL_RECEPTOR_SIGNALING_PATHWAY	0.000391889947054	0.0113451007734
NETPATH_IL_4_PATHWAY_UP	BIOCARTA_THELPER_PATHWAY	0.000392494022377	0.0113451007734
CELLULAR_DEFENSE_RESPONSE	KEGG_CELL_ADHESION_MOLECULES_CAMS	0.000393199920289	0.0113451007734
LOCOMOTORY_BEHAVIOR	REACTOME_HEMOSTASIS	0.000398935949543	0.0114899132992
BIOCARTA_NO2IL12_PATHWAY	KEGG_T_CELL_RECEPTOR_SIGNALING_PATHWAY	0.000401273037297	0.0115410833199
BIOCARTA_THELPER_PATHWAY	KEGG_T_CELL_RECEPTOR_SIGNALING_PATHWAY	0.000401273037297	0.0115410833199
IMMUNOLOGICAL_SYNAPSE	KEGG_ANTIGEN_PROCESSING_AND_PRESENTATION	0.000401330304132	0.0115410833199
PROTEIN_DOMAIN_SPECIFIC_BINDING	KEGG_LEUKOCYTE_TRANSENDOTHELIAL_MIGRATION	0.000402562178995	0.0115410833199
KEGG_HEMATOPOIETIC_CELL_LINEAGE	BIOCARTA_IL7_PATHWAY	0.000403535556914	0.0115416773938
KEGG_HEMATOPOIETIC_CELL_LINEAGE	REACTOME_COLLAGEN_MEDIATED_ACTIVATION_CASCADE	0.000403535556914	0.0115416773938
KEGG_ALLOGRAFT_REJECTION	REACTOME_PD1_SIGNALING	0.000406656040255	0.0115987089155
KEGG_ALLOGRAFT_REJECTION	REACTOME_PHOSPHORYLATION_OF_CD3_AND_TCR_ZETA_CHAINS	0.000406656040255	0.0115987089155
KEGG_CELL_ADHESION_MOLECULES_CAMS	REACTOME_COSTIMULATION_BY_THE_CD28_FAMILY	0.000407945580217	0.0116033471456
KEGG_LEUKOCYTE_TRANSENDOTHELIAL_MIGRATION	NETPATH_B_CELL_RECEPTOR_PATHWAY	0.000409852849361	0.0116415168647
REACTOME_DOWNSTREAM_TCR_SIGNALING	KEGG_ANTIGEN_PROCESSING_AND_PRESENTATION	0.000414726515717	0.0117637233308
POSITIVE_REGULATION_OF_IMMUNE_SYSTEM_PROCESS	REACTOME_TCR_SIGNALING	0.000414731443304	0.0117637233308
BIOCARTA_CTL_PATHWAY	KEGG_PRIMARY_IMMUNODEFICIENCY	0.000415217741335	0.0117637233308
BIOCARTA_CTL_PATHWAY	T_CELL_ACTIVATION	0.000415217741335	0.0117637233308
KEGG_ASTHMA	NETPATH_B_CELL_RECEPTOR_PATHWAY	0.000415485842469	0.0117637233308
BIOCARTA_NO2IL12_PATHWAY	REGULATION_OF_IMMUNE_SYSTEM_PROCESS	0.000420241001029	0.0118386086651
PROTEINACEOUS_EXTRACELLULAR_MATRIX	REACTOME_CELL_SURFACE_INTERACTIONS_AT_THE_VASCULAR_WALL	0.000420513547744	0.0118386086651
REGULATION_OF_IMMUNE_SYSTEM_PROCESS	BIOCARTA_CTL_PATHWAY	0.000421219312645	0.0118386086651
RESPONSE_TO_VIRUS	KEGG_CHEMOKINE_SIGNALING_PATHWAY	0.000422552388605	0.0118550699435
KEGG_ALLOGRAFT_REJECTION	BIOCARTA_TCRA_PATHWAY	0.000422710151085	0.0118550699435
BIOCARTA_CTLA4_PATHWAY	ST_T_CELL_SIGNAL_TRANSDUCTION	0.000423975889355	0.011862684089
REACTOME_CELL_SURFACE_INTERACTIONS_AT_THE_VASCULAR_WALL	EXTERNAL_SIDE_OF_PLASMA_MEMBRANE	0.0004260341775	0.0119041001591
BIOCARTA_TCYTOTOXIC_PATHWAY	KEGG_AUTOIMMUNE_THYROID_DISEASE	0.000432133801591	0.0120581725964
BIOCARTA_TCYTOTOXIC_PATHWAY	KEGG_GRAFT_VERSUS_HOST_DISEASE	0.000432133801591	0.0120581725964
RESPONSE_TO_BIOTIC_STIMULUS	NETPATH_B_CELL_RECEPTOR_PATHWAY	0.000436233246109	0.0121396638339
BASEMENT_MEMBRANE	KEGG_FOCAL_ADHESION	0.000437032385653	0.0121454897675
REACTOME_COLLAGEN_MEDIATED_ACTIVATION_CASCADE	REGULATION_OF_T_CELL_ACTIVATION	0.000441750631776	0.0122600684099
CELLULAR_DEFENSE_RESPONSE	KEGG_HEMATOPOIETIC_CELL_LINEAGE	0.000442193655389	0.0122600684099
REACTOME_IMMUNOREGULATORY_INTERACTIONS_BETWEEN_A_LYMPHOID_AND_A_NON_LYMPHOID_CELL	KEGG_HEMATOPOIETIC_CELL_LINEAGE	0.000442193655389	0.0122600684099
REACTOME_PEPTIDE_LIGAND_BINDING_RECEPTORS	NETPATH_T_CELL_RECEPTOR_PATHWAY	0.000453850578176	0.0125451610153
ION_HOMEOSTASIS	REACTOME_CELL_SURFACE_INTERACTIONS_AT_THE_VASCULAR_WALL	0.0004553703841	0.0125702980158
NETPATH_IL_4_PATHWAY_UP	BIOCARTA_TCRA_PATHWAY	0.000456698450644	0.0125900819198
NETPATH_IL_5_PATHWAY_UP	REACTOME_CELL_SURFACE_INTERACTIONS_AT_THE_VASCULAR_WALL	0.000456863257283	0.0125900819198
REACTOME_CLASS_A1_RHODOPSIN_LIKE_RECEPTORS	BIOCARTA_IL7_PATHWAY	0.000457606458941	0.0125900819198
CATION_HOMEOSTASIS	REACTOME_HEMOSTASIS	0.000462184856722	0.0126903636726
CELLULAR_CATION_HOMEOSTASIS	REACTOME_HEMOSTASIS	0.000462184856722	0.0126903636726
BIOCARTA_TOB1_PATHWAY	KEGG_NATURAL_KILLER_CELL_MEDIATED_CYTOTOXICITY	0.000463191620356	0.0126903636726
REACTOME_NCAM1_INTERACTIONS	REACTOME_INTEGRIN_CELL_SURFACE_INTERACTIONS	0.000470495717713	0.0128670893956
T_CELL_PROLIFERATION	IMMUNOLOGICAL_SYNAPSE	0.000471246845544	0.0128705388465
POSITIVE_REGULATION_OF_IMMUNE_SYSTEM_PROCESS	KEGG_HEMATOPOIETIC_CELL_LINEAGE	0.00047198812516	0.0128737105449
LYMPHOCYTE_ACTIVATION	KEGG_T_CELL_RECEPTOR_SIGNALING_PATHWAY	0.000472382244242	0.0128737105449
REGULATION_OF_RESPONSE_TO_STIMULUS	KEGG_NATURAL_KILLER_CELL_MEDIATED_CYTOTOXICITY	0.000472798860984	0.0128737105449
ST_T_CELL_SIGNAL_TRANSDUCTION	BIOCARTA_TCYTOTOXIC_PATHWAY	0.000476764996361	0.0129525350529
BIOCARTA_NO2IL12_PATHWAY	KEGG_AUTOIMMUNE_THYROID_DISEASE	0.000479441579536	0.013008090181
BIOCARTA_NO2IL12_PATHWAY	KEGG_GRAFT_VERSUS_HOST_DISEASE	0.000479441579536	0.013008090181
BIOCARTA_THELPER_PATHWAY	KEGG_AUTOIMMUNE_THYROID_DISEASE	0.000479441579536	0.013008090181
BIOCARTA_THELPER_PATHWAY	KEGG_GRAFT_VERSUS_HOST_DISEASE	0.000479441579536	0.013008090181
POSITIVE_REGULATION_OF_MULTICELLULAR_ORGANISMAL_PROCESS	REACTOME_TCR_SIGNALING	0.000481107240019	0.013008090181
KEGG_ANTIGEN_PROCESSING_AND_PRESENTATION	KEGG_PRIMARY_IMMUNODEFICIENCY	0.000486532445717	0.0131140872443
KEGG_ANTIGEN_PROCESSING_AND_PRESENTATION	T_CELL_ACTIVATION	0.000486532445717	0.0131140872443
REACTOME_TRANSLOCATION_OF_ZAP70_TO_IMMUNOLOGICAL_SYNAPSE	LYMPHOCYTE_ACTIVATION	0.000486919109163	0.0131140872443
PROTEIN_DOMAIN_SPECIFIC_BINDING	BIOCARTA_CTLA4_PATHWAY	0.000487840513963	0.0131140872443
PROTEIN_DOMAIN_SPECIFIC_BINDING	BIOCARTA_THELPER_PATHWAY	0.000487840513963	0.0131140872443
KEGG_LEISHMANIA_INFECTION	BIOCARTA_IL7_PATHWAY	0.000489147790693	0.0131140872443
BIOCARTA_IL7_PATHWAY	KEGG_HEMATOPOIETIC_CELL_LINEAGE	0.000490796293969	0.0131259325736
REACTOME_FORMATION_OF_PLATELET_PLUG	NETPATH_B_CELL_RECEPTOR_PATHWAY	0.000491548168415	0.0131289901844
CATION_HOMEOSTASIS	KEGG_HEMATOPOIETIC_CELL_LINEAGE	0.000494280288835	0.0131848626787
CELLULAR_CATION_HOMEOSTASIS	KEGG_HEMATOPOIETIC_CELL_LINEAGE	0.000494280288835	0.0131848626787
KEGG_HEMATOPOIETIC_CELL_LINEAGE	KEGG_ALLOGRAFT_REJECTION	0.000513744366749	0.0136686534166
KEGG_CELL_ADHESION_MOLECULES_CAMS	REACTOME_PD1_SIGNALING	0.000514205391244	0.0136686534166
NETPATH_IL_3_PATHWAY_UP	KEGG_T_CELL_RECEPTOR_SIGNALING_PATHWAY	0.000514434819302	0.0136686534166
KEGG_CYTOSOLIC_DNA_SENSING_PATHWAY	REGULATION_OF_I_KAPPAB_KINASE_NF_KAPPAB_CASCADE	0.000514785283305	0.0136686534166
CHEMICAL_HOMEOSTASIS	IMMUNOLOGICAL_SYNAPSE	0.00051787888912	0.0137078148633
KEGG_PRIMARY_IMMUNODEFICIENCY	BIOCARTA_CTLA4_PATHWAY	0.000523042618779	0.0138267222702
KEGG_PRIMARY_IMMUNODEFICIENCY	BIOCARTA_THELPER_PATHWAY	0.000523042618779	0.0138267222702
EXTERNAL_SIDE_OF_PLASMA_MEMBRANE	BIOCARTA_IL17_PATHWAY	0.000531239051679	0.0140074337916
NETPATH_IL_1_PATHWAY_DOWN	KEGG_SMALL_CELL_LUNG_CANCER	0.000531807024866	0.0140074337916
NETPATH_IL_4_PATHWAY_DOWN	KEGG_SMALL_CELL_LUNG_CANCER	0.000531807024866	0.0140074337916
T_CELL_PROLIFERATION	NETPATH_B_CELL_RECEPTOR_PATHWAY	0.000536126888042	0.0140822206702
KEGG_AUTOIMMUNE_THYROID_DISEASE	REACTOME_GENERATION_OF_SECOND_MESSENGER_MOLECULES	0.000537192115384	0.0140922257734
KEGG_GRAFT_VERSUS_HOST_DISEASE	REACTOME_GENERATION_OF_SECOND_MESSENGER_MOLECULES	0.000537192115384	0.0140922257734
CHEMOKINE_ACTIVITY	ION_HOMEOSTASIS	0.000537598072708	0.0140922257734
CHEMOKINE_RECEPTOR_BINDING	ION_HOMEOSTASIS	0.000537598072708	0.0140922257734
G_PROTEIN_COUPLED_RECEPTOR_BINDING	ION_HOMEOSTASIS	0.000537598072708	0.0140922257734
REGULATION_OF_RESPONSE_TO_STIMULUS	ST_T_CELL_SIGNAL_TRANSDUCTION	0.000545471800453	0.0142188617554
T_CELL_PROLIFERATION	ST_T_CELL_SIGNAL_TRANSDUCTION	0.000545471800453	0.0142188617554
KEGG_LEUKOCYTE_TRANSENDOTHELIAL_MIGRATION	ST_T_CELL_SIGNAL_TRANSDUCTION	0.000548002787887	0.0142487644078
NETPATH_NOTCH_PATHWAY_UP	REACTOME_SIGNALING_BY_PDGF	0.000548272507659	0.0142487644078
BIOCARTA_IL17_PATHWAY	POSITIVE_REGULATION_OF_T_CELL_PROLIFERATION	0.000550297067584	0.0142723772201
POSITIVE_REGULATION_OF_MULTICELLULAR_ORGANISMAL_PROCESS	KEGG_HEMATOPOIETIC_CELL_LINEAGE	0.000552022697979	0.0142991237981
KEGG_LEISHMANIA_INFECTION	REACTOME_SIGNALING_BY_PDGF	0.000553726435968	0.0143252368039
REGULATION_OF_IMMUNE_SYSTEM_PROCESS	REACTOME_TCR_SIGNALING	0.000556432454401	0.0143771813469
DEFENSE_RESPONSE	KEGG_T_CELL_RECEPTOR_SIGNALING_PATHWAY	0.000562772002437	0.014522761712
T_CELL_ACTIVATION	REACTOME_TCR_SIGNALING	0.000563759979842	0.0145300491425
KEGG_TYPE_I_DIABETES_MELLITUS	BIOCARTA_TCRA_PATHWAY	0.000566741864534	0.0145886440204
REACTOME_COLLAGEN_MEDIATED_ACTIVATION_CASCADE	POSITIVE_REGULATION_OF_MULTICELLULAR_ORGANISMAL_PROCESS	0.000567728244685	0.0145957899411
RESPONSE_TO_VIRUS	KEGG_T_CELL_RECEPTOR_SIGNALING_PATHWAY	0.0005696904418	0.0146279741496
POSITIVE_REGULATION_OF_T_CELL_PROLIFERATION	KEGG_TYPE_I_DIABETES_MELLITUS	0.00057203826737	0.0146699676712
POSITIVE_REGULATION_OF_T_CELL_PROLIFERATION	REACTOME_PD1_SIGNALING	0.00057203826737	0.0146699676712
EXTRACELLULAR_MATRIX	REACTOME_CELL_SURFACE_INTERACTIONS_AT_THE_VASCULAR_WALL	0.000581322953367	0.0148710355015
POSITIVE_REGULATION_OF_T_CELL_ACTIVATION	KEGG_CELL_ADHESION_MOLECULES_CAMS	0.000583266850125	0.0149022509239
BIOCARTA_NO2IL12_PATHWAY	T_CELL_PROLIFERATION	0.00058637632471	0.014963132162
EXTERNAL_SIDE_OF_PLASMA_MEMBRANE	KEGG_NATURAL_KILLER_CELL_MEDIATED_CYTOTOXICITY	0.00058789752836	0.0149833834177
KEGG_VIRAL_MYOCARDITIS	REACTOME_IMMUNOREGULATORY_INTERACTIONS_BETWEEN_A_LYMPHOID_AND_A_NON_LYMPHOID_CELL	0.000589401941269	0.0150031572022
NETPATH_T_CELL_RECEPTOR_PATHWAY_DOWN	BIOCARTA_IL7_PATHWAY	0.000591242593268	0.0150314305224
IMMUNOLOGICAL_SYNAPSE	ST_T_CELL_SIGNAL_TRANSDUCTION	0.000594881639987	0.015105299152
KEGG_TYPE_I_DIABETES_MELLITUS	REACTOME_PD1_SIGNALING	0.000599327768431	0.0151994541075
KEGG_TYPE_I_DIABETES_MELLITUS	REACTOME_PHOSPHORYLATION_OF_CD3_AND_TCR_ZETA_CHAINS	0.000599327768431	0.0151994541075
IMMUNOLOGICAL_SYNAPSE	KEGG_CELL_ADHESION_MOLECULES_CAMS	0.000599723536847	0.0151994541075
KEGG_TOLL_LIKE_RECEPTOR_SIGNALING_PATHWAY	NETPATH_ID_PATHWAY_DOWN	0.000601157607448	0.0151994541075
REACTOME_COLLAGEN_MEDIATED_ACTIVATION_CASCADE	EXTERNAL_SIDE_OF_PLASMA_MEMBRANE	0.000613135404942	0.0154734036691
NETPATH_IL_3_PATHWAY_UP	BIOCARTA_AMI_PATHWAY	0.000613191711622	0.0154734036691
KEGG_HEMATOPOIETIC_CELL_LINEAGE	REACTOME_TCR_SIGNALING	0.000614635353697	0.0154734036691
POSITIVE_REGULATION_OF_T_CELL_ACTIVATION	KEGG_LEUKOCYTE_TRANSENDOTHELIAL_MIGRATION	0.000614943339412	0.0154734036691
BIOCARTA_CTL_PATHWAY	REACTOME_HEMOSTASIS	0.000615148446568	0.0154734036691
KEGG_INTESTINAL_IMMUNE_NETWORK_FOR_IGA_PRODUCTION	REACTOME_HEMOSTASIS	0.000615148446568	0.0154734036691
NETPATH_IL_5_PATHWAY_UP	KEGG_NATURAL_KILLER_CELL_MEDIATED_CYTOTOXICITY	0.000620554631499	0.0155463278911
ION_HOMEOSTASIS	CHEMOKINE_ACTIVITY	0.000621316799681	0.0155465089378
ION_HOMEOSTASIS	CHEMOKINE_RECEPTOR_BINDING	0.000621316799681	0.0155465089378
ION_HOMEOSTASIS	G_PROTEIN_COUPLED_RECEPTOR_BINDING	0.000621316799681	0.0155465089378
NETPATH_IL_3_PATHWAY_UP	BIOCARTA_ACE2_PATHWAY	0.000624835268649	0.0155777635439
POSITIVE_REGULATION_OF_T_CELL_ACTIVATION	REACTOME_GENERATION_OF_SECOND_MESSENGER_MOLECULES	0.000625453099466	0.0155777635439
REACTOME_TRANSLOCATION_OF_ZAP70_TO_IMMUNOLOGICAL_SYNAPSE	POSITIVE_REGULATION_OF_IMMUNE_SYSTEM_PROCESS	0.00062736741237	0.0156031124673
DEFENSE_RESPONSE	KEGG_CELL_ADHESION_MOLECULES_CAMS	0.000642096598998	0.015950175227
DEFENSE_RESPONSE	REACTOME_PLATELET_ACTIVATION	0.000642096598998	0.015950175227
BIOCARTA_CTLA4_PATHWAY	KEGG_HEMATOPOIETIC_CELL_LINEAGE	0.000642867057645	0.015950175227
REGULATION_OF_IMMUNE_SYSTEM_PROCESS	KEGG_HEMATOPOIETIC_CELL_LINEAGE	0.000643508202256	0.015950175227
BIOCARTA_TCYTOTOXIC_PATHWAY	KEGG_ALLOGRAFT_REJECTION	0.00064377386082	0.015950175227
NETPATH_IL_1_PATHWAY_DOWN	REACTOME_SIGNALING_BY_PDGF	0.000644784394068	0.015950175227
BIOCARTA_CTL_PATHWAY	POSITIVE_REGULATION_OF_T_CELL_ACTIVATION	0.00065071148884	0.0160480259757
REACTOME_CHEMOKINE_RECEPTORS_BIND_CHEMOKINES	KEGG_CHEMOKINE_SIGNALING_PATHWAY	0.000653496821111	0.0160974402358
PROTEIN_DOMAIN_SPECIFIC_BINDING	REACTOME_TCR_SIGNALING	0.000658115830744	0.0161918510185
REGULATION_OF_T_CELL_ACTIVATION	KEGG_CELL_ADHESION_MOLECULES_CAMS	0.000658334558894	0.0161918510185
REACTOME_PD1_SIGNALING	KEGG_ANTIGEN_PROCESSING_AND_PRESENTATION	0.000660349295352	0.0162080727523
KEGG_AUTOIMMUNE_THYROID_DISEASE	REACTOME_DOWNSTREAM_TCR_SIGNALING	0.000662111569075	0.0162319804071
KEGG_GRAFT_VERSUS_HOST_DISEASE	REACTOME_DOWNSTREAM_TCR_SIGNALING	0.000662111569075	0.0162319804071
KEGG_ALLOGRAFT_REJECTION	BIOCARTA_NO2IL12_PATHWAY	0.000665667848608	0.0162804014328
REACTOME_TRANSLOCATION_OF_ZAP70_TO_IMMUNOLOGICAL_SYNAPSE	REGULATION_OF_T_CELL_ACTIVATION	0.000665918113832	0.0162804014328
POSITIVE_REGULATION_OF_T_CELL_ACTIVATION	ST_T_CELL_SIGNAL_TRANSDUCTION	0.000667516283257	0.0162869227738
CELLULAR_DEFENSE_RESPONSE	REACTOME_TCR_SIGNALING	0.000669535028156	0.0163168459584
BIOCARTA_IL17_PATHWAY	KEGG_PRIMARY_IMMUNODEFICIENCY	0.00067084466461	0.016329437563
BIOCARTA_IL17_PATHWAY	REGULATION_OF_LYMPHOCYTE_ACTIVATION	0.00067084466461	0.016329437563
BIOCARTA_IL17_PATHWAY	T_CELL_ACTIVATION	0.00067084466461	0.016329437563
REACTOME_TRANSLOCATION_OF_ZAP70_TO_IMMUNOLOGICAL_SYNAPSE	LEUKOCYTE_ACTIVATION	0.000672174655958	0.016329437563
REGULATION_OF_T_CELL_ACTIVATION	REACTOME_GENERATION_OF_SECOND_MESSENGER_MOLECULES	0.000673921800123	0.016329437563
REACTOME_INTEGRIN_CELL_SURFACE_INTERACTIONS	KEGG_T_CELL_RECEPTOR_SIGNALING_PATHWAY	0.000675768946867	0.0163526556085
REGULATION_OF_T_CELL_ACTIVATION	KEGG_LEUKOCYTE_TRANSENDOTHELIAL_MIGRATION	0.000680989808625	0.0164596515599
CATION_HOMEOSTASIS	REACTOME_CELL_SURFACE_INTERACTIONS_AT_THE_VASCULAR_WALL	0.000683279275696	0.016495627344
CELLULAR_CATION_HOMEOSTASIS	REACTOME_CELL_SURFACE_INTERACTIONS_AT_THE_VASCULAR_WALL	0.000683279275696	0.016495627344
LYMPHOCYTE_ACTIVATION	KEGG_HEMATOPOIETIC_CELL_LINEAGE	0.000697447280794	0.0167982828695
REACTOME_SEMAPHORIN_INTERACTIONS	REACTOME_SIGNALING_BY_PDGF	0.000698214808717	0.0167982828695
REACTOME_PHOSPHORYLATION_OF_CD3_AND_TCR_ZETA_CHAINS	ST_T_CELL_SIGNAL_TRANSDUCTION	0.00070428810056	0.0169234595739
POSITIVE_REGULATION_OF_LYMPHOCYTE_ACTIVATION	BIOCARTA_IL17_PATHWAY	0.000707497827865	0.0169807724583
REACTOME_COLLAGEN_MEDIATED_ACTIVATION_CASCADE	CELL_ACTIVATION	0.000707989656954	0.0169807724583
REACTOME_COLLAGEN_MEDIATED_ACTIVATION_CASCADE	KEGG_HEMATOPOIETIC_CELL_LINEAGE	0.000708461527758	0.0169807724583
REACTOME_PD1_SIGNALING	POSITIVE_REGULATION_OF_IMMUNE_SYSTEM_PROCESS	0.0007107736842	0.0169999564213
LEUKOCYTE_ACTIVATION	REACTOME_IMMUNOREGULATORY_INTERACTIONS_BETWEEN_A_LYMPHOID_AND_A_NON_LYMPHOID_CELL	0.000711292904124	0.0169999564213
KEGG_AUTOIMMUNE_THYROID_DISEASE	BIOCARTA_CTLA4_PATHWAY	0.000711421670233	0.0169999564213
KEGG_AUTOIMMUNE_THYROID_DISEASE	BIOCARTA_THELPER_PATHWAY	0.000711421670233	0.0169999564213
KEGG_GRAFT_VERSUS_HOST_DISEASE	BIOCARTA_CTLA4_PATHWAY	0.000711421670233	0.0169999564213
KEGG_GRAFT_VERSUS_HOST_DISEASE	BIOCARTA_THELPER_PATHWAY	0.000711421670233	0.0169999564213
REACTOME_INTEGRIN_CELL_SURFACE_INTERACTIONS	REGULATION_OF_T_CELL_ACTIVATION	0.000712001887599	0.0169999564213
BIOCARTA_NO2IL12_PATHWAY	KEGG_ALLOGRAFT_REJECTION	0.000713490586213	0.0169999564213
BIOCARTA_NO2IL12_PATHWAY	KEGG_PRIMARY_IMMUNODEFICIENCY	0.000713490586213	0.0169999564213
BIOCARTA_NO2IL12_PATHWAY	REGULATION_OF_LYMPHOCYTE_ACTIVATION	0.000713490586213	0.0169999564213
BIOCARTA_NO2IL12_PATHWAY	T_CELL_ACTIVATION	0.000713490586213	0.0169999564213
BIOCARTA_THELPER_PATHWAY	KEGG_ALLOGRAFT_REJECTION	0.000713490586213	0.0169999564213
BIOCARTA_THELPER_PATHWAY	KEGG_PRIMARY_IMMUNODEFICIENCY	0.000713490586213	0.0169999564213
REGULATION_OF_T_CELL_ACTIVATION	ST_T_CELL_SIGNAL_TRANSDUCTION	0.000713779246128	0.0169999564213
CHEMICAL_HOMEOSTASIS	REACTOME_FORMATION_OF_PLATELET_PLUG	0.000724998762395	0.0170627423017
POSITIVE_REGULATION_OF_LYMPHOCYTE_ACTIVATION	BIOCARTA_TCYTOTOXIC_PATHWAY	0.00072593934266	0.0170653754377
KEGG_LEISHMANIA_INFECTION	KEGG_LEUKOCYTE_TRANSENDOTHELIAL_MIGRATION	0.000728327925623	0.0171020033892
NETPATH_NOTCH_PATHWAY_UP	BIOCARTA_IL7_PATHWAY	0.000739158564759	0.017336551622
REGULATION_OF_LYMPHOCYTE_ACTIVATION	BIOCARTA_IL17_PATHWAY	0.000739158564759	0.017336551622
POSITIVE_REGULATION_OF_LYMPHOCYTE_ACTIVATION	KEGG_LEUKOCYTE_TRANSENDOTHELIAL_MIGRATION	0.000739681600892	0.017336551622
KEGG_HEMATOPOIETIC_CELL_LINEAGE	REGULATION_OF_T_CELL_ACTIVATION	0.000749707274374	0.0175240884236
REGULATION_OF_LYMPHOCYTE_ACTIVATION	BIOCARTA_TCYTOTOXIC_PATHWAY	0.000763779276505	0.0178327739695
BIOCARTA_TCRA_PATHWAY	ST_T_CELL_SIGNAL_TRANSDUCTION	0.000764632555508	0.0178327739695
REACTOME_PD1_SIGNALING	KEGG_CHEMOKINE_SIGNALING_PATHWAY	0.000766369440679	0.017852766846
KEGG_CELL_ADHESION_MOLECULES_CAMS	BIOCARTA_TCRA_PATHWAY	0.000771909039701	0.0179614947509
REACTOME_COSTIMULATION_BY_THE_CD28_FAMILY	REGULATION_OF_IMMUNE_SYSTEM_PROCESS	0.000775540919527	0.0180256367447
REACTOME_INTEGRIN_CELL_SURFACE_INTERACTIONS	REGULATION_OF_LYMPHOCYTE_ACTIVATION	0.000777410229727	0.0180487134845
ION_HOMEOSTASIS	REACTOME_PLATELET_ACTIVATION	0.000787024503897	0.0182513464063
REGULATION_OF_ANATOMICAL_STRUCTURE_MORPHOGENESIS	REACTOME_AXON_GUIDANCE	0.000788006111961	0.0182535544023
NETPATH_IL_3_PATHWAY_UP	REACTOME_INTEGRIN_CELL_SURFACE_INTERACTIONS	0.000792239751774	0.0183310036048
POSITIVE_REGULATION_OF_T_CELL_ACTIVATION	BIOCARTA_NO2IL12_PATHWAY	0.000797279153336	0.0184269019132
KEGG_CELL_ADHESION_MOLECULES_CAMS	BIOCARTA_TOB1_PATHWAY	0.000803177685253	0.0185424193637
POSITIVE_REGULATION_OF_T_CELL_PROLIFERATION	BIOCARTA_TCRA_PATHWAY	0.000803905896632	0.0185424193637
REACTOME_PHOSPHORYLATION_OF_CD3_AND_TCR_ZETA_CHAINS	KEGG_CELL_ADHESION_MOLECULES_CAMS	0.000804851270311	0.0185424193637
NETPATH_IL_4_PATHWAY_DOWN	BIOCARTA_IL7_PATHWAY	0.000805775317928	0.0185424193637
BIOCARTA_CTLA4_PATHWAY	KEGG_CELL_ADHESION_MOLECULES_CAMS	0.000806352634924	0.0185424193637
CELLULAR_DEFENSE_RESPONSE	BIOCARTA_CTLA4_PATHWAY	0.000806437813826	0.0185424193637
REACTOME_IMMUNOREGULATORY_INTERACTIONS_BETWEEN_A_LYMPHOID_AND_A_NON_LYMPHOID_CELL	POSITIVE_REGULATION_OF_T_CELL_ACTIVATION	0.000806437813826	0.0185424193637
NETPATH_NOTCH_PATHWAY_UP	KEGG_LEUKOCYTE_TRANSENDOTHELIAL_MIGRATION	0.000810935624174	0.0185757478405
REGULATION_OF_LYMPHOCYTE_ACTIVATION	KEGG_LEUKOCYTE_TRANSENDOTHELIAL_MIGRATION	0.000810935624174	0.0185757478405
REACTOME_PHOSPHORYLATION_OF_CD3_AND_TCR_ZETA_CHAINS	REACTOME_IMMUNOREGULATORY_INTERACTIONS_BETWEEN_A_LYMPHOID_AND_A_NON_LYMPHOID_CELL	0.000814251371613	0.0186102979974
RESPONSE_TO_OTHER_ORGANISM	REACTOME_IMMUNOREGULATORY_INTERACTIONS_BETWEEN_A_LYMPHOID_AND_A_NON_LYMPHOID_CELL	0.000814251371613	0.0186102979974
T_CELL_PROLIFERATION	KEGG_TYPE_I_DIABETES_MELLITUS	0.000819044646901	0.0186783902698
T_CELL_PROLIFERATION	REACTOME_PD1_SIGNALING	0.000819044646901	0.0186783902698
POSITIVE_REGULATION_OF_T_CELL_PROLIFERATION	REACTOME_COSTIMULATION_BY_THE_CD28_FAMILY	0.000819996295827	0.0186783902698
IMMUNE_RESPONSE	BIOCARTA_TOB1_PATHWAY	0.00082051924006	0.0186783902698
KEGG_ALLOGRAFT_REJECTION	REACTOME_GENERATION_OF_SECOND_MESSENGER_MOLECULES	0.000825310250063	0.0187382734063
KEGG_CYTOKINE_CYTOKINE_RECEPTOR_INTERACTION	REACTOME_AXON_GUIDANCE	0.000829876668443	0.0188212006974
T_CELL_ACTIVATION	KEGG_LEUKOCYTE_TRANSENDOTHELIAL_MIGRATION	0.000831314966051	0.0188330793134
BIOCARTA_CTL_PATHWAY	REACTOME_CELL_SURFACE_INTERACTIONS_AT_THE_VASCULAR_WALL	0.000832425277828	0.0188375096113
T_CELL_ACTIVATION	KEGG_CELL_ADHESION_MOLECULES_CAMS	0.000833724982674	0.0188462113811
BIOCARTA_CTL_PATHWAY	POSITIVE_REGULATION_OF_IMMUNE_SYSTEM_PROCESS	0.000838030682869	0.0189227695749
KEGG_HEMATOPOIETIC_CELL_LINEAGE	REACTOME_GENERATION_OF_SECOND_MESSENGER_MOLECULES	0.000838224356567	0.0189227695749
KEGG_HEMATOPOIETIC_CELL_LINEAGE	REGULATION_OF_IMMUNE_SYSTEM_PROCESS	0.000838224356567	0.0189227695749
REGULATION_OF_T_CELL_ACTIVATION	BIOCARTA_NO2IL12_PATHWAY	0.000838716226094	0.0189227695749
REACTOME_SEMAPHORIN_INTERACTIONS	REACTOME_COLLAGEN_MEDIATED_ACTIVATION_CASCADE	0.00084078379628	0.0189227695749
KEGG_VIRAL_MYOCARDITIS	KEGG_T_CELL_RECEPTOR_SIGNALING_PATHWAY	0.000850137487856	0.0190914735959
BIOCARTA_IL7_PATHWAY	BIOCARTA_CTLA4_PATHWAY	0.000854980676286	0.0191793214235
BIOCARTA_IL7_PATHWAY	BIOCARTA_THELPER_PATHWAY	0.000854980676286	0.0191793214235
REACTOME_PHOSPHORYLATION_OF_CD3_AND_TCR_ZETA_CHAINS	KEGG_CHEMOKINE_SIGNALING_PATHWAY	0.000857532068313	0.0191947368291
RESPONSE_TO_OTHER_ORGANISM	KEGG_CHEMOKINE_SIGNALING_PATHWAY	0.000857532068313	0.0191947368291
REACTOME_TRANSLOCATION_OF_ZAP70_TO_IMMUNOLOGICAL_SYNAPSE	EXTERNAL_SIDE_OF_PLASMA_MEMBRANE	0.000857625618796	0.0191947368291
POSITIVE_REGULATION_OF_CELL_PROLIFERATION	KEGG_FOCAL_ADHESION	0.000877553101334	0.0195790368535
DEFENSE_RESPONSE	REACTOME_FORMATION_OF_PLATELET_PLUG	0.00087879951671	0.0195856260256
RESPONSE_TO_VIRUS	ION_HOMEOSTASIS	0.000884220603813	0.0196851404263
CHEMICAL_HOMEOSTASIS	REACTOME_PLATELET_ACTIVATION	0.000886959717429	0.0197247963942
KEGG_CELL_ADHESION_MOLECULES_CAMS	KEGG_LEUKOCYTE_TRANSENDOTHELIAL_MIGRATION	0.000887973253242	0.0197260336613
KEGG_TYPE_I_DIABETES_MELLITUS	BIOCARTA_NO2IL12_PATHWAY	0.000890809127152	0.0197677072796
IMMUNOLOGICAL_SYNAPSE	REACTOME_PD1_SIGNALING	0.000892240730792	0.0197781629378
LYMPHOCYTE_ACTIVATION	KEGG_CELL_ADHESION_MOLECULES_CAMS	0.000894805562421	0.0198136891903
BIOCARTA_IL17_PATHWAY	ST_T_CELL_SIGNAL_TRANSDUCTION	0.00089482429134	0.0198136891903
CHEMOKINE_ACTIVITY	BEHAVIOR	0.000896651241721	0.0198136891903
CHEMOKINE_RECEPTOR_BINDING	BEHAVIOR	0.000896651241721	0.0198136891903
G_PROTEIN_COUPLED_RECEPTOR_BINDING	BEHAVIOR	0.000896651241721	0.0198136891903
RESPONSE_TO_VIRUS	NETPATH_T_CELL_RECEPTOR_PATHWAY	0.000902024999181	0.0198667388322
REGULATION_OF_RESPONSE_TO_STIMULUS	REACTOME_CELL_SURFACE_INTERACTIONS_AT_THE_VASCULAR_WALL	0.000902578370122	0.0198667388322
REACTOME_TRANSLOCATION_OF_ZAP70_TO_IMMUNOLOGICAL_SYNAPSE	POSITIVE_REGULATION_OF_MULTICELLULAR_ORGANISMAL_PROCESS	0.00091296576632	0.0200647855132
REGULATION_OF_PHOSPHORYLATION	KEGG_NOD_LIKE_RECEPTOR_SIGNALING_PATHWAY	0.000913212468734	0.0200647855132
EXTERNAL_SIDE_OF_PLASMA_MEMBRANE	REACTOME_GENERATION_OF_SECOND_MESSENGER_MOLECULES	0.000913724349539	0.0200647855132
RESPONSE_TO_VIRUS	BIOCARTA_IL7_PATHWAY	0.000913897953965	0.0200647855132
LOCOMOTORY_BEHAVIOR	BIOCARTA_IL7_PATHWAY	0.000914334594861	0.0200647855132
KEGG_HEMATOPOIETIC_CELL_LINEAGE	REACTOME_PLATELET_ADHESION_TO_EXPOSED_COLLAGEN	0.000915410242811	0.0200647855132
POSITIVE_REGULATION_OF_IMMUNE_SYSTEM_PROCESS	BIOCARTA_CTLA4_PATHWAY	0.00092119675262	0.0201168660941
T_CELL_ACTIVATION	BIOCARTA_CTL_PATHWAY	0.000926555011021	0.0202124442182
NETPATH_IL_1_PATHWAY_UP	NETPATH_ID_PATHWAY_DOWN	0.000927701577007	0.0202160408204
KEGG_ECM_RECEPTOR_INTERACTION	REACTOME_PLATELET_ACTIVATION	0.000927820753128	0.0202160408204
EXTERNAL_SIDE_OF_PLASMA_MEMBRANE	KEGG_AUTOIMMUNE_THYROID_DISEASE	0.000930585053633	0.0202360485844
EXTERNAL_SIDE_OF_PLASMA_MEMBRANE	KEGG_GRAFT_VERSUS_HOST_DISEASE	0.000930585053633	0.0202360485844
NETPATH_B_CELL_RECEPTOR_PATHWAY_DOWN	REACTOME_CELL_SURFACE_INTERACTIONS_AT_THE_VASCULAR_WALL	0.00093108401627	0.0202360485844
BIOCARTA_CTLA4_PATHWAY	KEGG_AUTOIMMUNE_THYROID_DISEASE	0.000938960604034	0.0203537007567
BIOCARTA_CTLA4_PATHWAY	KEGG_GRAFT_VERSUS_HOST_DISEASE	0.000938960604034	0.0203537007567
BIOCARTA_IL17_PATHWAY	BIOCARTA_IL7_PATHWAY	0.000942490105174	0.0203872885881
POSITIVE_REGULATION_OF_IMMUNE_SYSTEM_PROCESS	ST_T_CELL_SIGNAL_TRANSDUCTION	0.000943371845266	0.0203872885881
KEGG_LEISHMANIA_INFECTION	REACTOME_CELL_SURFACE_INTERACTIONS_AT_THE_VASCULAR_WALL	0.000949469848563	0.02049521236
NETPATH_NOTCH_PATHWAY_UP	KEGG_T_CELL_RECEPTOR_SIGNALING_PATHWAY	0.000951871286685	0.0205255344573
REACTOME_COSTIMULATION_BY_THE_CD28_FAMILY	KEGG_HEMATOPOIETIC_CELL_LINEAGE	0.000957133981012	0.0206174268525
BIOCARTA_IL17_PATHWAY	KEGG_CELL_ADHESION_MOLECULES_CAMS	0.000961416267529	0.0206880305091
REACTOME_PD1_SIGNALING	KEGG_CELL_ADHESION_MOLECULES_CAMS	0.000969391900261	0.0208378782903
KEGG_PRIMARY_IMMUNODEFICIENCY	BIOCARTA_TCYTOTOXIC_PATHWAY	0.000971819536354	0.0208682791576
KEGG_HEMATOPOIETIC_CELL_LINEAGE	BIOCARTA_CTL_PATHWAY	0.000973045629163	0.0208728423347
BIOCARTA_TCRA_PATHWAY	KEGG_CHEMOKINE_SIGNALING_PATHWAY	0.00097893007101	0.0209772184727
NETPATH_IL_4_PATHWAY_DOWN	NETPATH_KIT_RECEPTOR_PATHWAY_UP	0.000981385941307	0.0210079840845
KEGG_ALLOGRAFT_REJECTION	BIOCARTA_CTLA4_PATHWAY	0.00098275336169	0.0210154101529
KEGG_ALLOGRAFT_REJECTION	BIOCARTA_THELPER_PATHWAY	0.00098275336169	0.0210154101529
REACTOME_PLATELET_ACTIVATION	NETPATH_B_CELL_RECEPTOR_PATHWAY_DOWN	0.000992479597023	0.0211794117528
PROTEIN_DOMAIN_SPECIFIC_BINDING	BIOCARTA_IL17_PATHWAY	0.000992779216717	0.0211794117528
LEUKOCYTE_ACTIVATION	KEGG_T_CELL_RECEPTOR_SIGNALING_PATHWAY	0.000996989817095	0.0212316559498
REACTOME_COSTIMULATION_BY_THE_CD28_FAMILY	POSITIVE_REGULATION_OF_IMMUNE_SYSTEM_PROCESS	0.000998028029872	0.0212318091107
KEGG_PRIMARY_IMMUNODEFICIENCY	KEGG_ANTIGEN_PROCESSING_AND_PRESENTATION	0.00100070405662	0.0212667684602
KEGG_AUTOIMMUNE_THYROID_DISEASE	BIOCARTA_TOB1_PATHWAY	0.00100216357542	0.0212758293903
KEGG_GRAFT_VERSUS_HOST_DISEASE	BIOCARTA_TOB1_PATHWAY	0.00100216357542	0.0212758293903
KEGG_ECM_RECEPTOR_INTERACTION	REACTOME_FORMATION_OF_PLATELET_PLUG	0.00100216745098	0.0212758293903
POSITIVE_REGULATION_OF_MULTICELLULAR_ORGANISMAL_PROCESS	BIOCARTA_CTLA4_PATHWAY	0.00100255325033	0.0212758293903
KEGG_CHEMOKINE_SIGNALING_PATHWAY	KEGG_ECM_RECEPTOR_INTERACTION	0.0010063370834	0.0212766935918
CHEMOKINE_ACTIVITY	REACTOME_G_ALPHA_I_SIGNALLING_EVENTS	0.00100798309158	0.021289636723
CHEMOKINE_RECEPTOR_BINDING	REACTOME_G_ALPHA_I_SIGNALLING_EVENTS	0.00100798309158	0.021289636723
G_PROTEIN_COUPLED_RECEPTOR_BINDING	REACTOME_G_ALPHA_I_SIGNALLING_EVENTS	0.00100798309158	0.021289636723
REGULATION_OF_I_KAPPAB_KINASE_NF_KAPPAB_CASCADE	NETPATH_B_CELL_RECEPTOR_PATHWAY	0.00101287038211	0.0213272390376
KEGG_ALLOGRAFT_REJECTION	REACTOME_DOWNSTREAM_TCR_SIGNALING	0.00101519356386	0.0213543218188
REACTOME_INTEGRIN_CELL_SURFACE_INTERACTIONS	REACTOME_AXON_GUIDANCE	0.00101638047139	0.0213574724973
BEHAVIOR	BIOCARTA_IL7_PATHWAY	0.00103390620687	0.0217035988971
REGULATION_OF_RESPONSE_TO_STIMULUS	BIOCARTA_TCRA_PATHWAY	0.00103438834551	0.0217035988971
T_CELL_PROLIFERATION	BIOCARTA_TCRA_PATHWAY	0.00103438834551	0.0217035988971
RESPONSE_TO_OTHER_ORGANISM	KEGG_T_CELL_RECEPTOR_SIGNALING_PATHWAY	0.00103478777966	0.0217035988971
POSITIVE_REGULATION_OF_MULTICELLULAR_ORGANISMAL_PROCESS	ST_T_CELL_SIGNAL_TRANSDUCTION	0.00104866206363	0.0219239572349
CELL_ACTIVATION	REACTOME_IMMUNOREGULATORY_INTERACTIONS_BETWEEN_A_LYMPHOID_AND_A_NON_LYMPHOID_CELL	0.00104963662154	0.0219239572349
CELLULAR_DEFENSE_RESPONSE	NETPATH_T_CELL_RECEPTOR_PATHWAY	0.00105774147122	0.0220689666837
KEGG_SMALL_CELL_LUNG_CANCER	REACTOME_CELL_SURFACE_INTERACTIONS_AT_THE_VASCULAR_WALL	0.00108024644052	0.0225157033903
ION_HOMEOSTASIS	KEGG_HEMATOPOIETIC_CELL_LINEAGE	0.00108777633101	0.022649724959
REGULATION_OF_IMMUNE_SYSTEM_PROCESS	BIOCARTA_CTLA4_PATHWAY	0.00108956214875	0.0226639932618
KEGG_SMALL_CELL_LUNG_CANCER	NETPATH_B_CELL_RECEPTOR_PATHWAY	0.00108988844805	0.0226639932618
KEGG_RIG_I_LIKE_RECEPTOR_SIGNALING_PATHWAY	NETPATH_KIT_RECEPTOR_PATHWAY_UP	0.00109788634122	0.0227911022427
IMMUNOLOGICAL_SYNAPSE	BIOCARTA_IL7_PATHWAY	0.00109875161129	0.0227911022427
IMMUNOLOGICAL_SYNAPSE	REACTOME_COLLAGEN_MEDIATED_ACTIVATION_CASCADE	0.00109875161129	0.0227911022427
REGULATION_OF_RESPONSE_TO_STIMULUS	KEGG_LEISHMANIA_INFECTION	0.00110204916286	0.0228085411164
REACTOME_PD1_SIGNALING	POSITIVE_REGULATION_OF_MULTICELLULAR_ORGANISMAL_PROCESS	0.00110235391047	0.0228085411164
NETPATH_KIT_RECEPTOR_PATHWAY_UP	ST_T_CELL_SIGNAL_TRANSDUCTION	0.00110483518957	0.022820332055
BIOCARTA_INFLAM_PATHWAY	KEGG_CYTOKINE_CYTOKINE_RECEPTOR_INTERACTION	0.00111027618117	0.0229097368726
REACTOME_COLLAGEN_MEDIATED_ACTIVATION_CASCADE	REACTOME_GENERATION_OF_SECOND_MESSENGER_MOLECULES	0.00111590592054	0.0230028534752
REACTOME_AXON_GUIDANCE	REACTOME_HEMOSTASIS	0.00112108629417	0.0230865300558
REACTOME_SIGNALING_BY_PDGF	PROTEIN_DOMAIN_SPECIFIC_BINDING	0.00112726406738	0.0231905583812
BIOCARTA_IL17_PATHWAY	REACTOME_TCR_SIGNALING	0.0011322787079	0.0232704744828
BIOCARTA_GRANULOCYTES_PATHWAY	POSITIVE_REGULATION_OF_T_CELL_ACTIVATION	0.00114009351831	0.0234077226546
BIOCARTA_CTL_PATHWAY	POSITIVE_REGULATION_OF_MULTICELLULAR_ORGANISMAL_PROCESS	0.0011418679848	0.0234208041942
POSITIVE_REGULATION_OF_CELL_PROLIFERATION	KEGG_T_CELL_RECEPTOR_SIGNALING_PATHWAY	0.00114906840239	0.0235450404084
KEGG_LEISHMANIA_INFECTION	KEGG_ECM_RECEPTOR_INTERACTION	0.00115371934138	0.0236168413489
KEGG_ANTIGEN_PROCESSING_AND_PRESENTATION	BIOCARTA_NO2IL12_PATHWAY	0.00115979206474	0.0237175749644
KEGG_AUTOIMMUNE_THYROID_DISEASE	REACTOME_COSTIMULATION_BY_THE_CD28_FAMILY	0.00116007474826	0.0237175749644
KEGG_GRAFT_VERSUS_HOST_DISEASE	REACTOME_COSTIMULATION_BY_THE_CD28_FAMILY	0.00116007474826	0.0237175749644
KEGG_TOLL_LIKE_RECEPTOR_SIGNALING_PATHWAY	NETPATH_EGFR1_PATHWAY_UP	0.00116009199904	0.0237175749644
REGULATION_OF_IMMUNE_SYSTEM_PROCESS	ST_T_CELL_SIGNAL_TRANSDUCTION	0.00116346679863	0.0237175749644
IMMUNE_RESPONSE	BIOCARTA_CTL_PATHWAY	0.00118897414633	0.024194214027
KEGG_CELL_ADHESION_MOLECULES_CAMS	KEGG_PRIMARY_IMMUNODEFICIENCY	0.00119534602141	0.0242998624076
BIOCARTA_TOB1_PATHWAY	KEGG_ANTIGEN_PROCESSING_AND_PRESENTATION	0.001202596913	0.0244231540724
DEFENSE_RESPONSE	BIOCARTA_TCYTOTOXIC_PATHWAY	0.00120600226688	0.0244681819526
REACTOME_TRANSLOCATION_OF_ZAP70_TO_IMMUNOLOGICAL_SYNAPSE	CELL_ACTIVATION	0.00120850985486	0.0244949246468
KEGG_TYPE_I_DIABETES_MELLITUS	REACTOME_GENERATION_OF_SECOND_MESSENGER_MOLECULES	0.00120904895275	0.0244949246468
REACTOME_COSTIMULATION_BY_THE_CD28_FAMILY	EXTERNAL_SIDE_OF_PLASMA_MEMBRANE	0.00121177781902	0.0245129082781
KEGG_SMALL_CELL_LUNG_CANCER	REACTOME_HEMOSTASIS	0.0012129437191	0.0245129082781
KEGG_PRIMARY_IMMUNODEFICIENCY	ST_T_CELL_SIGNAL_TRANSDUCTION	0.00121734297863	0.0245771999597
REACTOME_TRANSLOCATION_OF_ZAP70_TO_IMMUNOLOGICAL_SYNAPSE	KEGG_LEUKOCYTE_TRANSENDOTHELIAL_MIGRATION	0.00122266154411	0.0246604007619
REACTOME_SEMAPHORIN_INTERACTIONS	KEGG_T_CELL_RECEPTOR_SIGNALING_PATHWAY	0.00122389327117	0.0246610901499
T_CELL_PROLIFERATION	REACTOME_COSTIMULATION_BY_THE_CD28_FAMILY	0.0012256159044	0.0246716601362
REACTOME_PHOSPHORYLATION_OF_CD3_AND_TCR_ZETA_CHAINS	EXTERNAL_SIDE_OF_PLASMA_MEMBRANE	0.00123608091231	0.0248580217062
RESPONSE_TO_OTHER_ORGANISM	BIOCARTA_IL7_PATHWAY	0.00123608091231	0.0248580217062
EXTERNAL_SIDE_OF_PLASMA_MEMBRANE	REACTOME_DOWNSTREAM_TCR_SIGNALING	0.00123872973833	0.0248627305082
BIOCARTA_IL7_PATHWAY	IMMUNOLOGICAL_SYNAPSE	0.00124862113667	0.0250368598515
CHEMOKINE_ACTIVITY	CHEMICAL_HOMEOSTASIS	0.00125964738686	0.0252333838887
CHEMOKINE_RECEPTOR_BINDING	CHEMICAL_HOMEOSTASIS	0.00125964738686	0.0252333838887
G_PROTEIN_COUPLED_RECEPTOR_BINDING	CHEMICAL_HOMEOSTASIS	0.00125964738686	0.0252333838887
RESPONSE_TO_BIOTIC_STIMULUS	REACTOME_IMMUNOREGULATORY_INTERACTIONS_BETWEEN_A_LYMPHOID_AND_A_NON_LYMPHOID_CELL	0.00126459358331	0.0252587542785
NETPATH_NOTCH_PATHWAY_UP	REACTOME_HEMOSTASIS	0.00126669714619	0.0252762541972
BIOCARTA_THELPER_PATHWAY	KEGG_HEMATOPOIETIC_CELL_LINEAGE	0.00126881302348	0.0252939657236
POSITIVE_REGULATION_OF_CELL_PROLIFERATION	BIOCARTA_CTL_PATHWAY	0.00127418377046	0.0253764665233
POSITIVE_REGULATION_OF_CELL_PROLIFERATION	BIOCARTA_NO2IL12_PATHWAY	0.00127418377046	0.0253764665233
NETPATH_T_CELL_RECEPTOR_PATHWAY_DOWN	NETPATH_B_CELL_RECEPTOR_PATHWAY	0.00127655431719	0.0253764665233
REACTOME_INTEGRIN_CELL_SURFACE_INTERACTIONS	POSITIVE_REGULATION_OF_T_CELL_ACTIVATION	0.00128168268604	0.0254519687113
NETPATH_IL_1_PATHWAY_DOWN	KEGG_NATURAL_KILLER_CELL_MEDIATED_CYTOTOXICITY	0.00128597643847	0.0255126327528
BIOCARTA_TCYTOTOXIC_PATHWAY	KEGG_TYPE_I_DIABETES_MELLITUS	0.00128834219707	0.0255349671456
BIOCARTA_TCYTOTOXIC_PATHWAY	POSITIVE_REGULATION_OF_IMMUNE_SYSTEM_PROCESS	0.00128834219707	0.0255349671456
KEGG_LEUKOCYTE_TRANSENDOTHELIAL_MIGRATION	REACTOME_INTEGRIN_CELL_SURFACE_INTERACTIONS	0.00128970485039	0.0255349671456
KEGG_VIRAL_MYOCARDITIS	KEGG_NATURAL_KILLER_CELL_MEDIATED_CYTOTOXICITY	0.00129116249127	0.0255349671456
CELLULAR_DEFENSE_RESPONSE	KEGG_PRIMARY_IMMUNODEFICIENCY	0.0012935328433	0.0255395223797
REACTOME_IMMUNOREGULATORY_INTERACTIONS_BETWEEN_A_LYMPHOID_AND_A_NON_LYMPHOID_CELL	T_CELL_ACTIVATION	0.0012935328433	0.0255395223797
KEGG_T_CELL_RECEPTOR_SIGNALING_PATHWAY	NETPATH_KIT_RECEPTOR_PATHWAY_UP	0.00129607624466	0.0255407637381
REACTOME_TRANSLOCATION_OF_ZAP70_TO_IMMUNOLOGICAL_SYNAPSE	KEGG_CELL_ADHESION_MOLECULES_CAMS	0.00130683540937	0.0257281659514
BIOCARTA_TCRA_PATHWAY	EXTERNAL_SIDE_OF_PLASMA_MEMBRANE	0.00130919496295	0.025750001788
KEGG_TYPE_I_DIABETES_MELLITUS	BIOCARTA_CTLA4_PATHWAY	0.00131267501987	0.0257938136299
KEGG_TYPE_I_DIABETES_MELLITUS	BIOCARTA_THELPER_PATHWAY	0.00131267501987	0.0257938136299
REACTOME_AXON_GUIDANCE	KEGG_HEMATOPOIETIC_CELL_LINEAGE	0.00133599715481	0.0262020851514
BIOCARTA_TH1TH2_PATHWAY	KEGG_ASTHMA	0.00134313021913	0.026316917795
KEGG_VIRAL_MYOCARDITIS	REACTOME_AXON_GUIDANCE	0.00134375094767	0.026316917795
BIOCARTA_CTLA4_PATHWAY	KEGG_VIRAL_MYOCARDITIS	0.00134459386374	0.026316917795
PROTEIN_DOMAIN_SPECIFIC_BINDING	KEGG_VIRAL_MYOCARDITIS	0.00134459386374	0.026316917795
IMMUNE_RESPONSE	KEGG_ANTIGEN_PROCESSING_AND_PRESENTATION	0.00134589288263	0.026316917795
IMMUNOLOGICAL_SYNAPSE	REACTOME_COSTIMULATION_BY_THE_CD28_FAMILY	0.00134851082951	0.026316917795
KEGG_HEMATOPOIETIC_CELL_LINEAGE	POSITIVE_REGULATION_OF_LYMPHOCYTE_ACTIVATION	0.00135349421314	0.0263694478062
EXTERNAL_SIDE_OF_PLASMA_MEMBRANE	KEGG_ALLOGRAFT_REJECTION	0.00137456428425	0.0267546335591
EXTERNAL_SIDE_OF_PLASMA_MEMBRANE	REACTOME_TRANSLOCATION_OF_ZAP70_TO_IMMUNOLOGICAL_SYNAPSE	0.00137456428425	0.0267546335591
EXTERNAL_SIDE_OF_PLASMA_MEMBRANE	T_CELL_ACTIVATION	0.00137456428425	0.0267546335591
KEGG_ALLOGRAFT_REJECTION	BIOCARTA_TOB1_PATHWAY	0.00138179311052	0.0268192889019
BIOCARTA_LAIR_PATHWAY	REACTOME_PLATELET_ADHESION_TO_EXPOSED_COLLAGEN	0.00138370425246	0.0268310938521
KEGG_HEMATOPOIETIC_CELL_LINEAGE	KEGG_TYPE_I_DIABETES_MELLITUS	0.0013919062395	0.0269647461806
KEGG_HEMATOPOIETIC_CELL_LINEAGE	REACTOME_PHOSPHORYLATION_OF_CD3_AND_TCR_ZETA_CHAINS	0.0013919062395	0.0269647461806
LEUKOCYTE_ACTIVATION	KEGG_HEMATOPOIETIC_CELL_LINEAGE	0.00139339053529	0.0269647461806
KEGG_TOLL_LIKE_RECEPTOR_SIGNALING_PATHWAY	KEGG_CYTOKINE_CYTOKINE_RECEPTOR_INTERACTION	0.0013960852122	0.0269695898451
BIOCARTA_CTLA4_PATHWAY	KEGG_ANTIGEN_PROCESSING_AND_PRESENTATION	0.00140005223174	0.0270208768587
BIOCARTA_TOB1_PATHWAY	ST_T_CELL_SIGNAL_TRANSDUCTION	0.00140751292465	0.0271394322634
CELL_ACTIVATION	REACTOME_CELL_SURFACE_INTERACTIONS_AT_THE_VASCULAR_WALL	0.00142050912962	0.0273644008478
BIOCARTA_NO2IL12_PATHWAY	KEGG_TYPE_I_DIABETES_MELLITUS	0.00142483270343	0.027422037254
BIOCARTA_THELPER_PATHWAY	KEGG_TYPE_I_DIABETES_MELLITUS	0.00142483270343	0.027422037254
BIOCARTA_THELPER_PATHWAY	POSITIVE_REGULATION_OF_IMMUNE_SYSTEM_PROCESS	0.00142483270343	0.027422037254
ION_HOMEOSTASIS	REACTOME_FORMATION_OF_PLATELET_PLUG	0.0014291467678	0.0274281634569
RESPONSE_TO_BIOTIC_STIMULUS	KEGG_CHEMOKINE_SIGNALING_PATHWAY	0.00143234321433	0.0274639141645
KEGG_SMALL_CELL_LUNG_CANCER	REACTOME_SIGNALING_BY_PDGF	0.00143600518031	0.0275085159797
CELLULAR_DEFENSE_RESPONSE	REACTOME_GENERATION_OF_SECOND_MESSENGER_MOLECULES	0.00143722568832	0.0275085159797
REACTOME_PLATELET_ACTIVATION	EXTERNAL_SIDE_OF_PLASMA_MEMBRANE	0.0014404708349	0.0275428188515
PROTEIN_DOMAIN_SPECIFIC_BINDING	KEGG_CHEMOKINE_SIGNALING_PATHWAY	0.00144350609506	0.0275752514059
NETPATH_IL_1_PATHWAY_DOWN	KEGG_NOD_LIKE_RECEPTOR_SIGNALING_PATHWAY	0.00145734855107	0.0278138820317
CELL_ACTIVATION	KEGG_T_CELL_RECEPTOR_SIGNALING_PATHWAY	0.00146160627663	0.0278693130136
REACTOME_INTEGRIN_CELL_SURFACE_INTERACTIONS	POSITIVE_REGULATION_OF_LYMPHOCYTE_ACTIVATION	0.00146319050675	0.027873711476
BIOCARTA_IL17_PATHWAY	T_CELL_PROLIFERATION	0.00147585312421	0.0280889495257
KEGG_TYPE_I_DIABETES_MELLITUS	REACTOME_DOWNSTREAM_TCR_SIGNALING	0.0014842476919	0.0282226340898
CELLULAR_DEFENSE_RESPONSE	BIOCARTA_TOB1_PATHWAY	0.00148688526992	0.0282467051323
NETPATH_KIT_RECEPTOR_PATHWAY_UP	KEGG_TOLL_LIKE_RECEPTOR_SIGNALING_PATHWAY	0.00149003568776	0.0282804653623
KEGG_HEMATOPOIETIC_CELL_LINEAGE	KEGG_ANTIGEN_PROCESSING_AND_PRESENTATION	0.00149491661113	0.0283469776915
BIOCARTA_TCYTOTOXIC_PATHWAY	NETPATH_B_CELL_RECEPTOR_PATHWAY	0.00149664291008	0.0283536039073
EXTERNAL_SIDE_OF_PLASMA_MEMBRANE	NETPATH_B_CELL_RECEPTOR_PATHWAY	0.00150765870814	0.0285360439124
RESPONSE_TO_OTHER_ORGANISM	ION_HOMEOSTASIS	0.00150842999047	0.0285360439124
NETPATH_IL_6_PATHWAY_UP	ST_T_CELL_SIGNAL_TRANSDUCTION	0.00151089658065	0.0285448562251
NETPATH_T_CELL_RECEPTOR_PATHWAY	NETPATH_B_CELL_RECEPTOR_PATHWAY	0.0015157547865	0.0286103925925
POSITIVE_REGULATION_OF_T_CELL_PROLIFERATION	BIOCARTA_NO2IL12_PATHWAY	0.00151894947458	0.0286444382143
RESPONSE_TO_OTHER_ORGANISM	POSITIVE_REGULATION_OF_MULTICELLULAR_ORGANISMAL_PROCESS	0.00152360115536	0.0287058724541
NETPATH_T_CELL_RECEPTOR_PATHWAY	NETPATH_KIT_RECEPTOR_PATHWAY_UP	0.00152382523127	0.0287058724541
REACTOME_SIGNALING_BY_PDGF	NETPATH_KIT_RECEPTOR_PATHWAY_UP	0.00152382523127	0.0287058724541
POSITIVE_REGULATION_OF_T_CELL_PROLIFERATION	KEGG_AUTOIMMUNE_THYROID_DISEASE	0.00152565886385	0.0287058724541
POSITIVE_REGULATION_OF_T_CELL_PROLIFERATION	KEGG_GRAFT_VERSUS_HOST_DISEASE	0.00152565886385	0.0287058724541
RESPONSE_TO_BIOTIC_STIMULUS	BIOCARTA_IL7_PATHWAY	0.00154723165411	0.0290183437642
REACTOME_CELL_SURFACE_INTERACTIONS_AT_THE_VASCULAR_WALL	KEGG_HEMATOPOIETIC_CELL_LINEAGE	0.00154991813565	0.0290422785873
KEGG_LEUKOCYTE_TRANSENDOTHELIAL_MIGRATION	PROTEIN_DOMAIN_SPECIFIC_BINDING	0.00156581199066	0.0293134239306
REACTOME_TRANSLOCATION_OF_ZAP70_TO_IMMUNOLOGICAL_SYNAPSE	KEGG_CHEMOKINE_SIGNALING_PATHWAY	0.00156687550739	0.0293134239306
KEGG_CELL_ADHESION_MOLECULES_CAMS	EXTRACELLULAR_MATRIX_STRUCTURAL_CONSTITUENT	0.00156891354965	0.0293181821488
NETPATH_IL_5_PATHWAY_UP	KEGG_LEUKOCYTE_TRANSENDOTHELIAL_MIGRATION	0.00157739284178	0.0294499100551
BIOCARTA_CTL_PATHWAY	REGULATION_OF_T_CELL_ACTIVATION	0.00157870802838	0.0294499100551
KEGG_SMALL_CELL_LUNG_CANCER	KEGG_NOD_LIKE_RECEPTOR_SIGNALING_PATHWAY	0.00158365660643	0.0295133398156
BIOCARTA_IL17_PATHWAY	KEGG_VIRAL_MYOCARDITIS	0.00159345446327	0.0296690847759
EXTRACELLULAR_MATRIX_PART	REACTOME_COLLAGEN_MEDIATED_ACTIVATION_CASCADE	0.00159883725572	0.0297424169892
RESPONSE_TO_BIOTIC_STIMULUS	KEGG_T_CELL_RECEPTOR_SIGNALING_PATHWAY	0.001599537082	0.0297424169892
NETPATH_IL_1_PATHWAY_DOWN	REACTOME_PLATELET_ADHESION_TO_EXPOSED_COLLAGEN	0.00160492479461	0.0298018181203
KEGG_ASTHMA	BIOCARTA_CTLA4_PATHWAY	0.00160644203424	0.0298031178478
BIOCARTA_NO2IL12_PATHWAY	DEFENSE_RESPONSE	0.00162246642134	0.0300733132445
LYMPHOCYTE_ACTIVATION	KEGG_LEUKOCYTE_TRANSENDOTHELIAL_MIGRATION	0.00162289451684	0.0300733132445
REACTOME_COLLAGEN_MEDIATED_ACTIVATION_CASCADE	REGULATION_OF_LYMPHOCYTE_ACTIVATION	0.00162829388547	0.0301270943248
REACTOME_COLLAGEN_MEDIATED_ACTIVATION_CASCADE	T_CELL_ACTIVATION	0.00162829388547	0.0301270943248
POSITIVE_REGULATION_OF_T_CELL_ACTIVATION	BIOCARTA_THELPER_PATHWAY	0.0016297618137	0.0301270943248
REACTOME_SEMAPHORIN_INTERACTIONS	KEGG_CELL_ADHESION_MOLECULES_CAMS	0.00164229795992	0.0303045178214
REACTOME_PD1_SIGNALING	IMMUNOLOGICAL_SYNAPSE	0.00164337177287	0.0303045178214
REACTOME_COSTIMULATION_BY_THE_CD28_FAMILY	POSITIVE_REGULATION_OF_MULTICELLULAR_ORGANISMAL_PROCESS	0.00164693225744	0.0303356672428
REACTOME_TRANSLOCATION_OF_ZAP70_TO_IMMUNOLOGICAL_SYNAPSE	KEGG_AUTOIMMUNE_THYROID_DISEASE	0.00164749926935	0.0303356672428
REACTOME_TRANSLOCATION_OF_ZAP70_TO_IMMUNOLOGICAL_SYNAPSE	KEGG_GRAFT_VERSUS_HOST_DISEASE	0.00164749926935	0.0303356672428
BIOCARTA_CTLA4_PATHWAY	KEGG_ALLOGRAFT_REJECTION	0.00165277419986	0.0303618011576
KEGG_CYTOKINE_CYTOKINE_RECEPTOR_INTERACTION	KEGG_NATURAL_KILLER_CELL_MEDIATED_CYTOTOXICITY	0.00166426659084	0.0305456701472
DEFENSE_RESPONSE	BIOCARTA_CTL_PATHWAY	0.00166556113075	0.0305456701472
BIOCARTA_NO2IL12_PATHWAY	CELL_ACTIVATION	0.00166745833357	0.0305497948961
BIOCARTA_TCRA_PATHWAY	KEGG_VIRAL_MYOCARDITIS	0.00166794937753	0.0305497948961
REGULATION_OF_RESPONSE_TO_STIMULUS	KEGG_NOD_LIKE_RECEPTOR_SIGNALING_PATHWAY	0.00167236182319	0.0305852105017
REGULATION_OF_PHOSPHORYLATION	NETPATH_IL_4_PATHWAY_UP	0.00167504905947	0.030607174163
POSITIVE_REGULATION_OF_T_CELL_ACTIVATION	REACTOME_CELL_SURFACE_INTERACTIONS_AT_THE_VASCULAR_WALL	0.00167957432727	0.030662654363
REACTOME_CELL_SURFACE_INTERACTIONS_AT_THE_VASCULAR_WALL	REACTOME_SIGNALING_BY_PDGF	0.0016827959152	0.030694257114
POSITIVE_REGULATION_OF_LYMPHOCYTE_ACTIVATION	BIOCARTA_NO2IL12_PATHWAY	0.00168286379624	0.030694257114
REACTOME_PD1_SIGNALING	REACTOME_SIGNALING_BY_PDGF	0.00169002546708	0.0307716131243
POSITIVE_REGULATION_OF_IMMUNE_SYSTEM_PROCESS	BIOCARTA_IL17_PATHWAY	0.00169830898648	0.0308951209881
KEGG_ANTIGEN_PROCESSING_AND_PRESENTATION	POSITIVE_REGULATION_OF_T_CELL_ACTIVATION	0.00170583839965	0.0310047044695
REGULATION_OF_T_CELL_ACTIVATION	BIOCARTA_THELPER_PATHWAY	0.00171254565426	0.0310991646016
REACTOME_CELL_SURFACE_INTERACTIONS_AT_THE_VASCULAR_WALL	POSITIVE_REGULATION_OF_IMMUNE_SYSTEM_PROCESS	0.00171648771649	0.0311432877054
RESPONSE_TO_VIRUS	BIOCARTA_CTL_PATHWAY	0.00172319771958	0.0312375093656
RESPONSE_TO_VIRUS	BIOCARTA_NO2IL12_PATHWAY	0.00172319771958	0.0312375093656
EXTERNAL_SIDE_OF_PLASMA_MEMBRANE	BIOCARTA_THELPER_PATHWAY	0.00172832631349	0.0312754163214
EXTERNAL_SIDE_OF_PLASMA_MEMBRANE	POSITIVE_REGULATION_OF_T_CELL_ACTIVATION	0.00172832631349	0.0312754163214
ST_T_CELL_SIGNAL_TRANSDUCTION	KEGG_HEMATOPOIETIC_CELL_LINEAGE	0.00173001326034	0.0312754163214
KEGG_NOD_LIKE_RECEPTOR_SIGNALING_PATHWAY	NETPATH_EGFR1_PATHWAY_UP	0.00173688384104	0.0313476327244
KEGG_CHEMOKINE_SIGNALING_PATHWAY	REACTOME_AXON_GUIDANCE	0.00174065281896	0.0313881466732
KEGG_CYTOKINE_CYTOKINE_RECEPTOR_INTERACTION	KEGG_TOLL_LIKE_RECEPTOR_SIGNALING_PATHWAY	0.00174135291971	0.0313881466732
BIOCARTA_TCYTOTOXIC_PATHWAY	POSITIVE_REGULATION_OF_MULTICELLULAR_ORGANISMAL_PROCESS	0.00174803192133	0.0314661025839
PROTEINACEOUS_EXTRACELLULAR_MATRIX	CHEMOKINE_ACTIVITY	0.00174872649574	0.0314661025839
PROTEINACEOUS_EXTRACELLULAR_MATRIX	CHEMOKINE_RECEPTOR_BINDING	0.00174872649574	0.0314661025839
PROTEINACEOUS_EXTRACELLULAR_MATRIX	G_PROTEIN_COUPLED_RECEPTOR_BINDING	0.00174872649574	0.0314661025839
REGULATION_OF_LYMPHOCYTE_ACTIVATION	BIOCARTA_NO2IL12_PATHWAY	0.00175616128995	0.0315022904564
REGULATION_OF_ANATOMICAL_STRUCTURE_MORPHOGENESIS	STRUCTURAL_CONSTITUENT_OF_MUSCLE	0.00175754635612	0.0315022904564
CELL_ACTIVATION	REACTOME_COLLAGEN_MEDIATED_ACTIVATION_CASCADE	0.0017604696639	0.0315246537293
KEGG_ALLOGRAFT_REJECTION	REACTOME_COSTIMULATION_BY_THE_CD28_FAMILY	0.00176805614411	0.0316329975462
REACTOME_SIGNALING_BY_PDGF	KEGG_FOCAL_ADHESION	0.0017755674058	0.0317398086698
KEGG_CYTOKINE_CYTOKINE_RECEPTOR_INTERACTION	BIOCARTA_ACE2_PATHWAY	0.00177881675247	0.0317703151636
POSITIVE_REGULATION_OF_LYMPHOCYTE_ACTIVATION	ST_T_CELL_SIGNAL_TRANSDUCTION	0.00177966278863	0.0317703151636
BIOCARTA_THELPER_PATHWAY	NETPATH_B_CELL_RECEPTOR_PATHWAY	0.00178693764561	0.0318600925853
KEGG_SMALL_CELL_LUNG_CANCER	KEGG_ECM_RECEPTOR_INTERACTION	0.00179423853419	0.0319625900818
NETPATH_IL_2_PATHWAY_DOWN	REACTOME_HEMOSTASIS	0.00181120172857	0.0322368860816
REACTOME_CELL_SURFACE_INTERACTIONS_AT_THE_VASCULAR_WALL	IMMUNOLOGICAL_SYNAPSE	0.00181435127511	0.0322650568293
EXTERNAL_SIDE_OF_PLASMA_MEMBRANE	KEGG_CELL_ADHESION_MOLECULES_CAMS	0.00181507861287	0.0322650568293
KEGG_INTESTINAL_IMMUNE_NETWORK_FOR_IGA_PRODUCTION	KEGG_CHEMOKINE_SIGNALING_PATHWAY	0.00182358486804	0.0323733475755
NETPATH_ID_PATHWAY_DOWN	REACTOME_CELL_SURFACE_INTERACTIONS_AT_THE_VASCULAR_WALL	0.00182358486804	0.0323733475755
REACTOME_PEPTIDE_LIGAND_BINDING_RECEPTORS	KEGG_CHEMOKINE_SIGNALING_PATHWAY	0.00182358486804	0.0323733475755
KEGG_TOLL_LIKE_RECEPTOR_SIGNALING_PATHWAY	BIOCARTA_IL7_PATHWAY	0.00182436875362	0.0323733475755
POSITIVE_REGULATION_OF_MULTICELLULAR_ORGANISMAL_PROCESS	BIOCARTA_IL17_PATHWAY	0.00182436875362	0.0323733475755
KEGG_CELL_ADHESION_MOLECULES_CAMS	BIOCARTA_CTL_PATHWAY	0.0018318730015	0.0323809104892
BIOCARTA_IL7_PATHWAY	CHEMICAL_HOMEOSTASIS	0.00183204555816	0.0323809104892
REACTOME_TCR_SIGNALING	KEGG_ANTIGEN_PROCESSING_AND_PRESENTATION	0.00183364618279	0.0323809104892
CHEMICAL_HOMEOSTASIS	CHEMOKINE_ACTIVITY	0.00183590538056	0.0323809104892
CHEMICAL_HOMEOSTASIS	CHEMOKINE_RECEPTOR_BINDING	0.00183590538056	0.0323809104892
CHEMICAL_HOMEOSTASIS	G_PROTEIN_COUPLED_RECEPTOR_BINDING	0.00183590538056	0.0323809104892
KEGG_TYPE_I_DIABETES_MELLITUS	BIOCARTA_TOB1_PATHWAY	0.00184222417307	0.0323970302272
KEGG_LEUKOCYTE_TRANSENDOTHELIAL_MIGRATION	REACTOME_CELL_SURFACE_INTERACTIONS_AT_THE_VASCULAR_WALL	0.00184952390245	0.0324976499344
REGULATION_OF_T_CELL_ACTIVATION	REACTOME_CELL_SURFACE_INTERACTIONS_AT_THE_VASCULAR_WALL	0.0018506695539	0.0324976499344
POSITIVE_REGULATION_OF_LYMPHOCYTE_ACTIVATION	REACTOME_GENERATION_OF_SECOND_MESSENGER_MOLECULES	0.00185691037025	0.0325718528574
IMMUNE_RESPONSE	KEGG_VIRAL_MYOCARDITIS	0.0018605388102	0.0326077240157
RESPONSE_TO_OTHER_ORGANISM	NETPATH_T_CELL_RECEPTOR_PATHWAY	0.00187355548596	0.0328079320768
REACTOME_CLASS_A1_RHODOPSIN_LIKE_RECEPTORS	KEGG_CHEMOKINE_SIGNALING_PATHWAY	0.00187630652757	0.0328281905881
NETPATH_NOTCH_PATHWAY_UP	ST_T_CELL_SIGNAL_TRANSDUCTION	0.00188114080464	0.0328848324193
REGULATION_OF_LYMPHOCYTE_ACTIVATION	ST_T_CELL_SIGNAL_TRANSDUCTION	0.00188114080464	0.0328848324193
ST_T_CELL_SIGNAL_TRANSDUCTION	BIOCARTA_THELPER_PATHWAY	0.00188183269638	0.0328848324193
T_CELL_ACTIVATION	BIOCARTA_CTLA4_PATHWAY	0.00188766024948	0.0329149767295
REACTOME_SEMAPHORIN_INTERACTIONS	KEGG_HEMATOPOIETIC_CELL_LINEAGE	0.00188872521195	0.0329149767295
NETPATH_KIT_RECEPTOR_PATHWAY_UP	BIOCARTA_IL7_PATHWAY	0.00189003938952	0.0329149767295
KEGG_CYTOKINE_CYTOKINE_RECEPTOR_INTERACTION	REGULATION_OF_T_CELL_ACTIVATION	0.00190007027674	0.0330474216291
REACTOME_PLATELET_ADHESION_TO_EXPOSED_COLLAGEN	KEGG_HEMATOPOIETIC_CELL_LINEAGE	0.00190037480906	0.0330474216291
REACTOME_PLATELET_ADHESION_TO_EXPOSED_COLLAGEN	PROTEINACEOUS_EXTRACELLULAR_MATRIX	0.00190037480906	0.0330474216291
BIOCARTA_THELPER_PATHWAY	POSITIVE_REGULATION_OF_MULTICELLULAR_ORGANISMAL_PROCESS	0.0019311781448	0.0335035817488
REGULATION_OF_RESPONSE_TO_STIMULUS	BIOCARTA_CTL_PATHWAY	0.00194634137157	0.0337382221084
REGULATION_OF_RESPONSE_TO_STIMULUS	BIOCARTA_NO2IL12_PATHWAY	0.00194634137157	0.0337382221084
T_CELL_PROLIFERATION	BIOCARTA_NO2IL12_PATHWAY	0.00194634137157	0.0337382221084
DEFENSE_RESPONSE	KEGG_FOCAL_ADHESION	0.00194960806699	0.0337382221084
REGULATION_OF_IMMUNE_SYSTEM_PROCESS	BIOCARTA_IL17_PATHWAY	0.00195751501128	0.0338180424726
EXTERNAL_SIDE_OF_PLASMA_MEMBRANE	ST_T_CELL_SIGNAL_TRANSDUCTION	0.00195792068362	0.0338180424726
REGULATION_OF_LYMPHOCYTE_ACTIVATION	REACTOME_GENERATION_OF_SECOND_MESSENGER_MOLECULES	0.00197421804571	0.0340494742172
CYTOKINE_ACTIVITY	PROTEINACEOUS_EXTRACELLULAR_MATRIX	0.00197750455745	0.0340776161938
CATION_HOMEOSTASIS	BIOCARTA_CTLA4_PATHWAY	0.00198014936839	0.0340946621599
CELLULAR_CATION_HOMEOSTASIS	BIOCARTA_CTLA4_PATHWAY	0.00198014936839	0.0340946621599
KEGG_HEMATOPOIETIC_CELL_LINEAGE	BIOCARTA_CTLA4_PATHWAY	0.00198014936839	0.0340946621599
KEGG_HEMATOPOIETIC_CELL_LINEAGE	BIOCARTA_THELPER_PATHWAY	0.00198014936839	0.0340946621599
BIOCARTA_CTL_PATHWAY	REGULATION_OF_IMMUNE_SYSTEM_PROCESS	0.00198499607626	0.0340946621599
REACTOME_COLLAGEN_MEDIATED_ACTIVATION_CASCADE	BIOCARTA_CTLA4_PATHWAY	0.00198656190943	0.0340946621599
REACTOME_COLLAGEN_MEDIATED_ACTIVATION_CASCADE	POSITIVE_REGULATION_OF_T_CELL_ACTIVATION	0.00198656190943	0.0340946621599
CELL_ACTIVATION	KEGG_HEMATOPOIETIC_CELL_LINEAGE	0.00198692158805	0.0340946621599
BIOCARTA_TCYTOTOXIC_PATHWAY	KEGG_T_CELL_RECEPTOR_SIGNALING_PATHWAY	0.00199097878184	0.0340946621599
POSITIVE_REGULATION_OF_IMMUNE_SYSTEM_PROCESS	BIOCARTA_TCYTOTOXIC_PATHWAY	0.00199612922673	0.0341131030424
NETPATH_IL_4_PATHWAY_UP	NETPATH_KIT_RECEPTOR_PATHWAY_UP	0.00199964700604	0.0341448845733
REACTOME_COLLAGEN_MEDIATED_ACTIVATION_CASCADE	LYMPHOCYTE_ACTIVATION	0.00200112283289	0.0341448845733
REACTOME_TRANSLOCATION_OF_ZAP70_TO_IMMUNOLOGICAL_SYNAPSE	REACTOME_IMMUNOREGULATORY_INTERACTIONS_BETWEEN_A_LYMPHOID_AND_A_NON_LYMPHOID_CELL	0.00200225311902	0.0341448845733
NETPATH_IL_1_PATHWAY_DOWN	KEGG_ECM_RECEPTOR_INTERACTION	0.00200479152251	0.0341477847999
REACTOME_PD1_SIGNALING	T_CELL_ACTIVATION	0.00202542965367	0.0344708040149
CELLULAR_DEFENSE_RESPONSE	REACTOME_DOWNSTREAM_TCR_SIGNALING	0.00203401950424	0.0345884092905
NETPATH_IL_4_PATHWAY_UP	KEGG_LEUKOCYTE_TRANSENDOTHELIAL_MIGRATION	0.00204121864076	0.0346821909812
EXTRACELLULAR_MATRIX	CHEMOKINE_ACTIVITY	0.00204433606377	0.0347065231337
EXTRACELLULAR_MATRIX	CHEMOKINE_RECEPTOR_BINDING	0.00204433606377	0.0347065231337
EXTRACELLULAR_MATRIX	G_PROTEIN_COUPLED_RECEPTOR_BINDING	0.00204433606377	0.0347065231337
T_CELL_PROLIFERATION	KEGG_AUTOIMMUNE_THYROID_DISEASE	0.0020570370081	0.0348359893979
T_CELL_PROLIFERATION	KEGG_GRAFT_VERSUS_HOST_DISEASE	0.0020570370081	0.0348359893979
CATION_HOMEOSTASIS	LOCOMOTORY_BEHAVIOR	0.00205870838738	0.0348359893979
CELLULAR_CATION_HOMEOSTASIS	LOCOMOTORY_BEHAVIOR	0.00205870838738	0.0348359893979
CYTOKINE_ACTIVITY	BIOCARTA_AMI_PATHWAY	0.00206530133793	0.0348612708623
IMMUNOLOGICAL_SYNAPSE	BIOCARTA_NO2IL12_PATHWAY	0.00206530133793	0.0348612708623
RESPONSE_TO_BIOTIC_STIMULUS	POSITIVE_REGULATION_OF_MULTICELLULAR_ORGANISMAL_PROCESS	0.0020806727532	0.0350632520513
NETPATH_IL_1_PATHWAY_UP	REGULATION_OF_PHOSPHORYLATION	0.00208528630255	0.0351122655997
NETPATH_KIT_RECEPTOR_PATHWAY_UP	KEGG_CHEMOKINE_SIGNALING_PATHWAY	0.00209315260415	0.0352159244912
BIOCARTA_TOB1_PATHWAY	REACTOME_IMMUNOREGULATORY_INTERACTIONS_BETWEEN_A_LYMPHOID_AND_A_NON_LYMPHOID_CELL	0.00209509071284	0.0352197575914
DEFENSE_RESPONSE	KEGG_HEMATOPOIETIC_CELL_LINEAGE	0.00210661594005	0.0353846183144
NETPATH_IL_2_PATHWAY_DOWN	NETPATH_IL_3_PATHWAY_UP	0.00211114613	0.0354318111288
BIOCARTA_IL7_PATHWAY	ST_T_CELL_SIGNAL_TRANSDUCTION	0.00211969939886	0.0355463922807
POSITIVE_REGULATION_OF_T_CELL_ACTIVATION	IMMUNOLOGICAL_SYNAPSE	0.00212140628521	0.0355463922807
KEGG_T_CELL_RECEPTOR_SIGNALING_PATHWAY	KEGG_VIRAL_MYOCARDITIS	0.0021308889614	0.035675932018
NETPATH_IL_3_PATHWAY_UP	REACTOME_HEMOSTASIS	0.00213566497343	0.0357268471144
BIOCARTA_GRANULOCYTES_PATHWAY	REACTOME_COSTIMULATION_BY_THE_CD28_FAMILY	0.00214280909106	0.0358172626722
LEUKOCYTE_ACTIVATION	KEGG_CELL_ADHESION_MOLECULES_CAMS	0.00214635253091	0.0358473947032
REACTOME_CHEMOKINE_RECEPTORS_BIND_CHEMOKINES	REACTOME_CELL_SURFACE_INTERACTIONS_AT_THE_VASCULAR_WALL	0.00215233785545	0.0359182280853
KEGG_CYTOKINE_CYTOKINE_RECEPTOR_INTERACTION	T_CELL_PROLIFERATION	0.00215992840092	0.0360157130042
BIOCARTA_GRANULOCYTES_PATHWAY	REGULATION_OF_T_CELL_ACTIVATION	0.00216534171192	0.0360767652699
POSITIVE_REGULATION_OF_MULTICELLULAR_ORGANISMAL_PROCESS	BIOCARTA_TCYTOTOXIC_PATHWAY	0.00216718367996	0.0360782647707
KEGG_AUTOIMMUNE_THYROID_DISEASE	REACTOME_TCR_SIGNALING	0.00217314103301	0.0361482175224
KEGG_GRAFT_VERSUS_HOST_DISEASE	REACTOME_TCR_SIGNALING	0.00217314103301	0.0361482175224
REACTOME_PD1_SIGNALING	REGULATION_OF_RESPONSE_TO_STIMULUS	0.00218637172912	0.0363096395305
POSITIVE_REGULATION_OF_T_CELL_PROLIFERATION	REACTOME_DOWNSTREAM_TCR_SIGNALING	0.00218667081846	0.0363096395305
IMMUNOLOGICAL_SYNAPSE	KEGG_AUTOIMMUNE_THYROID_DISEASE	0.00220911286177	0.0366282295994
IMMUNOLOGICAL_SYNAPSE	KEGG_GRAFT_VERSUS_HOST_DISEASE	0.00220911286177	0.0366282295994
REGULATION_OF_T_CELL_ACTIVATION	IMMUNOLOGICAL_SYNAPSE	0.00220985562834	0.0366282295994
NETPATH_B_CELL_RECEPTOR_PATHWAY_DOWN	KEGG_SMALL_CELL_LUNG_CANCER	0.00221345052031	0.0366282295994
RESPONSE_TO_BIOTIC_STIMULUS	ION_HOMEOSTASIS	0.00222935839878	0.0368452467946
RESPONSE_TO_VIRUS	REACTOME_IMMUNOREGULATORY_INTERACTIONS_BETWEEN_A_LYMPHOID_AND_A_NON_LYMPHOID_CELL	0.00223286221541	0.0368735618299
T_CELL_ACTIVATION	REACTOME_CELL_SURFACE_INTERACTIONS_AT_THE_VASCULAR_WALL	0.00223666217983	0.0369067181645
POSITIVE_REGULATION_OF_T_CELL_PROLIFERATION	REACTOME_TRANSLOCATION_OF_ZAP70_TO_IMMUNOLOGICAL_SYNAPSE	0.00223912587775	0.0369177895921
BIOCARTA_IL17_PATHWAY	NETPATH_B_CELL_RECEPTOR_PATHWAY	0.00224461558446	0.0369786949846
REACTOME_CLASS_A1_RHODOPSIN_LIKE_RECEPTORS	REACTOME_COSTIMULATION_BY_THE_CD28_FAMILY	0.00225701747064	0.0371532859895
REACTOME_PLATELET_ADHESION_TO_EXPOSED_COLLAGEN	EXTRACELLULAR_MATRIX	0.00226116673526	0.0371918582901
BIOCARTA_CTL_PATHWAY	POSITIVE_REGULATION_OF_LYMPHOCYTE_ACTIVATION	0.00227927395116	0.0374597673394
REACTOME_TCR_SIGNALING	KEGG_T_CELL_RECEPTOR_SIGNALING_PATHWAY	0.00228739746479	0.0375632982396
NETPATH_IL_6_PATHWAY_UP	REACTOME_HEMOSTASIS	0.00229084919168	0.0375900058998
NETPATH_IL_3_PATHWAY_UP	BIOCARTA_TOB1_PATHWAY	0.00230357290406	0.0377686917303
BIOCARTA_TH1TH2_PATHWAY	KEGG_AUTOIMMUNE_THYROID_DISEASE	0.00231077295256	0.0378566009643
BIOCARTA_TH1TH2_PATHWAY	KEGG_GRAFT_VERSUS_HOST_DISEASE	0.00231077295256	0.0378566009643
RESPONSE_TO_OTHER_ORGANISM	BIOCARTA_CTL_PATHWAY	0.00231860536358	0.0379245752599
KEGG_ASTHMA	REACTOME_CELL_SURFACE_INTERACTIONS_AT_THE_VASCULAR_WALL	0.00232115409244	0.0379361319251
BIOCARTA_CTL_PATHWAY	POSITIVE_REGULATION_OF_T_CELL_PROLIFERATION	0.00232115409245	0.0379361319251
PROTEIN_DOMAIN_SPECIFIC_BINDING	BIOCARTA_CTL_PATHWAY	0.00233984160314	0.0381809493926
REGULATION_OF_IMMUNE_SYSTEM_PROCESS	BIOCARTA_TCYTOTOXIC_PATHWAY	0.0023495800642	0.0383095029787
REACTOME_INTEGRIN_CELL_SURFACE_INTERACTIONS	KEGG_FOCAL_ADHESION	0.00237122515347	0.038631835115
KEGG_ASTHMA	REACTOME_HEMOSTASIS	0.00239468753775	0.0389832414742
T_CELL_ACTIVATION	IMMUNOLOGICAL_SYNAPSE	0.00239468753775	0.0389832414742
REACTOME_TRANSLOCATION_OF_ZAP70_TO_IMMUNOLOGICAL_SYNAPSE	KEGG_ALLOGRAFT_REJECTION	0.00241535508025	0.0392576220739
REACTOME_TRANSLOCATION_OF_ZAP70_TO_IMMUNOLOGICAL_SYNAPSE	KEGG_PRIMARY_IMMUNODEFICIENCY	0.00241535508025	0.0392576220739
REACTOME_TRANSLOCATION_OF_ZAP70_TO_IMMUNOLOGICAL_SYNAPSE	REGULATION_OF_LYMPHOCYTE_ACTIVATION	0.00241535508025	0.0392576220739
REACTOME_PHOSPHORYLATION_OF_CD3_AND_TCR_ZETA_CHAINS	KEGG_HEMATOPOIETIC_CELL_LINEAGE	0.00242144245973	0.0392635941521
LYMPHOCYTE_ACTIVATION	BIOCARTA_CTL_PATHWAY	0.00243396307313	0.0394355637805
NETPATH_IL_4_PATHWAY_UP	REGULATION_OF_T_CELL_ACTIVATION	0.00244107685917	0.0395197293718
REACTOME_GENERATION_OF_SECOND_MESSENGER_MOLECULES	EXTERNAL_SIDE_OF_PLASMA_MEMBRANE	0.00244740187657	0.0395910030198
NETPATH_B_CELL_RECEPTOR_PATHWAY_DOWN	KEGG_NATURAL_KILLER_CELL_MEDIATED_CYTOTOXICITY	0.00245783941893	0.0397286398383
CYTOKINE_ACTIVITY	EXTRACELLULAR_MATRIX	0.00246984195506	0.0398913375534
KEGG_CYTOKINE_CYTOKINE_RECEPTOR_INTERACTION	REACTOME_HEMOSTASIS	0.00247665102866	0.0399699644461
BIOCARTA_NO2IL12_PATHWAY	KEGG_CELL_ADHESION_MOLECULES_CAMS	0.00248008932065	0.0399941107127
EXTERNAL_SIDE_OF_PLASMA_MEMBRANE	KEGG_CHEMOKINE_SIGNALING_PATHWAY	0.00248008932065	0.0399941107127
KEGG_VIRAL_MYOCARDITIS	STRUCTURAL_CONSTITUENT_OF_MUSCLE	0.00248325630123	0.0399941107127
REACTOME_G_ALPHA_I_SIGNALLING_EVENTS	REACTOME_HEMOSTASIS	0.00248629791151	0.0400002600717
IMMUNOLOGICAL_SYNAPSE	REACTOME_GENERATION_OF_SECOND_MESSENGER_MOLECULES	0.00249076359957	0.0400408234238
KEGG_HEMATOPOIETIC_CELL_LINEAGE	IMMUNOLOGICAL_SYNAPSE	0.00249116214395	0.0400408234238
REACTOME_IMMUNOREGULATORY_INTERACTIONS_BETWEEN_A_LYMPHOID_AND_A_NON_LYMPHOID_CELL	REGULATION_OF_T_CELL_ACTIVATION	0.00251336135328	0.0403411148465
KEGG_ANTIGEN_PROCESSING_AND_PRESENTATION	LYMPHOCYTE_ACTIVATION	0.00252781067507	0.0405414370964
KEGG_NOD_LIKE_RECEPTOR_SIGNALING_PATHWAY	NETPATH_T_CELL_RECEPTOR_PATHWAY	0.00252929708789	0.0405414370964
KEGG_CELL_ADHESION_MOLECULES_CAMS	REACTOME_SIGNALING_BY_PDGF	0.00253334202967	0.040566961444
REACTOME_PHOSPHORYLATION_OF_CD3_AND_TCR_ZETA_CHAINS	KEGG_AUTOIMMUNE_THYROID_DISEASE	0.00253824346568	0.040613867668
REACTOME_PHOSPHORYLATION_OF_CD3_AND_TCR_ZETA_CHAINS	KEGG_GRAFT_VERSUS_HOST_DISEASE	0.00253824346568	0.040613867668
NETPATH_ID_PATHWAY_DOWN	KEGG_NOD_LIKE_RECEPTOR_SIGNALING_PATHWAY	0.0025582969321	0.0408712247655
CELLULAR_DEFENSE_RESPONSE	BIOCARTA_IL17_PATHWAY	0.00256632088301	0.0409676325146
CELLULAR_DEFENSE_RESPONSE	BIOCARTA_TCRA_PATHWAY	0.00256632088301	0.0409676325146
KEGG_TYPE_I_DIABETES_MELLITUS	REACTOME_COSTIMULATION_BY_THE_CD28_FAMILY	0.00256950564268	0.0409676325146
REACTOME_TRANSLOCATION_OF_ZAP70_TO_IMMUNOLOGICAL_SYNAPSE	REACTOME_TCR_SIGNALING	0.00258583517464	0.0411833749044
REACTOME_NCAM1_INTERACTIONS	KEGG_FOCAL_ADHESION	0.00259820137375	0.0413483469008
BIOCARTA_TOB1_PATHWAY	KEGG_CELL_ADHESION_MOLECULES_CAMS	0.00260467132407	0.0414193023757
REACTOME_COLLAGEN_MEDIATED_ACTIVATION_CASCADE	LEUKOCYTE_ACTIVATION	0.00260553700598	0.0414193023757
NETPATH_NOTCH_PATHWAY_UP	NETPATH_IL_3_PATHWAY_UP	0.00265626987198	0.0421746842511
NETPATH_IL_2_PATHWAY_DOWN	REACTOME_FORMATION_OF_PLATELET_PLUG	0.00267132349562	0.042381020605
BIOCARTA_TCRA_PATHWAY	KEGG_HEMATOPOIETIC_CELL_LINEAGE	0.00267133919322	0.042381020605
KEGG_ECM_RECEPTOR_INTERACTION	PROTEINACEOUS_EXTRACELLULAR_MATRIX	0.00267133919322	0.042381020605
POSITIVE_REGULATION_OF_CELL_PROLIFERATION	REACTOME_IMMUNOREGULATORY_INTERACTIONS_BETWEEN_A_LYMPHOID_AND_A_NON_LYMPHOID_CELL	0.00268075476526	0.0424325771568
BIOCARTA_TH1TH2_PATHWAY	KEGG_ALLOGRAFT_REJECTION	0.00268919164047	0.0425334281507
BIOCARTA_TH1TH2_PATHWAY	REACTOME_TRANSLOCATION_OF_ZAP70_TO_IMMUNOLOGICAL_SYNAPSE	0.00268919164047	0.0425334281507
BIOCARTA_IL7_PATHWAY	BIOCARTA_IL17_PATHWAY	0.00268930619267	0.0425334281507
REACTOME_CHEMOKINE_RECEPTORS_BIND_CHEMOKINES	BIOCARTA_CTLA4_PATHWAY	0.00269920118878	0.0425936015943
EXTERNAL_SIDE_OF_PLASMA_MEMBRANE	KEGG_TYPE_I_DIABETES_MELLITUS	0.00270443832352	0.042643566919
EXTERNAL_SIDE_OF_PLASMA_MEMBRANE	POSITIVE_REGULATION_OF_IMMUNE_SYSTEM_PROCESS	0.00270443832352	0.042643566919
NETPATH_B_CELL_RECEPTOR_PATHWAY	NETPATH_T_CELL_RECEPTOR_PATHWAY	0.00270810165895	0.042643566919
NETPATH_IL_4_PATHWAY_DOWN	REACTOME_SIGNALING_BY_PDGF	0.00271669713992	0.0427386892302
KEGG_CYTOKINE_CYTOKINE_RECEPTOR_INTERACTION	KEGG_FOCAL_ADHESION	0.00271744631456	0.0427386892302
REACTOME_CLASS_A1_RHODOPSIN_LIKE_RECEPTORS	NETPATH_T_CELL_RECEPTOR_PATHWAY	0.00272153550466	0.0427494894336
EXTERNAL_SIDE_OF_PLASMA_MEMBRANE	BIOCARTA_TOB1_PATHWAY	0.00273863723981	0.0429853328349
REACTOME_TRANSLOCATION_OF_ZAP70_TO_IMMUNOLOGICAL_SYNAPSE	POSITIVE_REGULATION_OF_T_CELL_ACTIVATION	0.0027501595561	0.0431333097782
BIOCARTA_LAIR_PATHWAY	REACTOME_SIGNALING_BY_PDGF	0.00275967248337	0.0432495703577
CELL_ACTIVATION	KEGG_FOCAL_ADHESION	0.002780118272	0.0435368635554
BIOCARTA_CTLA4_PATHWAY	REACTOME_TCR_SIGNALING	0.00278502941902	0.0435806313267
KEGG_CELL_ADHESION_MOLECULES_CAMS	POSITIVE_REGULATION_OF_LYMPHOCYTE_ACTIVATION	0.00278675263066	0.0435806313267
NETPATH_IL_3_PATHWAY_UP	NETPATH_T_CELL_RECEPTOR_PATHWAY	0.00279383533034	0.0436520872213
REACTOME_COLLAGEN_MEDIATED_ACTIVATION_CASCADE	REACTOME_PLATELET_ADHESION_TO_EXPOSED_COLLAGEN	0.00282961998046	0.0441776832886
BIOCARTA_GRANULOCYTES_PATHWAY	POSITIVE_REGULATION_OF_LYMPHOCYTE_ACTIVATION	0.00283895202556	0.04428980232
KEGG_CELL_ADHESION_MOLECULES_CAMS	CELL_ACTIVATION	0.00285903856027	0.0445694027794
BIOCARTA_IL7_PATHWAY	KEGG_LEUKOCYTE_TRANSENDOTHELIAL_MIGRATION	0.0028701810256	0.0447092570803
POSITIVE_REGULATION_OF_T_CELL_ACTIVATION	KEGG_ALLOGRAFT_REJECTION	0.00287888590854	0.0448109580609
RESPONSE_TO_BIOTIC_STIMULUS	BIOCARTA_CTL_PATHWAY	0.00289017033547	0.0449526266755
PROTEINACEOUS_EXTRACELLULAR_MATRIX	KEGG_CELL_ADHESION_MOLECULES_CAMS	0.00289551728549	0.0450018018567
KEGG_CELL_ADHESION_MOLECULES_CAMS	REACTOME_IMMUNOREGULATORY_INTERACTIONS_BETWEEN_A_LYMPHOID_AND_A_NON_LYMPHOID_CELL	0.00289784271337	0.045003978127
PROTEINACEOUS_EXTRACELLULAR_MATRIX	LOCOMOTORY_BEHAVIOR	0.00291619412623	0.0452548497675
REACTOME_PHOSPHORYLATION_OF_CD3_AND_TCR_ZETA_CHAINS	REGULATION_OF_IMMUNE_SYSTEM_PROCESS	0.00292277064863	0.0453227529874
REACTOME_IMMUNOREGULATORY_INTERACTIONS_BETWEEN_A_LYMPHOID_AND_A_NON_LYMPHOID_CELL	POSITIVE_REGULATION_OF_IMMUNE_SYSTEM_PROCESS	0.00292429327574	0.0453227529874
RESPONSE_TO_VIRUS	BIOCARTA_CTLA4_PATHWAY	0.00292454930192	0.0453227529874
RESPONSE_TO_OTHER_ORGANISM	KEGG_CELL_ADHESION_MOLECULES_CAMS	0.0029325092986	0.0453712727168
CATION_HOMEOSTASIS	REACTOME_PLATELET_ACTIVATION	0.00293682492608	0.0454039307078
CELLULAR_CATION_HOMEOSTASIS	REACTOME_PLATELET_ACTIVATION	0.00293682492608	0.0454039307078
REACTOME_PEPTIDE_LIGAND_BINDING_RECEPTORS	REACTOME_FORMATION_OF_PLATELET_PLUG	0.00294983048529	0.0455366260746
RESPONSE_TO_VIRUS	REACTOME_CELL_SURFACE_INTERACTIONS_AT_THE_VASCULAR_WALL	0.00294983048529	0.0455366260746
EXTERNAL_SIDE_OF_PLASMA_MEMBRANE	KEGG_HEMATOPOIETIC_CELL_LINEAGE	0.0029538474732	0.0455366260746
NETPATH_EGFR1_PATHWAY_UP	NETPATH_B_CELL_RECEPTOR_PATHWAY	0.00295886995213	0.0455736790757
PROTEIN_DOMAIN_SPECIFIC_BINDING	REACTOME_GENERATION_OF_SECOND_MESSENGER_MOLECULES	0.00297393560462	0.0457714917085
ION_HOMEOSTASIS	BIOCARTA_CTLA4_PATHWAY	0.00297520065788	0.0457714917085
LYMPHOCYTE_ACTIVATION	REACTOME_TCR_SIGNALING	0.00297537237488	0.0457714917085
KEGG_NATURAL_KILLER_CELL_MEDIATED_CYTOTOXICITY	KEGG_PRIMARY_IMMUNODEFICIENCY	0.00298057614651	0.0457714917085
BIOCARTA_TOB1_PATHWAY	NETPATH_B_CELL_RECEPTOR_PATHWAY	0.00298435658054	0.0457949739665
REACTOME_AXON_GUIDANCE	NETPATH_IL_3_PATHWAY_UP	0.00298817062865	0.0458193579715
REACTOME_CELL_SURFACE_INTERACTIONS_AT_THE_VASCULAR_WALL	POSITIVE_REGULATION_OF_MULTICELLULAR_ORGANISMAL_PROCESS	0.00300285172652	0.0460102125031
T_CELL_PROLIFERATION	REACTOME_TRANSLOCATION_OF_ZAP70_TO_IMMUNOLOGICAL_SYNAPSE	0.00300608180919	0.046025459254
NETPATH_IL_2_PATHWAY_DOWN	NETPATH_B_CELL_RECEPTOR_PATHWAY_DOWN	0.00300737669636	0.046025459254
NETPATH_IL_4_PATHWAY_UP	REGULATION_OF_LYMPHOCYTE_ACTIVATION	0.00301284913618	0.0460605807434
NETPATH_IL_4_PATHWAY_UP	T_CELL_ACTIVATION	0.00301284913618	0.0460605807434
BIOCARTA_TCYTOTOXIC_PATHWAY	REGULATION_OF_IMMUNE_SYSTEM_PROCESS	0.00301320244935	0.0460605807434
KEGG_ANTIGEN_PROCESSING_AND_PRESENTATION	LEUKOCYTE_ACTIVATION	0.00302815028636	0.0461916287756
BIOCARTA_TCYTOTOXIC_PATHWAY	IMMUNOLOGICAL_SYNAPSE	0.00303408484974	0.0462478973432
CELL_ACTIVATION	REACTOME_PLATELET_ADHESION_TO_EXPOSED_COLLAGEN	0.00303612883723	0.0462478973432
REGULATION_OF_T_CELL_ACTIVATION	KEGG_ALLOGRAFT_REJECTION	0.00304460088116	0.0463395904994
NETPATH_KIT_RECEPTOR_PATHWAY_UP	REACTOME_SIGNALING_BY_PDGF	0.00305247166544	0.0464250731214
POSITIVE_REGULATION_OF_IMMUNE_SYSTEM_PROCESS	KEGG_CELL_ADHESION_MOLECULES_CAMS	0.00306350525051	0.0465584971393
REGULATION_OF_RESPONSE_TO_STIMULUS	REACTOME_DOWNSTREAM_TCR_SIGNALING	0.00307597025447	0.0467134627215
T_CELL_PROLIFERATION	REACTOME_DOWNSTREAM_TCR_SIGNALING	0.00307597025447	0.0467134627215
NETPATH_IL_2_PATHWAY_DOWN	ST_T_CELL_SIGNAL_TRANSDUCTION	0.00311066854962	0.0471708375864
ST_T_CELL_SIGNAL_TRANSDUCTION	BIOCARTA_IL17_PATHWAY	0.00311113562145	0.0471708375864
ST_T_CELL_SIGNAL_TRANSDUCTION	EXTERNAL_SIDE_OF_PLASMA_MEMBRANE	0.00311113562145	0.0471708375864
KEGG_CELL_ADHESION_MOLECULES_CAMS	POSITIVE_REGULATION_OF_IMMUNE_SYSTEM_PROCESS	0.00313284744115	0.0474024447874
KEGG_SMALL_CELL_LUNG_CANCER	REACTOME_PLATELET_ACTIVATION	0.00314645871783	0.0475734393365
BIOCARTA_TCRA_PATHWAY	REACTOME_GENERATION_OF_SECOND_MESSENGER_MOLECULES	0.00315912831965	0.0477299556028
BIOCARTA_TCRA_PATHWAY	REGULATION_OF_IMMUNE_SYSTEM_PROCESS	0.00315912831965	0.0477299556028
REACTOME_INTEGRIN_CELL_SURFACE_INTERACTIONS	PROTEINACEOUS_EXTRACELLULAR_MATRIX	0.00316292244763	0.0477299556028
BIOCARTA_CTL_PATHWAY	KEGG_AUTOIMMUNE_THYROID_DISEASE	0.00316893714222	0.0477730033453
BIOCARTA_CTL_PATHWAY	KEGG_GRAFT_VERSUS_HOST_DISEASE	0.00316893714222	0.0477730033453
RESPONSE_TO_BIOTIC_STIMULUS	NETPATH_T_CELL_RECEPTOR_PATHWAY	0.00316934701246	0.0477730033453
BIOCARTA_NO2IL12_PATHWAY	REACTOME_TCR_SIGNALING	0.00320738826399	0.0482467103874
BIOCARTA_CTL_PATHWAY	LYMPHOCYTE_ACTIVATION	0.00321369814379	0.0483063400548
KEGG_ANTIGEN_PROCESSING_AND_PRESENTATION	REGULATION_OF_T_CELL_ACTIVATION	0.00322170532365	0.0483913769
CELLULAR_DEFENSE_RESPONSE	KEGG_NATURAL_KILLER_CELL_MEDIATED_CYTOTOXICITY	0.00322283204576	0.0483913769
IMMUNOLOGICAL_SYNAPSE	KEGG_ALLOGRAFT_REJECTION	0.00322485759867	0.0483913769
IMMUNOLOGICAL_SYNAPSE	REACTOME_TRANSLOCATION_OF_ZAP70_TO_IMMUNOLOGICAL_SYNAPSE	0.00322485759867	0.0483913769
BIOCARTA_NO2IL12_PATHWAY	IMMUNOLOGICAL_SYNAPSE	0.00323160896796	0.0483989261652
BIOCARTA_THELPER_PATHWAY	IMMUNOLOGICAL_SYNAPSE	0.00323160896796	0.0483989261652
KEGG_CYTOSOLIC_DNA_SENSING_PATHWAY	NETPATH_KIT_RECEPTOR_PATHWAY_UP	0.00323600631543	0.0483989261652
REACTOME_TRANSLOCATION_OF_ZAP70_TO_IMMUNOLOGICAL_SYNAPSE	REACTOME_SIGNALING_BY_PDGF	0.00324534044774	0.0484987633094
NETPATH_IL_3_PATHWAY_UP	ST_T_CELL_SIGNAL_TRANSDUCTION	0.00327237843513	0.0488673597641
NETPATH_IL_4_PATHWAY_UP	POSITIVE_REGULATION_OF_MULTICELLULAR_ORGANISMAL_PROCESS	0.00327774446831	0.0489120230695
KEGG_ALLOGRAFT_REJECTION	REACTOME_TCR_SIGNALING	0.00328569091969	0.0489951000066
REACTOME_INTEGRIN_CELL_SURFACE_INTERACTIONS	KEGG_NATURAL_KILLER_CELL_MEDIATED_CYTOTOXICITY	0.00328637881806	0.0489951000066
NETPATH_IL_2_PATHWAY_DOWN	KEGG_FOCAL_ADHESION	0.00329750587456	0.049100172433
BIOCARTA_THELPER_PATHWAY	REGULATION_OF_IMMUNE_SYSTEM_PROCESS	0.00332188833605	0.0494274902488
KEGG_ECM_RECEPTOR_INTERACTION	EXTRACELLULAR_MATRIX	0.00332491526544	0.0494368087085
IMMUNOLOGICAL_SYNAPSE	REACTOME_DOWNSTREAM_TCR_SIGNALING	0.00333606210109	0.0495667581874
CELL_ACTIVATION	KEGG_CELL_ADHESION_MOLECULES_CAMS	0.00333863360004	0.0495692009557
POSITIVE_REGULATION_OF_LYMPHOCYTE_ACTIVATION	BIOCARTA_THELPER_PATHWAY	0.00337851870514	0.0501252418551
CELL_ACTIVATION	REACTOME_INTEGRIN_CELL_SURFACE_INTERACTIONS	0.00338134916996	0.0501311183996
DEFENSE_RESPONSE	KEGG_PRIMARY_IMMUNODEFICIENCY	0.00339331987659	0.0502724001573
T_CELL_ACTIVATION	KEGG_ALLOGRAFT_REJECTION	0.0033979967923	0.0503054981624
LEUKOCYTE_ACTIVATION	BIOCARTA_CTL_PATHWAY	0.00341628760009	0.0505399501068
BIOCARTA_GRANULOCYTES_PATHWAY	NETPATH_B_CELL_RECEPTOR_PATHWAY	0.00342726146507	0.0506658975953
REACTOME_CHEMOKINE_RECEPTORS_BIND_CHEMOKINES	REACTOME_HEMOSTASIS	0.00343044066333	0.0506765169153
POSITIVE_REGULATION_OF_CELL_PROLIFERATION	REACTOME_TCR_SIGNALING	0.00343111896824	0.0506765169153
BIOCARTA_IL17_PATHWAY	LYMPHOCYTE_ACTIVATION	0.00343692880933	0.0506996239044
REGULATION_OF_RESPONSE_TO_STIMULUS	REACTOME_TCR_SIGNALING	0.00343783197882	0.0506996239044
BIOCARTA_IL7_PATHWAY	REACTOME_TCR_SIGNALING	0.00348630926979	0.0513544826844
NETPATH_ID_PATHWAY_DOWN	NETPATH_IL_3_PATHWAY_UP	0.00348648981917	0.0513544826844
REACTOME_PLATELET_ACTIVATION	REACTOME_CELL_SURFACE_INTERACTIONS_AT_THE_VASCULAR_WALL	0.00349334174698	0.051384561854
CYTOKINE_ACTIVITY	COLLAGEN	0.00349430237835	0.051384561854
REACTOME_AXON_GUIDANCE	KEGG_FOCAL_ADHESION	0.00350382196163	0.0514651966162
REACTOME_PD1_SIGNALING	EXTERNAL_SIDE_OF_PLASMA_MEMBRANE	0.00351702771439	0.0516223462027
REGULATION_OF_LYMPHOCYTE_ACTIVATION	BIOCARTA_THELPER_PATHWAY	0.00352166788884	0.0516536373468
BIOCARTA_TH1TH2_PATHWAY	KEGG_INTESTINAL_IMMUNE_NETWORK_FOR_IGA_PRODUCTION	0.00352853944986	0.0517175892462
BIOCARTA_TH1TH2_PATHWAY	KEGG_TYPE_I_DIABETES_MELLITUS	0.00352853944986	0.0517175892462
BIOCARTA_TH1TH2_PATHWAY	REACTOME_PD1_SIGNALING	0.00352853944986	0.0517175892462
BIOCARTA_TH1TH2_PATHWAY	REACTOME_PHOSPHORYLATION_OF_CD3_AND_TCR_ZETA_CHAINS	0.00352853944986	0.0517175892462
KEGG_HEMATOPOIETIC_CELL_LINEAGE	REACTOME_AXON_GUIDANCE	0.00354436466399	0.05180205928
DEFENSE_RESPONSE	KEGG_TOLL_LIKE_RECEPTOR_SIGNALING_PATHWAY	0.00356217891483	0.0520254967327
CATION_HOMEOSTASIS	BIOCARTA_TCYTOTOXIC_PATHWAY	0.00358272516888	0.052288490009
CELLULAR_CATION_HOMEOSTASIS	BIOCARTA_TCYTOTOXIC_PATHWAY	0.00358272516888	0.052288490009
KEGG_HEMATOPOIETIC_CELL_LINEAGE	BIOCARTA_TCYTOTOXIC_PATHWAY	0.00358272516888	0.052288490009
KEGG_HEMATOPOIETIC_CELL_LINEAGE	BIOCARTA_TOB1_PATHWAY	0.00358272516888	0.052288490009
KEGG_HEMATOPOIETIC_CELL_LINEAGE	REACTOME_TRANSLOCATION_OF_ZAP70_TO_IMMUNOLOGICAL_SYNAPSE	0.00358610021135	0.052288490009
KEGG_HEMATOPOIETIC_CELL_LINEAGE	REGULATION_OF_LYMPHOCYTE_ACTIVATION	0.00358610021135	0.052288490009
KEGG_HEMATOPOIETIC_CELL_LINEAGE	T_CELL_ACTIVATION	0.00358610021135	0.052288490009
REACTOME_CLASS_A1_RHODOPSIN_LIKE_RECEPTORS	REACTOME_CELL_SURFACE_INTERACTIONS_AT_THE_VASCULAR_WALL	0.0035868941089	0.052288490009
BIOCARTA_CTL_PATHWAY	REACTOME_INTEGRIN_CELL_SURFACE_INTERACTIONS	0.00359808453286	0.052288490009
EXTRACELLULAR_MATRIX	LOCOMOTORY_BEHAVIOR	0.00361327483526	0.0524001187905
KEGG_NOD_LIKE_RECEPTOR_SIGNALING_PATHWAY	NETPATH_ID_PATHWAY_DOWN	0.00361582346137	0.0524001777199
EXTRACELLULAR_MATRIX_STRUCTURAL_CONSTITUENT	REACTOME_NCAM1_INTERACTIONS	0.00362664085241	0.0525199824709
KEGG_NATURAL_KILLER_CELL_MEDIATED_CYTOTOXICITY	REACTOME_TCR_SIGNALING	0.00363075970061	0.0525426806147
POSITIVE_REGULATION_OF_MULTICELLULAR_ORGANISMAL_PROCESS	KEGG_CELL_ADHESION_MOLECULES_CAMS	0.00363431871188	0.0525572508664
EXTERNAL_SIDE_OF_PLASMA_MEMBRANE	POSITIVE_REGULATION_OF_MULTICELLULAR_ORGANISMAL_PROCESS	0.00363844613797	0.0525800149609
EXTRACELLULAR_MATRIX_STRUCTURAL_CONSTITUENT	KEGG_CELL_ADHESION_MOLECULES_CAMS	0.00363844613797	0.0525800149609
POSITIVE_REGULATION_OF_T_CELL_PROLIFERATION	KEGG_VIRAL_MYOCARDITIS	0.00365529860506	0.0527495193931
REACTOME_PD1_SIGNALING	REGULATION_OF_T_CELL_ACTIVATION	0.00366740829936	0.052887212261
KEGG_CELL_ADHESION_MOLECULES_CAMS	BIOCARTA_THELPER_PATHWAY	0.00366931986929	0.052887212261
NETPATH_IL_3_PATHWAY_UP	BIOCARTA_IL7_PATHWAY	0.0036706885385	0.052887212261
COLLAGEN	KEGG_HEMATOPOIETIC_CELL_LINEAGE	0.00368226507262	0.0529901360171
REACTOME_PHOSPHORYLATION_OF_CD3_AND_TCR_ZETA_CHAINS	KEGG_ALLOGRAFT_REJECTION	0.003697373066	0.0531703935392
REACTOME_PHOSPHORYLATION_OF_CD3_AND_TCR_ZETA_CHAINS	T_CELL_ACTIVATION	0.003697373066	0.0531703935392
REACTOME_FORMATION_OF_PLATELET_PLUG	EXTERNAL_SIDE_OF_PLASMA_MEMBRANE	0.00371141869304	0.0532979394322
REACTOME_SIGNALING_BY_PDGF	REACTOME_TCR_SIGNALING	0.0037177373963	0.0533514747052
DEFENSE_RESPONSE	POSITIVE_REGULATION_OF_MULTICELLULAR_ORGANISMAL_PROCESS	0.00372851142451	0.0534688271344
REACTOME_PD1_SIGNALING	KEGG_HEMATOPOIETIC_CELL_LINEAGE	0.00373507471219	0.053525674007
NETPATH_IL_1_PATHWAY_UP	REACTOME_INITIAL_TRIGGERING_OF_COMPLEMENT	0.00373653900185	0.053525674007
BIOCARTA_CTL_PATHWAY	KEGG_HEMATOPOIETIC_CELL_LINEAGE	0.00373951053834	0.053525674007
NETPATH_IL_4_PATHWAY_UP	POSITIVE_REGULATION_OF_T_CELL_ACTIVATION	0.0037416066479	0.053525674007
KEGG_LEUKOCYTE_TRANSENDOTHELIAL_MIGRATION	REACTOME_HEMOSTASIS	0.00374733683581	0.0535523299513
KEGG_CELL_ADHESION_MOLECULES_CAMS	NETPATH_T_CELL_RECEPTOR_PATHWAY	0.00376205073952	0.0537253196109
KEGG_NATURAL_KILLER_CELL_MEDIATED_CYTOTOXICITY	NETPATH_IL_3_PATHWAY_UP	0.00376521594103	0.0537332584017
REACTOME_HEMOSTASIS	REACTOME_AXON_GUIDANCE	0.00377030265286	0.0537685890099
CELL_ACTIVATION	REACTOME_HEMOSTASIS	0.00377279746779	0.0537685890099
KEGG_CELL_ADHESION_MOLECULES_CAMS	KEGG_T_CELL_RECEPTOR_SIGNALING_PATHWAY	0.00378820117506	0.0539491195007
PROTEIN_DOMAIN_SPECIFIC_BINDING	REACTOME_SIGNALING_BY_PDGF	0.00380387408007	0.0541348852321
REACTOME_INTEGRIN_CELL_SURFACE_INTERACTIONS	REACTOME_HEMOSTASIS	0.0038154397081	0.0542619819813
REACTOME_GENERATION_OF_SECOND_MESSENGER_MOLECULES	REACTOME_SIGNALING_BY_PDGF	0.00382286605466	0.0543300763724
NETPATH_IL_4_PATHWAY_UP	KEGG_CHEMOKINE_SIGNALING_PATHWAY	0.00383158199326	0.0544163917153
REACTOME_COSTIMULATION_BY_THE_CD28_FAMILY	REACTOME_TCR_SIGNALING	0.00384622913908	0.0545867654453
POSITIVE_REGULATION_OF_LYMPHOCYTE_ACTIVATION	IMMUNOLOGICAL_SYNAPSE	0.00387809447977	0.055001101668
ION_HOMEOSTASIS	LOCOMOTORY_BEHAVIOR	0.00388301061462	0.055032923322
EXTRACELLULAR_MATRIX	KEGG_CELL_ADHESION_MOLECULES_CAMS	0.00389216709112	0.0551247571578
NETPATH_ID_PATHWAY_DOWN	REACTOME_SIGNALING_BY_PDGF	0.00390390411205	0.0552529878897
RESPONSE_TO_OTHER_ORGANISM	BIOCARTA_CTLA4_PATHWAY	0.00391475598663	0.0553685233741
BIOCARTA_CTL_PATHWAY	BIOCARTA_IL7_PATHWAY	0.00391565906717	0.0553685233741
KEGG_INTESTINAL_IMMUNE_NETWORK_FOR_IGA_PRODUCTION	BIOCARTA_IL7_PATHWAY	0.00391565906717	0.0553685233741
BIOCARTA_TCYTOTOXIC_PATHWAY	KEGG_LEUKOCYTE_TRANSENDOTHELIAL_MIGRATION	0.00392122465574	0.0553685233741
NETPATH_IL_1_PATHWAY_DOWN	REACTOME_HEMOSTASIS	0.00392615673572	0.0553776340128
POSITIVE_REGULATION_OF_IMMUNE_SYSTEM_PROCESS	BIOCARTA_NO2IL12_PATHWAY	0.00393815508764	0.0555088485419
BIOCARTA_TCRA_PATHWAY	T_CELL_ACTIVATION	0.00395184148185	0.0556636604896
REACTOME_IMMUNOREGULATORY_INTERACTIONS_BETWEEN_A_LYMPHOID_AND_A_NON_LYMPHOID_CELL	POSITIVE_REGULATION_OF_LYMPHOCYTE_ACTIVATION	0.00397315698327	0.0559256471336
REACTOME_SEMAPHORIN_INTERACTIONS	BIOCARTA_CTLA4_PATHWAY	0.00397849103215	0.0559624766565
KEGG_PRIMARY_IMMUNODEFICIENCY	KEGG_AUTOIMMUNE_THYROID_DISEASE	0.00398190349011	0.0559722447589
KEGG_PRIMARY_IMMUNODEFICIENCY	KEGG_GRAFT_VERSUS_HOST_DISEASE	0.00398190349011	0.0559722447589
NETPATH_T_CELL_RECEPTOR_PATHWAY_DOWN	KEGG_SMALL_CELL_LUNG_CANCER	0.00398828053966	0.0559854540922
EXTRACELLULAR_MATRIX_STRUCTURAL_CONSTITUENT	BIOCARTA_ACE2_PATHWAY	0.00398903937026	0.0559854540922
EXTRACELLULAR_MATRIX_STRUCTURAL_CONSTITUENT	REACTOME_PLATELET_ADHESION_TO_EXPOSED_COLLAGEN	0.00398903937026	0.0559854540922
REACTOME_PLATELET_ACTIVATION	REACTOME_SIGNALING_BY_PDGF	0.0039897235462	0.0559854540922
BIOCARTA_CTL_PATHWAY	LEUKOCYTE_ACTIVATION	0.00400027716685	0.0560011609089
REACTOME_CLASS_A1_RHODOPSIN_LIKE_RECEPTORS	REACTOME_FORMATION_OF_PLATELET_PLUG	0.00400399173575	0.0560150827543
KEGG_CYTOSOLIC_DNA_SENSING_PATHWAY	KEGG_TOLL_LIKE_RECEPTOR_SIGNALING_PATHWAY	0.00400563409589	0.0560150827543
REGULATION_OF_LYMPHOCYTE_ACTIVATION	IMMUNOLOGICAL_SYNAPSE	0.00401420605895	0.0560817811207
REACTOME_CELL_SURFACE_INTERACTIONS_AT_THE_VASCULAR_WALL	REACTOME_TCR_SIGNALING	0.00403264904065	0.0563012486062
REACTOME_CELL_SURFACE_INTERACTIONS_AT_THE_VASCULAR_WALL	REACTOME_AXON_GUIDANCE	0.00403721325264	0.0563267835445
RESPONSE_TO_VIRUS	CHEMICAL_HOMEOSTASIS	0.00404162477103	0.056350154983
CELL_ACTIVATION	BIOCARTA_CTL_PATHWAY	0.00407752695476	0.0568122547898
REACTOME_FORMATION_OF_PLATELET_PLUG	REACTOME_AXON_GUIDANCE	0.00408342106471	0.0568559093885
EXTERNAL_SIDE_OF_PLASMA_MEMBRANE	REGULATION_OF_T_CELL_ACTIVATION	0.00409184484757	0.0569347033419
REACTOME_GENERATION_OF_SECOND_MESSENGER_MOLECULES	KEGG_CELL_ADHESION_MOLECULES_CAMS	0.00410293143383	0.0570504166218
BIOCARTA_IL17_PATHWAY	LEUKOCYTE_ACTIVATION	0.0041090174409	0.0570964886373
DEFENSE_RESPONSE	BIOCARTA_CTLA4_PATHWAY	0.00411450603992	0.0571342028861
DEFENSE_RESPONSE	BIOCARTA_THELPER_PATHWAY	0.00411450603992	0.0571342028861
REACTOME_FORMATION_OF_PLATELET_PLUG	REGULATION_OF_T_CELL_ACTIVATION	0.00413245091042	0.0573061020864
REACTOME_INTEGRIN_CELL_SURFACE_INTERACTIONS	REACTOME_SIGNALING_BY_PDGF	0.00413432228548	0.0573061020864
POSITIVE_REGULATION_OF_IMMUNE_SYSTEM_PROCESS	KEGG_NOD_LIKE_RECEPTOR_SIGNALING_PATHWAY	0.00413691625964	0.0573061020864
NETPATH_IL_4_PATHWAY_DOWN	NETPATH_T_CELL_RECEPTOR_PATHWAY	0.0041385358432	0.0573061020864
CELLULAR_DEFENSE_RESPONSE	REACTOME_SIGNALING_BY_PDGF	0.00414243210728	0.0573061020864
CELLULAR_DEFENSE_RESPONSE	KEGG_T_CELL_RECEPTOR_SIGNALING_PATHWAY	0.0041511883648	0.0573727664405
KEGG_INTESTINAL_IMMUNE_NETWORK_FOR_IGA_PRODUCTION	REACTOME_CELL_SURFACE_INTERACTIONS_AT_THE_VASCULAR_WALL	0.00415121638387	0.0573727664405
REACTOME_PEPTIDE_LIGAND_BINDING_RECEPTORS	REACTOME_CELL_SURFACE_INTERACTIONS_AT_THE_VASCULAR_WALL	0.00415121638387	0.0573727664405
REACTOME_IMMUNOREGULATORY_INTERACTIONS_BETWEEN_A_LYMPHOID_AND_A_NON_LYMPHOID_CELL	POSITIVE_REGULATION_OF_MULTICELLULAR_ORGANISMAL_PROCESS	0.0041617482589	0.0574031358979
POSITIVE_REGULATION_OF_T_CELL_PROLIFERATION	KEGG_CELL_ADHESION_MOLECULES_CAMS	0.00416879188403	0.0574618013841
REACTOME_FORMATION_OF_PLATELET_PLUG	POSITIVE_REGULATION_OF_T_CELL_ACTIVATION	0.00416880129761	0.0574618013841
KEGG_ANTIGEN_PROCESSING_AND_PRESENTATION	POSITIVE_REGULATION_OF_LYMPHOCYTE_ACTIVATION	0.004212127549	0.0579815124442
POSITIVE_REGULATION_OF_MULTICELLULAR_ORGANISMAL_PROCESS	BIOCARTA_NO2IL12_PATHWAY	0.00422058461833	0.0580591175987
KEGG_ANTIGEN_PROCESSING_AND_PRESENTATION	CELL_ACTIVATION	0.00422567783442	0.0580903762645
T_CELL_ACTIVATION	REACTOME_GENERATION_OF_SECOND_MESSENGER_MOLECULES	0.00423501243879	0.0581798606751
CHEMICAL_HOMEOSTASIS	KEGG_TOLL_LIKE_RECEPTOR_SIGNALING_PATHWAY	0.0042677033706	0.0585898770072
BIOCARTA_CTLA4_PATHWAY	KEGG_TYPE_I_DIABETES_MELLITUS	0.00427008115404	0.0585898770072
BIOCARTA_CTL_PATHWAY	CELLULAR_DEFENSE_RESPONSE	0.00427042490257	0.0585898770072
BIOCARTA_CTL_PATHWAY	KEGG_ALLOGRAFT_REJECTION	0.00427042490257	0.0585898770072
BIOCARTA_CTL_PATHWAY	REGULATION_OF_LYMPHOCYTE_ACTIVATION	0.00427042490257	0.0585898770072
NETPATH_IL_4_PATHWAY_UP	NETPATH_B_CELL_RECEPTOR_PATHWAY	0.0042766130299	0.0585898770072
REGULATION_OF_IMMUNE_SYSTEM_PROCESS	KEGG_CELL_ADHESION_MOLECULES_CAMS	0.00429214154402	0.0586906180717
NETPATH_IL_1_PATHWAY_DOWN	REACTOME_PLATELET_ACTIVATION	0.00429468321641	0.0586906180717
KEGG_ANTIGEN_PROCESSING_AND_PRESENTATION	KEGG_NATURAL_KILLER_CELL_MEDIATED_CYTOTOXICITY	0.00429495326901	0.0586906180717
KEGG_CYTOKINE_CYTOKINE_RECEPTOR_INTERACTION	POSITIVE_REGULATION_OF_T_CELL_ACTIVATION	0.00430675508533	0.0587733647927
LOCOMOTORY_BEHAVIOR	BIOCARTA_CTLA4_PATHWAY	0.00430675508533	0.0587733647927
DEFENSE_RESPONSE	REACTOME_IMMUNOREGULATORY_INTERACTIONS_BETWEEN_A_LYMPHOID_AND_A_NON_LYMPHOID_CELL	0.00431372715404	0.0587905911867
REACTOME_INTEGRIN_CELL_SURFACE_INTERACTIONS	EXTRACELLULAR_MATRIX	0.00431480604134	0.0587905911867
CATION_HOMEOSTASIS	REACTOME_FORMATION_OF_PLATELET_PLUG	0.00432159171863	0.0588199195385
CELLULAR_CATION_HOMEOSTASIS	REACTOME_FORMATION_OF_PLATELET_PLUG	0.00432159171863	0.0588199195385
REACTOME_TRANSLOCATION_OF_ZAP70_TO_IMMUNOLOGICAL_SYNAPSE	BIOCARTA_TCYTOTOXIC_PATHWAY	0.00432662546286	0.0588199195385
REACTOME_TRANSLOCATION_OF_ZAP70_TO_IMMUNOLOGICAL_SYNAPSE	REGULATION_OF_RESPONSE_TO_STIMULUS	0.00432662546286	0.0588199195385
POSITIVE_REGULATION_OF_T_CELL_PROLIFERATION	REACTOME_PHOSPHORYLATION_OF_CD3_AND_TCR_ZETA_CHAINS	0.00434950989418	0.0590438083394
CELLULAR_DEFENSE_RESPONSE	KEGG_CHEMOKINE_SIGNALING_PATHWAY	0.0043543439583	0.0590704908651
POSITIVE_REGULATION_OF_IMMUNE_SYSTEM_PROCESS	KEGG_LEUKOCYTE_TRANSENDOTHELIAL_MIGRATION	0.00435471235248	0.0590704908651
POSITIVE_REGULATION_OF_CELL_PROLIFERATION	ST_T_CELL_SIGNAL_TRANSDUCTION	0.00435869741972	0.0590704908651
BIOCARTA_CTLA4_PATHWAY	KEGG_CHEMOKINE_SIGNALING_PATHWAY	0.00436593856565	0.0591109617899
REGULATION_OF_PHOSPHORYLATION	REACTOME_INTEGRIN_CELL_SURFACE_INTERACTIONS	0.00436862898153	0.0591109617899
IMMUNOLOGICAL_SYNAPSE	LYMPHOCYTE_ACTIVATION	0.00437905999931	0.0592107567733
REACTOME_DOWNSTREAM_TCR_SIGNALING	T_CELL_ACTIVATION	0.00441958252947	0.05971946393
RESPONSE_TO_VIRUS	KEGG_VIRAL_MYOCARDITIS	0.00442679078639	0.0597776410912
KEGG_CELL_ADHESION_MOLECULES_CAMS	LYMPHOCYTE_ACTIVATION	0.00443168955276	0.0598045759895
BIOCARTA_IL7_PATHWAY	POSITIVE_REGULATION_OF_MULTICELLULAR_ORGANISMAL_PROCESS	0.00443437645391	0.0598045759895
BIOCARTA_THELPER_PATHWAY	KEGG_LEUKOCYTE_TRANSENDOTHELIAL_MIGRATION	0.00444927457218	0.0599632927126
REACTOME_PD1_SIGNALING	NETPATH_B_CELL_RECEPTOR_PATHWAY_DOWN	0.00445050175019	0.0599632927126
REACTOME_G_ALPHA_I_SIGNALLING_EVENTS	KEGG_CHEMOKINE_SIGNALING_PATHWAY	0.00445440041426	0.0599632927126
BIOCARTA_LAIR_PATHWAY	REACTOME_COLLAGEN_MEDIATED_ACTIVATION_CASCADE	0.00448285747411	0.0602975074881
BIOCARTA_TOB1_PATHWAY	KEGG_AUTOIMMUNE_THYROID_DISEASE	0.00448716393892	0.060316035897
BIOCARTA_TOB1_PATHWAY	KEGG_GRAFT_VERSUS_HOST_DISEASE	0.00448716393892	0.060316035897
REACTOME_PLATELET_ACTIVATION	ST_T_CELL_SIGNAL_TRANSDUCTION	0.00450409723974	0.0604647160743
REGULATION_OF_IMMUNE_SYSTEM_PROCESS	BIOCARTA_NO2IL12_PATHWAY	0.00451800784235	0.0606119449495
BIOCARTA_GRANULOCYTES_PATHWAY	REGULATION_OF_LYMPHOCYTE_ACTIVATION	0.00454179214311	0.0608913578145
BIOCARTA_GRANULOCYTES_PATHWAY	T_CELL_ACTIVATION	0.00454179214311	0.0608913578145
NETPATH_EGFR1_PATHWAY_UP	KEGG_NOD_LIKE_RECEPTOR_SIGNALING_PATHWAY	0.00456450522559	0.0611162913593
POSITIVE_REGULATION_OF_MULTICELLULAR_ORGANISMAL_PROCESS	KEGG_NOD_LIKE_RECEPTOR_SIGNALING_PATHWAY	0.00456450522559	0.0611162913593
REACTOME_PD1_SIGNALING	LYMPHOCYTE_ACTIVATION	0.00456930892542	0.0611162913593
KEGG_INTESTINAL_IMMUNE_NETWORK_FOR_IGA_PRODUCTION	KEGG_CELL_ADHESION_MOLECULES_CAMS	0.00458457924382	0.0612655680519
REACTOME_PEPTIDE_LIGAND_BINDING_RECEPTORS	REACTOME_PLATELET_ACTIVATION	0.00458457924382	0.0612655680519
EXTERNAL_SIDE_OF_PLASMA_MEMBRANE	REACTOME_CELL_SURFACE_INTERACTIONS_AT_THE_VASCULAR_WALL	0.00458457924383	0.0612655680519
IMMUNE_RESPONSE	BIOCARTA_IL17_PATHWAY	0.00459188396655	0.0612655680519
RESPONSE_TO_VIRUS	BIOCARTA_TCYTOTOXIC_PATHWAY	0.00459625549381	0.0612655680519
POSITIVE_REGULATION_OF_T_CELL_ACTIVATION	REACTOME_INTEGRIN_CELL_SURFACE_INTERACTIONS	0.00460041426768	0.0612783512382
KEGG_NATURAL_KILLER_CELL_MEDIATED_CYTOTOXICITY	BIOCARTA_TCYTOTOXIC_PATHWAY	0.00463407410939	0.0616868055169
NETPATH_T_CELL_RECEPTOR_PATHWAY_DOWN	KEGG_CHEMOKINE_SIGNALING_PATHWAY	0.00463415251795	0.0616868055169
REACTOME_INTEGRIN_CELL_SURFACE_INTERACTIONS	T_CELL_ACTIVATION	0.00465355962157	0.0618662061246
REACTOME_TRANSLOCATION_OF_ZAP70_TO_IMMUNOLOGICAL_SYNAPSE	KEGG_TYPE_I_DIABETES_MELLITUS	0.00468184404433	0.0622020738096
BIOCARTA_NO2IL12_PATHWAY	KEGG_VIRAL_MYOCARDITIS	0.00470743641585	0.0625017653847
BIOCARTA_NO2IL12_PATHWAY	REACTOME_PEPTIDE_LIGAND_BINDING_RECEPTORS	0.00470743641585	0.0625017653847
KEGG_CELL_ADHESION_MOLECULES_CAMS	POSITIVE_REGULATION_OF_MULTICELLULAR_ORGANISMAL_PROCESS	0.00472379600732	0.0626382042361
RESPONSE_TO_BIOTIC_STIMULUS	KEGG_CELL_ADHESION_MOLECULES_CAMS	0.00473486801615	0.0627446184405
KEGG_TYPE_I_DIABETES_MELLITUS	REACTOME_TCR_SIGNALING	0.0047371439194	0.0627446184405
CELLULAR_DEFENSE_RESPONSE	BIOCARTA_CTL_PATHWAY	0.00474380332454	0.0627822248472
REACTOME_IMMUNOREGULATORY_INTERACTIONS_BETWEEN_A_LYMPHOID_AND_A_NON_LYMPHOID_CELL	REACTOME_INITIAL_TRIGGERING_OF_COMPLEMENT	0.00474380332454	0.0627822248472
KEGG_CYTOKINE_CYTOKINE_RECEPTOR_INTERACTION	POSITIVE_REGULATION_OF_T_CELL_PROLIFERATION	0.00474644206962	0.0627822248472
BIOCARTA_LAIR_PATHWAY	KEGG_HEMATOPOIETIC_CELL_LINEAGE	0.00476365902618	0.0629236884709
CYTOKINE_ACTIVITY	NETPATH_T_CELL_RECEPTOR_PATHWAY	0.00478028419651	0.0631028156787
NETPATH_KIT_RECEPTOR_PATHWAY_UP	KEGG_NOD_LIKE_RECEPTOR_SIGNALING_PATHWAY	0.00479110799871	0.0632051806646
POSITIVE_REGULATION_OF_IMMUNE_SYSTEM_PROCESS	KEGG_TOLL_LIKE_RECEPTOR_SIGNALING_PATHWAY	0.00479669765989	0.0632384090334
KEGG_HEMATOPOIETIC_CELL_LINEAGE	KEGG_LEISHMANIA_INFECTION	0.00481898072859	0.0634915356007
KEGG_HEMATOPOIETIC_CELL_LINEAGE	KEGG_VIRAL_MYOCARDITIS	0.00481898072859	0.0634915356007
NETPATH_IL_4_PATHWAY_UP	POSITIVE_REGULATION_OF_LYMPHOCYTE_ACTIVATION	0.004829985436	0.0635552013313
BEHAVIOR	BIOCARTA_CTLA4_PATHWAY	0.00483655131935	0.0636009586969
LYMPHOCYTE_ACTIVATION	BIOCARTA_CTLA4_PATHWAY	0.00483655131935	0.0636009586969
KEGG_HEMATOPOIETIC_CELL_LINEAGE	CELL_ACTIVATION	0.00484308803968	0.0636056836742
EXTERNAL_SIDE_OF_PLASMA_MEMBRANE	POSITIVE_REGULATION_OF_T_CELL_PROLIFERATION	0.00484413249983	0.0636056836742
RESPONSE_TO_BIOTIC_STIMULUS	BIOCARTA_CTLA4_PATHWAY	0.00485959074788	0.0637411160962
POSITIVE_REGULATION_OF_CELL_PROLIFERATION	BIOCARTA_IL17_PATHWAY	0.00486032526325	0.0637411160962
BIOCARTA_IL17_PATHWAY	REACTOME_COSTIMULATION_BY_THE_CD28_FAMILY	0.00486552625079	0.0637411160962
REACTOME_HEMOSTASIS	EXTERNAL_SIDE_OF_PLASMA_MEMBRANE	0.00487993398891	0.0638858745287
REGULATION_OF_I_KAPPAB_KINASE_NF_KAPPAB_CASCADE	KEGG_CYTOSOLIC_DNA_SENSING_PATHWAY	0.00488804914813	0.0639514587722
REACTOME_DOWNSTREAM_TCR_SIGNALING	REACTOME_SIGNALING_BY_PDGF	0.00489207799421	0.0639635315141
KEGG_PRIMARY_IMMUNODEFICIENCY	REACTOME_GENERATION_OF_SECOND_MESSENGER_MOLECULES	0.00489703048668	0.0639876578758
NETPATH_IL_6_PATHWAY_UP	KEGG_CYTOKINE_CYTOKINE_RECEPTOR_INTERACTION	0.00489970091142	0.0639876578758
ST_T_CELL_SIGNAL_TRANSDUCTION	KEGG_LEUKOCYTE_TRANSENDOTHELIAL_MIGRATION	0.00490339185157	0.0639895743976
REACTOME_CELL_SURFACE_INTERACTIONS_AT_THE_VASCULAR_WALL	ST_T_CELL_SIGNAL_TRANSDUCTION	0.00491229830392	0.0640652051758
EXTRACELLULAR_MATRIX_PART	KEGG_HEMATOPOIETIC_CELL_LINEAGE	0.00491313370021	0.0640652051758
REACTOME_PEPTIDE_LIGAND_BINDING_RECEPTORS	REACTOME_COSTIMULATION_BY_THE_CD28_FAMILY	0.00491656806654	0.0640652051758
POSITIVE_REGULATION_OF_T_CELL_ACTIVATION	KEGG_ANTIGEN_PROCESSING_AND_PRESENTATION	0.00492768320066	0.0641439823965
REACTOME_PD1_SIGNALING	KEGG_LEUKOCYTE_TRANSENDOTHELIAL_MIGRATION	0.00492889238238	0.0641439823965
REACTOME_COLLAGEN_MEDIATED_ACTIVATION_CASCADE	REACTOME_INTEGRIN_CELL_SURFACE_INTERACTIONS	0.00494893945013	0.0643393371822
REACTOME_PLATELET_ACTIVATION	CATION_HOMEOSTASIS	0.00495602787594	0.0643908404096
REACTOME_PLATELET_ACTIVATION	CELLULAR_CATION_HOMEOSTASIS	0.00495602787594	0.0643908404096
BIOCARTA_IL7_PATHWAY	BIOCARTA_NO2IL12_PATHWAY	0.00496591112257	0.0644379380889
KEGG_LEISHMANIA_INFECTION	NETPATH_EGFR1_PATHWAY_UP	0.00498345731842	0.064624897077
RESPONSE_TO_BIOTIC_STIMULUS	KEGG_TOLL_LIKE_RECEPTOR_SIGNALING_PATHWAY	0.00498814050777	0.0646449197461
BIOCARTA_TH1TH2_PATHWAY	REACTOME_GENERATION_OF_SECOND_MESSENGER_MOLECULES	0.00499062438416	0.0646449197461
POSITIVE_REGULATION_OF_MULTICELLULAR_ORGANISMAL_PROCESS	KEGG_LEUKOCYTE_TRANSENDOTHELIAL_MIGRATION	0.00500050130845	0.0647236476712
REGULATION_OF_T_CELL_ACTIVATION	REACTOME_INTEGRIN_CELL_SURFACE_INTERACTIONS	0.00501117860147	0.0648211061181
REGULATION_OF_IMMUNE_SYSTEM_PROCESS	KEGG_NOD_LIKE_RECEPTOR_SIGNALING_PATHWAY	0.00502656768033	0.064979352317
LOCOMOTORY_BEHAVIOR	KEGG_T_CELL_RECEPTOR_SIGNALING_PATHWAY	0.00504434310522	0.0651682293386
PROTEIN_DOMAIN_SPECIFIC_BINDING	IMMUNOLOGICAL_SYNAPSE	0.00506435124182	0.0653856960018
KEGG_CYTOKINE_CYTOKINE_RECEPTOR_INTERACTION	REGULATION_OF_I_KAPPAB_KINASE_NF_KAPPAB_CASCADE	0.00506498629004	0.0653856960018
T_CELL_ACTIVATION	BIOCARTA_IL17_PATHWAY	0.00507584268027	0.0654519901783
NETPATH_T_CELL_RECEPTOR_PATHWAY_DOWN	BIOCARTA_TOB1_PATHWAY	0.00510909537046	0.06583955004
RESPONSE_TO_OTHER_ORGANISM	REACTOME_CELL_SURFACE_INTERACTIONS_AT_THE_VASCULAR_WALL	0.00511258224589	0.0658432809191
REACTOME_PHOSPHORYLATION_OF_CD3_AND_TCR_ZETA_CHAINS	LYMPHOCYTE_ACTIVATION	0.00511600614204	0.0658461965519
T_CELL_ACTIVATION	ST_T_CELL_SIGNAL_TRANSDUCTION	0.00512058669765	0.0658639861741
REACTOME_CLASS_A1_RHODOPSIN_LIKE_RECEPTORS	REACTOME_PLATELET_ACTIVATION	0.00514237171435	0.0661029093094
BASEMENT_MEMBRANE	KEGG_SMALL_CELL_LUNG_CANCER	0.00515835522711	0.0662670051103
KEGG_AUTOIMMUNE_THYROID_DISEASE	KEGG_T_CELL_RECEPTOR_SIGNALING_PATHWAY	0.005201931291	0.0667851440621
KEGG_GRAFT_VERSUS_HOST_DISEASE	KEGG_T_CELL_RECEPTOR_SIGNALING_PATHWAY	0.005201931291	0.0667851440621
NETPATH_IL_1_PATHWAY_DOWN	REACTOME_AXON_GUIDANCE	0.00521180585958	0.0668285915731
LEUKOCYTE_ACTIVATION	REACTOME_TCR_SIGNALING	0.00521510906066	0.0668293347145
REACTOME_COSTIMULATION_BY_THE_CD28_FAMILY	REACTOME_SIGNALING_BY_PDGF	0.00522069103223	0.0668592602156
ST_T_CELL_SIGNAL_TRANSDUCTION	REACTOME_TCR_SIGNALING	0.00522222853583	0.0668592602156
KEGG_ASTHMA	REACTOME_PD1_SIGNALING	0.00523184638245	0.066918889785
REACTOME_HEMOSTASIS	PROTEINACEOUS_EXTRACELLULAR_MATRIX	0.00523558957499	0.0669251993282
NETPATH_IL_2_PATHWAY_DOWN	KEGG_NATURAL_KILLER_CELL_MEDIATED_CYTOTOXICITY	0.00524452057037	0.0669977742591
NETPATH_IL_5_PATHWAY_UP	KEGG_T_CELL_RECEPTOR_SIGNALING_PATHWAY	0.00524762371717	0.0669977742591
NETPATH_T_CELL_RECEPTOR_PATHWAY	NETPATH_IL_5_PATHWAY_UP	0.00526765433167	0.0672099167609
REGULATION_OF_T_CELL_ACTIVATION	KEGG_ANTIGEN_PROCESSING_AND_PRESENTATION	0.00527192468023	0.0672227522848
CATION_HOMEOSTASIS	BIOCARTA_IL17_PATHWAY	0.00527466425999	0.0672227522848
CELLULAR_CATION_HOMEOSTASIS	BIOCARTA_IL17_PATHWAY	0.00527466425999	0.0672227522848
KEGG_HEMATOPOIETIC_CELL_LINEAGE	BIOCARTA_TCRA_PATHWAY	0.00527466425999	0.0672227522848
REACTOME_CELL_SURFACE_INTERACTIONS_AT_THE_VASCULAR_WALL	KEGG_LEUKOCYTE_TRANSENDOTHELIAL_MIGRATION	0.00529119018394	0.0673017167745
T_CELL_PROLIFERATION	KEGG_VIRAL_MYOCARDITIS	0.00531769113338	0.0675970453764
BIOCARTA_INFLAM_PATHWAY	NETPATH_IL_3_PATHWAY_UP	0.00532002467346	0.0675970453764
NETPATH_T_CELL_RECEPTOR_PATHWAY	REACTOME_SEMAPHORIN_INTERACTIONS	0.00532089724524	0.0675970453764
BIOCARTA_NO2IL12_PATHWAY	LYMPHOCYTE_ACTIVATION	0.00532192599113	0.0675970453764
ION_HOMEOSTASIS	BIOCARTA_TCYTOTOXIC_PATHWAY	0.00532908451608	0.0675970453764
NETPATH_B_CELL_RECEPTOR_PATHWAY_DOWN	BIOCARTA_TCYTOTOXIC_PATHWAY	0.00534671314192	0.0677568392194
RESPONSE_TO_VIRUS	KEGG_CELL_ADHESION_MOLECULES_CAMS	0.00534963311102	0.0677568392194
CHEMOKINE_ACTIVITY	BIOCARTA_NO2IL12_PATHWAY	0.00535390285698	0.067764549191
CHEMOKINE_RECEPTOR_BINDING	BIOCARTA_NO2IL12_PATHWAY	0.00535390285698	0.067764549191
G_PROTEIN_COUPLED_RECEPTOR_BINDING	BIOCARTA_NO2IL12_PATHWAY	0.00535390285698	0.067764549191
KEGG_CELL_ADHESION_MOLECULES_CAMS	LOCOMOTORY_BEHAVIOR	0.00535412404808	0.067764549191
POSITIVE_REGULATION_OF_MULTICELLULAR_ORGANISMAL_PROCESS	KEGG_TOLL_LIKE_RECEPTOR_SIGNALING_PATHWAY	0.00537755837934	0.067897032315
REACTOME_COLLAGEN_MEDIATED_ACTIVATION_CASCADE	POSITIVE_REGULATION_OF_T_CELL_PROLIFERATION	0.00538222381921	0.0679142984736
NETPATH_IL_4_PATHWAY_UP	KEGG_NOD_LIKE_RECEPTOR_SIGNALING_PATHWAY	0.00538472367596	0.0679142984736
POSITIVE_REGULATION_OF_LYMPHOCYTE_ACTIVATION	REACTOME_INTEGRIN_CELL_SURFACE_INTERACTIONS	0.00540465393565	0.0681138546492
REGULATION_OF_IMMUNE_SYSTEM_PROCESS	REACTOME_CELL_SURFACE_INTERACTIONS_AT_THE_VASCULAR_WALL	0.00541045750359	0.0681452913587
BIOCARTA_NO2IL12_PATHWAY	BIOCARTA_IL17_PATHWAY	0.00542566025252	0.0682950009659
BIOCARTA_NO2IL12_PATHWAY	BIOCARTA_TCRA_PATHWAY	0.00542566025252	0.0682950009659
REACTOME_G_ALPHA_I_SIGNALLING_EVENTS	NETPATH_T_CELL_RECEPTOR_PATHWAY	0.00543736520393	0.0683587677928
POSITIVE_REGULATION_OF_CELL_CYCLE	POSITIVE_REGULATION_OF_CELL_PROLIFERATION	0.00545818372291	0.0685786317303
KEGG_FOCAL_ADHESION	REGULATION_OF_T_CELL_ACTIVATION	0.00547412060612	0.0687369302694
CYTOKINE_ACTIVITY	BIOCARTA_TOB1_PATHWAY	0.00547476953101	0.0687369302694
REACTOME_PD1_SIGNALING	REACTOME_TCR_SIGNALING	0.00548932510167	0.0688438927032
NETPATH_B_CELL_RECEPTOR_PATHWAY	BIOCARTA_TCYTOTOXIC_PATHWAY	0.00549928843941	0.0689268696487
KEGG_ANTIGEN_PROCESSING_AND_PRESENTATION	NETPATH_T_CELL_RECEPTOR_PATHWAY	0.00550884000754	0.0690045877587
BIOCARTA_TCRA_PATHWAY	LYMPHOCYTE_ACTIVATION	0.00551756427006	0.0690718547194
BIOCARTA_TH1TH2_PATHWAY	REACTOME_DOWNSTREAM_TCR_SIGNALING	0.00553128518631	0.0692015527592
NETPATH_IL_4_PATHWAY_UP	BIOCARTA_IL17_PATHWAY	0.00558361859194	0.069813878363
NETPATH_IL_4_PATHWAY_UP	BIOCARTA_IL7_PATHWAY	0.00558361859194	0.069813878363
NETPATH_IL_4_PATHWAY_UP	BIOCARTA_LAIR_PATHWAY	0.00558361859194	0.069813878363
REACTOME_PHOSPHORYLATION_OF_CD3_AND_TCR_ZETA_CHAINS	REACTOME_SIGNALING_BY_PDGF	0.00560092736906	0.0699029680673
BIOCARTA_CTL_PATHWAY	ST_T_CELL_SIGNAL_TRANSDUCTION	0.00560547782165	0.0699173863
REACTOME_PEPTIDE_LIGAND_BINDING_RECEPTORS	ST_T_CELL_SIGNAL_TRANSDUCTION	0.00560547782165	0.0699173863
REACTOME_GENERATION_OF_SECOND_MESSENGER_MOLECULES	KEGG_AUTOIMMUNE_THYROID_DISEASE	0.00563656476968	0.0702200715681
REACTOME_GENERATION_OF_SECOND_MESSENGER_MOLECULES	KEGG_GRAFT_VERSUS_HOST_DISEASE	0.00563656476968	0.0702200715681
CHEMICAL_HOMEOSTASIS	KEGG_HEMATOPOIETIC_CELL_LINEAGE	0.00564031450305	0.0702200715681
IMMUNOLOGICAL_SYNAPSE	LEUKOCYTE_ACTIVATION	0.00564575784231	0.0702200715681
REGULATION_OF_PHOSPHORYLATION	NETPATH_B_CELL_RECEPTOR_PATHWAY_DOWN	0.00565166093148	0.0702381735437
NETPATH_KIT_RECEPTOR_PATHWAY_UP	LOCOMOTORY_BEHAVIOR	0.00568856019467	0.0706541134432
BIOCARTA_IL17_PATHWAY	CELL_ACTIVATION	0.00571122245718	0.0708928294519
REGULATION_OF_IMMUNE_SYSTEM_PROCESS	KEGG_LEUKOCYTE_TRANSENDOTHELIAL_MIGRATION	0.0057230900913	0.0709973459338
IMMUNE_RESPONSE	POSITIVE_REGULATION_OF_CELL_PROLIFERATION	0.00573296795893	0.0710770675366
KEGG_CELL_ADHESION_MOLECULES_CAMS	IMMUNE_RESPONSE	0.00575194638072	0.0712694535609
KEGG_PRIMARY_IMMUNODEFICIENCY	KEGG_ALLOGRAFT_REJECTION	0.00575679855024	0.071286682228
KEGG_PRIMARY_IMMUNODEFICIENCY	T_CELL_ACTIVATION	0.00575679855024	0.071286682228
PROTEINACEOUS_EXTRACELLULAR_MATRIX	REACTOME_COLLAGEN_MEDIATED_ACTIVATION_CASCADE	0.00576517022442	0.0713045948537
REGULATION_OF_RESPONSE_TO_STIMULUS	REACTOME_PD1_SIGNALING	0.00578972416203	0.0715652999212
T_CELL_PROLIFERATION	REACTOME_PHOSPHORYLATION_OF_CD3_AND_TCR_ZETA_CHAINS	0.00578972416203	0.0715652999212
NETPATH_NOTCH_PATHWAY_UP	KEGG_SMALL_CELL_LUNG_CANCER	0.00579241007961	0.0715652999212
NETPATH_IL_5_PATHWAY_UP	ST_T_CELL_SIGNAL_TRANSDUCTION	0.0058023128464	0.071591988284
EXTERNAL_SIDE_OF_PLASMA_MEMBRANE	POSITIVE_REGULATION_OF_LYMPHOCYTE_ACTIVATION	0.00583621402944	0.071967158987
REGULATION_OF_LYMPHOCYTE_ACTIVATION	REACTOME_INTEGRIN_CELL_SURFACE_INTERACTIONS	0.00583803266393	0.071967158987
KEGG_LEISHMANIA_INFECTION	NETPATH_T_CELL_RECEPTOR_PATHWAY	0.00586376210045	0.0722203665877
KEGG_LEISHMANIA_INFECTION	EXTERNAL_SIDE_OF_PLASMA_MEMBRANE	0.00589470022329	0.072558016556
KEGG_LEISHMANIA_INFECTION	REACTOME_COLLAGEN_MEDIATED_ACTIVATION_CASCADE	0.00589470022329	0.072558016556
T_CELL_ACTIVATION	REACTOME_INTEGRIN_CELL_SURFACE_INTERACTIONS	0.00592143092918	0.0728000161938
REACTOME_COSTIMULATION_BY_THE_CD28_FAMILY	IMMUNOLOGICAL_SYNAPSE	0.00592504322944	0.0728009637374
KEGG_CELL_ADHESION_MOLECULES_CAMS	KEGG_HEMATOPOIETIC_CELL_LINEAGE	0.00592908921682	0.0728072356839
BIOCARTA_CTL_PATHWAY	CELL_ACTIVATION	0.00597368085778	0.073311090527
BIOCARTA_TCYTOTOXIC_PATHWAY	KEGG_PRIMARY_IMMUNODEFICIENCY	0.00597710335339	0.073311090527
REACTOME_PLATELET_ACTIVATION	ION_HOMEOSTASIS	0.00598305686948	0.073338744115
BIOCARTA_TCYTOTOXIC_PATHWAY	KEGG_HEMATOPOIETIC_CELL_LINEAGE	0.005983576671	0.073338744115
REACTOME_TRANSLOCATION_OF_ZAP70_TO_IMMUNOLOGICAL_SYNAPSE	KEGG_HEMATOPOIETIC_CELL_LINEAGE	0.00601148081663	0.0735995389161
REGULATION_OF_IMMUNE_SYSTEM_PROCESS	KEGG_TOLL_LIKE_RECEPTOR_SIGNALING_PATHWAY	0.00601388965068	0.0735995389161
T_CELL_ACTIVATION	KEGG_ANTIGEN_PROCESSING_AND_PRESENTATION	0.00601675677573	0.0735995389161
BIOCARTA_CTL_PATHWAY	T_CELL_PROLIFERATION	0.00603968248499	0.0738131640436
DEFENSE_RESPONSE	BIOCARTA_IL17_PATHWAY	0.00605507622464	0.0739574049193
DEFENSE_RESPONSE	REACTOME_COLLAGEN_MEDIATED_ACTIVATION_CASCADE	0.00605507622464	0.0739574049193
BIOCARTA_TCRA_PATHWAY	REACTOME_SIGNALING_BY_PDGF	0.00609517596178	0.074358980202
BIOCARTA_TH1TH2_PATHWAY	KEGG_SYSTEMIC_LUPUS_ERYTHEMATOSUS	0.00609824334999	0.074358980202
KEGG_CYTOSOLIC_DNA_SENSING_PATHWAY	NETPATH_EGFR1_PATHWAY_UP	0.00610330892226	0.0743700832166
REACTOME_PD1_SIGNALING	LEUKOCYTE_ACTIVATION	0.00611644942414	0.0744861283213
REACTOME_PHOSPHORYLATION_OF_CD3_AND_TCR_ZETA_CHAINS	BIOCARTA_TCYTOTOXIC_PATHWAY	0.00612090681662	0.0744963558361
RESPONSE_TO_OTHER_ORGANISM	BIOCARTA_TCYTOTOXIC_PATHWAY	0.00612090681662	0.0744963558361
REACTOME_DOWNSTREAM_TCR_SIGNALING	EXTERNAL_SIDE_OF_PLASMA_MEMBRANE	0.0061248998069	0.0744963558361
NETPATH_B_CELL_RECEPTOR_PATHWAY_DOWN	NETPATH_KIT_RECEPTOR_PATHWAY_UP	0.00612545412267	0.0744963558361
POSITIVE_REGULATION_OF_LYMPHOCYTE_ACTIVATION	REACTOME_HEMOSTASIS	0.00614417943802	0.074603235358
EXTERNAL_SIDE_OF_PLASMA_MEMBRANE	REGULATION_OF_IMMUNE_SYSTEM_PROCESS	0.00616687267444	0.0748346546757
KEGG_CELL_ADHESION_MOLECULES_CAMS	LEUKOCYTE_ACTIVATION	0.00617066105127	0.0748365271077
IMMUNE_RESPONSE	KEGG_CHEMOKINE_SIGNALING_PATHWAY	0.00617627055518	0.0748604705961
POSITIVE_REGULATION_OF_IMMUNE_SYSTEM_PROCESS	REACTOME_GENERATION_OF_SECOND_MESSENGER_MOLECULES	0.00617636609826	0.0748604705961
BEHAVIOR	KEGG_T_CELL_RECEPTOR_SIGNALING_PATHWAY	0.00619238626806	0.0749675546256
IMMUNOLOGICAL_SYNAPSE	KEGG_TYPE_I_DIABETES_MELLITUS	0.00619784778129	0.0749895883432
IMMUNE_RESPONSE	BIOCARTA_TCYTOTOXIC_PATHWAY	0.00620541534007	0.0750370628879
KEGG_HEMATOPOIETIC_CELL_LINEAGE	REACTOME_DOWNSTREAM_TCR_SIGNALING	0.0062397183572	0.0754075822358
BIOCARTA_TOB1_PATHWAY	POSITIVE_REGULATION_OF_T_CELL_ACTIVATION	0.00625011191573	0.0754888883757
NETPATH_ID_PATHWAY_DOWN	REACTOME_HEMOSTASIS	0.00627122820081	0.075699532438
BIOCARTA_IL7_PATHWAY	RESPONSE_TO_VIRUS	0.00628542732185	0.075826482038
POSITIVE_REGULATION_OF_T_CELL_ACTIVATION	KEGG_TYPE_I_DIABETES_MELLITUS	0.00632002892677	0.0761992714807
POSITIVE_REGULATION_OF_T_CELL_ACTIVATION	REACTOME_PD1_SIGNALING	0.00632002892677	0.0761992714807
KEGG_LEISHMANIA_INFECTION	KEGG_HEMATOPOIETIC_CELL_LINEAGE	0.00635842110345	0.0765724946101
PROTEIN_DOMAIN_SPECIFIC_BINDING	POSITIVE_REGULATION_OF_MULTICELLULAR_ORGANISMAL_PROCESS	0.00639295344149	0.0769433607368
REACTOME_CHEMOKINE_RECEPTORS_BIND_CHEMOKINES	REACTOME_COSTIMULATION_BY_THE_CD28_FAMILY	0.00641407159872	0.0771524395049
COLLAGEN	KEGG_SMALL_CELL_LUNG_CANCER	0.00642296199931	0.0772142769713
ST_T_CELL_SIGNAL_TRANSDUCTION	KEGG_NATURAL_KILLER_CELL_MEDIATED_CYTOTOXICITY	0.00643094345942	0.0772651217385
BIOCARTA_TCRA_PATHWAY	BIOCARTA_TCYTOTOXIC_PATHWAY	0.00646283795584	0.0776030449123
KEGG_ECM_RECEPTOR_INTERACTION	BIOCARTA_TOB1_PATHWAY	0.00646283795584	0.0776030449123
BIOCARTA_NO2IL12_PATHWAY	CELLULAR_DEFENSE_RESPONSE	0.00646674175033	0.0776030449123
KEGG_CELL_ADHESION_MOLECULES_CAMS	NETPATH_B_CELL_RECEPTOR_PATHWAY	0.00646810636027	0.0776030449123
BIOCARTA_TOB1_PATHWAY	KEGG_ALLOGRAFT_REJECTION	0.00647331206837	0.0776030449123
BIOCARTA_TOB1_PATHWAY	KEGG_PRIMARY_IMMUNODEFICIENCY	0.00647331206837	0.0776030449123
BIOCARTA_TOB1_PATHWAY	T_CELL_ACTIVATION	0.00647331206837	0.0776030449123
EXTRACELLULAR_MATRIX	REACTOME_COLLAGEN_MEDIATED_ACTIVATION_CASCADE	0.00648306594368	0.0776030449123
NETPATH_B_CELL_RECEPTOR_PATHWAY_DOWN	BIOCARTA_GRANULOCYTES_PATHWAY	0.00648721866611	0.0776030449123
KEGG_CELL_ADHESION_MOLECULES_CAMS	BIOCARTA_TCYTOTOXIC_PATHWAY	0.00653546205332	0.0780654118701
KEGG_CELL_ADHESION_MOLECULES_CAMS	CHEMOKINE_ACTIVITY	0.00653546205332	0.0780654118701
KEGG_CELL_ADHESION_MOLECULES_CAMS	CHEMOKINE_RECEPTOR_BINDING	0.00653546205332	0.0780654118701
KEGG_CELL_ADHESION_MOLECULES_CAMS	G_PROTEIN_COUPLED_RECEPTOR_BINDING	0.00653546205332	0.0780654118701
NETPATH_IL_6_PATHWAY_UP	BIOCARTA_CTLA4_PATHWAY	0.00655789635417	0.0781520599661
NETPATH_IL_3_PATHWAY_UP	KEGG_NATURAL_KILLER_CELL_MEDIATED_CYTOTOXICITY	0.00656669822755	0.0782116926547
REACTOME_PHOSPHORYLATION_OF_CD3_AND_TCR_ZETA_CHAINS	LEUKOCYTE_ACTIVATION	0.00658143915862	0.0783419517881
REACTOME_HEMOSTASIS	NETPATH_B_CELL_RECEPTOR_PATHWAY	0.00658498138536	0.0783419517881
BIOCARTA_NO2IL12_PATHWAY	CYTOKINE_ACTIVITY	0.00658992724082	0.0783524085856
BIOCARTA_NO2IL12_PATHWAY	LEUKOCYTE_ACTIVATION	0.00658992724082	0.0783524085856
POSITIVE_REGULATION_OF_CELL_PROLIFERATION	BIOCARTA_TCYTOTOXIC_PATHWAY	0.0066169650866	0.0785831384247
POSITIVE_REGULATION_OF_CELL_PROLIFERATION	BIOCARTA_TOB1_PATHWAY	0.0066169650866	0.0785831384247
RESPONSE_TO_OTHER_ORGANISM	CHEMICAL_HOMEOSTASIS	0.0066229141884	0.0785831384247
REGULATION_OF_RESPONSE_TO_STIMULUS	REACTOME_COSTIMULATION_BY_THE_CD28_FAMILY	0.0066257634959	0.0785831384247
KEGG_SMALL_CELL_LUNG_CANCER	REGULATION_OF_I_KAPPAB_KINASE_NF_KAPPAB_CASCADE	0.00665668924391	0.0788729583428
REACTOME_COLLAGEN_MEDIATED_ACTIVATION_CASCADE	POSITIVE_REGULATION_OF_LYMPHOCYTE_ACTIVATION	0.00666730223539	0.0789532805827
REGULATION_OF_T_CELL_ACTIVATION	KEGG_TYPE_I_DIABETES_MELLITUS	0.00666869666461	0.0789532805827
REGULATION_OF_T_CELL_ACTIVATION	REACTOME_PD1_SIGNALING	0.00666869666461	0.0789532805827
IMMUNE_RESPONSE	REACTOME_PD1_SIGNALING	0.0066752962492	0.0789532805827
KEGG_ANTIGEN_PROCESSING_AND_PRESENTATION	REGULATION_OF_LYMPHOCYTE_ACTIVATION	0.00670108717088	0.0791712496328
POSITIVE_REGULATION_OF_LYMPHOCYTE_ACTIVATION	REACTOME_CELL_SURFACE_INTERACTIONS_AT_THE_VASCULAR_WALL	0.0067066474579	0.0791915086586
RESPONSE_TO_VIRUS	POSITIVE_REGULATION_OF_MULTICELLULAR_ORGANISMAL_PROCESS	0.00671307107417	0.0792219327395
LEUKOCYTE_ACTIVATION	BIOCARTA_CTLA4_PATHWAY	0.00671871493567	0.0792431252407
IMMUNE_RESPONSE	KEGG_AUTOIMMUNE_THYROID_DISEASE	0.00675376685577	0.079610944969
IMMUNE_RESPONSE	KEGG_GRAFT_VERSUS_HOST_DISEASE	0.00675376685577	0.079610944969
BIOCARTA_GRANULOCYTES_PATHWAY	POSITIVE_REGULATION_OF_IMMUNE_SYSTEM_PROCESS	0.00675633444415	0.079610944969
BIOCARTA_GRANULOCYTES_PATHWAY	REACTOME_PD1_SIGNALING	0.00675633444415	0.079610944969
REACTOME_PD1_SIGNALING	KEGG_CYTOKINE_CYTOKINE_RECEPTOR_INTERACTION	0.00676156934142	0.079610944969
T_CELL_PROLIFERATION	KEGG_CELL_ADHESION_MOLECULES_CAMS	0.00678115996162	0.0797057232247
NETPATH_IL_1_PATHWAY_DOWN	REACTOME_INTEGRIN_CELL_SURFACE_INTERACTIONS	0.00678928160983	0.0797556624023
POSITIVE_REGULATION_OF_MULTICELLULAR_ORGANISMAL_PROCESS	REACTOME_GENERATION_OF_SECOND_MESSENGER_MOLECULES	0.00679803495501	0.0798129611337
KEGG_RIG_I_LIKE_RECEPTOR_SIGNALING_PATHWAY	KEGG_TOLL_LIKE_RECEPTOR_SIGNALING_PATHWAY	0.00682031293468	0.0800288913184
POSITIVE_REGULATION_OF_CELL_PROLIFERATION	REACTOME_GENERATION_OF_SECOND_MESSENGER_MOLECULES	0.00682471265374	0.0800349132565
REACTOME_SEMAPHORIN_INTERACTIONS	NETPATH_B_CELL_RECEPTOR_PATHWAY_DOWN	0.0068527397445	0.0803178540458
REACTOME_TRANSLOCATION_OF_ZAP70_TO_IMMUNOLOGICAL_SYNAPSE	IMMUNOLOGICAL_SYNAPSE	0.00688680438689	0.0806711960974
REACTOME_TRANSLOCATION_OF_ZAP70_TO_IMMUNOLOGICAL_SYNAPSE	POSITIVE_REGULATION_OF_T_CELL_PROLIFERATION	0.00688680438689	0.0806711960974
REACTOME_SEMAPHORIN_INTERACTIONS	LEUKOCYTE_ACTIVATION	0.00690072259008	0.080742375169
REACTOME_PHOSPHORYLATION_OF_CD3_AND_TCR_ZETA_CHAINS	KEGG_VIRAL_MYOCARDITIS	0.00690308562588	0.080742375169
RESPONSE_TO_OTHER_ORGANISM	KEGG_VIRAL_MYOCARDITIS	0.00690308562588	0.080742375169
REGULATION_OF_LYMPHOCYTE_ACTIVATION	REACTOME_HEMOSTASIS	0.00690812933427	0.080742375169
NETPATH_T_CELL_RECEPTOR_PATHWAY	KEGG_LEUKOCYTE_TRANSENDOTHELIAL_MIGRATION	0.00692386271342	0.0808294245224
POSITIVE_REGULATION_OF_CELL_PROLIFERATION	KEGG_SMALL_CELL_LUNG_CANCER	0.00694352104076	0.0810129908172
CELL_ACTIVATION	REACTOME_TCR_SIGNALING	0.0069523460535	0.081070023941
REACTOME_COSTIMULATION_BY_THE_CD28_FAMILY	KEGG_VIRAL_MYOCARDITIS	0.00695389699547	0.081070023941
KEGG_SMALL_CELL_LUNG_CANCER	REACTOME_FORMATION_OF_PLATELET_PLUG	0.00701973429951	0.0817632287499
REACTOME_PHOSPHORYLATION_OF_CD3_AND_TCR_ZETA_CHAINS	KEGG_TYPE_I_DIABETES_MELLITUS	0.00707570320688	0.0823685450194
REACTOME_PHOSPHORYLATION_OF_CD3_AND_TCR_ZETA_CHAINS	POSITIVE_REGULATION_OF_IMMUNE_SYSTEM_PROCESS	0.00707570320688	0.0823685450194
RESPONSE_TO_OTHER_ORGANISM	POSITIVE_REGULATION_OF_IMMUNE_SYSTEM_PROCESS	0.00707570320688	0.0823685450194
BIOCARTA_TCRA_PATHWAY	LEUKOCYTE_ACTIVATION	0.00709024888792	0.0823981350728
REACTOME_DOWNSTREAM_TCR_SIGNALING	REGULATION_OF_T_CELL_ACTIVATION	0.00709483525405	0.0824049308441
REGULATION_OF_I_KAPPAB_KINASE_NF_KAPPAB_CASCADE	NETPATH_IL_5_PATHWAY_UP	0.00712416892634	0.0826989913755
CYTOKINE_ACTIVITY	NETPATH_B_CELL_RECEPTOR_PATHWAY	0.0071304583264	0.0827253680651
KEGG_CELL_ADHESION_MOLECULES_CAMS	REACTOME_TRANSLOCATION_OF_ZAP70_TO_IMMUNOLOGICAL_SYNAPSE	0.00714912792476	0.0828952654024
KEGG_CELL_ADHESION_MOLECULES_CAMS	REGULATION_OF_LYMPHOCYTE_ACTIVATION	0.00714912792476	0.0828952654024
NETPATH_IL_6_PATHWAY_UP	REACTOME_PLATELET_ADHESION_TO_EXPOSED_COLLAGEN	0.00716519438484	0.0829881034685
BIOCARTA_CTL_PATHWAY	KEGG_TYPE_I_DIABETES_MELLITUS	0.00719462686789	0.0832821535078
REACTOME_PEPTIDE_LIGAND_BINDING_RECEPTORS	REACTOME_PD1_SIGNALING	0.00719462686789	0.0832821535078
CHEMICAL_HOMEOSTASIS	BIOCARTA_CTLA4_PATHWAY	0.00720147494943	0.0832821535078
RESPONSE_TO_VIRUS	IMMUNOLOGICAL_SYNAPSE	0.00721585448237	0.0833872566529
NETPATH_NOTCH_PATHWAY_UP	REACTOME_CELL_SURFACE_INTERACTIONS_AT_THE_VASCULAR_WALL	0.0072353695064	0.0835658801151
REGULATION_OF_LYMPHOCYTE_ACTIVATION	REACTOME_CELL_SURFACE_INTERACTIONS_AT_THE_VASCULAR_WALL	0.0072353695064	0.0835658801151
IMMUNE_RESPONSE	KEGG_TOLL_LIKE_RECEPTOR_SIGNALING_PATHWAY	0.00726927777302	0.083863438196
REACTOME_GENERATION_OF_SECOND_MESSENGER_MOLECULES	REGULATION_OF_IMMUNE_SYSTEM_PROCESS	0.00727254299962	0.083863438196
REACTOME_CELL_SURFACE_INTERACTIONS_AT_THE_VASCULAR_WALL	REGULATION_OF_RESPONSE_TO_STIMULUS	0.00727335353419	0.083863438196
BIOCARTA_TH1TH2_PATHWAY	REACTOME_COSTIMULATION_BY_THE_CD28_FAMILY	0.00731021213673	0.084194182624
ION_HOMEOSTASIS	BIOCARTA_IL17_PATHWAY	0.00731726210034	0.0842282719018
T_CELL_ACTIVATION	KEGG_TYPE_I_DIABETES_MELLITUS	0.0074090776837	0.0852375065589
PROTEINACEOUS_EXTRACELLULAR_MATRIX	KEGG_HEMATOPOIETIC_CELL_LINEAGE	0.00742038104596	0.0853198810047
DEFENSE_RESPONSE	REACTOME_SIGNALING_BY_PDGF	0.00746336265082	0.0857661981408
REGULATION_OF_IMMUNE_SYSTEM_PROCESS	REACTOME_GENERATION_OF_SECOND_MESSENGER_MOLECULES	0.00746781193176	0.085769465204
POSITIVE_REGULATION_OF_LYMPHOCYTE_ACTIVATION	REACTOME_COSTIMULATION_BY_THE_CD28_FAMILY	0.00749486614426	0.0860322065266
NETPATH_IL_2_PATHWAY_DOWN	NETPATH_KIT_RECEPTOR_PATHWAY_UP	0.0075454911777	0.0865650695389
BIOCARTA_TCRA_PATHWAY	POSITIVE_REGULATION_OF_IMMUNE_SYSTEM_PROCESS	0.00754655159514	0.0865650695389
BIOCARTA_TCRA_PATHWAY	REACTOME_PD1_SIGNALING	0.00754655159514	0.0865650695389
RESPONSE_TO_BIOTIC_STIMULUS	BIOCARTA_TCYTOTOXIC_PATHWAY	0.00756692990584	0.0866661777258
REACTOME_GENERATION_OF_SECOND_MESSENGER_MOLECULES	KEGG_HEMATOPOIETIC_CELL_LINEAGE	0.00757090082253	0.0866661777258
REACTOME_COSTIMULATION_BY_THE_CD28_FAMILY	KEGG_ANTIGEN_PROCESSING_AND_PRESENTATION	0.007595924442	0.0869015955745
REACTOME_PEPTIDE_LIGAND_BINDING_RECEPTORS	CARBOXYPEPTIDASE_ACTIVITY	0.00760487083222	0.0869556385607
RESPONSE_TO_BIOTIC_STIMULUS	REACTOME_CELL_SURFACE_INTERACTIONS_AT_THE_VASCULAR_WALL	0.00761206198812	0.0869895629974
EXTERNAL_SIDE_OF_PLASMA_MEMBRANE	REACTOME_HEMOSTASIS	0.00762975943217	0.08714344758
POSITIVE_REGULATION_OF_IMMUNE_SYSTEM_PROCESS	BIOCARTA_THELPER_PATHWAY	0.00770935300642	0.0880037175506
NETPATH_IL_2_PATHWAY_DOWN	REACTOME_SIGNALING_BY_PDGF	0.00771161352655	0.0880037175506
NETPATH_IL_4_PATHWAY_UP	BIOCARTA_TOB1_PATHWAY	0.00773799166365	0.088232814136
REACTOME_IMMUNOREGULATORY_INTERACTIONS_BETWEEN_A_LYMPHOID_AND_A_NON_LYMPHOID_CELL	REGULATION_OF_IMMUNE_SYSTEM_PROCESS	0.00773936838452	0.088232814136
KEGG_ALLOGRAFT_REJECTION	KEGG_T_CELL_RECEPTOR_SIGNALING_PATHWAY	0.00775614438749	0.0883419697852
IMMUNOLOGICAL_SYNAPSE	KEGG_LEUKOCYTE_TRANSENDOTHELIAL_MIGRATION	0.00775891177083	0.0883419697852
CATION_HOMEOSTASIS	REACTOME_CHEMOKINE_RECEPTORS_BIND_CHEMOKINES	0.00780150190832	0.0887604026508
CELLULAR_CATION_HOMEOSTASIS	REACTOME_CHEMOKINE_RECEPTORS_BIND_CHEMOKINES	0.00780150190832	0.0887604026508
BIOCARTA_TCYTOTOXIC_PATHWAY	ST_T_CELL_SIGNAL_TRANSDUCTION	0.00781429453253	0.0888078186029
REACTOME_SEMAPHORIN_INTERACTIONS	T_CELL_ACTIVATION	0.00782052152355	0.0888295641117
COLLAGEN	KEGG_LEUKOCYTE_TRANSENDOTHELIAL_MIGRATION	0.00782404334358	0.0888295641117
NETPATH_IL_4_PATHWAY_UP	LEUKOCYTE_ACTIVATION	0.00783045364644	0.0888443702155
NETPATH_IL_4_PATHWAY_UP	REACTOME_SEMAPHORIN_INTERACTIONS	0.00783045364644	0.0888443702155
KEGG_LEISHMANIA_INFECTION	NETPATH_KIT_RECEPTOR_PATHWAY_UP	0.00784785945105	0.0889438468219
REGULATION_OF_RESPONSE_TO_STIMULUS	KEGG_HEMATOPOIETIC_CELL_LINEAGE	0.00788555332886	0.0893218920249
NETPATH_IL_7_PATHWAY_DOWN	PROTEINACEOUS_EXTRACELLULAR_MATRIX	0.00789998255096	0.0894361411061
REACTOME_NCAM1_INTERACTIONS	KEGG_HEMATOPOIETIC_CELL_LINEAGE	0.00789998255096	0.0894361411061
REGULATION_OF_LYMPHOCYTE_ACTIVATION	REACTOME_COSTIMULATION_BY_THE_CD28_FAMILY	0.00793024275727	0.0896801148273
BIOCARTA_NO2IL12_PATHWAY	REACTOME_CELL_SURFACE_INTERACTIONS_AT_THE_VASCULAR_WALL	0.00794899337493	0.0898428213885
NETPATH_T_CELL_RECEPTOR_PATHWAY	KEGG_VIRAL_MYOCARDITIS	0.0079641314605	0.0899645415064
CELL_ACTIVATION	BIOCARTA_CTLA4_PATHWAY	0.00797295328436	0.0900148174259
REACTOME_HEMOSTASIS	EXTRACELLULAR_MATRIX	0.0080159196598	0.0904503197558
REACTOME_COSTIMULATION_BY_THE_CD28_FAMILY	LYMPHOCYTE_ACTIVATION	0.00804499563607	0.0907286939395
BIOCARTA_NO2IL12_PATHWAY	CATION_HOMEOSTASIS	0.00805720878828	0.0908166943498
BIOCARTA_NO2IL12_PATHWAY	CELLULAR_CATION_HOMEOSTASIS	0.00805720878828	0.0908166943498
BIOCARTA_NO2IL12_PATHWAY	REACTOME_COSTIMULATION_BY_THE_CD28_FAMILY	0.00805720878828	0.0908166943498
BIOCARTA_GRANULOCYTES_PATHWAY	POSITIVE_REGULATION_OF_MULTICELLULAR_ORGANISMAL_PROCESS	0.00806739516486	0.0908166943498
IMMUNOLOGICAL_SYNAPSE	REGULATION_OF_T_CELL_ACTIVATION	0.008088548188	0.0909707661581
REACTOME_GENERATION_OF_SECOND_MESSENGER_MOLECULES	KEGG_ALLOGRAFT_REJECTION	0.0080964720517	0.0910101795637
REACTOME_GENERATION_OF_SECOND_MESSENGER_MOLECULES	KEGG_PRIMARY_IMMUNODEFICIENCY	0.0080964720517	0.0910101795637
REACTOME_GENERATION_OF_SECOND_MESSENGER_MOLECULES	T_CELL_ACTIVATION	0.0080964720517	0.0910101795637
REACTOME_PLATELET_ACTIVATION	REGULATION_OF_T_CELL_ACTIVATION	0.00812880582772	0.0912242498148
KEGG_INTESTINAL_IMMUNE_NETWORK_FOR_IGA_PRODUCTION	KEGG_ECM_RECEPTOR_INTERACTION	0.00813115493654	0.0912242498148
NETPATH_T_CELL_RECEPTOR_PATHWAY	NETPATH_IL_1_PATHWAY_DOWN	0.0081314122807	0.0912242498148
KEGG_ALLOGRAFT_REJECTION	POSITIVE_REGULATION_OF_T_CELL_PROLIFERATION	0.00817421764348	0.09158414795
NETPATH_IL_5_PATHWAY_UP	BIOCARTA_GRANULOCYTES_PATHWAY	0.00817565739721	0.09158414795
KEGG_CYTOKINE_CYTOKINE_RECEPTOR_INTERACTION	KEGG_ECM_RECEPTOR_INTERACTION	0.00820308694198	0.0918077007588
KEGG_ANTIGEN_PROCESSING_AND_PRESENTATION	ST_T_CELL_SIGNAL_TRANSDUCTION	0.00821378932481	0.0918775467495
BIOCARTA_IL7_PATHWAY	REGULATION_OF_IMMUNE_SYSTEM_PROCESS	0.0082280457075	0.091987049541
POSITIVE_REGULATION_OF_MULTICELLULAR_ORGANISMAL_PROCESS	BIOCARTA_THELPER_PATHWAY	0.00824312382832	0.0921056152993
CELLULAR_DEFENSE_RESPONSE	REACTOME_PLATELET_ADHESION_TO_EXPOSED_COLLAGEN	0.00829109492082	0.0925913870415
REACTOME_IMMUNOREGULATORY_INTERACTIONS_BETWEEN_A_LYMPHOID_AND_A_NON_LYMPHOID_CELL	REACTOME_PLATELET_ADHESION_TO_EXPOSED_COLLAGEN	0.00829109492082	0.0925913870415
CELLULAR_DEFENSE_RESPONSE	KEGG_ANTIGEN_PROCESSING_AND_PRESENTATION	0.00831641929114	0.0927735766319
BIOCARTA_NO2IL12_PATHWAY	BIOCARTA_CTL_PATHWAY	0.00832923060921	0.092866186213
BIOCARTA_GRANULOCYTES_PATHWAY	REACTOME_IMMUNOREGULATORY_INTERACTIONS_BETWEEN_A_LYMPHOID_AND_A_NON_LYMPHOID_CELL	0.00834559788452	0.0929983210151
CATION_HOMEOSTASIS	KEGG_TOLL_LIKE_RECEPTOR_SIGNALING_PATHWAY	0.00835647133984	0.093069126177
CELLULAR_CATION_HOMEOSTASIS	KEGG_TOLL_LIKE_RECEPTOR_SIGNALING_PATHWAY	0.00835647133984	0.093069126177
NETPATH_IL_4_PATHWAY_DOWN	REACTOME_CELL_SURFACE_INTERACTIONS_AT_THE_VASCULAR_WALL	0.00839327253543	0.0933779909898
NETPATH_IL_4_PATHWAY_UP	REGULATION_OF_IMMUNE_SYSTEM_PROCESS	0.00840729561371	0.0934834981496
KEGG_HEMATOPOIETIC_CELL_LINEAGE	LYMPHOCYTE_ACTIVATION	0.00844378223516	0.0938385361946
BIOCARTA_NO2IL12_PATHWAY	ST_T_CELL_SIGNAL_TRANSDUCTION	0.00844595989919	0.0938385361946
BIOCARTA_THELPER_PATHWAY	ST_T_CELL_SIGNAL_TRANSDUCTION	0.00844595989919	0.0938385361946
LOCOMOTORY_BEHAVIOR	REACTOME_INTEGRIN_CELL_SURFACE_INTERACTIONS	0.00844673861968	0.0938385361946
KEGG_VIRAL_MYOCARDITIS	ST_T_CELL_SIGNAL_TRANSDUCTION	0.00844699573512	0.0938385361946
BIOCARTA_TOB1_PATHWAY	KEGG_CHEMOKINE_SIGNALING_PATHWAY	0.00848957244892	0.0940935228421
KEGG_CHEMOKINE_SIGNALING_PATHWAY	REACTOME_CELL_SURFACE_INTERACTIONS_AT_THE_VASCULAR_WALL	0.00850770162545	0.0942437329601
KEGG_T_CELL_RECEPTOR_SIGNALING_PATHWAY	NETPATH_IL_3_PATHWAY_UP	0.00851358892889	0.0942582455982
KEGG_CYTOKINE_CYTOKINE_RECEPTOR_INTERACTION	REGULATION_OF_LYMPHOCYTE_ACTIVATION	0.00853815934227	0.0944794816418
KEGG_CYTOKINE_CYTOKINE_RECEPTOR_INTERACTION	T_CELL_ACTIVATION	0.00853815934227	0.0944794816418
CELLULAR_DEFENSE_RESPONSE	REACTOME_TRANSLOCATION_OF_ZAP70_TO_IMMUNOLOGICAL_SYNAPSE	0.00854403384173	0.0944794816418
REACTOME_IMMUNOREGULATORY_INTERACTIONS_BETWEEN_A_LYMPHOID_AND_A_NON_LYMPHOID_CELL	KEGG_PRIMARY_IMMUNODEFICIENCY	0.00854403384173	0.0944794816418
REACTOME_IMMUNOREGULATORY_INTERACTIONS_BETWEEN_A_LYMPHOID_AND_A_NON_LYMPHOID_CELL	REGULATION_OF_LYMPHOCYTE_ACTIVATION	0.00854403384173	0.0944794816418
REACTOME_PD1_SIGNALING	KEGG_AUTOIMMUNE_THYROID_DISEASE	0.00855709005767	0.0944794816418
REACTOME_PD1_SIGNALING	KEGG_GRAFT_VERSUS_HOST_DISEASE	0.00855709005767	0.0944794816418
REACTOME_CELL_SURFACE_INTERACTIONS_AT_THE_VASCULAR_WALL	KEGG_CHEMOKINE_SIGNALING_PATHWAY	0.00856101303113	0.0944794816418
PROTEIN_DOMAIN_SPECIFIC_BINDING	LEUKOCYTE_ACTIVATION	0.00856175146375	0.0944794816418
BIOCARTA_TH1TH2_PATHWAY	KEGG_ANTIGEN_PROCESSING_AND_PRESENTATION	0.00862485960623	0.0949795368295
KEGG_CELL_ADHESION_MOLECULES_CAMS	BIOCARTA_IL17_PATHWAY	0.00866275186645	0.0953458306712
KEGG_CELL_ADHESION_MOLECULES_CAMS	REACTOME_COLLAGEN_MEDIATED_ACTIVATION_CASCADE	0.00866275186645	0.0953458306712
KEGG_T_CELL_RECEPTOR_SIGNALING_PATHWAY	EXTERNAL_SIDE_OF_PLASMA_MEMBRANE	0.0086649741442	0.0953458306712
REACTOME_PEPTIDE_LIGAND_BINDING_RECEPTORS	BIOCARTA_CTLA4_PATHWAY	0.00873416798307	0.0959779729324
NETPATH_IL_4_PATHWAY_UP	POSITIVE_REGULATION_OF_IMMUNE_SYSTEM_PROCESS	0.00874487352347	0.0960443629167
NETPATH_IL_4_PATHWAY_UP	REACTOME_PD1_SIGNALING	0.00874487352347	0.0960443629167
RESPONSE_TO_VIRUS	KEGG_ANTIGEN_PROCESSING_AND_PRESENTATION	0.00876233829022	0.0961336347419
REGULATION_OF_IMMUNE_SYSTEM_PROCESS	BIOCARTA_THELPER_PATHWAY	0.00880356495935	0.0965345118253
KEGG_PRIMARY_IMMUNODEFICIENCY	NETPATH_B_CELL_RECEPTOR_PATHWAY_DOWN	0.00881252336596	0.0965813164849
REACTOME_PD1_SIGNALING	KEGG_VIRAL_MYOCARDITIS	0.0088283094208	0.0967028595226
REACTOME_COLLAGEN_MEDIATED_ACTIVATION_CASCADE	KEGG_ECM_RECEPTOR_INTERACTION	0.00883895587755	0.0967680055217
NETPATH_IL_4_PATHWAY_UP	KEGG_CELL_ADHESION_MOLECULES_CAMS	0.00883926824346	0.0967680055217
NETPATH_EGFR1_PATHWAY_UP	KEGG_ECM_RECEPTOR_INTERACTION	0.00884939296567	0.0967793676803
NETPATH_IL_7_PATHWAY_DOWN	EXTRACELLULAR_MATRIX	0.00886655921928	0.0969156337594
REGULATION_OF_ANATOMICAL_STRUCTURE_MORPHOGENESIS	REACTOME_SEMAPHORIN_INTERACTIONS	0.00886655921929	0.0969156337594
NETPATH_IL_5_PATHWAY_UP	REACTOME_HEMOSTASIS	0.0089107666439	0.0972955554071
REACTOME_G_ALPHA_I_SIGNALLING_EVENTS	REACTOME_CELL_SURFACE_INTERACTIONS_AT_THE_VASCULAR_WALL	0.00894688507492	0.097638158107
KEGG_VIRAL_MYOCARDITIS	KEGG_LEUKOCYTE_TRANSENDOTHELIAL_MIGRATION	0.008955081246	0.0976758411541
IMMUNOLOGICAL_SYNAPSE	CELL_ACTIVATION	0.00895530527669	0.0976758411541
REACTOME_COLLAGEN_MEDIATED_ACTIVATION_CASCADE	BIOCARTA_LAIR_PATHWAY	0.00895904012991	0.0976758411541
REACTOME_COLLAGEN_MEDIATED_ACTIVATION_CASCADE	BIOCARTA_TCRA_PATHWAY	0.00895904012991	0.0976758411541
REACTOME_INTEGRIN_CELL_SURFACE_INTERACTIONS	REGULATION_OF_IMMUNE_SYSTEM_PROCESS	0.00896167109505	0.0976758411541
BIOCARTA_TCRA_PATHWAY	REACTOME_COSTIMULATION_BY_THE_CD28_FAMILY	0.0089655577508	0.0976758411541
NETPATH_IL_4_PATHWAY_UP	KEGG_LEISHMANIA_INFECTION	0.00897273765949	0.0976758411541
REACTOME_AXON_GUIDANCE	REACTOME_CELL_SURFACE_INTERACTIONS_AT_THE_VASCULAR_WALL	0.00898525970911	0.0976758411541
REACTOME_PHOSPHORYLATION_OF_CD3_AND_TCR_ZETA_CHAINS	IMMUNOLOGICAL_SYNAPSE	0.00900706000896	0.0978282630615
RESPONSE_TO_OTHER_ORGANISM	IMMUNOLOGICAL_SYNAPSE	0.00900706000896	0.0978282630615
BIOCARTA_IL7_PATHWAY	KEGG_PRIMARY_IMMUNODEFICIENCY	0.00900904106641	0.0978282630615
BIOCARTA_IL7_PATHWAY	T_CELL_ACTIVATION	0.00900904106641	0.0978282630615
ST_T_CELL_SIGNAL_TRANSDUCTION	NETPATH_KIT_RECEPTOR_PATHWAY_UP	0.00901230912585	0.0978282630615
REACTOME_PHOSPHORYLATION_OF_CD3_AND_TCR_ZETA_CHAINS	REGULATION_OF_T_CELL_ACTIVATION	0.00902466874374	0.0978282630615
EXTRACELLULAR_MATRIX_STRUCTURAL_CONSTITUENT	REACTOME_CELL_SURFACE_INTERACTIONS_AT_THE_VASCULAR_WALL	0.00905701421654	0.098060511967
REACTOME_PLATELET_ACTIVATION	CHEMICAL_HOMEOSTASIS	0.00906093851738	0.098060511967
REACTOME_PLATELET_ACTIVATION	KEGG_ECM_RECEPTOR_INTERACTION	0.00906093851738	0.098060511967
BIOCARTA_NO2IL12_PATHWAY	POSITIVE_REGULATION_OF_CELL_PROLIFERATION	0.00907809175706	0.0981339336237
REACTOME_TRANSLOCATION_OF_ZAP70_TO_IMMUNOLOGICAL_SYNAPSE	POSITIVE_REGULATION_OF_LYMPHOCYTE_ACTIVATION	0.00908979405192	0.0982088819051
RESPONSE_TO_BIOTIC_STIMULUS	POSITIVE_REGULATION_OF_IMMUNE_SYSTEM_PROCESS	0.00909343314803	0.0982088819051
EXTRACELLULAR_MATRIX	KEGG_HEMATOPOIETIC_CELL_LINEAGE	0.00909528120515	0.0982088819051
CYTOKINE_ACTIVITY	KEGG_CHEMOKINE_SIGNALING_PATHWAY	0.00910322952028	0.0982088819051
POSITIVE_REGULATION_OF_CELL_PROLIFERATION	REACTOME_COSTIMULATION_BY_THE_CD28_FAMILY	0.00913415260113	0.0984814683325
LEUKOCYTE_ACTIVATION	KEGG_FOCAL_ADHESION	0.00914501039017	0.0985469382338
KEGG_SMALL_CELL_LUNG_CANCER	KEGG_TOLL_LIKE_RECEPTOR_SIGNALING_PATHWAY	0.00919007565558	0.0989807677695
REGULATION_OF_ANATOMICAL_STRUCTURE_MORPHOGENESIS	REACTOME_HEMOSTASIS	0.00921110703078	0.0991554245085
KEGG_LYSOSOME	NETPATH_NOTCH_PATHWAY_UP	0.00922945078602	0.0993009822552
KEGG_CHEMOKINE_SIGNALING_PATHWAY	PROTEIN_DOMAIN_SPECIFIC_BINDING	0.00923196491961	0.0993009822552
REACTOME_SEMAPHORIN_INTERACTIONS	BIOCARTA_IL7_PATHWAY	0.00924600118961	0.0993752100718
BIOCARTA_CTLA4_PATHWAY	T_CELL_ACTIVATION	0.00930396368011	0.0999460219429
PROTEIN_DOMAIN_SPECIFIC_BINDING	KEGG_PRIMARY_IMMUNODEFICIENCY	0.00930396368011	0.0999460219429
PROTEIN_DOMAIN_SPECIFIC_BINDING	T_CELL_ACTIVATION	0.00930396368011	0.0999460219429
POSITIVE_REGULATION_OF_CELL_CYCLE	PROTEINACEOUS_EXTRACELLULAR_MATRIX	0.00930816308838	0.0999460219429
NETPATH_T_CELL_RECEPTOR_PATHWAY	EXTERNAL_SIDE_OF_PLASMA_MEMBRANE	0.0093196663438	0.0999460219429
REACTOME_SIGNALING_BY_PDGF	BIOCARTA_IL7_PATHWAY	0.0093196663438	0.0999460219429
NETPATH_T_CELL_RECEPTOR_PATHWAY	KEGG_NATURAL_KILLER_CELL_MEDIATED_CYTOTOXICITY	0.00932788391594	0.0999460219429
NETPATH_B_CELL_RECEPTOR_PATHWAY	KEGG_NOD_LIKE_RECEPTOR_SIGNALING_PATHWAY	0.00933121396622	0.0999460219429
REACTOME_SIGNALING_BY_PDGF	NETPATH_IL_3_PATHWAY_UP	0.00934567809206	0.0999769085453
NETPATH_B_CELL_RECEPTOR_PATHWAY_DOWN	KEGG_TOLL_LIKE_RECEPTOR_SIGNALING_PATHWAY	0.00934649332481	0.0999769085453
REACTOME_PHOSPHORYLATION_OF_CD3_AND_TCR_ZETA_CHAINS	POSITIVE_REGULATION_OF_MULTICELLULAR_ORGANISMAL_PROCESS	0.00938907906168	0.10033695128
BIOCARTA_TCRA_PATHWAY	IMMUNOLOGICAL_SYNAPSE	0.00939512689313	0.100349506281
NETPATH_IL_7_PATHWAY_DOWN	KEGG_CYTOKINE_CYTOKINE_RECEPTOR_INTERACTION	0.00942037736667	0.100567045677
RESPONSE_TO_BIOTIC_STIMULUS	CHEMICAL_HOMEOSTASIS	0.00947846120315	0.101134689926
EXTERNAL_SIDE_OF_PLASMA_MEMBRANE	KEGG_VIRAL_MYOCARDITIS	0.00948358169579	0.101136922766
REACTOME_DOWNSTREAM_TCR_SIGNALING	KEGG_CHEMOKINE_SIGNALING_PATHWAY	0.00951888469569	0.101460865703
BIOCARTA_TCRA_PATHWAY	REGULATION_OF_T_CELL_ACTIVATION	0.00951905714139	0.101460865703
KEGG_ECM_RECEPTOR_INTERACTION	EXTRACELLULAR_MATRIX_STRUCTURAL_CONSTITUENT	0.00951905714139	0.101460865703
RESPONSE_TO_BIOTIC_STIMULUS	KEGG_VIRAL_MYOCARDITIS	0.00954388220536	0.101569594964
BIOCARTA_CTLA4_PATHWAY	NETPATH_B_CELL_RECEPTOR_PATHWAY_DOWN	0.0095711405158	0.101807074712
REACTOME_AXON_GUIDANCE	PROTEIN_DOMAIN_SPECIFIC_BINDING	0.00957680364973	0.101814722539
REACTOME_PLATELET_ACTIVATION	PROTEIN_DOMAIN_SPECIFIC_BINDING	0.00957680364973	0.101814722539
REACTOME_PLATELET_ACTIVATION	REGULATION_OF_IMMUNE_SYSTEM_PROCESS	0.00957680364973	0.101814722539
KEGG_CELL_ADHESION_MOLECULES_CAMS	REACTOME_GENERATION_OF_SECOND_MESSENGER_MOLECULES	0.00963401403798	0.102264562414
KEGG_CELL_ADHESION_MOLECULES_CAMS	REGULATION_OF_IMMUNE_SYSTEM_PROCESS	0.00963401403798	0.102264562414
KEGG_CELL_ADHESION_MOLECULES_CAMS	BEHAVIOR	0.00968900823496	0.102742402978
EXTERNAL_SIDE_OF_PLASMA_MEMBRANE	LYMPHOCYTE_ACTIVATION	0.00973577854703	0.103185222655
DEFENSE_RESPONSE	POSITIVE_REGULATION_OF_IMMUNE_SYSTEM_PROCESS	0.00977304389499	0.103526899655
KEGG_PRIMARY_IMMUNODEFICIENCY	REACTOME_SIGNALING_BY_PDGF	0.00979021716445	0.103655497207
NETPATH_EGFR1_PATHWAY_UP	REACTOME_SIGNALING_BY_PDGF	0.00984008253953	0.104129917645
NETPATH_IL_5_PATHWAY_UP	REACTOME_SIGNALING_BY_PDGF	0.00984008253953	0.104129917645
KEGG_CYTOKINE_CYTOKINE_RECEPTOR_INTERACTION	BIOCARTA_IL7_PATHWAY	0.00985591870262	0.104190417784
LOCOMOTORY_BEHAVIOR	BIOCARTA_TCRA_PATHWAY	0.00985591870262	0.104190417784
LOCOMOTORY_BEHAVIOR	REACTOME_COLLAGEN_MEDIATED_ACTIVATION_CASCADE	0.00985591870262	0.104190417784
KEGG_TYPE_I_DIABETES_MELLITUS	POSITIVE_REGULATION_OF_T_CELL_PROLIFERATION	0.00987210183402	0.104201021562
REACTOME_COSTIMULATION_BY_THE_CD28_FAMILY	REGULATION_OF_RESPONSE_TO_STIMULUS	0.00987998377112	0.104230791905
REACTOME_COSTIMULATION_BY_THE_CD28_FAMILY	KEGG_CELL_ADHESION_MOLECULES_CAMS	0.0099099455301	0.104493347825
BIOCARTA_CTLA4_PATHWAY	KEGG_CYTOKINE_CYTOKINE_RECEPTOR_INTERACTION	0.00991000600677	0.104493347825
KEGG_ANTIGEN_PROCESSING_AND_PRESENTATION	POSITIVE_REGULATION_OF_IMMUNE_SYSTEM_PROCESS	0.00991316722772	0.104493347825
POSITIVE_REGULATION_OF_T_CELL_ACTIVATION	REACTOME_HEMOSTASIS	0.00997676118517	0.105036525095
REACTOME_FORMATION_OF_PLATELET_PLUG	PROTEIN_DOMAIN_SPECIFIC_BINDING	0.00998275517945	0.105045926117
REACTOME_FORMATION_OF_PLATELET_PLUG	REGULATION_OF_IMMUNE_SYSTEM_PROCESS	0.00998275517945	0.105045926117
REACTOME_SIGNALING_BY_PDGF	KEGG_SMALL_CELL_LUNG_CANCER	0.009984214631	0.105045926117
BIOCARTA_TCRA_PATHWAY	POSITIVE_REGULATION_OF_MULTICELLULAR_ORGANISMAL_PROCESS	0.0100032548839	0.1051005244
REGULATION_OF_T_CELL_ACTIVATION	KEGG_FOCAL_ADHESION	0.0100381663787	0.105413544231
BIOCARTA_TH1TH2_PATHWAY	REACTOME_TCR_SIGNALING	0.0100405275689	0.105413544231
BIOCARTA_IL17_PATHWAY	REACTOME_SIGNALING_BY_PDGF	0.010075369769	0.105696428759
NETPATH_IL_2_PATHWAY_DOWN	KEGG_LEUKOCYTE_TRANSENDOTHELIAL_MIGRATION	0.0100856508998	0.105750411904
BIOCARTA_CTL_PATHWAY	REACTOME_TCR_SIGNALING	0.0100983641487	0.105829828455
IMMUNE_RESPONSE	REACTOME_TCR_SIGNALING	0.0101540656915	0.106359448009
PROTEINACEOUS_EXTRACELLULAR_MATRIX	BEHAVIOR	0.0101876779643	0.106657271133
BIOCARTA_TCYTOTOXIC_PATHWAY	NETPATH_B_CELL_RECEPTOR_PATHWAY_DOWN	0.0102619196313	0.107379934435
IMMUNE_RESPONSE	BIOCARTA_NO2IL12_PATHWAY	0.0102634003336	0.107379934435
REACTOME_PD1_SIGNALING	CELL_ACTIVATION	0.0103425593129	0.108113870016
REACTOME_PHOSPHORYLATION_OF_CD3_AND_TCR_ZETA_CHAINS	CELL_ACTIVATION	0.0103940645245	0.108597143964
RESPONSE_TO_OTHER_ORGANISM	CELL_ACTIVATION	0.0103940645245	0.108597143964
KEGG_CYTOKINE_CYTOKINE_RECEPTOR_INTERACTION	REACTOME_CELL_SURFACE_INTERACTIONS_AT_THE_VASCULAR_WALL	0.0104031984585	0.108597143964
REACTOME_CHEMOKINE_RECEPTORS_BIND_CHEMOKINES	KEGG_PRIMARY_IMMUNODEFICIENCY	0.0104074124815	0.108597143964
LOCOMOTORY_BEHAVIOR	REACTOME_COSTIMULATION_BY_THE_CD28_FAMILY	0.0104085794603	0.108597143964
BEHAVIOR	REACTOME_INTEGRIN_CELL_SURFACE_INTERACTIONS	0.0104131884942	0.108597143964
LYMPHOCYTE_ACTIVATION	REACTOME_INTEGRIN_CELL_SURFACE_INTERACTIONS	0.0104131884942	0.108597143964
POSITIVE_REGULATION_OF_CELL_CYCLE	EXTRACELLULAR_MATRIX	0.0104367063093	0.108656770995
CELL_ACTIVATION	REACTOME_AXON_GUIDANCE	0.01044412653	0.108679079147
BIOCARTA_CTLA4_PATHWAY	EXTERNAL_SIDE_OF_PLASMA_MEMBRANE	0.010493113942	0.109133684549
PROTEIN_DOMAIN_SPECIFIC_BINDING	BIOCARTA_TCRA_PATHWAY	0.010493113942	0.109133684549
PROTEIN_DOMAIN_SPECIFIC_BINDING	EXTERNAL_SIDE_OF_PLASMA_MEMBRANE	0.010493113942	0.109133684549
KEGG_ECM_RECEPTOR_INTERACTION	KEGG_CELL_ADHESION_MOLECULES_CAMS	0.0105352875754	0.109406544145
REACTOME_DOWNSTREAM_TCR_SIGNALING	LYMPHOCYTE_ACTIVATION	0.010547959269	0.109482926021
REACTOME_COLLAGEN_MEDIATED_ACTIVATION_CASCADE	REACTOME_HEMOSTASIS	0.0105575191558	0.109526948098
NETPATH_IL_1_PATHWAY_DOWN	NETPATH_T_CELL_RECEPTOR_PATHWAY	0.0106008607385	0.109921211071
RESPONSE_TO_BIOTIC_STIMULUS	IMMUNOLOGICAL_SYNAPSE	0.0106205316525	0.110069757584
BIOCARTA_CTL_PATHWAY	KEGG_LEUKOCYTE_TRANSENDOTHELIAL_MIGRATION	0.0106553236267	0.110374788453
KEGG_INTESTINAL_IMMUNE_NETWORK_FOR_IGA_PRODUCTION	KEGG_LEUKOCYTE_TRANSENDOTHELIAL_MIGRATION	0.0106553236267	0.110374788453
KEGG_FOCAL_ADHESION	REGULATION_OF_LYMPHOCYTE_ACTIVATION	0.0106574027529	0.110374788453
REACTOME_PD1_SIGNALING	POSITIVE_REGULATION_OF_T_CELL_ACTIVATION	0.0106600166774	0.110374788453
BIOCARTA_NO2IL12_PATHWAY	REACTOME_G_ALPHA_I_SIGNALLING_EVENTS	0.0106633567513	0.110374788453
EXTERNAL_SIDE_OF_PLASMA_MEMBRANE	REGULATION_OF_LYMPHOCYTE_ACTIVATION	0.0106732652902	0.110374788453
REACTOME_DOWNSTREAM_TCR_SIGNALING	KEGG_TOLL_LIKE_RECEPTOR_SIGNALING_PATHWAY	0.0106767145418	0.110374788453
KEGG_SMALL_CELL_LUNG_CANCER	NETPATH_ID_PATHWAY_DOWN	0.0106918864304	0.110374788453
RESPONSE_TO_VIRUS	KEGG_TOLL_LIKE_RECEPTOR_SIGNALING_PATHWAY	0.0107176551019	0.11057548673
RESPONSE_TO_VIRUS	LOCOMOTORY_BEHAVIOR	0.0107176551019	0.11057548673
REACTOME_PLATELET_ACTIVATION	COLLAGEN	0.0107198161696	0.11057548673
REACTOME_PLATELET_ACTIVATION	POSITIVE_REGULATION_OF_T_CELL_ACTIVATION	0.0107198161696	0.11057548673
[truncated: 18,593 more rows]
