# Supplementary material for: Summarizing cellular responses as biological process networks
Source: BMC Syst Biol. 2013 Jul 29;7:68. doi: 10.1186/1752-0509-7-68 (PMC3751784; doi:10.1186/1752-0509-7-68)
Supplement: Additional file 2 — Supplementary results. A zipped file containing all the five BPNs for each of the contrasts studied and the parameters estimated by each run of the software. [file 1752-0509-7-68-S2.zip › supplementary-results/cs_vs_hm/cs_vs_hm-links_results-1.tsv]

term1	term2	probability
REACTOME_ACTIVATION_OF_THE_PRE_REPLICATIVE_COMPLEX	REACTOME_METABOLISM_OF_CARBOHYDRATES	0.00520549
MICROTUBULE	REACTOME_CENTROSOME_MATURATION	0.17500049
KEGG_CELL_CYCLE	MITOCHONDRIAL_PART	0.0
COENZYME_METABOLIC_PROCESS	REACTOME_PHASE_II_CONJUGATION	0.00061897
CARBOHYDRATE_METABOLIC_PROCESS	REACTOME_LIPOPROTEIN_METABOLISM	0.00459544
PHOSPHOLIPID_BIOSYNTHETIC_PROCESS	REACTOME_METABOLISM_OF_BILE_ACIDS_AND_BILE_SALTS	0.00641981
ELECTRON_CARRIER_ACTIVITY	KEGG_DRUG_METABOLISM_OTHER_ENZYMES	0.01143559
ISOMERASE_ACTIVITY	LIPID_CATABOLIC_PROCESS	0.01660045
BIOCARTA_G2_PATHWAY	MICROTUBULE	0.01415942
NUCLEAR_HORMONE_RECEPTOR_BINDING	RESPONSE_TO_EXTERNAL_STIMULUS	0.00131051
REACTOME_CYTOCHROME_P450_ARRANGED_BY_SUBSTRATE_TYPE	REACTOME_TRANSMEMBRANE_TRANSPORT_OF_SMALL_MOLECULES	0.00019643
COFACTOR_METABOLIC_PROCESS	REACTOME_CELL_CYCLE_MITOTIC	0.01521767
ACTIN_FILAMENT_ORGANIZATION	RESPONSE_TO_WOUNDING	0.00198275
REACTOME_BIOLOGICAL_OXIDATIONS	REACTOME_MITOTIC_M_M_G1_PHASES	0.00604517
CARBOXY_LYASE_ACTIVITY	REACTOME_CELL_CYCLE_CHECKPOINTS	0.0070071
KEGG_BETA_ALANINE_METABOLISM	PHOSPHOLIPID_BIOSYNTHETIC_PROCESS	0.01218759
CARBOHYDRATE_METABOLIC_PROCESS	REACTOME_GLUCOSE_AND_OTHER_SUGAR_SLC_TRANSPORTERS	0.0
CORUM_RIBOSOME,_CYTOPLASMIC	REACTOME_ACTIVATED_AMPK_STIMULATES_FATTY_ACID_OXIDATION_IN_MUSCLE	0.00502104
KEGG_VALINE_LEUCINE_AND_ISOLEUCINE_DEGRADATION	NITROGEN_COMPOUND_METABOLIC_PROCESS	0.01176386
AMINO_ACID_DERIVATIVE_METABOLIC_PROCESS	REACTOME_GLUCOSE_REGULATION_OF_INSULIN_SECRETION	0.00115819
ISOMERASE_ACTIVITY	REACTOME_LIPOPROTEIN_METABOLISM	0.1561966
CYTOSKELETON_ORGANIZATION_AND_BIOGENESIS	MICROBODY	0.00145442
ENERGY_DERIVATION_BY_OXIDATION_OF_ORGANIC_COMPOUNDS	REACTOME_CELL_CYCLE_CHECKPOINTS	0.0
MITOTIC_CELL_CYCLE	REGULATION_OF_PHOSPHORYLATION	0.0042236
CELL_PROJECTION	KEGG_PEROXISOME	0.00057747
MITOCHONDRION	REACTOME_PYRUVATE_METABOLISM	0.0
KEGG_BETA_ALANINE_METABOLISM	KEGG_PRIMARY_BILE_ACID_BIOSYNTHESIS	0.00473687
REACTOME_INTEGRATION_OF_ENERGY_METABOLISM	TRANSFERASE_ACTIVITY_TRANSFERRING_ACYL_GROUPS	0.0
BIOCARTA_G1_PATHWAY	SPINDLE	0.01250573
AMINE_TRANSPORT	REACTOME_ELECTRON_TRANSPORT_CHAIN	0.0015181
HORMONE_RECEPTOR_BINDING	OXIDOREDUCTASE_ACTIVITY_ACTING_ON_CH_OH_GROUP_OF_DONORS	0.0101791
CORUM_RIBOSOME,_CYTOPLASMIC	NITROGEN_COMPOUND_METABOLIC_PROCESS	0.12449049
ALCOHOL_METABOLIC_PROCESS	GENERATION_OF_PRECURSOR_METABOLITES_AND_ENERGY	0.0
MITOCHONDRIAL_PART	STEROID_BIOSYNTHETIC_PROCESS	0.0
MITOCHONDRIAL_MATRIX	REACTOME_REGULATION_OF_LIPID_METABOLISM_BY_PEROXISOME_PROLIFERATOR_ACTIVATED_RECEPTOR_ALPHA	5.242e-05
KEGG_PRIMARY_BILE_ACID_BIOSYNTHESIS	REACTOME_METABOLISM_OF_LIPIDS_AND_LIPOPROTEINS	0.0
BIOCARTA_TGFB_PATHWAY	REGULATION_OF_PHOSPHORYLATION	0.00341956
COENZYME_METABOLIC_PROCESS	LIPID_CATABOLIC_PROCESS	0.01514774
KEGG_ARGININE_AND_PROLINE_METABOLISM	LIPID_BIOSYNTHETIC_PROCESS	0.00429914
OXIDOREDUCTASE_ACTIVITY_GO_0016616	REACTOME_ACTIVATED_AMPK_STIMULATES_FATTY_ACID_OXIDATION_IN_MUSCLE	0.01281349
CYTOSKELETON	KEGG_ASTHMA	0.00362976
FATTY_ACID_METABOLIC_PROCESS	RESPONSE_TO_ORGANIC_SUBSTANCE	0.00583048
REACTOME_G2_M_TRANSITION	REACTOME_GLUCOSE_METABOLISM	0.01619781
KEGG_PROPANOATE_METABOLISM	LIGASE_ACTIVITY	0.01418033
PEROXISOME	REACTOME_STEROID_HORMONES	0.00373965
LIGASE_ACTIVITY	MITOTIC_CELL_CYCLE	0.18124654
CARBOXYLIC_ACID_METABOLIC_PROCESS	NITROGEN_COMPOUND_METABOLIC_PROCESS	0.00147383
LIPID_CATABOLIC_PROCESS	MITOCHONDRION	0.0
GLUTATHIONE_TRANSFERASE_ACTIVITY	REACTOME_GLUCOSE_METABOLISM	0.00520782
KEGG_ADIPOCYTOKINE_SIGNALING_PATHWAY	OXIDOREDUCTASE_ACTIVITY_GO_0016705	0.00015774
CARBOHYDRATE_BIOSYNTHETIC_PROCESS	KEGG_DRUG_METABOLISM_OTHER_ENZYMES	0.00977886
CYTOSKELETON_ORGANIZATION_AND_BIOGENESIS	LIPID_TRANSPORT	0.00140162
ALCOHOL_METABOLIC_PROCESS	AMINE_CATABOLIC_PROCESS	0.00265499
MICROBODY	REACTOME_ELECTRON_TRANSPORT_CHAIN	0.0089317
CELLULAR_LIPID_CATABOLIC_PROCESS	OXYGEN_BINDING	0.00026352
FATTY_ACID_METABOLIC_PROCESS	REACTOME_GLUCOSE_METABOLISM	0.01761172
MICROTUBULE_ORGANIZING_CENTER	REACTOME_TRANSMEMBRANE_TRANSPORT_OF_SMALL_MOLECULES	0.00249586
CELL_CYCLE_PHASE	MITOCHONDRIAL_ENVELOPE	0.00020637
CELLULAR_CATABOLIC_PROCESS	MICROBODY	0.00836522
BIOCARTA_G2_PATHWAY	MITOCHONDRIAL_INNER_MEMBRANE	0.00369938
KEGG_DRUG_METABOLISM_OTHER_ENZYMES	KEGG_STEROID_HORMONE_BIOSYNTHESIS	0.00349255
BIOCARTA_CTCF_PATHWAY	KEGG_PROPANOATE_METABOLISM	0.00766886
OXYGEN_BINDING	REACTOME_NUCLEAR_RECEPTOR_TRANSCRIPTION_PATHWAY	0.0
ENERGY_DERIVATION_BY_OXIDATION_OF_ORGANIC_COMPOUNDS	ISOMERASE_ACTIVITY	0.0118832
KEGG_ADHERENS_JUNCTION	MONOCARBOXYLIC_ACID_METABOLIC_PROCESS	0.00340962
AMINE_TRANSMEMBRANE_TRANSPORTER_ACTIVITY	CELLULAR_CATABOLIC_PROCESS	0.00351881
LIPID_CATABOLIC_PROCESS	MITOCHONDRIAL_MEMBRANE	0.00499987
PEROXISOME	REACTOME_METABOLISM_OF_CARBOHYDRATES	0.01441797
FATTY_ACID_OXIDATION	REACTOME_NUCLEAR_RECEPTOR_TRANSCRIPTION_PATHWAY	0.0
KEGG_PROPANOATE_METABOLISM	REACTOME_METABOLISM_OF_AMINO_ACIDS	0.00082045
AMINO_ACID_METABOLIC_PROCESS	BIOCARTA_CTCF_PATHWAY	0.01199045
CELLULAR_CARBOHYDRATE_METABOLIC_PROCESS	KEGG_TERPENOID_BACKBONE_BIOSYNTHESIS	0.01317731
CATABOLIC_PROCESS	CENTROSOME	0.00018742
GTPASE_BINDING	PHOSPHOLIPID_BIOSYNTHETIC_PROCESS	0.00610313
OXIDOREDUCTASE_ACTIVITY_GO_0016705	REACTOME_REGULATION_OF_LIPID_METABOLISM_BY_PEROXISOME_PROLIFERATOR_ACTIVATED_RECEPTOR_ALPHA	0.01197711
REACTOME_STEROID_METABOLISM	STEROID_BIOSYNTHETIC_PROCESS	0.0
REACTOME_ACTIVATION_OF_THE_PRE_REPLICATIVE_COMPLEX	REACTOME_G2_M_CHECKPOINTS	0.07190438
AMINE_CATABOLIC_PROCESS	IMMUNE_EFFECTOR_PROCESS	0.00682835
INFLAMMATORY_RESPONSE	KEGG_RETINOL_METABOLISM	0.00436814
AMINE_CATABOLIC_PROCESS	BIOCARTA_CTCF_PATHWAY	0.00960085
CELLULAR_CATABOLIC_PROCESS	CORUM_RIBOSOME,_CYTOPLASMIC	0.0
ELECTRON_CARRIER_ACTIVITY	MITOCHONDRIAL_PART	0.0
BIOCARTA_LEPTIN_PATHWAY	REACTOME_LIPOPROTEIN_METABOLISM	0.01136347
INFLAMMATORY_RESPONSE	KEGG_FATTY_ACID_METABOLISM	0.08822101
MITOCHONDRIAL_MATRIX	MITOCHONDRIAL_MEMBRANE	0.07368901
ISOMERASE_ACTIVITY	REACTOME_BIOLOGICAL_OXIDATIONS	0.00073079
KEGG_ADIPOCYTOKINE_SIGNALING_PATHWAY	MICROTUBULE_ORGANIZING_CENTER	0.01430508
CELLULAR_CATABOLIC_PROCESS	COENZYME_METABOLIC_PROCESS	0.0
KEGG_PPAR_SIGNALING_PATHWAY	MICROBODY	0.02601308
FATTY_ACID_METABOLIC_PROCESS	KEGG_GLYCINE_SERINE_AND_THREONINE_METABOLISM	0.01103393
KEGG_GLYCINE_SERINE_AND_THREONINE_METABOLISM	REACTOME_CHOLESTEROL_BIOSYNTHESIS	0.02684413
KEGG_ONE_CARBON_POOL_BY_FOLATE	PATTERN_BINDING	0.03378087
CATABOLIC_PROCESS	KEGG_BUTANOATE_METABOLISM	0.0
KEGG_METABOLISM_OF_XENOBIOTICS_BY_CYTOCHROME_P450	REACTOME_GLUCOSE_AND_OTHER_SUGAR_SLC_TRANSPORTERS	0.01001643
BIOCARTA_G2_PATHWAY	REACTOME_PEROXISOMAL_LIPID_METABOLISM	0.00729295
INTRAMOLECULAR_OXIDOREDUCTASE_ACTIVITY	REACTOME_SYNTHESIS_OF_BILE_ACIDS_AND_BILE_SALTS_VIA_7ALPHA_HYDROXYCHOLESTEROL	0.01096109
REACTOME_S_PHASE	SPINDLE	0.0
AMINE_TRANSMEMBRANE_TRANSPORTER_ACTIVITY	KEGG_ARGININE_AND_PROLINE_METABOLISM	0.00997992
BIOCARTA_G1_PATHWAY	INFLAMMATORY_RESPONSE	0.00721761
LIPID_BIOSYNTHETIC_PROCESS	REACTOME_METABOLISM_OF_LIPIDS_AND_LIPOPROTEINS	0.0
KEGG_TRYPTOPHAN_METABOLISM	STEROID_METABOLIC_PROCESS	0.00541914
CELLULAR_CATABOLIC_PROCESS	FATTY_ACID_BETA_OXIDATION	0.00923682
BIOCARTA_LEPTIN_PATHWAY	REACTOME_STEROID_METABOLISM	0.01103024
REACTOME_CHYLOMICRON_MEDIATED_LIPID_TRANSPORT	REACTOME_PHASE_II_CONJUGATION	0.00967693
BIOCARTA_LEPTIN_PATHWAY	RESPONSE_TO_EXTERNAL_STIMULUS	0.0
REGULATION_OF_PHOSPHORYLATION	RESPONSE_TO_EXTERNAL_STIMULUS	0.0
MITOCHONDRIAL_ENVELOPE	RESPONSE_TO_ORGANIC_SUBSTANCE	0.0
CARBOHYDRATE_METABOLIC_PROCESS	NUCLEOCYTOPLASMIC_TRANSPORT	0.00119161
ACTIN_FILAMENT_ORGANIZATION	BIOCARTA_NUCLEARRS_PATHWAY	0.00172892
AMINE_METABOLIC_PROCESS	MITOCHONDRIAL_ENVELOPE	0.00775993
ACTIN_FILAMENT_ORGANIZATION	ENERGY_RESERVE_METABOLIC_PROCESS	0.00508565
KEGG_STEROID_BIOSYNTHESIS	REACTOME_SLC_MEDIATED_TRANSMEMBRANE_TRANSPORT	0.02768182
KEGG_ADIPOCYTOKINE_SIGNALING_PATHWAY	KEGG_TERPENOID_BACKBONE_BIOSYNTHESIS	0.01050733
KEGG_FATTY_ACID_METABOLISM	PHOSPHOLIPID_BIOSYNTHETIC_PROCESS	0.0100267
CELL_CYCLE_PROCESS	KEGG_GLYCOLYSIS_GLUCONEOGENESIS	0.02066031
BIOCARTA_G2_PATHWAY	COENZYME_METABOLIC_PROCESS	0.00852924
KEGG_PROPANOATE_METABOLISM	MITOCHONDRION	0.0
BIOCARTA_CTCF_PATHWAY	KEGG_PPAR_SIGNALING_PATHWAY	0.0
CARBOXYLIC_ACID_METABOLIC_PROCESS	L_AMINO_ACID_TRANSMEMBRANE_TRANSPORTER_ACTIVITY	0.00112135
REACTOME_METABOLISM_OF_AMINO_ACIDS	REACTOME_METABOLISM_OF_BILE_ACIDS_AND_BILE_SALTS	0.00435915
HORMONE_RECEPTOR_BINDING	MONOCARBOXYLIC_ACID_METABOLIC_PROCESS	0.01825469
CYTOSKELETAL_PROTEIN_BINDING	KEGG_PEROXISOME	0.00230684
REACTOME_STEROID_HORMONES	REACTOME_SYNTHESIS_OF_BILE_ACIDS_AND_BILE_SALTS	0.0015256
CARBON_CARBON_LYASE_ACTIVITY	KEGG_PRIMARY_BILE_ACID_BIOSYNTHESIS	0.00769434
CARBOXYLIC_ACID_TRANSPORT	NUCLEOCYTOPLASMIC_TRANSPORT	0.00397262
CYTOSKELETAL_PROTEIN_BINDING	REACTOME_CHYLOMICRON_MEDIATED_LIPID_TRANSPORT	4.932e-05
CATABOLIC_PROCESS	REACTOME_GLUCOSE_METABOLISM	0.0
KEGG_CYSTEINE_AND_METHIONINE_METABOLISM	MONOOXYGENASE_ACTIVITY	0.00836466
KEGG_PPAR_SIGNALING_PATHWAY	LIPID_TRANSPORT	0.00405105
HORMONE_RECEPTOR_BINDING	REACTOME_TRANSMEMBRANE_TRANSPORT_OF_SMALL_MOLECULES	0.00355346
KEGG_METABOLISM_OF_XENOBIOTICS_BY_CYTOCHROME_P450	REACTOME_SYNTHESIS_OF_BILE_ACIDS_AND_BILE_SALTS_VIA_7ALPHA_HYDROXYCHOLESTEROL	0.00760123
OXIDOREDUCTASE_ACTIVITY_GO_0016616	REACTOME_PEROXISOMAL_LIPID_METABOLISM	0.01887257
KEGG_TERPENOID_BACKBONE_BIOSYNTHESIS	REACTOME_GLUCONEOGENESIS	0.01410698
BIOCARTA_MCM_PATHWAY	ELECTRON_CARRIER_ACTIVITY	0.00617308
ACTIN_FILAMENT_ORGANIZATION	CELLULAR_CARBOHYDRATE_METABOLIC_PROCESS	0.00592717
CELL_CYCLE_PROCESS	REACTOME_GLUCOSE_METABOLISM	0.02496269
CYTOSKELETAL_PROTEIN_BINDING	REACTOME_SLC_MEDIATED_TRANSMEMBRANE_TRANSPORT	0.00592185
BIOCARTA_ACTINY_PATHWAY	CENTROSOME	0.00711104
NITROGEN_COMPOUND_METABOLIC_PROCESS	STRUCTURAL_CONSTITUENT_OF_CYTOSKELETON	0.01527509
CYTOSKELETON	RESPONSE_TO_ORGANIC_SUBSTANCE	0.01025455
AMINO_ACID_METABOLIC_PROCESS	KEGG_CYSTEINE_AND_METHIONINE_METABOLISM	0.0
KEGG_CITRATE_CYCLE_TCA_CYCLE	MITOCHONDRIAL_INNER_MEMBRANE	0.00065226
AROMATIC_COMPOUND_METABOLIC_PROCESS	KEGG_CYSTEINE_AND_METHIONINE_METABOLISM	0.05490273
KEGG_CHRONIC_MYELOID_LEUKEMIA	REACTOME_PYRUVATE_METABOLISM	0.00320953
MICROBODY	MONOCARBOXYLIC_ACID_METABOLIC_PROCESS	0.00195501
ENERGY_RESERVE_METABOLIC_PROCESS	MONOCARBOXYLIC_ACID_METABOLIC_PROCESS	0.00266631
BIOCARTA_HSP27_PATHWAY	CELL_PROJECTION	0.00049442
MONOOXYGENASE_ACTIVITY	OXIDOREDUCTASE_ACTIVITY_GO_0016616	0.02604686
KEGG_COMPLEMENT_AND_COAGULATION_CASCADES	RESPONSE_TO_EXTERNAL_STIMULUS	0.0
LIPID_METABOLIC_PROCESS	REACTOME_METABOLISM_OF_AMINO_ACIDS	0.00822716
AMINO_ACID_AND_DERIVATIVE_METABOLIC_PROCESS	KEGG_FATTY_ACID_METABOLISM	0.01942662
LYASE_ACTIVITY	REACTOME_MITOTIC_M_M_G1_PHASES	0.0038036
REACTOME_CYTOCHROME_P450_ARRANGED_BY_SUBSTRATE_TYPE	REACTOME_METABOLISM_OF_CARBOHYDRATES	0.00159767
KEGG_DRUG_METABOLISM_OTHER_ENZYMES	REACTOME_STEROID_METABOLISM	0.00760018
BIOCARTA_LEPTIN_PATHWAY	LIGASE_ACTIVITY	0.00639265
NITROGEN_COMPOUND_METABOLIC_PROCESS	OXIDOREDUCTASE_ACTIVITY_ACTING_ON_THE_CH_CH_GROUP_OF_DONORS	0.00948221
REACTOME_ACTIVATED_AMPK_STIMULATES_FATTY_ACID_OXIDATION_IN_MUSCLE	REACTOME_LIPOPROTEIN_METABOLISM	0.00769475
ELECTRON_CARRIER_ACTIVITY	MONOOXYGENASE_ACTIVITY	0.00107897
KEGG_GLYCOLYSIS_GLUCONEOGENESIS	MITOCHONDRIAL_ENVELOPE	0.0057349
NITROGEN_COMPOUND_CATABOLIC_PROCESS	REACTOME_MITOTIC_M_M_G1_PHASES	0.00966018
KEGG_METABOLISM_OF_XENOBIOTICS_BY_CYTOCHROME_P450	STEROID_METABOLIC_PROCESS	0.0158119
CARBON_CARBON_LYASE_ACTIVITY	INTRAMOLECULAR_OXIDOREDUCTASE_ACTIVITY	0.02608418
RESPONSE_TO_WOUNDING	SA_G1_AND_S_PHASES	0.049576
KEGG_ALANINE_ASPARTATE_AND_GLUTAMATE_METABOLISM	LIGASE_ACTIVITY	0.0
GENERATION_OF_PRECURSOR_METABOLITES_AND_ENERGY	RESPONSE_TO_WOUNDING	0.0
AMINO_ACID_CATABOLIC_PROCESS	ENERGY_RESERVE_METABOLIC_PROCESS	0.00797448
BIOCARTA_P38MAPK_PATHWAY	SA_G1_AND_S_PHASES	0.0005151
KEGG_STEROID_HORMONE_BIOSYNTHESIS	OXIDOREDUCTASE_ACTIVITY_ACTING_ON_THE_CH_CH_GROUP_OF_DONORS	0.00050985
CARBOXYLIC_ACID_METABOLIC_PROCESS	KEGG_ADHERENS_JUNCTION	0.00259759
CARBOHYDRATE_METABOLIC_PROCESS	KEGG_STEROID_HORMONE_BIOSYNTHESIS	0.01044222
CELLULAR_CARBOHYDRATE_METABOLIC_PROCESS	SMALL_GTPASE_BINDING	0.00195067
CYTOSKELETON_ORGANIZATION_AND_BIOGENESIS	MITOCHONDRIAL_MEMBRANE	0.00023813
CELLULAR_LIPID_METABOLIC_PROCESS	OXIDOREDUCTASE_ACTIVITY_GO_0016616	0.0
ENERGY_DERIVATION_BY_OXIDATION_OF_ORGANIC_COMPOUNDS	KEGG_TRYPTOPHAN_METABOLISM	0.00361746
ENERGY_RESERVE_METABOLIC_PROCESS	KEGG_STARCH_AND_SUCROSE_METABOLISM	0.02972881
BIOCARTA_G2_PATHWAY	CARBON_CARBON_LYASE_ACTIVITY	0.01349303
AMINE_METABOLIC_PROCESS	L_AMINO_ACID_TRANSMEMBRANE_TRANSPORTER_ACTIVITY	0.00085777
FATTY_ACID_OXIDATION	REACTOME_METABOLISM_OF_BILE_ACIDS_AND_BILE_SALTS	0.01099612
KEGG_PPAR_SIGNALING_PATHWAY	OXIDOREDUCTASE_ACTIVITY	0.92058557
KEGG_STEROID_HORMONE_BIOSYNTHESIS	REACTOME_S_PHASE	0.00295723
FATTY_ACID_OXIDATION	KEGG_TYROSINE_METABOLISM	0.00839736
MITOCHONDRION	REACTOME_ACTIVATION_OF_ATR_IN_RESPONSE_TO_REPLICATION_STRESS	0.00798729
KEGG_TERPENOID_BACKBONE_BIOSYNTHESIS	KEGG_VALINE_LEUCINE_AND_ISOLEUCINE_DEGRADATION	0.05389018
HORMONE_RECEPTOR_BINDING	KEGG_STARCH_AND_SUCROSE_METABOLISM	0.01176037
KEGG_VALINE_LEUCINE_AND_ISOLEUCINE_DEGRADATION	REACTOME_CELL_JUNCTION_ORGANIZATION	0.00331625
KEGG_FATTY_ACID_METABOLISM	OXYGEN_BINDING	0.0
NETPATH_ALPHA6_BETA4_INTEGRIN_PATHWAY	REACTOME_INTEGRATION_OF_ENERGY_METABOLISM	0.0
MITOCHONDRIAL_INNER_MEMBRANE	REACTOME_PHASE_1_FUNCTIONALIZATION_OF_COMPOUNDS	0.00580699
KEGG_PPAR_SIGNALING_PATHWAY	OXYGEN_BINDING	0.0
AMINO_ACID_DERIVATIVE_METABOLIC_PROCESS	CARBOXYLIC_ACID_METABOLIC_PROCESS	0.00146394
REACTOME_INTEGRATION_OF_ENERGY_METABOLISM	REACTOME_METABOLISM_OF_CARBOHYDRATES	0.0
CARBON_CARBON_LYASE_ACTIVITY	KEGG_PROPANOATE_METABOLISM	0.00755662
COENZYME_METABOLIC_PROCESS	KEGG_ARGININE_AND_PROLINE_METABOLISM	0.00013067
CYTOSKELETON	LIPID_METABOLIC_PROCESS	0.0
CELLULAR_CARBOHYDRATE_METABOLIC_PROCESS	ELECTRON_CARRIER_ACTIVITY	0.0
ENERGY_DERIVATION_BY_OXIDATION_OF_ORGANIC_COMPOUNDS	IMMUNE_EFFECTOR_PROCESS	0.00339539
HORMONE_RECEPTOR_BINDING	REACTOME_REGULATION_OF_LIPID_METABOLISM_BY_PEROXISOME_PROLIFERATOR_ACTIVATED_RECEPTOR_ALPHA	0.03481576
FATTY_ACID_BETA_OXIDATION	KEGG_PROPANOATE_METABOLISM	0.0073202
MONOOXYGENASE_ACTIVITY	REACTOME_AMINE_COMPOUND_SLC_TRANSPORTERS	0.00299645
KEGG_BETA_ALANINE_METABOLISM	PEROXISOME	0.00962098
AMINE_CATABOLIC_PROCESS	CELL_PROJECTION	0.00822476
CYTOSKELETON_ORGANIZATION_AND_BIOGENESIS	MICROTUBULE_CYTOSKELETON	0.0
OXIDOREDUCTASE_ACTIVITY_GO_0016616	REACTOME_SYNTHESIS_OF_BILE_ACIDS_AND_BILE_SALTS	0.0094031
BIOCARTA_CELLCYCLE_PATHWAY	LYASE_ACTIVITY	0.01094049
AMINO_ACID_CATABOLIC_PROCESS	KEGG_PRIMARY_BILE_ACID_BIOSYNTHESIS	0.00622681
CELLULAR_LIPID_METABOLIC_PROCESS	LIPID_BIOSYNTHETIC_PROCESS	0.0
BIOCARTA_PPARA_PATHWAY	REACTOME_NUCLEAR_RECEPTOR_TRANSCRIPTION_PATHWAY	0.0
CYTOSKELETAL_PART	MICROTUBULE	0.0
CELL_CYCLE_PHASE	NUCLEOCYTOPLASMIC_TRANSPORT	0.0
CELL_CYCLE_GO_0007049	ELECTRON_CARRIER_ACTIVITY	0.00124072
COFACTOR_BINDING	REACTOME_PHASE_II_CONJUGATION	0.00124237
FATTY_ACID_METABOLIC_PROCESS	REACTOME_PHASE_1_FUNCTIONALIZATION_OF_COMPOUNDS	0.0
CENTROSOME	KEGG_PPAR_SIGNALING_PATHWAY	0.00324812
FATTY_ACID_OXIDATION	REACTOME_LIPOPROTEIN_METABOLISM	0.00923906
KEGG_CYSTEINE_AND_METHIONINE_METABOLISM	MONOCARBOXYLIC_ACID_METABOLIC_PROCESS	0.00758707
BIOCARTA_G1_PATHWAY	MITOCHONDRIAL_MEMBRANE	0.00028917
KEGG_CELL_CYCLE	PHOSPHOLIPID_BIOSYNTHETIC_PROCESS	0.00988132
CELL_PROJECTION	CENTROSOME	0.00441178
PERIPHERAL_NERVOUS_SYSTEM_DEVELOPMENT	RESPONSE_TO_EXTERNAL_STIMULUS	0.00842913
REACTOME_GLUCONEOGENESIS	REACTOME_STEROID_METABOLISM	0.00438828
ORGANIC_ACID_METABOLIC_PROCESS	REACTOME_GLUCOSE_METABOLISM	0.0
AROMATIC_COMPOUND_METABOLIC_PROCESS	CARBOXY_LYASE_ACTIVITY	0.00168035
BIOCARTA_G2_PATHWAY	KEGG_PEROXISOME	0.00362008
CARBOXYLIC_ACID_METABOLIC_PROCESS	CARBOXYLIC_ACID_TRANSPORT	0.00054339
KEGG_LYSINE_DEGRADATION	ORGANIC_ACID_METABOLIC_PROCESS	0.01863995
REACTOME_MITOTIC_M_M_G1_PHASES	STRUCTURAL_CONSTITUENT_OF_CYTOSKELETON	0.01488382
LIPID_CATABOLIC_PROCESS	PEROXISOME	0.01467412
AMINE_METABOLIC_PROCESS	OXIDOREDUCTASE_ACTIVITY_GO_0016705	0.00096138
AMINO_ACID_AND_DERIVATIVE_METABOLIC_PROCESS	OXIDOREDUCTASE_ACTIVITY_ACTING_ON_CH_OH_GROUP_OF_DONORS	0.01368505
CYTOSKELETON	REACTOME_METABOLISM_OF_AMINO_ACIDS	0.0
CELLULAR_CARBOHYDRATE_METABOLIC_PROCESS	MONOCARBOXYLIC_ACID_METABOLIC_PROCESS	0.00232468
CATABOLIC_PROCESS	ENERGY_DERIVATION_BY_OXIDATION_OF_ORGANIC_COMPOUNDS	0.0
CYTOSKELETAL_PART	REACTOME_LOSS_OF_NLP_FROM_MITOTIC_CENTROSOMES	0.0
AMINE_CATABOLIC_PROCESS	MITOTIC_CELL_CYCLE	0.00990777
CELL_CYCLE_GO_0007049	REACTOME_METABOLISM_OF_CARBOHYDRATES	0.00147863
LIPID_BIOSYNTHETIC_PROCESS	MITOCHONDRIAL_MEMBRANE	0.00118032
KEGG_DRUG_METABOLISM_OTHER_ENZYMES	TRANSFERASE_ACTIVITY_TRANSFERRING_SULFUR_CONTAINING_GROUPS	0.0043274
LIPID_METABOLIC_PROCESS	REACTOME_MITOCHONDRIAL_FATTY_ACID_BETA_OXIDATION	0.01602413
MITOCHONDRIAL_LUMEN	RESPONSE_TO_WOUNDING	0.00935219
REACTOME_CENTROSOME_MATURATION	REACTOME_CHOLESTEROL_BIOSYNTHESIS	0.00332568
CORUM_C_COMPLEX_SPLICEOSOME	MITOCHONDRIAL_PART	0.01146255
CYTOSKELETAL_PROTEIN_BINDING	KEGG_ASTHMA	0.00686191
BIOCARTA_LEPTIN_PATHWAY	FATTY_ACID_BETA_OXIDATION	0.01516297
BIOCARTA_TGFB_PATHWAY	MICROBODY	0.01109132
FATTY_ACID_METABOLIC_PROCESS	REACTOME_CYTOCHROME_P450_ARRANGED_BY_SUBSTRATE_TYPE	0.0
KEGG_ARGININE_AND_PROLINE_METABOLISM	LIPID_METABOLIC_PROCESS	0.00012862
CELL_CYCLE_PHASE	REACTOME_PEROXISOMAL_LIPID_METABOLISM	0.00183061
AMINE_METABOLIC_PROCESS	KEGG_CHRONIC_MYELOID_LEUKEMIA	0.00917045
ALCOHOL_METABOLIC_PROCESS	KEGG_PYRUVATE_METABOLISM	0.01879196
CELLULAR_LIPID_CATABOLIC_PROCESS	MITOTIC_CELL_CYCLE	0.00747385
CORUM_RIBOSOME,_CYTOPLASMIC	OXIDOREDUCTASE_ACTIVITY_GO_0016616	0.02602663
KEGG_STEROID_HORMONE_BIOSYNTHESIS	REACTOME_METABOLISM_OF_CARBOHYDRATES	0.00699539
KEGG_DRUG_METABOLISM_OTHER_ENZYMES	REACTOME_METABOLISM_OF_LIPIDS_AND_LIPOPROTEINS	0.05116112
KEGG_ADIPOCYTOKINE_SIGNALING_PATHWAY	LIPID_CATABOLIC_PROCESS	0.0
KEGG_ARGININE_AND_PROLINE_METABOLISM	REACTOME_PYRUVATE_METABOLISM_AND_TCA_CYCLE	0.00103204
BIOCARTA_PPARA_PATHWAY	KEGG_METABOLISM_OF_XENOBIOTICS_BY_CYTOCHROME_P450	0.00986688
KEGG_BETA_ALANINE_METABOLISM	OXIDOREDUCTASE_ACTIVITY_ACTING_ON_THE_CH_CH_GROUP_OF_DONORS	0.00857283
MITOCHONDRIAL_INNER_MEMBRANE	STEROID_BIOSYNTHETIC_PROCESS	0.00064251
MICROTUBULE_ORGANIZING_CENTER	REGULATION_OF_PHOSPHORYLATION	0.00494218
GLUCOSE_METABOLIC_PROCESS	REACTOME_TRANSMEMBRANE_TRANSPORT_OF_SMALL_MOLECULES	0.00043354
BIOCARTA_G1_PATHWAY	ISOMERASE_ACTIVITY	0.01495325
KEGG_TRYPTOPHAN_METABOLISM	REACTOME_ACTIVATED_AMPK_STIMULATES_FATTY_ACID_OXIDATION_IN_MUSCLE	0.00890628
KEGG_CHRONIC_MYELOID_LEUKEMIA	ORGANIC_ACID_METABOLIC_PROCESS	0.00179145
CYTOSKELETON	KEGG_PRIMARY_BILE_ACID_BIOSYNTHESIS	0.0122709
KEGG_ARGININE_AND_PROLINE_METABOLISM	KEGG_PEROXISOME	0.0051702
ORGANIC_ACID_TRANSPORT	REACTOME_PYRUVATE_METABOLISM	0.00178368
KEGG_PPAR_SIGNALING_PATHWAY	MICROTUBULE_CYTOSKELETON	0.00228653
REACTOME_PHASE_1_FUNCTIONALIZATION_OF_COMPOUNDS	RESPONSE_TO_EXTERNAL_STIMULUS	0.0
GTPASE_BINDING	ORGANELLE_INNER_MEMBRANE	0.00573555
REACTOME_CELL_CYCLE_CHECKPOINTS	REACTOME_NUCLEAR_RECEPTOR_TRANSCRIPTION_PATHWAY	0.09555471
CELL_CYCLE_GO_0007049	MICROTUBULE	0.05904203
KEGG_DRUG_METABOLISM_OTHER_ENZYMES	REACTOME_CHOLESTEROL_BIOSYNTHESIS	0.01086278
CARBOXYLIC_ACID_TRANSMEMBRANE_TRANSPORTER_ACTIVITY	REACTOME_CHOLESTEROL_BIOSYNTHESIS	0.00598799
AMINO_ACID_TRANSMEMBRANE_TRANSPORTER_ACTIVITY	MITOCHONDRION	0.00995781
CYTOSKELETAL_PART	MICROTUBULE_ORGANIZING_CENTER	0.0
CATABOLIC_PROCESS	FATTY_ACID_OXIDATION	0.00977472
COFACTOR_BINDING	KEGG_GLYCOLYSIS_GLUCONEOGENESIS	0.01183633
KEGG_PRIMARY_BILE_ACID_BIOSYNTHESIS	REACTOME_CENTROSOME_MATURATION	0.00495853
CYTOSKELETAL_PROTEIN_BINDING	SA_G1_AND_S_PHASES	0.00308033
REACTOME_CELL_JUNCTION_ORGANIZATION	STEROID_BIOSYNTHETIC_PROCESS	0.00728328
FATTY_ACID_OXIDATION	REACTOME_PEROXISOMAL_LIPID_METABOLISM	0.01869524
BIOCARTA_NUCLEARRS_PATHWAY	NETPATH_ALPHA6_BETA4_INTEGRIN_PATHWAY	0.10330813
CELLULAR_CATABOLIC_PROCESS	LIPID_BIOSYNTHETIC_PROCESS	0.00039098
AMINO_ACID_METABOLIC_PROCESS	REACTOME_GLUCOSE_AND_OTHER_SUGAR_SLC_TRANSPORTERS	0.00075231
ALCOHOL_METABOLIC_PROCESS	REACTOME_PEROXISOMAL_LIPID_METABOLISM	0.01214743
CELL_CYCLE_PROCESS	KEGG_DRUG_METABOLISM_CYTOCHROME_P450	0.00348932
KEGG_ADIPOCYTOKINE_SIGNALING_PATHWAY	PATTERN_BINDING	0.02754413
LIPID_CATABOLIC_PROCESS	REACTOME_PYRUVATE_METABOLISM	0.01108179
KEGG_ADHERENS_JUNCTION	MICROBODY	0.00973891
KEGG_VALINE_LEUCINE_AND_ISOLEUCINE_DEGRADATION	REACTOME_G2_M_TRANSITION	0.00771911
BIOCARTA_LEPTIN_PATHWAY	REACTOME_PHASE_II_CONJUGATION	0.01088939
CARBOHYDRATE_METABOLIC_PROCESS	REACTOME_NA_CL_DEPENDENT_NEUROTRANSMITTER_TRANSPORTERS	0.00015239
KEGG_GLYCOLYSIS_GLUCONEOGENESIS	RESPONSE_TO_WOUNDING	0.00664965
REACTOME_BIOLOGICAL_OXIDATIONS	REACTOME_CHOLESTEROL_BIOSYNTHESIS	0.09431303
FATTY_ACID_OXIDATION	REACTOME_GLUCONEOGENESIS	0.00894099
KEGG_RETINOL_METABOLISM	STEROID_BIOSYNTHETIC_PROCESS	0.01019607
KEGG_PANTOTHENATE_AND_COA_BIOSYNTHESIS	REACTOME_TRANSMEMBRANE_TRANSPORT_OF_SMALL_MOLECULES	0.0
CELL_CYCLE_GO_0007049	REACTOME_CELL_CYCLE_CHECKPOINTS	0.0
KEGG_CELL_CYCLE	LIGASE_ACTIVITY	0.01002428
AROMATIC_COMPOUND_METABOLIC_PROCESS	LIPID_BIOSYNTHETIC_PROCESS	0.00998604
REACTOME_BIOLOGICAL_OXIDATIONS	REACTOME_CELL_CYCLE_MITOTIC	0.00105607
ENERGY_DERIVATION_BY_OXIDATION_OF_ORGANIC_COMPOUNDS	TRANSFERASE_ACTIVITY_TRANSFERRING_ACYL_GROUPS	0.00063683
GENERATION_OF_PRECURSOR_METABOLITES_AND_ENERGY	REACTOME_S_PHASE	0.0
FATTY_ACID_BETA_OXIDATION	KEGG_ARGININE_AND_PROLINE_METABOLISM	0.01336898
LIGASE_ACTIVITY	STEROID_BIOSYNTHETIC_PROCESS	0.0061462
LIPID_METABOLIC_PROCESS	REACTOME_SYNTHESIS_OF_BILE_ACIDS_AND_BILE_SALTS_VIA_7ALPHA_HYDROXYCHOLESTEROL	0.00337277
CELLULAR_CATABOLIC_PROCESS	KEGG_ALANINE_ASPARTATE_AND_GLUTAMATE_METABOLISM	0.01972092
AMINO_ACID_AND_DERIVATIVE_METABOLIC_PROCESS	BIOCARTA_TGFB_PATHWAY	0.01074719
KEGG_FATTY_ACID_METABOLISM	KEGG_STEROID_BIOSYNTHESIS	0.00074702
REACTOME_GLUCOSE_METABOLISM	RESPONSE_TO_WOUNDING	0.01337222
NETPATH_ALPHA6_BETA4_INTEGRIN_PATHWAY	NITROGEN_COMPOUND_METABOLIC_PROCESS	0.00791529
AMINE_CATABOLIC_PROCESS	NITROGEN_COMPOUND_METABOLIC_PROCESS	0.0
AMINO_ACID_TRANSMEMBRANE_TRANSPORTER_ACTIVITY	REACTOME_INTEGRATION_OF_ENERGY_METABOLISM	0.0011405
KEGG_TERPENOID_BACKBONE_BIOSYNTHESIS	MITOCHONDRIAL_LUMEN	0.0019726
ALCOHOL_METABOLIC_PROCESS	PHOSPHOLIPID_BIOSYNTHETIC_PROCESS	0.00404562
BIOCARTA_LEPTIN_PATHWAY	LIPID_TRANSPORT	0.00694846
KEGG_GLYCINE_SERINE_AND_THREONINE_METABOLISM	MONOCARBOXYLIC_ACID_METABOLIC_PROCESS	0.05527896
OXIDOREDUCTASE_ACTIVITY_ACTING_ON_CH_OH_GROUP_OF_DONORS	REACTOME_G2_M_CHECKPOINTS	0.00547065
KEGG_ASTHMA	REACTOME_SYNTHESIS_OF_DNA	0.00340659
CELL_CYCLE_GO_0007049	KEGG_STARCH_AND_SUCROSE_METABOLISM	0.01582291
KEGG_DRUG_METABOLISM_CYTOCHROME_P450	TRANSFERASE_ACTIVITY_TRANSFERRING_ACYL_GROUPS	0.01645154
REACTOME_METABOLISM_OF_LIPIDS_AND_LIPOPROTEINS	SERINE_TYPE_PEPTIDASE_ACTIVITY	0.03928879
ISOMERASE_ACTIVITY	OXIDOREDUCTASE_ACTIVITY_ACTING_ON_THE_CH_CH_GROUP_OF_DONORS	0.00354896
AMINO_ACID_CATABOLIC_PROCESS	REACTOME_GLUCONEOGENESIS	0.00143481
MITOCHONDRIAL_MATRIX	REACTOME_METABOLISM_OF_CARBOHYDRATES	0.0
AMINE_METABOLIC_PROCESS	BIOCARTA_CTCF_PATHWAY	0.0082086
CYTOSKELETAL_PROTEIN_BINDING	KEGG_AUTOIMMUNE_THYROID_DISEASE	0.00294233
KEGG_ADIPOCYTOKINE_SIGNALING_PATHWAY	LIPID_METABOLIC_PROCESS	0.0
LIGASE_ACTIVITY	MICROTUBULE_ORGANIZING_CENTER	0.00423079
KEGG_ADIPOCYTOKINE_SIGNALING_PATHWAY	LYASE_ACTIVITY	0.02554957
KEGG_STEROID_BIOSYNTHESIS	REACTOME_REGULATION_OF_LIPID_METABOLISM_BY_PEROXISOME_PROLIFERATOR_ACTIVATED_RECEPTOR_ALPHA	0.00211448
REACTOME_LOSS_OF_NLP_FROM_MITOTIC_CENTROSOMES	REACTOME_METABOLISM_OF_LIPIDS_AND_LIPOPROTEINS	0.0
REACTOME_ACTIVATED_AMPK_STIMULATES_FATTY_ACID_OXIDATION_IN_MUSCLE	REACTOME_METABOLISM_OF_BILE_ACIDS_AND_BILE_SALTS	0.02019779
KEGG_BETA_ALANINE_METABOLISM	REACTOME_BIOLOGICAL_OXIDATIONS	0.0
GENERATION_OF_PRECURSOR_METABOLITES_AND_ENERGY	SERINE_HYDROLASE_ACTIVITY	0.00385217
KEGG_VALINE_LEUCINE_AND_ISOLEUCINE_DEGRADATION	REACTOME_SYNTHESIS_OF_BILE_ACIDS_AND_BILE_SALTS_VIA_7ALPHA_HYDROXYCHOLESTEROL	0.00868757
FATTY_ACID_BETA_OXIDATION	KEGG_BETA_ALANINE_METABOLISM	0.01746419
KEGG_CELL_CYCLE	RESPONSE_TO_EXTERNAL_STIMULUS	0.0
AMINE_CATABOLIC_PROCESS	REACTOME_S_PHASE	0.0088841
KEGG_AUTOIMMUNE_THYROID_DISEASE	LIGASE_ACTIVITY	0.00263092
AMINO_ACID_CATABOLIC_PROCESS	KEGG_BUTANOATE_METABOLISM	0.00021234
NITROGEN_COMPOUND_METABOLIC_PROCESS	SERINE_TYPE_PEPTIDASE_ACTIVITY	0.00788137
KEGG_CYSTEINE_AND_METHIONINE_METABOLISM	KEGG_LYSINE_DEGRADATION	0.00901365
KEGG_CELL_CYCLE	REACTOME_TRANSFORMATION_OF_LANOSTEROL_TO_CHOLESTEROL	0.01052671
KEGG_COMPLEMENT_AND_COAGULATION_CASCADES	RESPONSE_TO_ORGANIC_SUBSTANCE	0.02228807
CYTOSKELETON_ORGANIZATION_AND_BIOGENESIS	KEGG_ALANINE_ASPARTATE_AND_GLUTAMATE_METABOLISM	0.01795559
KEGG_BUTANOATE_METABOLISM	OXIDOREDUCTASE_ACTIVITY_ACTING_ON_CH_OH_GROUP_OF_DONORS	0.00364497
ENERGY_RESERVE_METABOLIC_PROCESS	REACTOME_LOSS_OF_NLP_FROM_MITOTIC_CENTROSOMES	0.00417182
HORMONE_RECEPTOR_BINDING	REACTOME_SYNTHESIS_OF_BILE_ACIDS_AND_BILE_SALTS_VIA_7ALPHA_HYDROXYCHOLESTEROL	0.01275835
AMINO_ACID_CATABOLIC_PROCESS	MITOCHONDRIAL_MATRIX	0.00605963
ALCOHOL_METABOLIC_PROCESS	BIOCARTA_TGFB_PATHWAY	0.0141295
AMINO_ACID_AND_DERIVATIVE_METABOLIC_PROCESS	REACTOME_CHYLOMICRON_MEDIATED_LIPID_TRANSPORT	0.01265501
CELLULAR_LIPID_METABOLIC_PROCESS	CELL_CYCLE_GO_0007049	0.0
ELECTRON_CARRIER_ACTIVITY	INTRAMOLECULAR_OXIDOREDUCTASE_ACTIVITY	0.05596683
CORUM_RIBOSOME,_CYTOPLASMIC	CYTOSKELETON_ORGANIZATION_AND_BIOGENESIS	0.00527723
CARBON_CARBON_LYASE_ACTIVITY	REACTOME_POST_TRANSLATIONAL_PROTEIN_MODIFICATION	0.00069889
CATABOLIC_PROCESS	MICROBODY	0.01419015
CELLULAR_CATABOLIC_PROCESS	KEGG_TYROSINE_METABOLISM	9.903e-05
CELLULAR_CARBOHYDRATE_METABOLIC_PROCESS	MITOCHONDRIAL_LUMEN	0.0009185
CARBOHYDRATE_METABOLIC_PROCESS	REACTOME_NUCLEAR_RECEPTOR_TRANSCRIPTION_PATHWAY	0.02878198
REACTOME_METABOLISM_OF_LIPIDS_AND_LIPOPROTEINS	REACTOME_STEROID_HORMONES	0.00067145
KEGG_VALINE_LEUCINE_AND_ISOLEUCINE_DEGRADATION	LYASE_ACTIVITY	0.0244775
REACTOME_MITOCHONDRIAL_FATTY_ACID_BETA_OXIDATION	REACTOME_REGULATION_OF_LIPID_METABOLISM_BY_PEROXISOME_PROLIFERATOR_ACTIVATED_RECEPTOR_ALPHA	0.01002433
KEGG_CELL_CYCLE	REACTOME_PYRUVATE_METABOLISM_AND_TCA_CYCLE	0.01080249
KEGG_BETA_ALANINE_METABOLISM	MITOCHONDRIAL_MATRIX	0.00428748
KEGG_CELL_CYCLE	MITOCHONDRION	4.76e-06
KEGG_GLYCOLYSIS_GLUCONEOGENESIS	OXIDOREDUCTASE_ACTIVITY_GO_0016616	0.0062395
REACTOME_CELL_CYCLE_CHECKPOINTS	REACTOME_CENTROSOME_MATURATION	0.0
ORGANELLE_INNER_MEMBRANE	RESPONSE_TO_ORGANIC_SUBSTANCE	0.0
CARBOXY_LYASE_ACTIVITY	RESPONSE_TO_ORGANIC_SUBSTANCE	0.00775104
OXIDOREDUCTASE_ACTIVITY_ACTING_ON_CH_OH_GROUP_OF_DONORS	REACTOME_GLUCONEOGENESIS	0.10030258
CARBOHYDRATE_BIOSYNTHETIC_PROCESS	KEGG_CYSTEINE_AND_METHIONINE_METABOLISM	0.00822983
HORMONE_RECEPTOR_BINDING	REACTOME_SYNTHESIS_OF_BILE_ACIDS_AND_BILE_SALTS	0.00778657
CARBOXY_LYASE_ACTIVITY	REACTOME_GLUCOSE_REGULATION_OF_INSULIN_SECRETION	0.00253661
STEROID_BIOSYNTHETIC_PROCESS	STEROID_METABOLIC_PROCESS	0.0
LIPID_BIOSYNTHETIC_PROCESS	MITOCHONDRIAL_PART	0.0
FATTY_ACID_BETA_OXIDATION	REACTOME_PYRUVATE_METABOLISM	0.01105558
REACTOME_GLUCOSE_AND_OTHER_SUGAR_SLC_TRANSPORTERS	REACTOME_PEROXISOMAL_LIPID_METABOLISM	0.01151891
CARBOXY_LYASE_ACTIVITY	GLUCOSE_METABOLIC_PROCESS	0.01530838
KEGG_DRUG_METABOLISM_CYTOCHROME_P450	REACTOME_GLUCONEOGENESIS	0.00479684
KEGG_VALINE_LEUCINE_AND_ISOLEUCINE_DEGRADATION	LIPID_TRANSPORT	0.01115314
CELL_CYCLE_PROCESS	STEROID_METABOLIC_PROCESS	0.01035438
BIOCARTA_PPARA_PATHWAY	GTPASE_BINDING	0.00027074
FATTY_ACID_METABOLIC_PROCESS	GENERATION_OF_PRECURSOR_METABOLITES_AND_ENERGY	0.00027839
KEGG_ADIPOCYTOKINE_SIGNALING_PATHWAY	REACTOME_GLUCOSE_METABOLISM	0.05983543
CELLULAR_LIPID_METABOLIC_PROCESS	KEGG_PEROXISOME	0.0
MITOCHONDRIAL_ENVELOPE	REACTOME_METABOLISM_OF_AMINO_ACIDS	0.00332938
KEGG_ONE_CARBON_POOL_BY_FOLATE	REACTOME_PHASE_1_FUNCTIONALIZATION_OF_COMPOUNDS	0.00332871
CELLULAR_LIPID_METABOLIC_PROCESS	COFACTOR_BINDING	0.00959404
FATTY_ACID_OXIDATION	KEGG_METABOLISM_OF_XENOBIOTICS_BY_CYTOCHROME_P450	0.00947898
KEGG_BETA_ALANINE_METABOLISM	REACTOME_AMINE_COMPOUND_SLC_TRANSPORTERS	0.0019454
BIOCARTA_P38MAPK_PATHWAY	KEGG_GLYCOLYSIS_GLUCONEOGENESIS	0.00129859
FATTY_ACID_OXIDATION	IMMUNE_EFFECTOR_PROCESS	0.00866682
CORUM_C_COMPLEX_SPLICEOSOME	REACTOME_CELL_CYCLE_CHECKPOINTS	0.01364619
CARBOHYDRATE_METABOLIC_PROCESS	KEGG_ALANINE_ASPARTATE_AND_GLUTAMATE_METABOLISM	0.00076261
AMINE_METABOLIC_PROCESS	KEGG_STEROID_HORMONE_BIOSYNTHESIS	0.03187662
KEGG_PRIMARY_BILE_ACID_BIOSYNTHESIS	MITOCHONDRIAL_MATRIX	0.01013055
KEGG_FATTY_ACID_METABOLISM	MONOOXYGENASE_ACTIVITY	0.01163917
MITOCHONDRIAL_MATRIX	REACTOME_CELL_CYCLE_CHECKPOINTS	0.01242836
LYASE_ACTIVITY	STEROID_BIOSYNTHETIC_PROCESS	0.00665791
NUCLEOCYTOPLASMIC_TRANSPORT	REACTOME_PYRUVATE_METABOLISM_AND_TCA_CYCLE	0.00851314
MITOCHONDRIAL_ENVELOPE	REACTOME_METABOLISM_OF_CARBOHYDRATES	0.0182841
LIPID_METABOLIC_PROCESS	REACTOME_TRANSFORMATION_OF_LANOSTEROL_TO_CHOLESTEROL	0.0272502
KEGG_FATTY_ACID_METABOLISM	MITOCHONDRIAL_LUMEN	0.0
GLUTATHIONE_TRANSFERASE_ACTIVITY	PERIPHERAL_NERVOUS_SYSTEM_DEVELOPMENT	0.07913616
MITOCHONDRIAL_MATRIX	REACTOME_GLUCOSE_REGULATION_OF_INSULIN_SECRETION	0.0
CARBOXYLIC_ACID_TRANSMEMBRANE_TRANSPORTER_ACTIVITY	ENERGY_DERIVATION_BY_OXIDATION_OF_ORGANIC_COMPOUNDS	0.00858233
MITOCHONDRIAL_PART	REACTOME_NUCLEAR_RECEPTOR_TRANSCRIPTION_PATHWAY	0.0
CYTOSKELETAL_PROTEIN_BINDING	RESPONSE_TO_EXTERNAL_STIMULUS	0.0
GTPASE_BINDING	MICROTUBULE	0.00232981
GLUTATHIONE_TRANSFERASE_ACTIVITY	KEGG_FATTY_ACID_METABOLISM	0.01247425
ACTIN_FILAMENT_ORGANIZATION	REACTOME_CYTOCHROME_P450_ARRANGED_BY_SUBSTRATE_TYPE	0.00080107
AMINE_METABOLIC_PROCESS	RESPONSE_TO_ORGANIC_SUBSTANCE	0.0
BIOCARTA_LEPTIN_PATHWAY	REACTOME_METABOLISM_OF_CARBOHYDRATES	0.00240137
KEGG_GLYCINE_SERINE_AND_THREONINE_METABOLISM	REACTOME_MITOCHONDRIAL_FATTY_ACID_BETA_OXIDATION	0.01155672
CELLULAR_LIPID_CATABOLIC_PROCESS	REACTOME_STEROID_METABOLISM	0.00468655
KEGG_STARCH_AND_SUCROSE_METABOLISM	NUCLEAR_TRANSPORT	0.00107812
BIOCARTA_ACTINY_PATHWAY	REACTOME_GLUCOSE_METABOLISM	0.00342497
AMINO_ACID_TRANSMEMBRANE_TRANSPORTER_ACTIVITY	RESPONSE_TO_EXTERNAL_STIMULUS	0.00278697
OXIDOREDUCTASE_ACTIVITY	REACTOME_TRANSMEMBRANE_TRANSPORT_OF_SMALL_MOLECULES	0.0
KEGG_CHRONIC_MYELOID_LEUKEMIA	MITOCHONDRIAL_ENVELOPE	0.0
KEGG_PEROXISOME	OXYGEN_BINDING	0.0
AMINE_METABOLIC_PROCESS	INFLAMMATORY_RESPONSE	0.00181481
KEGG_METABOLISM_OF_XENOBIOTICS_BY_CYTOCHROME_P450	REACTOME_NUCLEAR_RECEPTOR_TRANSCRIPTION_PATHWAY	0.02761049
KEGG_FATTY_ACID_METABOLISM	OXIDOREDUCTASE_ACTIVITY_ACTING_ON_THE_CH_CH_GROUP_OF_DONORS	0.10174624
BIOCARTA_TGFB_PATHWAY	HORMONE_RECEPTOR_BINDING	0.00172503
KEGG_PPAR_SIGNALING_PATHWAY	KEGG_PYRUVATE_METABOLISM	0.03655647
LYASE_ACTIVITY	REACTOME_METABOLISM_OF_AMINO_ACIDS	0.42125114
BIOCARTA_TGFB_PATHWAY	KEGG_PRIMARY_BILE_ACID_BIOSYNTHESIS	0.01406581
REACTOME_CENTROSOME_MATURATION	REACTOME_MITOTIC_M_M_G1_PHASES	0.0
MITOCHONDRIAL_ENVELOPE	REACTOME_PHASE_II_CONJUGATION	0.01056565
AMINO_ACID_TRANSMEMBRANE_TRANSPORTER_ACTIVITY	MITOCHONDRIAL_INNER_MEMBRANE	0.00865806
MITOCHONDRION	OXIDOREDUCTASE_ACTIVITY_ACTING_ON_CH_OH_GROUP_OF_DONORS	0.0
AMINE_METABOLIC_PROCESS	AMINO_ACID_TRANSMEMBRANE_TRANSPORTER_ACTIVITY	0.00050543
LYASE_ACTIVITY	REACTOME_CHYLOMICRON_MEDIATED_LIPID_TRANSPORT	0.00913601
CELLULAR_CARBOHYDRATE_METABOLIC_PROCESS	PHOSPHOLIPID_BIOSYNTHETIC_PROCESS	0.00229682
ALCOHOL_METABOLIC_PROCESS	CELLULAR_CARBOHYDRATE_METABOLIC_PROCESS	0.00198896
KEGG_CITRATE_CYCLE_TCA_CYCLE	OXIDOREDUCTASE_ACTIVITY_ACTING_ON_THE_CH_CH_GROUP_OF_DONORS	0.00098508
MICROTUBULE_CYTOSKELETON	PHOSPHOLIPID_BIOSYNTHETIC_PROCESS	0.01145538
INTRAMOLECULAR_OXIDOREDUCTASE_ACTIVITY	REACTOME_LIPOPROTEIN_METABOLISM	0.15114719
REACTOME_GLUCOSE_AND_OTHER_SUGAR_SLC_TRANSPORTERS	SERINE_HYDROLASE_ACTIVITY	0.00439521
CARBOHYDRATE_METABOLIC_PROCESS	KEGG_PEROXISOME	0.00198466
BIOCARTA_PPARA_PATHWAY	NITROGEN_COMPOUND_CATABOLIC_PROCESS	0.00281386
AMINO_ACID_TRANSMEMBRANE_TRANSPORTER_ACTIVITY	REACTOME_GLUCOSE_METABOLISM	0.00524005
KEGG_STEROID_BIOSYNTHESIS	STEROID_METABOLIC_PROCESS	0.03634731
CELLULAR_LIPID_METABOLIC_PROCESS	REACTOME_MITOTIC_M_M_G1_PHASES	0.00061123
NUCLEAR_HORMONE_RECEPTOR_BINDING	REACTOME_SYNTHESIS_OF_BILE_ACIDS_AND_BILE_SALTS	0.01014079
STEROID_METABOLIC_PROCESS	TRANSFERASE_ACTIVITY_TRANSFERRING_SULFUR_CONTAINING_GROUPS	0.03518532
AMINO_ACID_CATABOLIC_PROCESS	RESPONSE_TO_ORGANIC_SUBSTANCE	0.00042223
GLUCOSE_METABOLIC_PROCESS	MITOCHONDRIAL_ENVELOPE	0.00243466
OXIDOREDUCTASE_ACTIVITY_ACTING_ON_THE_CH_CH_GROUP_OF_DONORS	REACTOME_GLUCOSE_METABOLISM	0.01392965
REACTOME_METABOLISM_OF_CARBOHYDRATES	REACTOME_PHASE_1_FUNCTIONALIZATION_OF_COMPOUNDS	0.00212334
AMINO_ACID_CATABOLIC_PROCESS	MONOCARBOXYLIC_ACID_METABOLIC_PROCESS	0.00414484
OXIDOREDUCTASE_ACTIVITY	STRUCTURAL_CONSTITUENT_OF_CYTOSKELETON	0.00524643
REACTOME_METABOLISM_OF_AMINO_ACIDS	REACTOME_PYRUVATE_METABOLISM_AND_TCA_CYCLE	0.0
BIOCARTA_TGFB_PATHWAY	KEGG_PPAR_SIGNALING_PATHWAY	0.1627679
BIOCARTA_LEPTIN_PATHWAY	KEGG_RETINOL_METABOLISM	0.00899407
AMINE_TRANSPORT	TRANSFERASE_ACTIVITY_TRANSFERRING_ACYL_GROUPS	0.00466846
BIOCARTA_LEPTIN_PATHWAY	GENERATION_OF_PRECURSOR_METABOLITES_AND_ENERGY	8.933e-05
KEGG_CHRONIC_MYELOID_LEUKEMIA	MITOCHONDRION	0.0
AMINO_ACID_CATABOLIC_PROCESS	ELECTRON_CARRIER_ACTIVITY	0.01444361
AMINE_CATABOLIC_PROCESS	ORGANIC_ACID_TRANSPORT	0.007488
BIOCARTA_PPARA_PATHWAY	KEGG_STEROID_BIOSYNTHESIS	0.00404888
CELLULAR_CATABOLIC_PROCESS	REACTOME_CELL_CYCLE_MITOTIC	0.0
CELL_CYCLE_PHASE	ENERGY_DERIVATION_BY_OXIDATION_OF_ORGANIC_COMPOUNDS	0.0014696
CYTOSKELETAL_PROTEIN_BINDING	KEGG_DRUG_METABOLISM_OTHER_ENZYMES	0.0040546
REACTOME_CYTOCHROME_P450_ARRANGED_BY_SUBSTRATE_TYPE	REACTOME_LIPOPROTEIN_METABOLISM	0.0
FATTY_ACID_BETA_OXIDATION	REACTOME_PHASE_II_CONJUGATION	0.00988451
AMINE_CATABOLIC_PROCESS	KEGG_BIOSYNTHESIS_OF_UNSATURATED_FATTY_ACIDS	0.0051452
OXIDOREDUCTASE_ACTIVITY_GO_0016616	REACTOME_ACTIVATION_OF_ATR_IN_RESPONSE_TO_REPLICATION_STRESS	0.00740625
AMINO_ACID_METABOLIC_PROCESS	REACTOME_SYNTHESIS_OF_DNA	0.0088601
ENERGY_RESERVE_METABOLIC_PROCESS	KEGG_TYROSINE_METABOLISM	0.00996141
KEGG_STEROID_BIOSYNTHESIS	REACTOME_SYNTHESIS_OF_BILE_ACIDS_AND_BILE_SALTS_VIA_7ALPHA_HYDROXYCHOLESTEROL	0.01601667
BIOCARTA_LEPTIN_PATHWAY	ENERGY_DERIVATION_BY_OXIDATION_OF_ORGANIC_COMPOUNDS	0.00063515
ORGANIC_ACID_METABOLIC_PROCESS	STRUCTURAL_CONSTITUENT_OF_CYTOSKELETON	0.02994471
CELL_CYCLE_GO_0007049	REACTOME_GLUCOSE_AND_OTHER_SUGAR_SLC_TRANSPORTERS	0.02283808
FATTY_ACID_BETA_OXIDATION	NUCLEAR_HORMONE_RECEPTOR_BINDING	0.01683474
BIOCARTA_LEPTIN_PATHWAY	CARBOXYLIC_ACID_METABOLIC_PROCESS	0.0095653
INTRAMOLECULAR_OXIDOREDUCTASE_ACTIVITY	REACTOME_METABOLISM_OF_AMINO_ACIDS	0.0251806
BIOCARTA_HSP27_PATHWAY	NUCLEAR_TRANSPORT	0.0
COFACTOR_METABOLIC_PROCESS	HORMONE_RECEPTOR_BINDING	0.00711478
FATTY_ACID_OXIDATION	ISOMERASE_ACTIVITY	0.00710399
KEGG_PYRUVATE_METABOLISM	KEGG_STEROID_HORMONE_BIOSYNTHESIS	0.01021576
CYTOSKELETON	REACTOME_G2_M_TRANSITION	0.0
KEGG_PYRUVATE_METABOLISM	REACTOME_S_PHASE	0.03579896
CYTOSKELETAL_PROTEIN_BINDING	NUCLEOCYTOPLASMIC_TRANSPORT	0.0
NITROGEN_COMPOUND_METABOLIC_PROCESS	REACTOME_S_PHASE	0.0
KEGG_FATTY_ACID_METABOLISM	REACTOME_CENTROSOME_MATURATION	0.00060154
KEGG_CELL_CYCLE	KEGG_CHRONIC_MYELOID_LEUKEMIA	0.0
HORMONE_RECEPTOR_BINDING	KEGG_METABOLISM_OF_XENOBIOTICS_BY_CYTOCHROME_P450	0.01013978
KEGG_PANTOTHENATE_AND_COA_BIOSYNTHESIS	MITOTIC_CELL_CYCLE	0.00901009
FATTY_ACID_OXIDATION	REACTOME_PYRUVATE_METABOLISM	0.01036464
KEGG_METABOLISM_OF_XENOBIOTICS_BY_CYTOCHROME_P450	LIPID_METABOLIC_PROCESS	0.0
CYTOSKELETAL_PART	FATTY_ACID_METABOLIC_PROCESS	0.00580727
IMMUNE_EFFECTOR_PROCESS	REACTOME_METABOLISM_OF_CARBOHYDRATES	0.0155613
COFACTOR_BINDING	KEGG_PYRUVATE_METABOLISM	0.00906741
LIPID_CATABOLIC_PROCESS	REACTOME_SYNTHESIS_OF_BILE_ACIDS_AND_BILE_SALTS	0.00367053
KEGG_LYSINE_DEGRADATION	MICROTUBULE_CYTOSKELETON	0.01271131
CORUM_RIBOSOME,_CYTOPLASMIC	NUCLEOCYTOPLASMIC_TRANSPORT	0.00139983
ELECTRON_CARRIER_ACTIVITY	REACTOME_MITOCHONDRIAL_FATTY_ACID_BETA_OXIDATION	0.02443225
CELLULAR_LIPID_METABOLIC_PROCESS	REACTOME_LIPOPROTEIN_METABOLISM	0.0037052
CELL_PROJECTION	OXIDOREDUCTASE_ACTIVITY_ACTING_ON_CH_OH_GROUP_OF_DONORS	0.02897833
BIOCARTA_HSP27_PATHWAY	REACTOME_METABOLISM_OF_LIPIDS_AND_LIPOPROTEINS	0.00274138
KEGG_ADIPOCYTOKINE_SIGNALING_PATHWAY	OXIDOREDUCTASE_ACTIVITY_ACTING_ON_CH_OH_GROUP_OF_DONORS	0.00378781
KEGG_TRYPTOPHAN_METABOLISM	REACTOME_STEROID_METABOLISM	0.00490578
KEGG_LYSINE_DEGRADATION	REACTOME_METABOLISM_OF_AMINO_ACIDS	0.00637371
CELLULAR_CARBOHYDRATE_METABOLIC_PROCESS	RESPONSE_TO_WOUNDING	0.00963272
PEROXISOME	REACTOME_PYRUVATE_METABOLISM	0.01933744
ENERGY_RESERVE_METABOLIC_PROCESS	REACTOME_CELL_JUNCTION_ORGANIZATION	0.00149422
CYTOSKELETON	KEGG_AUTOIMMUNE_THYROID_DISEASE	0.00050627
KEGG_PANTOTHENATE_AND_COA_BIOSYNTHESIS	OXIDOREDUCTASE_ACTIVITY_ACTING_ON_CH_OH_GROUP_OF_DONORS	0.01300943
CATABOLIC_PROCESS	MITOCHONDRIAL_INNER_MEMBRANE	0.0
L_AMINO_ACID_TRANSMEMBRANE_TRANSPORTER_ACTIVITY	ORGANIC_ACID_TRANSPORT	0.00032993
NUCLEAR_HORMONE_RECEPTOR_BINDING	REACTOME_PEROXISOMAL_LIPID_METABOLISM	0.00747416
NUCLEAR_HORMONE_RECEPTOR_BINDING	REACTOME_PHASE_1_FUNCTIONALIZATION_OF_COMPOUNDS	0.00082499
MITOCHONDRIAL_MATRIX	REACTOME_SYNTHESIS_OF_BILE_ACIDS_AND_BILE_SALTS	0.00848708
ENERGY_DERIVATION_BY_OXIDATION_OF_ORGANIC_COMPOUNDS	KEGG_ADIPOCYTOKINE_SIGNALING_PATHWAY	0.0
KEGG_FATTY_ACID_METABOLISM	KEGG_METABOLISM_OF_XENOBIOTICS_BY_CYTOCHROME_P450	0.04002098
ENERGY_DERIVATION_BY_OXIDATION_OF_ORGANIC_COMPOUNDS	REACTOME_NA_CL_DEPENDENT_NEUROTRANSMITTER_TRANSPORTERS	0.00565455
REACTOME_GLUCONEOGENESIS	REACTOME_GLUCOSE_REGULATION_OF_INSULIN_SECRETION	0.0
REACTOME_CHOLESTEROL_BIOSYNTHESIS	SERINE_TYPE_PEPTIDASE_ACTIVITY	0.02788983
BIOCARTA_CELLCYCLE_PATHWAY	MITOTIC_CELL_CYCLE	0.0
AMINO_ACID_CATABOLIC_PROCESS	KEGG_ARGININE_AND_PROLINE_METABOLISM	0.0097242
REACTOME_CELL_CYCLE_MITOTIC	REACTOME_SYNTHESIS_OF_DNA	0.0
LIPID_METABOLIC_PROCESS	ORGANELLE_INNER_MEMBRANE	0.0
REACTOME_SLC_MEDIATED_TRANSMEMBRANE_TRANSPORT	REACTOME_TRANSMEMBRANE_TRANSPORT_OF_SMALL_MOLECULES	0.00423158
CARBOXYLIC_ACID_TRANSPORT	REGULATION_OF_PHOSPHORYLATION	0.02828223
BIOCARTA_HSP27_PATHWAY	MITOCHONDRIAL_LUMEN	0.0
CYTOSKELETAL_PROTEIN_BINDING	FATTY_ACID_BETA_OXIDATION	0.02538579
CELLULAR_LIPID_CATABOLIC_PROCESS	KEGG_STARCH_AND_SUCROSE_METABOLISM	0.01138017
COENZYME_METABOLIC_PROCESS	REACTOME_GLUCOSE_METABOLISM	0.00100153
KEGG_BETA_ALANINE_METABOLISM	KEGG_PYRUVATE_METABOLISM	0.01104005
CYTOSKELETAL_PART	MICROBODY	0.01419842
AMINO_ACID_DERIVATIVE_METABOLIC_PROCESS	REACTOME_CENTROSOME_MATURATION	0.01220339
REACTOME_BIOLOGICAL_OXIDATIONS	REACTOME_GLUCOSE_AND_OTHER_SUGAR_SLC_TRANSPORTERS	0.00125979
GENERATION_OF_PRECURSOR_METABOLITES_AND_ENERGY	MITOCHONDRIAL_INNER_MEMBRANE	0.0
KEGG_FATTY_ACID_METABOLISM	KEGG_LYSINE_DEGRADATION	0.02528782
BIOCARTA_LEPTIN_PATHWAY	KEGG_PRIMARY_BILE_ACID_BIOSYNTHESIS	0.00805397
CELL_CYCLE_PHASE	ENERGY_RESERVE_METABOLIC_PROCESS	0.0078151
KEGG_TRYPTOPHAN_METABOLISM	RESPONSE_TO_EXTERNAL_STIMULUS	0.00287514
BIOCARTA_TGFB_PATHWAY	RESPONSE_TO_EXTERNAL_STIMULUS	0.0
NITROGEN_COMPOUND_CATABOLIC_PROCESS	REACTOME_CELL_CYCLE_CHECKPOINTS	0.01406828
AMINO_ACID_CATABOLIC_PROCESS	KEGG_PROPANOATE_METABOLISM	0.00447233
KEGG_LYSINE_DEGRADATION	REACTOME_LIPOPROTEIN_METABOLISM	0.01085384
OXIDOREDUCTASE_ACTIVITY	REACTOME_ACTIVATION_OF_THE_PRE_REPLICATIVE_COMPLEX	0.00713892
MICROTUBULE_CYTOSKELETON	REACTOME_ACTIVATED_AMPK_STIMULATES_FATTY_ACID_OXIDATION_IN_MUSCLE	0.00811741
KEGG_ADIPOCYTOKINE_SIGNALING_PATHWAY	KEGG_BIOSYNTHESIS_OF_UNSATURATED_FATTY_ACIDS	0.02167042
BIOCARTA_CTCF_PATHWAY	BIOCARTA_MCM_PATHWAY	0.00607371
AMINE_TRANSMEMBRANE_TRANSPORTER_ACTIVITY	MITOCHONDRIAL_INNER_MEMBRANE	0.00768401
INFLAMMATORY_RESPONSE	REACTOME_PYRUVATE_METABOLISM_AND_TCA_CYCLE	0.03153329
GLUTATHIONE_TRANSFERASE_ACTIVITY	KEGG_METABOLISM_OF_XENOBIOTICS_BY_CYTOCHROME_P450	0.71243786
NUCLEAR_HORMONE_RECEPTOR_BINDING	NUCLEOCYTOPLASMIC_TRANSPORT	0.00802994
REACTOME_CHAPERONIN_MEDIATED_PROTEIN_FOLDING	REACTOME_G2_M_TRANSITION	0.11188036
KEGG_ONE_CARBON_POOL_BY_FOLATE	REACTOME_STEROID_METABOLISM	0.03660502
FATTY_ACID_BETA_OXIDATION	KEGG_STARCH_AND_SUCROSE_METABOLISM	0.00858603
INFLAMMATORY_RESPONSE	KEGG_ALANINE_ASPARTATE_AND_GLUTAMATE_METABOLISM	0.00049046
MITOCHONDRIAL_MATRIX	SA_G1_AND_S_PHASES	0.01123897
ALCOHOL_METABOLIC_PROCESS	CELL_CYCLE_PROCESS	0.00161259
CELL_CYCLE_GO_0007049	ISOMERASE_ACTIVITY	0.00928725
LIGASE_ACTIVITY	LIPID_CATABOLIC_PROCESS	9.474e-05
GLUCOSE_METABOLIC_PROCESS	REACTOME_CELL_CYCLE_MITOTIC	0.00707068
LIPID_CATABOLIC_PROCESS	MITOCHONDRIAL_LUMEN	0.00133411
KEGG_PROPANOATE_METABOLISM	KEGG_VALINE_LEUCINE_AND_ISOLEUCINE_DEGRADATION	0.00108194
CELL_CYCLE_PROCESS	REACTOME_CHAPERONIN_MEDIATED_PROTEIN_FOLDING	0.00799104
REACTOME_STEROID_METABOLISM	RESPONSE_TO_ORGANIC_SUBSTANCE	0.0029228
CELLULAR_LIPID_METABOLIC_PROCESS	INTRAMOLECULAR_OXIDOREDUCTASE_ACTIVITY	6.19e-06
CELLULAR_CATABOLIC_PROCESS	TRANSFERASE_ACTIVITY_TRANSFERRING_ACYL_GROUPS	0.0
CORUM_C_COMPLEX_SPLICEOSOME	REACTOME_S_PHASE	0.05491096
KEGG_ADIPOCYTOKINE_SIGNALING_PATHWAY	PERIPHERAL_NERVOUS_SYSTEM_DEVELOPMENT	0.01315606
KEGG_ASTHMA	REACTOME_NUCLEOTIDE_LIKE_PURINERGIC_RECEPTORS	0.00328999
COENZYME_METABOLIC_PROCESS	NITROGEN_COMPOUND_CATABOLIC_PROCESS	0.0
CYTOSKELETON	REACTOME_SYNTHESIS_OF_BILE_ACIDS_AND_BILE_SALTS_VIA_7ALPHA_HYDROXYCHOLESTEROL	0.01661026
CARBOHYDRATE_BIOSYNTHETIC_PROCESS	FATTY_ACID_METABOLIC_PROCESS	0.00914884
MITOCHONDRIAL_MEMBRANE	ORGANIC_ACID_TRANSMEMBRANE_TRANSPORTER_ACTIVITY	0.0061119
MICROTUBULE_ORGANIZING_CENTER	REACTOME_METABOLISM_OF_LIPIDS_AND_LIPOPROTEINS	0.10176667
ORGANIC_ACID_TRANSPORT	REACTOME_AMINE_COMPOUND_SLC_TRANSPORTERS	0.0
CELL_CYCLE_PHASE	REACTOME_GLUCOSE_REGULATION_OF_INSULIN_SECRETION	0.01480822
PERIPHERAL_NERVOUS_SYSTEM_DEVELOPMENT	REACTOME_ELECTRON_TRANSPORT_CHAIN	0.0237711
AMINO_ACID_DERIVATIVE_METABOLIC_PROCESS	NUCLEOCYTOPLASMIC_TRANSPORT	0.00141978
KEGG_PEROXISOME	REACTOME_GLUCOSE_REGULATION_OF_INSULIN_SECRETION	0.00199035
COFACTOR_METABOLIC_PROCESS	REACTOME_CYTOCHROME_P450_ARRANGED_BY_SUBSTRATE_TYPE	0.00036462
NUCLEAR_TRANSPORT	SERINE_HYDROLASE_ACTIVITY	0.0728831
KEGG_ASTHMA	ORGANIC_ACID_METABOLIC_PROCESS	0.00114286
KEGG_ASTHMA	NITROGEN_COMPOUND_CATABOLIC_PROCESS	0.00185045
ELECTRON_CARRIER_ACTIVITY	SMALL_GTPASE_BINDING	0.00465942
BIOCARTA_LEPTIN_PATHWAY	REACTOME_GLUCOSE_REGULATION_OF_INSULIN_SECRETION	0.00481225
ALCOHOL_METABOLIC_PROCESS	KEGG_CHRONIC_MYELOID_LEUKEMIA	0.0
GENERATION_OF_PRECURSOR_METABOLITES_AND_ENERGY	REACTOME_PYRUVATE_METABOLISM_AND_TCA_CYCLE	0.0
AMINE_METABOLIC_PROCESS	REACTOME_TRANSMEMBRANE_TRANSPORT_OF_SMALL_MOLECULES	0.0
OXIDOREDUCTASE_ACTIVITY_ACTING_ON_CH_OH_GROUP_OF_DONORS	TRANSFERASE_ACTIVITY_TRANSFERRING_ACYL_GROUPS	0.0
AROMATIC_COMPOUND_METABOLIC_PROCESS	CARBOXYLIC_ACID_METABOLIC_PROCESS	0.00405106
IMMUNE_EFFECTOR_PROCESS	KEGG_COMPLEMENT_AND_COAGULATION_CASCADES	0.00034041
AMINE_METABOLIC_PROCESS	REACTOME_CYTOCHROME_P450_ARRANGED_BY_SUBSTRATE_TYPE	0.01977247
AMINO_ACID_AND_DERIVATIVE_METABOLIC_PROCESS	KEGG_BUTANOATE_METABOLISM	0.0
COENZYME_METABOLIC_PROCESS	REACTOME_CELL_CYCLE_CHECKPOINTS	0.00595464
KEGG_PYRUVATE_METABOLISM	ORGANIC_ACID_TRANSMEMBRANE_TRANSPORTER_ACTIVITY	0.01635957
CELLULAR_LIPID_CATABOLIC_PROCESS	REACTOME_INTEGRATION_OF_ENERGY_METABOLISM	0.00084991
LYASE_ACTIVITY	OXYGEN_BINDING	0.00036436
AMINE_TRANSPORT	L_AMINO_ACID_TRANSMEMBRANE_TRANSPORTER_ACTIVITY	3.002e-05
REACTOME_INTEGRATION_OF_ENERGY_METABOLISM	SMALL_GTPASE_BINDING	0.00600825
KEGG_PANTOTHENATE_AND_COA_BIOSYNTHESIS	REACTOME_PYRUVATE_METABOLISM	0.0111568
KEGG_ONE_CARBON_POOL_BY_FOLATE	PEROXISOME	0.00971408
OXIDOREDUCTASE_ACTIVITY_GO_0016705	PEROXISOME	0.01125097
NITROGEN_COMPOUND_CATABOLIC_PROCESS	OXIDOREDUCTASE_ACTIVITY_GO_0016705	0.00245533
NITROGEN_COMPOUND_CATABOLIC_PROCESS	OXIDOREDUCTASE_ACTIVITY_ACTING_ON_CH_OH_GROUP_OF_DONORS	0.00530178
BIOCARTA_G2_PATHWAY	PHOSPHOLIPID_BIOSYNTHETIC_PROCESS	0.00942191
AMINO_ACID_TRANSMEMBRANE_TRANSPORTER_ACTIVITY	REACTOME_NA_CL_DEPENDENT_NEUROTRANSMITTER_TRANSPORTERS	3.548e-05
AMINO_ACID_METABOLIC_PROCESS	REACTOME_NUCLEAR_RECEPTOR_TRANSCRIPTION_PATHWAY	0.00111059
KEGG_COMPLEMENT_AND_COAGULATION_CASCADES	MITOCHONDRIAL_MEMBRANE	0.00551612
MONOCARBOXYLIC_ACID_METABOLIC_PROCESS	STRUCTURAL_CONSTITUENT_OF_CYTOSKELETON	0.02350925
KEGG_DRUG_METABOLISM_OTHER_ENZYMES	REACTOME_METABOLISM_OF_BILE_ACIDS_AND_BILE_SALTS	0.00899415
NITROGEN_COMPOUND_METABOLIC_PROCESS	REACTOME_MITOTIC_PROMETAPHASE	0.00646635
MITOTIC_CELL_CYCLE	NITROGEN_COMPOUND_CATABOLIC_PROCESS	0.00898206
BIOCARTA_NUCLEARRS_PATHWAY	REACTOME_PEROXISOMAL_LIPID_METABOLISM	0.00957651
LIPID_TRANSPORT	MITOCHONDRIAL_PART	0.00033042
AMINO_ACID_METABOLIC_PROCESS	TRANSFERASE_ACTIVITY_TRANSFERRING_ACYL_GROUPS	0.0052282
KEGG_TERPENOID_BACKBONE_BIOSYNTHESIS	MITOCHONDRION	0.0001843
MICROTUBULE	REACTOME_S_PHASE	0.00194769
ELECTRON_CARRIER_ACTIVITY	LIPID_TRANSPORT	0.00692009
KEGG_FATTY_ACID_METABOLISM	MITOCHONDRIAL_MATRIX	0.00072212
REACTOME_REGULATION_OF_LIPID_METABOLISM_BY_PEROXISOME_PROLIFERATOR_ACTIVATED_RECEPTOR_ALPHA	RESPONSE_TO_WOUNDING	0.00452348
BIOCARTA_HSP27_PATHWAY	MITOTIC_CELL_CYCLE	0.0
REACTOME_GLUCONEOGENESIS	RESPONSE_TO_EXTERNAL_STIMULUS	0.00068141
KEGG_DRUG_METABOLISM_CYTOCHROME_P450	KEGG_METABOLISM_OF_XENOBIOTICS_BY_CYTOCHROME_P450	0.28111832
BIOCARTA_P38MAPK_PATHWAY	CARBOXY_LYASE_ACTIVITY	0.00135851
AMINO_ACID_AND_DERIVATIVE_METABOLIC_PROCESS	REACTOME_PYRUVATE_METABOLISM	0.00746768
KEGG_ONE_CARBON_POOL_BY_FOLATE	NITROGEN_COMPOUND_CATABOLIC_PROCESS	0.0026678
MITOCHONDRIAL_MEMBRANE	SPINDLE	0.01038732
CARBON_CARBON_LYASE_ACTIVITY	REACTOME_PEROXISOMAL_LIPID_METABOLISM	0.01033847
KEGG_AUTOIMMUNE_THYROID_DISEASE	REACTOME_NUCLEOTIDE_LIKE_PURINERGIC_RECEPTORS	0.00381539
NUCLEAR_TRANSPORT	POSITIVE_REGULATION_OF_LYMPHOCYTE_ACTIVATION	0.0
REACTOME_METABOLISM_OF_AMINO_ACIDS	REACTOME_SLC_MEDIATED_TRANSMEMBRANE_TRANSPORT	0.0
KEGG_ADIPOCYTOKINE_SIGNALING_PATHWAY	SERINE_HYDROLASE_ACTIVITY	0.00363752
CARBOXYLIC_ACID_TRANSPORT	MITOCHONDRIAL_LUMEN	0.00525178
AMINO_ACID_AND_DERIVATIVE_METABOLIC_PROCESS	MITOCHONDRIAL_MEMBRANE	0.00729342
CELL_PROJECTION	IMMUNE_EFFECTOR_PROCESS	0.00423587
CELLULAR_CARBOHYDRATE_METABOLIC_PROCESS	LIPID_CATABOLIC_PROCESS	0.01330688
FATTY_ACID_BETA_OXIDATION	KEGG_ADIPOCYTOKINE_SIGNALING_PATHWAY	0.0
AMINO_ACID_CATABOLIC_PROCESS	LIPID_METABOLIC_PROCESS	0.01008861
CELLULAR_LIPID_METABOLIC_PROCESS	REACTOME_STEROID_METABOLISM	0.0
KEGG_TYROSINE_METABOLISM	REACTOME_CYTOCHROME_P450_ARRANGED_BY_SUBSTRATE_TYPE	0.01171417
BIOCARTA_NUCLEARRS_PATHWAY	PHOSPHOLIPID_BIOSYNTHETIC_PROCESS	0.00891315
BIOCARTA_LEPTIN_PATHWAY	MITOCHONDRIAL_MEMBRANE	0.00039431
COFACTOR_METABOLIC_PROCESS	REACTOME_INTEGRATION_OF_ENERGY_METABOLISM	0.0
KEGG_AUTOIMMUNE_THYROID_DISEASE	KEGG_CELL_CYCLE	0.00026428
CYTOSKELETAL_PART	ISOMERASE_ACTIVITY	0.03071892
AMINE_METABOLIC_PROCESS	REACTOME_REGULATION_OF_LIPID_METABOLISM_BY_PEROXISOME_PROLIFERATOR_ACTIVATED_RECEPTOR_ALPHA	0.00503214
BIOCARTA_LEPTIN_PATHWAY	MITOCHONDRIAL_INNER_MEMBRANE	0.00049271
CELLULAR_LIPID_CATABOLIC_PROCESS	SPINDLE	0.01375701
CARBOHYDRATE_METABOLIC_PROCESS	REACTOME_AMINE_COMPOUND_SLC_TRANSPORTERS	8.62e-05
CELL_CYCLE_PHASE	NETPATH_ALPHA6_BETA4_INTEGRIN_PATHWAY	0.0
CYTOSKELETAL_PART	MITOCHONDRIAL_LUMEN	0.00564565
KEGG_CELL_CYCLE	RESPONSE_TO_WOUNDING	0.00390948
REACTOME_ACTIVATED_AMPK_STIMULATES_FATTY_ACID_OXIDATION_IN_MUSCLE	REACTOME_CHYLOMICRON_MEDIATED_LIPID_TRANSPORT	0.01144879
NITROGEN_COMPOUND_METABOLIC_PROCESS	RESPONSE_TO_WOUNDING	0.0
BIOCARTA_CTCF_PATHWAY	CELLULAR_CATABOLIC_PROCESS	0.04059882
CORUM_C_COMPLEX_SPLICEOSOME	NUCLEOCYTOPLASMIC_TRANSPORT	0.0
CYTOSKELETAL_PART	NETPATH_ALPHA6_BETA4_INTEGRIN_PATHWAY	0.0
KEGG_DRUG_METABOLISM_CYTOCHROME_P450	ORGANIC_ACID_METABOLIC_PROCESS	0.04352342
KEGG_LYSINE_DEGRADATION	KEGG_TYROSINE_METABOLISM	0.01072915
AROMATIC_COMPOUND_METABOLIC_PROCESS	MITOCHONDRIAL_LUMEN	0.00997989
KEGG_PANTOTHENATE_AND_COA_BIOSYNTHESIS	OXIDOREDUCTASE_ACTIVITY_GO_0016616	0.01396596
LIPID_CATABOLIC_PROCESS	MITOCHONDRIAL_PART	0.00030157
BIOCARTA_NUCLEARRS_PATHWAY	CELLULAR_LIPID_CATABOLIC_PROCESS	0.0
MICROTUBULE_ORGANIZING_CENTER	TRANSFERASE_ACTIVITY_TRANSFERRING_ACYL_GROUPS	0.01234198
ELECTRON_CARRIER_ACTIVITY	MITOCHONDRIAL_INNER_MEMBRANE	0.0
FATTY_ACID_BETA_OXIDATION	KEGG_ALANINE_ASPARTATE_AND_GLUTAMATE_METABOLISM	0.00890218
AMINO_ACID_DERIVATIVE_METABOLIC_PROCESS	KEGG_ADHERENS_JUNCTION	0.00939469
KEGG_STEROID_BIOSYNTHESIS	REACTOME_CENTROSOME_MATURATION	0.0023962
COFACTOR_BINDING	KEGG_TYROSINE_METABOLISM	0.00138245
CELLULAR_CARBOHYDRATE_METABOLIC_PROCESS	CELL_CYCLE_PROCESS	0.00154098
ENERGY_DERIVATION_BY_OXIDATION_OF_ORGANIC_COMPOUNDS	NITROGEN_COMPOUND_METABOLIC_PROCESS	0.00423891
MITOCHONDRIAL_MATRIX	OXIDOREDUCTASE_ACTIVITY_ACTING_ON_THE_CH_CH_GROUP_OF_DONORS	0.0073008
CELLULAR_LIPID_CATABOLIC_PROCESS	OXIDOREDUCTASE_ACTIVITY_ACTING_ON_CH_OH_GROUP_OF_DONORS	0.02561489
ORGANELLE_INNER_MEMBRANE	REACTOME_CHYLOMICRON_MEDIATED_LIPID_TRANSPORT	0.00079884
CARBON_CARBON_LYASE_ACTIVITY	ISOMERASE_ACTIVITY	0.06278623
CARBOHYDRATE_METABOLIC_PROCESS	CARBOXY_LYASE_ACTIVITY	0.00807621
CYTOSKELETON_ORGANIZATION_AND_BIOGENESIS	KEGG_STEROID_HORMONE_BIOSYNTHESIS	0.00535647
KEGG_ADHERENS_JUNCTION	REACTOME_PEROXISOMAL_LIPID_METABOLISM	0.00594221
BIOCARTA_G2_PATHWAY	REACTOME_INTEGRATION_OF_ENERGY_METABOLISM	0.00073144
AMINE_TRANSPORT	MONOOXYGENASE_ACTIVITY	4.585e-05
KEGG_STEROID_BIOSYNTHESIS	OXIDOREDUCTASE_ACTIVITY_GO_0016705	0.03978506
CELLULAR_CATABOLIC_PROCESS	MITOTIC_CELL_CYCLE	0.01367498
BIOCARTA_P38MAPK_PATHWAY	NUCLEOCYTOPLASMIC_TRANSPORT	0.00132363
CYTOSKELETON_ORGANIZATION_AND_BIOGENESIS	ENERGY_DERIVATION_BY_OXIDATION_OF_ORGANIC_COMPOUNDS	0.00073912
IMMUNE_EFFECTOR_PROCESS	PATTERN_BINDING	0.0039575
LIPID_CATABOLIC_PROCESS	RESPONSE_TO_EXTERNAL_STIMULUS	0.00222039
CELLULAR_CARBOHYDRATE_METABOLIC_PROCESS	KEGG_CITRATE_CYCLE_TCA_CYCLE	0.0
LYASE_ACTIVITY	REACTOME_PHASE_1_FUNCTIONALIZATION_OF_COMPOUNDS	0.00141257
CARBOXYLIC_ACID_TRANSMEMBRANE_TRANSPORTER_ACTIVITY	REACTOME_NA_CL_DEPENDENT_NEUROTRANSMITTER_TRANSPORTERS	0.0
KEGG_COMPLEMENT_AND_COAGULATION_CASCADES	REACTOME_METABOLISM_OF_BILE_ACIDS_AND_BILE_SALTS	0.02028997
NETPATH_ALPHA6_BETA4_INTEGRIN_PATHWAY	REACTOME_NUCLEOTIDE_LIKE_PURINERGIC_RECEPTORS	0.00470461
REACTOME_PEROXISOMAL_LIPID_METABOLISM	REACTOME_PHASE_II_CONJUGATION	0.01197087
LYASE_ACTIVITY	MICROBODY	0.01022545
KEGG_CHRONIC_MYELOID_LEUKEMIA	REACTOME_G2_M_TRANSITION	0.0
KEGG_LYSINE_DEGRADATION	TRANSFERASE_ACTIVITY_TRANSFERRING_ACYL_GROUPS	9.205e-05
KEGG_PPAR_SIGNALING_PATHWAY	REACTOME_GLUCOSE_AND_OTHER_SUGAR_SLC_TRANSPORTERS	0.03202394
MITOCHONDRION	SMALL_GTPASE_BINDING	0.0
REACTOME_MITOTIC_M_M_G1_PHASES	REACTOME_MITOTIC_PROMETAPHASE	0.0
ALCOHOL_METABOLIC_PROCESS	LYASE_ACTIVITY	0.00021432
AMINE_METABOLIC_PROCESS	REACTOME_NUCLEOTIDE_LIKE_PURINERGIC_RECEPTORS	0.00730271
MONOCARBOXYLIC_ACID_METABOLIC_PROCESS	REACTOME_MITOCHONDRIAL_FATTY_ACID_BETA_OXIDATION	0.01546433
OXIDOREDUCTASE_ACTIVITY_GO_0016705	REACTOME_SYNTHESIS_OF_BILE_ACIDS_AND_BILE_SALTS	0.00184012
KEGG_RETINOL_METABOLISM	REACTOME_SYNTHESIS_OF_BILE_ACIDS_AND_BILE_SALTS	0.0128354
REACTOME_G2_M_TRANSITION	REACTOME_LIPOPROTEIN_METABOLISM	0.00211362
CELL_CYCLE_GO_0007049	NUCLEAR_TRANSPORT	0.0
KEGG_ALANINE_ASPARTATE_AND_GLUTAMATE_METABOLISM	KEGG_DRUG_METABOLISM_OTHER_ENZYMES	0.00253809
ACTIN_FILAMENT_ORGANIZATION	SA_G1_AND_S_PHASES	0.00883929
BIOCARTA_PPARA_PATHWAY	CYTOSKELETON	0.0
MITOCHONDRIAL_INNER_MEMBRANE	MONOCARBOXYLIC_ACID_METABOLIC_PROCESS	0.00047026
BIOCARTA_HSP27_PATHWAY	CYTOSKELETON_ORGANIZATION_AND_BIOGENESIS	0.0
L_AMINO_ACID_TRANSMEMBRANE_TRANSPORTER_ACTIVITY	NITROGEN_COMPOUND_METABOLIC_PROCESS	0.0001438
COFACTOR_METABOLIC_PROCESS	ORGANELLE_INNER_MEMBRANE	0.00784545
CENTROSOME	REACTOME_LOSS_OF_NLP_FROM_MITOTIC_CENTROSOMES	0.16203915
KEGG_BETA_ALANINE_METABOLISM	KEGG_CYSTEINE_AND_METHIONINE_METABOLISM	0.00071355
AMINE_METABOLIC_PROCESS	REACTOME_POST_TRANSLATIONAL_PROTEIN_MODIFICATION	0.00440931
KEGG_METABOLISM_OF_XENOBIOTICS_BY_CYTOCHROME_P450	MONOOXYGENASE_ACTIVITY	0.02051151
MONOOXYGENASE_ACTIVITY	ORGANIC_ACID_TRANSMEMBRANE_TRANSPORTER_ACTIVITY	0.01683745
MONOOXYGENASE_ACTIVITY	REACTOME_PHASE_1_FUNCTIONALIZATION_OF_COMPOUNDS	0.00115227
CARBOXY_LYASE_ACTIVITY	NITROGEN_COMPOUND_METABOLIC_PROCESS	0.00067405
OXIDOREDUCTASE_ACTIVITY_GO_0016616	REACTOME_INTEGRATION_OF_ENERGY_METABOLISM	0.0
GLUCOSE_METABOLIC_PROCESS	KEGG_ADIPOCYTOKINE_SIGNALING_PATHWAY	0.28272571
CELL_PROJECTION	MONOOXYGENASE_ACTIVITY	0.00041558
AMINO_ACID_DERIVATIVE_METABOLIC_PROCESS	REACTOME_ELECTRON_TRANSPORT_CHAIN	0.01552804
CYTOSKELETAL_PROTEIN_BINDING	PEROXISOME	0.00623072
LIPID_METABOLIC_PROCESS	REACTOME_GLUCOSE_METABOLISM	0.03471874
KEGG_COMPLEMENT_AND_COAGULATION_CASCADES	PATTERN_BINDING	0.0
ELECTRON_CARRIER_ACTIVITY	GLUCOSE_METABOLIC_PROCESS	0.01624963
KEGG_ADHERENS_JUNCTION	NUCLEOCYTOPLASMIC_TRANSPORT	0.0
MITOCHONDRIAL_INNER_MEMBRANE	OXIDOREDUCTASE_ACTIVITY_ACTING_ON_THE_CH_CH_GROUP_OF_DONORS	0.0056037
PHOSPHOLIPID_BIOSYNTHETIC_PROCESS	REACTOME_ACTIVATED_AMPK_STIMULATES_FATTY_ACID_OXIDATION_IN_MUSCLE	0.00858318
LYASE_ACTIVITY	REACTOME_PYRUVATE_METABOLISM	0.00255879
KEGG_CYSTEINE_AND_METHIONINE_METABOLISM	KEGG_FATTY_ACID_METABOLISM	0.00976787
REACTOME_GLUCOSE_REGULATION_OF_INSULIN_SECRETION	SERINE_TYPE_ENDOPEPTIDASE_ACTIVITY	0.02372413
KEGG_ONE_CARBON_POOL_BY_FOLATE	KEGG_PEROXISOME	0.0120063
FATTY_ACID_METABOLIC_PROCESS	OXIDOREDUCTASE_ACTIVITY_ACTING_ON_THE_CH_CH_GROUP_OF_DONORS	0.01271048
ELECTRON_CARRIER_ACTIVITY	REACTOME_CELL_CYCLE_MITOTIC	0.00320058
GTPASE_BINDING	REGULATION_OF_PHOSPHORYLATION	0.02529419
ELECTRON_CARRIER_ACTIVITY	REACTOME_SYNTHESIS_OF_BILE_ACIDS_AND_BILE_SALTS_VIA_7ALPHA_HYDROXYCHOLESTEROL	0.01137301
GENERATION_OF_PRECURSOR_METABOLITES_AND_ENERGY	REACTOME_PEROXISOMAL_LIPID_METABOLISM	0.00469297
KEGG_BUTANOATE_METABOLISM	KEGG_TERPENOID_BACKBONE_BIOSYNTHESIS	0.07441153
SA_G1_AND_S_PHASES	STEROID_METABOLIC_PROCESS	0.00815997
REACTOME_ACTIVATION_OF_THE_PRE_REPLICATIVE_COMPLEX	REACTOME_CELL_CYCLE_MITOTIC	0.08202098
CARBOHYDRATE_BIOSYNTHETIC_PROCESS	OXYGEN_BINDING	0.00490403
KEGG_DRUG_METABOLISM_CYTOCHROME_P450	STEROID_BIOSYNTHETIC_PROCESS	0.00990956
CYTOSKELETON	MITOCHONDRIAL_ENVELOPE	0.05811906
KEGG_ARGININE_AND_PROLINE_METABOLISM	KEGG_METABOLISM_OF_XENOBIOTICS_BY_CYTOCHROME_P450	0.00490994
AMINO_ACID_TRANSMEMBRANE_TRANSPORTER_ACTIVITY	TRANSFERASE_ACTIVITY_TRANSFERRING_ACYL_GROUPS	0.0091747
BIOCARTA_PPARA_PATHWAY	ORGANELLE_INNER_MEMBRANE	0.00051136
KEGG_PROPANOATE_METABOLISM	REACTOME_PYRUVATE_METABOLISM	0.0
MONOOXYGENASE_ACTIVITY	REACTOME_METABOLISM_OF_CARBOHYDRATES	0.00080628
REACTOME_ACTIVATED_AMPK_STIMULATES_FATTY_ACID_OXIDATION_IN_MUSCLE	REACTOME_PEROXISOMAL_LIPID_METABOLISM	0.0106486
KEGG_BUTANOATE_METABOLISM	REACTOME_PYRUVATE_METABOLISM	0.00275721
AMINE_METABOLIC_PROCESS	GENERATION_OF_PRECURSOR_METABOLITES_AND_ENERGY	0.00062935
KEGG_FATTY_ACID_METABOLISM	PEROXISOME	0.0212827
AMINE_METABOLIC_PROCESS	KEGG_PROPANOATE_METABOLISM	0.00250629
REACTOME_METABOLISM_OF_BILE_ACIDS_AND_BILE_SALTS	TRANSFERASE_ACTIVITY_TRANSFERRING_ACYL_GROUPS	0.01769615
CARBOXYLIC_ACID_TRANSMEMBRANE_TRANSPORTER_ACTIVITY	REACTOME_SYNTHESIS_OF_BILE_ACIDS_AND_BILE_SALTS_VIA_7ALPHA_HYDROXYCHOLESTEROL	0.03356201
MITOCHONDRIAL_INNER_MEMBRANE	REACTOME_GLUCOSE_REGULATION_OF_INSULIN_SECRETION	0.0
PHOSPHOLIPID_BIOSYNTHETIC_PROCESS	REACTOME_INTEGRATION_OF_ENERGY_METABOLISM	0.00636819
KEGG_TRYPTOPHAN_METABOLISM	REACTOME_AMINE_COMPOUND_SLC_TRANSPORTERS	0.00295035
CYTOSKELETAL_PROTEIN_BINDING	GTPASE_BINDING	0.00141916
KEGG_VALINE_LEUCINE_AND_ISOLEUCINE_DEGRADATION	PATTERN_BINDING	0.0092026
KEGG_STEROID_BIOSYNTHESIS	REACTOME_STEROID_METABOLISM	0.03624514
CYTOSKELETAL_PART	REACTOME_ACTIVATION_OF_THE_PRE_REPLICATIVE_COMPLEX	0.02678089
AMINO_ACID_AND_DERIVATIVE_METABOLIC_PROCESS	NITROGEN_COMPOUND_METABOLIC_PROCESS	0.01806954
KEGG_PANTOTHENATE_AND_COA_BIOSYNTHESIS	MITOCHONDRION	0.00868768
KEGG_CELL_CYCLE	KEGG_GLYCOLYSIS_GLUCONEOGENESIS	0.00970503
MICROTUBULE_CYTOSKELETON	REACTOME_METABOLISM_OF_CARBOHYDRATES	6.039e-05
CARBOXYLIC_ACID_TRANSMEMBRANE_TRANSPORTER_ACTIVITY	ORGANIC_ACID_METABOLIC_PROCESS	0.00144023
MITOCHONDRIAL_INNER_MEMBRANE	REACTOME_SLC_MEDIATED_TRANSMEMBRANE_TRANSPORT	0.00843348
CELLULAR_CATABOLIC_PROCESS	REACTOME_MITOCHONDRIAL_FATTY_ACID_BETA_OXIDATION	0.01458524
KEGG_TRYPTOPHAN_METABOLISM	REACTOME_GLUCOSE_REGULATION_OF_INSULIN_SECRETION	6.88e-06
NITROGEN_COMPOUND_METABOLIC_PROCESS	REGULATION_OF_PHOSPHORYLATION	0.00215297
CATABOLIC_PROCESS	PATTERN_BINDING	0.02498077
CYTOSKELETON_ORGANIZATION_AND_BIOGENESIS	MICROTUBULE	0.0
AMINO_ACID_CATABOLIC_PROCESS	REACTOME_ACTIVATION_OF_ATR_IN_RESPONSE_TO_REPLICATION_STRESS	0.01129197
PATTERN_BINDING	REACTOME_TRANSMEMBRANE_TRANSPORT_OF_SMALL_MOLECULES	0.00145678
KEGG_CHRONIC_MYELOID_LEUKEMIA	REACTOME_CHOLESTEROL_BIOSYNTHESIS	0.01506951
KEGG_BETA_ALANINE_METABOLISM	KEGG_METABOLISM_OF_XENOBIOTICS_BY_CYTOCHROME_P450	0.0131421
REACTOME_REGULATION_OF_LIPID_METABOLISM_BY_PEROXISOME_PROLIFERATOR_ACTIVATED_RECEPTOR_ALPHA	REACTOME_SYNTHESIS_OF_BILE_ACIDS_AND_BILE_SALTS	0.0070441
BIOCARTA_TGFB_PATHWAY	KEGG_BETA_ALANINE_METABOLISM	0.01121255
REACTOME_GLUCOSE_METABOLISM	REACTOME_S_PHASE	0.03761952
SERINE_TYPE_ENDOPEPTIDASE_ACTIVITY	TRANSFERASE_ACTIVITY_TRANSFERRING_ACYL_GROUPS	0.010293
MITOTIC_CELL_CYCLE	REACTOME_SYNTHESIS_OF_BILE_ACIDS_AND_BILE_SALTS	0.0115737
AMINO_ACID_CATABOLIC_PROCESS	CELL_PROJECTION	0.01019497
CELLULAR_CATABOLIC_PROCESS	REACTOME_LOSS_OF_NLP_FROM_MITOTIC_CENTROSOMES	0.0087684
BIOCARTA_NUCLEARRS_PATHWAY	CELLULAR_CARBOHYDRATE_METABOLIC_PROCESS	0.00494539
AMINO_ACID_AND_DERIVATIVE_METABOLIC_PROCESS	KEGG_BETA_ALANINE_METABOLISM	0.0
KEGG_BETA_ALANINE_METABOLISM	KEGG_BIOSYNTHESIS_OF_UNSATURATED_FATTY_ACIDS	0.00602307
BIOCARTA_PPARA_PATHWAY	FATTY_ACID_BETA_OXIDATION	0.00758221
CARBON_CARBON_LYASE_ACTIVITY	MITOCHONDRION	0.00051741
CARBOHYDRATE_METABOLIC_PROCESS	REACTOME_G2_M_TRANSITION	0.00308579
AROMATIC_COMPOUND_METABOLIC_PROCESS	FATTY_ACID_OXIDATION	0.01201242
BIOCARTA_P38MAPK_PATHWAY	ENERGY_DERIVATION_BY_OXIDATION_OF_ORGANIC_COMPOUNDS	0.00227919
KEGG_CYSTEINE_AND_METHIONINE_METABOLISM	LIPID_CATABOLIC_PROCESS	0.02697503
CELLULAR_LIPID_METABOLIC_PROCESS	GTPASE_BINDING	0.0
ELECTRON_CARRIER_ACTIVITY	KEGG_CELL_CYCLE	0.00451665
PHOSPHOLIPID_BIOSYNTHETIC_PROCESS	REACTOME_GLUCOSE_AND_OTHER_SUGAR_SLC_TRANSPORTERS	0.01378703
CELLULAR_CARBOHYDRATE_METABOLIC_PROCESS	GLUCOSE_METABOLIC_PROCESS	0.01234812
BIOCARTA_PPARA_PATHWAY	LIPID_METABOLIC_PROCESS	0.0
REACTOME_SLC_MEDIATED_TRANSMEMBRANE_TRANSPORT	SPINDLE	0.02150228
OXIDOREDUCTASE_ACTIVITY_GO_0016705	REACTOME_BIOLOGICAL_OXIDATIONS	0.00173245
KEGG_ONE_CARBON_POOL_BY_FOLATE	REACTOME_PHASE_II_CONJUGATION	0.0
KEGG_GLYCINE_SERINE_AND_THREONINE_METABOLISM	LIGASE_ACTIVITY	0.0
MITOCHONDRIAL_LUMEN	REACTOME_PEROXISOMAL_LIPID_METABOLISM	0.00598304
GLUCOSE_METABOLIC_PROCESS	KEGG_PEROXISOME	0.01924414
ELECTRON_CARRIER_ACTIVITY	TRANSFERASE_ACTIVITY_TRANSFERRING_ACYL_GROUPS	0.00132775
BIOCARTA_MCM_PATHWAY	CELL_CYCLE_PHASE	0.0001726
REACTOME_INTRINSIC_PATHWAY	SMALL_GTPASE_BINDING	0.05541988
KEGG_LYSINE_DEGRADATION	MONOCARBOXYLIC_ACID_METABOLIC_PROCESS	0.01502775
REACTOME_CELL_CYCLE_MITOTIC	STEROID_BIOSYNTHETIC_PROCESS	0.00936855
MITOCHONDRIAL_INNER_MEMBRANE	REACTOME_SYNTHESIS_OF_BILE_ACIDS_AND_BILE_SALTS_VIA_7ALPHA_HYDROXYCHOLESTEROL	0.00781719
ENERGY_RESERVE_METABOLIC_PROCESS	ORGANELLE_INNER_MEMBRANE	0.00199736
KEGG_BUTANOATE_METABOLISM	REACTOME_ELECTRON_TRANSPORT_CHAIN	0.09678782
REACTOME_BIOLOGICAL_OXIDATIONS	REACTOME_PHASE_1_FUNCTIONALIZATION_OF_COMPOUNDS	0.00407841
LIPID_CATABOLIC_PROCESS	REACTOME_PHASE_1_FUNCTIONALIZATION_OF_COMPOUNDS	0.0
AMINO_ACID_AND_DERIVATIVE_METABOLIC_PROCESS	KEGG_PRIMARY_BILE_ACID_BIOSYNTHESIS	0.00446328
ENERGY_DERIVATION_BY_OXIDATION_OF_ORGANIC_COMPOUNDS	KEGG_PYRUVATE_METABOLISM	0.01062612
MONOOXYGENASE_ACTIVITY	REACTOME_BIOLOGICAL_OXIDATIONS	0.00204887
CELL_CYCLE_GO_0007049	GLUCOSE_METABOLIC_PROCESS	0.01008238
BIOCARTA_PPARA_PATHWAY	MICROTUBULE_CYTOSKELETON	0.0
BIOCARTA_G2_PATHWAY	KEGG_FATTY_ACID_METABOLISM	0.01175592
INFLAMMATORY_RESPONSE	NITROGEN_COMPOUND_METABOLIC_PROCESS	0.00037972
BIOCARTA_HSP27_PATHWAY	SA_G1_AND_S_PHASES	0.00089391
ALCOHOL_METABOLIC_PROCESS	HORMONE_RECEPTOR_BINDING	0.06428521
AMINE_TRANSPORT	CELLULAR_CATABOLIC_PROCESS	2.058e-05
BIOCARTA_G2_PATHWAY	CELL_CYCLE_PHASE	0.0
ENERGY_DERIVATION_BY_OXIDATION_OF_ORGANIC_COMPOUNDS	REACTOME_MITOCHONDRIAL_FATTY_ACID_BETA_OXIDATION	0.0096723
CARBOXYLIC_ACID_METABOLIC_PROCESS	RESPONSE_TO_EXTERNAL_STIMULUS	0.00040411
AMINO_ACID_AND_DERIVATIVE_METABOLIC_PROCESS	KEGG_STEROID_HORMONE_BIOSYNTHESIS	0.0075332
IMMUNE_EFFECTOR_PROCESS	REACTOME_INTEGRATION_OF_ENERGY_METABOLISM	0.01184317
KEGG_METABOLISM_OF_XENOBIOTICS_BY_CYTOCHROME_P450	KEGG_STEROID_BIOSYNTHESIS	0.01681421
MITOTIC_CELL_CYCLE	REACTOME_STEROID_HORMONES	0.00942235
GTPASE_BINDING	OXIDOREDUCTASE_ACTIVITY	0.0044743
REACTOME_NUCLEAR_RECEPTOR_TRANSCRIPTION_PATHWAY	REACTOME_SYNTHESIS_OF_DNA	0.00013978
CELL_CYCLE_GO_0007049	CYTOSKELETON_ORGANIZATION_AND_BIOGENESIS	0.0
CARBOXYLIC_ACID_TRANSMEMBRANE_TRANSPORTER_ACTIVITY	KEGG_ARGININE_AND_PROLINE_METABOLISM	0.01050953
REACTOME_STEROID_HORMONES	STEROID_METABOLIC_PROCESS	0.0
ACTIN_FILAMENT_ORGANIZATION	KEGG_ADIPOCYTOKINE_SIGNALING_PATHWAY	9.808e-05
CYTOSKELETON_ORGANIZATION_AND_BIOGENESIS	IMMUNE_EFFECTOR_PROCESS	0.00229308
REACTOME_METABOLISM_OF_LIPIDS_AND_LIPOPROTEINS	SERINE_TYPE_ENDOPEPTIDASE_ACTIVITY	0.0389491
KEGG_METABOLISM_OF_XENOBIOTICS_BY_CYTOCHROME_P450	MITOCHONDRIAL_PART	0.0124554
KEGG_DRUG_METABOLISM_CYTOCHROME_P450	KEGG_STEROID_BIOSYNTHESIS	0.01370529
CORUM_C_COMPLEX_SPLICEOSOME	REGULATION_OF_PHOSPHORYLATION	0.02264456
MITOCHONDRIAL_MEMBRANE	RESPONSE_TO_WOUNDING	0.00229909
CYTOSKELETON	KEGG_BETA_ALANINE_METABOLISM	0.02295871
OXIDOREDUCTASE_ACTIVITY_GO_0016705	RESPONSE_TO_WOUNDING	0.0
AMINE_METABOLIC_PROCESS	REACTOME_SYNTHESIS_OF_DNA	0.0
REACTOME_MITOCHONDRIAL_FATTY_ACID_BETA_OXIDATION	REACTOME_TRANSFORMATION_OF_LANOSTEROL_TO_CHOLESTEROL	0.01448246
KEGG_ONE_CARBON_POOL_BY_FOLATE	REACTOME_GLUCOSE_METABOLISM	0.02920751
REACTOME_REGULATION_OF_LIPID_METABOLISM_BY_PEROXISOME_PROLIFERATOR_ACTIVATED_RECEPTOR_ALPHA	REACTOME_SLC_MEDIATED_TRANSMEMBRANE_TRANSPORT	0.06958867
CYTOSKELETAL_PART	LIPID_METABOLIC_PROCESS	0.0
ALCOHOL_METABOLIC_PROCESS	MITOCHONDRIAL_INNER_MEMBRANE	0.00070515
CARBON_CARBON_LYASE_ACTIVITY	KEGG_GLYCINE_SERINE_AND_THREONINE_METABOLISM	0.00586128
BIOCARTA_HSP27_PATHWAY	REACTOME_BIOLOGICAL_OXIDATIONS	0.00361486
CYTOSKELETON_ORGANIZATION_AND_BIOGENESIS	KEGG_GLYCINE_SERINE_AND_THREONINE_METABOLISM	0.03339983
GTPASE_BINDING	OXIDOREDUCTASE_ACTIVITY_ACTING_ON_THE_CH_CH_GROUP_OF_DONORS	0.00345556
AMINE_METABOLIC_PROCESS	REACTOME_SLC_MEDIATED_TRANSMEMBRANE_TRANSPORT	0.0
COFACTOR_BINDING	REACTOME_GLUCONEOGENESIS	0.00175333
KEGG_ADHERENS_JUNCTION	KEGG_ADIPOCYTOKINE_SIGNALING_PATHWAY	0.0
REACTOME_GLUCOSE_REGULATION_OF_INSULIN_SECRETION	REACTOME_METABOLISM_OF_BILE_ACIDS_AND_BILE_SALTS	0.03722369
REACTOME_COMMON_PATHWAY	REACTOME_POST_TRANSLATIONAL_PROTEIN_MODIFICATION	0.00025221
REACTOME_METABOLISM_OF_AMINO_ACIDS	REACTOME_PYRUVATE_METABOLISM	0.00077401
KEGG_CHRONIC_MYELOID_LEUKEMIA	REACTOME_G2_M_CHECKPOINTS	0.00109233
KEGG_BIOSYNTHESIS_OF_UNSATURATED_FATTY_ACIDS	KEGG_METABOLISM_OF_XENOBIOTICS_BY_CYTOCHROME_P450	0.00665354
REACTOME_CHAPERONIN_MEDIATED_PROTEIN_FOLDING	STRUCTURAL_CONSTITUENT_OF_CYTOSKELETON	0.26694409
CYTOSKELETON_ORGANIZATION_AND_BIOGENESIS	REACTOME_LOSS_OF_NLP_FROM_MITOTIC_CENTROSOMES	0.0
FATTY_ACID_OXIDATION	LIPID_CATABOLIC_PROCESS	0.00759794
KEGG_ALANINE_ASPARTATE_AND_GLUTAMATE_METABOLISM	ORGANELLE_INNER_MEMBRANE	0.00823107
KEGG_ARGININE_AND_PROLINE_METABOLISM	KEGG_PYRUVATE_METABOLISM	0.00455024
BIOCARTA_G2_PATHWAY	INFLAMMATORY_RESPONSE	0.01226354
BIOCARTA_CELLCYCLE_PATHWAY	MITOCHONDRIAL_MEMBRANE	0.00075046
CELLULAR_CATABOLIC_PROCESS	GTPASE_BINDING	0.00323442
ACTIN_FILAMENT_ORGANIZATION	CORUM_RIBOSOME,_CYTOPLASMIC	0.00404317
REACTOME_BIOLOGICAL_OXIDATIONS	TRANSFERASE_ACTIVITY_TRANSFERRING_ACYL_GROUPS	0.0
CELL_CYCLE_PHASE	REACTOME_STEROID_HORMONES	0.00971111
KEGG_PRIMARY_BILE_ACID_BIOSYNTHESIS	OXYGEN_BINDING	0.00249436
COFACTOR_BINDING	REACTOME_TRANSMEMBRANE_TRANSPORT_OF_SMALL_MOLECULES	0.00406813
MITOCHONDRIAL_INNER_MEMBRANE	REACTOME_GLUCONEOGENESIS	0.01584603
OXYGEN_BINDING	REACTOME_SYNTHESIS_OF_BILE_ACIDS_AND_BILE_SALTS_VIA_7ALPHA_HYDROXYCHOLESTEROL	0.00245979
LIPID_CATABOLIC_PROCESS	LYASE_ACTIVITY	0.01030813
CARBOXY_LYASE_ACTIVITY	REGULATION_OF_PHOSPHORYLATION	0.00533487
ENERGY_RESERVE_METABOLIC_PROCESS	IMMUNE_EFFECTOR_PROCESS	0.00175641
GTPASE_BINDING	REACTOME_PYRUVATE_METABOLISM_AND_TCA_CYCLE	0.00494367
CENTROSOME	MITOTIC_CELL_CYCLE	0.03474738
BIOCARTA_PPARA_PATHWAY	REACTOME_CELL_CYCLE_MITOTIC	0.0
NITROGEN_COMPOUND_METABOLIC_PROCESS	REACTOME_SYNTHESIS_OF_DNA	0.0
KEGG_TYROSINE_METABOLISM	LIPID_BIOSYNTHETIC_PROCESS	0.05796499
KEGG_ARGININE_AND_PROLINE_METABOLISM	OXIDOREDUCTASE_ACTIVITY_GO_0016616	0.00583354
CELLULAR_LIPID_METABOLIC_PROCESS	OXIDOREDUCTASE_ACTIVITY_ACTING_ON_CH_OH_GROUP_OF_DONORS	0.0
POSITIVE_REGULATION_OF_LYMPHOCYTE_ACTIVATION	REGULATION_OF_PHOSPHORYLATION	0.0
BIOCARTA_TGFB_PATHWAY	REACTOME_STEROID_METABOLISM	0.00814705
ISOMERASE_ACTIVITY	KEGG_DRUG_METABOLISM_CYTOCHROME_P450	0.0134123
GLUCOSE_METABOLIC_PROCESS	MITOCHONDRIAL_INNER_MEMBRANE	0.00331009
BIOCARTA_NUCLEARRS_PATHWAY	CELL_CYCLE_PROCESS	0.0004302
CARBOXYLIC_ACID_METABOLIC_PROCESS	REACTOME_SYNTHESIS_OF_DNA	5.51e-05
BIOCARTA_HSP27_PATHWAY	REACTOME_INTEGRATION_OF_ENERGY_METABOLISM	0.0
CYTOSKELETON_ORGANIZATION_AND_BIOGENESIS	REACTOME_MITOTIC_PROMETAPHASE	0.0
AMINE_TRANSPORT	COFACTOR_METABOLIC_PROCESS	0.00112441
NUCLEAR_HORMONE_RECEPTOR_BINDING	REACTOME_MITOCHONDRIAL_FATTY_ACID_BETA_OXIDATION	0.01352034
REACTOME_GLUCONEOGENESIS	REACTOME_METABOLISM_OF_AMINO_ACIDS	0.02817291
CELL_CYCLE_GO_0007049	KEGG_ARGININE_AND_PROLINE_METABOLISM	0.00998989
MITOCHONDRIAL_MATRIX	REACTOME_GLUCOSE_METABOLISM	0.0
CELLULAR_CARBOHYDRATE_METABOLIC_PROCESS	KEGG_GLYCOLYSIS_GLUCONEOGENESIS	0.0
KEGG_STEROID_BIOSYNTHESIS	ORGANELLE_INNER_MEMBRANE	0.00456463
NETPATH_ALPHA6_BETA4_INTEGRIN_PATHWAY	ORGANIC_ACID_METABOLIC_PROCESS	0.05607037
CATABOLIC_PROCESS	REACTOME_INTEGRATION_OF_ENERGY_METABOLISM	0.0
KEGG_PPAR_SIGNALING_PATHWAY	NITROGEN_COMPOUND_METABOLIC_PROCESS	0.0
AMINE_METABOLIC_PROCESS	REACTOME_GLUCOSE_METABOLISM	0.0
CYTOSKELETON	MICROTUBULE_CYTOSKELETON	0.53065692
CYTOSKELETON_ORGANIZATION_AND_BIOGENESIS	NITROGEN_COMPOUND_CATABOLIC_PROCESS	0.01894791
REACTOME_GLUCOSE_REGULATION_OF_INSULIN_SECRETION	SERINE_HYDROLASE_ACTIVITY	0.02885833
LIGASE_ACTIVITY	REACTOME_NA_CL_DEPENDENT_NEUROTRANSMITTER_TRANSPORTERS	0.00268529
REACTOME_PHASE_II_CONJUGATION	REACTOME_PYRUVATE_METABOLISM	0.00863085
ELECTRON_CARRIER_ACTIVITY	KEGG_GLYCINE_SERINE_AND_THREONINE_METABOLISM	0.08154104
KEGG_STARCH_AND_SUCROSE_METABOLISM	SERINE_TYPE_PEPTIDASE_ACTIVITY	0.00868668
REACTOME_GLUCOSE_REGULATION_OF_INSULIN_SECRETION	SERINE_TYPE_PEPTIDASE_ACTIVITY	0.01810495
CELLULAR_LIPID_CATABOLIC_PROCESS	REACTOME_METABOLISM_OF_CARBOHYDRATES	0.02021377
CATABOLIC_PROCESS	CELLULAR_CARBOHYDRATE_METABOLIC_PROCESS	0.0
REACTOME_PHASE_1_FUNCTIONALIZATION_OF_COMPOUNDS	REACTOME_SLC_MEDIATED_TRANSMEMBRANE_TRANSPORT	0.00157865
CYTOSKELETON	SERINE_TYPE_PEPTIDASE_ACTIVITY	0.01018151
CYTOSKELETON_ORGANIZATION_AND_BIOGENESIS	NUCLEOCYTOPLASMIC_TRANSPORT	0.00099303
INTRAMOLECULAR_OXIDOREDUCTASE_ACTIVITY	KEGG_ADIPOCYTOKINE_SIGNALING_PATHWAY	0.00914257
COFACTOR_BINDING	CYTOSKELETON	0.00970121
BIOCARTA_G2_PATHWAY	REACTOME_METABOLISM_OF_CARBOHYDRATES	0.00992517
NUCLEAR_HORMONE_RECEPTOR_BINDING	REACTOME_ACTIVATED_AMPK_STIMULATES_FATTY_ACID_OXIDATION_IN_MUSCLE	0.03117992
KEGG_PRIMARY_BILE_ACID_BIOSYNTHESIS	KEGG_RETINOL_METABOLISM	0.01162356
BIOCARTA_LEPTIN_PATHWAY	IMMUNE_EFFECTOR_PROCESS	0.00233842
MITOCHONDRION	NUCLEAR_HORMONE_RECEPTOR_BINDING	0.00146825
CARBOXYLIC_ACID_TRANSMEMBRANE_TRANSPORTER_ACTIVITY	MITOCHONDRIAL_ENVELOPE	0.00927727
KEGG_ALANINE_ASPARTATE_AND_GLUTAMATE_METABOLISM	KEGG_STARCH_AND_SUCROSE_METABOLISM	0.0107536
KEGG_ALANINE_ASPARTATE_AND_GLUTAMATE_METABOLISM	PEROXISOME	0.00981669
KEGG_PPAR_SIGNALING_PATHWAY	REACTOME_LOSS_OF_NLP_FROM_MITOTIC_CENTROSOMES	0.0
KEGG_CELL_CYCLE	REACTOME_CELL_JUNCTION_ORGANIZATION	0.0
AMINO_ACID_AND_DERIVATIVE_METABOLIC_PROCESS	REACTOME_SYNTHESIS_OF_BILE_ACIDS_AND_BILE_SALTS_VIA_7ALPHA_HYDROXYCHOLESTEROL	0.00280258
KEGG_VALINE_LEUCINE_AND_ISOLEUCINE_DEGRADATION	REACTOME_GLUCOSE_AND_OTHER_SUGAR_SLC_TRANSPORTERS	0.01016155
KEGG_DRUG_METABOLISM_OTHER_ENZYMES	KEGG_PPAR_SIGNALING_PATHWAY	0.03268476
KEGG_ADIPOCYTOKINE_SIGNALING_PATHWAY	REACTOME_G2_M_TRANSITION	0.00066538
GENERATION_OF_PRECURSOR_METABOLITES_AND_ENERGY	POSITIVE_REGULATION_OF_LYMPHOCYTE_ACTIVATION	0.00141221
KEGG_VALINE_LEUCINE_AND_ISOLEUCINE_DEGRADATION	REACTOME_BIOLOGICAL_OXIDATIONS	0.00070095
KEGG_CELL_CYCLE	REACTOME_PHASE_II_CONJUGATION	0.01582639
BIOCARTA_P38MAPK_PATHWAY	REACTOME_CYTOCHROME_P450_ARRANGED_BY_SUBSTRATE_TYPE	0.01038734
CELLULAR_CARBOHYDRATE_METABOLIC_PROCESS	REACTOME_PEROXISOMAL_LIPID_METABOLISM	0.00582937
REACTOME_MITOTIC_M_M_G1_PHASES	REACTOME_S_PHASE	0.0
AMINO_ACID_METABOLIC_PROCESS	LIPID_BIOSYNTHETIC_PROCESS	0.00655598
BIOCARTA_NUCLEARRS_PATHWAY	REACTOME_BIOLOGICAL_OXIDATIONS	0.0
LIPID_TRANSPORT	NETPATH_ALPHA6_BETA4_INTEGRIN_PATHWAY	0.01142236
AMINO_ACID_CATABOLIC_PROCESS	REACTOME_S_PHASE	0.01114897
FATTY_ACID_OXIDATION	MITOCHONDRIAL_PART	0.0
CELLULAR_CATABOLIC_PROCESS	MITOCHONDRIAL_LUMEN	0.0
CATABOLIC_PROCESS	REACTOME_BIOLOGICAL_OXIDATIONS	0.0
REACTOME_ACTIVATION_OF_ATR_IN_RESPONSE_TO_REPLICATION_STRESS	SERINE_TYPE_PEPTIDASE_ACTIVITY	0.00561829
CELLULAR_CATABOLIC_PROCESS	KEGG_GLYCOLYSIS_GLUCONEOGENESIS	0.0
IMMUNE_EFFECTOR_PROCESS	REACTOME_STEROID_METABOLISM	0.01246141
CARBON_CARBON_LYASE_ACTIVITY	MITOCHONDRIAL_INNER_MEMBRANE	0.00636247
KEGG_STEROID_BIOSYNTHESIS	LIPID_METABOLIC_PROCESS	0.00255515
KEGG_RETINOL_METABOLISM	REACTOME_METABOLISM_OF_LIPIDS_AND_LIPOPROTEINS	0.01266983
AMINO_ACID_AND_DERIVATIVE_METABOLIC_PROCESS	KEGG_CHRONIC_MYELOID_LEUKEMIA	0.00456239
AROMATIC_COMPOUND_METABOLIC_PROCESS	REACTOME_STEROID_METABOLISM	0.01166583
ENERGY_DERIVATION_BY_OXIDATION_OF_ORGANIC_COMPOUNDS	NETPATH_ALPHA6_BETA4_INTEGRIN_PATHWAY	0.0
KEGG_ADHERENS_JUNCTION	REACTOME_GLUCOSE_METABOLISM	0.00888298
OXIDOREDUCTASE_ACTIVITY_ACTING_ON_CH_OH_GROUP_OF_DONORS	RESPONSE_TO_WOUNDING	0.00064335
NUCLEOCYTOPLASMIC_TRANSPORT	REACTOME_S_PHASE	0.0
KEGG_PPAR_SIGNALING_PATHWAY	REACTOME_MITOTIC_PROMETAPHASE	0.00224018
CARBOXYLIC_ACID_TRANSMEMBRANE_TRANSPORTER_ACTIVITY	MITOCHONDRION	0.00301648
CYTOSKELETAL_PART	REACTOME_SYNTHESIS_OF_DNA	0.0
KEGG_PRIMARY_BILE_ACID_BIOSYNTHESIS	STEROID_METABOLIC_PROCESS	0.00087998
IMMUNE_EFFECTOR_PROCESS	REACTOME_SYNTHESIS_OF_DNA	0.01239097
KEGG_GLYCOLYSIS_GLUCONEOGENESIS	OXIDOREDUCTASE_ACTIVITY_ACTING_ON_THE_CH_CH_GROUP_OF_DONORS	0.00730354
COENZYME_METABOLIC_PROCESS	KEGG_ADHERENS_JUNCTION	0.00755707
ORGANELLE_INNER_MEMBRANE	REACTOME_SYNTHESIS_OF_BILE_ACIDS_AND_BILE_SALTS	0.00885117
REACTOME_METABOLISM_OF_CARBOHYDRATES	REGULATION_OF_PHOSPHORYLATION	0.00392925
MONOOXYGENASE_ACTIVITY	NITROGEN_COMPOUND_CATABOLIC_PROCESS	0.00129682
KEGG_CITRATE_CYCLE_TCA_CYCLE	REACTOME_NA_CL_DEPENDENT_NEUROTRANSMITTER_TRANSPORTERS	0.00617866
BIOCARTA_NUCLEARRS_PATHWAY	LIPID_BIOSYNTHETIC_PROCESS	5.508e-05
KEGG_DRUG_METABOLISM_OTHER_ENZYMES	OXIDOREDUCTASE_ACTIVITY_ACTING_ON_CH_OH_GROUP_OF_DONORS	0.00354161
LIPID_CATABOLIC_PROCESS	REACTOME_ACTIVATED_AMPK_STIMULATES_FATTY_ACID_OXIDATION_IN_MUSCLE	0.00211499
BIOCARTA_G1_PATHWAY	KEGG_GLYCOLYSIS_GLUCONEOGENESIS	0.01547454
FATTY_ACID_OXIDATION	KEGG_PROPANOATE_METABOLISM	0.00782268
BIOCARTA_CELLCYCLE_PATHWAY	CARBOXYLIC_ACID_METABOLIC_PROCESS	0.00195214
CELLULAR_LIPID_CATABOLIC_PROCESS	ENERGY_DERIVATION_BY_OXIDATION_OF_ORGANIC_COMPOUNDS	0.01376751
CARBOXYLIC_ACID_TRANSPORT	PEROXISOME	0.00939782
LIGASE_ACTIVITY	MONOCARBOXYLIC_ACID_METABOLIC_PROCESS	0.00056596
KEGG_GLYCINE_SERINE_AND_THREONINE_METABOLISM	KEGG_TRYPTOPHAN_METABOLISM	0.00951275
BIOCARTA_TGFB_PATHWAY	KEGG_STARCH_AND_SUCROSE_METABOLISM	0.02534486
CELL_CYCLE_PHASE	MITOCHONDRIAL_PART	0.00253749
BIOCARTA_TGFB_PATHWAY	COFACTOR_BINDING	0.00946739
LIPID_CATABOLIC_PROCESS	REACTOME_METABOLISM_OF_LIPIDS_AND_LIPOPROTEINS	0.0
KEGG_PRIMARY_BILE_ACID_BIOSYNTHESIS	REACTOME_LIPOPROTEIN_METABOLISM	0.00731938
KEGG_BIOSYNTHESIS_OF_UNSATURATED_FATTY_ACIDS	NUCLEAR_HORMONE_RECEPTOR_BINDING	0.0098328
KEGG_GLYCINE_SERINE_AND_THREONINE_METABOLISM	REACTOME_NA_CL_DEPENDENT_NEUROTRANSMITTER_TRANSPORTERS	0.00431504
NITROGEN_COMPOUND_CATABOLIC_PROCESS	REACTOME_PHASE_1_FUNCTIONALIZATION_OF_COMPOUNDS	0.00985153
COFACTOR_METABOLIC_PROCESS	KEGG_ADIPOCYTOKINE_SIGNALING_PATHWAY	0.0
KEGG_RETINOL_METABOLISM	REACTOME_CENTROSOME_MATURATION	0.00232355
FATTY_ACID_OXIDATION	REACTOME_TRANSMEMBRANE_TRANSPORT_OF_SMALL_MOLECULES	0.00033517
CELL_CYCLE_PHASE	GTPASE_BINDING	0.00954766
BIOCARTA_G1_PATHWAY	CARBOXY_LYASE_ACTIVITY	0.01118346
MITOCHONDRIAL_LUMEN	REACTOME_ACTIVATED_AMPK_STIMULATES_FATTY_ACID_OXIDATION_IN_MUSCLE	0.00600077
HORMONE_RECEPTOR_BINDING	REACTOME_S_PHASE	0.0
AROMATIC_COMPOUND_METABOLIC_PROCESS	CYTOSKELETON_ORGANIZATION_AND_BIOGENESIS	0.00981632
CARBOXYLIC_ACID_METABOLIC_PROCESS	REACTOME_PYRUVATE_METABOLISM_AND_TCA_CYCLE	0.0
CELLULAR_CATABOLIC_PROCESS	ORGANELLE_INNER_MEMBRANE	0.0
KEGG_CITRATE_CYCLE_TCA_CYCLE	ORGANIC_ACID_METABOLIC_PROCESS	0.0
KEGG_STEROID_BIOSYNTHESIS	REACTOME_PHASE_II_CONJUGATION	0.01175224
COFACTOR_BINDING	KEGG_ADHERENS_JUNCTION	0.00837461
KEGG_PYRUVATE_METABOLISM	REACTOME_PHASE_II_CONJUGATION	0.01128278
KEGG_CELL_CYCLE	REACTOME_ACTIVATION_OF_THE_PRE_REPLICATIVE_COMPLEX	0.0
PATTERN_BINDING	REACTOME_PEROXISOMAL_LIPID_METABOLISM	0.00920003
REACTOME_LIPOPROTEIN_METABOLISM	STRUCTURAL_CONSTITUENT_OF_CYTOSKELETON	0.00484764
REACTOME_INTEGRATION_OF_ENERGY_METABOLISM	REACTOME_METABOLISM_OF_AMINO_ACIDS	0.0
BIOCARTA_NUCLEARRS_PATHWAY	MONOOXYGENASE_ACTIVITY	0.02062143
KEGG_DRUG_METABOLISM_CYTOCHROME_P450	REACTOME_METABOLISM_OF_AMINO_ACIDS	0.01497718
KEGG_ADHERENS_JUNCTION	REGULATION_OF_PHOSPHORYLATION	0.0
CELL_CYCLE_PHASE	FATTY_ACID_METABOLIC_PROCESS	7.274e-05
REACTOME_ACTIVATED_AMPK_STIMULATES_FATTY_ACID_OXIDATION_IN_MUSCLE	REACTOME_CENTROSOME_MATURATION	0.00373618
KEGG_CITRATE_CYCLE_TCA_CYCLE	LIPID_TRANSPORT	0.00276527
KEGG_TERPENOID_BACKBONE_BIOSYNTHESIS	REACTOME_CHYLOMICRON_MEDIATED_LIPID_TRANSPORT	0.0109886
ELECTRON_CARRIER_ACTIVITY	INFLAMMATORY_RESPONSE	0.00336358
MITOCHONDRIAL_MEMBRANE	SA_G1_AND_S_PHASES	0.00090233
KEGG_ADHERENS_JUNCTION	SPINDLE	0.0117003
ENERGY_DERIVATION_BY_OXIDATION_OF_ORGANIC_COMPOUNDS	LIGASE_ACTIVITY	0.01050992
BIOCARTA_ACTINY_PATHWAY	KEGG_PPAR_SIGNALING_PATHWAY	0.00524751
REACTOME_GLUCOSE_REGULATION_OF_INSULIN_SECRETION	SMALL_GTPASE_BINDING	0.00439127
KEGG_ONE_CARBON_POOL_BY_FOLATE	KEGG_PYRUVATE_METABOLISM	0.04631925
CARBON_CARBON_LYASE_ACTIVITY	KEGG_ALANINE_ASPARTATE_AND_GLUTAMATE_METABOLISM	0.00131491
REACTOME_PYRUVATE_METABOLISM	STEROID_METABOLIC_PROCESS	0.03882593
ALCOHOL_METABOLIC_PROCESS	OXIDOREDUCTASE_ACTIVITY	0.11202871
ACTIN_FILAMENT_ORGANIZATION	REACTOME_INTEGRATION_OF_ENERGY_METABOLISM	0.00025138
REACTOME_PHASE_II_CONJUGATION	REACTOME_TRANSMEMBRANE_TRANSPORT_OF_SMALL_MOLECULES	0.0014034
CORUM_C_COMPLEX_SPLICEOSOME	MITOCHONDRIAL_ENVELOPE	0.03508456
ALCOHOL_METABOLIC_PROCESS	MITOCHONDRIAL_MEMBRANE	0.00070153
KEGG_METABOLISM_OF_XENOBIOTICS_BY_CYTOCHROME_P450	LYASE_ACTIVITY	0.01258891
CELL_PROJECTION	REACTOME_REGULATION_OF_LIPID_METABOLISM_BY_PEROXISOME_PROLIFERATOR_ACTIVATED_RECEPTOR_ALPHA	0.00378599
CELLULAR_LIPID_METABOLIC_PROCESS	REACTOME_GLUCOSE_AND_OTHER_SUGAR_SLC_TRANSPORTERS	0.00775917
KEGG_METABOLISM_OF_XENOBIOTICS_BY_CYTOCHROME_P450	KEGG_PROPANOATE_METABOLISM	0.00779599
AMINE_CATABOLIC_PROCESS	LYASE_ACTIVITY	0.00683597
KEGG_TRYPTOPHAN_METABOLISM	OXIDOREDUCTASE_ACTIVITY_ACTING_ON_THE_CH_CH_GROUP_OF_DONORS	0.00705717
GENERATION_OF_PRECURSOR_METABOLITES_AND_ENERGY	KEGG_STEROID_HORMONE_BIOSYNTHESIS	0.00227398
MITOCHONDRIAL_MATRIX	MITOCHONDRION	0.0
CELLULAR_LIPID_METABOLIC_PROCESS	REACTOME_SYNTHESIS_OF_BILE_ACIDS_AND_BILE_SALTS	0.00076917
ENERGY_DERIVATION_BY_OXIDATION_OF_ORGANIC_COMPOUNDS	REACTOME_GLUCOSE_REGULATION_OF_INSULIN_SECRETION	0.0
REACTOME_GLUCONEOGENESIS	REACTOME_NUCLEOTIDE_LIKE_PURINERGIC_RECEPTORS	0.0025075
AROMATIC_COMPOUND_METABOLIC_PROCESS	ISOMERASE_ACTIVITY	0.00179994
ELECTRON_CARRIER_ACTIVITY	KEGG_TYROSINE_METABOLISM	0.00544336
LIGASE_ACTIVITY	OXIDOREDUCTASE_ACTIVITY	0.0
CELL_CYCLE_PROCESS	KEGG_AUTOIMMUNE_THYROID_DISEASE	0.0
NUCLEAR_TRANSPORT	REACTOME_GLUCONEOGENESIS	0.00440785
MITOCHONDRIAL_LUMEN	REACTOME_REGULATION_OF_LIPID_METABOLISM_BY_PEROXISOME_PROLIFERATOR_ACTIVATED_RECEPTOR_ALPHA	0.00033319
BIOCARTA_PPARA_PATHWAY	NUCLEOCYTOPLASMIC_TRANSPORT	0.0
KEGG_METABOLISM_OF_XENOBIOTICS_BY_CYTOCHROME_P450	MICROTUBULE_CYTOSKELETON	0.01436994
KEGG_CITRATE_CYCLE_TCA_CYCLE	MITOCHONDRIAL_PART	0.0
AMINO_ACID_METABOLIC_PROCESS	FATTY_ACID_METABOLIC_PROCESS	0.01828999
AMINE_CATABOLIC_PROCESS	NITROGEN_COMPOUND_CATABOLIC_PROCESS	0.00398504
REACTOME_CHAPERONIN_MEDIATED_PROTEIN_FOLDING	REACTOME_METABOLISM_OF_LIPIDS_AND_LIPOPROTEINS	0.0
NITROGEN_COMPOUND_CATABOLIC_PROCESS	REACTOME_METABOLISM_OF_LIPIDS_AND_LIPOPROTEINS	0.00124166
PEROXISOME	RESPONSE_TO_WOUNDING	0.00776539
BIOCARTA_PPARA_PATHWAY	REACTOME_METABOLISM_OF_AMINO_ACIDS	0.00167704
KEGG_CHRONIC_MYELOID_LEUKEMIA	STEROID_METABOLIC_PROCESS	0.00115279
GLUCOSE_METABOLIC_PROCESS	LYASE_ACTIVITY	0.01427588
CARBOHYDRATE_METABOLIC_PROCESS	REACTOME_METABOLISM_OF_AMINO_ACIDS	0.0
CARBOHYDRATE_METABOLIC_PROCESS	PHOSPHOLIPID_BIOSYNTHETIC_PROCESS	0.0002412
KEGG_CELL_CYCLE	OXIDOREDUCTASE_ACTIVITY_GO_0016616	0.00267874
ENERGY_RESERVE_METABOLIC_PROCESS	LYASE_ACTIVITY	0.01852312
FATTY_ACID_OXIDATION	KEGG_ADHERENS_JUNCTION	0.01055322
CELLULAR_LIPID_CATABOLIC_PROCESS	LIPID_TRANSPORT	0.00195211
KEGG_BUTANOATE_METABOLISM	STEROID_METABOLIC_PROCESS	0.00306117
KEGG_COMPLEMENT_AND_COAGULATION_CASCADES	TRANSFERASE_ACTIVITY_TRANSFERRING_ACYL_GROUPS	0.00033734
KEGG_DRUG_METABOLISM_OTHER_ENZYMES	MONOCARBOXYLIC_ACID_METABOLIC_PROCESS	0.02364211
BIOCARTA_CELLCYCLE_PATHWAY	CELL_CYCLE_GO_0007049	0.0
AMINE_TRANSMEMBRANE_TRANSPORTER_ACTIVITY	REACTOME_TRANSMEMBRANE_TRANSPORT_OF_SMALL_MOLECULES	0.0
OXIDOREDUCTASE_ACTIVITY	REACTOME_MITOCHONDRIAL_FATTY_ACID_BETA_OXIDATION	0.17900543
BIOCARTA_G1_PATHWAY	REACTOME_BIOLOGICAL_OXIDATIONS	0.00748641
FATTY_ACID_BETA_OXIDATION	REACTOME_ELECTRON_TRANSPORT_CHAIN	0.01263754
CYTOSKELETAL_PART	SPINDLE	0.0
CARBON_CARBON_LYASE_ACTIVITY	RESPONSE_TO_WOUNDING	0.0
KEGG_GLYCOLYSIS_GLUCONEOGENESIS	REACTOME_PYRUVATE_METABOLISM_AND_TCA_CYCLE	0.0
KEGG_TYROSINE_METABOLISM	OXIDOREDUCTASE_ACTIVITY_ACTING_ON_THE_CH_CH_GROUP_OF_DONORS	0.01300253
KEGG_ARGININE_AND_PROLINE_METABOLISM	KEGG_BIOSYNTHESIS_OF_UNSATURATED_FATTY_ACIDS	0.01234653
REACTOME_METABOLISM_OF_AMINO_ACIDS	REACTOME_STEROID_HORMONES	0.00953656
CELL_CYCLE_PROCESS	SPINDLE	0.0
MITOCHONDRIAL_ENVELOPE	REACTOME_METABOLISM_OF_BILE_ACIDS_AND_BILE_SALTS	0.00678485
HORMONE_RECEPTOR_BINDING	REGULATION_OF_PHOSPHORYLATION	0.01159639
CELL_CYCLE_PROCESS	IMMUNE_EFFECTOR_PROCESS	0.0
FATTY_ACID_BETA_OXIDATION	KEGG_STEROID_HORMONE_BIOSYNTHESIS	0.01114919
CYTOSKELETAL_PROTEIN_BINDING	KEGG_FATTY_ACID_METABOLISM	0.00315543
AMINO_ACID_METABOLIC_PROCESS	CELLULAR_CATABOLIC_PROCESS	0.0
MONOCARBOXYLIC_ACID_METABOLIC_PROCESS	REACTOME_SLC_MEDIATED_TRANSMEMBRANE_TRANSPORT	0.01198021
BIOCARTA_NUCLEARRS_PATHWAY	CATABOLIC_PROCESS	0.00027317
CARBOXYLIC_ACID_METABOLIC_PROCESS	REACTOME_TRANSFORMATION_OF_LANOSTEROL_TO_CHOLESTEROL	0.03382921
CARBOHYDRATE_METABOLIC_PROCESS	REACTOME_NUCLEOTIDE_LIKE_PURINERGIC_RECEPTORS	0.00124205
PHOSPHOLIPID_BIOSYNTHETIC_PROCESS	REACTOME_PHASE_II_CONJUGATION	0.00844384
LIPID_METABOLIC_PROCESS	REACTOME_AMINE_COMPOUND_SLC_TRANSPORTERS	0.00724389
MONOCARBOXYLIC_ACID_METABOLIC_PROCESS	REACTOME_MITOTIC_PROMETAPHASE	0.00619169
MONOCARBOXYLIC_ACID_METABOLIC_PROCESS	TRANSFERASE_ACTIVITY_TRANSFERRING_ACYL_GROUPS	0.0011993
BIOCARTA_TGFB_PATHWAY	REACTOME_SLC_MEDIATED_TRANSMEMBRANE_TRANSPORT	0.00326963
BIOCARTA_CELLCYCLE_PATHWAY	BIOCARTA_P38MAPK_PATHWAY	0.0
REACTOME_CHOLESTEROL_BIOSYNTHESIS	REACTOME_G2_M_TRANSITION	0.00404388
BIOCARTA_NUCLEARRS_PATHWAY	ORGANELLE_INNER_MEMBRANE	0.00052537
KEGG_ARGININE_AND_PROLINE_METABOLISM	KEGG_VALINE_LEUCINE_AND_ISOLEUCINE_DEGRADATION	0.01034785
BIOCARTA_HSP27_PATHWAY	REACTOME_G2_M_TRANSITION	0.01709134
AMINE_TRANSMEMBRANE_TRANSPORTER_ACTIVITY	SERINE_HYDROLASE_ACTIVITY	0.0059246
KEGG_STARCH_AND_SUCROSE_METABOLISM	MONOCARBOXYLIC_ACID_METABOLIC_PROCESS	0.0456187
KEGG_METABOLISM_OF_XENOBIOTICS_BY_CYTOCHROME_P450	LIPID_BIOSYNTHETIC_PROCESS	0.01485936
MITOCHONDRION	MONOOXYGENASE_ACTIVITY	0.0012253
CELLULAR_LIPID_METABOLIC_PROCESS	KEGG_PYRUVATE_METABOLISM	0.02213617
REACTOME_TRANSMEMBRANE_TRANSPORT_OF_SMALL_MOLECULES	SERINE_TYPE_PEPTIDASE_ACTIVITY	0.00445943
AMINO_ACID_DERIVATIVE_METABOLIC_PROCESS	NETPATH_ALPHA6_BETA4_INTEGRIN_PATHWAY	0.01088592
CELLULAR_LIPID_CATABOLIC_PROCESS	ORGANELLE_INNER_MEMBRANE	0.00395157
CARBOXYLIC_ACID_METABOLIC_PROCESS	OXIDOREDUCTASE_ACTIVITY_GO_0016705	0.00109268
CARBOHYDRATE_BIOSYNTHETIC_PROCESS	KEGG_GLYCOLYSIS_GLUCONEOGENESIS	0.01947053
CELL_CYCLE_PROCESS	ISOMERASE_ACTIVITY	0.00986071
CATABOLIC_PROCESS	REACTOME_CHYLOMICRON_MEDIATED_LIPID_TRANSPORT	0.00201874
CELL_CYCLE_PROCESS	KEGG_CELL_CYCLE	0.0
BIOCARTA_G2_PATHWAY	KEGG_ASTHMA	0.00473136
KEGG_ADHERENS_JUNCTION	RESPONSE_TO_WOUNDING	0.0
BIOCARTA_TGFB_PATHWAY	KEGG_BIOSYNTHESIS_OF_UNSATURATED_FATTY_ACIDS	0.02690774
CELLULAR_CATABOLIC_PROCESS	KEGG_DRUG_METABOLISM_CYTOCHROME_P450	0.00395378
KEGG_ARGININE_AND_PROLINE_METABOLISM	KEGG_CELL_CYCLE	0.01683765
GENERATION_OF_PRECURSOR_METABOLITES_AND_ENERGY	SERINE_TYPE_ENDOPEPTIDASE_ACTIVITY	0.00670986
AROMATIC_COMPOUND_METABOLIC_PROCESS	GENERATION_OF_PRECURSOR_METABOLITES_AND_ENERGY	0.02826735
MICROBODY	REACTOME_PYRUVATE_METABOLISM_AND_TCA_CYCLE	0.00799717
KEGG_GLYCOLYSIS_GLUCONEOGENESIS	MICROBODY	0.00988215
ENERGY_DERIVATION_BY_OXIDATION_OF_ORGANIC_COMPOUNDS	KEGG_DRUG_METABOLISM_OTHER_ENZYMES	0.0011697
ORGANIC_ACID_TRANSMEMBRANE_TRANSPORTER_ACTIVITY	REACTOME_PYRUVATE_METABOLISM	0.00194066
GTPASE_BINDING	REACTOME_LIPOPROTEIN_METABOLISM	0.05307796
CARBON_CARBON_LYASE_ACTIVITY	REACTOME_NA_CL_DEPENDENT_NEUROTRANSMITTER_TRANSPORTERS	0.01166945
REACTOME_AMINE_COMPOUND_SLC_TRANSPORTERS	SERINE_HYDROLASE_ACTIVITY	0.00465151
KEGG_VALINE_LEUCINE_AND_ISOLEUCINE_DEGRADATION	ORGANIC_ACID_METABOLIC_PROCESS	0.19178192
FATTY_ACID_OXIDATION	OXYGEN_BINDING	0.0003065
REACTOME_NUCLEAR_RECEPTOR_TRANSCRIPTION_PATHWAY	REACTOME_SYNTHESIS_OF_BILE_ACIDS_AND_BILE_SALTS	0.1698614
MICROTUBULE	SMALL_GTPASE_BINDING	0.00307589
BIOCARTA_TGFB_PATHWAY	REACTOME_POST_TRANSLATIONAL_PROTEIN_MODIFICATION	0.01648754
BIOCARTA_LEPTIN_PATHWAY	NUCLEOCYTOPLASMIC_TRANSPORT	0.02747907
CARBON_CARBON_LYASE_ACTIVITY	REACTOME_MITOTIC_M_M_G1_PHASES	0.01355312
KEGG_ADIPOCYTOKINE_SIGNALING_PATHWAY	REACTOME_NUCLEAR_RECEPTOR_TRANSCRIPTION_PATHWAY	0.0
OXIDOREDUCTASE_ACTIVITY_GO_0016705	REACTOME_SYNTHESIS_OF_BILE_ACIDS_AND_BILE_SALTS_VIA_7ALPHA_HYDROXYCHOLESTEROL	0.00375766
NUCLEAR_TRANSPORT	REACTOME_CHAPERONIN_MEDIATED_PROTEIN_FOLDING	0.00932346
GLUCOSE_METABOLIC_PROCESS	STEROID_METABOLIC_PROCESS	0.01131945
CARBOXY_LYASE_ACTIVITY	IMMUNE_EFFECTOR_PROCESS	0.00593081
CELLULAR_LIPID_METABOLIC_PROCESS	STEROID_METABOLIC_PROCESS	0.0
AMINE_TRANSMEMBRANE_TRANSPORTER_ACTIVITY	MONOOXYGENASE_ACTIVITY	0.00041646
REACTOME_CHYLOMICRON_MEDIATED_LIPID_TRANSPORT	REACTOME_GLUCOSE_METABOLISM	0.02152525
POSITIVE_REGULATION_OF_LYMPHOCYTE_ACTIVATION	RESPONSE_TO_ORGANIC_SUBSTANCE	0.00826549
MITOCHONDRIAL_ENVELOPE	REACTOME_CHYLOMICRON_MEDIATED_LIPID_TRANSPORT	0.00320932
COFACTOR_BINDING	NITROGEN_COMPOUND_CATABOLIC_PROCESS	0.0
ENERGY_RESERVE_METABOLIC_PROCESS	MITOCHONDRIAL_ENVELOPE	0.00297992
KEGG_GLYCINE_SERINE_AND_THREONINE_METABOLISM	KEGG_PEROXISOME	0.03491627
CARBON_CARBON_LYASE_ACTIVITY	CELLULAR_CATABOLIC_PROCESS	0.00449401
CELLULAR_CARBOHYDRATE_METABOLIC_PROCESS	REACTOME_TRANSFORMATION_OF_LANOSTEROL_TO_CHOLESTEROL	0.01283146
KEGG_STEROID_HORMONE_BIOSYNTHESIS	REACTOME_METABOLISM_OF_LIPIDS_AND_LIPOPROTEINS	0.0
PEROXISOME	REACTOME_CYTOCHROME_P450_ARRANGED_BY_SUBSTRATE_TYPE	0.00116701
COFACTOR_METABOLIC_PROCESS	REACTOME_SLC_MEDIATED_TRANSMEMBRANE_TRANSPORT	0.00533991
KEGG_GLYCINE_SERINE_AND_THREONINE_METABOLISM	KEGG_TYROSINE_METABOLISM	0.0124627
KEGG_BUTANOATE_METABOLISM	NITROGEN_COMPOUND_CATABOLIC_PROCESS	0.00024366
REACTOME_CENTROSOME_MATURATION	REACTOME_PHASE_II_CONJUGATION	0.00644151
GENERATION_OF_PRECURSOR_METABOLITES_AND_ENERGY	KEGG_PPAR_SIGNALING_PATHWAY	0.0
CYTOSKELETON_ORGANIZATION_AND_BIOGENESIS	KEGG_DRUG_METABOLISM_CYTOCHROME_P450	0.00094682
NETPATH_ALPHA6_BETA4_INTEGRIN_PATHWAY	SMALL_GTPASE_BINDING	0.00833946
BIOCARTA_ACTINY_PATHWAY	HORMONE_RECEPTOR_BINDING	0.00501271
KEGG_ADIPOCYTOKINE_SIGNALING_PATHWAY	OXIDOREDUCTASE_ACTIVITY_ACTING_ON_THE_CH_CH_GROUP_OF_DONORS	0.0096481
CARBOXYLIC_ACID_METABOLIC_PROCESS	HORMONE_RECEPTOR_BINDING	0.01816879
FATTY_ACID_OXIDATION	KEGG_CITRATE_CYCLE_TCA_CYCLE	0.00114206
CYTOSKELETON_ORGANIZATION_AND_BIOGENESIS	ORGANIC_ACID_METABOLIC_PROCESS	0.0
CARBOXY_LYASE_ACTIVITY	REACTOME_POST_TRANSLATIONAL_PROTEIN_MODIFICATION	0.00093869
BIOCARTA_TGFB_PATHWAY	KEGG_STEROID_HORMONE_BIOSYNTHESIS	0.02544236
AMINO_ACID_METABOLIC_PROCESS	NUCLEAR_TRANSPORT	0.00769281
FATTY_ACID_OXIDATION	KEGG_ADIPOCYTOKINE_SIGNALING_PATHWAY	0.0
ALCOHOL_METABOLIC_PROCESS	RESPONSE_TO_EXTERNAL_STIMULUS	0.0
OXIDOREDUCTASE_ACTIVITY_GO_0016705	RESPONSE_TO_EXTERNAL_STIMULUS	0.0
BIOCARTA_MCM_PATHWAY	NETPATH_ALPHA6_BETA4_INTEGRIN_PATHWAY	0.01478517
REACTOME_CELL_CYCLE_CHECKPOINTS	REACTOME_MITOTIC_M_M_G1_PHASES	0.0
REACTOME_METABOLISM_OF_CARBOHYDRATES	REACTOME_TRANSMEMBRANE_TRANSPORT_OF_SMALL_MOLECULES	0.0
OXIDOREDUCTASE_ACTIVITY_GO_0016616	REACTOME_S_PHASE	0.00682167
CELLULAR_CATABOLIC_PROCESS	REACTOME_G2_M_CHECKPOINTS	0.40731009
ENERGY_DERIVATION_BY_OXIDATION_OF_ORGANIC_COMPOUNDS	PERIPHERAL_NERVOUS_SYSTEM_DEVELOPMENT	0.02826518
CYTOSKELETON	KEGG_CITRATE_CYCLE_TCA_CYCLE	0.03174517
BIOCARTA_TGFB_PATHWAY	REACTOME_SYNTHESIS_OF_DNA	0.0
CATABOLIC_PROCESS	REGULATION_OF_PHOSPHORYLATION	0.0
FATTY_ACID_OXIDATION	KEGG_TERPENOID_BACKBONE_BIOSYNTHESIS	0.01164543
COFACTOR_METABOLIC_PROCESS	KEGG_ARGININE_AND_PROLINE_METABOLISM	0.00012927
BIOCARTA_HSP27_PATHWAY	ORGANIC_ACID_METABOLIC_PROCESS	0.00411363
CYTOSKELETAL_PROTEIN_BINDING	REACTOME_MITOCHONDRIAL_FATTY_ACID_BETA_OXIDATION	0.02522359
GENERATION_OF_PRECURSOR_METABOLITES_AND_ENERGY	MITOCHONDRION	0.0
KEGG_CHRONIC_MYELOID_LEUKEMIA	KEGG_PRIMARY_BILE_ACID_BIOSYNTHESIS	0.0098362
LIPID_BIOSYNTHETIC_PROCESS	PEROXISOME	0.09058425
KEGG_CYSTEINE_AND_METHIONINE_METABOLISM	REACTOME_PYRUVATE_METABOLISM_AND_TCA_CYCLE	7.601e-05
KEGG_RETINOL_METABOLISM	REACTOME_METABOLISM_OF_BILE_ACIDS_AND_BILE_SALTS	0.0121556
ALCOHOL_METABOLIC_PROCESS	BIOCARTA_HSP27_PATHWAY	0.0001011
ISOMERASE_ACTIVITY	KEGG_DRUG_METABOLISM_OTHER_ENZYMES	0.01005295
BIOCARTA_NUCLEARRS_PATHWAY	MITOCHONDRIAL_INNER_MEMBRANE	0.00147872
BIOCARTA_MCM_PATHWAY	MITOCHONDRIAL_MEMBRANE	0.00166606
KEGG_STARCH_AND_SUCROSE_METABOLISM	LIPID_METABOLIC_PROCESS	0.03444899
INFLAMMATORY_RESPONSE	LIPID_BIOSYNTHETIC_PROCESS	0.01718843
POSITIVE_REGULATION_OF_LYMPHOCYTE_ACTIVATION	REACTOME_S_PHASE	0.04796203
MITOTIC_CELL_CYCLE	REACTOME_PEROXISOMAL_LIPID_METABOLISM	0.0058946
AMINO_ACID_TRANSMEMBRANE_TRANSPORTER_ACTIVITY	REACTOME_GLUCOSE_REGULATION_OF_INSULIN_SECRETION	0.00205646
AMINO_ACID_AND_DERIVATIVE_METABOLIC_PROCESS	REACTOME_CELL_JUNCTION_ORGANIZATION	0.0040588
MITOCHONDRIAL_INNER_MEMBRANE	PEROXISOME	0.0103369
CYTOSKELETON	SPINDLE	0.0
AMINO_ACID_AND_DERIVATIVE_METABOLIC_PROCESS	REACTOME_SYNTHESIS_OF_BILE_ACIDS_AND_BILE_SALTS	0.00469173
REACTOME_CELL_CYCLE_CHECKPOINTS	REACTOME_CELL_CYCLE_MITOTIC	0.0
AMINE_METABOLIC_PROCESS	REACTOME_PEROXISOMAL_LIPID_METABOLISM	0.01132489
CYTOSKELETAL_PROTEIN_BINDING	REACTOME_LOSS_OF_NLP_FROM_MITOTIC_CENTROSOMES	0.0
MITOCHONDRIAL_INNER_MEMBRANE	REACTOME_STEROID_HORMONES	0.00368686
KEGG_RETINOL_METABOLISM	KEGG_TRYPTOPHAN_METABOLISM	0.00274704
MITOCHONDRIAL_MEMBRANE	REACTOME_LIPOPROTEIN_METABOLISM	0.00250085
AMINE_METABOLIC_PROCESS	OXIDOREDUCTASE_ACTIVITY_GO_0016616	0.01172714
KEGG_PEROXISOME	REACTOME_METABOLISM_OF_BILE_ACIDS_AND_BILE_SALTS	0.01596327
KEGG_PRIMARY_BILE_ACID_BIOSYNTHESIS	REACTOME_BIOLOGICAL_OXIDATIONS	0.00035936
NUCLEAR_HORMONE_RECEPTOR_BINDING	REACTOME_BIOLOGICAL_OXIDATIONS	0.00070286
KEGG_STEROID_BIOSYNTHESIS	OXIDOREDUCTASE_ACTIVITY_ACTING_ON_CH_OH_GROUP_OF_DONORS	0.01638154
CYTOSKELETAL_PROTEIN_BINDING	SMALL_GTPASE_BINDING	0.00247091
BIOCARTA_HSP27_PATHWAY	OXIDOREDUCTASE_ACTIVITY	0.0
AMINE_TRANSMEMBRANE_TRANSPORTER_ACTIVITY	CARBOXYLIC_ACID_METABOLIC_PROCESS	0.00048715
AROMATIC_COMPOUND_METABOLIC_PROCESS	REACTOME_CELL_CYCLE_MITOTIC	0.00933065
IMMUNE_EFFECTOR_PROCESS	REACTOME_METABOLISM_OF_LIPIDS_AND_LIPOPROTEINS	0.02046097
CATABOLIC_PROCESS	STEROID_METABOLIC_PROCESS	0.00063022
HORMONE_RECEPTOR_BINDING	TRANSFERASE_ACTIVITY_TRANSFERRING_ACYL_GROUPS	0.01297582
CATABOLIC_PROCESS	KEGG_PRIMARY_BILE_ACID_BIOSYNTHESIS	0.00267812
CYTOSKELETON_ORGANIZATION_AND_BIOGENESIS	REACTOME_SYNTHESIS_OF_BILE_ACIDS_AND_BILE_SALTS_VIA_7ALPHA_HYDROXYCHOLESTEROL	0.00552602
KEGG_GLYCOLYSIS_GLUCONEOGENESIS	REACTOME_CHAPERONIN_MEDIATED_PROTEIN_FOLDING	0.07267213
CARBOHYDRATE_BIOSYNTHETIC_PROCESS	RESPONSE_TO_WOUNDING	0.14668959
BIOCARTA_P38MAPK_PATHWAY	GENERATION_OF_PRECURSOR_METABOLITES_AND_ENERGY	0.00293274
KEGG_DRUG_METABOLISM_OTHER_ENZYMES	LIPID_METABOLIC_PROCESS	0.00221896
CELLULAR_CATABOLIC_PROCESS	REACTOME_PHASE_1_FUNCTIONALIZATION_OF_COMPOUNDS	0.0
KEGG_VALINE_LEUCINE_AND_ISOLEUCINE_DEGRADATION	STEROID_METABOLIC_PROCESS	0.0122915
BIOCARTA_G1_PATHWAY	REACTOME_LOSS_OF_NLP_FROM_MITOTIC_CENTROSOMES	0.00189734
AMINE_METABOLIC_PROCESS	BIOCARTA_CELLCYCLE_PATHWAY	0.0117429
OXIDOREDUCTASE_ACTIVITY	REACTOME_METABOLISM_OF_AMINO_ACIDS	0.96280645
CYTOSKELETON	KEGG_STARCH_AND_SUCROSE_METABOLISM	0.02409521
CYTOSKELETAL_PART	GENERATION_OF_PRECURSOR_METABOLITES_AND_ENERGY	0.03167754
CELL_PROJECTION	FATTY_ACID_OXIDATION	0.01459488
REACTOME_SLC_MEDIATED_TRANSMEMBRANE_TRANSPORT	STRUCTURAL_CONSTITUENT_OF_CYTOSKELETON	0.00152469
CYTOSKELETON_ORGANIZATION_AND_BIOGENESIS	RESPONSE_TO_ORGANIC_SUBSTANCE	0.00440836
MICROTUBULE_ORGANIZING_CENTER	REACTOME_SYNTHESIS_OF_BILE_ACIDS_AND_BILE_SALTS	0.01091646
LIPID_BIOSYNTHETIC_PROCESS	REACTOME_SYNTHESIS_OF_BILE_ACIDS_AND_BILE_SALTS_VIA_7ALPHA_HYDROXYCHOLESTEROL	0.0007885
AMINO_ACID_METABOLIC_PROCESS	REACTOME_METABOLISM_OF_LIPIDS_AND_LIPOPROTEINS	0.00187263
BIOCARTA_CTCF_PATHWAY	MICROTUBULE	0.00561731
FATTY_ACID_OXIDATION	MONOOXYGENASE_ACTIVITY	0.01147278
IMMUNE_EFFECTOR_PROCESS	OXIDOREDUCTASE_ACTIVITY_GO_0016705	0.01000418
CARBOHYDRATE_BIOSYNTHETIC_PROCESS	REACTOME_METABOLISM_OF_LIPIDS_AND_LIPOPROTEINS	0.00571554
CELLULAR_CATABOLIC_PROCESS	CELL_CYCLE_PHASE	0.00227306
REACTOME_PEROXISOMAL_LIPID_METABOLISM	REACTOME_PYRUVATE_METABOLISM	0.0101633
COFACTOR_METABOLIC_PROCESS	KEGG_STEROID_BIOSYNTHESIS	0.03624262
CELLULAR_CARBOHYDRATE_METABOLIC_PROCESS	KEGG_CYSTEINE_AND_METHIONINE_METABOLISM	0.00120764
ALCOHOL_METABOLIC_PROCESS	NUCLEOCYTOPLASMIC_TRANSPORT	0.00026262
FATTY_ACID_OXIDATION	REACTOME_SYNTHESIS_OF_BILE_ACIDS_AND_BILE_SALTS	0.01376472
COENZYME_METABOLIC_PROCESS	LYASE_ACTIVITY	1.899e-05
REACTOME_BIOLOGICAL_OXIDATIONS	REACTOME_METABOLISM_OF_BILE_ACIDS_AND_BILE_SALTS	0.00066561
CYTOSKELETON	REACTOME_GLUCOSE_REGULATION_OF_INSULIN_SECRETION	0.0
KEGG_DRUG_METABOLISM_CYTOCHROME_P450	LIPID_BIOSYNTHETIC_PROCESS	0.01434332
KEGG_ONE_CARBON_POOL_BY_FOLATE	TRANSFERASE_ACTIVITY_TRANSFERRING_ACYL_GROUPS	0.00784502
CELLULAR_LIPID_METABOLIC_PROCESS	HORMONE_RECEPTOR_BINDING	0.0412806
INFLAMMATORY_RESPONSE	REACTOME_CENTROSOME_MATURATION	0.0006801
CATABOLIC_PROCESS	NITROGEN_COMPOUND_METABOLIC_PROCESS	0.0
BIOCARTA_CTCF_PATHWAY	ENERGY_RESERVE_METABOLIC_PROCESS	0.0034445
KEGG_ADIPOCYTOKINE_SIGNALING_PATHWAY	REACTOME_INTEGRATION_OF_ENERGY_METABOLISM	0.0
KEGG_CYSTEINE_AND_METHIONINE_METABOLISM	KEGG_TYROSINE_METABOLISM	0.0
AMINO_ACID_TRANSMEMBRANE_TRANSPORTER_ACTIVITY	CELLULAR_CARBOHYDRATE_METABOLIC_PROCESS	0.00446293
LIPID_BIOSYNTHETIC_PROCESS	REACTOME_LOSS_OF_NLP_FROM_MITOTIC_CENTROSOMES	0.00121766
BIOCARTA_ACTINY_PATHWAY	NITROGEN_COMPOUND_METABOLIC_PROCESS	0.00931681
BIOCARTA_MCM_PATHWAY	RESPONSE_TO_WOUNDING	0.01028141
GLUCOSE_METABOLIC_PROCESS	REACTOME_REGULATION_OF_LIPID_METABOLISM_BY_PEROXISOME_PROLIFERATOR_ACTIVATED_RECEPTOR_ALPHA	0.01520278
CARBOHYDRATE_METABOLIC_PROCESS	REACTOME_G2_M_CHECKPOINTS	0.00772467
REACTOME_STEROID_HORMONES	RESPONSE_TO_WOUNDING	0.0013888
HORMONE_RECEPTOR_BINDING	LIPID_TRANSPORT	0.01745135
KEGG_PYRUVATE_METABOLISM	REACTOME_MITOCHONDRIAL_FATTY_ACID_BETA_OXIDATION	0.01913419
GENERATION_OF_PRECURSOR_METABOLITES_AND_ENERGY	KEGG_VALINE_LEUCINE_AND_ISOLEUCINE_DEGRADATION	0.13783506
OXYGEN_BINDING	REACTOME_INTEGRATION_OF_ENERGY_METABOLISM	0.00102511
REACTOME_NA_CL_DEPENDENT_NEUROTRANSMITTER_TRANSPORTERS	SERINE_HYDROLASE_ACTIVITY	0.00405403
KEGG_CYSTEINE_AND_METHIONINE_METABOLISM	KEGG_TRYPTOPHAN_METABOLISM	0.00278712
CELLULAR_CARBOHYDRATE_METABOLIC_PROCESS	MITOTIC_CELL_CYCLE	0.00242315
KEGG_CITRATE_CYCLE_TCA_CYCLE	REACTOME_INTEGRATION_OF_ENERGY_METABOLISM	0.0
CELLULAR_CARBOHYDRATE_METABOLIC_PROCESS	NETPATH_ALPHA6_BETA4_INTEGRIN_PATHWAY	0.0
CELL_CYCLE_PROCESS	ELECTRON_CARRIER_ACTIVITY	0.01625057
KEGG_BIOSYNTHESIS_OF_UNSATURATED_FATTY_ACIDS	LIPID_BIOSYNTHETIC_PROCESS	0.01572
AMINO_ACID_DERIVATIVE_METABOLIC_PROCESS	COFACTOR_BINDING	0.00535825
IMMUNE_EFFECTOR_PROCESS	KEGG_CELL_CYCLE	0.00147525
CYTOSKELETAL_PROTEIN_BINDING	KEGG_ADIPOCYTOKINE_SIGNALING_PATHWAY	0.0
AMINE_TRANSPORT	ENERGY_DERIVATION_BY_OXIDATION_OF_ORGANIC_COMPOUNDS	0.00131082
OXIDOREDUCTASE_ACTIVITY_ACTING_ON_CH_OH_GROUP_OF_DONORS	RESPONSE_TO_EXTERNAL_STIMULUS	0.00096671
KEGG_PEROXISOME	REACTOME_TRANSFORMATION_OF_LANOSTEROL_TO_CHOLESTEROL	0.01030338
AMINE_CATABOLIC_PROCESS	REACTOME_REGULATION_OF_LIPID_METABOLISM_BY_PEROXISOME_PROLIFERATOR_ACTIVATED_RECEPTOR_ALPHA	0.00316035
REACTOME_NA_CL_DEPENDENT_NEUROTRANSMITTER_TRANSPORTERS	REACTOME_PHASE_1_FUNCTIONALIZATION_OF_COMPOUNDS	0.00344038
FATTY_ACID_OXIDATION	MONOCARBOXYLIC_ACID_METABOLIC_PROCESS	0.00509208
REACTOME_METABOLISM_OF_LIPIDS_AND_LIPOPROTEINS	SMALL_GTPASE_BINDING	0.05819274
CELLULAR_LIPID_CATABOLIC_PROCESS	LYASE_ACTIVITY	0.00851506
MITOCHONDRIAL_PART	NETPATH_ALPHA6_BETA4_INTEGRIN_PATHWAY	0.0
BIOCARTA_PPARA_PATHWAY	CARBOXYLIC_ACID_METABOLIC_PROCESS	0.00078494
CELL_CYCLE_PROCESS	RESPONSE_TO_WOUNDING	0.0
FATTY_ACID_METABOLIC_PROCESS	GLUTATHIONE_TRANSFERASE_ACTIVITY	0.00372016
CELL_CYCLE_PHASE	NITROGEN_COMPOUND_CATABOLIC_PROCESS	0.00751921
MITOCHONDRION	ORGANIC_ACID_TRANSPORT	0.0033709
KEGG_ALANINE_ASPARTATE_AND_GLUTAMATE_METABOLISM	MITOCHONDRIAL_ENVELOPE	0.00954583
COFACTOR_METABOLIC_PROCESS	KEGG_TRYPTOPHAN_METABOLISM	0.01040936
MITOCHONDRIAL_INNER_MEMBRANE	OXIDOREDUCTASE_ACTIVITY_GO_0016616	0.02080599
KEGG_PANTOTHENATE_AND_COA_BIOSYNTHESIS	REACTOME_NUCLEOTIDE_LIKE_PURINERGIC_RECEPTORS	0.00302979
AMINE_TRANSPORT	CARBOHYDRATE_METABOLIC_PROCESS	0.00058678
ELECTRON_CARRIER_ACTIVITY	KEGG_PANTOTHENATE_AND_COA_BIOSYNTHESIS	0.01295131
GLUCOSE_METABOLIC_PROCESS	KEGG_CITRATE_CYCLE_TCA_CYCLE	0.00447557
KEGG_PEROXISOME	MONOOXYGENASE_ACTIVITY	0.00269024
CATABOLIC_PROCESS	REACTOME_METABOLISM_OF_LIPIDS_AND_LIPOPROTEINS	0.0
ORGANIC_ACID_METABOLIC_PROCESS	REACTOME_METABOLISM_OF_BILE_ACIDS_AND_BILE_SALTS	9.044e-05
KEGG_ADHERENS_JUNCTION	KEGG_GLYCOLYSIS_GLUCONEOGENESIS	0.00282644
KEGG_ADIPOCYTOKINE_SIGNALING_PATHWAY	NITROGEN_COMPOUND_METABOLIC_PROCESS	0.06326555
BIOCARTA_NUCLEARRS_PATHWAY	LIGASE_ACTIVITY	0.00443193
REACTOME_SYNTHESIS_OF_DNA	RESPONSE_TO_WOUNDING	0.0
MONOCARBOXYLIC_ACID_METABOLIC_PROCESS	OXIDOREDUCTASE_ACTIVITY_ACTING_ON_CH_OH_GROUP_OF_DONORS	0.00057773
OXIDOREDUCTASE_ACTIVITY_ACTING_ON_CH_OH_GROUP_OF_DONORS	REACTOME_CHOLESTEROL_BIOSYNTHESIS	0.0180146
CELL_CYCLE_PROCESS	REACTOME_METABOLISM_OF_LIPIDS_AND_LIPOPROTEINS	0.0
KEGG_STARCH_AND_SUCROSE_METABOLISM	REACTOME_METABOLISM_OF_BILE_ACIDS_AND_BILE_SALTS	0.0119187
ORGANIC_ACID_TRANSMEMBRANE_TRANSPORTER_ACTIVITY	REACTOME_LIPOPROTEIN_METABOLISM	0.02029526
MICROTUBULE_ORGANIZING_CENTER	MONOOXYGENASE_ACTIVITY	0.02138307
KEGG_PPAR_SIGNALING_PATHWAY	SERINE_TYPE_ENDOPEPTIDASE_ACTIVITY	0.00534642
KEGG_METABOLISM_OF_XENOBIOTICS_BY_CYTOCHROME_P450	KEGG_PRIMARY_BILE_ACID_BIOSYNTHESIS	0.01323875
BIOCARTA_HSP27_PATHWAY	BIOCARTA_MCM_PATHWAY	0.00168289
LIGASE_ACTIVITY	REACTOME_LIPOPROTEIN_METABOLISM	0.01723095
BIOCARTA_NUCLEARRS_PATHWAY	PEROXISOME	0.01138752
AMINO_ACID_AND_DERIVATIVE_METABOLIC_PROCESS	REACTOME_CENTROSOME_MATURATION	0.00757941
KEGG_BUTANOATE_METABOLISM	REACTOME_SYNTHESIS_OF_BILE_ACIDS_AND_BILE_SALTS	0.0046492
MICROTUBULE_CYTOSKELETON	REACTOME_G2_M_TRANSITION	0.0
CATABOLIC_PROCESS	OXIDOREDUCTASE_ACTIVITY_GO_0016705	0.00205834
KEGG_PYRUVATE_METABOLISM	OXIDOREDUCTASE_ACTIVITY	0.02297764
AMINO_ACID_METABOLIC_PROCESS	NITROGEN_COMPOUND_METABOLIC_PROCESS	0.02152088
IMMUNE_EFFECTOR_PROCESS	KEGG_ADIPOCYTOKINE_SIGNALING_PATHWAY	0.0
GENERATION_OF_PRECURSOR_METABOLITES_AND_ENERGY	GTPASE_BINDING	0.00374344
CARBOHYDRATE_METABOLIC_PROCESS	FATTY_ACID_BETA_OXIDATION	0.00651733
CENTROSOME	SERINE_HYDROLASE_ACTIVITY	0.0178955
KEGG_STEROID_HORMONE_BIOSYNTHESIS	MICROTUBULE_CYTOSKELETON	0.02285594
OXIDOREDUCTASE_ACTIVITY_GO_0016705	REACTOME_METABOLISM_OF_AMINO_ACIDS	0.01715499
CORUM_RIBOSOME,_CYTOPLASMIC	ENERGY_DERIVATION_BY_OXIDATION_OF_ORGANIC_COMPOUNDS	0.00600157
CARBON_CARBON_LYASE_ACTIVITY	REACTOME_STEROID_METABOLISM	0.02793644
REACTOME_ACTIVATED_AMPK_STIMULATES_FATTY_ACID_OXIDATION_IN_MUSCLE	REACTOME_METABOLISM_OF_LIPIDS_AND_LIPOPROTEINS	0.00265011
ELECTRON_CARRIER_ACTIVITY	KEGG_CYSTEINE_AND_METHIONINE_METABOLISM	0.00249771
ALCOHOL_METABOLIC_PROCESS	REACTOME_METABOLISM_OF_AMINO_ACIDS	0.01135413
BIOCARTA_G1_PATHWAY	MITOCHONDRIAL_MATRIX	0.01207459
LIPID_METABOLIC_PROCESS	REACTOME_CHAPERONIN_MEDIATED_PROTEIN_FOLDING	0.09906675
KEGG_AUTOIMMUNE_THYROID_DISEASE	MONOOXYGENASE_ACTIVITY	0.00136447
NITROGEN_COMPOUND_CATABOLIC_PROCESS	TRANSFERASE_ACTIVITY_TRANSFERRING_SULFUR_CONTAINING_GROUPS	0.00544791
CENTROSOME	ORGANIC_ACID_METABOLIC_PROCESS	0.00462319
CYTOSKELETAL_PART	REACTOME_LIPOPROTEIN_METABOLISM	0.00906547
FATTY_ACID_OXIDATION	REACTOME_GLUCOSE_METABOLISM	0.01918863
ALCOHOL_METABOLIC_PROCESS	REACTOME_PHASE_II_CONJUGATION	0.00207958
MITOCHONDRIAL_PART	SPINDLE	0.01627457
ACTIN_FILAMENT_ORGANIZATION	REACTOME_PHASE_1_FUNCTIONALIZATION_OF_COMPOUNDS	0.00022765
INFLAMMATORY_RESPONSE	RESPONSE_TO_ORGANIC_SUBSTANCE	0.00020886
OXIDOREDUCTASE_ACTIVITY_GO_0016705	REACTOME_GLUCOSE_AND_OTHER_SUGAR_SLC_TRANSPORTERS	0.00185478
KEGG_TRYPTOPHAN_METABOLISM	REACTOME_SLC_MEDIATED_TRANSMEMBRANE_TRANSPORT	0.00427255
ALCOHOL_METABOLIC_PROCESS	MONOOXYGENASE_ACTIVITY	0.04253501
CYTOSKELETON_ORGANIZATION_AND_BIOGENESIS	REACTOME_S_PHASE	0.0
CYTOSKELETON	REACTOME_GLUCONEOGENESIS	0.02629198
BIOCARTA_CELLCYCLE_PATHWAY	KEGG_ADIPOCYTOKINE_SIGNALING_PATHWAY	0.07844021
REACTOME_S_PHASE	SERINE_HYDROLASE_ACTIVITY	0.00240313
BIOCARTA_CTCF_PATHWAY	LIPID_METABOLIC_PROCESS	0.0
INTRAMOLECULAR_OXIDOREDUCTASE_ACTIVITY	REACTOME_CYTOCHROME_P450_ARRANGED_BY_SUBSTRATE_TYPE	0.00053341
GENERATION_OF_PRECURSOR_METABOLITES_AND_ENERGY	KEGG_BIOSYNTHESIS_OF_UNSATURATED_FATTY_ACIDS	0.01034849
KEGG_ONE_CARBON_POOL_BY_FOLATE	REACTOME_PYRUVATE_METABOLISM	0.01074721
BIOCARTA_LEPTIN_PATHWAY	KEGG_VALINE_LEUCINE_AND_ISOLEUCINE_DEGRADATION	0.00732531
BIOCARTA_LEPTIN_PATHWAY	KEGG_METABOLISM_OF_XENOBIOTICS_BY_CYTOCHROME_P450	0.0108182
MITOCHONDRIAL_MATRIX	REACTOME_PYRUVATE_METABOLISM	0.0
LIGASE_ACTIVITY	REACTOME_INTEGRATION_OF_ENERGY_METABOLISM	0.00190823
CARBON_CARBON_LYASE_ACTIVITY	CELL_CYCLE_PROCESS	0.00767932
CELLULAR_LIPID_METABOLIC_PROCESS	ISOMERASE_ACTIVITY	0.0
ACTIN_FILAMENT_ORGANIZATION	BIOCARTA_CELLCYCLE_PATHWAY	0.00319062
BIOCARTA_MCM_PATHWAY	REACTOME_METABOLISM_OF_LIPIDS_AND_LIPOPROTEINS	0.01252414
OXIDOREDUCTASE_ACTIVITY	REACTOME_STEROID_METABOLISM	0.0
KEGG_STARCH_AND_SUCROSE_METABOLISM	REACTOME_PHASE_1_FUNCTIONALIZATION_OF_COMPOUNDS	0.00975636
CYTOSKELETON_ORGANIZATION_AND_BIOGENESIS	ELECTRON_CARRIER_ACTIVITY	0.00257988
AMINE_METABOLIC_PROCESS	REACTOME_G2_M_CHECKPOINTS	0.00894326
BIOCARTA_ACTINY_PATHWAY	NETPATH_ALPHA6_BETA4_INTEGRIN_PATHWAY	0.0
MITOCHONDRIAL_LUMEN	MONOOXYGENASE_ACTIVITY	0.01010406
BIOCARTA_G2_PATHWAY	SA_G1_AND_S_PHASES	0.65964955
AMINO_ACID_DERIVATIVE_METABOLIC_PROCESS	REACTOME_CELL_CYCLE_CHECKPOINTS	0.0
BIOCARTA_HSP27_PATHWAY	GENERATION_OF_PRECURSOR_METABOLITES_AND_ENERGY	0.0
REACTOME_CELL_CYCLE_MITOTIC	REACTOME_PYRUVATE_METABOLISM_AND_TCA_CYCLE	0.01032329
PEROXISOME	RESPONSE_TO_EXTERNAL_STIMULUS	0.00975463
KEGG_COMPLEMENT_AND_COAGULATION_CASCADES	REACTOME_GLUCOSE_METABOLISM	0.02693054
COFACTOR_METABOLIC_PROCESS	GLUCOSE_METABOLIC_PROCESS	0.03964961
MICROTUBULE_ORGANIZING_CENTER	MITOCHONDRIAL_PART	0.01421974
REGULATION_OF_PHOSPHORYLATION	RESPONSE_TO_ORGANIC_SUBSTANCE	0.00168661
CELLULAR_LIPID_METABOLIC_PROCESS	KEGG_CHRONIC_MYELOID_LEUKEMIA	0.0
LYASE_ACTIVITY	SA_G1_AND_S_PHASES	0.01258777
KEGG_TYROSINE_METABOLISM	LIGASE_ACTIVITY	0.00149554
CARBOXYLIC_ACID_METABOLIC_PROCESS	KEGG_DRUG_METABOLISM_OTHER_ENZYMES	0.0110945
KEGG_ADHERENS_JUNCTION	REACTOME_METABOLISM_OF_AMINO_ACIDS	0.0
FATTY_ACID_METABOLIC_PROCESS	OXIDOREDUCTASE_ACTIVITY_GO_0016705	0.02210537
CARBOXYLIC_ACID_METABOLIC_PROCESS	TRANSFERASE_ACTIVITY_TRANSFERRING_SULFUR_CONTAINING_GROUPS	0.00307846
BIOCARTA_P38MAPK_PATHWAY	FATTY_ACID_OXIDATION	0.00414062
GLUTATHIONE_TRANSFERASE_ACTIVITY	KEGG_PPAR_SIGNALING_PATHWAY	0.01654434
CELLULAR_LIPID_CATABOLIC_PROCESS	REACTOME_CELL_CYCLE_MITOTIC	0.03619325
MONOCARBOXYLIC_ACID_METABOLIC_PROCESS	NUCLEOCYTOPLASMIC_TRANSPORT	0.0004403
AMINO_ACID_CATABOLIC_PROCESS	KEGG_TYROSINE_METABOLISM	0.00017991
AMINE_CATABOLIC_PROCESS	BIOCARTA_NUCLEARRS_PATHWAY	0.00992928
BIOCARTA_P38MAPK_PATHWAY	KEGG_CELL_CYCLE	0.0
CYTOSKELETON	TRANSFERASE_ACTIVITY_TRANSFERRING_ACYL_GROUPS	0.01029463
REACTOME_REGULATION_OF_LIPID_METABOLISM_BY_PEROXISOME_PROLIFERATOR_ACTIVATED_RECEPTOR_ALPHA	RESPONSE_TO_ORGANIC_SUBSTANCE	0.0073385
REACTOME_CELL_JUNCTION_ORGANIZATION	REACTOME_MITOTIC_M_M_G1_PHASES	0.0
KEGG_TRYPTOPHAN_METABOLISM	TRANSFERASE_ACTIVITY_TRANSFERRING_ACYL_GROUPS	0.0
MITOTIC_CELL_CYCLE	REACTOME_PYRUVATE_METABOLISM	0.00808863
PATTERN_BINDING	SERINE_TYPE_ENDOPEPTIDASE_ACTIVITY	0.00275274
BIOCARTA_CTCF_PATHWAY	FATTY_ACID_METABOLIC_PROCESS	0.00047168
COENZYME_METABOLIC_PROCESS	KEGG_DRUG_METABOLISM_CYTOCHROME_P450	0.00790054
CYTOSKELETAL_PROTEIN_BINDING	REACTOME_PEROXISOMAL_LIPID_METABOLISM	0.00309012
LIGASE_ACTIVITY	LIPID_METABOLIC_PROCESS	0.0
KEGG_TYROSINE_METABOLISM	REACTOME_STEROID_METABOLISM	0.00306228
ORGANIC_ACID_TRANSMEMBRANE_TRANSPORTER_ACTIVITY	REACTOME_AMINE_COMPOUND_SLC_TRANSPORTERS	0.0
KEGG_BIOSYNTHESIS_OF_UNSATURATED_FATTY_ACIDS	KEGG_PPAR_SIGNALING_PATHWAY	0.9653678
BIOCARTA_TGFB_PATHWAY	REACTOME_PYRUVATE_METABOLISM	0.01401936
MONOOXYGENASE_ACTIVITY	REACTOME_GLUCOSE_AND_OTHER_SUGAR_SLC_TRANSPORTERS	0.00288166
REACTOME_CENTROSOME_MATURATION	REACTOME_TRANSFORMATION_OF_LANOSTEROL_TO_CHOLESTEROL	0.0032668
REACTOME_TRANSFORMATION_OF_LANOSTEROL_TO_CHOLESTEROL	RESPONSE_TO_WOUNDING	0.00612047
ACTIN_FILAMENT_ORGANIZATION	KEGG_PPAR_SIGNALING_PATHWAY	0.00263115
NUCLEOCYTOPLASMIC_TRANSPORT	SA_G1_AND_S_PHASES	0.01788125
AROMATIC_COMPOUND_METABOLIC_PROCESS	COFACTOR_BINDING	0.00855319
AMINE_METABOLIC_PROCESS	KEGG_PEROXISOME	0.01297561
BIOCARTA_CTCF_PATHWAY	REACTOME_ACTIVATION_OF_ATR_IN_RESPONSE_TO_REPLICATION_STRESS	0.00415015
AMINO_ACID_AND_DERIVATIVE_METABOLIC_PROCESS	REACTOME_LOSS_OF_NLP_FROM_MITOTIC_CENTROSOMES	0.01072772
REACTOME_ACTIVATED_AMPK_STIMULATES_FATTY_ACID_OXIDATION_IN_MUSCLE	REACTOME_BIOLOGICAL_OXIDATIONS	8.48e-05
GENERATION_OF_PRECURSOR_METABOLITES_AND_ENERGY	ORGANIC_ACID_METABOLIC_PROCESS	0.0
CELL_CYCLE_PHASE	SERINE_HYDROLASE_ACTIVITY	0.00596818
KEGG_LYSINE_DEGRADATION	OXYGEN_BINDING	0.00484511
REACTOME_METABOLISM_OF_LIPIDS_AND_LIPOPROTEINS	REACTOME_PHASE_1_FUNCTIONALIZATION_OF_COMPOUNDS	0.0
MONOCARBOXYLIC_ACID_METABOLIC_PROCESS	NUCLEAR_HORMONE_RECEPTOR_BINDING	0.01582375
PATTERN_BINDING	REACTOME_METABOLISM_OF_BILE_ACIDS_AND_BILE_SALTS	0.01018126
REACTOME_COMMON_PATHWAY	REACTOME_LIPOPROTEIN_METABOLISM	0.01002183
CYTOSKELETAL_PART	SMALL_GTPASE_BINDING	0.00533403
KEGG_BUTANOATE_METABOLISM	PATTERN_BINDING	0.01326058
AMINE_METABOLIC_PROCESS	KEGG_DRUG_METABOLISM_OTHER_ENZYMES	0.0
NUCLEOCYTOPLASMIC_TRANSPORT	REACTOME_CHYLOMICRON_MEDIATED_LIPID_TRANSPORT	0.00883933
KEGG_VALINE_LEUCINE_AND_ISOLEUCINE_DEGRADATION	REACTOME_METABOLISM_OF_BILE_ACIDS_AND_BILE_SALTS	0.01213362
KEGG_BUTANOATE_METABOLISM	REACTOME_PHASE_II_CONJUGATION	0.00035988
CELL_CYCLE_GO_0007049	REACTOME_MITOTIC_PROMETAPHASE	0.0
AMINO_ACID_AND_DERIVATIVE_METABOLIC_PROCESS	CELLULAR_LIPID_METABOLIC_PROCESS	0.00286515
BIOCARTA_G1_PATHWAY	RESPONSE_TO_WOUNDING	0.02379753
MICROTUBULE	REACTOME_POST_TRANSLATIONAL_PROTEIN_MODIFICATION	0.00293824
ENERGY_DERIVATION_BY_OXIDATION_OF_ORGANIC_COMPOUNDS	L_AMINO_ACID_TRANSMEMBRANE_TRANSPORTER_ACTIVITY	0.01002405
FATTY_ACID_METABOLIC_PROCESS	RESPONSE_TO_EXTERNAL_STIMULUS	0.00104185
CYTOSKELETON_ORGANIZATION_AND_BIOGENESIS	REACTOME_CHAPERONIN_MEDIATED_PROTEIN_FOLDING	0.0232815
L_AMINO_ACID_TRANSMEMBRANE_TRANSPORTER_ACTIVITY	MITOCHONDRIAL_INNER_MEMBRANE	0.00802892
CORUM_C_COMPLEX_SPLICEOSOME	REACTOME_METABOLISM_OF_AMINO_ACIDS	0.00289772
REACTOME_CELL_CYCLE_CHECKPOINTS	SPINDLE	0.0
REACTOME_MITOCHONDRIAL_FATTY_ACID_BETA_OXIDATION	STEROID_METABOLIC_PROCESS	0.01693748
CYTOSKELETON	REACTOME_CELL_CYCLE_MITOTIC	0.0
BIOCARTA_P38MAPK_PATHWAY	CATABOLIC_PROCESS	0.00631111
BIOCARTA_TGFB_PATHWAY	FATTY_ACID_BETA_OXIDATION	0.01030665
NUCLEAR_TRANSPORT	REACTOME_SLC_MEDIATED_TRANSMEMBRANE_TRANSPORT	0.00304783
LIGASE_ACTIVITY	ORGANELLE_INNER_MEMBRANE	0.00251966
COENZYME_METABOLIC_PROCESS	ELECTRON_CARRIER_ACTIVITY	0.00021202
BIOCARTA_NUCLEARRS_PATHWAY	CYTOSKELETON_ORGANIZATION_AND_BIOGENESIS	0.00174238
REACTOME_LOSS_OF_NLP_FROM_MITOTIC_CENTROSOMES	REACTOME_TRANSFORMATION_OF_LANOSTEROL_TO_CHOLESTEROL	0.00410068
INFLAMMATORY_RESPONSE	REACTOME_LIPOPROTEIN_METABOLISM	0.0192559
INFLAMMATORY_RESPONSE	MITOTIC_CELL_CYCLE	0.0
CYTOSKELETAL_PART	OXIDOREDUCTASE_ACTIVITY	0.00369707
MITOCHONDRIAL_PART	REACTOME_INTRINSIC_PATHWAY	0.00515995
MITOTIC_CELL_CYCLE	REACTOME_S_PHASE	0.0
AMINO_ACID_CATABOLIC_PROCESS	GLUCOSE_METABOLIC_PROCESS	0.01007193
REACTOME_METABOLISM_OF_CARBOHYDRATES	REACTOME_STEROID_METABOLISM	0.0
KEGG_CHRONIC_MYELOID_LEUKEMIA	LIGASE_ACTIVITY	0.01038436
AMINE_CATABOLIC_PROCESS	KEGG_DRUG_METABOLISM_OTHER_ENZYMES	0.00422338
KEGG_ALANINE_ASPARTATE_AND_GLUTAMATE_METABOLISM	KEGG_GLYCINE_SERINE_AND_THREONINE_METABOLISM	0.04604746
CATABOLIC_PROCESS	OXIDOREDUCTASE_ACTIVITY_ACTING_ON_CH_OH_GROUP_OF_DONORS	0.00037565
AMINO_ACID_CATABOLIC_PROCESS	ORGANELLE_INNER_MEMBRANE	0.00792379
KEGG_ONE_CARBON_POOL_BY_FOLATE	ORGANIC_ACID_METABOLIC_PROCESS	0.00471959
REACTOME_CHOLESTEROL_BIOSYNTHESIS	SA_G1_AND_S_PHASES	0.01410724
NETPATH_ALPHA6_BETA4_INTEGRIN_PATHWAY	TRANSFERASE_ACTIVITY_TRANSFERRING_ACYL_GROUPS	0.00818176
AMINE_METABOLIC_PROCESS	NUCLEAR_TRANSPORT	0.00162917
MICROTUBULE_ORGANIZING_CENTER	OXYGEN_BINDING	0.00495134
AMINO_ACID_METABOLIC_PROCESS	REACTOME_METABOLISM_OF_BILE_ACIDS_AND_BILE_SALTS	0.00146048
ELECTRON_CARRIER_ACTIVITY	REACTOME_BIOLOGICAL_OXIDATIONS	0.0
GLUCOSE_METABOLIC_PROCESS	REACTOME_MITOTIC_M_M_G1_PHASES	0.00360609
OXIDOREDUCTASE_ACTIVITY_ACTING_ON_CH_OH_GROUP_OF_DONORS	REACTOME_LIPOPROTEIN_METABOLISM	0.01246862
ORGANIC_ACID_TRANSPORT	REACTOME_INTEGRATION_OF_ENERGY_METABOLISM	0.00042095
KEGG_STEROID_BIOSYNTHESIS	SERINE_TYPE_ENDOPEPTIDASE_ACTIVITY	0.0253955
GTPASE_BINDING	REACTOME_INTRINSIC_PATHWAY	0.05439774
CYTOSKELETAL_PROTEIN_BINDING	REACTOME_STEROID_METABOLISM	0.00148089
KEGG_ALANINE_ASPARTATE_AND_GLUTAMATE_METABOLISM	REACTOME_REGULATION_OF_LIPID_METABOLISM_BY_PEROXISOME_PROLIFERATOR_ACTIVATED_RECEPTOR_ALPHA	0.00261753
ALCOHOL_METABOLIC_PROCESS	KEGG_BETA_ALANINE_METABOLISM	0.00368501
AMINE_METABOLIC_PROCESS	AMINO_ACID_DERIVATIVE_METABOLIC_PROCESS	0.00089304
LIGASE_ACTIVITY	REACTOME_POST_TRANSLATIONAL_PROTEIN_MODIFICATION	0.00352284
INTRAMOLECULAR_OXIDOREDUCTASE_ACTIVITY	OXIDOREDUCTASE_ACTIVITY_GO_0016705	0.01955425
AMINO_ACID_CATABOLIC_PROCESS	REACTOME_NUCLEAR_RECEPTOR_TRANSCRIPTION_PATHWAY	0.01149704
MICROBODY	MONOOXYGENASE_ACTIVITY	0.01216221
REACTOME_CHOLESTEROL_BIOSYNTHESIS	REACTOME_CHYLOMICRON_MEDIATED_LIPID_TRANSPORT	0.00800068
AMINE_CATABOLIC_PROCESS	COFACTOR_METABOLIC_PROCESS	0.0
KEGG_DRUG_METABOLISM_CYTOCHROME_P450	MITOCHONDRIAL_INNER_MEMBRANE	0.01223783
LIPID_BIOSYNTHETIC_PROCESS	REACTOME_CELL_CYCLE_CHECKPOINTS	0.001492
CENTROSOME	REACTOME_COMMON_PATHWAY	0.01564136
BIOCARTA_CELLCYCLE_PATHWAY	CELL_CYCLE_PHASE	0.0
CARBOXY_LYASE_ACTIVITY	KEGG_VALINE_LEUCINE_AND_ISOLEUCINE_DEGRADATION	0.00817505
CELL_PROJECTION	PEROXISOME	0.00269206
KEGG_VALINE_LEUCINE_AND_ISOLEUCINE_DEGRADATION	MONOOXYGENASE_ACTIVITY	0.00603493
CYTOSKELETAL_PROTEIN_BINDING	MICROBODY	0.00790373
CELL_CYCLE_GO_0007049	NITROGEN_COMPOUND_CATABOLIC_PROCESS	0.01090919
KEGG_CHRONIC_MYELOID_LEUKEMIA	REACTOME_INTEGRATION_OF_ENERGY_METABOLISM	0.0
AMINE_METABOLIC_PROCESS	BIOCARTA_PPARA_PATHWAY	0.00262748
REACTOME_SYNTHESIS_OF_BILE_ACIDS_AND_BILE_SALTS_VIA_7ALPHA_HYDROXYCHOLESTEROL	STEROID_METABOLIC_PROCESS	0.00287034
POSITIVE_REGULATION_OF_LYMPHOCYTE_ACTIVATION	REACTOME_METABOLISM_OF_AMINO_ACIDS	0.0037754
MITOCHONDRIAL_ENVELOPE	REACTOME_PEROXISOMAL_LIPID_METABOLISM	0.01173392
ALCOHOL_METABOLIC_PROCESS	KEGG_STEROID_BIOSYNTHESIS	0.04912515
CATABOLIC_PROCESS	REACTOME_STEROID_HORMONES	0.00940566
KEGG_CELL_CYCLE	REACTOME_G2_M_CHECKPOINTS	0.00527519
CELLULAR_CATABOLIC_PROCESS	REACTOME_NA_CL_DEPENDENT_NEUROTRANSMITTER_TRANSPORTERS	0.00089348
KEGG_DRUG_METABOLISM_OTHER_ENZYMES	REACTOME_CYTOCHROME_P450_ARRANGED_BY_SUBSTRATE_TYPE	0.00289023
L_AMINO_ACID_TRANSMEMBRANE_TRANSPORTER_ACTIVITY	REACTOME_PYRUVATE_METABOLISM_AND_TCA_CYCLE	0.01041224
BIOCARTA_NUCLEARRS_PATHWAY	RESPONSE_TO_EXTERNAL_STIMULUS	0.00039051
KEGG_STARCH_AND_SUCROSE_METABOLISM	OXIDOREDUCTASE_ACTIVITY_GO_0016705	0.01001891
LIPID_CATABOLIC_PROCESS	MICROTUBULE_ORGANIZING_CENTER	0.00834284
BIOCARTA_PPARA_PATHWAY	CELL_PROJECTION	0.0
BIOCARTA_NUCLEARRS_PATHWAY	CARBON_CARBON_LYASE_ACTIVITY	0.01492517
CELLULAR_CATABOLIC_PROCESS	MONOOXYGENASE_ACTIVITY	0.00410405
CATABOLIC_PROCESS	RESPONSE_TO_EXTERNAL_STIMULUS	0.0
FATTY_ACID_METABOLIC_PROCESS	OXIDOREDUCTASE_ACTIVITY_GO_0016616	0.00384871
AMINE_METABOLIC_PROCESS	BIOCARTA_NUCLEARRS_PATHWAY	0.0115431
KEGG_PROPANOATE_METABOLISM	REACTOME_METABOLISM_OF_BILE_ACIDS_AND_BILE_SALTS	0.01024426
REACTOME_METABOLISM_OF_LIPIDS_AND_LIPOPROTEINS	REACTOME_PYRUVATE_METABOLISM	0.02061881
AMINE_TRANSPORT	REACTOME_METABOLISM_OF_CARBOHYDRATES	0.00673827
NUCLEOCYTOPLASMIC_TRANSPORT	REGULATION_OF_PHOSPHORYLATION	0.0
KEGG_STARCH_AND_SUCROSE_METABOLISM	REACTOME_MITOTIC_M_M_G1_PHASES	0.00398496
KEGG_PRIMARY_BILE_ACID_BIOSYNTHESIS	MONOOXYGENASE_ACTIVITY	0.001608
HORMONE_RECEPTOR_BINDING	MONOOXYGENASE_ACTIVITY	0.01236835
REACTOME_CELL_CYCLE_MITOTIC	SERINE_TYPE_PEPTIDASE_ACTIVITY	0.00239781
MICROTUBULE_ORGANIZING_CENTER	REACTOME_CELL_JUNCTION_ORGANIZATION	0.01276615
KEGG_ASTHMA	REACTOME_METABOLISM_OF_AMINO_ACIDS	0.00108339
ENERGY_DERIVATION_BY_OXIDATION_OF_ORGANIC_COMPOUNDS	GLUCOSE_METABOLIC_PROCESS	0.00623407
MICROTUBULE_CYTOSKELETON	REACTOME_INTEGRATION_OF_ENERGY_METABOLISM	0.0
AMINO_ACID_TRANSMEMBRANE_TRANSPORTER_ACTIVITY	KEGG_ARGININE_AND_PROLINE_METABOLISM	0.01109731
ELECTRON_CARRIER_ACTIVITY	OXYGEN_BINDING	0.00020087
BIOCARTA_P38MAPK_PATHWAY	REACTOME_SYNTHESIS_OF_DNA	0.00443309
KEGG_PROPANOATE_METABOLISM	REACTOME_ACTIVATED_AMPK_STIMULATES_FATTY_ACID_OXIDATION_IN_MUSCLE	0.01791532
CELLULAR_LIPID_METABOLIC_PROCESS	REACTOME_METABOLISM_OF_BILE_ACIDS_AND_BILE_SALTS	0.00184364
NITROGEN_COMPOUND_METABOLIC_PROCESS	REACTOME_METABOLISM_OF_AMINO_ACIDS	0.0
BIOCARTA_TGFB_PATHWAY	REACTOME_GLUCONEOGENESIS	0.00708643
AMINE_CATABOLIC_PROCESS	OXIDOREDUCTASE_ACTIVITY_ACTING_ON_CH_OH_GROUP_OF_DONORS	0.01018332
OXIDOREDUCTASE_ACTIVITY_ACTING_ON_THE_CH_CH_GROUP_OF_DONORS	REACTOME_GLUCOSE_AND_OTHER_SUGAR_SLC_TRANSPORTERS	0.00920499
CYTOSKELETAL_PART	KEGG_TYROSINE_METABOLISM	0.00232221
OXIDOREDUCTASE_ACTIVITY	REACTOME_PHASE_1_FUNCTIONALIZATION_OF_COMPOUNDS	0.0
BIOCARTA_HSP27_PATHWAY	KEGG_CELL_CYCLE	0.0
KEGG_PPAR_SIGNALING_PATHWAY	REACTOME_SLC_MEDIATED_TRANSMEMBRANE_TRANSPORT	0.02714191
AMINO_ACID_AND_DERIVATIVE_METABOLIC_PROCESS	KEGG_GLYCINE_SERINE_AND_THREONINE_METABOLISM	0.03715384
CARBOXYLIC_ACID_TRANSMEMBRANE_TRANSPORTER_ACTIVITY	KEGG_GLYCOLYSIS_GLUCONEOGENESIS	0.00350801
BIOCARTA_HSP27_PATHWAY	CARBOXYLIC_ACID_METABOLIC_PROCESS	0.00254119
CELL_CYCLE_GO_0007049	KEGG_DRUG_METABOLISM_CYTOCHROME_P450	0.00042361
MITOCHONDRIAL_INNER_MEMBRANE	MITOCHONDRIAL_LUMEN	0.10361839
OXIDOREDUCTASE_ACTIVITY_GO_0016705	REACTOME_PHASE_1_FUNCTIONALIZATION_OF_COMPOUNDS	0.00039514
KEGG_DRUG_METABOLISM_OTHER_ENZYMES	REACTOME_CELL_JUNCTION_ORGANIZATION	0.00986301
ORGANIC_ACID_TRANSMEMBRANE_TRANSPORTER_ACTIVITY	REACTOME_ELECTRON_TRANSPORT_CHAIN	0.0105166
KEGG_LYSINE_DEGRADATION	MONOOXYGENASE_ACTIVITY	0.00939846
AMINO_ACID_AND_DERIVATIVE_METABOLIC_PROCESS	KEGG_VALINE_LEUCINE_AND_ISOLEUCINE_DEGRADATION	0.01238757
CATABOLIC_PROCESS	KEGG_CYSTEINE_AND_METHIONINE_METABOLISM	0.00013664
CELL_CYCLE_PHASE	KEGG_PEROXISOME	0.00297624
KEGG_PYRUVATE_METABOLISM	TRANSFERASE_ACTIVITY_TRANSFERRING_SULFUR_CONTAINING_GROUPS	0.00540317
MICROTUBULE_ORGANIZING_CENTER	SERINE_TYPE_ENDOPEPTIDASE_ACTIVITY	0.02154167
CARBOHYDRATE_BIOSYNTHETIC_PROCESS	CYTOSKELETAL_PROTEIN_BINDING	0.03745996
CYTOSKELETON	REACTOME_AMINE_COMPOUND_SLC_TRANSPORTERS	0.00573224
BIOCARTA_NUCLEARRS_PATHWAY	STEROID_METABOLIC_PROCESS	0.0
ORGANIC_ACID_METABOLIC_PROCESS	REACTOME_PHASE_1_FUNCTIONALIZATION_OF_COMPOUNDS	0.0
KEGG_GLYCINE_SERINE_AND_THREONINE_METABOLISM	NITROGEN_COMPOUND_METABOLIC_PROCESS	0.11757866
PEROXISOME	REACTOME_SYNTHESIS_OF_BILE_ACIDS_AND_BILE_SALTS	0.01530997
AMINO_ACID_METABOLIC_PROCESS	REACTOME_CENTROSOME_MATURATION	0.01184155
REACTOME_LIPOPROTEIN_METABOLISM	REACTOME_PHASE_II_CONJUGATION	0.01085914
KEGG_TERPENOID_BACKBONE_BIOSYNTHESIS	LYASE_ACTIVITY	0.02803609
PATTERN_BINDING	REACTOME_COMMON_PATHWAY	0.00026577
BIOCARTA_TGFB_PATHWAY	LIPID_TRANSPORT	0.05621902
AMINE_CATABOLIC_PROCESS	KEGG_PPAR_SIGNALING_PATHWAY	0.0
KEGG_ADIPOCYTOKINE_SIGNALING_PATHWAY	REACTOME_MITOCHONDRIAL_FATTY_ACID_BETA_OXIDATION	0.01141095
REACTOME_METABOLISM_OF_AMINO_ACIDS	REGULATION_OF_LYMPHOCYTE_ACTIVATION	0.00367156
MITOCHONDRIAL_INNER_MEMBRANE	REACTOME_STEROID_METABOLISM	0.00305807
AMINO_ACID_CATABOLIC_PROCESS	CELLULAR_CATABOLIC_PROCESS	0.01664035
GLUCOSE_METABOLIC_PROCESS	REACTOME_PEROXISOMAL_LIPID_METABOLISM	0.01341631
CELL_CYCLE_GO_0007049	KEGG_STEROID_BIOSYNTHESIS	0.01370418
ENERGY_RESERVE_METABOLIC_PROCESS	KEGG_BIOSYNTHESIS_OF_UNSATURATED_FATTY_ACIDS	0.01270616
BIOCARTA_TGFB_PATHWAY	REACTOME_G2_M_TRANSITION	5.643e-05
KEGG_ARGININE_AND_PROLINE_METABOLISM	KEGG_PPAR_SIGNALING_PATHWAY	0.0
LIPID_CATABOLIC_PROCESS	NITROGEN_COMPOUND_METABOLIC_PROCESS	0.13417496
CYTOSKELETON_ORGANIZATION_AND_BIOGENESIS	REACTOME_NUCLEAR_RECEPTOR_TRANSCRIPTION_PATHWAY	0.00400778
COFACTOR_METABOLIC_PROCESS	CYTOSKELETON	0.02316577
AMINO_ACID_AND_DERIVATIVE_METABOLIC_PROCESS	KEGG_BIOSYNTHESIS_OF_UNSATURATED_FATTY_ACIDS	0.00653441
REACTOME_CELL_CYCLE_CHECKPOINTS	REACTOME_REGULATION_OF_LIPID_METABOLISM_BY_PEROXISOME_PROLIFERATOR_ACTIVATED_RECEPTOR_ALPHA	0.01127558
REACTOME_GLUCOSE_AND_OTHER_SUGAR_SLC_TRANSPORTERS	REACTOME_METABOLISM_OF_LIPIDS_AND_LIPOPROTEINS	0.01777439
AROMATIC_COMPOUND_METABOLIC_PROCESS	OXIDOREDUCTASE_ACTIVITY_GO_0016616	0.00218833
KEGG_TRYPTOPHAN_METABOLISM	LIPID_METABOLIC_PROCESS	0.00044242
BIOCARTA_LEPTIN_PATHWAY	MICROTUBULE_CYTOSKELETON	0.0098841
CELLULAR_LIPID_METABOLIC_PROCESS	REACTOME_CELL_CYCLE_CHECKPOINTS	0.0
CARBON_CARBON_LYASE_ACTIVITY	REACTOME_AMINE_COMPOUND_SLC_TRANSPORTERS	0.00965725
BIOCARTA_PPARA_PATHWAY	ENERGY_RESERVE_METABOLIC_PROCESS	0.01136116
CELL_CYCLE_PROCESS	REACTOME_CELL_JUNCTION_ORGANIZATION	0.00200074
OXIDOREDUCTASE_ACTIVITY_GO_0016616	TRANSFERASE_ACTIVITY_TRANSFERRING_SULFUR_CONTAINING_GROUPS	0.00345301
AMINE_TRANSPORT	MITOCHONDRIAL_PART	0.00389761
AMINO_ACID_METABOLIC_PROCESS	FATTY_ACID_BETA_OXIDATION	0.01009726
ELECTRON_CARRIER_ACTIVITY	KEGG_CHRONIC_MYELOID_LEUKEMIA	0.0068487
CARBOXYLIC_ACID_METABOLIC_PROCESS	KEGG_ASTHMA	0.00084651
KEGG_FATTY_ACID_METABOLISM	NITROGEN_COMPOUND_METABOLIC_PROCESS	0.01887216
CARBOXYLIC_ACID_TRANSPORT	SERINE_TYPE_PEPTIDASE_ACTIVITY	0.00392853
BIOCARTA_ACTINY_PATHWAY	CARBOHYDRATE_METABOLIC_PROCESS	0.00373192
RESPONSE_TO_EXTERNAL_STIMULUS	SERINE_HYDROLASE_ACTIVITY	0.0
CYTOSKELETON_ORGANIZATION_AND_BIOGENESIS	REACTOME_STEROID_HORMONES	0.03183665
LYASE_ACTIVITY	MITOCHONDRIAL_INNER_MEMBRANE	1.356e-05
KEGG_ARGININE_AND_PROLINE_METABOLISM	MITOCHONDRIAL_PART	0.00832146
AROMATIC_COMPOUND_METABOLIC_PROCESS	TRANSFERASE_ACTIVITY_TRANSFERRING_ACYL_GROUPS	0.00296769
BIOCARTA_CTCF_PATHWAY	SMALL_GTPASE_BINDING	0.0
REACTOME_STEROID_METABOLISM	SA_G1_AND_S_PHASES	0.0154992
LIPID_TRANSPORT	MITOCHONDRIAL_INNER_MEMBRANE	0.00226855
MONOCARBOXYLIC_ACID_METABOLIC_PROCESS	REACTOME_METABOLISM_OF_BILE_ACIDS_AND_BILE_SALTS	0.00532524
MITOCHONDRIAL_MEMBRANE	ORGANIC_ACID_METABOLIC_PROCESS	8.728e-05
KEGG_BUTANOATE_METABOLISM	OXIDOREDUCTASE_ACTIVITY_ACTING_ON_THE_CH_CH_GROUP_OF_DONORS	0.03187337
RESPONSE_TO_EXTERNAL_STIMULUS	SERINE_TYPE_PEPTIDASE_ACTIVITY	0.0
LIPID_BIOSYNTHETIC_PROCESS	REACTOME_CENTROSOME_MATURATION	0.00080281
REACTOME_CYTOCHROME_P450_ARRANGED_BY_SUBSTRATE_TYPE	REACTOME_GLUCOSE_REGULATION_OF_INSULIN_SECRETION	0.00270689
MONOOXYGENASE_ACTIVITY	OXYGEN_BINDING	0.00476587
KEGG_PYRUVATE_METABOLISM	MICROBODY	0.01658067
OXIDOREDUCTASE_ACTIVITY_ACTING_ON_CH_OH_GROUP_OF_DONORS	REACTOME_STEROID_HORMONES	0.00560242
CYTOSKELETON	KEGG_ADIPOCYTOKINE_SIGNALING_PATHWAY	0.0
CARBOXYLIC_ACID_METABOLIC_PROCESS	KEGG_CELL_CYCLE	0.0
KEGG_STARCH_AND_SUCROSE_METABOLISM	REACTOME_TRANSMEMBRANE_TRANSPORT_OF_SMALL_MOLECULES	0.0
NUCLEOCYTOPLASMIC_TRANSPORT	REACTOME_BIOLOGICAL_OXIDATIONS	0.0119554
BIOCARTA_CTCF_PATHWAY	CYTOSKELETON_ORGANIZATION_AND_BIOGENESIS	0.0
KEGG_PEROXISOME	PATTERN_BINDING	0.00871999
BIOCARTA_HSP27_PATHWAY	GLUCOSE_METABOLIC_PROCESS	0.00484815
KEGG_ADIPOCYTOKINE_SIGNALING_PATHWAY	MICROTUBULE_CYTOSKELETON	0.0131585
REACTOME_TRANSMEMBRANE_TRANSPORT_OF_SMALL_MOLECULES	TRANSFERASE_ACTIVITY_TRANSFERRING_ACYL_GROUPS	0.0
REACTOME_MITOTIC_M_M_G1_PHASES	REGULATION_OF_PHOSPHORYLATION	0.00806355
ENERGY_RESERVE_METABOLIC_PROCESS	LIPID_CATABOLIC_PROCESS	0.01250682
MONOOXYGENASE_ACTIVITY	REACTOME_TRANSMEMBRANE_TRANSPORT_OF_SMALL_MOLECULES	0.00034936
BIOCARTA_G2_PATHWAY	KEGG_DRUG_METABOLISM_OTHER_ENZYMES	0.01137765
REACTOME_BIOLOGICAL_OXIDATIONS	TRANSFERASE_ACTIVITY_TRANSFERRING_SULFUR_CONTAINING_GROUPS	0.00249894
AMINE_METABOLIC_PROCESS	CELLULAR_CARBOHYDRATE_METABOLIC_PROCESS	0.0
FATTY_ACID_METABOLIC_PROCESS	REACTOME_GLUCOSE_AND_OTHER_SUGAR_SLC_TRANSPORTERS	0.00874838
CELL_CYCLE_PROCESS	CYTOSKELETAL_PROTEIN_BINDING	0.0
CELL_PROJECTION	MITOCHONDRIAL_MATRIX	0.00755324
KEGG_VALINE_LEUCINE_AND_ISOLEUCINE_DEGRADATION	REACTOME_CHOLESTEROL_BIOSYNTHESIS	0.05607566
MICROBODY	MICROTUBULE_ORGANIZING_CENTER	0.01036377
REACTOME_SYNTHESIS_OF_DNA	RESPONSE_TO_EXTERNAL_STIMULUS	0.0
MITOCHONDRION	REACTOME_MITOTIC_PROMETAPHASE	0.00243663
FATTY_ACID_OXIDATION	REACTOME_METABOLISM_OF_CARBOHYDRATES	0.0176154
OXIDOREDUCTASE_ACTIVITY_ACTING_ON_THE_CH_CH_GROUP_OF_DONORS	REACTOME_METABOLISM_OF_LIPIDS_AND_LIPOPROTEINS	0.02172031
CARBOXYLIC_ACID_TRANSPORT	MITOCHONDRIAL_INNER_MEMBRANE	0.00843548
BIOCARTA_TGFB_PATHWAY	REACTOME_REGULATION_OF_LIPID_METABOLISM_BY_PEROXISOME_PROLIFERATOR_ACTIVATED_RECEPTOR_ALPHA	0.03122041
BIOCARTA_TGFB_PATHWAY	KEGG_CHRONIC_MYELOID_LEUKEMIA	0.0
KEGG_GLYCINE_SERINE_AND_THREONINE_METABOLISM	NITROGEN_COMPOUND_CATABOLIC_PROCESS	0.01002137
KEGG_STARCH_AND_SUCROSE_METABOLISM	NITROGEN_COMPOUND_CATABOLIC_PROCESS	0.01304916
BIOCARTA_NUCLEARRS_PATHWAY	KEGG_FATTY_ACID_METABOLISM	0.0191326
AMINO_ACID_DERIVATIVE_METABOLIC_PROCESS	RESPONSE_TO_EXTERNAL_STIMULUS	0.00454207
GENERATION_OF_PRECURSOR_METABOLITES_AND_ENERGY	KEGG_METABOLISM_OF_XENOBIOTICS_BY_CYTOCHROME_P450	0.0
KEGG_LYSINE_DEGRADATION	ORGANELLE_INNER_MEMBRANE	0.00788392
BIOCARTA_LEPTIN_PATHWAY	KEGG_PPAR_SIGNALING_PATHWAY	0.0
FATTY_ACID_OXIDATION	KEGG_BETA_ALANINE_METABOLISM	0.01606946
REACTOME_CENTROSOME_MATURATION	REACTOME_NUCLEAR_RECEPTOR_TRANSCRIPTION_PATHWAY	0.00356907
CELL_CYCLE_GO_0007049	KEGG_ADHERENS_JUNCTION	0.0
REACTOME_GLUCOSE_METABOLISM	REACTOME_TRANSMEMBRANE_TRANSPORT_OF_SMALL_MOLECULES	2.503e-05
CARBOXYLIC_ACID_METABOLIC_PROCESS	MITOCHONDRIAL_LUMEN	0.0
BIOCARTA_CTCF_PATHWAY	REACTOME_PYRUVATE_METABOLISM_AND_TCA_CYCLE	0.00016695
COENZYME_METABOLIC_PROCESS	KEGG_DRUG_METABOLISM_OTHER_ENZYMES	0.00617554
CARBON_CARBON_LYASE_ACTIVITY	REACTOME_GLUCOSE_REGULATION_OF_INSULIN_SECRETION	0.00046541
KEGG_COMPLEMENT_AND_COAGULATION_CASCADES	MITOTIC_CELL_CYCLE	0.00201052
CELL_CYCLE_PHASE	KEGG_PPAR_SIGNALING_PATHWAY	0.0
BIOCARTA_TGFB_PATHWAY	ENERGY_DERIVATION_BY_OXIDATION_OF_ORGANIC_COMPOUNDS	0.00860622
KEGG_METABOLISM_OF_XENOBIOTICS_BY_CYTOCHROME_P450	MONOCARBOXYLIC_ACID_METABOLIC_PROCESS	0.02287356
KEGG_STARCH_AND_SUCROSE_METABOLISM	KEGG_STEROID_BIOSYNTHESIS	0.01571653
KEGG_DRUG_METABOLISM_CYTOCHROME_P450	LYASE_ACTIVITY	0.03719385
REACTOME_CELL_CYCLE_CHECKPOINTS	REGULATION_OF_PHOSPHORYLATION	0.00055207
CELL_CYCLE_PHASE	REACTOME_MITOTIC_PROMETAPHASE	0.0
MONOCARBOXYLIC_ACID_METABOLIC_PROCESS	REACTOME_ELECTRON_TRANSPORT_CHAIN	0.00701529
CARBOHYDRATE_METABOLIC_PROCESS	CYTOSKELETAL_PART	0.0009027
CYTOSKELETON	REACTOME_NUCLEOTIDE_LIKE_PURINERGIC_RECEPTORS	0.00476408
FATTY_ACID_BETA_OXIDATION	RESPONSE_TO_EXTERNAL_STIMULUS	0.0038231
LIPID_METABOLIC_PROCESS	REACTOME_CHOLESTEROL_BIOSYNTHESIS	0.81134164
KEGG_RETINOL_METABOLISM	REACTOME_G2_M_TRANSITION	0.00129982
NITROGEN_COMPOUND_METABOLIC_PROCESS	REACTOME_INTEGRATION_OF_ENERGY_METABOLISM	0.0
COFACTOR_METABOLIC_PROCESS	FATTY_ACID_BETA_OXIDATION	0.0110332
CELL_CYCLE_PROCESS	NETPATH_ALPHA6_BETA4_INTEGRIN_PATHWAY	0.0
LIGASE_ACTIVITY	NUCLEOCYTOPLASMIC_TRANSPORT	0.00275831
REACTOME_G2_M_TRANSITION	SA_G1_AND_S_PHASES	0.6103024
BIOCARTA_G1_PATHWAY	KEGG_STARCH_AND_SUCROSE_METABOLISM	0.01712959
KEGG_ONE_CARBON_POOL_BY_FOLATE	KEGG_TRYPTOPHAN_METABOLISM	0.01177289
KEGG_PYRUVATE_METABOLISM	OXIDOREDUCTASE_ACTIVITY_ACTING_ON_THE_CH_CH_GROUP_OF_DONORS	0.00792188
CARBOHYDRATE_BIOSYNTHETIC_PROCESS	REACTOME_PEROXISOMAL_LIPID_METABOLISM	0.01026549
ELECTRON_CARRIER_ACTIVITY	GTPASE_BINDING	0.00481982
MITOCHONDRION	RESPONSE_TO_WOUNDING	6.691e-05
FATTY_ACID_METABOLIC_PROCESS	KEGG_METABOLISM_OF_XENOBIOTICS_BY_CYTOCHROME_P450	0.01856062
BIOCARTA_TGFB_PATHWAY	KEGG_GLYCOLYSIS_GLUCONEOGENESIS	0.0166126
BIOCARTA_LEPTIN_PATHWAY	NETPATH_ALPHA6_BETA4_INTEGRIN_PATHWAY	0.01154169
LIPID_METABOLIC_PROCESS	NUCLEAR_TRANSPORT	0.0
AMINE_CATABOLIC_PROCESS	KEGG_STARCH_AND_SUCROSE_METABOLISM	0.00807538
CYTOSKELETAL_PROTEIN_BINDING	REACTOME_MITOTIC_M_M_G1_PHASES	0.0
CELL_CYCLE_GO_0007049	MICROTUBULE_ORGANIZING_CENTER	0.00012987
CARBON_CARBON_LYASE_ACTIVITY	REACTOME_S_PHASE	0.01430431
ENERGY_RESERVE_METABOLIC_PROCESS	NUCLEAR_TRANSPORT	0.00713495
CELLULAR_CARBOHYDRATE_METABOLIC_PROCESS	ENERGY_DERIVATION_BY_OXIDATION_OF_ORGANIC_COMPOUNDS	0.0
FATTY_ACID_METABOLIC_PROCESS	PATTERN_BINDING	0.00638171
CARBOXYLIC_ACID_METABOLIC_PROCESS	RESPONSE_TO_ORGANIC_SUBSTANCE	0.0
CARBOXYLIC_ACID_TRANSMEMBRANE_TRANSPORTER_ACTIVITY	CATABOLIC_PROCESS	0.01053266
REACTOME_STEROID_METABOLISM	SERINE_TYPE_ENDOPEPTIDASE_ACTIVITY	0.02631755
REACTOME_G2_M_TRANSITION	SERINE_HYDROLASE_ACTIVITY	0.00606157
REACTOME_G2_M_TRANSITION	REACTOME_PHASE_1_FUNCTIONALIZATION_OF_COMPOUNDS	0.00342474
ENERGY_DERIVATION_BY_OXIDATION_OF_ORGANIC_COMPOUNDS	REACTOME_CELL_JUNCTION_ORGANIZATION	0.00395342
KEGG_LYSINE_DEGRADATION	KEGG_PANTOTHENATE_AND_COA_BIOSYNTHESIS	0.02388528
CARBOHYDRATE_BIOSYNTHETIC_PROCESS	REACTOME_AMINE_COMPOUND_SLC_TRANSPORTERS	0.00497056
AMINO_ACID_CATABOLIC_PROCESS	REACTOME_STEROID_METABOLISM	0.00245914
KEGG_ONE_CARBON_POOL_BY_FOLATE	REACTOME_REGULATION_OF_LIPID_METABOLISM_BY_PEROXISOME_PROLIFERATOR_ACTIVATED_RECEPTOR_ALPHA	0.01158007
CARBOHYDRATE_METABOLIC_PROCESS	REACTOME_CELL_CYCLE_MITOTIC	0.0
KEGG_LYSINE_DEGRADATION	REACTOME_PYRUVATE_METABOLISM	0.00484039
KEGG_TYROSINE_METABOLISM	TRANSFERASE_ACTIVITY_TRANSFERRING_ACYL_GROUPS	0.00278072
KEGG_PEROXISOME	OXIDOREDUCTASE_ACTIVITY_GO_0016705	0.00236039
COFACTOR_METABOLIC_PROCESS	MICROTUBULE_CYTOSKELETON	0.00813706
CELLULAR_CATABOLIC_PROCESS	STEROID_BIOSYNTHETIC_PROCESS	0.00065261
REACTOME_STEROID_METABOLISM	REGULATION_OF_PHOSPHORYLATION	0.00823653
HORMONE_RECEPTOR_BINDING	MITOCHONDRION	0.00266562
ISOMERASE_ACTIVITY	LIPID_METABOLIC_PROCESS	0.00049339
KEGG_ADHERENS_JUNCTION	KEGG_CITRATE_CYCLE_TCA_CYCLE	0.00354369
AMINO_ACID_CATABOLIC_PROCESS	REACTOME_SYNTHESIS_OF_BILE_ACIDS_AND_BILE_SALTS_VIA_7ALPHA_HYDROXYCHOLESTEROL	0.00825375
ENERGY_DERIVATION_BY_OXIDATION_OF_ORGANIC_COMPOUNDS	KEGG_GLYCOLYSIS_GLUCONEOGENESIS	0.005441
REACTOME_ACTIVATED_AMPK_STIMULATES_FATTY_ACID_OXIDATION_IN_MUSCLE	REACTOME_METABOLISM_OF_CARBOHYDRATES	0.0002981
AMINE_TRANSPORT	ORGANELLE_INNER_MEMBRANE	0.00328267
KEGG_STARCH_AND_SUCROSE_METABOLISM	REACTOME_INTEGRATION_OF_ENERGY_METABOLISM	0.0
BIOCARTA_CTCF_PATHWAY	BIOCARTA_NUCLEARRS_PATHWAY	0.00685653
MITOCHONDRIAL_MEMBRANE	REACTOME_GLUCOSE_METABOLISM	0.01594884
REACTOME_CENTROSOME_MATURATION	REACTOME_METABOLISM_OF_BILE_ACIDS_AND_BILE_SALTS	0.00568124
BIOCARTA_TGFB_PATHWAY	SA_G1_AND_S_PHASES	0.00868088
BIOCARTA_ACTINY_PATHWAY	KEGG_ADHERENS_JUNCTION	0.0
AROMATIC_COMPOUND_METABOLIC_PROCESS	KEGG_ONE_CARBON_POOL_BY_FOLATE	0.02794834
CELLULAR_CARBOHYDRATE_METABOLIC_PROCESS	REACTOME_G2_M_TRANSITION	0.00648698
OXIDOREDUCTASE_ACTIVITY_GO_0016616	RESPONSE_TO_WOUNDING	0.00107972
BIOCARTA_CTCF_PATHWAY	REACTOME_GLUCOSE_AND_OTHER_SUGAR_SLC_TRANSPORTERS	0.00366907
REACTOME_ACTIVATED_AMPK_STIMULATES_FATTY_ACID_OXIDATION_IN_MUSCLE	REACTOME_MITOCHONDRIAL_FATTY_ACID_BETA_OXIDATION	0.00927616
KEGG_FATTY_ACID_METABOLISM	KEGG_TERPENOID_BACKBONE_BIOSYNTHESIS	0.01722009
CYTOSKELETAL_PROTEIN_BINDING	TRANSFERASE_ACTIVITY_TRANSFERRING_ACYL_GROUPS	0.00023202
KEGG_PPAR_SIGNALING_PATHWAY	REACTOME_PYRUVATE_METABOLISM_AND_TCA_CYCLE	0.00318735
CYTOSKELETAL_PROTEIN_BINDING	REACTOME_CYTOCHROME_P450_ARRANGED_BY_SUBSTRATE_TYPE	0.00679468
CARBOXY_LYASE_ACTIVITY	KEGG_PPAR_SIGNALING_PATHWAY	0.0095313
COFACTOR_METABOLIC_PROCESS	MITOCHONDRIAL_MEMBRANE	0.00863494
REACTOME_GLUCOSE_REGULATION_OF_INSULIN_SECRETION	TRANSFERASE_ACTIVITY_TRANSFERRING_ACYL_GROUPS	0.0
ACTIN_FILAMENT_ORGANIZATION	KEGG_TRYPTOPHAN_METABOLISM	0.00377768
CYTOSKELETAL_PART	ENERGY_RESERVE_METABOLIC_PROCESS	0.00598932
KEGG_STEROID_BIOSYNTHESIS	REACTOME_ACTIVATED_AMPK_STIMULATES_FATTY_ACID_OXIDATION_IN_MUSCLE	0.00432262
BIOCARTA_TGFB_PATHWAY	CELL_CYCLE_GO_0007049	0.90288442
CELLULAR_LIPID_CATABOLIC_PROCESS	KEGG_CITRATE_CYCLE_TCA_CYCLE	0.00060359
CELL_PROJECTION	MICROTUBULE	0.01334055
CARBOXY_LYASE_ACTIVITY	ENERGY_DERIVATION_BY_OXIDATION_OF_ORGANIC_COMPOUNDS	0.01384533
NETPATH_ALPHA6_BETA4_INTEGRIN_PATHWAY	REACTOME_MITOTIC_M_M_G1_PHASES	0.00765411
IMMUNE_EFFECTOR_PROCESS	REACTOME_BIOLOGICAL_OXIDATIONS	0.00379239
MICROTUBULE_ORGANIZING_CENTER	REACTOME_PHASE_II_CONJUGATION	0.01801821
BIOCARTA_ACTINY_PATHWAY	REACTOME_MITOTIC_M_M_G1_PHASES	0.0
KEGG_FATTY_ACID_METABOLISM	REACTOME_G2_M_TRANSITION	0.00018688
REACTOME_ACTIVATED_AMPK_STIMULATES_FATTY_ACID_OXIDATION_IN_MUSCLE	REACTOME_LOSS_OF_NLP_FROM_MITOTIC_CENTROSOMES	0.00349917
CARBOHYDRATE_METABOLIC_PROCESS	IMMUNE_EFFECTOR_PROCESS	0.00439061
CELL_CYCLE_PHASE	KEGG_ASTHMA	0.0
REACTOME_MITOTIC_PROMETAPHASE	RESPONSE_TO_WOUNDING	0.00022678
CENTROSOME	REACTOME_INTEGRATION_OF_ENERGY_METABOLISM	0.0
KEGG_ALANINE_ASPARTATE_AND_GLUTAMATE_METABOLISM	REACTOME_PHASE_II_CONJUGATION	0.0
BIOCARTA_LEPTIN_PATHWAY	KEGG_DRUG_METABOLISM_CYTOCHROME_P450	0.00976651
CELL_PROJECTION	RESPONSE_TO_WOUNDING	2.888e-05
KEGG_RETINOL_METABOLISM	LIPID_CATABOLIC_PROCESS	0.00367186
BIOCARTA_HSP27_PATHWAY	LIGASE_ACTIVITY	0.00057693
CELL_CYCLE_PHASE	LYASE_ACTIVITY	0.00922479
KEGG_TRYPTOPHAN_METABOLISM	ORGANIC_ACID_METABOLIC_PROCESS	0.00030085
MITOCHONDRION	OXIDOREDUCTASE_ACTIVITY_GO_0016616	0.0
BIOCARTA_PPARA_PATHWAY	NUCLEAR_TRANSPORT	0.0
KEGG_ADHERENS_JUNCTION	OXIDOREDUCTASE_ACTIVITY_ACTING_ON_THE_CH_CH_GROUP_OF_DONORS	0.01273502
ENERGY_DERIVATION_BY_OXIDATION_OF_ORGANIC_COMPOUNDS	REACTOME_MITOTIC_M_M_G1_PHASES	0.0
BIOCARTA_NUCLEARRS_PATHWAY	REACTOME_CELL_CYCLE_MITOTIC	0.00175378
CELLULAR_CATABOLIC_PROCESS	CYTOSKELETAL_PART	0.0
LIPID_BIOSYNTHETIC_PROCESS	REACTOME_INTRINSIC_PATHWAY	0.00306848
BIOCARTA_G2_PATHWAY	MITOCHONDRIAL_MEMBRANE	0.00091694
CELLULAR_LIPID_METABOLIC_PROCESS	KEGG_TRYPTOPHAN_METABOLISM	0.0007091
KEGG_GLYCOLYSIS_GLUCONEOGENESIS	REACTOME_GLUCOSE_METABOLISM	0.0
AMINE_TRANSPORT	CELLULAR_CARBOHYDRATE_METABOLIC_PROCESS	0.00142961
CARBOXY_LYASE_ACTIVITY	KEGG_CITRATE_CYCLE_TCA_CYCLE	0.00683436
MICROTUBULE	STRUCTURAL_CONSTITUENT_OF_CYTOSKELETON	0.0012848
AMINO_ACID_AND_DERIVATIVE_METABOLIC_PROCESS	CELL_PROJECTION	0.00688179
COENZYME_METABOLIC_PROCESS	LIGASE_ACTIVITY	0.00208038
KEGG_LYSINE_DEGRADATION	REACTOME_CHOLESTEROL_BIOSYNTHESIS	0.01052525
KEGG_METABOLISM_OF_XENOBIOTICS_BY_CYTOCHROME_P450	REACTOME_ELECTRON_TRANSPORT_CHAIN	0.02908786
BIOCARTA_PPARA_PATHWAY	REACTOME_CHOLESTEROL_BIOSYNTHESIS	0.00627171
CELL_CYCLE_GO_0007049	REACTOME_METABOLISM_OF_BILE_ACIDS_AND_BILE_SALTS	0.01088563
KEGG_TYROSINE_METABOLISM	REACTOME_LIPOPROTEIN_METABOLISM	0.00388551
REACTOME_GLUCOSE_REGULATION_OF_INSULIN_SECRETION	REACTOME_PEROXISOMAL_LIPID_METABOLISM	0.00090961
LYASE_ACTIVITY	STEROID_METABOLIC_PROCESS	0.00012861
CELL_PROJECTION	REACTOME_METABOLISM_OF_CARBOHYDRATES	0.0
KEGG_ONE_CARBON_POOL_BY_FOLATE	SA_G1_AND_S_PHASES	0.01556179
INTRAMOLECULAR_OXIDOREDUCTASE_ACTIVITY	RESPONSE_TO_ORGANIC_SUBSTANCE	0.03250206
MITOCHONDRIAL_INNER_MEMBRANE	OXYGEN_BINDING	0.00355572
KEGG_TYROSINE_METABOLISM	REACTOME_SYNTHESIS_OF_BILE_ACIDS_AND_BILE_SALTS	0.01169522
KEGG_PRIMARY_BILE_ACID_BIOSYNTHESIS	REACTOME_NUCLEAR_RECEPTOR_TRANSCRIPTION_PATHWAY	0.20827955
ELECTRON_CARRIER_ACTIVITY	FATTY_ACID_BETA_OXIDATION	0.01530448
COFACTOR_BINDING	RESPONSE_TO_EXTERNAL_STIMULUS	0.00217148
CARBOXYLIC_ACID_METABOLIC_PROCESS	GLUCOSE_METABOLIC_PROCESS	0.02303217
BIOCARTA_G2_PATHWAY	GENERATION_OF_PRECURSOR_METABOLITES_AND_ENERGY	0.00373636
CELL_CYCLE_PHASE	MITOCHONDRIAL_MEMBRANE	0.00053841
BIOCARTA_NUCLEARRS_PATHWAY	COFACTOR_BINDING	0.01255905
COFACTOR_BINDING	REACTOME_PYRUVATE_METABOLISM_AND_TCA_CYCLE	0.00349783
PERIPHERAL_NERVOUS_SYSTEM_DEVELOPMENT	REACTOME_TRANSMEMBRANE_TRANSPORT_OF_SMALL_MOLECULES	0.00398801
AMINE_METABOLIC_PROCESS	REACTOME_MITOCHONDRIAL_FATTY_ACID_BETA_OXIDATION	0.01248672
NUCLEAR_HORMONE_RECEPTOR_BINDING	SA_G1_AND_S_PHASES	0.00292769
CELL_CYCLE_GO_0007049	CENTROSOME	0.00197643
KEGG_PYRUVATE_METABOLISM	PEROXISOME	0.02010616
GENERATION_OF_PRECURSOR_METABOLITES_AND_ENERGY	REACTOME_ACTIVATION_OF_ATR_IN_RESPONSE_TO_REPLICATION_STRESS	0.00462124
KEGG_BUTANOATE_METABOLISM	KEGG_PPAR_SIGNALING_PATHWAY	0.02673228
REACTOME_ELECTRON_TRANSPORT_CHAIN	REACTOME_INTEGRATION_OF_ENERGY_METABOLISM	0.0
CELL_CYCLE_GO_0007049	ORGANELLE_INNER_MEMBRANE	0.00270914
ENERGY_DERIVATION_BY_OXIDATION_OF_ORGANIC_COMPOUNDS	REACTOME_GLUCONEOGENESIS	0.00293242
MONOCARBOXYLIC_ACID_METABOLIC_PROCESS	REACTOME_MITOTIC_M_M_G1_PHASES	2.857e-05
REACTOME_SLC_MEDIATED_TRANSMEMBRANE_TRANSPORT	RESPONSE_TO_ORGANIC_SUBSTANCE	0.00314614
CELLULAR_CATABOLIC_PROCESS	GENERATION_OF_PRECURSOR_METABOLITES_AND_ENERGY	0.0
BIOCARTA_MCM_PATHWAY	REACTOME_ACTIVATION_OF_ATR_IN_RESPONSE_TO_REPLICATION_STRESS	0.03067924
NUCLEAR_TRANSPORT	REGULATION_OF_PHOSPHORYLATION	0.00043383
CARBOXYLIC_ACID_METABOLIC_PROCESS	KEGG_VALINE_LEUCINE_AND_ISOLEUCINE_DEGRADATION	0.19356068
KEGG_ADIPOCYTOKINE_SIGNALING_PATHWAY	ORGANIC_ACID_TRANSPORT	0.0052737
BIOCARTA_P38MAPK_PATHWAY	RESPONSE_TO_ORGANIC_SUBSTANCE	0.00099455
OXYGEN_BINDING	REACTOME_METABOLISM_OF_CARBOHYDRATES	0.00329537
KEGG_CELL_CYCLE	PERIPHERAL_NERVOUS_SYSTEM_DEVELOPMENT	0.00365448
CELLULAR_LIPID_CATABOLIC_PROCESS	KEGG_BETA_ALANINE_METABOLISM	0.01542094
PERIPHERAL_NERVOUS_SYSTEM_DEVELOPMENT	REACTOME_BIOLOGICAL_OXIDATIONS	0.00545656
NITROGEN_COMPOUND_CATABOLIC_PROCESS	OXIDOREDUCTASE_ACTIVITY_ACTING_ON_THE_CH_CH_GROUP_OF_DONORS	0.00934443
KEGG_BETA_ALANINE_METABOLISM	REACTOME_PHASE_1_FUNCTIONALIZATION_OF_COMPOUNDS	0.00077684
GENERATION_OF_PRECURSOR_METABOLITES_AND_ENERGY	REACTOME_G2_M_TRANSITION	0.00874556
BIOCARTA_G1_PATHWAY	OXIDOREDUCTASE_ACTIVITY_ACTING_ON_CH_OH_GROUP_OF_DONORS	0.04378815
KEGG_BUTANOATE_METABOLISM	REACTOME_NA_CL_DEPENDENT_NEUROTRANSMITTER_TRANSPORTERS	0.00189399
KEGG_AUTOIMMUNE_THYROID_DISEASE	REACTOME_GLUCOSE_METABOLISM	0.00081238
KEGG_ASTHMA	SERINE_HYDROLASE_ACTIVITY	0.00435086
CARBOHYDRATE_METABOLIC_PROCESS	CYTOSKELETAL_PROTEIN_BINDING	0.00074276
REACTOME_GLUCOSE_REGULATION_OF_INSULIN_SECRETION	STEROID_METABOLIC_PROCESS	0.01341731
ELECTRON_CARRIER_ACTIVITY	REACTOME_PYRUVATE_METABOLISM	0.01056616
CELLULAR_CATABOLIC_PROCESS	REACTOME_BIOLOGICAL_OXIDATIONS	0.0
BIOCARTA_G1_PATHWAY	NETPATH_ALPHA6_BETA4_INTEGRIN_PATHWAY	0.01379623
BIOCARTA_MCM_PATHWAY	NUCLEOCYTOPLASMIC_TRANSPORT	0.01720458
KEGG_RETINOL_METABOLISM	STEROID_METABOLIC_PROCESS	0.00337891
NETPATH_ALPHA6_BETA4_INTEGRIN_PATHWAY	REACTOME_GLUCONEOGENESIS	0.01668826
REGULATION_OF_PHOSPHORYLATION	RESPONSE_TO_WOUNDING	0.0
GENERATION_OF_PRECURSOR_METABOLITES_AND_ENERGY	REACTOME_GLUCOSE_AND_OTHER_SUGAR_SLC_TRANSPORTERS	0.00784315
KEGG_ADIPOCYTOKINE_SIGNALING_PATHWAY	LIPID_TRANSPORT	0.00026783
KEGG_STEROID_HORMONE_BIOSYNTHESIS	REACTOME_METABOLISM_OF_AMINO_ACIDS	0.00475759
REACTOME_GLUCOSE_METABOLISM	RESPONSE_TO_ORGANIC_SUBSTANCE	0.00295787
KEGG_GLYCOLYSIS_GLUCONEOGENESIS	KEGG_PYRUVATE_METABOLISM	0.00615616
BIOCARTA_TGFB_PATHWAY	MICROTUBULE_ORGANIZING_CENTER	0.02599342
FATTY_ACID_BETA_OXIDATION	MONOCARBOXYLIC_ACID_METABOLIC_PROCESS	0.00278348
AMINE_CATABOLIC_PROCESS	KEGG_GLYCOLYSIS_GLUCONEOGENESIS	0.0072046
REACTOME_G2_M_TRANSITION	REACTOME_TRANSFORMATION_OF_LANOSTEROL_TO_CHOLESTEROL	0.00221697
KEGG_TERPENOID_BACKBONE_BIOSYNTHESIS	MITOCHONDRIAL_PART	0.00111624
MICROTUBULE_ORGANIZING_CENTER	OXIDOREDUCTASE_ACTIVITY_ACTING_ON_CH_OH_GROUP_OF_DONORS	0.0099157
BIOCARTA_CTCF_PATHWAY	REACTOME_SLC_MEDIATED_TRANSMEMBRANE_TRANSPORT	0.00607633
KEGG_TRYPTOPHAN_METABOLISM	REACTOME_G2_M_TRANSITION	0.00906329
CARBOXYLIC_ACID_TRANSPORT	ENERGY_DERIVATION_BY_OXIDATION_OF_ORGANIC_COMPOUNDS	0.0090696
KEGG_PROPANOATE_METABOLISM	RESPONSE_TO_ORGANIC_SUBSTANCE	0.00937994
INFLAMMATORY_RESPONSE	REACTOME_COMMON_PATHWAY	0.00010334
KEGG_CELL_CYCLE	POSITIVE_REGULATION_OF_LYMPHOCYTE_ACTIVATION	0.11265303
BIOCARTA_CELLCYCLE_PATHWAY	NUCLEOCYTOPLASMIC_TRANSPORT	0.02134257
CATABOLIC_PROCESS	KEGG_TRYPTOPHAN_METABOLISM	0.00389567
KEGG_BIOSYNTHESIS_OF_UNSATURATED_FATTY_ACIDS	REACTOME_METABOLISM_OF_AMINO_ACIDS	0.01342969
REACTOME_CELL_CYCLE_CHECKPOINTS	REACTOME_CHAPERONIN_MEDIATED_PROTEIN_FOLDING	0.01306354
KEGG_PRIMARY_BILE_ACID_BIOSYNTHESIS	REACTOME_STEROID_METABOLISM	0.01141669
KEGG_STEROID_HORMONE_BIOSYNTHESIS	REACTOME_G2_M_TRANSITION	0.00519208
KEGG_ADIPOCYTOKINE_SIGNALING_PATHWAY	KEGG_VALINE_LEUCINE_AND_ISOLEUCINE_DEGRADATION	0.00862662
KEGG_ONE_CARBON_POOL_BY_FOLATE	KEGG_STEROID_BIOSYNTHESIS	0.02860787
KEGG_PEROXISOME	OXIDOREDUCTASE_ACTIVITY_ACTING_ON_CH_OH_GROUP_OF_DONORS	0.12855646
BIOCARTA_CTCF_PATHWAY	KEGG_COMPLEMENT_AND_COAGULATION_CASCADES	0.0023952
AMINO_ACID_METABOLIC_PROCESS	SA_G1_AND_S_PHASES	0.01037666
REACTOME_MITOTIC_PROMETAPHASE	REGULATION_OF_PHOSPHORYLATION	0.00457964
KEGG_DRUG_METABOLISM_OTHER_ENZYMES	MITOCHONDRIAL_LUMEN	0.01151633
KEGG_ADHERENS_JUNCTION	OXIDOREDUCTASE_ACTIVITY	0.00157766
ENERGY_RESERVE_METABOLIC_PROCESS	KEGG_CYSTEINE_AND_METHIONINE_METABOLISM	0.0113177
AMINO_ACID_CATABOLIC_PROCESS	REACTOME_SYNTHESIS_OF_DNA	0.01065563
ALCOHOL_METABOLIC_PROCESS	CARBON_CARBON_LYASE_ACTIVITY	0.0107675
COENZYME_METABOLIC_PROCESS	REACTOME_SLC_MEDIATED_TRANSMEMBRANE_TRANSPORT	0.00655173
CELL_CYCLE_PHASE	REACTOME_CENTROSOME_MATURATION	0.00470283
KEGG_ARGININE_AND_PROLINE_METABOLISM	REACTOME_SYNTHESIS_OF_DNA	0.0103486
BIOCARTA_PPARA_PATHWAY	REACTOME_G2_M_CHECKPOINTS	0.00024439
KEGG_ADHERENS_JUNCTION	MITOCHONDRIAL_MEMBRANE	0.0
CARBOHYDRATE_METABOLIC_PROCESS	CELLULAR_CARBOHYDRATE_METABOLIC_PROCESS	0.0
KEGG_RETINOL_METABOLISM	REACTOME_ACTIVATED_AMPK_STIMULATES_FATTY_ACID_OXIDATION_IN_MUSCLE	0.01248806
CYTOSKELETAL_PART	LIPID_TRANSPORT	0.00421395
INFLAMMATORY_RESPONSE	REACTOME_CHOLESTEROL_BIOSYNTHESIS	0.00351935
ALCOHOL_METABOLIC_PROCESS	KEGG_STEROID_HORMONE_BIOSYNTHESIS	0.00338845
AMINO_ACID_AND_DERIVATIVE_METABOLIC_PROCESS	NUCLEAR_TRANSPORT	0.00233936
INTRAMOLECULAR_OXIDOREDUCTASE_ACTIVITY	MICROBODY	0.01312624
MITOCHONDRIAL_MEMBRANE	ORGANELLE_INNER_MEMBRANE	0.00179319
BIOCARTA_G1_PATHWAY	CELLULAR_LIPID_METABOLIC_PROCESS	2.854e-05
REACTOME_PHASE_II_CONJUGATION	REACTOME_SYNTHESIS_OF_BILE_ACIDS_AND_BILE_SALTS_VIA_7ALPHA_HYDROXYCHOLESTEROL	0.01524454
COFACTOR_BINDING	ELECTRON_CARRIER_ACTIVITY	0.0077612
GENERATION_OF_PRECURSOR_METABOLITES_AND_ENERGY	KEGG_CHRONIC_MYELOID_LEUKEMIA	0.0
KEGG_ADHERENS_JUNCTION	SMALL_GTPASE_BINDING	0.0
CYTOSKELETAL_PROTEIN_BINDING	KEGG_STEROID_BIOSYNTHESIS	0.00545314
AMINO_ACID_AND_DERIVATIVE_METABOLIC_PROCESS	AMINO_ACID_TRANSMEMBRANE_TRANSPORTER_ACTIVITY	0.00118771
ENERGY_RESERVE_METABOLIC_PROCESS	KEGG_PANTOTHENATE_AND_COA_BIOSYNTHESIS	0.00250163
KEGG_ARGININE_AND_PROLINE_METABOLISM	SERINE_TYPE_PEPTIDASE_ACTIVITY	0.00236366
GLUCOSE_METABOLIC_PROCESS	KEGG_ADHERENS_JUNCTION	0.00166704
ORGANIC_ACID_METABOLIC_PROCESS	RESPONSE_TO_ORGANIC_SUBSTANCE	0.0
ISOMERASE_ACTIVITY	REACTOME_PHASE_1_FUNCTIONALIZATION_OF_COMPOUNDS	0.00098738
INFLAMMATORY_RESPONSE	REACTOME_LOSS_OF_NLP_FROM_MITOTIC_CENTROSOMES	0.0014368
BIOCARTA_G2_PATHWAY	MITOCHONDRION	0.02252012
CARBON_CARBON_LYASE_ACTIVITY	REACTOME_REGULATION_OF_LIPID_METABOLISM_BY_PEROXISOME_PROLIFERATOR_ACTIVATED_RECEPTOR_ALPHA	0.00822898
LIPID_METABOLIC_PROCESS	PERIPHERAL_NERVOUS_SYSTEM_DEVELOPMENT	0.00362157
BIOCARTA_LEPTIN_PATHWAY	OXYGEN_BINDING	0.00520475
BIOCARTA_NUCLEARRS_PATHWAY	CARBOXYLIC_ACID_METABOLIC_PROCESS	0.00141199
KEGG_PPAR_SIGNALING_PATHWAY	REACTOME_METABOLISM_OF_AMINO_ACIDS	0.0
REACTOME_CENTROSOME_MATURATION	REACTOME_GLUCOSE_REGULATION_OF_INSULIN_SECRETION	0.01873784
MICROTUBULE_ORGANIZING_CENTER	NETPATH_ALPHA6_BETA4_INTEGRIN_PATHWAY	0.00018757
KEGG_BUTANOATE_METABOLISM	KEGG_ONE_CARBON_POOL_BY_FOLATE	0.00699752
KEGG_STARCH_AND_SUCROSE_METABOLISM	OXIDOREDUCTASE_ACTIVITY_ACTING_ON_CH_OH_GROUP_OF_DONORS	0.0427113
BIOCARTA_NUCLEARRS_PATHWAY	LIPID_CATABOLIC_PROCESS	0.00040901
CARBOXYLIC_ACID_TRANSMEMBRANE_TRANSPORTER_ACTIVITY	OXIDOREDUCTASE_ACTIVITY_GO_0016705	0.01425875
MICROTUBULE_CYTOSKELETON	SERINE_TYPE_ENDOPEPTIDASE_ACTIVITY	0.0161753
KEGG_VALINE_LEUCINE_AND_ISOLEUCINE_DEGRADATION	MITOCHONDRIAL_MEMBRANE	0.00571814
BIOCARTA_P38MAPK_PATHWAY	REACTOME_PYRUVATE_METABOLISM	0.00482348
REACTOME_G2_M_TRANSITION	REACTOME_SYNTHESIS_OF_BILE_ACIDS_AND_BILE_SALTS	0.00538437
MITOCHONDRIAL_LUMEN	REACTOME_GLUCOSE_METABOLISM	0.0
BIOCARTA_P38MAPK_PATHWAY	GLUCOSE_METABOLIC_PROCESS	0.00897456
FATTY_ACID_BETA_OXIDATION	REACTOME_CHYLOMICRON_MEDIATED_LIPID_TRANSPORT	0.00638319
KEGG_ADHERENS_JUNCTION	REACTOME_NUCLEAR_RECEPTOR_TRANSCRIPTION_PATHWAY	0.0
CORUM_C_COMPLEX_SPLICEOSOME	KEGG_CHRONIC_MYELOID_LEUKEMIA	0.02333921
ORGANIC_ACID_METABOLIC_PROCESS	REACTOME_PEROXISOMAL_LIPID_METABOLISM	0.00823397
AMINE_CATABOLIC_PROCESS	REACTOME_LIPOPROTEIN_METABOLISM	0.0042971
KEGG_COMPLEMENT_AND_COAGULATION_CASCADES	ORGANIC_ACID_METABOLIC_PROCESS	0.05327658
BIOCARTA_MCM_PATHWAY	CATABOLIC_PROCESS	0.01594876
BIOCARTA_LEPTIN_PATHWAY	KEGG_GLYCOLYSIS_GLUCONEOGENESIS	0.00326393
INFLAMMATORY_RESPONSE	KEGG_TYROSINE_METABOLISM	4.432e-05
CARBOXYLIC_ACID_METABOLIC_PROCESS	ENERGY_RESERVE_METABOLIC_PROCESS	0.00143961
REACTOME_STEROID_HORMONES	RESPONSE_TO_EXTERNAL_STIMULUS	0.00215073
AMINO_ACID_METABOLIC_PROCESS	STEROID_METABOLIC_PROCESS	0.00190805
REGULATION_OF_LYMPHOCYTE_ACTIVATION	REGULATION_OF_PHOSPHORYLATION	0.0
NUCLEAR_HORMONE_RECEPTOR_BINDING	PHOSPHOLIPID_BIOSYNTHETIC_PROCESS	0.00793122
KEGG_PPAR_SIGNALING_PATHWAY	REACTOME_PHASE_1_FUNCTIONALIZATION_OF_COMPOUNDS	0.0
KEGG_STARCH_AND_SUCROSE_METABOLISM	NUCLEAR_HORMONE_RECEPTOR_BINDING	0.01021665
NUCLEAR_TRANSPORT	RESPONSE_TO_EXTERNAL_STIMULUS	0.0
CELL_CYCLE_PHASE	KEGG_GLYCOLYSIS_GLUCONEOGENESIS	0.02475884
CELL_CYCLE_PROCESS	REACTOME_STEROID_METABOLISM	0.01272384
CELLULAR_CARBOHYDRATE_METABOLIC_PROCESS	KEGG_CELL_CYCLE	0.0
ISOMERASE_ACTIVITY	NUCLEAR_TRANSPORT	0.00188413
KEGG_BIOSYNTHESIS_OF_UNSATURATED_FATTY_ACIDS	LIPID_CATABOLIC_PROCESS	0.01191882
IMMUNE_EFFECTOR_PROCESS	NITROGEN_COMPOUND_CATABOLIC_PROCESS	0.00455264
REACTOME_ACTIVATION_OF_ATR_IN_RESPONSE_TO_REPLICATION_STRESS	REACTOME_S_PHASE	0.0
CARBOXYLIC_ACID_METABOLIC_PROCESS	KEGG_STEROID_BIOSYNTHESIS	0.03205004
COFACTOR_METABOLIC_PROCESS	STEROID_METABOLIC_PROCESS	0.00304913
BIOCARTA_G1_PATHWAY	CELL_CYCLE_PHASE	0.0
CORUM_C_COMPLEX_SPLICEOSOME	CYTOSKELETON_ORGANIZATION_AND_BIOGENESIS	0.0
CYTOSKELETAL_PART	REACTOME_METABOLISM_OF_CARBOHYDRATES	0.0
KEGG_LYSINE_DEGRADATION	OXIDOREDUCTASE_ACTIVITY_ACTING_ON_THE_CH_CH_GROUP_OF_DONORS	0.01379788
IMMUNE_EFFECTOR_PROCESS	KEGG_TRYPTOPHAN_METABOLISM	0.01192596
ALCOHOL_METABOLIC_PROCESS	KEGG_GLYCINE_SERINE_AND_THREONINE_METABOLISM	0.11602158
REACTOME_METABOLISM_OF_AMINO_ACIDS	REACTOME_NA_CL_DEPENDENT_NEUROTRANSMITTER_TRANSPORTERS	0.00069052
AMINO_ACID_CATABOLIC_PROCESS	REACTOME_SYNTHESIS_OF_BILE_ACIDS_AND_BILE_SALTS	0.00888578
CARBOXYLIC_ACID_METABOLIC_PROCESS	REACTOME_REGULATION_OF_LIPID_METABOLISM_BY_PEROXISOME_PROLIFERATOR_ACTIVATED_RECEPTOR_ALPHA	0.07789735
KEGG_ALANINE_ASPARTATE_AND_GLUTAMATE_METABOLISM	STEROID_METABOLIC_PROCESS	0.00528409
MITOCHONDRIAL_LUMEN	STEROID_METABOLIC_PROCESS	3.921e-05
KEGG_COMPLEMENT_AND_COAGULATION_CASCADES	REACTOME_COMMON_PATHWAY	0.0001096
BIOCARTA_CELLCYCLE_PATHWAY	REACTOME_ELECTRON_TRANSPORT_CHAIN	0.02259714
MITOCHONDRIAL_LUMEN	REACTOME_METABOLISM_OF_AMINO_ACIDS	0.00053385
MITOCHONDRIAL_INNER_MEMBRANE	REACTOME_NUCLEAR_RECEPTOR_TRANSCRIPTION_PATHWAY	7.724e-05
LIPID_METABOLIC_PROCESS	MONOCARBOXYLIC_ACID_METABOLIC_PROCESS	0.0
AMINO_ACID_DERIVATIVE_METABOLIC_PROCESS	REACTOME_G2_M_TRANSITION	0.01175013
REACTOME_BIOLOGICAL_OXIDATIONS	REACTOME_NA_CL_DEPENDENT_NEUROTRANSMITTER_TRANSPORTERS	0.00464707
LIPID_BIOSYNTHETIC_PROCESS	STEROID_METABOLIC_PROCESS	0.0
CARBOXYLIC_ACID_METABOLIC_PROCESS	LIGASE_ACTIVITY	0.0
KEGG_CELL_CYCLE	NITROGEN_COMPOUND_METABOLIC_PROCESS	0.04699177
KEGG_ONE_CARBON_POOL_BY_FOLATE	REACTOME_GLUCONEOGENESIS	0.03743172
CATABOLIC_PROCESS	KEGG_FATTY_ACID_METABOLISM	0.0
BIOCARTA_TGFB_PATHWAY	CARBOXYLIC_ACID_METABOLIC_PROCESS	0.00946448
OXIDOREDUCTASE_ACTIVITY	REACTOME_CELL_JUNCTION_ORGANIZATION	0.00715555
KEGG_CYSTEINE_AND_METHIONINE_METABOLISM	KEGG_PYRUVATE_METABOLISM	0.00145203
LIPID_CATABOLIC_PROCESS	TRANSFERASE_ACTIVITY_TRANSFERRING_SULFUR_CONTAINING_GROUPS	0.03180632
CELL_CYCLE_PHASE	MITOCHONDRIAL_MATRIX	0.03484605
PERIPHERAL_NERVOUS_SYSTEM_DEVELOPMENT	REACTOME_METABOLISM_OF_CARBOHYDRATES	0.00546395
AMINE_CATABOLIC_PROCESS	REACTOME_METABOLISM_OF_AMINO_ACIDS	0.0007041
INTRAMOLECULAR_OXIDOREDUCTASE_ACTIVITY	REACTOME_SYNTHESIS_OF_DNA	0.02584504
KEGG_TYROSINE_METABOLISM	RESPONSE_TO_ORGANIC_SUBSTANCE	0.0
KEGG_COMPLEMENT_AND_COAGULATION_CASCADES	REACTOME_PHASE_1_FUNCTIONALIZATION_OF_COMPOUNDS	0.05081912
HORMONE_RECEPTOR_BINDING	REACTOME_METABOLISM_OF_LIPIDS_AND_LIPOPROTEINS	0.03738001
KEGG_TYROSINE_METABOLISM	REACTOME_METABOLISM_OF_LIPIDS_AND_LIPOPROTEINS	0.00115012
BIOCARTA_G1_PATHWAY	CELLULAR_CARBOHYDRATE_METABOLIC_PROCESS	0.00062068
CYTOSKELETAL_PART	GTPASE_BINDING	0.00489774
AMINO_ACID_METABOLIC_PROCESS	KEGG_CHRONIC_MYELOID_LEUKEMIA	0.00710557
MICROTUBULE_CYTOSKELETON	REACTOME_SLC_MEDIATED_TRANSMEMBRANE_TRANSPORT	0.0326563
BIOCARTA_G1_PATHWAY	IMMUNE_EFFECTOR_PROCESS	0.00101872
GLUTATHIONE_TRANSFERASE_ACTIVITY	OXIDOREDUCTASE_ACTIVITY	0.0
ACTIN_FILAMENT_ORGANIZATION	REACTOME_CHAPERONIN_MEDIATED_PROTEIN_FOLDING	0.01131058
MITOCHONDRIAL_MATRIX	REACTOME_TRANSFORMATION_OF_LANOSTEROL_TO_CHOLESTEROL	0.00781155
CYTOSKELETON_ORGANIZATION_AND_BIOGENESIS	REACTOME_CHYLOMICRON_MEDIATED_LIPID_TRANSPORT	0.0
MONOOXYGENASE_ACTIVITY	REACTOME_METABOLISM_OF_BILE_ACIDS_AND_BILE_SALTS	0.00486256
REACTOME_GLUCOSE_REGULATION_OF_INSULIN_SECRETION	REACTOME_NA_CL_DEPENDENT_NEUROTRANSMITTER_TRANSPORTERS	0.00022751
GENERATION_OF_PRECURSOR_METABOLITES_AND_ENERGY	REACTOME_G2_M_CHECKPOINTS	0.00504346
COENZYME_METABOLIC_PROCESS	REACTOME_GLUCOSE_REGULATION_OF_INSULIN_SECRETION	0.0
CYTOSKELETON_ORGANIZATION_AND_BIOGENESIS	REACTOME_METABOLISM_OF_AMINO_ACIDS	0.0
CYTOSKELETON	REACTOME_ACTIVATION_OF_THE_PRE_REPLICATIVE_COMPLEX	0.02658951
CYTOSKELETAL_PART	ORGANIC_ACID_TRANSMEMBRANE_TRANSPORTER_ACTIVITY	0.00161941
BIOCARTA_ACTINY_PATHWAY	CELL_CYCLE_PROCESS	0.0
GLUCOSE_METABOLIC_PROCESS	REACTOME_PYRUVATE_METABOLISM_AND_TCA_CYCLE	0.00460294
ELECTRON_CARRIER_ACTIVITY	PEROXISOME	0.00718919
CARBOXYLIC_ACID_TRANSPORT	CATABOLIC_PROCESS	0.00132261
COFACTOR_BINDING	KEGG_VALINE_LEUCINE_AND_ISOLEUCINE_DEGRADATION	0.01866072
KEGG_CELL_CYCLE	REACTOME_METABOLISM_OF_LIPIDS_AND_LIPOPROTEINS	0.016397
OXIDOREDUCTASE_ACTIVITY_GO_0016705	REACTOME_NUCLEOTIDE_LIKE_PURINERGIC_RECEPTORS	0.00422585
REACTOME_METABOLISM_OF_BILE_ACIDS_AND_BILE_SALTS	STEROID_BIOSYNTHETIC_PROCESS	0.00126359
MITOCHONDRIAL_PART	REACTOME_S_PHASE	0.00184628
INFLAMMATORY_RESPONSE	REACTOME_TRANSFORMATION_OF_LANOSTEROL_TO_CHOLESTEROL	0.00316233
BIOCARTA_ACTINY_PATHWAY	MITOCHONDRIAL_ENVELOPE	0.00255241
CELLULAR_LIPID_METABOLIC_PROCESS	STEROID_BIOSYNTHETIC_PROCESS	2.025e-05
GLUTATHIONE_TRANSFERASE_ACTIVITY	OXIDOREDUCTASE_ACTIVITY_ACTING_ON_CH_OH_GROUP_OF_DONORS	0.00636635
MICROTUBULE_CYTOSKELETON	REACTOME_CELL_CYCLE_CHECKPOINTS	0.0
BIOCARTA_HSP27_PATHWAY	CYTOSKELETON	3.594e-05
[truncated: 12,797 more rows]
