# Supplementary material for: Summarizing cellular responses as biological process networks
Source: BMC Syst Biol. 2013 Jul 29;7:68. doi: 10.1186/1752-0509-7-68 (PMC3751784; doi:10.1186/1752-0509-7-68)
Supplement: Additional file 2 — Supplementary results. A zipped file containing all the five BPNs for each of the contrasts studied and the parameters estimated by each run of the software. [file 1752-0509-7-68-S2.zip › supplementary-results/cs_vs_hm/cs_vs_hm-links_results-2.tsv]

term1	term2	probability
REACTOME_ACTIVATION_OF_THE_PRE_REPLICATIVE_COMPLEX	REACTOME_METABOLISM_OF_CARBOHYDRATES	0.00477252
MICROTUBULE	REACTOME_CENTROSOME_MATURATION	0.17020446
KEGG_CELL_CYCLE	MITOCHONDRIAL_PART	0.0
COENZYME_METABOLIC_PROCESS	REACTOME_PHASE_II_CONJUGATION	7.19e-05
CARBOHYDRATE_METABOLIC_PROCESS	REACTOME_LIPOPROTEIN_METABOLISM	0.00399678
PHOSPHOLIPID_BIOSYNTHETIC_PROCESS	REACTOME_METABOLISM_OF_BILE_ACIDS_AND_BILE_SALTS	0.00968405
ELECTRON_CARRIER_ACTIVITY	KEGG_DRUG_METABOLISM_OTHER_ENZYMES	0.00970988
ISOMERASE_ACTIVITY	LIPID_CATABOLIC_PROCESS	0.0160814
BIOCARTA_G2_PATHWAY	MICROTUBULE	0.00827127
NUCLEAR_HORMONE_RECEPTOR_BINDING	RESPONSE_TO_EXTERNAL_STIMULUS	0.00150973
REACTOME_CYTOCHROME_P450_ARRANGED_BY_SUBSTRATE_TYPE	REACTOME_TRANSMEMBRANE_TRANSPORT_OF_SMALL_MOLECULES	0.0
COFACTOR_METABOLIC_PROCESS	REACTOME_CELL_CYCLE_MITOTIC	0.01571424
ACTIN_FILAMENT_ORGANIZATION	RESPONSE_TO_WOUNDING	0.00136682
REACTOME_BIOLOGICAL_OXIDATIONS	REACTOME_MITOTIC_M_M_G1_PHASES	0.00239811
CARBOXY_LYASE_ACTIVITY	REACTOME_CELL_CYCLE_CHECKPOINTS	0.00834119
KEGG_BETA_ALANINE_METABOLISM	PHOSPHOLIPID_BIOSYNTHETIC_PROCESS	0.01162827
CARBOHYDRATE_METABOLIC_PROCESS	REACTOME_GLUCOSE_AND_OTHER_SUGAR_SLC_TRANSPORTERS	0.0
CORUM_RIBOSOME,_CYTOPLASMIC	REACTOME_ACTIVATED_AMPK_STIMULATES_FATTY_ACID_OXIDATION_IN_MUSCLE	0.00571562
KEGG_VALINE_LEUCINE_AND_ISOLEUCINE_DEGRADATION	NITROGEN_COMPOUND_METABOLIC_PROCESS	0.01128679
AMINO_ACID_DERIVATIVE_METABOLIC_PROCESS	REACTOME_GLUCOSE_REGULATION_OF_INSULIN_SECRETION	0.00092923
ISOMERASE_ACTIVITY	REACTOME_LIPOPROTEIN_METABOLISM	0.14799448
CYTOSKELETON_ORGANIZATION_AND_BIOGENESIS	MICROBODY	0.00094045
ENERGY_DERIVATION_BY_OXIDATION_OF_ORGANIC_COMPOUNDS	REACTOME_CELL_CYCLE_CHECKPOINTS	0.0
MITOTIC_CELL_CYCLE	REGULATION_OF_PHOSPHORYLATION	0.00459991
CELL_PROJECTION	KEGG_PEROXISOME	2.831e-05
MITOCHONDRION	REACTOME_PYRUVATE_METABOLISM	0.0
KEGG_BETA_ALANINE_METABOLISM	KEGG_PRIMARY_BILE_ACID_BIOSYNTHESIS	0.00494997
REACTOME_INTEGRATION_OF_ENERGY_METABOLISM	TRANSFERASE_ACTIVITY_TRANSFERRING_ACYL_GROUPS	0.0
BIOCARTA_G1_PATHWAY	SPINDLE	0.00979407
AMINE_TRANSPORT	REACTOME_ELECTRON_TRANSPORT_CHAIN	0.00300622
HORMONE_RECEPTOR_BINDING	OXIDOREDUCTASE_ACTIVITY_ACTING_ON_CH_OH_GROUP_OF_DONORS	0.01088714
CORUM_RIBOSOME,_CYTOPLASMIC	NITROGEN_COMPOUND_METABOLIC_PROCESS	0.10637576
ALCOHOL_METABOLIC_PROCESS	GENERATION_OF_PRECURSOR_METABOLITES_AND_ENERGY	0.0
MITOCHONDRIAL_PART	STEROID_BIOSYNTHETIC_PROCESS	0.0
MITOCHONDRIAL_MATRIX	REACTOME_REGULATION_OF_LIPID_METABOLISM_BY_PEROXISOME_PROLIFERATOR_ACTIVATED_RECEPTOR_ALPHA	2.9e-06
KEGG_PRIMARY_BILE_ACID_BIOSYNTHESIS	REACTOME_METABOLISM_OF_LIPIDS_AND_LIPOPROTEINS	0.0
BIOCARTA_TGFB_PATHWAY	REGULATION_OF_PHOSPHORYLATION	0.00075981
COENZYME_METABOLIC_PROCESS	LIPID_CATABOLIC_PROCESS	0.01391916
KEGG_ARGININE_AND_PROLINE_METABOLISM	LIPID_BIOSYNTHETIC_PROCESS	0.00891044
OXIDOREDUCTASE_ACTIVITY_GO_0016616	REACTOME_ACTIVATED_AMPK_STIMULATES_FATTY_ACID_OXIDATION_IN_MUSCLE	0.00973904
CYTOSKELETON	KEGG_ASTHMA	0.00330861
FATTY_ACID_METABOLIC_PROCESS	RESPONSE_TO_ORGANIC_SUBSTANCE	0.00691906
REACTOME_G2_M_TRANSITION	REACTOME_GLUCOSE_METABOLISM	0.01733532
KEGG_PROPANOATE_METABOLISM	LIGASE_ACTIVITY	0.01671309
PEROXISOME	REACTOME_STEROID_HORMONES	0.0063442
LIGASE_ACTIVITY	MITOTIC_CELL_CYCLE	0.18706878
CARBOXYLIC_ACID_METABOLIC_PROCESS	NITROGEN_COMPOUND_METABOLIC_PROCESS	0.00172892
LIPID_CATABOLIC_PROCESS	MITOCHONDRION	0.0
GLUTATHIONE_TRANSFERASE_ACTIVITY	REACTOME_GLUCOSE_METABOLISM	0.00517672
KEGG_ADIPOCYTOKINE_SIGNALING_PATHWAY	OXIDOREDUCTASE_ACTIVITY_GO_0016705	7.031e-05
CARBOHYDRATE_BIOSYNTHETIC_PROCESS	KEGG_DRUG_METABOLISM_OTHER_ENZYMES	0.01257392
CYTOSKELETON_ORGANIZATION_AND_BIOGENESIS	LIPID_TRANSPORT	0.00257963
ALCOHOL_METABOLIC_PROCESS	AMINE_CATABOLIC_PROCESS	0.00372963
MICROBODY	REACTOME_ELECTRON_TRANSPORT_CHAIN	0.01148912
CELLULAR_LIPID_CATABOLIC_PROCESS	OXYGEN_BINDING	0.0
FATTY_ACID_METABOLIC_PROCESS	REACTOME_GLUCOSE_METABOLISM	0.02033015
MICROTUBULE_ORGANIZING_CENTER	REACTOME_TRANSMEMBRANE_TRANSPORT_OF_SMALL_MOLECULES	0.00203132
CELL_CYCLE_PHASE	MITOCHONDRIAL_ENVELOPE	0.00051129
CELLULAR_CATABOLIC_PROCESS	MICROBODY	0.00948246
BIOCARTA_G2_PATHWAY	MITOCHONDRIAL_INNER_MEMBRANE	0.00501078
KEGG_DRUG_METABOLISM_OTHER_ENZYMES	KEGG_STEROID_HORMONE_BIOSYNTHESIS	0.00334933
BIOCARTA_CTCF_PATHWAY	KEGG_PROPANOATE_METABOLISM	0.00592897
OXYGEN_BINDING	REACTOME_NUCLEAR_RECEPTOR_TRANSCRIPTION_PATHWAY	0.0
ENERGY_DERIVATION_BY_OXIDATION_OF_ORGANIC_COMPOUNDS	ISOMERASE_ACTIVITY	0.01074042
KEGG_ADHERENS_JUNCTION	MONOCARBOXYLIC_ACID_METABOLIC_PROCESS	0.00544681
AMINE_TRANSMEMBRANE_TRANSPORTER_ACTIVITY	CELLULAR_CATABOLIC_PROCESS	0.00580338
LIPID_CATABOLIC_PROCESS	MITOCHONDRIAL_MEMBRANE	0.00357466
PEROXISOME	REACTOME_METABOLISM_OF_CARBOHYDRATES	0.00982401
FATTY_ACID_OXIDATION	REACTOME_NUCLEAR_RECEPTOR_TRANSCRIPTION_PATHWAY	0.0
KEGG_PROPANOATE_METABOLISM	REACTOME_METABOLISM_OF_AMINO_ACIDS	0.00270321
AMINO_ACID_METABOLIC_PROCESS	BIOCARTA_CTCF_PATHWAY	0.0078945
CELLULAR_CARBOHYDRATE_METABOLIC_PROCESS	KEGG_TERPENOID_BACKBONE_BIOSYNTHESIS	0.0112029
CATABOLIC_PROCESS	CENTROSOME	0.00134248
GTPASE_BINDING	PHOSPHOLIPID_BIOSYNTHETIC_PROCESS	0.00355115
OXIDOREDUCTASE_ACTIVITY_GO_0016705	REACTOME_REGULATION_OF_LIPID_METABOLISM_BY_PEROXISOME_PROLIFERATOR_ACTIVATED_RECEPTOR_ALPHA	0.00963231
REACTOME_STEROID_METABOLISM	STEROID_BIOSYNTHETIC_PROCESS	0.0
REACTOME_ACTIVATION_OF_THE_PRE_REPLICATIVE_COMPLEX	REACTOME_G2_M_CHECKPOINTS	0.07124927
AMINE_CATABOLIC_PROCESS	IMMUNE_EFFECTOR_PROCESS	0.00803473
INFLAMMATORY_RESPONSE	KEGG_RETINOL_METABOLISM	0.00387671
AMINE_CATABOLIC_PROCESS	BIOCARTA_CTCF_PATHWAY	0.0075463
CELLULAR_CATABOLIC_PROCESS	CORUM_RIBOSOME,_CYTOPLASMIC	0.0
ELECTRON_CARRIER_ACTIVITY	MITOCHONDRIAL_PART	0.0
BIOCARTA_LEPTIN_PATHWAY	REACTOME_LIPOPROTEIN_METABOLISM	0.01606225
INFLAMMATORY_RESPONSE	KEGG_FATTY_ACID_METABOLISM	0.08514234
MITOCHONDRIAL_MATRIX	MITOCHONDRIAL_MEMBRANE	0.07533578
ISOMERASE_ACTIVITY	REACTOME_BIOLOGICAL_OXIDATIONS	4.186e-05
KEGG_ADIPOCYTOKINE_SIGNALING_PATHWAY	MICROTUBULE_ORGANIZING_CENTER	0.01316412
CELLULAR_CATABOLIC_PROCESS	COENZYME_METABOLIC_PROCESS	0.0
KEGG_PPAR_SIGNALING_PATHWAY	MICROBODY	0.02298965
FATTY_ACID_METABOLIC_PROCESS	KEGG_GLYCINE_SERINE_AND_THREONINE_METABOLISM	0.00856238
KEGG_GLYCINE_SERINE_AND_THREONINE_METABOLISM	REACTOME_CHOLESTEROL_BIOSYNTHESIS	0.03175993
KEGG_ONE_CARBON_POOL_BY_FOLATE	PATTERN_BINDING	0.03050148
CATABOLIC_PROCESS	KEGG_BUTANOATE_METABOLISM	0.0
KEGG_METABOLISM_OF_XENOBIOTICS_BY_CYTOCHROME_P450	REACTOME_GLUCOSE_AND_OTHER_SUGAR_SLC_TRANSPORTERS	0.01041769
BIOCARTA_G2_PATHWAY	REACTOME_PEROXISOMAL_LIPID_METABOLISM	0.00727531
INTRAMOLECULAR_OXIDOREDUCTASE_ACTIVITY	REACTOME_SYNTHESIS_OF_BILE_ACIDS_AND_BILE_SALTS_VIA_7ALPHA_HYDROXYCHOLESTEROL	0.01056324
REACTOME_S_PHASE	SPINDLE	0.0
AMINE_TRANSMEMBRANE_TRANSPORTER_ACTIVITY	KEGG_ARGININE_AND_PROLINE_METABOLISM	0.00991325
BIOCARTA_G1_PATHWAY	INFLAMMATORY_RESPONSE	0.00651753
LIPID_BIOSYNTHETIC_PROCESS	REACTOME_METABOLISM_OF_LIPIDS_AND_LIPOPROTEINS	0.0
KEGG_TRYPTOPHAN_METABOLISM	STEROID_METABOLIC_PROCESS	0.00670476
CELLULAR_CATABOLIC_PROCESS	FATTY_ACID_BETA_OXIDATION	0.01019422
BIOCARTA_LEPTIN_PATHWAY	REACTOME_STEROID_METABOLISM	0.01129845
REACTOME_CHYLOMICRON_MEDIATED_LIPID_TRANSPORT	REACTOME_PHASE_II_CONJUGATION	0.01013697
BIOCARTA_LEPTIN_PATHWAY	RESPONSE_TO_EXTERNAL_STIMULUS	0.0
REGULATION_OF_PHOSPHORYLATION	RESPONSE_TO_EXTERNAL_STIMULUS	0.0
MITOCHONDRIAL_ENVELOPE	RESPONSE_TO_ORGANIC_SUBSTANCE	0.0
CARBOHYDRATE_METABOLIC_PROCESS	NUCLEOCYTOPLASMIC_TRANSPORT	0.0007398
ACTIN_FILAMENT_ORGANIZATION	BIOCARTA_NUCLEARRS_PATHWAY	0.00163115
AMINE_METABOLIC_PROCESS	MITOCHONDRIAL_ENVELOPE	0.00601387
ACTIN_FILAMENT_ORGANIZATION	ENERGY_RESERVE_METABOLIC_PROCESS	0.00622944
KEGG_STEROID_BIOSYNTHESIS	REACTOME_SLC_MEDIATED_TRANSMEMBRANE_TRANSPORT	0.02334684
KEGG_ADIPOCYTOKINE_SIGNALING_PATHWAY	KEGG_TERPENOID_BACKBONE_BIOSYNTHESIS	0.00870411
KEGG_FATTY_ACID_METABOLISM	PHOSPHOLIPID_BIOSYNTHETIC_PROCESS	0.00856892
CELL_CYCLE_PROCESS	KEGG_GLYCOLYSIS_GLUCONEOGENESIS	0.02008003
BIOCARTA_G2_PATHWAY	COENZYME_METABOLIC_PROCESS	0.00738588
KEGG_PROPANOATE_METABOLISM	MITOCHONDRION	0.0
BIOCARTA_CTCF_PATHWAY	KEGG_PPAR_SIGNALING_PATHWAY	8.249e-05
CARBOXYLIC_ACID_METABOLIC_PROCESS	L_AMINO_ACID_TRANSMEMBRANE_TRANSPORTER_ACTIVITY	0.00124896
REACTOME_METABOLISM_OF_AMINO_ACIDS	REACTOME_METABOLISM_OF_BILE_ACIDS_AND_BILE_SALTS	0.00366529
HORMONE_RECEPTOR_BINDING	MONOCARBOXYLIC_ACID_METABOLIC_PROCESS	0.01428166
CYTOSKELETAL_PROTEIN_BINDING	KEGG_PEROXISOME	0.00082719
REACTOME_STEROID_HORMONES	REACTOME_SYNTHESIS_OF_BILE_ACIDS_AND_BILE_SALTS	0.00325337
CARBON_CARBON_LYASE_ACTIVITY	KEGG_PRIMARY_BILE_ACID_BIOSYNTHESIS	0.00816054
CARBOXYLIC_ACID_TRANSPORT	NUCLEOCYTOPLASMIC_TRANSPORT	0.00708761
CYTOSKELETAL_PROTEIN_BINDING	REACTOME_CHYLOMICRON_MEDIATED_LIPID_TRANSPORT	0.0
CATABOLIC_PROCESS	REACTOME_GLUCOSE_METABOLISM	0.0
KEGG_CYSTEINE_AND_METHIONINE_METABOLISM	MONOOXYGENASE_ACTIVITY	0.00780723
KEGG_PPAR_SIGNALING_PATHWAY	LIPID_TRANSPORT	0.00832366
HORMONE_RECEPTOR_BINDING	REACTOME_TRANSMEMBRANE_TRANSPORT_OF_SMALL_MOLECULES	0.00155175
KEGG_METABOLISM_OF_XENOBIOTICS_BY_CYTOCHROME_P450	REACTOME_SYNTHESIS_OF_BILE_ACIDS_AND_BILE_SALTS_VIA_7ALPHA_HYDROXYCHOLESTEROL	0.00862375
OXIDOREDUCTASE_ACTIVITY_GO_0016616	REACTOME_PEROXISOMAL_LIPID_METABOLISM	0.0142244
KEGG_TERPENOID_BACKBONE_BIOSYNTHESIS	REACTOME_GLUCONEOGENESIS	0.01548243
BIOCARTA_MCM_PATHWAY	ELECTRON_CARRIER_ACTIVITY	0.00531269
ACTIN_FILAMENT_ORGANIZATION	CELLULAR_CARBOHYDRATE_METABOLIC_PROCESS	0.00631234
CELL_CYCLE_PROCESS	REACTOME_GLUCOSE_METABOLISM	0.02447529
CYTOSKELETAL_PROTEIN_BINDING	REACTOME_SLC_MEDIATED_TRANSMEMBRANE_TRANSPORT	0.00440175
BIOCARTA_ACTINY_PATHWAY	CENTROSOME	0.00406633
NITROGEN_COMPOUND_METABOLIC_PROCESS	STRUCTURAL_CONSTITUENT_OF_CYTOSKELETON	0.01480322
CYTOSKELETON	RESPONSE_TO_ORGANIC_SUBSTANCE	0.00975607
AMINO_ACID_METABOLIC_PROCESS	KEGG_CYSTEINE_AND_METHIONINE_METABOLISM	6.628e-05
KEGG_CITRATE_CYCLE_TCA_CYCLE	MITOCHONDRIAL_INNER_MEMBRANE	0.00075985
AROMATIC_COMPOUND_METABOLIC_PROCESS	KEGG_CYSTEINE_AND_METHIONINE_METABOLISM	0.05171642
KEGG_CHRONIC_MYELOID_LEUKEMIA	REACTOME_PYRUVATE_METABOLISM	0.00491601
MICROBODY	MONOCARBOXYLIC_ACID_METABOLIC_PROCESS	0.00160894
ENERGY_RESERVE_METABOLIC_PROCESS	MONOCARBOXYLIC_ACID_METABOLIC_PROCESS	0.00070869
BIOCARTA_HSP27_PATHWAY	CELL_PROJECTION	0.00036383
MONOOXYGENASE_ACTIVITY	OXIDOREDUCTASE_ACTIVITY_GO_0016616	0.02434916
KEGG_COMPLEMENT_AND_COAGULATION_CASCADES	RESPONSE_TO_EXTERNAL_STIMULUS	0.0
LIPID_METABOLIC_PROCESS	REACTOME_METABOLISM_OF_AMINO_ACIDS	0.00808806
AMINO_ACID_AND_DERIVATIVE_METABOLIC_PROCESS	KEGG_FATTY_ACID_METABOLISM	0.02080207
LYASE_ACTIVITY	REACTOME_MITOTIC_M_M_G1_PHASES	0.00377003
REACTOME_CYTOCHROME_P450_ARRANGED_BY_SUBSTRATE_TYPE	REACTOME_METABOLISM_OF_CARBOHYDRATES	0.00250437
KEGG_DRUG_METABOLISM_OTHER_ENZYMES	REACTOME_STEROID_METABOLISM	0.00887598
BIOCARTA_LEPTIN_PATHWAY	LIGASE_ACTIVITY	0.0073999
NITROGEN_COMPOUND_METABOLIC_PROCESS	OXIDOREDUCTASE_ACTIVITY_ACTING_ON_THE_CH_CH_GROUP_OF_DONORS	0.01023976
REACTOME_ACTIVATED_AMPK_STIMULATES_FATTY_ACID_OXIDATION_IN_MUSCLE	REACTOME_LIPOPROTEIN_METABOLISM	0.01056824
ELECTRON_CARRIER_ACTIVITY	MONOOXYGENASE_ACTIVITY	0.00043439
KEGG_GLYCOLYSIS_GLUCONEOGENESIS	MITOCHONDRIAL_ENVELOPE	0.00552473
NITROGEN_COMPOUND_CATABOLIC_PROCESS	REACTOME_MITOTIC_M_M_G1_PHASES	0.0125756
KEGG_METABOLISM_OF_XENOBIOTICS_BY_CYTOCHROME_P450	STEROID_METABOLIC_PROCESS	0.02096584
CARBON_CARBON_LYASE_ACTIVITY	INTRAMOLECULAR_OXIDOREDUCTASE_ACTIVITY	0.02355711
RESPONSE_TO_WOUNDING	SA_G1_AND_S_PHASES	0.0513114
KEGG_ALANINE_ASPARTATE_AND_GLUTAMATE_METABOLISM	LIGASE_ACTIVITY	0.0
GENERATION_OF_PRECURSOR_METABOLITES_AND_ENERGY	RESPONSE_TO_WOUNDING	0.0
AMINO_ACID_CATABOLIC_PROCESS	ENERGY_RESERVE_METABOLIC_PROCESS	0.01026432
BIOCARTA_P38MAPK_PATHWAY	SA_G1_AND_S_PHASES	2.811e-05
KEGG_STEROID_HORMONE_BIOSYNTHESIS	OXIDOREDUCTASE_ACTIVITY_ACTING_ON_THE_CH_CH_GROUP_OF_DONORS	4.453e-05
CARBOXYLIC_ACID_METABOLIC_PROCESS	KEGG_ADHERENS_JUNCTION	0.00246592
CARBOHYDRATE_METABOLIC_PROCESS	KEGG_STEROID_HORMONE_BIOSYNTHESIS	0.00551101
CELLULAR_CARBOHYDRATE_METABOLIC_PROCESS	SMALL_GTPASE_BINDING	0.00286231
CYTOSKELETON_ORGANIZATION_AND_BIOGENESIS	MITOCHONDRIAL_MEMBRANE	0.0
CELLULAR_LIPID_METABOLIC_PROCESS	OXIDOREDUCTASE_ACTIVITY_GO_0016616	2.724e-05
ENERGY_DERIVATION_BY_OXIDATION_OF_ORGANIC_COMPOUNDS	KEGG_TRYPTOPHAN_METABOLISM	0.0016435
ENERGY_RESERVE_METABOLIC_PROCESS	KEGG_STARCH_AND_SUCROSE_METABOLISM	0.02629887
BIOCARTA_G2_PATHWAY	CARBON_CARBON_LYASE_ACTIVITY	0.00770429
AMINE_METABOLIC_PROCESS	L_AMINO_ACID_TRANSMEMBRANE_TRANSPORTER_ACTIVITY	0.00056882
FATTY_ACID_OXIDATION	REACTOME_METABOLISM_OF_BILE_ACIDS_AND_BILE_SALTS	0.01173464
KEGG_PPAR_SIGNALING_PATHWAY	OXIDOREDUCTASE_ACTIVITY	0.93149901
KEGG_STEROID_HORMONE_BIOSYNTHESIS	REACTOME_S_PHASE	0.00524581
FATTY_ACID_OXIDATION	KEGG_TYROSINE_METABOLISM	0.00630838
MITOCHONDRION	REACTOME_ACTIVATION_OF_ATR_IN_RESPONSE_TO_REPLICATION_STRESS	0.01133149
KEGG_TERPENOID_BACKBONE_BIOSYNTHESIS	KEGG_VALINE_LEUCINE_AND_ISOLEUCINE_DEGRADATION	0.05671921
HORMONE_RECEPTOR_BINDING	KEGG_STARCH_AND_SUCROSE_METABOLISM	0.01380119
KEGG_VALINE_LEUCINE_AND_ISOLEUCINE_DEGRADATION	REACTOME_CELL_JUNCTION_ORGANIZATION	0.00562896
KEGG_FATTY_ACID_METABOLISM	OXYGEN_BINDING	0.0
NETPATH_ALPHA6_BETA4_INTEGRIN_PATHWAY	REACTOME_INTEGRATION_OF_ENERGY_METABOLISM	0.0
MITOCHONDRIAL_INNER_MEMBRANE	REACTOME_PHASE_1_FUNCTIONALIZATION_OF_COMPOUNDS	0.00561218
KEGG_PPAR_SIGNALING_PATHWAY	OXYGEN_BINDING	0.0
AMINO_ACID_DERIVATIVE_METABOLIC_PROCESS	CARBOXYLIC_ACID_METABOLIC_PROCESS	0.00137437
REACTOME_INTEGRATION_OF_ENERGY_METABOLISM	REACTOME_METABOLISM_OF_CARBOHYDRATES	0.0
CARBON_CARBON_LYASE_ACTIVITY	KEGG_PROPANOATE_METABOLISM	0.00867716
COENZYME_METABOLIC_PROCESS	KEGG_ARGININE_AND_PROLINE_METABOLISM	0.0
CYTOSKELETON	LIPID_METABOLIC_PROCESS	0.0
CELLULAR_CARBOHYDRATE_METABOLIC_PROCESS	ELECTRON_CARRIER_ACTIVITY	0.00021122
ENERGY_DERIVATION_BY_OXIDATION_OF_ORGANIC_COMPOUNDS	IMMUNE_EFFECTOR_PROCESS	0.00102888
HORMONE_RECEPTOR_BINDING	REACTOME_REGULATION_OF_LIPID_METABOLISM_BY_PEROXISOME_PROLIFERATOR_ACTIVATED_RECEPTOR_ALPHA	0.03096577
FATTY_ACID_BETA_OXIDATION	KEGG_PROPANOATE_METABOLISM	0.01041438
MONOOXYGENASE_ACTIVITY	REACTOME_AMINE_COMPOUND_SLC_TRANSPORTERS	0.00145434
KEGG_BETA_ALANINE_METABOLISM	PEROXISOME	0.01043413
AMINE_CATABOLIC_PROCESS	CELL_PROJECTION	0.00474534
CYTOSKELETON_ORGANIZATION_AND_BIOGENESIS	MICROTUBULE_CYTOSKELETON	0.0
OXIDOREDUCTASE_ACTIVITY_GO_0016616	REACTOME_SYNTHESIS_OF_BILE_ACIDS_AND_BILE_SALTS	0.00771697
BIOCARTA_CELLCYCLE_PATHWAY	LYASE_ACTIVITY	0.00629876
AMINO_ACID_CATABOLIC_PROCESS	KEGG_PRIMARY_BILE_ACID_BIOSYNTHESIS	0.00672015
CELLULAR_LIPID_METABOLIC_PROCESS	LIPID_BIOSYNTHETIC_PROCESS	0.0
BIOCARTA_PPARA_PATHWAY	REACTOME_NUCLEAR_RECEPTOR_TRANSCRIPTION_PATHWAY	0.0
CYTOSKELETAL_PART	MICROTUBULE	5.037e-05
CELL_CYCLE_PHASE	NUCLEOCYTOPLASMIC_TRANSPORT	0.0
CELL_CYCLE_GO_0007049	ELECTRON_CARRIER_ACTIVITY	0.00274053
COFACTOR_BINDING	REACTOME_PHASE_II_CONJUGATION	0.0005991
FATTY_ACID_METABOLIC_PROCESS	REACTOME_PHASE_1_FUNCTIONALIZATION_OF_COMPOUNDS	0.0
CENTROSOME	KEGG_PPAR_SIGNALING_PATHWAY	0.001811
FATTY_ACID_OXIDATION	REACTOME_LIPOPROTEIN_METABOLISM	0.0088463
KEGG_CYSTEINE_AND_METHIONINE_METABOLISM	MONOCARBOXYLIC_ACID_METABOLIC_PROCESS	0.01171304
BIOCARTA_G1_PATHWAY	MITOCHONDRIAL_MEMBRANE	0.00037717
KEGG_CELL_CYCLE	PHOSPHOLIPID_BIOSYNTHETIC_PROCESS	0.0118138
CELL_PROJECTION	CENTROSOME	0.00382894
PERIPHERAL_NERVOUS_SYSTEM_DEVELOPMENT	RESPONSE_TO_EXTERNAL_STIMULUS	0.00973246
REACTOME_GLUCONEOGENESIS	REACTOME_STEROID_METABOLISM	0.00400099
ORGANIC_ACID_METABOLIC_PROCESS	REACTOME_GLUCOSE_METABOLISM	0.0
AROMATIC_COMPOUND_METABOLIC_PROCESS	CARBOXY_LYASE_ACTIVITY	0.00093871
BIOCARTA_G2_PATHWAY	KEGG_PEROXISOME	0.00368286
CARBOXYLIC_ACID_METABOLIC_PROCESS	CARBOXYLIC_ACID_TRANSPORT	0.000167
KEGG_LYSINE_DEGRADATION	ORGANIC_ACID_METABOLIC_PROCESS	0.01955446
REACTOME_MITOTIC_M_M_G1_PHASES	STRUCTURAL_CONSTITUENT_OF_CYTOSKELETON	0.01319234
LIPID_CATABOLIC_PROCESS	PEROXISOME	0.00962382
AMINE_METABOLIC_PROCESS	OXIDOREDUCTASE_ACTIVITY_GO_0016705	0.00143722
AMINO_ACID_AND_DERIVATIVE_METABOLIC_PROCESS	OXIDOREDUCTASE_ACTIVITY_ACTING_ON_CH_OH_GROUP_OF_DONORS	0.01314937
CYTOSKELETON	REACTOME_METABOLISM_OF_AMINO_ACIDS	0.0
CELLULAR_CARBOHYDRATE_METABOLIC_PROCESS	MONOCARBOXYLIC_ACID_METABOLIC_PROCESS	0.00144485
CATABOLIC_PROCESS	ENERGY_DERIVATION_BY_OXIDATION_OF_ORGANIC_COMPOUNDS	0.0
CYTOSKELETAL_PART	REACTOME_LOSS_OF_NLP_FROM_MITOTIC_CENTROSOMES	0.0
AMINE_CATABOLIC_PROCESS	MITOTIC_CELL_CYCLE	0.01276506
CELL_CYCLE_GO_0007049	REACTOME_METABOLISM_OF_CARBOHYDRATES	7.116e-05
LIPID_BIOSYNTHETIC_PROCESS	MITOCHONDRIAL_MEMBRANE	7.967e-05
KEGG_DRUG_METABOLISM_OTHER_ENZYMES	TRANSFERASE_ACTIVITY_TRANSFERRING_SULFUR_CONTAINING_GROUPS	0.0038289
LIPID_METABOLIC_PROCESS	REACTOME_MITOCHONDRIAL_FATTY_ACID_BETA_OXIDATION	0.01568605
MITOCHONDRIAL_LUMEN	RESPONSE_TO_WOUNDING	0.0114071
REACTOME_CENTROSOME_MATURATION	REACTOME_CHOLESTEROL_BIOSYNTHESIS	0.00367035
CORUM_C_COMPLEX_SPLICEOSOME	MITOCHONDRIAL_PART	0.01468837
CYTOSKELETAL_PROTEIN_BINDING	KEGG_ASTHMA	0.00574402
BIOCARTA_LEPTIN_PATHWAY	FATTY_ACID_BETA_OXIDATION	0.01105086
BIOCARTA_TGFB_PATHWAY	MICROBODY	0.01028435
FATTY_ACID_METABOLIC_PROCESS	REACTOME_CYTOCHROME_P450_ARRANGED_BY_SUBSTRATE_TYPE	0.0
KEGG_ARGININE_AND_PROLINE_METABOLISM	LIPID_METABOLIC_PROCESS	0.00073421
CELL_CYCLE_PHASE	REACTOME_PEROXISOMAL_LIPID_METABOLISM	0.0028138
AMINE_METABOLIC_PROCESS	KEGG_CHRONIC_MYELOID_LEUKEMIA	0.00690021
ALCOHOL_METABOLIC_PROCESS	KEGG_PYRUVATE_METABOLISM	0.01174676
CELLULAR_LIPID_CATABOLIC_PROCESS	MITOTIC_CELL_CYCLE	0.00832983
CORUM_RIBOSOME,_CYTOPLASMIC	OXIDOREDUCTASE_ACTIVITY_GO_0016616	0.02681264
KEGG_STEROID_HORMONE_BIOSYNTHESIS	REACTOME_METABOLISM_OF_CARBOHYDRATES	0.00944915
KEGG_DRUG_METABOLISM_OTHER_ENZYMES	REACTOME_METABOLISM_OF_LIPIDS_AND_LIPOPROTEINS	0.0857053
KEGG_ADIPOCYTOKINE_SIGNALING_PATHWAY	LIPID_CATABOLIC_PROCESS	0.0
KEGG_ARGININE_AND_PROLINE_METABOLISM	REACTOME_PYRUVATE_METABOLISM_AND_TCA_CYCLE	0.00248937
BIOCARTA_PPARA_PATHWAY	KEGG_METABOLISM_OF_XENOBIOTICS_BY_CYTOCHROME_P450	0.00970773
KEGG_BETA_ALANINE_METABOLISM	OXIDOREDUCTASE_ACTIVITY_ACTING_ON_THE_CH_CH_GROUP_OF_DONORS	0.00894894
MITOCHONDRIAL_INNER_MEMBRANE	STEROID_BIOSYNTHETIC_PROCESS	0.00031036
MICROTUBULE_ORGANIZING_CENTER	REGULATION_OF_PHOSPHORYLATION	0.00428891
GLUCOSE_METABOLIC_PROCESS	REACTOME_TRANSMEMBRANE_TRANSPORT_OF_SMALL_MOLECULES	0.00013189
BIOCARTA_G1_PATHWAY	ISOMERASE_ACTIVITY	0.01503163
KEGG_TRYPTOPHAN_METABOLISM	REACTOME_ACTIVATED_AMPK_STIMULATES_FATTY_ACID_OXIDATION_IN_MUSCLE	0.00781118
KEGG_CHRONIC_MYELOID_LEUKEMIA	ORGANIC_ACID_METABOLIC_PROCESS	0.00055196
CYTOSKELETON	KEGG_PRIMARY_BILE_ACID_BIOSYNTHESIS	0.01600697
KEGG_ARGININE_AND_PROLINE_METABOLISM	KEGG_PEROXISOME	0.00301747
ORGANIC_ACID_TRANSPORT	REACTOME_PYRUVATE_METABOLISM	0.00181669
KEGG_PPAR_SIGNALING_PATHWAY	MICROTUBULE_CYTOSKELETON	0.00506691
REACTOME_PHASE_1_FUNCTIONALIZATION_OF_COMPOUNDS	RESPONSE_TO_EXTERNAL_STIMULUS	0.00024663
GTPASE_BINDING	ORGANELLE_INNER_MEMBRANE	0.00284454
REACTOME_CELL_CYCLE_CHECKPOINTS	REACTOME_NUCLEAR_RECEPTOR_TRANSCRIPTION_PATHWAY	0.09172333
CELL_CYCLE_GO_0007049	MICROTUBULE	0.06184125
KEGG_DRUG_METABOLISM_OTHER_ENZYMES	REACTOME_CHOLESTEROL_BIOSYNTHESIS	0.01212424
CARBOXYLIC_ACID_TRANSMEMBRANE_TRANSPORTER_ACTIVITY	REACTOME_CHOLESTEROL_BIOSYNTHESIS	0.00970403
AMINO_ACID_TRANSMEMBRANE_TRANSPORTER_ACTIVITY	MITOCHONDRION	0.00755182
CYTOSKELETAL_PART	MICROTUBULE_ORGANIZING_CENTER	0.0
CATABOLIC_PROCESS	FATTY_ACID_OXIDATION	0.00945158
COFACTOR_BINDING	KEGG_GLYCOLYSIS_GLUCONEOGENESIS	0.00800164
KEGG_PRIMARY_BILE_ACID_BIOSYNTHESIS	REACTOME_CENTROSOME_MATURATION	0.00665589
CYTOSKELETAL_PROTEIN_BINDING	SA_G1_AND_S_PHASES	0.00280163
REACTOME_CELL_JUNCTION_ORGANIZATION	STEROID_BIOSYNTHETIC_PROCESS	0.00530199
FATTY_ACID_OXIDATION	REACTOME_PEROXISOMAL_LIPID_METABOLISM	0.0146538
BIOCARTA_NUCLEARRS_PATHWAY	NETPATH_ALPHA6_BETA4_INTEGRIN_PATHWAY	0.09071905
CELLULAR_CATABOLIC_PROCESS	LIPID_BIOSYNTHETIC_PROCESS	0.00022694
AMINO_ACID_METABOLIC_PROCESS	REACTOME_GLUCOSE_AND_OTHER_SUGAR_SLC_TRANSPORTERS	0.0028422
ALCOHOL_METABOLIC_PROCESS	REACTOME_PEROXISOMAL_LIPID_METABOLISM	0.01034644
CELL_CYCLE_PROCESS	KEGG_DRUG_METABOLISM_CYTOCHROME_P450	0.00284673
KEGG_ADIPOCYTOKINE_SIGNALING_PATHWAY	PATTERN_BINDING	0.03049904
LIPID_CATABOLIC_PROCESS	REACTOME_PYRUVATE_METABOLISM	0.00890731
KEGG_ADHERENS_JUNCTION	MICROBODY	0.00705388
KEGG_VALINE_LEUCINE_AND_ISOLEUCINE_DEGRADATION	REACTOME_G2_M_TRANSITION	0.01128892
BIOCARTA_LEPTIN_PATHWAY	REACTOME_PHASE_II_CONJUGATION	0.00830878
CARBOHYDRATE_METABOLIC_PROCESS	REACTOME_NA_CL_DEPENDENT_NEUROTRANSMITTER_TRANSPORTERS	0.00054521
KEGG_GLYCOLYSIS_GLUCONEOGENESIS	RESPONSE_TO_WOUNDING	0.00572699
REACTOME_BIOLOGICAL_OXIDATIONS	REACTOME_CHOLESTEROL_BIOSYNTHESIS	0.10321377
FATTY_ACID_OXIDATION	REACTOME_GLUCONEOGENESIS	0.01233227
KEGG_RETINOL_METABOLISM	STEROID_BIOSYNTHETIC_PROCESS	0.01028465
KEGG_PANTOTHENATE_AND_COA_BIOSYNTHESIS	REACTOME_TRANSMEMBRANE_TRANSPORT_OF_SMALL_MOLECULES	0.0
CELL_CYCLE_GO_0007049	REACTOME_CELL_CYCLE_CHECKPOINTS	0.0
KEGG_CELL_CYCLE	LIGASE_ACTIVITY	0.01104647
AROMATIC_COMPOUND_METABOLIC_PROCESS	LIPID_BIOSYNTHETIC_PROCESS	0.00839212
REACTOME_BIOLOGICAL_OXIDATIONS	REACTOME_CELL_CYCLE_MITOTIC	0.00278086
ENERGY_DERIVATION_BY_OXIDATION_OF_ORGANIC_COMPOUNDS	TRANSFERASE_ACTIVITY_TRANSFERRING_ACYL_GROUPS	0.00070136
GENERATION_OF_PRECURSOR_METABOLITES_AND_ENERGY	REACTOME_S_PHASE	0.0
FATTY_ACID_BETA_OXIDATION	KEGG_ARGININE_AND_PROLINE_METABOLISM	0.01312645
LIGASE_ACTIVITY	STEROID_BIOSYNTHETIC_PROCESS	0.00343577
LIPID_METABOLIC_PROCESS	REACTOME_SYNTHESIS_OF_BILE_ACIDS_AND_BILE_SALTS_VIA_7ALPHA_HYDROXYCHOLESTEROL	0.00318581
CELLULAR_CATABOLIC_PROCESS	KEGG_ALANINE_ASPARTATE_AND_GLUTAMATE_METABOLISM	0.01831668
AMINO_ACID_AND_DERIVATIVE_METABOLIC_PROCESS	BIOCARTA_TGFB_PATHWAY	0.01467909
KEGG_FATTY_ACID_METABOLISM	KEGG_STEROID_BIOSYNTHESIS	0.00077676
REACTOME_GLUCOSE_METABOLISM	RESPONSE_TO_WOUNDING	0.01407368
NETPATH_ALPHA6_BETA4_INTEGRIN_PATHWAY	NITROGEN_COMPOUND_METABOLIC_PROCESS	0.00901155
AMINE_CATABOLIC_PROCESS	NITROGEN_COMPOUND_METABOLIC_PROCESS	0.0
AMINO_ACID_TRANSMEMBRANE_TRANSPORTER_ACTIVITY	REACTOME_INTEGRATION_OF_ENERGY_METABOLISM	0.00163854
KEGG_TERPENOID_BACKBONE_BIOSYNTHESIS	MITOCHONDRIAL_LUMEN	0.00131899
ALCOHOL_METABOLIC_PROCESS	PHOSPHOLIPID_BIOSYNTHETIC_PROCESS	0.00398162
BIOCARTA_LEPTIN_PATHWAY	LIPID_TRANSPORT	0.00639228
KEGG_GLYCINE_SERINE_AND_THREONINE_METABOLISM	MONOCARBOXYLIC_ACID_METABOLIC_PROCESS	0.0363172
OXIDOREDUCTASE_ACTIVITY_ACTING_ON_CH_OH_GROUP_OF_DONORS	REACTOME_G2_M_CHECKPOINTS	0.0064073
KEGG_ASTHMA	REACTOME_SYNTHESIS_OF_DNA	0.00715445
CELL_CYCLE_GO_0007049	KEGG_STARCH_AND_SUCROSE_METABOLISM	0.01572956
KEGG_DRUG_METABOLISM_CYTOCHROME_P450	TRANSFERASE_ACTIVITY_TRANSFERRING_ACYL_GROUPS	0.01298572
REACTOME_METABOLISM_OF_LIPIDS_AND_LIPOPROTEINS	SERINE_TYPE_PEPTIDASE_ACTIVITY	0.02999195
ISOMERASE_ACTIVITY	OXIDOREDUCTASE_ACTIVITY_ACTING_ON_THE_CH_CH_GROUP_OF_DONORS	0.0045672
AMINO_ACID_CATABOLIC_PROCESS	REACTOME_GLUCONEOGENESIS	0.00255968
MITOCHONDRIAL_MATRIX	REACTOME_METABOLISM_OF_CARBOHYDRATES	0.0
AMINE_METABOLIC_PROCESS	BIOCARTA_CTCF_PATHWAY	0.00794735
CYTOSKELETAL_PROTEIN_BINDING	KEGG_AUTOIMMUNE_THYROID_DISEASE	0.00298378
KEGG_ADIPOCYTOKINE_SIGNALING_PATHWAY	LIPID_METABOLIC_PROCESS	0.0
LIGASE_ACTIVITY	MICROTUBULE_ORGANIZING_CENTER	0.00338368
KEGG_ADIPOCYTOKINE_SIGNALING_PATHWAY	LYASE_ACTIVITY	0.02576705
KEGG_STEROID_BIOSYNTHESIS	REACTOME_REGULATION_OF_LIPID_METABOLISM_BY_PEROXISOME_PROLIFERATOR_ACTIVATED_RECEPTOR_ALPHA	0.00175666
REACTOME_LOSS_OF_NLP_FROM_MITOTIC_CENTROSOMES	REACTOME_METABOLISM_OF_LIPIDS_AND_LIPOPROTEINS	0.0
REACTOME_ACTIVATED_AMPK_STIMULATES_FATTY_ACID_OXIDATION_IN_MUSCLE	REACTOME_METABOLISM_OF_BILE_ACIDS_AND_BILE_SALTS	0.01831088
KEGG_BETA_ALANINE_METABOLISM	REACTOME_BIOLOGICAL_OXIDATIONS	4.183e-05
GENERATION_OF_PRECURSOR_METABOLITES_AND_ENERGY	SERINE_HYDROLASE_ACTIVITY	0.00747991
KEGG_VALINE_LEUCINE_AND_ISOLEUCINE_DEGRADATION	REACTOME_SYNTHESIS_OF_BILE_ACIDS_AND_BILE_SALTS_VIA_7ALPHA_HYDROXYCHOLESTEROL	0.01036234
FATTY_ACID_BETA_OXIDATION	KEGG_BETA_ALANINE_METABOLISM	0.01822367
KEGG_CELL_CYCLE	RESPONSE_TO_EXTERNAL_STIMULUS	0.0
AMINE_CATABOLIC_PROCESS	REACTOME_S_PHASE	0.01085565
KEGG_AUTOIMMUNE_THYROID_DISEASE	LIGASE_ACTIVITY	0.00280706
AMINO_ACID_CATABOLIC_PROCESS	KEGG_BUTANOATE_METABOLISM	0.0
NITROGEN_COMPOUND_METABOLIC_PROCESS	SERINE_TYPE_PEPTIDASE_ACTIVITY	0.00773957
KEGG_CYSTEINE_AND_METHIONINE_METABOLISM	KEGG_LYSINE_DEGRADATION	0.00872513
KEGG_CELL_CYCLE	REACTOME_TRANSFORMATION_OF_LANOSTEROL_TO_CHOLESTEROL	0.01328533
KEGG_COMPLEMENT_AND_COAGULATION_CASCADES	RESPONSE_TO_ORGANIC_SUBSTANCE	0.02071635
CYTOSKELETON_ORGANIZATION_AND_BIOGENESIS	KEGG_ALANINE_ASPARTATE_AND_GLUTAMATE_METABOLISM	0.01579156
KEGG_BUTANOATE_METABOLISM	OXIDOREDUCTASE_ACTIVITY_ACTING_ON_CH_OH_GROUP_OF_DONORS	0.0052177
ENERGY_RESERVE_METABOLIC_PROCESS	REACTOME_LOSS_OF_NLP_FROM_MITOTIC_CENTROSOMES	0.0011458
HORMONE_RECEPTOR_BINDING	REACTOME_SYNTHESIS_OF_BILE_ACIDS_AND_BILE_SALTS_VIA_7ALPHA_HYDROXYCHOLESTEROL	0.00990086
AMINO_ACID_CATABOLIC_PROCESS	MITOCHONDRIAL_MATRIX	0.00822837
ALCOHOL_METABOLIC_PROCESS	BIOCARTA_TGFB_PATHWAY	0.01108197
AMINO_ACID_AND_DERIVATIVE_METABOLIC_PROCESS	REACTOME_CHYLOMICRON_MEDIATED_LIPID_TRANSPORT	0.01365408
CELLULAR_LIPID_METABOLIC_PROCESS	CELL_CYCLE_GO_0007049	0.0
ELECTRON_CARRIER_ACTIVITY	INTRAMOLECULAR_OXIDOREDUCTASE_ACTIVITY	0.04831531
CORUM_RIBOSOME,_CYTOPLASMIC	CYTOSKELETON_ORGANIZATION_AND_BIOGENESIS	0.00419684
CARBON_CARBON_LYASE_ACTIVITY	REACTOME_POST_TRANSLATIONAL_PROTEIN_MODIFICATION	0.00130552
CATABOLIC_PROCESS	MICROBODY	0.01185276
CELLULAR_CATABOLIC_PROCESS	KEGG_TYROSINE_METABOLISM	0.00012
CELLULAR_CARBOHYDRATE_METABOLIC_PROCESS	MITOCHONDRIAL_LUMEN	0.00011069
CARBOHYDRATE_METABOLIC_PROCESS	REACTOME_NUCLEAR_RECEPTOR_TRANSCRIPTION_PATHWAY	0.02779635
REACTOME_METABOLISM_OF_LIPIDS_AND_LIPOPROTEINS	REACTOME_STEROID_HORMONES	0.0005921
KEGG_VALINE_LEUCINE_AND_ISOLEUCINE_DEGRADATION	LYASE_ACTIVITY	0.03468673
REACTOME_MITOCHONDRIAL_FATTY_ACID_BETA_OXIDATION	REACTOME_REGULATION_OF_LIPID_METABOLISM_BY_PEROXISOME_PROLIFERATOR_ACTIVATED_RECEPTOR_ALPHA	0.00730657
KEGG_CELL_CYCLE	REACTOME_PYRUVATE_METABOLISM_AND_TCA_CYCLE	0.01348293
KEGG_BETA_ALANINE_METABOLISM	MITOCHONDRIAL_MATRIX	0.00565973
KEGG_CELL_CYCLE	MITOCHONDRION	0.0
KEGG_GLYCOLYSIS_GLUCONEOGENESIS	OXIDOREDUCTASE_ACTIVITY_GO_0016616	0.00664622
REACTOME_CELL_CYCLE_CHECKPOINTS	REACTOME_CENTROSOME_MATURATION	0.0
ORGANELLE_INNER_MEMBRANE	RESPONSE_TO_ORGANIC_SUBSTANCE	0.0
CARBOXY_LYASE_ACTIVITY	RESPONSE_TO_ORGANIC_SUBSTANCE	0.01008887
OXIDOREDUCTASE_ACTIVITY_ACTING_ON_CH_OH_GROUP_OF_DONORS	REACTOME_GLUCONEOGENESIS	0.10212697
CARBOHYDRATE_BIOSYNTHETIC_PROCESS	KEGG_CYSTEINE_AND_METHIONINE_METABOLISM	0.0100127
HORMONE_RECEPTOR_BINDING	REACTOME_SYNTHESIS_OF_BILE_ACIDS_AND_BILE_SALTS	0.00999081
CARBOXY_LYASE_ACTIVITY	REACTOME_GLUCOSE_REGULATION_OF_INSULIN_SECRETION	0.00140166
STEROID_BIOSYNTHETIC_PROCESS	STEROID_METABOLIC_PROCESS	0.00018121
LIPID_BIOSYNTHETIC_PROCESS	MITOCHONDRIAL_PART	9.784e-05
FATTY_ACID_BETA_OXIDATION	REACTOME_PYRUVATE_METABOLISM	0.01152965
REACTOME_GLUCOSE_AND_OTHER_SUGAR_SLC_TRANSPORTERS	REACTOME_PEROXISOMAL_LIPID_METABOLISM	0.00792155
CARBOXY_LYASE_ACTIVITY	GLUCOSE_METABOLIC_PROCESS	0.01409365
KEGG_DRUG_METABOLISM_CYTOCHROME_P450	REACTOME_GLUCONEOGENESIS	0.00696471
KEGG_VALINE_LEUCINE_AND_ISOLEUCINE_DEGRADATION	LIPID_TRANSPORT	0.010921
CELL_CYCLE_PROCESS	STEROID_METABOLIC_PROCESS	0.01215394
BIOCARTA_PPARA_PATHWAY	GTPASE_BINDING	0.00063256
FATTY_ACID_METABOLIC_PROCESS	GENERATION_OF_PRECURSOR_METABOLITES_AND_ENERGY	0.00029444
KEGG_ADIPOCYTOKINE_SIGNALING_PATHWAY	REACTOME_GLUCOSE_METABOLISM	0.06700344
CELLULAR_LIPID_METABOLIC_PROCESS	KEGG_PEROXISOME	0.0
MITOCHONDRIAL_ENVELOPE	REACTOME_METABOLISM_OF_AMINO_ACIDS	0.00441475
KEGG_ONE_CARBON_POOL_BY_FOLATE	REACTOME_PHASE_1_FUNCTIONALIZATION_OF_COMPOUNDS	0.00497898
CELLULAR_LIPID_METABOLIC_PROCESS	COFACTOR_BINDING	0.00739656
FATTY_ACID_OXIDATION	KEGG_METABOLISM_OF_XENOBIOTICS_BY_CYTOCHROME_P450	0.00894945
KEGG_BETA_ALANINE_METABOLISM	REACTOME_AMINE_COMPOUND_SLC_TRANSPORTERS	0.00182041
BIOCARTA_P38MAPK_PATHWAY	KEGG_GLYCOLYSIS_GLUCONEOGENESIS	0.0005076
FATTY_ACID_OXIDATION	IMMUNE_EFFECTOR_PROCESS	0.0116462
CORUM_C_COMPLEX_SPLICEOSOME	REACTOME_CELL_CYCLE_CHECKPOINTS	0.01018929
CARBOHYDRATE_METABOLIC_PROCESS	KEGG_ALANINE_ASPARTATE_AND_GLUTAMATE_METABOLISM	0.00038788
AMINE_METABOLIC_PROCESS	KEGG_STEROID_HORMONE_BIOSYNTHESIS	0.03260523
KEGG_PRIMARY_BILE_ACID_BIOSYNTHESIS	MITOCHONDRIAL_MATRIX	0.00784435
KEGG_FATTY_ACID_METABOLISM	MONOOXYGENASE_ACTIVITY	0.01102114
MITOCHONDRIAL_MATRIX	REACTOME_CELL_CYCLE_CHECKPOINTS	0.00847958
LYASE_ACTIVITY	STEROID_BIOSYNTHETIC_PROCESS	0.0033962
NUCLEOCYTOPLASMIC_TRANSPORT	REACTOME_PYRUVATE_METABOLISM_AND_TCA_CYCLE	0.00673162
MITOCHONDRIAL_ENVELOPE	REACTOME_METABOLISM_OF_CARBOHYDRATES	0.01297138
LIPID_METABOLIC_PROCESS	REACTOME_TRANSFORMATION_OF_LANOSTEROL_TO_CHOLESTEROL	0.02101866
KEGG_FATTY_ACID_METABOLISM	MITOCHONDRIAL_LUMEN	0.00092823
GLUTATHIONE_TRANSFERASE_ACTIVITY	PERIPHERAL_NERVOUS_SYSTEM_DEVELOPMENT	0.0845388
MITOCHONDRIAL_MATRIX	REACTOME_GLUCOSE_REGULATION_OF_INSULIN_SECRETION	0.0
CARBOXYLIC_ACID_TRANSMEMBRANE_TRANSPORTER_ACTIVITY	ENERGY_DERIVATION_BY_OXIDATION_OF_ORGANIC_COMPOUNDS	0.00745582
MITOCHONDRIAL_PART	REACTOME_NUCLEAR_RECEPTOR_TRANSCRIPTION_PATHWAY	0.0
CYTOSKELETAL_PROTEIN_BINDING	RESPONSE_TO_EXTERNAL_STIMULUS	0.0
GTPASE_BINDING	MICROTUBULE	0.00374229
GLUTATHIONE_TRANSFERASE_ACTIVITY	KEGG_FATTY_ACID_METABOLISM	0.01358725
ACTIN_FILAMENT_ORGANIZATION	REACTOME_CYTOCHROME_P450_ARRANGED_BY_SUBSTRATE_TYPE	0.00048058
AMINE_METABOLIC_PROCESS	RESPONSE_TO_ORGANIC_SUBSTANCE	0.0
BIOCARTA_LEPTIN_PATHWAY	REACTOME_METABOLISM_OF_CARBOHYDRATES	0.00119657
KEGG_GLYCINE_SERINE_AND_THREONINE_METABOLISM	REACTOME_MITOCHONDRIAL_FATTY_ACID_BETA_OXIDATION	0.00812531
CELLULAR_LIPID_CATABOLIC_PROCESS	REACTOME_STEROID_METABOLISM	0.00508783
KEGG_STARCH_AND_SUCROSE_METABOLISM	NUCLEAR_TRANSPORT	0.00011337
BIOCARTA_ACTINY_PATHWAY	REACTOME_GLUCOSE_METABOLISM	0.00455052
AMINO_ACID_TRANSMEMBRANE_TRANSPORTER_ACTIVITY	RESPONSE_TO_EXTERNAL_STIMULUS	0.0032368
OXIDOREDUCTASE_ACTIVITY	REACTOME_TRANSMEMBRANE_TRANSPORT_OF_SMALL_MOLECULES	1.126e-05
KEGG_CHRONIC_MYELOID_LEUKEMIA	MITOCHONDRIAL_ENVELOPE	0.0
KEGG_PEROXISOME	OXYGEN_BINDING	0.00024152
AMINE_METABOLIC_PROCESS	INFLAMMATORY_RESPONSE	0.00134188
KEGG_METABOLISM_OF_XENOBIOTICS_BY_CYTOCHROME_P450	REACTOME_NUCLEAR_RECEPTOR_TRANSCRIPTION_PATHWAY	0.0305849
KEGG_FATTY_ACID_METABOLISM	OXIDOREDUCTASE_ACTIVITY_ACTING_ON_THE_CH_CH_GROUP_OF_DONORS	0.11513381
BIOCARTA_TGFB_PATHWAY	HORMONE_RECEPTOR_BINDING	0.00069009
KEGG_PPAR_SIGNALING_PATHWAY	KEGG_PYRUVATE_METABOLISM	0.03745338
LYASE_ACTIVITY	REACTOME_METABOLISM_OF_AMINO_ACIDS	0.40980244
BIOCARTA_TGFB_PATHWAY	KEGG_PRIMARY_BILE_ACID_BIOSYNTHESIS	0.01402534
REACTOME_CENTROSOME_MATURATION	REACTOME_MITOTIC_M_M_G1_PHASES	0.0
MITOCHONDRIAL_ENVELOPE	REACTOME_PHASE_II_CONJUGATION	0.01431989
AMINO_ACID_TRANSMEMBRANE_TRANSPORTER_ACTIVITY	MITOCHONDRIAL_INNER_MEMBRANE	0.00637962
MITOCHONDRION	OXIDOREDUCTASE_ACTIVITY_ACTING_ON_CH_OH_GROUP_OF_DONORS	3.003e-05
AMINE_METABOLIC_PROCESS	AMINO_ACID_TRANSMEMBRANE_TRANSPORTER_ACTIVITY	0.0
LYASE_ACTIVITY	REACTOME_CHYLOMICRON_MEDIATED_LIPID_TRANSPORT	0.00860481
CELLULAR_CARBOHYDRATE_METABOLIC_PROCESS	PHOSPHOLIPID_BIOSYNTHETIC_PROCESS	0.00226186
ALCOHOL_METABOLIC_PROCESS	CELLULAR_CARBOHYDRATE_METABOLIC_PROCESS	0.00115554
KEGG_CITRATE_CYCLE_TCA_CYCLE	OXIDOREDUCTASE_ACTIVITY_ACTING_ON_THE_CH_CH_GROUP_OF_DONORS	0.00127244
MICROTUBULE_CYTOSKELETON	PHOSPHOLIPID_BIOSYNTHETIC_PROCESS	0.01180379
INTRAMOLECULAR_OXIDOREDUCTASE_ACTIVITY	REACTOME_LIPOPROTEIN_METABOLISM	0.14740018
REACTOME_GLUCOSE_AND_OTHER_SUGAR_SLC_TRANSPORTERS	SERINE_HYDROLASE_ACTIVITY	0.00392984
CARBOHYDRATE_METABOLIC_PROCESS	KEGG_PEROXISOME	0.00256284
BIOCARTA_PPARA_PATHWAY	NITROGEN_COMPOUND_CATABOLIC_PROCESS	0.00313591
AMINO_ACID_TRANSMEMBRANE_TRANSPORTER_ACTIVITY	REACTOME_GLUCOSE_METABOLISM	0.00451921
KEGG_STEROID_BIOSYNTHESIS	STEROID_METABOLIC_PROCESS	0.03799983
CELLULAR_LIPID_METABOLIC_PROCESS	REACTOME_MITOTIC_M_M_G1_PHASES	0.00115627
NUCLEAR_HORMONE_RECEPTOR_BINDING	REACTOME_SYNTHESIS_OF_BILE_ACIDS_AND_BILE_SALTS	0.00877303
STEROID_METABOLIC_PROCESS	TRANSFERASE_ACTIVITY_TRANSFERRING_SULFUR_CONTAINING_GROUPS	0.03265535
AMINO_ACID_CATABOLIC_PROCESS	RESPONSE_TO_ORGANIC_SUBSTANCE	0.00036912
GLUCOSE_METABOLIC_PROCESS	MITOCHONDRIAL_ENVELOPE	0.0015024
OXIDOREDUCTASE_ACTIVITY_ACTING_ON_THE_CH_CH_GROUP_OF_DONORS	REACTOME_GLUCOSE_METABOLISM	0.01186167
REACTOME_METABOLISM_OF_CARBOHYDRATES	REACTOME_PHASE_1_FUNCTIONALIZATION_OF_COMPOUNDS	0.00261991
AMINO_ACID_CATABOLIC_PROCESS	MONOCARBOXYLIC_ACID_METABOLIC_PROCESS	0.00456833
OXIDOREDUCTASE_ACTIVITY	STRUCTURAL_CONSTITUENT_OF_CYTOSKELETON	0.00432918
REACTOME_METABOLISM_OF_AMINO_ACIDS	REACTOME_PYRUVATE_METABOLISM_AND_TCA_CYCLE	0.0017528
BIOCARTA_TGFB_PATHWAY	KEGG_PPAR_SIGNALING_PATHWAY	0.16890112
BIOCARTA_LEPTIN_PATHWAY	KEGG_RETINOL_METABOLISM	0.00984586
AMINE_TRANSPORT	TRANSFERASE_ACTIVITY_TRANSFERRING_ACYL_GROUPS	0.00500788
BIOCARTA_LEPTIN_PATHWAY	GENERATION_OF_PRECURSOR_METABOLITES_AND_ENERGY	0.0
KEGG_CHRONIC_MYELOID_LEUKEMIA	MITOCHONDRION	0.0
AMINO_ACID_CATABOLIC_PROCESS	ELECTRON_CARRIER_ACTIVITY	0.00846486
AMINE_CATABOLIC_PROCESS	ORGANIC_ACID_TRANSPORT	0.01181677
BIOCARTA_PPARA_PATHWAY	KEGG_STEROID_BIOSYNTHESIS	0.00570633
CELLULAR_CATABOLIC_PROCESS	REACTOME_CELL_CYCLE_MITOTIC	0.0
CELL_CYCLE_PHASE	ENERGY_DERIVATION_BY_OXIDATION_OF_ORGANIC_COMPOUNDS	0.00245735
CYTOSKELETAL_PROTEIN_BINDING	KEGG_DRUG_METABOLISM_OTHER_ENZYMES	0.00540253
REACTOME_CYTOCHROME_P450_ARRANGED_BY_SUBSTRATE_TYPE	REACTOME_LIPOPROTEIN_METABOLISM	0.0
FATTY_ACID_BETA_OXIDATION	REACTOME_PHASE_II_CONJUGATION	0.01099856
AMINE_CATABOLIC_PROCESS	KEGG_BIOSYNTHESIS_OF_UNSATURATED_FATTY_ACIDS	0.00716291
OXIDOREDUCTASE_ACTIVITY_GO_0016616	REACTOME_ACTIVATION_OF_ATR_IN_RESPONSE_TO_REPLICATION_STRESS	0.00494247
AMINO_ACID_METABOLIC_PROCESS	REACTOME_SYNTHESIS_OF_DNA	0.00397204
ENERGY_RESERVE_METABOLIC_PROCESS	KEGG_TYROSINE_METABOLISM	0.01167847
KEGG_STEROID_BIOSYNTHESIS	REACTOME_SYNTHESIS_OF_BILE_ACIDS_AND_BILE_SALTS_VIA_7ALPHA_HYDROXYCHOLESTEROL	0.006912
BIOCARTA_LEPTIN_PATHWAY	ENERGY_DERIVATION_BY_OXIDATION_OF_ORGANIC_COMPOUNDS	0.0
ORGANIC_ACID_METABOLIC_PROCESS	STRUCTURAL_CONSTITUENT_OF_CYTOSKELETON	0.0297847
CELL_CYCLE_GO_0007049	REACTOME_GLUCOSE_AND_OTHER_SUGAR_SLC_TRANSPORTERS	0.02085719
FATTY_ACID_BETA_OXIDATION	NUCLEAR_HORMONE_RECEPTOR_BINDING	0.01550007
BIOCARTA_LEPTIN_PATHWAY	CARBOXYLIC_ACID_METABOLIC_PROCESS	0.00799811
INTRAMOLECULAR_OXIDOREDUCTASE_ACTIVITY	REACTOME_METABOLISM_OF_AMINO_ACIDS	0.0229807
BIOCARTA_HSP27_PATHWAY	NUCLEAR_TRANSPORT	0.0
COFACTOR_METABOLIC_PROCESS	HORMONE_RECEPTOR_BINDING	0.00941828
FATTY_ACID_OXIDATION	ISOMERASE_ACTIVITY	0.00762185
KEGG_PYRUVATE_METABOLISM	KEGG_STEROID_HORMONE_BIOSYNTHESIS	0.01021639
CYTOSKELETON	REACTOME_G2_M_TRANSITION	0.0
KEGG_PYRUVATE_METABOLISM	REACTOME_S_PHASE	0.03962702
CYTOSKELETAL_PROTEIN_BINDING	NUCLEOCYTOPLASMIC_TRANSPORT	0.0
NITROGEN_COMPOUND_METABOLIC_PROCESS	REACTOME_S_PHASE	0.0
KEGG_FATTY_ACID_METABOLISM	REACTOME_CENTROSOME_MATURATION	0.00052357
KEGG_CELL_CYCLE	KEGG_CHRONIC_MYELOID_LEUKEMIA	0.0
HORMONE_RECEPTOR_BINDING	KEGG_METABOLISM_OF_XENOBIOTICS_BY_CYTOCHROME_P450	0.00819529
KEGG_PANTOTHENATE_AND_COA_BIOSYNTHESIS	MITOTIC_CELL_CYCLE	0.00754879
FATTY_ACID_OXIDATION	REACTOME_PYRUVATE_METABOLISM	0.01207016
KEGG_METABOLISM_OF_XENOBIOTICS_BY_CYTOCHROME_P450	LIPID_METABOLIC_PROCESS	0.0
CYTOSKELETAL_PART	FATTY_ACID_METABOLIC_PROCESS	0.0027061
IMMUNE_EFFECTOR_PROCESS	REACTOME_METABOLISM_OF_CARBOHYDRATES	0.01300041
COFACTOR_BINDING	KEGG_PYRUVATE_METABOLISM	0.01215769
LIPID_CATABOLIC_PROCESS	REACTOME_SYNTHESIS_OF_BILE_ACIDS_AND_BILE_SALTS	0.00312872
KEGG_LYSINE_DEGRADATION	MICROTUBULE_CYTOSKELETON	0.01002239
CORUM_RIBOSOME,_CYTOPLASMIC	NUCLEOCYTOPLASMIC_TRANSPORT	0.00062036
ELECTRON_CARRIER_ACTIVITY	REACTOME_MITOCHONDRIAL_FATTY_ACID_BETA_OXIDATION	0.02349621
CELLULAR_LIPID_METABOLIC_PROCESS	REACTOME_LIPOPROTEIN_METABOLISM	0.00557401
CELL_PROJECTION	OXIDOREDUCTASE_ACTIVITY_ACTING_ON_CH_OH_GROUP_OF_DONORS	0.02928174
BIOCARTA_HSP27_PATHWAY	REACTOME_METABOLISM_OF_LIPIDS_AND_LIPOPROTEINS	0.00180225
KEGG_ADIPOCYTOKINE_SIGNALING_PATHWAY	OXIDOREDUCTASE_ACTIVITY_ACTING_ON_CH_OH_GROUP_OF_DONORS	0.00398364
KEGG_TRYPTOPHAN_METABOLISM	REACTOME_STEROID_METABOLISM	0.00375342
KEGG_LYSINE_DEGRADATION	REACTOME_METABOLISM_OF_AMINO_ACIDS	0.00684286
CELLULAR_CARBOHYDRATE_METABOLIC_PROCESS	RESPONSE_TO_WOUNDING	0.00881192
PEROXISOME	REACTOME_PYRUVATE_METABOLISM	0.01269364
ENERGY_RESERVE_METABOLIC_PROCESS	REACTOME_CELL_JUNCTION_ORGANIZATION	0.00364112
CYTOSKELETON	KEGG_AUTOIMMUNE_THYROID_DISEASE	0.00097601
KEGG_PANTOTHENATE_AND_COA_BIOSYNTHESIS	OXIDOREDUCTASE_ACTIVITY_ACTING_ON_CH_OH_GROUP_OF_DONORS	0.01437582
CATABOLIC_PROCESS	MITOCHONDRIAL_INNER_MEMBRANE	0.0
L_AMINO_ACID_TRANSMEMBRANE_TRANSPORTER_ACTIVITY	ORGANIC_ACID_TRANSPORT	0.00032884
NUCLEAR_HORMONE_RECEPTOR_BINDING	REACTOME_PEROXISOMAL_LIPID_METABOLISM	0.0076685
NUCLEAR_HORMONE_RECEPTOR_BINDING	REACTOME_PHASE_1_FUNCTIONALIZATION_OF_COMPOUNDS	0.00059966
MITOCHONDRIAL_MATRIX	REACTOME_SYNTHESIS_OF_BILE_ACIDS_AND_BILE_SALTS	0.01036064
ENERGY_DERIVATION_BY_OXIDATION_OF_ORGANIC_COMPOUNDS	KEGG_ADIPOCYTOKINE_SIGNALING_PATHWAY	0.0
KEGG_FATTY_ACID_METABOLISM	KEGG_METABOLISM_OF_XENOBIOTICS_BY_CYTOCHROME_P450	0.03915948
ENERGY_DERIVATION_BY_OXIDATION_OF_ORGANIC_COMPOUNDS	REACTOME_NA_CL_DEPENDENT_NEUROTRANSMITTER_TRANSPORTERS	0.00517241
REACTOME_GLUCONEOGENESIS	REACTOME_GLUCOSE_REGULATION_OF_INSULIN_SECRETION	0.0
REACTOME_CHOLESTEROL_BIOSYNTHESIS	SERINE_TYPE_PEPTIDASE_ACTIVITY	0.0294314
BIOCARTA_CELLCYCLE_PATHWAY	MITOTIC_CELL_CYCLE	0.0
AMINO_ACID_CATABOLIC_PROCESS	KEGG_ARGININE_AND_PROLINE_METABOLISM	0.00886637
REACTOME_CELL_CYCLE_MITOTIC	REACTOME_SYNTHESIS_OF_DNA	0.0
LIPID_METABOLIC_PROCESS	ORGANELLE_INNER_MEMBRANE	0.0
REACTOME_SLC_MEDIATED_TRANSMEMBRANE_TRANSPORT	REACTOME_TRANSMEMBRANE_TRANSPORT_OF_SMALL_MOLECULES	0.00374494
CARBOXYLIC_ACID_TRANSPORT	REGULATION_OF_PHOSPHORYLATION	0.01891511
BIOCARTA_HSP27_PATHWAY	MITOCHONDRIAL_LUMEN	0.0001003
CYTOSKELETAL_PROTEIN_BINDING	FATTY_ACID_BETA_OXIDATION	0.02809597
CELLULAR_LIPID_CATABOLIC_PROCESS	KEGG_STARCH_AND_SUCROSE_METABOLISM	0.00961057
COENZYME_METABOLIC_PROCESS	REACTOME_GLUCOSE_METABOLISM	0.00027564
KEGG_BETA_ALANINE_METABOLISM	KEGG_PYRUVATE_METABOLISM	0.01230473
CYTOSKELETAL_PART	MICROBODY	0.01370472
AMINO_ACID_DERIVATIVE_METABOLIC_PROCESS	REACTOME_CENTROSOME_MATURATION	0.01052982
REACTOME_BIOLOGICAL_OXIDATIONS	REACTOME_GLUCOSE_AND_OTHER_SUGAR_SLC_TRANSPORTERS	0.00049808
GENERATION_OF_PRECURSOR_METABOLITES_AND_ENERGY	MITOCHONDRIAL_INNER_MEMBRANE	0.0
KEGG_FATTY_ACID_METABOLISM	KEGG_LYSINE_DEGRADATION	0.027965
BIOCARTA_LEPTIN_PATHWAY	KEGG_PRIMARY_BILE_ACID_BIOSYNTHESIS	0.00832658
CELL_CYCLE_PHASE	ENERGY_RESERVE_METABOLIC_PROCESS	0.00571729
KEGG_TRYPTOPHAN_METABOLISM	RESPONSE_TO_EXTERNAL_STIMULUS	0.00447982
BIOCARTA_TGFB_PATHWAY	RESPONSE_TO_EXTERNAL_STIMULUS	0.0
NITROGEN_COMPOUND_CATABOLIC_PROCESS	REACTOME_CELL_CYCLE_CHECKPOINTS	0.00867252
AMINO_ACID_CATABOLIC_PROCESS	KEGG_PROPANOATE_METABOLISM	0.00211547
KEGG_LYSINE_DEGRADATION	REACTOME_LIPOPROTEIN_METABOLISM	0.01032787
OXIDOREDUCTASE_ACTIVITY	REACTOME_ACTIVATION_OF_THE_PRE_REPLICATIVE_COMPLEX	0.00566799
MICROTUBULE_CYTOSKELETON	REACTOME_ACTIVATED_AMPK_STIMULATES_FATTY_ACID_OXIDATION_IN_MUSCLE	0.00802908
KEGG_ADIPOCYTOKINE_SIGNALING_PATHWAY	KEGG_BIOSYNTHESIS_OF_UNSATURATED_FATTY_ACIDS	0.01644312
BIOCARTA_CTCF_PATHWAY	BIOCARTA_MCM_PATHWAY	0.00587996
AMINE_TRANSMEMBRANE_TRANSPORTER_ACTIVITY	MITOCHONDRIAL_INNER_MEMBRANE	0.00877877
INFLAMMATORY_RESPONSE	REACTOME_PYRUVATE_METABOLISM_AND_TCA_CYCLE	0.02568198
GLUTATHIONE_TRANSFERASE_ACTIVITY	KEGG_METABOLISM_OF_XENOBIOTICS_BY_CYTOCHROME_P450	0.5183667
NUCLEAR_HORMONE_RECEPTOR_BINDING	NUCLEOCYTOPLASMIC_TRANSPORT	0.00855438
REACTOME_CHAPERONIN_MEDIATED_PROTEIN_FOLDING	REACTOME_G2_M_TRANSITION	0.10615541
KEGG_ONE_CARBON_POOL_BY_FOLATE	REACTOME_STEROID_METABOLISM	0.03374407
FATTY_ACID_BETA_OXIDATION	KEGG_STARCH_AND_SUCROSE_METABOLISM	0.01112074
INFLAMMATORY_RESPONSE	KEGG_ALANINE_ASPARTATE_AND_GLUTAMATE_METABOLISM	0.0
MITOCHONDRIAL_MATRIX	SA_G1_AND_S_PHASES	0.0090224
ALCOHOL_METABOLIC_PROCESS	CELL_CYCLE_PROCESS	0.00070885
CELL_CYCLE_GO_0007049	ISOMERASE_ACTIVITY	0.01008046
LIGASE_ACTIVITY	LIPID_CATABOLIC_PROCESS	0.00031368
GLUCOSE_METABOLIC_PROCESS	REACTOME_CELL_CYCLE_MITOTIC	0.00780824
LIPID_CATABOLIC_PROCESS	MITOCHONDRIAL_LUMEN	0.00233245
KEGG_PROPANOATE_METABOLISM	KEGG_VALINE_LEUCINE_AND_ISOLEUCINE_DEGRADATION	0.00020378
CELL_CYCLE_PROCESS	REACTOME_CHAPERONIN_MEDIATED_PROTEIN_FOLDING	0.00950261
REACTOME_STEROID_METABOLISM	RESPONSE_TO_ORGANIC_SUBSTANCE	0.00533523
CELLULAR_LIPID_METABOLIC_PROCESS	INTRAMOLECULAR_OXIDOREDUCTASE_ACTIVITY	0.00017668
CELLULAR_CATABOLIC_PROCESS	TRANSFERASE_ACTIVITY_TRANSFERRING_ACYL_GROUPS	0.0
CORUM_C_COMPLEX_SPLICEOSOME	REACTOME_S_PHASE	0.05721801
KEGG_ADIPOCYTOKINE_SIGNALING_PATHWAY	PERIPHERAL_NERVOUS_SYSTEM_DEVELOPMENT	0.01208636
KEGG_ASTHMA	REACTOME_NUCLEOTIDE_LIKE_PURINERGIC_RECEPTORS	0.00372482
COENZYME_METABOLIC_PROCESS	NITROGEN_COMPOUND_CATABOLIC_PROCESS	0.0
CYTOSKELETON	REACTOME_SYNTHESIS_OF_BILE_ACIDS_AND_BILE_SALTS_VIA_7ALPHA_HYDROXYCHOLESTEROL	0.01167902
CARBOHYDRATE_BIOSYNTHETIC_PROCESS	FATTY_ACID_METABOLIC_PROCESS	0.0099219
MITOCHONDRIAL_MEMBRANE	ORGANIC_ACID_TRANSMEMBRANE_TRANSPORTER_ACTIVITY	0.0103107
MICROTUBULE_ORGANIZING_CENTER	REACTOME_METABOLISM_OF_LIPIDS_AND_LIPOPROTEINS	0.09342911
ORGANIC_ACID_TRANSPORT	REACTOME_AMINE_COMPOUND_SLC_TRANSPORTERS	0.0
CELL_CYCLE_PHASE	REACTOME_GLUCOSE_REGULATION_OF_INSULIN_SECRETION	0.01468707
PERIPHERAL_NERVOUS_SYSTEM_DEVELOPMENT	REACTOME_ELECTRON_TRANSPORT_CHAIN	0.03111832
AMINO_ACID_DERIVATIVE_METABOLIC_PROCESS	NUCLEOCYTOPLASMIC_TRANSPORT	0.00263456
KEGG_PEROXISOME	REACTOME_GLUCOSE_REGULATION_OF_INSULIN_SECRETION	0.00171574
COFACTOR_METABOLIC_PROCESS	REACTOME_CYTOCHROME_P450_ARRANGED_BY_SUBSTRATE_TYPE	0.00264335
NUCLEAR_TRANSPORT	SERINE_HYDROLASE_ACTIVITY	0.07589079
KEGG_ASTHMA	ORGANIC_ACID_METABOLIC_PROCESS	0.00191587
KEGG_ASTHMA	NITROGEN_COMPOUND_CATABOLIC_PROCESS	0.0006052
ELECTRON_CARRIER_ACTIVITY	SMALL_GTPASE_BINDING	0.00461609
BIOCARTA_LEPTIN_PATHWAY	REACTOME_GLUCOSE_REGULATION_OF_INSULIN_SECRETION	0.00677606
ALCOHOL_METABOLIC_PROCESS	KEGG_CHRONIC_MYELOID_LEUKEMIA	0.0
GENERATION_OF_PRECURSOR_METABOLITES_AND_ENERGY	REACTOME_PYRUVATE_METABOLISM_AND_TCA_CYCLE	0.0
AMINE_METABOLIC_PROCESS	REACTOME_TRANSMEMBRANE_TRANSPORT_OF_SMALL_MOLECULES	0.0
OXIDOREDUCTASE_ACTIVITY_ACTING_ON_CH_OH_GROUP_OF_DONORS	TRANSFERASE_ACTIVITY_TRANSFERRING_ACYL_GROUPS	0.0
AROMATIC_COMPOUND_METABOLIC_PROCESS	CARBOXYLIC_ACID_METABOLIC_PROCESS	0.00536766
IMMUNE_EFFECTOR_PROCESS	KEGG_COMPLEMENT_AND_COAGULATION_CASCADES	0.00098445
AMINE_METABOLIC_PROCESS	REACTOME_CYTOCHROME_P450_ARRANGED_BY_SUBSTRATE_TYPE	0.0144779
AMINO_ACID_AND_DERIVATIVE_METABOLIC_PROCESS	KEGG_BUTANOATE_METABOLISM	0.0
COENZYME_METABOLIC_PROCESS	REACTOME_CELL_CYCLE_CHECKPOINTS	0.00453847
KEGG_PYRUVATE_METABOLISM	ORGANIC_ACID_TRANSMEMBRANE_TRANSPORTER_ACTIVITY	0.02182079
CELLULAR_LIPID_CATABOLIC_PROCESS	REACTOME_INTEGRATION_OF_ENERGY_METABOLISM	0.00034346
LYASE_ACTIVITY	OXYGEN_BINDING	0.00047522
AMINE_TRANSPORT	L_AMINO_ACID_TRANSMEMBRANE_TRANSPORTER_ACTIVITY	0.00054278
REACTOME_INTEGRATION_OF_ENERGY_METABOLISM	SMALL_GTPASE_BINDING	0.00497242
KEGG_PANTOTHENATE_AND_COA_BIOSYNTHESIS	REACTOME_PYRUVATE_METABOLISM	0.01231298
KEGG_ONE_CARBON_POOL_BY_FOLATE	PEROXISOME	0.01181488
OXIDOREDUCTASE_ACTIVITY_GO_0016705	PEROXISOME	0.01164868
NITROGEN_COMPOUND_CATABOLIC_PROCESS	OXIDOREDUCTASE_ACTIVITY_GO_0016705	0.00348943
NITROGEN_COMPOUND_CATABOLIC_PROCESS	OXIDOREDUCTASE_ACTIVITY_ACTING_ON_CH_OH_GROUP_OF_DONORS	0.00422152
BIOCARTA_G2_PATHWAY	PHOSPHOLIPID_BIOSYNTHETIC_PROCESS	0.00862307
AMINO_ACID_TRANSMEMBRANE_TRANSPORTER_ACTIVITY	REACTOME_NA_CL_DEPENDENT_NEUROTRANSMITTER_TRANSPORTERS	0.0
AMINO_ACID_METABOLIC_PROCESS	REACTOME_NUCLEAR_RECEPTOR_TRANSCRIPTION_PATHWAY	0.0002384
KEGG_COMPLEMENT_AND_COAGULATION_CASCADES	MITOCHONDRIAL_MEMBRANE	0.00407681
MONOCARBOXYLIC_ACID_METABOLIC_PROCESS	STRUCTURAL_CONSTITUENT_OF_CYTOSKELETON	0.02542065
KEGG_DRUG_METABOLISM_OTHER_ENZYMES	REACTOME_METABOLISM_OF_BILE_ACIDS_AND_BILE_SALTS	0.00924891
NITROGEN_COMPOUND_METABOLIC_PROCESS	REACTOME_MITOTIC_PROMETAPHASE	0.00550313
MITOTIC_CELL_CYCLE	NITROGEN_COMPOUND_CATABOLIC_PROCESS	0.00763566
BIOCARTA_NUCLEARRS_PATHWAY	REACTOME_PEROXISOMAL_LIPID_METABOLISM	0.01075296
LIPID_TRANSPORT	MITOCHONDRIAL_PART	0.0001284
AMINO_ACID_METABOLIC_PROCESS	TRANSFERASE_ACTIVITY_TRANSFERRING_ACYL_GROUPS	0.00437397
KEGG_TERPENOID_BACKBONE_BIOSYNTHESIS	MITOCHONDRION	0.0002969
MICROTUBULE	REACTOME_S_PHASE	0.00419023
ELECTRON_CARRIER_ACTIVITY	LIPID_TRANSPORT	0.00421829
KEGG_FATTY_ACID_METABOLISM	MITOCHONDRIAL_MATRIX	0.00043687
REACTOME_REGULATION_OF_LIPID_METABOLISM_BY_PEROXISOME_PROLIFERATOR_ACTIVATED_RECEPTOR_ALPHA	RESPONSE_TO_WOUNDING	0.00304315
BIOCARTA_HSP27_PATHWAY	MITOTIC_CELL_CYCLE	0.0
REACTOME_GLUCONEOGENESIS	RESPONSE_TO_EXTERNAL_STIMULUS	0.00167341
KEGG_DRUG_METABOLISM_CYTOCHROME_P450	KEGG_METABOLISM_OF_XENOBIOTICS_BY_CYTOCHROME_P450	0.47050992
BIOCARTA_P38MAPK_PATHWAY	CARBOXY_LYASE_ACTIVITY	0.00100721
AMINO_ACID_AND_DERIVATIVE_METABOLIC_PROCESS	REACTOME_PYRUVATE_METABOLISM	0.00864626
KEGG_ONE_CARBON_POOL_BY_FOLATE	NITROGEN_COMPOUND_CATABOLIC_PROCESS	0.00338634
MITOCHONDRIAL_MEMBRANE	SPINDLE	0.01074947
CARBON_CARBON_LYASE_ACTIVITY	REACTOME_PEROXISOMAL_LIPID_METABOLISM	0.01110797
KEGG_AUTOIMMUNE_THYROID_DISEASE	REACTOME_NUCLEOTIDE_LIKE_PURINERGIC_RECEPTORS	0.00335714
NUCLEAR_TRANSPORT	POSITIVE_REGULATION_OF_LYMPHOCYTE_ACTIVATION	0.0
REACTOME_METABOLISM_OF_AMINO_ACIDS	REACTOME_SLC_MEDIATED_TRANSMEMBRANE_TRANSPORT	0.0
KEGG_ADIPOCYTOKINE_SIGNALING_PATHWAY	SERINE_HYDROLASE_ACTIVITY	0.00089205
CARBOXYLIC_ACID_TRANSPORT	MITOCHONDRIAL_LUMEN	0.00778071
AMINO_ACID_AND_DERIVATIVE_METABOLIC_PROCESS	MITOCHONDRIAL_MEMBRANE	0.00688994
CELL_PROJECTION	IMMUNE_EFFECTOR_PROCESS	0.00437938
CELLULAR_CARBOHYDRATE_METABOLIC_PROCESS	LIPID_CATABOLIC_PROCESS	0.01706996
FATTY_ACID_BETA_OXIDATION	KEGG_ADIPOCYTOKINE_SIGNALING_PATHWAY	0.0
AMINO_ACID_CATABOLIC_PROCESS	LIPID_METABOLIC_PROCESS	0.01399892
CELLULAR_LIPID_METABOLIC_PROCESS	REACTOME_STEROID_METABOLISM	0.0
KEGG_TYROSINE_METABOLISM	REACTOME_CYTOCHROME_P450_ARRANGED_BY_SUBSTRATE_TYPE	0.00901271
BIOCARTA_NUCLEARRS_PATHWAY	PHOSPHOLIPID_BIOSYNTHETIC_PROCESS	0.00798748
BIOCARTA_LEPTIN_PATHWAY	MITOCHONDRIAL_MEMBRANE	0.000272
COFACTOR_METABOLIC_PROCESS	REACTOME_INTEGRATION_OF_ENERGY_METABOLISM	0.0
KEGG_AUTOIMMUNE_THYROID_DISEASE	KEGG_CELL_CYCLE	0.0
CYTOSKELETAL_PART	ISOMERASE_ACTIVITY	0.02909831
AMINE_METABOLIC_PROCESS	REACTOME_REGULATION_OF_LIPID_METABOLISM_BY_PEROXISOME_PROLIFERATOR_ACTIVATED_RECEPTOR_ALPHA	0.0029702
BIOCARTA_LEPTIN_PATHWAY	MITOCHONDRIAL_INNER_MEMBRANE	0.00085847
CELLULAR_LIPID_CATABOLIC_PROCESS	SPINDLE	0.00844647
CARBOHYDRATE_METABOLIC_PROCESS	REACTOME_AMINE_COMPOUND_SLC_TRANSPORTERS	0.00064792
CELL_CYCLE_PHASE	NETPATH_ALPHA6_BETA4_INTEGRIN_PATHWAY	0.0
CYTOSKELETAL_PART	MITOCHONDRIAL_LUMEN	0.0065032
KEGG_CELL_CYCLE	RESPONSE_TO_WOUNDING	0.002255
REACTOME_ACTIVATED_AMPK_STIMULATES_FATTY_ACID_OXIDATION_IN_MUSCLE	REACTOME_CHYLOMICRON_MEDIATED_LIPID_TRANSPORT	0.01056527
NITROGEN_COMPOUND_METABOLIC_PROCESS	RESPONSE_TO_WOUNDING	0.0
BIOCARTA_CTCF_PATHWAY	CELLULAR_CATABOLIC_PROCESS	0.0375816
CORUM_C_COMPLEX_SPLICEOSOME	NUCLEOCYTOPLASMIC_TRANSPORT	0.0
CYTOSKELETAL_PART	NETPATH_ALPHA6_BETA4_INTEGRIN_PATHWAY	0.0
KEGG_DRUG_METABOLISM_CYTOCHROME_P450	ORGANIC_ACID_METABOLIC_PROCESS	0.04937953
KEGG_LYSINE_DEGRADATION	KEGG_TYROSINE_METABOLISM	0.00894859
AROMATIC_COMPOUND_METABOLIC_PROCESS	MITOCHONDRIAL_LUMEN	0.01277659
KEGG_PANTOTHENATE_AND_COA_BIOSYNTHESIS	OXIDOREDUCTASE_ACTIVITY_GO_0016616	0.01345397
LIPID_CATABOLIC_PROCESS	MITOCHONDRIAL_PART	0.00022302
BIOCARTA_NUCLEARRS_PATHWAY	CELLULAR_LIPID_CATABOLIC_PROCESS	0.0003655
MICROTUBULE_ORGANIZING_CENTER	TRANSFERASE_ACTIVITY_TRANSFERRING_ACYL_GROUPS	0.01743833
ELECTRON_CARRIER_ACTIVITY	MITOCHONDRIAL_INNER_MEMBRANE	0.0
FATTY_ACID_BETA_OXIDATION	KEGG_ALANINE_ASPARTATE_AND_GLUTAMATE_METABOLISM	0.01020635
AMINO_ACID_DERIVATIVE_METABOLIC_PROCESS	KEGG_ADHERENS_JUNCTION	0.00869244
KEGG_STEROID_BIOSYNTHESIS	REACTOME_CENTROSOME_MATURATION	0.00379068
COFACTOR_BINDING	KEGG_TYROSINE_METABOLISM	0.0021319
CELLULAR_CARBOHYDRATE_METABOLIC_PROCESS	CELL_CYCLE_PROCESS	0.00152569
ENERGY_DERIVATION_BY_OXIDATION_OF_ORGANIC_COMPOUNDS	NITROGEN_COMPOUND_METABOLIC_PROCESS	0.00295655
MITOCHONDRIAL_MATRIX	OXIDOREDUCTASE_ACTIVITY_ACTING_ON_THE_CH_CH_GROUP_OF_DONORS	0.00425023
CELLULAR_LIPID_CATABOLIC_PROCESS	OXIDOREDUCTASE_ACTIVITY_ACTING_ON_CH_OH_GROUP_OF_DONORS	0.02785771
ORGANELLE_INNER_MEMBRANE	REACTOME_CHYLOMICRON_MEDIATED_LIPID_TRANSPORT	0.00197027
CARBON_CARBON_LYASE_ACTIVITY	ISOMERASE_ACTIVITY	0.05476896
CARBOHYDRATE_METABOLIC_PROCESS	CARBOXY_LYASE_ACTIVITY	0.00659709
CYTOSKELETON_ORGANIZATION_AND_BIOGENESIS	KEGG_STEROID_HORMONE_BIOSYNTHESIS	0.00720334
KEGG_ADHERENS_JUNCTION	REACTOME_PEROXISOMAL_LIPID_METABOLISM	0.00609052
BIOCARTA_G2_PATHWAY	REACTOME_INTEGRATION_OF_ENERGY_METABOLISM	0.00102366
AMINE_TRANSPORT	MONOOXYGENASE_ACTIVITY	0.00083712
KEGG_STEROID_BIOSYNTHESIS	OXIDOREDUCTASE_ACTIVITY_GO_0016705	0.05050808
CELLULAR_CATABOLIC_PROCESS	MITOTIC_CELL_CYCLE	0.01880774
BIOCARTA_P38MAPK_PATHWAY	NUCLEOCYTOPLASMIC_TRANSPORT	0.00203944
CYTOSKELETON_ORGANIZATION_AND_BIOGENESIS	ENERGY_DERIVATION_BY_OXIDATION_OF_ORGANIC_COMPOUNDS	0.00025963
IMMUNE_EFFECTOR_PROCESS	PATTERN_BINDING	0.00361838
LIPID_CATABOLIC_PROCESS	RESPONSE_TO_EXTERNAL_STIMULUS	0.00190578
CELLULAR_CARBOHYDRATE_METABOLIC_PROCESS	KEGG_CITRATE_CYCLE_TCA_CYCLE	0.0
LYASE_ACTIVITY	REACTOME_PHASE_1_FUNCTIONALIZATION_OF_COMPOUNDS	0.00182522
CARBOXYLIC_ACID_TRANSMEMBRANE_TRANSPORTER_ACTIVITY	REACTOME_NA_CL_DEPENDENT_NEUROTRANSMITTER_TRANSPORTERS	0.0
KEGG_COMPLEMENT_AND_COAGULATION_CASCADES	REACTOME_METABOLISM_OF_BILE_ACIDS_AND_BILE_SALTS	0.02496409
NETPATH_ALPHA6_BETA4_INTEGRIN_PATHWAY	REACTOME_NUCLEOTIDE_LIKE_PURINERGIC_RECEPTORS	0.0051285
REACTOME_PEROXISOMAL_LIPID_METABOLISM	REACTOME_PHASE_II_CONJUGATION	0.01323245
LYASE_ACTIVITY	MICROBODY	0.00654657
KEGG_CHRONIC_MYELOID_LEUKEMIA	REACTOME_G2_M_TRANSITION	0.0
KEGG_LYSINE_DEGRADATION	TRANSFERASE_ACTIVITY_TRANSFERRING_ACYL_GROUPS	0.00053992
KEGG_PPAR_SIGNALING_PATHWAY	REACTOME_GLUCOSE_AND_OTHER_SUGAR_SLC_TRANSPORTERS	0.03027188
MITOCHONDRION	SMALL_GTPASE_BINDING	0.00023706
REACTOME_MITOTIC_M_M_G1_PHASES	REACTOME_MITOTIC_PROMETAPHASE	0.0
ALCOHOL_METABOLIC_PROCESS	LYASE_ACTIVITY	0.00151259
AMINE_METABOLIC_PROCESS	REACTOME_NUCLEOTIDE_LIKE_PURINERGIC_RECEPTORS	0.00525333
MONOCARBOXYLIC_ACID_METABOLIC_PROCESS	REACTOME_MITOCHONDRIAL_FATTY_ACID_BETA_OXIDATION	0.0109935
OXIDOREDUCTASE_ACTIVITY_GO_0016705	REACTOME_SYNTHESIS_OF_BILE_ACIDS_AND_BILE_SALTS	0.00108082
KEGG_RETINOL_METABOLISM	REACTOME_SYNTHESIS_OF_BILE_ACIDS_AND_BILE_SALTS	0.01062918
REACTOME_G2_M_TRANSITION	REACTOME_LIPOPROTEIN_METABOLISM	0.00151996
CELL_CYCLE_GO_0007049	NUCLEAR_TRANSPORT	0.0
KEGG_ALANINE_ASPARTATE_AND_GLUTAMATE_METABOLISM	KEGG_DRUG_METABOLISM_OTHER_ENZYMES	0.00231214
ACTIN_FILAMENT_ORGANIZATION	SA_G1_AND_S_PHASES	0.01024125
BIOCARTA_PPARA_PATHWAY	CYTOSKELETON	0.0
MITOCHONDRIAL_INNER_MEMBRANE	MONOCARBOXYLIC_ACID_METABOLIC_PROCESS	5.435e-05
BIOCARTA_HSP27_PATHWAY	CYTOSKELETON_ORGANIZATION_AND_BIOGENESIS	0.00061184
L_AMINO_ACID_TRANSMEMBRANE_TRANSPORTER_ACTIVITY	NITROGEN_COMPOUND_METABOLIC_PROCESS	0.00020477
COFACTOR_METABOLIC_PROCESS	ORGANELLE_INNER_MEMBRANE	0.006987
CENTROSOME	REACTOME_LOSS_OF_NLP_FROM_MITOTIC_CENTROSOMES	0.1672701
KEGG_BETA_ALANINE_METABOLISM	KEGG_CYSTEINE_AND_METHIONINE_METABOLISM	0.0005591
AMINE_METABOLIC_PROCESS	REACTOME_POST_TRANSLATIONAL_PROTEIN_MODIFICATION	0.00557705
KEGG_METABOLISM_OF_XENOBIOTICS_BY_CYTOCHROME_P450	MONOOXYGENASE_ACTIVITY	0.02552898
MONOOXYGENASE_ACTIVITY	ORGANIC_ACID_TRANSMEMBRANE_TRANSPORTER_ACTIVITY	0.01745656
MONOOXYGENASE_ACTIVITY	REACTOME_PHASE_1_FUNCTIONALIZATION_OF_COMPOUNDS	0.00045523
CARBOXY_LYASE_ACTIVITY	NITROGEN_COMPOUND_METABOLIC_PROCESS	6.08e-06
OXIDOREDUCTASE_ACTIVITY_GO_0016616	REACTOME_INTEGRATION_OF_ENERGY_METABOLISM	0.0
GLUCOSE_METABOLIC_PROCESS	KEGG_ADIPOCYTOKINE_SIGNALING_PATHWAY	0.29120274
CELL_PROJECTION	MONOOXYGENASE_ACTIVITY	0.00327521
AMINO_ACID_DERIVATIVE_METABOLIC_PROCESS	REACTOME_ELECTRON_TRANSPORT_CHAIN	0.01593759
CYTOSKELETAL_PROTEIN_BINDING	PEROXISOME	0.00566797
LIPID_METABOLIC_PROCESS	REACTOME_GLUCOSE_METABOLISM	0.03841952
KEGG_COMPLEMENT_AND_COAGULATION_CASCADES	PATTERN_BINDING	0.00019797
ELECTRON_CARRIER_ACTIVITY	GLUCOSE_METABOLIC_PROCESS	0.01491319
KEGG_ADHERENS_JUNCTION	NUCLEOCYTOPLASMIC_TRANSPORT	0.0
MITOCHONDRIAL_INNER_MEMBRANE	OXIDOREDUCTASE_ACTIVITY_ACTING_ON_THE_CH_CH_GROUP_OF_DONORS	0.00788935
PHOSPHOLIPID_BIOSYNTHETIC_PROCESS	REACTOME_ACTIVATED_AMPK_STIMULATES_FATTY_ACID_OXIDATION_IN_MUSCLE	0.01138376
LYASE_ACTIVITY	REACTOME_PYRUVATE_METABOLISM	0.00179186
KEGG_CYSTEINE_AND_METHIONINE_METABOLISM	KEGG_FATTY_ACID_METABOLISM	0.01200798
REACTOME_GLUCOSE_REGULATION_OF_INSULIN_SECRETION	SERINE_TYPE_ENDOPEPTIDASE_ACTIVITY	0.023167
KEGG_ONE_CARBON_POOL_BY_FOLATE	KEGG_PEROXISOME	0.01214241
FATTY_ACID_METABOLIC_PROCESS	OXIDOREDUCTASE_ACTIVITY_ACTING_ON_THE_CH_CH_GROUP_OF_DONORS	0.00937369
ELECTRON_CARRIER_ACTIVITY	REACTOME_CELL_CYCLE_MITOTIC	0.00289671
GTPASE_BINDING	REGULATION_OF_PHOSPHORYLATION	0.02451109
ELECTRON_CARRIER_ACTIVITY	REACTOME_SYNTHESIS_OF_BILE_ACIDS_AND_BILE_SALTS_VIA_7ALPHA_HYDROXYCHOLESTEROL	0.00954024
GENERATION_OF_PRECURSOR_METABOLITES_AND_ENERGY	REACTOME_PEROXISOMAL_LIPID_METABOLISM	0.00497145
KEGG_BUTANOATE_METABOLISM	KEGG_TERPENOID_BACKBONE_BIOSYNTHESIS	0.0757108
SA_G1_AND_S_PHASES	STEROID_METABOLIC_PROCESS	0.00917552
REACTOME_ACTIVATION_OF_THE_PRE_REPLICATIVE_COMPLEX	REACTOME_CELL_CYCLE_MITOTIC	0.10913347
CARBOHYDRATE_BIOSYNTHETIC_PROCESS	OXYGEN_BINDING	0.00865192
KEGG_DRUG_METABOLISM_CYTOCHROME_P450	STEROID_BIOSYNTHETIC_PROCESS	0.01362629
CYTOSKELETON	MITOCHONDRIAL_ENVELOPE	0.06013418
KEGG_ARGININE_AND_PROLINE_METABOLISM	KEGG_METABOLISM_OF_XENOBIOTICS_BY_CYTOCHROME_P450	0.00367029
AMINO_ACID_TRANSMEMBRANE_TRANSPORTER_ACTIVITY	TRANSFERASE_ACTIVITY_TRANSFERRING_ACYL_GROUPS	0.00831428
BIOCARTA_PPARA_PATHWAY	ORGANELLE_INNER_MEMBRANE	0.00076956
KEGG_PROPANOATE_METABOLISM	REACTOME_PYRUVATE_METABOLISM	9.541e-05
MONOOXYGENASE_ACTIVITY	REACTOME_METABOLISM_OF_CARBOHYDRATES	0.00036984
REACTOME_ACTIVATED_AMPK_STIMULATES_FATTY_ACID_OXIDATION_IN_MUSCLE	REACTOME_PEROXISOMAL_LIPID_METABOLISM	0.01029474
KEGG_BUTANOATE_METABOLISM	REACTOME_PYRUVATE_METABOLISM	0.00213502
AMINE_METABOLIC_PROCESS	GENERATION_OF_PRECURSOR_METABOLITES_AND_ENERGY	0.0
KEGG_FATTY_ACID_METABOLISM	PEROXISOME	0.0204507
AMINE_METABOLIC_PROCESS	KEGG_PROPANOATE_METABOLISM	0.00574086
REACTOME_METABOLISM_OF_BILE_ACIDS_AND_BILE_SALTS	TRANSFERASE_ACTIVITY_TRANSFERRING_ACYL_GROUPS	0.01889215
CARBOXYLIC_ACID_TRANSMEMBRANE_TRANSPORTER_ACTIVITY	REACTOME_SYNTHESIS_OF_BILE_ACIDS_AND_BILE_SALTS_VIA_7ALPHA_HYDROXYCHOLESTEROL	0.03465019
MITOCHONDRIAL_INNER_MEMBRANE	REACTOME_GLUCOSE_REGULATION_OF_INSULIN_SECRETION	0.0
PHOSPHOLIPID_BIOSYNTHETIC_PROCESS	REACTOME_INTEGRATION_OF_ENERGY_METABOLISM	0.00481701
KEGG_TRYPTOPHAN_METABOLISM	REACTOME_AMINE_COMPOUND_SLC_TRANSPORTERS	0.00451392
CYTOSKELETAL_PROTEIN_BINDING	GTPASE_BINDING	0.00343699
KEGG_VALINE_LEUCINE_AND_ISOLEUCINE_DEGRADATION	PATTERN_BINDING	0.00924988
KEGG_STEROID_BIOSYNTHESIS	REACTOME_STEROID_METABOLISM	0.03360862
CYTOSKELETAL_PART	REACTOME_ACTIVATION_OF_THE_PRE_REPLICATIVE_COMPLEX	0.02155731
AMINO_ACID_AND_DERIVATIVE_METABOLIC_PROCESS	NITROGEN_COMPOUND_METABOLIC_PROCESS	0.01948506
KEGG_PANTOTHENATE_AND_COA_BIOSYNTHESIS	MITOCHONDRION	0.00859741
KEGG_CELL_CYCLE	KEGG_GLYCOLYSIS_GLUCONEOGENESIS	0.00726844
MICROTUBULE_CYTOSKELETON	REACTOME_METABOLISM_OF_CARBOHYDRATES	3.254e-05
CARBOXYLIC_ACID_TRANSMEMBRANE_TRANSPORTER_ACTIVITY	ORGANIC_ACID_METABOLIC_PROCESS	9.635e-05
MITOCHONDRIAL_INNER_MEMBRANE	REACTOME_SLC_MEDIATED_TRANSMEMBRANE_TRANSPORT	0.00910204
CELLULAR_CATABOLIC_PROCESS	REACTOME_MITOCHONDRIAL_FATTY_ACID_BETA_OXIDATION	0.01363034
KEGG_TRYPTOPHAN_METABOLISM	REACTOME_GLUCOSE_REGULATION_OF_INSULIN_SECRETION	0.00097095
NITROGEN_COMPOUND_METABOLIC_PROCESS	REGULATION_OF_PHOSPHORYLATION	0.00471431
CATABOLIC_PROCESS	PATTERN_BINDING	0.02125962
CYTOSKELETON_ORGANIZATION_AND_BIOGENESIS	MICROTUBULE	0.0
AMINO_ACID_CATABOLIC_PROCESS	REACTOME_ACTIVATION_OF_ATR_IN_RESPONSE_TO_REPLICATION_STRESS	0.01135431
PATTERN_BINDING	REACTOME_TRANSMEMBRANE_TRANSPORT_OF_SMALL_MOLECULES	0.00142061
KEGG_CHRONIC_MYELOID_LEUKEMIA	REACTOME_CHOLESTEROL_BIOSYNTHESIS	0.01685168
KEGG_BETA_ALANINE_METABOLISM	KEGG_METABOLISM_OF_XENOBIOTICS_BY_CYTOCHROME_P450	0.00829374
REACTOME_REGULATION_OF_LIPID_METABOLISM_BY_PEROXISOME_PROLIFERATOR_ACTIVATED_RECEPTOR_ALPHA	REACTOME_SYNTHESIS_OF_BILE_ACIDS_AND_BILE_SALTS	0.00680766
BIOCARTA_TGFB_PATHWAY	KEGG_BETA_ALANINE_METABOLISM	0.01233008
REACTOME_GLUCOSE_METABOLISM	REACTOME_S_PHASE	0.03470744
SERINE_TYPE_ENDOPEPTIDASE_ACTIVITY	TRANSFERASE_ACTIVITY_TRANSFERRING_ACYL_GROUPS	0.00978563
MITOTIC_CELL_CYCLE	REACTOME_SYNTHESIS_OF_BILE_ACIDS_AND_BILE_SALTS	0.01114944
AMINO_ACID_CATABOLIC_PROCESS	CELL_PROJECTION	0.00988663
CELLULAR_CATABOLIC_PROCESS	REACTOME_LOSS_OF_NLP_FROM_MITOTIC_CENTROSOMES	0.00656608
BIOCARTA_NUCLEARRS_PATHWAY	CELLULAR_CARBOHYDRATE_METABOLIC_PROCESS	0.0042956
AMINO_ACID_AND_DERIVATIVE_METABOLIC_PROCESS	KEGG_BETA_ALANINE_METABOLISM	0.0
KEGG_BETA_ALANINE_METABOLISM	KEGG_BIOSYNTHESIS_OF_UNSATURATED_FATTY_ACIDS	0.00741775
BIOCARTA_PPARA_PATHWAY	FATTY_ACID_BETA_OXIDATION	0.00546058
CARBON_CARBON_LYASE_ACTIVITY	MITOCHONDRION	0.00034177
CARBOHYDRATE_METABOLIC_PROCESS	REACTOME_G2_M_TRANSITION	0.00234632
AROMATIC_COMPOUND_METABOLIC_PROCESS	FATTY_ACID_OXIDATION	0.01169859
BIOCARTA_P38MAPK_PATHWAY	ENERGY_DERIVATION_BY_OXIDATION_OF_ORGANIC_COMPOUNDS	0.00077628
KEGG_CYSTEINE_AND_METHIONINE_METABOLISM	LIPID_CATABOLIC_PROCESS	0.03036289
CELLULAR_LIPID_METABOLIC_PROCESS	GTPASE_BINDING	0.0
ELECTRON_CARRIER_ACTIVITY	KEGG_CELL_CYCLE	0.00476978
PHOSPHOLIPID_BIOSYNTHETIC_PROCESS	REACTOME_GLUCOSE_AND_OTHER_SUGAR_SLC_TRANSPORTERS	0.00813491
CELLULAR_CARBOHYDRATE_METABOLIC_PROCESS	GLUCOSE_METABOLIC_PROCESS	0.00761565
BIOCARTA_PPARA_PATHWAY	LIPID_METABOLIC_PROCESS	0.0
REACTOME_SLC_MEDIATED_TRANSMEMBRANE_TRANSPORT	SPINDLE	0.02809956
OXIDOREDUCTASE_ACTIVITY_GO_0016705	REACTOME_BIOLOGICAL_OXIDATIONS	0.0
KEGG_ONE_CARBON_POOL_BY_FOLATE	REACTOME_PHASE_II_CONJUGATION	0.0
KEGG_GLYCINE_SERINE_AND_THREONINE_METABOLISM	LIGASE_ACTIVITY	0.0
MITOCHONDRIAL_LUMEN	REACTOME_PEROXISOMAL_LIPID_METABOLISM	0.00409199
GLUCOSE_METABOLIC_PROCESS	KEGG_PEROXISOME	0.01654116
ELECTRON_CARRIER_ACTIVITY	TRANSFERASE_ACTIVITY_TRANSFERRING_ACYL_GROUPS	0.00184507
BIOCARTA_MCM_PATHWAY	CELL_CYCLE_PHASE	0.00049495
REACTOME_INTRINSIC_PATHWAY	SMALL_GTPASE_BINDING	0.05643356
KEGG_LYSINE_DEGRADATION	MONOCARBOXYLIC_ACID_METABOLIC_PROCESS	0.01649311
REACTOME_CELL_CYCLE_MITOTIC	STEROID_BIOSYNTHETIC_PROCESS	0.0093457
MITOCHONDRIAL_INNER_MEMBRANE	REACTOME_SYNTHESIS_OF_BILE_ACIDS_AND_BILE_SALTS_VIA_7ALPHA_HYDROXYCHOLESTEROL	0.00682654
ENERGY_RESERVE_METABOLIC_PROCESS	ORGANELLE_INNER_MEMBRANE	0.00156229
KEGG_BUTANOATE_METABOLISM	REACTOME_ELECTRON_TRANSPORT_CHAIN	0.09374506
REACTOME_BIOLOGICAL_OXIDATIONS	REACTOME_PHASE_1_FUNCTIONALIZATION_OF_COMPOUNDS	0.00307642
LIPID_CATABOLIC_PROCESS	REACTOME_PHASE_1_FUNCTIONALIZATION_OF_COMPOUNDS	0.0
AMINO_ACID_AND_DERIVATIVE_METABOLIC_PROCESS	KEGG_PRIMARY_BILE_ACID_BIOSYNTHESIS	0.00330342
ENERGY_DERIVATION_BY_OXIDATION_OF_ORGANIC_COMPOUNDS	KEGG_PYRUVATE_METABOLISM	0.0069838
MONOOXYGENASE_ACTIVITY	REACTOME_BIOLOGICAL_OXIDATIONS	0.00341228
CELL_CYCLE_GO_0007049	GLUCOSE_METABOLIC_PROCESS	0.01138397
BIOCARTA_PPARA_PATHWAY	MICROTUBULE_CYTOSKELETON	0.0
BIOCARTA_G2_PATHWAY	KEGG_FATTY_ACID_METABOLISM	0.00996458
INFLAMMATORY_RESPONSE	NITROGEN_COMPOUND_METABOLIC_PROCESS	5.1e-05
BIOCARTA_HSP27_PATHWAY	SA_G1_AND_S_PHASES	0.00110676
ALCOHOL_METABOLIC_PROCESS	HORMONE_RECEPTOR_BINDING	0.05794508
AMINE_TRANSPORT	CELLULAR_CATABOLIC_PROCESS	8.034e-05
BIOCARTA_G2_PATHWAY	CELL_CYCLE_PHASE	0.0
ENERGY_DERIVATION_BY_OXIDATION_OF_ORGANIC_COMPOUNDS	REACTOME_MITOCHONDRIAL_FATTY_ACID_BETA_OXIDATION	0.01226562
CARBOXYLIC_ACID_METABOLIC_PROCESS	RESPONSE_TO_EXTERNAL_STIMULUS	0.0
AMINO_ACID_AND_DERIVATIVE_METABOLIC_PROCESS	KEGG_STEROID_HORMONE_BIOSYNTHESIS	0.00949622
IMMUNE_EFFECTOR_PROCESS	REACTOME_INTEGRATION_OF_ENERGY_METABOLISM	0.00811491
KEGG_METABOLISM_OF_XENOBIOTICS_BY_CYTOCHROME_P450	KEGG_STEROID_BIOSYNTHESIS	0.01393032
MITOTIC_CELL_CYCLE	REACTOME_STEROID_HORMONES	0.01029337
GTPASE_BINDING	OXIDOREDUCTASE_ACTIVITY	0.00333168
REACTOME_NUCLEAR_RECEPTOR_TRANSCRIPTION_PATHWAY	REACTOME_SYNTHESIS_OF_DNA	0.00033982
CELL_CYCLE_GO_0007049	CYTOSKELETON_ORGANIZATION_AND_BIOGENESIS	0.0
CARBOXYLIC_ACID_TRANSMEMBRANE_TRANSPORTER_ACTIVITY	KEGG_ARGININE_AND_PROLINE_METABOLISM	0.01202223
REACTOME_STEROID_HORMONES	STEROID_METABOLIC_PROCESS	0.0
ACTIN_FILAMENT_ORGANIZATION	KEGG_ADIPOCYTOKINE_SIGNALING_PATHWAY	0.00038343
CYTOSKELETON_ORGANIZATION_AND_BIOGENESIS	IMMUNE_EFFECTOR_PROCESS	0.00193691
REACTOME_METABOLISM_OF_LIPIDS_AND_LIPOPROTEINS	SERINE_TYPE_ENDOPEPTIDASE_ACTIVITY	0.03775398
KEGG_METABOLISM_OF_XENOBIOTICS_BY_CYTOCHROME_P450	MITOCHONDRIAL_PART	0.01443499
KEGG_DRUG_METABOLISM_CYTOCHROME_P450	KEGG_STEROID_BIOSYNTHESIS	0.01327147
CORUM_C_COMPLEX_SPLICEOSOME	REGULATION_OF_PHOSPHORYLATION	0.02529337
MITOCHONDRIAL_MEMBRANE	RESPONSE_TO_WOUNDING	0.0025772
CYTOSKELETON	KEGG_BETA_ALANINE_METABOLISM	0.02433016
OXIDOREDUCTASE_ACTIVITY_GO_0016705	RESPONSE_TO_WOUNDING	0.00017127
AMINE_METABOLIC_PROCESS	REACTOME_SYNTHESIS_OF_DNA	0.0
REACTOME_MITOCHONDRIAL_FATTY_ACID_BETA_OXIDATION	REACTOME_TRANSFORMATION_OF_LANOSTEROL_TO_CHOLESTEROL	0.01344156
KEGG_ONE_CARBON_POOL_BY_FOLATE	REACTOME_GLUCOSE_METABOLISM	0.03486023
REACTOME_REGULATION_OF_LIPID_METABOLISM_BY_PEROXISOME_PROLIFERATOR_ACTIVATED_RECEPTOR_ALPHA	REACTOME_SLC_MEDIATED_TRANSMEMBRANE_TRANSPORT	0.07365148
CYTOSKELETAL_PART	LIPID_METABOLIC_PROCESS	0.0
ALCOHOL_METABOLIC_PROCESS	MITOCHONDRIAL_INNER_MEMBRANE	0.00104311
CARBON_CARBON_LYASE_ACTIVITY	KEGG_GLYCINE_SERINE_AND_THREONINE_METABOLISM	0.00630624
BIOCARTA_HSP27_PATHWAY	REACTOME_BIOLOGICAL_OXIDATIONS	0.00176897
CYTOSKELETON_ORGANIZATION_AND_BIOGENESIS	KEGG_GLYCINE_SERINE_AND_THREONINE_METABOLISM	0.03130291
GTPASE_BINDING	OXIDOREDUCTASE_ACTIVITY_ACTING_ON_THE_CH_CH_GROUP_OF_DONORS	0.00563858
AMINE_METABOLIC_PROCESS	REACTOME_SLC_MEDIATED_TRANSMEMBRANE_TRANSPORT	0.0
COFACTOR_BINDING	REACTOME_GLUCONEOGENESIS	0.00208174
KEGG_ADHERENS_JUNCTION	KEGG_ADIPOCYTOKINE_SIGNALING_PATHWAY	0.0
REACTOME_GLUCOSE_REGULATION_OF_INSULIN_SECRETION	REACTOME_METABOLISM_OF_BILE_ACIDS_AND_BILE_SALTS	0.03256381
REACTOME_COMMON_PATHWAY	REACTOME_POST_TRANSLATIONAL_PROTEIN_MODIFICATION	6.67e-06
REACTOME_METABOLISM_OF_AMINO_ACIDS	REACTOME_PYRUVATE_METABOLISM	0.0047555
KEGG_CHRONIC_MYELOID_LEUKEMIA	REACTOME_G2_M_CHECKPOINTS	0.00152025
KEGG_BIOSYNTHESIS_OF_UNSATURATED_FATTY_ACIDS	KEGG_METABOLISM_OF_XENOBIOTICS_BY_CYTOCHROME_P450	0.00613238
REACTOME_CHAPERONIN_MEDIATED_PROTEIN_FOLDING	STRUCTURAL_CONSTITUENT_OF_CYTOSKELETON	0.28328167
CYTOSKELETON_ORGANIZATION_AND_BIOGENESIS	REACTOME_LOSS_OF_NLP_FROM_MITOTIC_CENTROSOMES	0.0
FATTY_ACID_OXIDATION	LIPID_CATABOLIC_PROCESS	0.00934281
KEGG_ALANINE_ASPARTATE_AND_GLUTAMATE_METABOLISM	ORGANELLE_INNER_MEMBRANE	0.00740537
KEGG_ARGININE_AND_PROLINE_METABOLISM	KEGG_PYRUVATE_METABOLISM	0.00455345
BIOCARTA_G2_PATHWAY	INFLAMMATORY_RESPONSE	0.0187074
BIOCARTA_CELLCYCLE_PATHWAY	MITOCHONDRIAL_MEMBRANE	0.0
CELLULAR_CATABOLIC_PROCESS	GTPASE_BINDING	0.00593741
ACTIN_FILAMENT_ORGANIZATION	CORUM_RIBOSOME,_CYTOPLASMIC	0.00379576
REACTOME_BIOLOGICAL_OXIDATIONS	TRANSFERASE_ACTIVITY_TRANSFERRING_ACYL_GROUPS	0.0
CELL_CYCLE_PHASE	REACTOME_STEROID_HORMONES	0.00815914
KEGG_PRIMARY_BILE_ACID_BIOSYNTHESIS	OXYGEN_BINDING	0.00224636
COFACTOR_BINDING	REACTOME_TRANSMEMBRANE_TRANSPORT_OF_SMALL_MOLECULES	0.00345152
MITOCHONDRIAL_INNER_MEMBRANE	REACTOME_GLUCONEOGENESIS	0.01756019
OXYGEN_BINDING	REACTOME_SYNTHESIS_OF_BILE_ACIDS_AND_BILE_SALTS_VIA_7ALPHA_HYDROXYCHOLESTEROL	0.00230789
LIPID_CATABOLIC_PROCESS	LYASE_ACTIVITY	0.00762443
CARBOXY_LYASE_ACTIVITY	REGULATION_OF_PHOSPHORYLATION	0.00671492
ENERGY_RESERVE_METABOLIC_PROCESS	IMMUNE_EFFECTOR_PROCESS	0.00134309
GTPASE_BINDING	REACTOME_PYRUVATE_METABOLISM_AND_TCA_CYCLE	0.00529415
CENTROSOME	MITOTIC_CELL_CYCLE	0.03479531
BIOCARTA_PPARA_PATHWAY	REACTOME_CELL_CYCLE_MITOTIC	0.0
NITROGEN_COMPOUND_METABOLIC_PROCESS	REACTOME_SYNTHESIS_OF_DNA	0.0
KEGG_TYROSINE_METABOLISM	LIPID_BIOSYNTHETIC_PROCESS	0.05139437
KEGG_ARGININE_AND_PROLINE_METABOLISM	OXIDOREDUCTASE_ACTIVITY_GO_0016616	0.00797559
CELLULAR_LIPID_METABOLIC_PROCESS	OXIDOREDUCTASE_ACTIVITY_ACTING_ON_CH_OH_GROUP_OF_DONORS	0.00057398
POSITIVE_REGULATION_OF_LYMPHOCYTE_ACTIVATION	REGULATION_OF_PHOSPHORYLATION	0.0
BIOCARTA_TGFB_PATHWAY	REACTOME_STEROID_METABOLISM	0.00938273
ISOMERASE_ACTIVITY	KEGG_DRUG_METABOLISM_CYTOCHROME_P450	0.0154342
GLUCOSE_METABOLIC_PROCESS	MITOCHONDRIAL_INNER_MEMBRANE	0.00381944
BIOCARTA_NUCLEARRS_PATHWAY	CELL_CYCLE_PROCESS	0.00035898
CARBOXYLIC_ACID_METABOLIC_PROCESS	REACTOME_SYNTHESIS_OF_DNA	0.00050831
BIOCARTA_HSP27_PATHWAY	REACTOME_INTEGRATION_OF_ENERGY_METABOLISM	0.0
CYTOSKELETON_ORGANIZATION_AND_BIOGENESIS	REACTOME_MITOTIC_PROMETAPHASE	0.0
AMINE_TRANSPORT	COFACTOR_METABOLIC_PROCESS	0.00083286
NUCLEAR_HORMONE_RECEPTOR_BINDING	REACTOME_MITOCHONDRIAL_FATTY_ACID_BETA_OXIDATION	0.00975643
REACTOME_GLUCONEOGENESIS	REACTOME_METABOLISM_OF_AMINO_ACIDS	0.04213103
CELL_CYCLE_GO_0007049	KEGG_ARGININE_AND_PROLINE_METABOLISM	0.00827669
MITOCHONDRIAL_MATRIX	REACTOME_GLUCOSE_METABOLISM	0.0
CELLULAR_CARBOHYDRATE_METABOLIC_PROCESS	KEGG_GLYCOLYSIS_GLUCONEOGENESIS	0.0
KEGG_STEROID_BIOSYNTHESIS	ORGANELLE_INNER_MEMBRANE	0.00697235
NETPATH_ALPHA6_BETA4_INTEGRIN_PATHWAY	ORGANIC_ACID_METABOLIC_PROCESS	0.05584992
CATABOLIC_PROCESS	REACTOME_INTEGRATION_OF_ENERGY_METABOLISM	0.0
KEGG_PPAR_SIGNALING_PATHWAY	NITROGEN_COMPOUND_METABOLIC_PROCESS	0.0
AMINE_METABOLIC_PROCESS	REACTOME_GLUCOSE_METABOLISM	0.0
CYTOSKELETON	MICROTUBULE_CYTOSKELETON	0.5258582
CYTOSKELETON_ORGANIZATION_AND_BIOGENESIS	NITROGEN_COMPOUND_CATABOLIC_PROCESS	0.01512518
REACTOME_GLUCOSE_REGULATION_OF_INSULIN_SECRETION	SERINE_HYDROLASE_ACTIVITY	0.02015109
LIGASE_ACTIVITY	REACTOME_NA_CL_DEPENDENT_NEUROTRANSMITTER_TRANSPORTERS	0.00084116
REACTOME_PHASE_II_CONJUGATION	REACTOME_PYRUVATE_METABOLISM	0.0127399
ELECTRON_CARRIER_ACTIVITY	KEGG_GLYCINE_SERINE_AND_THREONINE_METABOLISM	0.09453464
KEGG_STARCH_AND_SUCROSE_METABOLISM	SERINE_TYPE_PEPTIDASE_ACTIVITY	0.01215536
REACTOME_GLUCOSE_REGULATION_OF_INSULIN_SECRETION	SERINE_TYPE_PEPTIDASE_ACTIVITY	0.02402817
CELLULAR_LIPID_CATABOLIC_PROCESS	REACTOME_METABOLISM_OF_CARBOHYDRATES	0.01780553
CATABOLIC_PROCESS	CELLULAR_CARBOHYDRATE_METABOLIC_PROCESS	0.0
REACTOME_PHASE_1_FUNCTIONALIZATION_OF_COMPOUNDS	REACTOME_SLC_MEDIATED_TRANSMEMBRANE_TRANSPORT	0.00405894
CYTOSKELETON	SERINE_TYPE_PEPTIDASE_ACTIVITY	0.01082955
CYTOSKELETON_ORGANIZATION_AND_BIOGENESIS	NUCLEOCYTOPLASMIC_TRANSPORT	0.00037182
INTRAMOLECULAR_OXIDOREDUCTASE_ACTIVITY	KEGG_ADIPOCYTOKINE_SIGNALING_PATHWAY	0.01083944
COFACTOR_BINDING	CYTOSKELETON	0.00981778
BIOCARTA_G2_PATHWAY	REACTOME_METABOLISM_OF_CARBOHYDRATES	0.01285142
NUCLEAR_HORMONE_RECEPTOR_BINDING	REACTOME_ACTIVATED_AMPK_STIMULATES_FATTY_ACID_OXIDATION_IN_MUSCLE	0.02648932
KEGG_PRIMARY_BILE_ACID_BIOSYNTHESIS	KEGG_RETINOL_METABOLISM	0.01147995
BIOCARTA_LEPTIN_PATHWAY	IMMUNE_EFFECTOR_PROCESS	0.00252335
MITOCHONDRION	NUCLEAR_HORMONE_RECEPTOR_BINDING	0.00106344
CARBOXYLIC_ACID_TRANSMEMBRANE_TRANSPORTER_ACTIVITY	MITOCHONDRIAL_ENVELOPE	0.00674472
KEGG_ALANINE_ASPARTATE_AND_GLUTAMATE_METABOLISM	KEGG_STARCH_AND_SUCROSE_METABOLISM	0.01248129
KEGG_ALANINE_ASPARTATE_AND_GLUTAMATE_METABOLISM	PEROXISOME	0.01178123
KEGG_PPAR_SIGNALING_PATHWAY	REACTOME_LOSS_OF_NLP_FROM_MITOTIC_CENTROSOMES	0.0
KEGG_CELL_CYCLE	REACTOME_CELL_JUNCTION_ORGANIZATION	0.0002267
AMINO_ACID_AND_DERIVATIVE_METABOLIC_PROCESS	REACTOME_SYNTHESIS_OF_BILE_ACIDS_AND_BILE_SALTS_VIA_7ALPHA_HYDROXYCHOLESTEROL	0.00459012
KEGG_VALINE_LEUCINE_AND_ISOLEUCINE_DEGRADATION	REACTOME_GLUCOSE_AND_OTHER_SUGAR_SLC_TRANSPORTERS	0.00940432
KEGG_DRUG_METABOLISM_OTHER_ENZYMES	KEGG_PPAR_SIGNALING_PATHWAY	0.04615198
KEGG_ADIPOCYTOKINE_SIGNALING_PATHWAY	REACTOME_G2_M_TRANSITION	0.00071855
GENERATION_OF_PRECURSOR_METABOLITES_AND_ENERGY	POSITIVE_REGULATION_OF_LYMPHOCYTE_ACTIVATION	0.00083691
KEGG_VALINE_LEUCINE_AND_ISOLEUCINE_DEGRADATION	REACTOME_BIOLOGICAL_OXIDATIONS	0.00025041
KEGG_CELL_CYCLE	REACTOME_PHASE_II_CONJUGATION	0.01171788
BIOCARTA_P38MAPK_PATHWAY	REACTOME_CYTOCHROME_P450_ARRANGED_BY_SUBSTRATE_TYPE	0.01103617
CELLULAR_CARBOHYDRATE_METABOLIC_PROCESS	REACTOME_PEROXISOMAL_LIPID_METABOLISM	0.00783244
REACTOME_MITOTIC_M_M_G1_PHASES	REACTOME_S_PHASE	0.0
AMINO_ACID_METABOLIC_PROCESS	LIPID_BIOSYNTHETIC_PROCESS	0.0080689
BIOCARTA_NUCLEARRS_PATHWAY	REACTOME_BIOLOGICAL_OXIDATIONS	0.00012948
LIPID_TRANSPORT	NETPATH_ALPHA6_BETA4_INTEGRIN_PATHWAY	0.01439974
AMINO_ACID_CATABOLIC_PROCESS	REACTOME_S_PHASE	0.00857081
FATTY_ACID_OXIDATION	MITOCHONDRIAL_PART	0.00046351
CELLULAR_CATABOLIC_PROCESS	MITOCHONDRIAL_LUMEN	0.0
CATABOLIC_PROCESS	REACTOME_BIOLOGICAL_OXIDATIONS	0.0
REACTOME_ACTIVATION_OF_ATR_IN_RESPONSE_TO_REPLICATION_STRESS	SERINE_TYPE_PEPTIDASE_ACTIVITY	0.00480543
CELLULAR_CATABOLIC_PROCESS	KEGG_GLYCOLYSIS_GLUCONEOGENESIS	0.0
IMMUNE_EFFECTOR_PROCESS	REACTOME_STEROID_METABOLISM	0.00964063
CARBON_CARBON_LYASE_ACTIVITY	MITOCHONDRIAL_INNER_MEMBRANE	0.00267934
KEGG_STEROID_BIOSYNTHESIS	LIPID_METABOLIC_PROCESS	0.00203464
KEGG_RETINOL_METABOLISM	REACTOME_METABOLISM_OF_LIPIDS_AND_LIPOPROTEINS	0.03799427
AMINO_ACID_AND_DERIVATIVE_METABOLIC_PROCESS	KEGG_CHRONIC_MYELOID_LEUKEMIA	0.00330833
AROMATIC_COMPOUND_METABOLIC_PROCESS	REACTOME_STEROID_METABOLISM	0.0091983
ENERGY_DERIVATION_BY_OXIDATION_OF_ORGANIC_COMPOUNDS	NETPATH_ALPHA6_BETA4_INTEGRIN_PATHWAY	0.0
KEGG_ADHERENS_JUNCTION	REACTOME_GLUCOSE_METABOLISM	0.00716031
OXIDOREDUCTASE_ACTIVITY_ACTING_ON_CH_OH_GROUP_OF_DONORS	RESPONSE_TO_WOUNDING	0.00148161
NUCLEOCYTOPLASMIC_TRANSPORT	REACTOME_S_PHASE	0.0
KEGG_PPAR_SIGNALING_PATHWAY	REACTOME_MITOTIC_PROMETAPHASE	0.00229935
CARBOXYLIC_ACID_TRANSMEMBRANE_TRANSPORTER_ACTIVITY	MITOCHONDRION	0.00230849
CYTOSKELETAL_PART	REACTOME_SYNTHESIS_OF_DNA	0.0
KEGG_PRIMARY_BILE_ACID_BIOSYNTHESIS	STEROID_METABOLIC_PROCESS	0.00187662
IMMUNE_EFFECTOR_PROCESS	REACTOME_SYNTHESIS_OF_DNA	0.00943555
KEGG_GLYCOLYSIS_GLUCONEOGENESIS	OXIDOREDUCTASE_ACTIVITY_ACTING_ON_THE_CH_CH_GROUP_OF_DONORS	0.01147658
COENZYME_METABOLIC_PROCESS	KEGG_ADHERENS_JUNCTION	0.00886384
ORGANELLE_INNER_MEMBRANE	REACTOME_SYNTHESIS_OF_BILE_ACIDS_AND_BILE_SALTS	0.01084186
REACTOME_METABOLISM_OF_CARBOHYDRATES	REGULATION_OF_PHOSPHORYLATION	0.00204619
MONOOXYGENASE_ACTIVITY	NITROGEN_COMPOUND_CATABOLIC_PROCESS	0.00181753
KEGG_CITRATE_CYCLE_TCA_CYCLE	REACTOME_NA_CL_DEPENDENT_NEUROTRANSMITTER_TRANSPORTERS	0.00573639
BIOCARTA_NUCLEARRS_PATHWAY	LIPID_BIOSYNTHETIC_PROCESS	0.0
KEGG_DRUG_METABOLISM_OTHER_ENZYMES	OXIDOREDUCTASE_ACTIVITY_ACTING_ON_CH_OH_GROUP_OF_DONORS	0.00408685
LIPID_CATABOLIC_PROCESS	REACTOME_ACTIVATED_AMPK_STIMULATES_FATTY_ACID_OXIDATION_IN_MUSCLE	0.00235484
BIOCARTA_G1_PATHWAY	KEGG_GLYCOLYSIS_GLUCONEOGENESIS	0.01455373
FATTY_ACID_OXIDATION	KEGG_PROPANOATE_METABOLISM	0.00919706
BIOCARTA_CELLCYCLE_PATHWAY	CARBOXYLIC_ACID_METABOLIC_PROCESS	0.00256716
CELLULAR_LIPID_CATABOLIC_PROCESS	ENERGY_DERIVATION_BY_OXIDATION_OF_ORGANIC_COMPOUNDS	0.01379025
CARBOXYLIC_ACID_TRANSPORT	PEROXISOME	0.00871177
LIGASE_ACTIVITY	MONOCARBOXYLIC_ACID_METABOLIC_PROCESS	0.0011631
KEGG_GLYCINE_SERINE_AND_THREONINE_METABOLISM	KEGG_TRYPTOPHAN_METABOLISM	0.00741672
BIOCARTA_TGFB_PATHWAY	KEGG_STARCH_AND_SUCROSE_METABOLISM	0.02398012
CELL_CYCLE_PHASE	MITOCHONDRIAL_PART	0.00264416
BIOCARTA_TGFB_PATHWAY	COFACTOR_BINDING	0.01028513
LIPID_CATABOLIC_PROCESS	REACTOME_METABOLISM_OF_LIPIDS_AND_LIPOPROTEINS	0.0
KEGG_PRIMARY_BILE_ACID_BIOSYNTHESIS	REACTOME_LIPOPROTEIN_METABOLISM	0.00597303
KEGG_BIOSYNTHESIS_OF_UNSATURATED_FATTY_ACIDS	NUCLEAR_HORMONE_RECEPTOR_BINDING	0.0122007
KEGG_GLYCINE_SERINE_AND_THREONINE_METABOLISM	REACTOME_NA_CL_DEPENDENT_NEUROTRANSMITTER_TRANSPORTERS	0.00352522
NITROGEN_COMPOUND_CATABOLIC_PROCESS	REACTOME_PHASE_1_FUNCTIONALIZATION_OF_COMPOUNDS	0.01016783
COFACTOR_METABOLIC_PROCESS	KEGG_ADIPOCYTOKINE_SIGNALING_PATHWAY	0.00129838
KEGG_RETINOL_METABOLISM	REACTOME_CENTROSOME_MATURATION	0.00063473
FATTY_ACID_OXIDATION	REACTOME_TRANSMEMBRANE_TRANSPORT_OF_SMALL_MOLECULES	7.827e-05
CELL_CYCLE_PHASE	GTPASE_BINDING	0.01086459
BIOCARTA_G1_PATHWAY	CARBOXY_LYASE_ACTIVITY	0.0076852
MITOCHONDRIAL_LUMEN	REACTOME_ACTIVATED_AMPK_STIMULATES_FATTY_ACID_OXIDATION_IN_MUSCLE	0.00916793
HORMONE_RECEPTOR_BINDING	REACTOME_S_PHASE	0.0
AROMATIC_COMPOUND_METABOLIC_PROCESS	CYTOSKELETON_ORGANIZATION_AND_BIOGENESIS	0.01092501
CARBOXYLIC_ACID_METABOLIC_PROCESS	REACTOME_PYRUVATE_METABOLISM_AND_TCA_CYCLE	0.0
CELLULAR_CATABOLIC_PROCESS	ORGANELLE_INNER_MEMBRANE	0.0
KEGG_CITRATE_CYCLE_TCA_CYCLE	ORGANIC_ACID_METABOLIC_PROCESS	0.0
KEGG_STEROID_BIOSYNTHESIS	REACTOME_PHASE_II_CONJUGATION	0.01577529
COFACTOR_BINDING	KEGG_ADHERENS_JUNCTION	0.01070557
KEGG_PYRUVATE_METABOLISM	REACTOME_PHASE_II_CONJUGATION	0.00996862
KEGG_CELL_CYCLE	REACTOME_ACTIVATION_OF_THE_PRE_REPLICATIVE_COMPLEX	0.00023249
PATTERN_BINDING	REACTOME_PEROXISOMAL_LIPID_METABOLISM	0.01096227
REACTOME_LIPOPROTEIN_METABOLISM	STRUCTURAL_CONSTITUENT_OF_CYTOSKELETON	0.00341417
REACTOME_INTEGRATION_OF_ENERGY_METABOLISM	REACTOME_METABOLISM_OF_AMINO_ACIDS	0.0
BIOCARTA_NUCLEARRS_PATHWAY	MONOOXYGENASE_ACTIVITY	0.02127796
KEGG_DRUG_METABOLISM_CYTOCHROME_P450	REACTOME_METABOLISM_OF_AMINO_ACIDS	0.01158591
KEGG_ADHERENS_JUNCTION	REGULATION_OF_PHOSPHORYLATION	0.0
CELL_CYCLE_PHASE	FATTY_ACID_METABOLIC_PROCESS	0.0006278
REACTOME_ACTIVATED_AMPK_STIMULATES_FATTY_ACID_OXIDATION_IN_MUSCLE	REACTOME_CENTROSOME_MATURATION	0.00777078
KEGG_CITRATE_CYCLE_TCA_CYCLE	LIPID_TRANSPORT	0.00565993
KEGG_TERPENOID_BACKBONE_BIOSYNTHESIS	REACTOME_CHYLOMICRON_MEDIATED_LIPID_TRANSPORT	0.00874904
ELECTRON_CARRIER_ACTIVITY	INFLAMMATORY_RESPONSE	0.00260334
MITOCHONDRIAL_MEMBRANE	SA_G1_AND_S_PHASES	0.00101204
KEGG_ADHERENS_JUNCTION	SPINDLE	0.00896519
ENERGY_DERIVATION_BY_OXIDATION_OF_ORGANIC_COMPOUNDS	LIGASE_ACTIVITY	0.01036169
BIOCARTA_ACTINY_PATHWAY	KEGG_PPAR_SIGNALING_PATHWAY	0.00351098
REACTOME_GLUCOSE_REGULATION_OF_INSULIN_SECRETION	SMALL_GTPASE_BINDING	0.00553693
KEGG_ONE_CARBON_POOL_BY_FOLATE	KEGG_PYRUVATE_METABOLISM	0.04077416
CARBON_CARBON_LYASE_ACTIVITY	KEGG_ALANINE_ASPARTATE_AND_GLUTAMATE_METABOLISM	0.00023661
REACTOME_PYRUVATE_METABOLISM	STEROID_METABOLIC_PROCESS	0.03506481
ALCOHOL_METABOLIC_PROCESS	OXIDOREDUCTASE_ACTIVITY	0.10083638
ACTIN_FILAMENT_ORGANIZATION	REACTOME_INTEGRATION_OF_ENERGY_METABOLISM	0.00215893
REACTOME_PHASE_II_CONJUGATION	REACTOME_TRANSMEMBRANE_TRANSPORT_OF_SMALL_MOLECULES	0.00044279
CORUM_C_COMPLEX_SPLICEOSOME	MITOCHONDRIAL_ENVELOPE	0.03161314
ALCOHOL_METABOLIC_PROCESS	MITOCHONDRIAL_MEMBRANE	0.0005582
KEGG_METABOLISM_OF_XENOBIOTICS_BY_CYTOCHROME_P450	LYASE_ACTIVITY	0.01401565
CELL_PROJECTION	REACTOME_REGULATION_OF_LIPID_METABOLISM_BY_PEROXISOME_PROLIFERATOR_ACTIVATED_RECEPTOR_ALPHA	0.00606626
CELLULAR_LIPID_METABOLIC_PROCESS	REACTOME_GLUCOSE_AND_OTHER_SUGAR_SLC_TRANSPORTERS	0.00557334
KEGG_METABOLISM_OF_XENOBIOTICS_BY_CYTOCHROME_P450	KEGG_PROPANOATE_METABOLISM	0.01404907
AMINE_CATABOLIC_PROCESS	LYASE_ACTIVITY	0.00907
KEGG_TRYPTOPHAN_METABOLISM	OXIDOREDUCTASE_ACTIVITY_ACTING_ON_THE_CH_CH_GROUP_OF_DONORS	0.01275885
GENERATION_OF_PRECURSOR_METABOLITES_AND_ENERGY	KEGG_STEROID_HORMONE_BIOSYNTHESIS	0.00103094
MITOCHONDRIAL_MATRIX	MITOCHONDRION	0.0
CELLULAR_LIPID_METABOLIC_PROCESS	REACTOME_SYNTHESIS_OF_BILE_ACIDS_AND_BILE_SALTS	0.000491
ENERGY_DERIVATION_BY_OXIDATION_OF_ORGANIC_COMPOUNDS	REACTOME_GLUCOSE_REGULATION_OF_INSULIN_SECRETION	0.0
REACTOME_GLUCONEOGENESIS	REACTOME_NUCLEOTIDE_LIKE_PURINERGIC_RECEPTORS	0.00416185
AROMATIC_COMPOUND_METABOLIC_PROCESS	ISOMERASE_ACTIVITY	0.00371659
ELECTRON_CARRIER_ACTIVITY	KEGG_TYROSINE_METABOLISM	0.00518133
LIGASE_ACTIVITY	OXIDOREDUCTASE_ACTIVITY	0.0
CELL_CYCLE_PROCESS	KEGG_AUTOIMMUNE_THYROID_DISEASE	0.0
NUCLEAR_TRANSPORT	REACTOME_GLUCONEOGENESIS	0.00903778
MITOCHONDRIAL_LUMEN	REACTOME_REGULATION_OF_LIPID_METABOLISM_BY_PEROXISOME_PROLIFERATOR_ACTIVATED_RECEPTOR_ALPHA	0.00017703
BIOCARTA_PPARA_PATHWAY	NUCLEOCYTOPLASMIC_TRANSPORT	0.0
KEGG_METABOLISM_OF_XENOBIOTICS_BY_CYTOCHROME_P450	MICROTUBULE_CYTOSKELETON	0.01946024
KEGG_CITRATE_CYCLE_TCA_CYCLE	MITOCHONDRIAL_PART	0.0
AMINO_ACID_METABOLIC_PROCESS	FATTY_ACID_METABOLIC_PROCESS	0.01457023
AMINE_CATABOLIC_PROCESS	NITROGEN_COMPOUND_CATABOLIC_PROCESS	0.00464318
REACTOME_CHAPERONIN_MEDIATED_PROTEIN_FOLDING	REACTOME_METABOLISM_OF_LIPIDS_AND_LIPOPROTEINS	0.0
NITROGEN_COMPOUND_CATABOLIC_PROCESS	REACTOME_METABOLISM_OF_LIPIDS_AND_LIPOPROTEINS	0.00202776
PEROXISOME	RESPONSE_TO_WOUNDING	0.01110304
BIOCARTA_PPARA_PATHWAY	REACTOME_METABOLISM_OF_AMINO_ACIDS	0.00053479
KEGG_CHRONIC_MYELOID_LEUKEMIA	STEROID_METABOLIC_PROCESS	0.00010466
GLUCOSE_METABOLIC_PROCESS	LYASE_ACTIVITY	0.01600017
CARBOHYDRATE_METABOLIC_PROCESS	REACTOME_METABOLISM_OF_AMINO_ACIDS	0.0
CARBOHYDRATE_METABOLIC_PROCESS	PHOSPHOLIPID_BIOSYNTHETIC_PROCESS	0.00077845
KEGG_CELL_CYCLE	OXIDOREDUCTASE_ACTIVITY_GO_0016616	0.00374351
ENERGY_RESERVE_METABOLIC_PROCESS	LYASE_ACTIVITY	0.0169048
FATTY_ACID_OXIDATION	KEGG_ADHERENS_JUNCTION	0.00510746
CELLULAR_LIPID_CATABOLIC_PROCESS	LIPID_TRANSPORT	0.00185236
KEGG_BUTANOATE_METABOLISM	STEROID_METABOLIC_PROCESS	0.00505921
KEGG_COMPLEMENT_AND_COAGULATION_CASCADES	TRANSFERASE_ACTIVITY_TRANSFERRING_ACYL_GROUPS	0.00084613
KEGG_DRUG_METABOLISM_OTHER_ENZYMES	MONOCARBOXYLIC_ACID_METABOLIC_PROCESS	0.0238822
BIOCARTA_CELLCYCLE_PATHWAY	CELL_CYCLE_GO_0007049	0.0
AMINE_TRANSMEMBRANE_TRANSPORTER_ACTIVITY	REACTOME_TRANSMEMBRANE_TRANSPORT_OF_SMALL_MOLECULES	0.0
OXIDOREDUCTASE_ACTIVITY	REACTOME_MITOCHONDRIAL_FATTY_ACID_BETA_OXIDATION	0.18896294
BIOCARTA_G1_PATHWAY	REACTOME_BIOLOGICAL_OXIDATIONS	0.00578323
FATTY_ACID_BETA_OXIDATION	REACTOME_ELECTRON_TRANSPORT_CHAIN	0.01243792
CYTOSKELETAL_PART	SPINDLE	0.0
CARBON_CARBON_LYASE_ACTIVITY	RESPONSE_TO_WOUNDING	0.0
KEGG_GLYCOLYSIS_GLUCONEOGENESIS	REACTOME_PYRUVATE_METABOLISM_AND_TCA_CYCLE	0.0
KEGG_TYROSINE_METABOLISM	OXIDOREDUCTASE_ACTIVITY_ACTING_ON_THE_CH_CH_GROUP_OF_DONORS	0.00738821
KEGG_ARGININE_AND_PROLINE_METABOLISM	KEGG_BIOSYNTHESIS_OF_UNSATURATED_FATTY_ACIDS	0.00963071
REACTOME_METABOLISM_OF_AMINO_ACIDS	REACTOME_STEROID_HORMONES	0.00908226
CELL_CYCLE_PROCESS	SPINDLE	0.00037006
MITOCHONDRIAL_ENVELOPE	REACTOME_METABOLISM_OF_BILE_ACIDS_AND_BILE_SALTS	0.00912852
HORMONE_RECEPTOR_BINDING	REGULATION_OF_PHOSPHORYLATION	0.00756097
CELL_CYCLE_PROCESS	IMMUNE_EFFECTOR_PROCESS	0.0
FATTY_ACID_BETA_OXIDATION	KEGG_STEROID_HORMONE_BIOSYNTHESIS	0.00977215
CYTOSKELETAL_PROTEIN_BINDING	KEGG_FATTY_ACID_METABOLISM	0.00112623
AMINO_ACID_METABOLIC_PROCESS	CELLULAR_CATABOLIC_PROCESS	0.0
MONOCARBOXYLIC_ACID_METABOLIC_PROCESS	REACTOME_SLC_MEDIATED_TRANSMEMBRANE_TRANSPORT	0.01028551
BIOCARTA_NUCLEARRS_PATHWAY	CATABOLIC_PROCESS	0.0006023
CARBOXYLIC_ACID_METABOLIC_PROCESS	REACTOME_TRANSFORMATION_OF_LANOSTEROL_TO_CHOLESTEROL	0.04097887
CARBOHYDRATE_METABOLIC_PROCESS	REACTOME_NUCLEOTIDE_LIKE_PURINERGIC_RECEPTORS	0.00097304
PHOSPHOLIPID_BIOSYNTHETIC_PROCESS	REACTOME_PHASE_II_CONJUGATION	0.00855271
LIPID_METABOLIC_PROCESS	REACTOME_AMINE_COMPOUND_SLC_TRANSPORTERS	0.00608489
MONOCARBOXYLIC_ACID_METABOLIC_PROCESS	REACTOME_MITOTIC_PROMETAPHASE	0.00543285
MONOCARBOXYLIC_ACID_METABOLIC_PROCESS	TRANSFERASE_ACTIVITY_TRANSFERRING_ACYL_GROUPS	0.00015231
BIOCARTA_TGFB_PATHWAY	REACTOME_SLC_MEDIATED_TRANSMEMBRANE_TRANSPORT	0.00443006
BIOCARTA_CELLCYCLE_PATHWAY	BIOCARTA_P38MAPK_PATHWAY	0.0
REACTOME_CHOLESTEROL_BIOSYNTHESIS	REACTOME_G2_M_TRANSITION	0.00251702
BIOCARTA_NUCLEARRS_PATHWAY	ORGANELLE_INNER_MEMBRANE	0.0005828
KEGG_ARGININE_AND_PROLINE_METABOLISM	KEGG_VALINE_LEUCINE_AND_ISOLEUCINE_DEGRADATION	0.00975428
BIOCARTA_HSP27_PATHWAY	REACTOME_G2_M_TRANSITION	0.01709867
AMINE_TRANSMEMBRANE_TRANSPORTER_ACTIVITY	SERINE_HYDROLASE_ACTIVITY	0.00612887
KEGG_STARCH_AND_SUCROSE_METABOLISM	MONOCARBOXYLIC_ACID_METABOLIC_PROCESS	0.04863293
KEGG_METABOLISM_OF_XENOBIOTICS_BY_CYTOCHROME_P450	LIPID_BIOSYNTHETIC_PROCESS	0.01216229
MITOCHONDRION	MONOOXYGENASE_ACTIVITY	0.0001714
CELLULAR_LIPID_METABOLIC_PROCESS	KEGG_PYRUVATE_METABOLISM	0.02745925
REACTOME_TRANSMEMBRANE_TRANSPORT_OF_SMALL_MOLECULES	SERINE_TYPE_PEPTIDASE_ACTIVITY	0.00534692
AMINO_ACID_DERIVATIVE_METABOLIC_PROCESS	NETPATH_ALPHA6_BETA4_INTEGRIN_PATHWAY	0.01307933
CELLULAR_LIPID_CATABOLIC_PROCESS	ORGANELLE_INNER_MEMBRANE	0.0025446
CARBOXYLIC_ACID_METABOLIC_PROCESS	OXIDOREDUCTASE_ACTIVITY_GO_0016705	0.00134188
CARBOHYDRATE_BIOSYNTHETIC_PROCESS	KEGG_GLYCOLYSIS_GLUCONEOGENESIS	0.02060036
CELL_CYCLE_PROCESS	ISOMERASE_ACTIVITY	0.01323447
CATABOLIC_PROCESS	REACTOME_CHYLOMICRON_MEDIATED_LIPID_TRANSPORT	0.00209827
CELL_CYCLE_PROCESS	KEGG_CELL_CYCLE	0.0
BIOCARTA_G2_PATHWAY	KEGG_ASTHMA	0.00643609
KEGG_ADHERENS_JUNCTION	RESPONSE_TO_WOUNDING	0.0
BIOCARTA_TGFB_PATHWAY	KEGG_BIOSYNTHESIS_OF_UNSATURATED_FATTY_ACIDS	0.03219287
CELLULAR_CATABOLIC_PROCESS	KEGG_DRUG_METABOLISM_CYTOCHROME_P450	0.00485507
KEGG_ARGININE_AND_PROLINE_METABOLISM	KEGG_CELL_CYCLE	0.01482295
GENERATION_OF_PRECURSOR_METABOLITES_AND_ENERGY	SERINE_TYPE_ENDOPEPTIDASE_ACTIVITY	0.00354666
AROMATIC_COMPOUND_METABOLIC_PROCESS	GENERATION_OF_PRECURSOR_METABOLITES_AND_ENERGY	0.03876808
MICROBODY	REACTOME_PYRUVATE_METABOLISM_AND_TCA_CYCLE	0.00731935
KEGG_GLYCOLYSIS_GLUCONEOGENESIS	MICROBODY	0.00728599
ENERGY_DERIVATION_BY_OXIDATION_OF_ORGANIC_COMPOUNDS	KEGG_DRUG_METABOLISM_OTHER_ENZYMES	0.0002373
ORGANIC_ACID_TRANSMEMBRANE_TRANSPORTER_ACTIVITY	REACTOME_PYRUVATE_METABOLISM	0.00148323
GTPASE_BINDING	REACTOME_LIPOPROTEIN_METABOLISM	0.05001985
CARBON_CARBON_LYASE_ACTIVITY	REACTOME_NA_CL_DEPENDENT_NEUROTRANSMITTER_TRANSPORTERS	0.00860892
REACTOME_AMINE_COMPOUND_SLC_TRANSPORTERS	SERINE_HYDROLASE_ACTIVITY	0.00444538
KEGG_VALINE_LEUCINE_AND_ISOLEUCINE_DEGRADATION	ORGANIC_ACID_METABOLIC_PROCESS	0.17540366
FATTY_ACID_OXIDATION	OXYGEN_BINDING	6.245e-05
REACTOME_NUCLEAR_RECEPTOR_TRANSCRIPTION_PATHWAY	REACTOME_SYNTHESIS_OF_BILE_ACIDS_AND_BILE_SALTS	0.23563311
MICROTUBULE	SMALL_GTPASE_BINDING	0.00500091
BIOCARTA_TGFB_PATHWAY	REACTOME_POST_TRANSLATIONAL_PROTEIN_MODIFICATION	0.01350681
BIOCARTA_LEPTIN_PATHWAY	NUCLEOCYTOPLASMIC_TRANSPORT	0.03095386
CARBON_CARBON_LYASE_ACTIVITY	REACTOME_MITOTIC_M_M_G1_PHASES	0.00750616
KEGG_ADIPOCYTOKINE_SIGNALING_PATHWAY	REACTOME_NUCLEAR_RECEPTOR_TRANSCRIPTION_PATHWAY	0.0
OXIDOREDUCTASE_ACTIVITY_GO_0016705	REACTOME_SYNTHESIS_OF_BILE_ACIDS_AND_BILE_SALTS_VIA_7ALPHA_HYDROXYCHOLESTEROL	0.00434068
NUCLEAR_TRANSPORT	REACTOME_CHAPERONIN_MEDIATED_PROTEIN_FOLDING	0.00724217
GLUCOSE_METABOLIC_PROCESS	STEROID_METABOLIC_PROCESS	0.01030961
CARBOXY_LYASE_ACTIVITY	IMMUNE_EFFECTOR_PROCESS	0.00478809
CELLULAR_LIPID_METABOLIC_PROCESS	STEROID_METABOLIC_PROCESS	0.0
AMINE_TRANSMEMBRANE_TRANSPORTER_ACTIVITY	MONOOXYGENASE_ACTIVITY	0.00138937
REACTOME_CHYLOMICRON_MEDIATED_LIPID_TRANSPORT	REACTOME_GLUCOSE_METABOLISM	0.03021236
POSITIVE_REGULATION_OF_LYMPHOCYTE_ACTIVATION	RESPONSE_TO_ORGANIC_SUBSTANCE	0.0039372
MITOCHONDRIAL_ENVELOPE	REACTOME_CHYLOMICRON_MEDIATED_LIPID_TRANSPORT	0.00206946
COFACTOR_BINDING	NITROGEN_COMPOUND_CATABOLIC_PROCESS	0.0
ENERGY_RESERVE_METABOLIC_PROCESS	MITOCHONDRIAL_ENVELOPE	0.00311314
KEGG_GLYCINE_SERINE_AND_THREONINE_METABOLISM	KEGG_PEROXISOME	0.02240402
CARBON_CARBON_LYASE_ACTIVITY	CELLULAR_CATABOLIC_PROCESS	0.0050675
CELLULAR_CARBOHYDRATE_METABOLIC_PROCESS	REACTOME_TRANSFORMATION_OF_LANOSTEROL_TO_CHOLESTEROL	0.01200513
KEGG_STEROID_HORMONE_BIOSYNTHESIS	REACTOME_METABOLISM_OF_LIPIDS_AND_LIPOPROTEINS	0.0
PEROXISOME	REACTOME_CYTOCHROME_P450_ARRANGED_BY_SUBSTRATE_TYPE	2.013e-05
COFACTOR_METABOLIC_PROCESS	REACTOME_SLC_MEDIATED_TRANSMEMBRANE_TRANSPORT	0.00517382
KEGG_GLYCINE_SERINE_AND_THREONINE_METABOLISM	KEGG_TYROSINE_METABOLISM	0.01041749
KEGG_BUTANOATE_METABOLISM	NITROGEN_COMPOUND_CATABOLIC_PROCESS	0.00053864
REACTOME_CENTROSOME_MATURATION	REACTOME_PHASE_II_CONJUGATION	0.01029094
GENERATION_OF_PRECURSOR_METABOLITES_AND_ENERGY	KEGG_PPAR_SIGNALING_PATHWAY	0.0
CYTOSKELETON_ORGANIZATION_AND_BIOGENESIS	KEGG_DRUG_METABOLISM_CYTOCHROME_P450	0.00143137
NETPATH_ALPHA6_BETA4_INTEGRIN_PATHWAY	SMALL_GTPASE_BINDING	0.00875346
BIOCARTA_ACTINY_PATHWAY	HORMONE_RECEPTOR_BINDING	0.0037998
KEGG_ADIPOCYTOKINE_SIGNALING_PATHWAY	OXIDOREDUCTASE_ACTIVITY_ACTING_ON_THE_CH_CH_GROUP_OF_DONORS	0.01197928
CARBOXYLIC_ACID_METABOLIC_PROCESS	HORMONE_RECEPTOR_BINDING	0.01564196
FATTY_ACID_OXIDATION	KEGG_CITRATE_CYCLE_TCA_CYCLE	0.00310358
CYTOSKELETON_ORGANIZATION_AND_BIOGENESIS	ORGANIC_ACID_METABOLIC_PROCESS	0.00224721
CARBOXY_LYASE_ACTIVITY	REACTOME_POST_TRANSLATIONAL_PROTEIN_MODIFICATION	0.00041052
BIOCARTA_TGFB_PATHWAY	KEGG_STEROID_HORMONE_BIOSYNTHESIS	0.01879042
AMINO_ACID_METABOLIC_PROCESS	NUCLEAR_TRANSPORT	0.00697009
FATTY_ACID_OXIDATION	KEGG_ADIPOCYTOKINE_SIGNALING_PATHWAY	0.0
ALCOHOL_METABOLIC_PROCESS	RESPONSE_TO_EXTERNAL_STIMULUS	0.0
OXIDOREDUCTASE_ACTIVITY_GO_0016705	RESPONSE_TO_EXTERNAL_STIMULUS	0.00019832
BIOCARTA_MCM_PATHWAY	NETPATH_ALPHA6_BETA4_INTEGRIN_PATHWAY	0.01345709
REACTOME_CELL_CYCLE_CHECKPOINTS	REACTOME_MITOTIC_M_M_G1_PHASES	0.0
REACTOME_METABOLISM_OF_CARBOHYDRATES	REACTOME_TRANSMEMBRANE_TRANSPORT_OF_SMALL_MOLECULES	0.00035383
OXIDOREDUCTASE_ACTIVITY_GO_0016616	REACTOME_S_PHASE	0.00630341
CELLULAR_CATABOLIC_PROCESS	REACTOME_G2_M_CHECKPOINTS	0.40290918
ENERGY_DERIVATION_BY_OXIDATION_OF_ORGANIC_COMPOUNDS	PERIPHERAL_NERVOUS_SYSTEM_DEVELOPMENT	0.02551979
CYTOSKELETON	KEGG_CITRATE_CYCLE_TCA_CYCLE	0.03013279
BIOCARTA_TGFB_PATHWAY	REACTOME_SYNTHESIS_OF_DNA	0.0
CATABOLIC_PROCESS	REGULATION_OF_PHOSPHORYLATION	0.0001255
FATTY_ACID_OXIDATION	KEGG_TERPENOID_BACKBONE_BIOSYNTHESIS	0.01093104
COFACTOR_METABOLIC_PROCESS	KEGG_ARGININE_AND_PROLINE_METABOLISM	0.00038172
BIOCARTA_HSP27_PATHWAY	ORGANIC_ACID_METABOLIC_PROCESS	0.00388771
CYTOSKELETAL_PROTEIN_BINDING	REACTOME_MITOCHONDRIAL_FATTY_ACID_BETA_OXIDATION	0.02452819
GENERATION_OF_PRECURSOR_METABOLITES_AND_ENERGY	MITOCHONDRION	0.0
KEGG_CHRONIC_MYELOID_LEUKEMIA	KEGG_PRIMARY_BILE_ACID_BIOSYNTHESIS	0.01381132
LIPID_BIOSYNTHETIC_PROCESS	PEROXISOME	0.08510313
KEGG_CYSTEINE_AND_METHIONINE_METABOLISM	REACTOME_PYRUVATE_METABOLISM_AND_TCA_CYCLE	0.0
KEGG_RETINOL_METABOLISM	REACTOME_METABOLISM_OF_BILE_ACIDS_AND_BILE_SALTS	0.01253729
ALCOHOL_METABOLIC_PROCESS	BIOCARTA_HSP27_PATHWAY	0.0
ISOMERASE_ACTIVITY	KEGG_DRUG_METABOLISM_OTHER_ENZYMES	0.00937906
BIOCARTA_NUCLEARRS_PATHWAY	MITOCHONDRIAL_INNER_MEMBRANE	0.00190271
BIOCARTA_MCM_PATHWAY	MITOCHONDRIAL_MEMBRANE	0.00172696
KEGG_STARCH_AND_SUCROSE_METABOLISM	LIPID_METABOLIC_PROCESS	0.0353086
INFLAMMATORY_RESPONSE	LIPID_BIOSYNTHETIC_PROCESS	0.01233693
POSITIVE_REGULATION_OF_LYMPHOCYTE_ACTIVATION	REACTOME_S_PHASE	0.05020762
MITOTIC_CELL_CYCLE	REACTOME_PEROXISOMAL_LIPID_METABOLISM	0.00329506
AMINO_ACID_TRANSMEMBRANE_TRANSPORTER_ACTIVITY	REACTOME_GLUCOSE_REGULATION_OF_INSULIN_SECRETION	0.00268869
AMINO_ACID_AND_DERIVATIVE_METABOLIC_PROCESS	REACTOME_CELL_JUNCTION_ORGANIZATION	0.005522
MITOCHONDRIAL_INNER_MEMBRANE	PEROXISOME	0.00759949
CYTOSKELETON	SPINDLE	0.0
AMINO_ACID_AND_DERIVATIVE_METABOLIC_PROCESS	REACTOME_SYNTHESIS_OF_BILE_ACIDS_AND_BILE_SALTS	0.00414948
REACTOME_CELL_CYCLE_CHECKPOINTS	REACTOME_CELL_CYCLE_MITOTIC	0.0
AMINE_METABOLIC_PROCESS	REACTOME_PEROXISOMAL_LIPID_METABOLISM	0.00884327
CYTOSKELETAL_PROTEIN_BINDING	REACTOME_LOSS_OF_NLP_FROM_MITOTIC_CENTROSOMES	0.0
MITOCHONDRIAL_INNER_MEMBRANE	REACTOME_STEROID_HORMONES	0.00251554
KEGG_RETINOL_METABOLISM	KEGG_TRYPTOPHAN_METABOLISM	0.00342806
MITOCHONDRIAL_MEMBRANE	REACTOME_LIPOPROTEIN_METABOLISM	0.00335456
AMINE_METABOLIC_PROCESS	OXIDOREDUCTASE_ACTIVITY_GO_0016616	0.01486772
KEGG_PEROXISOME	REACTOME_METABOLISM_OF_BILE_ACIDS_AND_BILE_SALTS	0.01905061
KEGG_PRIMARY_BILE_ACID_BIOSYNTHESIS	REACTOME_BIOLOGICAL_OXIDATIONS	7.82e-05
NUCLEAR_HORMONE_RECEPTOR_BINDING	REACTOME_BIOLOGICAL_OXIDATIONS	0.00100482
KEGG_STEROID_BIOSYNTHESIS	OXIDOREDUCTASE_ACTIVITY_ACTING_ON_CH_OH_GROUP_OF_DONORS	0.01708912
CYTOSKELETAL_PROTEIN_BINDING	SMALL_GTPASE_BINDING	0.00185017
BIOCARTA_HSP27_PATHWAY	OXIDOREDUCTASE_ACTIVITY	0.0
AMINE_TRANSMEMBRANE_TRANSPORTER_ACTIVITY	CARBOXYLIC_ACID_METABOLIC_PROCESS	0.00061037
AROMATIC_COMPOUND_METABOLIC_PROCESS	REACTOME_CELL_CYCLE_MITOTIC	0.00899409
IMMUNE_EFFECTOR_PROCESS	REACTOME_METABOLISM_OF_LIPIDS_AND_LIPOPROTEINS	0.01916053
CATABOLIC_PROCESS	STEROID_METABOLIC_PROCESS	0.00032919
HORMONE_RECEPTOR_BINDING	TRANSFERASE_ACTIVITY_TRANSFERRING_ACYL_GROUPS	0.01131241
CATABOLIC_PROCESS	KEGG_PRIMARY_BILE_ACID_BIOSYNTHESIS	0.00280744
CYTOSKELETON_ORGANIZATION_AND_BIOGENESIS	REACTOME_SYNTHESIS_OF_BILE_ACIDS_AND_BILE_SALTS_VIA_7ALPHA_HYDROXYCHOLESTEROL	0.00603504
KEGG_GLYCOLYSIS_GLUCONEOGENESIS	REACTOME_CHAPERONIN_MEDIATED_PROTEIN_FOLDING	0.06705585
CARBOHYDRATE_BIOSYNTHETIC_PROCESS	RESPONSE_TO_WOUNDING	0.12461121
BIOCARTA_P38MAPK_PATHWAY	GENERATION_OF_PRECURSOR_METABOLITES_AND_ENERGY	0.00523036
KEGG_DRUG_METABOLISM_OTHER_ENZYMES	LIPID_METABOLIC_PROCESS	0.0030952
CELLULAR_CATABOLIC_PROCESS	REACTOME_PHASE_1_FUNCTIONALIZATION_OF_COMPOUNDS	0.0
KEGG_VALINE_LEUCINE_AND_ISOLEUCINE_DEGRADATION	STEROID_METABOLIC_PROCESS	0.00881759
BIOCARTA_G1_PATHWAY	REACTOME_LOSS_OF_NLP_FROM_MITOTIC_CENTROSOMES	0.00064079
AMINE_METABOLIC_PROCESS	BIOCARTA_CELLCYCLE_PATHWAY	0.01180451
OXIDOREDUCTASE_ACTIVITY	REACTOME_METABOLISM_OF_AMINO_ACIDS	0.88872958
CYTOSKELETON	KEGG_STARCH_AND_SUCROSE_METABOLISM	0.01953056
CYTOSKELETAL_PART	GENERATION_OF_PRECURSOR_METABOLITES_AND_ENERGY	0.03231437
CELL_PROJECTION	FATTY_ACID_OXIDATION	0.00989911
REACTOME_SLC_MEDIATED_TRANSMEMBRANE_TRANSPORT	STRUCTURAL_CONSTITUENT_OF_CYTOSKELETON	0.00103831
CYTOSKELETON_ORGANIZATION_AND_BIOGENESIS	RESPONSE_TO_ORGANIC_SUBSTANCE	0.00369852
MICROTUBULE_ORGANIZING_CENTER	REACTOME_SYNTHESIS_OF_BILE_ACIDS_AND_BILE_SALTS	0.013645
LIPID_BIOSYNTHETIC_PROCESS	REACTOME_SYNTHESIS_OF_BILE_ACIDS_AND_BILE_SALTS_VIA_7ALPHA_HYDROXYCHOLESTEROL	0.00087763
AMINO_ACID_METABOLIC_PROCESS	REACTOME_METABOLISM_OF_LIPIDS_AND_LIPOPROTEINS	0.0010239
BIOCARTA_CTCF_PATHWAY	MICROTUBULE	0.00495147
FATTY_ACID_OXIDATION	MONOOXYGENASE_ACTIVITY	0.00881851
IMMUNE_EFFECTOR_PROCESS	OXIDOREDUCTASE_ACTIVITY_GO_0016705	0.0091599
CARBOHYDRATE_BIOSYNTHETIC_PROCESS	REACTOME_METABOLISM_OF_LIPIDS_AND_LIPOPROTEINS	0.00862054
CELLULAR_CATABOLIC_PROCESS	CELL_CYCLE_PHASE	0.01220894
REACTOME_PEROXISOMAL_LIPID_METABOLISM	REACTOME_PYRUVATE_METABOLISM	0.00876353
COFACTOR_METABOLIC_PROCESS	KEGG_STEROID_BIOSYNTHESIS	0.03597252
CELLULAR_CARBOHYDRATE_METABOLIC_PROCESS	KEGG_CYSTEINE_AND_METHIONINE_METABOLISM	0.00012381
ALCOHOL_METABOLIC_PROCESS	NUCLEOCYTOPLASMIC_TRANSPORT	0.0
FATTY_ACID_OXIDATION	REACTOME_SYNTHESIS_OF_BILE_ACIDS_AND_BILE_SALTS	0.01226749
COENZYME_METABOLIC_PROCESS	LYASE_ACTIVITY	0.0
REACTOME_BIOLOGICAL_OXIDATIONS	REACTOME_METABOLISM_OF_BILE_ACIDS_AND_BILE_SALTS	0.0
CYTOSKELETON	REACTOME_GLUCOSE_REGULATION_OF_INSULIN_SECRETION	0.0
KEGG_DRUG_METABOLISM_CYTOCHROME_P450	LIPID_BIOSYNTHETIC_PROCESS	0.01288059
KEGG_ONE_CARBON_POOL_BY_FOLATE	TRANSFERASE_ACTIVITY_TRANSFERRING_ACYL_GROUPS	0.00930207
CELLULAR_LIPID_METABOLIC_PROCESS	HORMONE_RECEPTOR_BINDING	0.04292077
INFLAMMATORY_RESPONSE	REACTOME_CENTROSOME_MATURATION	0.00107152
CATABOLIC_PROCESS	NITROGEN_COMPOUND_METABOLIC_PROCESS	0.0
BIOCARTA_CTCF_PATHWAY	ENERGY_RESERVE_METABOLIC_PROCESS	0.00400938
KEGG_ADIPOCYTOKINE_SIGNALING_PATHWAY	REACTOME_INTEGRATION_OF_ENERGY_METABOLISM	0.0
KEGG_CYSTEINE_AND_METHIONINE_METABOLISM	KEGG_TYROSINE_METABOLISM	0.0
AMINO_ACID_TRANSMEMBRANE_TRANSPORTER_ACTIVITY	CELLULAR_CARBOHYDRATE_METABOLIC_PROCESS	0.00716806
LIPID_BIOSYNTHETIC_PROCESS	REACTOME_LOSS_OF_NLP_FROM_MITOTIC_CENTROSOMES	0.00018012
BIOCARTA_ACTINY_PATHWAY	NITROGEN_COMPOUND_METABOLIC_PROCESS	0.01025545
BIOCARTA_MCM_PATHWAY	RESPONSE_TO_WOUNDING	0.00783035
GLUCOSE_METABOLIC_PROCESS	REACTOME_REGULATION_OF_LIPID_METABOLISM_BY_PEROXISOME_PROLIFERATOR_ACTIVATED_RECEPTOR_ALPHA	0.01340625
CARBOHYDRATE_METABOLIC_PROCESS	REACTOME_G2_M_CHECKPOINTS	0.00554666
REACTOME_STEROID_HORMONES	RESPONSE_TO_WOUNDING	0.00175736
HORMONE_RECEPTOR_BINDING	LIPID_TRANSPORT	0.01809936
KEGG_PYRUVATE_METABOLISM	REACTOME_MITOCHONDRIAL_FATTY_ACID_BETA_OXIDATION	0.01806385
GENERATION_OF_PRECURSOR_METABOLITES_AND_ENERGY	KEGG_VALINE_LEUCINE_AND_ISOLEUCINE_DEGRADATION	0.13120178
OXYGEN_BINDING	REACTOME_INTEGRATION_OF_ENERGY_METABOLISM	0.00151953
REACTOME_NA_CL_DEPENDENT_NEUROTRANSMITTER_TRANSPORTERS	SERINE_HYDROLASE_ACTIVITY	0.00598961
KEGG_CYSTEINE_AND_METHIONINE_METABOLISM	KEGG_TRYPTOPHAN_METABOLISM	0.00226646
CELLULAR_CARBOHYDRATE_METABOLIC_PROCESS	MITOTIC_CELL_CYCLE	0.00167311
KEGG_CITRATE_CYCLE_TCA_CYCLE	REACTOME_INTEGRATION_OF_ENERGY_METABOLISM	0.0
CELLULAR_CARBOHYDRATE_METABOLIC_PROCESS	NETPATH_ALPHA6_BETA4_INTEGRIN_PATHWAY	0.0
CELL_CYCLE_PROCESS	ELECTRON_CARRIER_ACTIVITY	0.01057198
KEGG_BIOSYNTHESIS_OF_UNSATURATED_FATTY_ACIDS	LIPID_BIOSYNTHETIC_PROCESS	0.01059278
AMINO_ACID_DERIVATIVE_METABOLIC_PROCESS	COFACTOR_BINDING	0.0046914
IMMUNE_EFFECTOR_PROCESS	KEGG_CELL_CYCLE	0.00093296
CYTOSKELETAL_PROTEIN_BINDING	KEGG_ADIPOCYTOKINE_SIGNALING_PATHWAY	0.0
AMINE_TRANSPORT	ENERGY_DERIVATION_BY_OXIDATION_OF_ORGANIC_COMPOUNDS	0.00113431
OXIDOREDUCTASE_ACTIVITY_ACTING_ON_CH_OH_GROUP_OF_DONORS	RESPONSE_TO_EXTERNAL_STIMULUS	0.00189587
KEGG_PEROXISOME	REACTOME_TRANSFORMATION_OF_LANOSTEROL_TO_CHOLESTEROL	0.01059761
AMINE_CATABOLIC_PROCESS	REACTOME_REGULATION_OF_LIPID_METABOLISM_BY_PEROXISOME_PROLIFERATOR_ACTIVATED_RECEPTOR_ALPHA	0.00294104
REACTOME_NA_CL_DEPENDENT_NEUROTRANSMITTER_TRANSPORTERS	REACTOME_PHASE_1_FUNCTIONALIZATION_OF_COMPOUNDS	0.00355245
FATTY_ACID_OXIDATION	MONOCARBOXYLIC_ACID_METABOLIC_PROCESS	0.00347288
REACTOME_METABOLISM_OF_LIPIDS_AND_LIPOPROTEINS	SMALL_GTPASE_BINDING	0.05587835
CELLULAR_LIPID_CATABOLIC_PROCESS	LYASE_ACTIVITY	0.00750549
MITOCHONDRIAL_PART	NETPATH_ALPHA6_BETA4_INTEGRIN_PATHWAY	0.0
BIOCARTA_PPARA_PATHWAY	CARBOXYLIC_ACID_METABOLIC_PROCESS	0.0004066
CELL_CYCLE_PROCESS	RESPONSE_TO_WOUNDING	0.0
FATTY_ACID_METABOLIC_PROCESS	GLUTATHIONE_TRANSFERASE_ACTIVITY	0.00472462
CELL_CYCLE_PHASE	NITROGEN_COMPOUND_CATABOLIC_PROCESS	0.00925501
MITOCHONDRION	ORGANIC_ACID_TRANSPORT	0.00083528
KEGG_ALANINE_ASPARTATE_AND_GLUTAMATE_METABOLISM	MITOCHONDRIAL_ENVELOPE	0.00857959
COFACTOR_METABOLIC_PROCESS	KEGG_TRYPTOPHAN_METABOLISM	0.01361411
MITOCHONDRIAL_INNER_MEMBRANE	OXIDOREDUCTASE_ACTIVITY_GO_0016616	0.01874833
KEGG_PANTOTHENATE_AND_COA_BIOSYNTHESIS	REACTOME_NUCLEOTIDE_LIKE_PURINERGIC_RECEPTORS	0.00386052
AMINE_TRANSPORT	CARBOHYDRATE_METABOLIC_PROCESS	0.00084953
ELECTRON_CARRIER_ACTIVITY	KEGG_PANTOTHENATE_AND_COA_BIOSYNTHESIS	0.00928827
GLUCOSE_METABOLIC_PROCESS	KEGG_CITRATE_CYCLE_TCA_CYCLE	0.00638694
KEGG_PEROXISOME	MONOOXYGENASE_ACTIVITY	0.00481603
CATABOLIC_PROCESS	REACTOME_METABOLISM_OF_LIPIDS_AND_LIPOPROTEINS	0.0
ORGANIC_ACID_METABOLIC_PROCESS	REACTOME_METABOLISM_OF_BILE_ACIDS_AND_BILE_SALTS	0.00083173
KEGG_ADHERENS_JUNCTION	KEGG_GLYCOLYSIS_GLUCONEOGENESIS	0.00418745
KEGG_ADIPOCYTOKINE_SIGNALING_PATHWAY	NITROGEN_COMPOUND_METABOLIC_PROCESS	0.0697697
BIOCARTA_NUCLEARRS_PATHWAY	LIGASE_ACTIVITY	0.00434341
REACTOME_SYNTHESIS_OF_DNA	RESPONSE_TO_WOUNDING	0.0
MONOCARBOXYLIC_ACID_METABOLIC_PROCESS	OXIDOREDUCTASE_ACTIVITY_ACTING_ON_CH_OH_GROUP_OF_DONORS	0.00089344
OXIDOREDUCTASE_ACTIVITY_ACTING_ON_CH_OH_GROUP_OF_DONORS	REACTOME_CHOLESTEROL_BIOSYNTHESIS	0.01633626
CELL_CYCLE_PROCESS	REACTOME_METABOLISM_OF_LIPIDS_AND_LIPOPROTEINS	0.0
KEGG_STARCH_AND_SUCROSE_METABOLISM	REACTOME_METABOLISM_OF_BILE_ACIDS_AND_BILE_SALTS	0.0117985
ORGANIC_ACID_TRANSMEMBRANE_TRANSPORTER_ACTIVITY	REACTOME_LIPOPROTEIN_METABOLISM	0.02055188
MICROTUBULE_ORGANIZING_CENTER	MONOOXYGENASE_ACTIVITY	0.02007288
KEGG_PPAR_SIGNALING_PATHWAY	SERINE_TYPE_ENDOPEPTIDASE_ACTIVITY	0.00682001
KEGG_METABOLISM_OF_XENOBIOTICS_BY_CYTOCHROME_P450	KEGG_PRIMARY_BILE_ACID_BIOSYNTHESIS	0.01249262
BIOCARTA_HSP27_PATHWAY	BIOCARTA_MCM_PATHWAY	0.00192557
LIGASE_ACTIVITY	REACTOME_LIPOPROTEIN_METABOLISM	0.02282666
BIOCARTA_NUCLEARRS_PATHWAY	PEROXISOME	0.01402625
AMINO_ACID_AND_DERIVATIVE_METABOLIC_PROCESS	REACTOME_CENTROSOME_MATURATION	0.00784074
KEGG_BUTANOATE_METABOLISM	REACTOME_SYNTHESIS_OF_BILE_ACIDS_AND_BILE_SALTS	0.00699777
MICROTUBULE_CYTOSKELETON	REACTOME_G2_M_TRANSITION	0.0
CATABOLIC_PROCESS	OXIDOREDUCTASE_ACTIVITY_GO_0016705	0.00204792
KEGG_PYRUVATE_METABOLISM	OXIDOREDUCTASE_ACTIVITY	0.02709154
AMINO_ACID_METABOLIC_PROCESS	NITROGEN_COMPOUND_METABOLIC_PROCESS	0.02608272
IMMUNE_EFFECTOR_PROCESS	KEGG_ADIPOCYTOKINE_SIGNALING_PATHWAY	0.0
GENERATION_OF_PRECURSOR_METABOLITES_AND_ENERGY	GTPASE_BINDING	0.00622267
CARBOHYDRATE_METABOLIC_PROCESS	FATTY_ACID_BETA_OXIDATION	0.00702095
CENTROSOME	SERINE_HYDROLASE_ACTIVITY	0.01560599
KEGG_STEROID_HORMONE_BIOSYNTHESIS	MICROTUBULE_CYTOSKELETON	0.02163195
OXIDOREDUCTASE_ACTIVITY_GO_0016705	REACTOME_METABOLISM_OF_AMINO_ACIDS	0.02040343
CORUM_RIBOSOME,_CYTOPLASMIC	ENERGY_DERIVATION_BY_OXIDATION_OF_ORGANIC_COMPOUNDS	0.00604007
CARBON_CARBON_LYASE_ACTIVITY	REACTOME_STEROID_METABOLISM	0.02590373
REACTOME_ACTIVATED_AMPK_STIMULATES_FATTY_ACID_OXIDATION_IN_MUSCLE	REACTOME_METABOLISM_OF_LIPIDS_AND_LIPOPROTEINS	0.0046489
ELECTRON_CARRIER_ACTIVITY	KEGG_CYSTEINE_AND_METHIONINE_METABOLISM	0.00089698
ALCOHOL_METABOLIC_PROCESS	REACTOME_METABOLISM_OF_AMINO_ACIDS	0.02070201
BIOCARTA_G1_PATHWAY	MITOCHONDRIAL_MATRIX	0.0097419
LIPID_METABOLIC_PROCESS	REACTOME_CHAPERONIN_MEDIATED_PROTEIN_FOLDING	0.10373693
KEGG_AUTOIMMUNE_THYROID_DISEASE	MONOOXYGENASE_ACTIVITY	0.00222474
NITROGEN_COMPOUND_CATABOLIC_PROCESS	TRANSFERASE_ACTIVITY_TRANSFERRING_SULFUR_CONTAINING_GROUPS	0.00635583
CENTROSOME	ORGANIC_ACID_METABOLIC_PROCESS	0.00796128
CYTOSKELETAL_PART	REACTOME_LIPOPROTEIN_METABOLISM	0.01024849
FATTY_ACID_OXIDATION	REACTOME_GLUCOSE_METABOLISM	0.0229119
ALCOHOL_METABOLIC_PROCESS	REACTOME_PHASE_II_CONJUGATION	0.00121191
MITOCHONDRIAL_PART	SPINDLE	0.01108542
ACTIN_FILAMENT_ORGANIZATION	REACTOME_PHASE_1_FUNCTIONALIZATION_OF_COMPOUNDS	0.00063295
INFLAMMATORY_RESPONSE	RESPONSE_TO_ORGANIC_SUBSTANCE	0.00085496
OXIDOREDUCTASE_ACTIVITY_GO_0016705	REACTOME_GLUCOSE_AND_OTHER_SUGAR_SLC_TRANSPORTERS	0.00159578
KEGG_TRYPTOPHAN_METABOLISM	REACTOME_SLC_MEDIATED_TRANSMEMBRANE_TRANSPORT	0.00668003
ALCOHOL_METABOLIC_PROCESS	MONOOXYGENASE_ACTIVITY	0.0391151
CYTOSKELETON_ORGANIZATION_AND_BIOGENESIS	REACTOME_S_PHASE	0.0
CYTOSKELETON	REACTOME_GLUCONEOGENESIS	0.02649766
BIOCARTA_CELLCYCLE_PATHWAY	KEGG_ADIPOCYTOKINE_SIGNALING_PATHWAY	0.08570019
REACTOME_S_PHASE	SERINE_HYDROLASE_ACTIVITY	0.00254056
BIOCARTA_CTCF_PATHWAY	LIPID_METABOLIC_PROCESS	0.0
INTRAMOLECULAR_OXIDOREDUCTASE_ACTIVITY	REACTOME_CYTOCHROME_P450_ARRANGED_BY_SUBSTRATE_TYPE	0.00144682
GENERATION_OF_PRECURSOR_METABOLITES_AND_ENERGY	KEGG_BIOSYNTHESIS_OF_UNSATURATED_FATTY_ACIDS	0.01280191
KEGG_ONE_CARBON_POOL_BY_FOLATE	REACTOME_PYRUVATE_METABOLISM	0.00977182
BIOCARTA_LEPTIN_PATHWAY	KEGG_VALINE_LEUCINE_AND_ISOLEUCINE_DEGRADATION	0.01237841
BIOCARTA_LEPTIN_PATHWAY	KEGG_METABOLISM_OF_XENOBIOTICS_BY_CYTOCHROME_P450	0.0062748
MITOCHONDRIAL_MATRIX	REACTOME_PYRUVATE_METABOLISM	2.747e-05
LIGASE_ACTIVITY	REACTOME_INTEGRATION_OF_ENERGY_METABOLISM	0.00248927
CARBON_CARBON_LYASE_ACTIVITY	CELL_CYCLE_PROCESS	0.0099753
CELLULAR_LIPID_METABOLIC_PROCESS	ISOMERASE_ACTIVITY	0.00030146
ACTIN_FILAMENT_ORGANIZATION	BIOCARTA_CELLCYCLE_PATHWAY	0.00189578
BIOCARTA_MCM_PATHWAY	REACTOME_METABOLISM_OF_LIPIDS_AND_LIPOPROTEINS	0.00971715
OXIDOREDUCTASE_ACTIVITY	REACTOME_STEROID_METABOLISM	0.0
KEGG_STARCH_AND_SUCROSE_METABOLISM	REACTOME_PHASE_1_FUNCTIONALIZATION_OF_COMPOUNDS	0.01373915
CYTOSKELETON_ORGANIZATION_AND_BIOGENESIS	ELECTRON_CARRIER_ACTIVITY	0.00087459
AMINE_METABOLIC_PROCESS	REACTOME_G2_M_CHECKPOINTS	0.00520157
BIOCARTA_ACTINY_PATHWAY	NETPATH_ALPHA6_BETA4_INTEGRIN_PATHWAY	0.0
MITOCHONDRIAL_LUMEN	MONOOXYGENASE_ACTIVITY	0.01116655
BIOCARTA_G2_PATHWAY	SA_G1_AND_S_PHASES	0.67284153
AMINO_ACID_DERIVATIVE_METABOLIC_PROCESS	REACTOME_CELL_CYCLE_CHECKPOINTS	0.0
BIOCARTA_HSP27_PATHWAY	GENERATION_OF_PRECURSOR_METABOLITES_AND_ENERGY	0.0
REACTOME_CELL_CYCLE_MITOTIC	REACTOME_PYRUVATE_METABOLISM_AND_TCA_CYCLE	0.00858144
PEROXISOME	RESPONSE_TO_EXTERNAL_STIMULUS	0.00744587
KEGG_COMPLEMENT_AND_COAGULATION_CASCADES	REACTOME_GLUCOSE_METABOLISM	0.02298337
COFACTOR_METABOLIC_PROCESS	GLUCOSE_METABOLIC_PROCESS	0.04008766
MICROTUBULE_ORGANIZING_CENTER	MITOCHONDRIAL_PART	0.01219443
REGULATION_OF_PHOSPHORYLATION	RESPONSE_TO_ORGANIC_SUBSTANCE	0.00180667
CELLULAR_LIPID_METABOLIC_PROCESS	KEGG_CHRONIC_MYELOID_LEUKEMIA	0.0
LYASE_ACTIVITY	SA_G1_AND_S_PHASES	0.00678324
KEGG_TYROSINE_METABOLISM	LIGASE_ACTIVITY	0.00163272
CARBOXYLIC_ACID_METABOLIC_PROCESS	KEGG_DRUG_METABOLISM_OTHER_ENZYMES	0.01086766
KEGG_ADHERENS_JUNCTION	REACTOME_METABOLISM_OF_AMINO_ACIDS	0.0
FATTY_ACID_METABOLIC_PROCESS	OXIDOREDUCTASE_ACTIVITY_GO_0016705	0.01749418
CARBOXYLIC_ACID_METABOLIC_PROCESS	TRANSFERASE_ACTIVITY_TRANSFERRING_SULFUR_CONTAINING_GROUPS	0.00272956
BIOCARTA_P38MAPK_PATHWAY	FATTY_ACID_OXIDATION	0.00408163
GLUTATHIONE_TRANSFERASE_ACTIVITY	KEGG_PPAR_SIGNALING_PATHWAY	0.01457527
CELLULAR_LIPID_CATABOLIC_PROCESS	REACTOME_CELL_CYCLE_MITOTIC	0.03371399
MONOCARBOXYLIC_ACID_METABOLIC_PROCESS	NUCLEOCYTOPLASMIC_TRANSPORT	0.00178651
AMINO_ACID_CATABOLIC_PROCESS	KEGG_TYROSINE_METABOLISM	9.298e-05
AMINE_CATABOLIC_PROCESS	BIOCARTA_NUCLEARRS_PATHWAY	0.00981234
BIOCARTA_P38MAPK_PATHWAY	KEGG_CELL_CYCLE	0.0
CYTOSKELETON	TRANSFERASE_ACTIVITY_TRANSFERRING_ACYL_GROUPS	0.01371606
REACTOME_REGULATION_OF_LIPID_METABOLISM_BY_PEROXISOME_PROLIFERATOR_ACTIVATED_RECEPTOR_ALPHA	RESPONSE_TO_ORGANIC_SUBSTANCE	0.00567451
REACTOME_CELL_JUNCTION_ORGANIZATION	REACTOME_MITOTIC_M_M_G1_PHASES	0.0
KEGG_TRYPTOPHAN_METABOLISM	TRANSFERASE_ACTIVITY_TRANSFERRING_ACYL_GROUPS	0.0
MITOTIC_CELL_CYCLE	REACTOME_PYRUVATE_METABOLISM	0.00893477
PATTERN_BINDING	SERINE_TYPE_ENDOPEPTIDASE_ACTIVITY	0.00433795
BIOCARTA_CTCF_PATHWAY	FATTY_ACID_METABOLIC_PROCESS	0.00126178
COENZYME_METABOLIC_PROCESS	KEGG_DRUG_METABOLISM_CYTOCHROME_P450	0.01117703
CYTOSKELETAL_PROTEIN_BINDING	REACTOME_PEROXISOMAL_LIPID_METABOLISM	0.00763164
LIGASE_ACTIVITY	LIPID_METABOLIC_PROCESS	0.0
KEGG_TYROSINE_METABOLISM	REACTOME_STEROID_METABOLISM	0.00524226
ORGANIC_ACID_TRANSMEMBRANE_TRANSPORTER_ACTIVITY	REACTOME_AMINE_COMPOUND_SLC_TRANSPORTERS	0.0
KEGG_BIOSYNTHESIS_OF_UNSATURATED_FATTY_ACIDS	KEGG_PPAR_SIGNALING_PATHWAY	0.96987503
BIOCARTA_TGFB_PATHWAY	REACTOME_PYRUVATE_METABOLISM	0.01038192
MONOOXYGENASE_ACTIVITY	REACTOME_GLUCOSE_AND_OTHER_SUGAR_SLC_TRANSPORTERS	0.0020583
REACTOME_CENTROSOME_MATURATION	REACTOME_TRANSFORMATION_OF_LANOSTEROL_TO_CHOLESTEROL	0.00389551
REACTOME_TRANSFORMATION_OF_LANOSTEROL_TO_CHOLESTEROL	RESPONSE_TO_WOUNDING	0.00280969
ACTIN_FILAMENT_ORGANIZATION	KEGG_PPAR_SIGNALING_PATHWAY	0.00443536
NUCLEOCYTOPLASMIC_TRANSPORT	SA_G1_AND_S_PHASES	0.01816488
AROMATIC_COMPOUND_METABOLIC_PROCESS	COFACTOR_BINDING	0.00446269
AMINE_METABOLIC_PROCESS	KEGG_PEROXISOME	0.02252905
BIOCARTA_CTCF_PATHWAY	REACTOME_ACTIVATION_OF_ATR_IN_RESPONSE_TO_REPLICATION_STRESS	0.00653517
AMINO_ACID_AND_DERIVATIVE_METABOLIC_PROCESS	REACTOME_LOSS_OF_NLP_FROM_MITOTIC_CENTROSOMES	0.00921782
REACTOME_ACTIVATED_AMPK_STIMULATES_FATTY_ACID_OXIDATION_IN_MUSCLE	REACTOME_BIOLOGICAL_OXIDATIONS	0.00015838
GENERATION_OF_PRECURSOR_METABOLITES_AND_ENERGY	ORGANIC_ACID_METABOLIC_PROCESS	0.0
CELL_CYCLE_PHASE	SERINE_HYDROLASE_ACTIVITY	0.00391247
KEGG_LYSINE_DEGRADATION	OXYGEN_BINDING	0.00648999
REACTOME_METABOLISM_OF_LIPIDS_AND_LIPOPROTEINS	REACTOME_PHASE_1_FUNCTIONALIZATION_OF_COMPOUNDS	0.0
MONOCARBOXYLIC_ACID_METABOLIC_PROCESS	NUCLEAR_HORMONE_RECEPTOR_BINDING	0.01544287
PATTERN_BINDING	REACTOME_METABOLISM_OF_BILE_ACIDS_AND_BILE_SALTS	0.00867516
REACTOME_COMMON_PATHWAY	REACTOME_LIPOPROTEIN_METABOLISM	0.01211347
CYTOSKELETAL_PART	SMALL_GTPASE_BINDING	0.00518275
KEGG_BUTANOATE_METABOLISM	PATTERN_BINDING	0.00969222
AMINE_METABOLIC_PROCESS	KEGG_DRUG_METABOLISM_OTHER_ENZYMES	0.0
NUCLEOCYTOPLASMIC_TRANSPORT	REACTOME_CHYLOMICRON_MEDIATED_LIPID_TRANSPORT	0.0074735
KEGG_VALINE_LEUCINE_AND_ISOLEUCINE_DEGRADATION	REACTOME_METABOLISM_OF_BILE_ACIDS_AND_BILE_SALTS	0.01133339
KEGG_BUTANOATE_METABOLISM	REACTOME_PHASE_II_CONJUGATION	0.0
CELL_CYCLE_GO_0007049	REACTOME_MITOTIC_PROMETAPHASE	0.0
AMINO_ACID_AND_DERIVATIVE_METABOLIC_PROCESS	CELLULAR_LIPID_METABOLIC_PROCESS	0.00407159
BIOCARTA_G1_PATHWAY	RESPONSE_TO_WOUNDING	0.02123799
MICROTUBULE	REACTOME_POST_TRANSLATIONAL_PROTEIN_MODIFICATION	0.00577052
ENERGY_DERIVATION_BY_OXIDATION_OF_ORGANIC_COMPOUNDS	L_AMINO_ACID_TRANSMEMBRANE_TRANSPORTER_ACTIVITY	0.00487947
FATTY_ACID_METABOLIC_PROCESS	RESPONSE_TO_EXTERNAL_STIMULUS	0.00112462
CYTOSKELETON_ORGANIZATION_AND_BIOGENESIS	REACTOME_CHAPERONIN_MEDIATED_PROTEIN_FOLDING	0.04069743
L_AMINO_ACID_TRANSMEMBRANE_TRANSPORTER_ACTIVITY	MITOCHONDRIAL_INNER_MEMBRANE	0.00654148
CORUM_C_COMPLEX_SPLICEOSOME	REACTOME_METABOLISM_OF_AMINO_ACIDS	0.00209501
REACTOME_CELL_CYCLE_CHECKPOINTS	SPINDLE	0.0
REACTOME_MITOCHONDRIAL_FATTY_ACID_BETA_OXIDATION	STEROID_METABOLIC_PROCESS	0.01470848
CYTOSKELETON	REACTOME_CELL_CYCLE_MITOTIC	0.0
BIOCARTA_P38MAPK_PATHWAY	CATABOLIC_PROCESS	0.00744182
BIOCARTA_TGFB_PATHWAY	FATTY_ACID_BETA_OXIDATION	0.00693106
NUCLEAR_TRANSPORT	REACTOME_SLC_MEDIATED_TRANSMEMBRANE_TRANSPORT	0.00169763
LIGASE_ACTIVITY	ORGANELLE_INNER_MEMBRANE	0.00287674
COENZYME_METABOLIC_PROCESS	ELECTRON_CARRIER_ACTIVITY	0.0
BIOCARTA_NUCLEARRS_PATHWAY	CYTOSKELETON_ORGANIZATION_AND_BIOGENESIS	0.00121549
REACTOME_LOSS_OF_NLP_FROM_MITOTIC_CENTROSOMES	REACTOME_TRANSFORMATION_OF_LANOSTEROL_TO_CHOLESTEROL	0.00303573
INFLAMMATORY_RESPONSE	REACTOME_LIPOPROTEIN_METABOLISM	0.01157232
INFLAMMATORY_RESPONSE	MITOTIC_CELL_CYCLE	0.0
CYTOSKELETAL_PART	OXIDOREDUCTASE_ACTIVITY	0.00467151
MITOCHONDRIAL_PART	REACTOME_INTRINSIC_PATHWAY	0.00466364
MITOTIC_CELL_CYCLE	REACTOME_S_PHASE	0.0
AMINO_ACID_CATABOLIC_PROCESS	GLUCOSE_METABOLIC_PROCESS	0.00920284
REACTOME_METABOLISM_OF_CARBOHYDRATES	REACTOME_STEROID_METABOLISM	0.0
KEGG_CHRONIC_MYELOID_LEUKEMIA	LIGASE_ACTIVITY	0.00745566
AMINE_CATABOLIC_PROCESS	KEGG_DRUG_METABOLISM_OTHER_ENZYMES	0.00130098
KEGG_ALANINE_ASPARTATE_AND_GLUTAMATE_METABOLISM	KEGG_GLYCINE_SERINE_AND_THREONINE_METABOLISM	0.04275085
CATABOLIC_PROCESS	OXIDOREDUCTASE_ACTIVITY_ACTING_ON_CH_OH_GROUP_OF_DONORS	0.00117509
AMINO_ACID_CATABOLIC_PROCESS	ORGANELLE_INNER_MEMBRANE	0.00889984
KEGG_ONE_CARBON_POOL_BY_FOLATE	ORGANIC_ACID_METABOLIC_PROCESS	0.00216524
REACTOME_CHOLESTEROL_BIOSYNTHESIS	SA_G1_AND_S_PHASES	0.00887934
NETPATH_ALPHA6_BETA4_INTEGRIN_PATHWAY	TRANSFERASE_ACTIVITY_TRANSFERRING_ACYL_GROUPS	0.00743721
AMINE_METABOLIC_PROCESS	NUCLEAR_TRANSPORT	0.00173138
MICROTUBULE_ORGANIZING_CENTER	OXYGEN_BINDING	0.00478178
AMINO_ACID_METABOLIC_PROCESS	REACTOME_METABOLISM_OF_BILE_ACIDS_AND_BILE_SALTS	0.001153
ELECTRON_CARRIER_ACTIVITY	REACTOME_BIOLOGICAL_OXIDATIONS	0.0
GLUCOSE_METABOLIC_PROCESS	REACTOME_MITOTIC_M_M_G1_PHASES	0.00279988
OXIDOREDUCTASE_ACTIVITY_ACTING_ON_CH_OH_GROUP_OF_DONORS	REACTOME_LIPOPROTEIN_METABOLISM	0.00933912
ORGANIC_ACID_TRANSPORT	REACTOME_INTEGRATION_OF_ENERGY_METABOLISM	0.00018186
KEGG_STEROID_BIOSYNTHESIS	SERINE_TYPE_ENDOPEPTIDASE_ACTIVITY	0.02378725
GTPASE_BINDING	REACTOME_INTRINSIC_PATHWAY	0.05003062
CYTOSKELETAL_PROTEIN_BINDING	REACTOME_STEROID_METABOLISM	0.00199448
KEGG_ALANINE_ASPARTATE_AND_GLUTAMATE_METABOLISM	REACTOME_REGULATION_OF_LIPID_METABOLISM_BY_PEROXISOME_PROLIFERATOR_ACTIVATED_RECEPTOR_ALPHA	0.00558538
ALCOHOL_METABOLIC_PROCESS	KEGG_BETA_ALANINE_METABOLISM	0.00353425
AMINE_METABOLIC_PROCESS	AMINO_ACID_DERIVATIVE_METABOLIC_PROCESS	0.00057408
LIGASE_ACTIVITY	REACTOME_POST_TRANSLATIONAL_PROTEIN_MODIFICATION	0.00416517
INTRAMOLECULAR_OXIDOREDUCTASE_ACTIVITY	OXIDOREDUCTASE_ACTIVITY_GO_0016705	0.02148352
AMINO_ACID_CATABOLIC_PROCESS	REACTOME_NUCLEAR_RECEPTOR_TRANSCRIPTION_PATHWAY	0.0091123
MICROBODY	MONOOXYGENASE_ACTIVITY	0.00895786
REACTOME_CHOLESTEROL_BIOSYNTHESIS	REACTOME_CHYLOMICRON_MEDIATED_LIPID_TRANSPORT	0.01426874
AMINE_CATABOLIC_PROCESS	COFACTOR_METABOLIC_PROCESS	0.0
KEGG_DRUG_METABOLISM_CYTOCHROME_P450	MITOCHONDRIAL_INNER_MEMBRANE	0.01120589
LIPID_BIOSYNTHETIC_PROCESS	REACTOME_CELL_CYCLE_CHECKPOINTS	0.00153349
CENTROSOME	REACTOME_COMMON_PATHWAY	0.01789764
BIOCARTA_CELLCYCLE_PATHWAY	CELL_CYCLE_PHASE	0.0
CARBOXY_LYASE_ACTIVITY	KEGG_VALINE_LEUCINE_AND_ISOLEUCINE_DEGRADATION	0.00927836
CELL_PROJECTION	PEROXISOME	0.00148233
KEGG_VALINE_LEUCINE_AND_ISOLEUCINE_DEGRADATION	MONOOXYGENASE_ACTIVITY	0.01284951
CYTOSKELETAL_PROTEIN_BINDING	MICROBODY	0.00744366
CELL_CYCLE_GO_0007049	NITROGEN_COMPOUND_CATABOLIC_PROCESS	0.00851823
KEGG_CHRONIC_MYELOID_LEUKEMIA	REACTOME_INTEGRATION_OF_ENERGY_METABOLISM	0.0
AMINE_METABOLIC_PROCESS	BIOCARTA_PPARA_PATHWAY	0.00231087
REACTOME_SYNTHESIS_OF_BILE_ACIDS_AND_BILE_SALTS_VIA_7ALPHA_HYDROXYCHOLESTEROL	STEROID_METABOLIC_PROCESS	0.00155372
POSITIVE_REGULATION_OF_LYMPHOCYTE_ACTIVATION	REACTOME_METABOLISM_OF_AMINO_ACIDS	0.00652605
MITOCHONDRIAL_ENVELOPE	REACTOME_PEROXISOMAL_LIPID_METABOLISM	0.01246623
ALCOHOL_METABOLIC_PROCESS	KEGG_STEROID_BIOSYNTHESIS	0.03895216
CATABOLIC_PROCESS	REACTOME_STEROID_HORMONES	0.01263601
KEGG_CELL_CYCLE	REACTOME_G2_M_CHECKPOINTS	0.00752888
CELLULAR_CATABOLIC_PROCESS	REACTOME_NA_CL_DEPENDENT_NEUROTRANSMITTER_TRANSPORTERS	0.00073325
KEGG_DRUG_METABOLISM_OTHER_ENZYMES	REACTOME_CYTOCHROME_P450_ARRANGED_BY_SUBSTRATE_TYPE	0.00178093
L_AMINO_ACID_TRANSMEMBRANE_TRANSPORTER_ACTIVITY	REACTOME_PYRUVATE_METABOLISM_AND_TCA_CYCLE	0.00478021
BIOCARTA_NUCLEARRS_PATHWAY	RESPONSE_TO_EXTERNAL_STIMULUS	0.00016506
KEGG_STARCH_AND_SUCROSE_METABOLISM	OXIDOREDUCTASE_ACTIVITY_GO_0016705	0.01094472
LIPID_CATABOLIC_PROCESS	MICROTUBULE_ORGANIZING_CENTER	0.00850405
BIOCARTA_PPARA_PATHWAY	CELL_PROJECTION	0.0
BIOCARTA_NUCLEARRS_PATHWAY	CARBON_CARBON_LYASE_ACTIVITY	0.02116703
CELLULAR_CATABOLIC_PROCESS	MONOOXYGENASE_ACTIVITY	0.00370616
CATABOLIC_PROCESS	RESPONSE_TO_EXTERNAL_STIMULUS	0.0
FATTY_ACID_METABOLIC_PROCESS	OXIDOREDUCTASE_ACTIVITY_GO_0016616	0.00416905
AMINE_METABOLIC_PROCESS	BIOCARTA_NUCLEARRS_PATHWAY	0.01124656
KEGG_PROPANOATE_METABOLISM	REACTOME_METABOLISM_OF_BILE_ACIDS_AND_BILE_SALTS	0.00967239
REACTOME_METABOLISM_OF_LIPIDS_AND_LIPOPROTEINS	REACTOME_PYRUVATE_METABOLISM	0.01832105
AMINE_TRANSPORT	REACTOME_METABOLISM_OF_CARBOHYDRATES	0.00657744
NUCLEOCYTOPLASMIC_TRANSPORT	REGULATION_OF_PHOSPHORYLATION	0.0
KEGG_STARCH_AND_SUCROSE_METABOLISM	REACTOME_MITOTIC_M_M_G1_PHASES	0.00217419
KEGG_PRIMARY_BILE_ACID_BIOSYNTHESIS	MONOOXYGENASE_ACTIVITY	0.00098991
HORMONE_RECEPTOR_BINDING	MONOOXYGENASE_ACTIVITY	0.00809339
REACTOME_CELL_CYCLE_MITOTIC	SERINE_TYPE_PEPTIDASE_ACTIVITY	0.003133
MICROTUBULE_ORGANIZING_CENTER	REACTOME_CELL_JUNCTION_ORGANIZATION	0.01572899
KEGG_ASTHMA	REACTOME_METABOLISM_OF_AMINO_ACIDS	0.00108852
ENERGY_DERIVATION_BY_OXIDATION_OF_ORGANIC_COMPOUNDS	GLUCOSE_METABOLIC_PROCESS	0.00703563
MICROTUBULE_CYTOSKELETON	REACTOME_INTEGRATION_OF_ENERGY_METABOLISM	0.0
AMINO_ACID_TRANSMEMBRANE_TRANSPORTER_ACTIVITY	KEGG_ARGININE_AND_PROLINE_METABOLISM	0.00940473
ELECTRON_CARRIER_ACTIVITY	OXYGEN_BINDING	0.00020243
BIOCARTA_P38MAPK_PATHWAY	REACTOME_SYNTHESIS_OF_DNA	0.00350926
KEGG_PROPANOATE_METABOLISM	REACTOME_ACTIVATED_AMPK_STIMULATES_FATTY_ACID_OXIDATION_IN_MUSCLE	0.01481438
CELLULAR_LIPID_METABOLIC_PROCESS	REACTOME_METABOLISM_OF_BILE_ACIDS_AND_BILE_SALTS	0.00208442
NITROGEN_COMPOUND_METABOLIC_PROCESS	REACTOME_METABOLISM_OF_AMINO_ACIDS	0.0
BIOCARTA_TGFB_PATHWAY	REACTOME_GLUCONEOGENESIS	0.00669344
AMINE_CATABOLIC_PROCESS	OXIDOREDUCTASE_ACTIVITY_ACTING_ON_CH_OH_GROUP_OF_DONORS	0.01102169
OXIDOREDUCTASE_ACTIVITY_ACTING_ON_THE_CH_CH_GROUP_OF_DONORS	REACTOME_GLUCOSE_AND_OTHER_SUGAR_SLC_TRANSPORTERS	0.00920187
CYTOSKELETAL_PART	KEGG_TYROSINE_METABOLISM	0.00270363
OXIDOREDUCTASE_ACTIVITY	REACTOME_PHASE_1_FUNCTIONALIZATION_OF_COMPOUNDS	0.0
BIOCARTA_HSP27_PATHWAY	KEGG_CELL_CYCLE	0.00028317
KEGG_PPAR_SIGNALING_PATHWAY	REACTOME_SLC_MEDIATED_TRANSMEMBRANE_TRANSPORT	0.03013481
AMINO_ACID_AND_DERIVATIVE_METABOLIC_PROCESS	KEGG_GLYCINE_SERINE_AND_THREONINE_METABOLISM	0.0329084
CARBOXYLIC_ACID_TRANSMEMBRANE_TRANSPORTER_ACTIVITY	KEGG_GLYCOLYSIS_GLUCONEOGENESIS	0.00423111
BIOCARTA_HSP27_PATHWAY	CARBOXYLIC_ACID_METABOLIC_PROCESS	0.00246543
CELL_CYCLE_GO_0007049	KEGG_DRUG_METABOLISM_CYTOCHROME_P450	0.0004693
MITOCHONDRIAL_INNER_MEMBRANE	MITOCHONDRIAL_LUMEN	0.1095242
OXIDOREDUCTASE_ACTIVITY_GO_0016705	REACTOME_PHASE_1_FUNCTIONALIZATION_OF_COMPOUNDS	0.00048332
KEGG_DRUG_METABOLISM_OTHER_ENZYMES	REACTOME_CELL_JUNCTION_ORGANIZATION	0.01123921
ORGANIC_ACID_TRANSMEMBRANE_TRANSPORTER_ACTIVITY	REACTOME_ELECTRON_TRANSPORT_CHAIN	0.00444701
KEGG_LYSINE_DEGRADATION	MONOOXYGENASE_ACTIVITY	0.01055259
AMINO_ACID_AND_DERIVATIVE_METABOLIC_PROCESS	KEGG_VALINE_LEUCINE_AND_ISOLEUCINE_DEGRADATION	0.01457285
CATABOLIC_PROCESS	KEGG_CYSTEINE_AND_METHIONINE_METABOLISM	0.0002001
CELL_CYCLE_PHASE	KEGG_PEROXISOME	0.00264027
KEGG_PYRUVATE_METABOLISM	TRANSFERASE_ACTIVITY_TRANSFERRING_SULFUR_CONTAINING_GROUPS	0.00198407
MICROTUBULE_ORGANIZING_CENTER	SERINE_TYPE_ENDOPEPTIDASE_ACTIVITY	0.01836933
CARBOHYDRATE_BIOSYNTHETIC_PROCESS	CYTOSKELETAL_PROTEIN_BINDING	0.03709379
CYTOSKELETON	REACTOME_AMINE_COMPOUND_SLC_TRANSPORTERS	0.00638958
BIOCARTA_NUCLEARRS_PATHWAY	STEROID_METABOLIC_PROCESS	0.0
ORGANIC_ACID_METABOLIC_PROCESS	REACTOME_PHASE_1_FUNCTIONALIZATION_OF_COMPOUNDS	0.0
KEGG_GLYCINE_SERINE_AND_THREONINE_METABOLISM	NITROGEN_COMPOUND_METABOLIC_PROCESS	0.09055881
PEROXISOME	REACTOME_SYNTHESIS_OF_BILE_ACIDS_AND_BILE_SALTS	0.01552159
AMINO_ACID_METABOLIC_PROCESS	REACTOME_CENTROSOME_MATURATION	0.00741765
REACTOME_LIPOPROTEIN_METABOLISM	REACTOME_PHASE_II_CONJUGATION	0.00946962
KEGG_TERPENOID_BACKBONE_BIOSYNTHESIS	LYASE_ACTIVITY	0.02628748
PATTERN_BINDING	REACTOME_COMMON_PATHWAY	0.00026009
BIOCARTA_TGFB_PATHWAY	LIPID_TRANSPORT	0.05402724
AMINE_CATABOLIC_PROCESS	KEGG_PPAR_SIGNALING_PATHWAY	0.00025043
KEGG_ADIPOCYTOKINE_SIGNALING_PATHWAY	REACTOME_MITOCHONDRIAL_FATTY_ACID_BETA_OXIDATION	0.00757745
REACTOME_METABOLISM_OF_AMINO_ACIDS	REGULATION_OF_LYMPHOCYTE_ACTIVATION	0.00582942
MITOCHONDRIAL_INNER_MEMBRANE	REACTOME_STEROID_METABOLISM	0.00470437
AMINO_ACID_CATABOLIC_PROCESS	CELLULAR_CATABOLIC_PROCESS	0.01909493
GLUCOSE_METABOLIC_PROCESS	REACTOME_PEROXISOMAL_LIPID_METABOLISM	0.01154773
CELL_CYCLE_GO_0007049	KEGG_STEROID_BIOSYNTHESIS	0.01012381
ENERGY_RESERVE_METABOLIC_PROCESS	KEGG_BIOSYNTHESIS_OF_UNSATURATED_FATTY_ACIDS	0.0122122
BIOCARTA_TGFB_PATHWAY	REACTOME_G2_M_TRANSITION	0.00115084
KEGG_ARGININE_AND_PROLINE_METABOLISM	KEGG_PPAR_SIGNALING_PATHWAY	7.651e-05
LIPID_CATABOLIC_PROCESS	NITROGEN_COMPOUND_METABOLIC_PROCESS	0.12560526
CYTOSKELETON_ORGANIZATION_AND_BIOGENESIS	REACTOME_NUCLEAR_RECEPTOR_TRANSCRIPTION_PATHWAY	0.00394413
COFACTOR_METABOLIC_PROCESS	CYTOSKELETON	0.02325594
AMINO_ACID_AND_DERIVATIVE_METABOLIC_PROCESS	KEGG_BIOSYNTHESIS_OF_UNSATURATED_FATTY_ACIDS	0.00473818
REACTOME_CELL_CYCLE_CHECKPOINTS	REACTOME_REGULATION_OF_LIPID_METABOLISM_BY_PEROXISOME_PROLIFERATOR_ACTIVATED_RECEPTOR_ALPHA	0.01223928
REACTOME_GLUCOSE_AND_OTHER_SUGAR_SLC_TRANSPORTERS	REACTOME_METABOLISM_OF_LIPIDS_AND_LIPOPROTEINS	0.01310166
AROMATIC_COMPOUND_METABOLIC_PROCESS	OXIDOREDUCTASE_ACTIVITY_GO_0016616	0.00196905
KEGG_TRYPTOPHAN_METABOLISM	LIPID_METABOLIC_PROCESS	0.00109756
BIOCARTA_LEPTIN_PATHWAY	MICROTUBULE_CYTOSKELETON	0.00871427
CELLULAR_LIPID_METABOLIC_PROCESS	REACTOME_CELL_CYCLE_CHECKPOINTS	0.00034819
CARBON_CARBON_LYASE_ACTIVITY	REACTOME_AMINE_COMPOUND_SLC_TRANSPORTERS	0.01001494
BIOCARTA_PPARA_PATHWAY	ENERGY_RESERVE_METABOLIC_PROCESS	0.01037137
CELL_CYCLE_PROCESS	REACTOME_CELL_JUNCTION_ORGANIZATION	0.0043406
OXIDOREDUCTASE_ACTIVITY_GO_0016616	TRANSFERASE_ACTIVITY_TRANSFERRING_SULFUR_CONTAINING_GROUPS	0.00158794
AMINE_TRANSPORT	MITOCHONDRIAL_PART	0.00428681
AMINO_ACID_METABOLIC_PROCESS	FATTY_ACID_BETA_OXIDATION	0.01035724
ELECTRON_CARRIER_ACTIVITY	KEGG_CHRONIC_MYELOID_LEUKEMIA	0.00602268
CARBOXYLIC_ACID_METABOLIC_PROCESS	KEGG_ASTHMA	0.00098152
KEGG_FATTY_ACID_METABOLISM	NITROGEN_COMPOUND_METABOLIC_PROCESS	0.02332406
CARBOXYLIC_ACID_TRANSPORT	SERINE_TYPE_PEPTIDASE_ACTIVITY	0.00672803
BIOCARTA_ACTINY_PATHWAY	CARBOHYDRATE_METABOLIC_PROCESS	0.00437277
RESPONSE_TO_EXTERNAL_STIMULUS	SERINE_HYDROLASE_ACTIVITY	3.932e-05
CYTOSKELETON_ORGANIZATION_AND_BIOGENESIS	REACTOME_STEROID_HORMONES	0.03425756
LYASE_ACTIVITY	MITOCHONDRIAL_INNER_MEMBRANE	0.0
KEGG_ARGININE_AND_PROLINE_METABOLISM	MITOCHONDRIAL_PART	0.00733011
AROMATIC_COMPOUND_METABOLIC_PROCESS	TRANSFERASE_ACTIVITY_TRANSFERRING_ACYL_GROUPS	0.00502165
BIOCARTA_CTCF_PATHWAY	SMALL_GTPASE_BINDING	0.00047546
REACTOME_STEROID_METABOLISM	SA_G1_AND_S_PHASES	0.0134284
LIPID_TRANSPORT	MITOCHONDRIAL_INNER_MEMBRANE	0.00219337
MONOCARBOXYLIC_ACID_METABOLIC_PROCESS	REACTOME_METABOLISM_OF_BILE_ACIDS_AND_BILE_SALTS	0.00417292
MITOCHONDRIAL_MEMBRANE	ORGANIC_ACID_METABOLIC_PROCESS	9.25e-06
KEGG_BUTANOATE_METABOLISM	OXIDOREDUCTASE_ACTIVITY_ACTING_ON_THE_CH_CH_GROUP_OF_DONORS	0.0282097
RESPONSE_TO_EXTERNAL_STIMULUS	SERINE_TYPE_PEPTIDASE_ACTIVITY	0.0
LIPID_BIOSYNTHETIC_PROCESS	REACTOME_CENTROSOME_MATURATION	0.00084968
REACTOME_CYTOCHROME_P450_ARRANGED_BY_SUBSTRATE_TYPE	REACTOME_GLUCOSE_REGULATION_OF_INSULIN_SECRETION	0.00392168
MONOOXYGENASE_ACTIVITY	OXYGEN_BINDING	0.00534287
KEGG_PYRUVATE_METABOLISM	MICROBODY	0.01201214
OXIDOREDUCTASE_ACTIVITY_ACTING_ON_CH_OH_GROUP_OF_DONORS	REACTOME_STEROID_HORMONES	0.00745202
CYTOSKELETON	KEGG_ADIPOCYTOKINE_SIGNALING_PATHWAY	0.0
CARBOXYLIC_ACID_METABOLIC_PROCESS	KEGG_CELL_CYCLE	0.0
KEGG_STARCH_AND_SUCROSE_METABOLISM	REACTOME_TRANSMEMBRANE_TRANSPORT_OF_SMALL_MOLECULES	0.0
NUCLEOCYTOPLASMIC_TRANSPORT	REACTOME_BIOLOGICAL_OXIDATIONS	0.01437479
BIOCARTA_CTCF_PATHWAY	CYTOSKELETON_ORGANIZATION_AND_BIOGENESIS	0.0
KEGG_PEROXISOME	PATTERN_BINDING	0.00692045
BIOCARTA_HSP27_PATHWAY	GLUCOSE_METABOLIC_PROCESS	0.00556487
KEGG_ADIPOCYTOKINE_SIGNALING_PATHWAY	MICROTUBULE_CYTOSKELETON	0.01571104
REACTOME_TRANSMEMBRANE_TRANSPORT_OF_SMALL_MOLECULES	TRANSFERASE_ACTIVITY_TRANSFERRING_ACYL_GROUPS	0.0
REACTOME_MITOTIC_M_M_G1_PHASES	REGULATION_OF_PHOSPHORYLATION	0.00633825
ENERGY_RESERVE_METABOLIC_PROCESS	LIPID_CATABOLIC_PROCESS	0.0116033
MONOOXYGENASE_ACTIVITY	REACTOME_TRANSMEMBRANE_TRANSPORT_OF_SMALL_MOLECULES	0.00046015
BIOCARTA_G2_PATHWAY	KEGG_DRUG_METABOLISM_OTHER_ENZYMES	0.00747251
REACTOME_BIOLOGICAL_OXIDATIONS	TRANSFERASE_ACTIVITY_TRANSFERRING_SULFUR_CONTAINING_GROUPS	0.00226843
AMINE_METABOLIC_PROCESS	CELLULAR_CARBOHYDRATE_METABOLIC_PROCESS	0.0
FATTY_ACID_METABOLIC_PROCESS	REACTOME_GLUCOSE_AND_OTHER_SUGAR_SLC_TRANSPORTERS	0.00892136
CELL_CYCLE_PROCESS	CYTOSKELETAL_PROTEIN_BINDING	0.0
CELL_PROJECTION	MITOCHONDRIAL_MATRIX	0.0091213
KEGG_VALINE_LEUCINE_AND_ISOLEUCINE_DEGRADATION	REACTOME_CHOLESTEROL_BIOSYNTHESIS	0.0548989
MICROBODY	MICROTUBULE_ORGANIZING_CENTER	0.01207276
REACTOME_SYNTHESIS_OF_DNA	RESPONSE_TO_EXTERNAL_STIMULUS	0.0
MITOCHONDRION	REACTOME_MITOTIC_PROMETAPHASE	0.00298493
FATTY_ACID_OXIDATION	REACTOME_METABOLISM_OF_CARBOHYDRATES	0.01745282
OXIDOREDUCTASE_ACTIVITY_ACTING_ON_THE_CH_CH_GROUP_OF_DONORS	REACTOME_METABOLISM_OF_LIPIDS_AND_LIPOPROTEINS	0.02353096
CARBOXYLIC_ACID_TRANSPORT	MITOCHONDRIAL_INNER_MEMBRANE	0.00890783
BIOCARTA_TGFB_PATHWAY	REACTOME_REGULATION_OF_LIPID_METABOLISM_BY_PEROXISOME_PROLIFERATOR_ACTIVATED_RECEPTOR_ALPHA	0.01738291
BIOCARTA_TGFB_PATHWAY	KEGG_CHRONIC_MYELOID_LEUKEMIA	0.0
KEGG_GLYCINE_SERINE_AND_THREONINE_METABOLISM	NITROGEN_COMPOUND_CATABOLIC_PROCESS	0.00846603
KEGG_STARCH_AND_SUCROSE_METABOLISM	NITROGEN_COMPOUND_CATABOLIC_PROCESS	0.00881819
BIOCARTA_NUCLEARRS_PATHWAY	KEGG_FATTY_ACID_METABOLISM	0.02354192
AMINO_ACID_DERIVATIVE_METABOLIC_PROCESS	RESPONSE_TO_EXTERNAL_STIMULUS	0.00395761
GENERATION_OF_PRECURSOR_METABOLITES_AND_ENERGY	KEGG_METABOLISM_OF_XENOBIOTICS_BY_CYTOCHROME_P450	0.0
KEGG_LYSINE_DEGRADATION	ORGANELLE_INNER_MEMBRANE	0.00469397
BIOCARTA_LEPTIN_PATHWAY	KEGG_PPAR_SIGNALING_PATHWAY	0.0
FATTY_ACID_OXIDATION	KEGG_BETA_ALANINE_METABOLISM	0.01544808
REACTOME_CENTROSOME_MATURATION	REACTOME_NUCLEAR_RECEPTOR_TRANSCRIPTION_PATHWAY	0.00669339
CELL_CYCLE_GO_0007049	KEGG_ADHERENS_JUNCTION	0.0
REACTOME_GLUCOSE_METABOLISM	REACTOME_TRANSMEMBRANE_TRANSPORT_OF_SMALL_MOLECULES	0.0003601
CARBOXYLIC_ACID_METABOLIC_PROCESS	MITOCHONDRIAL_LUMEN	0.0
BIOCARTA_CTCF_PATHWAY	REACTOME_PYRUVATE_METABOLISM_AND_TCA_CYCLE	0.0
COENZYME_METABOLIC_PROCESS	KEGG_DRUG_METABOLISM_OTHER_ENZYMES	0.00792965
CARBON_CARBON_LYASE_ACTIVITY	REACTOME_GLUCOSE_REGULATION_OF_INSULIN_SECRETION	0.00041605
KEGG_COMPLEMENT_AND_COAGULATION_CASCADES	MITOTIC_CELL_CYCLE	0.00167012
CELL_CYCLE_PHASE	KEGG_PPAR_SIGNALING_PATHWAY	0.0
BIOCARTA_TGFB_PATHWAY	ENERGY_DERIVATION_BY_OXIDATION_OF_ORGANIC_COMPOUNDS	0.01406869
KEGG_METABOLISM_OF_XENOBIOTICS_BY_CYTOCHROME_P450	MONOCARBOXYLIC_ACID_METABOLIC_PROCESS	0.02625639
KEGG_STARCH_AND_SUCROSE_METABOLISM	KEGG_STEROID_BIOSYNTHESIS	0.01305986
KEGG_DRUG_METABOLISM_CYTOCHROME_P450	LYASE_ACTIVITY	0.02782939
REACTOME_CELL_CYCLE_CHECKPOINTS	REGULATION_OF_PHOSPHORYLATION	0.00158775
CELL_CYCLE_PHASE	REACTOME_MITOTIC_PROMETAPHASE	0.0
MONOCARBOXYLIC_ACID_METABOLIC_PROCESS	REACTOME_ELECTRON_TRANSPORT_CHAIN	0.0040132
CARBOHYDRATE_METABOLIC_PROCESS	CYTOSKELETAL_PART	0.00159815
CYTOSKELETON	REACTOME_NUCLEOTIDE_LIKE_PURINERGIC_RECEPTORS	0.00503319
FATTY_ACID_BETA_OXIDATION	RESPONSE_TO_EXTERNAL_STIMULUS	0.00333029
LIPID_METABOLIC_PROCESS	REACTOME_CHOLESTEROL_BIOSYNTHESIS	0.83450361
KEGG_RETINOL_METABOLISM	REACTOME_G2_M_TRANSITION	0.0037255
NITROGEN_COMPOUND_METABOLIC_PROCESS	REACTOME_INTEGRATION_OF_ENERGY_METABOLISM	0.0
COFACTOR_METABOLIC_PROCESS	FATTY_ACID_BETA_OXIDATION	0.01017034
CELL_CYCLE_PROCESS	NETPATH_ALPHA6_BETA4_INTEGRIN_PATHWAY	0.0
LIGASE_ACTIVITY	NUCLEOCYTOPLASMIC_TRANSPORT	0.00228977
REACTOME_G2_M_TRANSITION	SA_G1_AND_S_PHASES	0.62709106
BIOCARTA_G1_PATHWAY	KEGG_STARCH_AND_SUCROSE_METABOLISM	0.01328952
KEGG_ONE_CARBON_POOL_BY_FOLATE	KEGG_TRYPTOPHAN_METABOLISM	0.01671172
KEGG_PYRUVATE_METABOLISM	OXIDOREDUCTASE_ACTIVITY_ACTING_ON_THE_CH_CH_GROUP_OF_DONORS	0.01010093
CARBOHYDRATE_BIOSYNTHETIC_PROCESS	REACTOME_PEROXISOMAL_LIPID_METABOLISM	0.01576563
ELECTRON_CARRIER_ACTIVITY	GTPASE_BINDING	0.00419563
MITOCHONDRION	RESPONSE_TO_WOUNDING	0.00035514
FATTY_ACID_METABOLIC_PROCESS	KEGG_METABOLISM_OF_XENOBIOTICS_BY_CYTOCHROME_P450	0.01685323
BIOCARTA_TGFB_PATHWAY	KEGG_GLYCOLYSIS_GLUCONEOGENESIS	0.01286731
BIOCARTA_LEPTIN_PATHWAY	NETPATH_ALPHA6_BETA4_INTEGRIN_PATHWAY	0.00731869
LIPID_METABOLIC_PROCESS	NUCLEAR_TRANSPORT	0.0
AMINE_CATABOLIC_PROCESS	KEGG_STARCH_AND_SUCROSE_METABOLISM	0.0110317
CYTOSKELETAL_PROTEIN_BINDING	REACTOME_MITOTIC_M_M_G1_PHASES	0.0
CELL_CYCLE_GO_0007049	MICROTUBULE_ORGANIZING_CENTER	0.00137033
CARBON_CARBON_LYASE_ACTIVITY	REACTOME_S_PHASE	0.01266972
ENERGY_RESERVE_METABOLIC_PROCESS	NUCLEAR_TRANSPORT	0.0078753
CELLULAR_CARBOHYDRATE_METABOLIC_PROCESS	ENERGY_DERIVATION_BY_OXIDATION_OF_ORGANIC_COMPOUNDS	0.0
FATTY_ACID_METABOLIC_PROCESS	PATTERN_BINDING	0.00958419
CARBOXYLIC_ACID_METABOLIC_PROCESS	RESPONSE_TO_ORGANIC_SUBSTANCE	0.0
CARBOXYLIC_ACID_TRANSMEMBRANE_TRANSPORTER_ACTIVITY	CATABOLIC_PROCESS	0.00941317
REACTOME_STEROID_METABOLISM	SERINE_TYPE_ENDOPEPTIDASE_ACTIVITY	0.02275537
REACTOME_G2_M_TRANSITION	SERINE_HYDROLASE_ACTIVITY	0.00696447
REACTOME_G2_M_TRANSITION	REACTOME_PHASE_1_FUNCTIONALIZATION_OF_COMPOUNDS	0.00470786
ENERGY_DERIVATION_BY_OXIDATION_OF_ORGANIC_COMPOUNDS	REACTOME_CELL_JUNCTION_ORGANIZATION	0.00162668
KEGG_LYSINE_DEGRADATION	KEGG_PANTOTHENATE_AND_COA_BIOSYNTHESIS	0.01702708
CARBOHYDRATE_BIOSYNTHETIC_PROCESS	REACTOME_AMINE_COMPOUND_SLC_TRANSPORTERS	0.00294192
AMINO_ACID_CATABOLIC_PROCESS	REACTOME_STEROID_METABOLISM	0.00358976
KEGG_ONE_CARBON_POOL_BY_FOLATE	REACTOME_REGULATION_OF_LIPID_METABOLISM_BY_PEROXISOME_PROLIFERATOR_ACTIVATED_RECEPTOR_ALPHA	0.00974169
CARBOHYDRATE_METABOLIC_PROCESS	REACTOME_CELL_CYCLE_MITOTIC	0.0
KEGG_LYSINE_DEGRADATION	REACTOME_PYRUVATE_METABOLISM	0.00283001
KEGG_TYROSINE_METABOLISM	TRANSFERASE_ACTIVITY_TRANSFERRING_ACYL_GROUPS	0.00094266
KEGG_PEROXISOME	OXIDOREDUCTASE_ACTIVITY_GO_0016705	0.0013235
COFACTOR_METABOLIC_PROCESS	MICROTUBULE_CYTOSKELETON	0.01141162
CELLULAR_CATABOLIC_PROCESS	STEROID_BIOSYNTHETIC_PROCESS	0.00155539
REACTOME_STEROID_METABOLISM	REGULATION_OF_PHOSPHORYLATION	0.00902443
HORMONE_RECEPTOR_BINDING	MITOCHONDRION	0.00126912
ISOMERASE_ACTIVITY	LIPID_METABOLIC_PROCESS	0.00012434
KEGG_ADHERENS_JUNCTION	KEGG_CITRATE_CYCLE_TCA_CYCLE	0.00329513
AMINO_ACID_CATABOLIC_PROCESS	REACTOME_SYNTHESIS_OF_BILE_ACIDS_AND_BILE_SALTS_VIA_7ALPHA_HYDROXYCHOLESTEROL	0.00914384
ENERGY_DERIVATION_BY_OXIDATION_OF_ORGANIC_COMPOUNDS	KEGG_GLYCOLYSIS_GLUCONEOGENESIS	0.00430652
REACTOME_ACTIVATED_AMPK_STIMULATES_FATTY_ACID_OXIDATION_IN_MUSCLE	REACTOME_METABOLISM_OF_CARBOHYDRATES	0.00054373
AMINE_TRANSPORT	ORGANELLE_INNER_MEMBRANE	0.00467512
KEGG_STARCH_AND_SUCROSE_METABOLISM	REACTOME_INTEGRATION_OF_ENERGY_METABOLISM	0.0
BIOCARTA_CTCF_PATHWAY	BIOCARTA_NUCLEARRS_PATHWAY	0.00356439
MITOCHONDRIAL_MEMBRANE	REACTOME_GLUCOSE_METABOLISM	0.01835383
REACTOME_CENTROSOME_MATURATION	REACTOME_METABOLISM_OF_BILE_ACIDS_AND_BILE_SALTS	0.00688244
BIOCARTA_TGFB_PATHWAY	SA_G1_AND_S_PHASES	0.00741106
BIOCARTA_ACTINY_PATHWAY	KEGG_ADHERENS_JUNCTION	0.00020251
AROMATIC_COMPOUND_METABOLIC_PROCESS	KEGG_ONE_CARBON_POOL_BY_FOLATE	0.02326181
CELLULAR_CARBOHYDRATE_METABOLIC_PROCESS	REACTOME_G2_M_TRANSITION	0.00554828
OXIDOREDUCTASE_ACTIVITY_GO_0016616	RESPONSE_TO_WOUNDING	0.00038726
BIOCARTA_CTCF_PATHWAY	REACTOME_GLUCOSE_AND_OTHER_SUGAR_SLC_TRANSPORTERS	0.00475516
REACTOME_ACTIVATED_AMPK_STIMULATES_FATTY_ACID_OXIDATION_IN_MUSCLE	REACTOME_MITOCHONDRIAL_FATTY_ACID_BETA_OXIDATION	0.01081885
KEGG_FATTY_ACID_METABOLISM	KEGG_TERPENOID_BACKBONE_BIOSYNTHESIS	0.02171506
CYTOSKELETAL_PROTEIN_BINDING	TRANSFERASE_ACTIVITY_TRANSFERRING_ACYL_GROUPS	0.00017768
KEGG_PPAR_SIGNALING_PATHWAY	REACTOME_PYRUVATE_METABOLISM_AND_TCA_CYCLE	0.00191819
CYTOSKELETAL_PROTEIN_BINDING	REACTOME_CYTOCHROME_P450_ARRANGED_BY_SUBSTRATE_TYPE	0.00753692
CARBOXY_LYASE_ACTIVITY	KEGG_PPAR_SIGNALING_PATHWAY	0.01245879
COFACTOR_METABOLIC_PROCESS	MITOCHONDRIAL_MEMBRANE	0.01118846
REACTOME_GLUCOSE_REGULATION_OF_INSULIN_SECRETION	TRANSFERASE_ACTIVITY_TRANSFERRING_ACYL_GROUPS	0.0
ACTIN_FILAMENT_ORGANIZATION	KEGG_TRYPTOPHAN_METABOLISM	0.00355227
CYTOSKELETAL_PART	ENERGY_RESERVE_METABOLIC_PROCESS	0.00976762
KEGG_STEROID_BIOSYNTHESIS	REACTOME_ACTIVATED_AMPK_STIMULATES_FATTY_ACID_OXIDATION_IN_MUSCLE	0.00370115
BIOCARTA_TGFB_PATHWAY	CELL_CYCLE_GO_0007049	0.89679282
CELLULAR_LIPID_CATABOLIC_PROCESS	KEGG_CITRATE_CYCLE_TCA_CYCLE	0.00208007
CELL_PROJECTION	MICROTUBULE	0.01394988
CARBOXY_LYASE_ACTIVITY	ENERGY_DERIVATION_BY_OXIDATION_OF_ORGANIC_COMPOUNDS	0.01009951
NETPATH_ALPHA6_BETA4_INTEGRIN_PATHWAY	REACTOME_MITOTIC_M_M_G1_PHASES	0.00810212
IMMUNE_EFFECTOR_PROCESS	REACTOME_BIOLOGICAL_OXIDATIONS	0.00496191
MICROTUBULE_ORGANIZING_CENTER	REACTOME_PHASE_II_CONJUGATION	0.02143304
BIOCARTA_ACTINY_PATHWAY	REACTOME_MITOTIC_M_M_G1_PHASES	0.0
KEGG_FATTY_ACID_METABOLISM	REACTOME_G2_M_TRANSITION	0.00064451
REACTOME_ACTIVATED_AMPK_STIMULATES_FATTY_ACID_OXIDATION_IN_MUSCLE	REACTOME_LOSS_OF_NLP_FROM_MITOTIC_CENTROSOMES	0.00679609
CARBOHYDRATE_METABOLIC_PROCESS	IMMUNE_EFFECTOR_PROCESS	0.00344051
CELL_CYCLE_PHASE	KEGG_ASTHMA	4.082e-05
REACTOME_MITOTIC_PROMETAPHASE	RESPONSE_TO_WOUNDING	3.97e-06
CENTROSOME	REACTOME_INTEGRATION_OF_ENERGY_METABOLISM	0.0
KEGG_ALANINE_ASPARTATE_AND_GLUTAMATE_METABOLISM	REACTOME_PHASE_II_CONJUGATION	0.0
BIOCARTA_LEPTIN_PATHWAY	KEGG_DRUG_METABOLISM_CYTOCHROME_P450	0.0104039
CELL_PROJECTION	RESPONSE_TO_WOUNDING	6.278e-05
KEGG_RETINOL_METABOLISM	LIPID_CATABOLIC_PROCESS	0.00404075
BIOCARTA_HSP27_PATHWAY	LIGASE_ACTIVITY	0.00010165
CELL_CYCLE_PHASE	LYASE_ACTIVITY	0.01225091
KEGG_TRYPTOPHAN_METABOLISM	ORGANIC_ACID_METABOLIC_PROCESS	0.00072906
MITOCHONDRION	OXIDOREDUCTASE_ACTIVITY_GO_0016616	0.0
BIOCARTA_PPARA_PATHWAY	NUCLEAR_TRANSPORT	0.0
KEGG_ADHERENS_JUNCTION	OXIDOREDUCTASE_ACTIVITY_ACTING_ON_THE_CH_CH_GROUP_OF_DONORS	0.01312874
ENERGY_DERIVATION_BY_OXIDATION_OF_ORGANIC_COMPOUNDS	REACTOME_MITOTIC_M_M_G1_PHASES	0.0
BIOCARTA_NUCLEARRS_PATHWAY	REACTOME_CELL_CYCLE_MITOTIC	0.00105244
CELLULAR_CATABOLIC_PROCESS	CYTOSKELETAL_PART	0.0008575
LIPID_BIOSYNTHETIC_PROCESS	REACTOME_INTRINSIC_PATHWAY	0.00352323
BIOCARTA_G2_PATHWAY	MITOCHONDRIAL_MEMBRANE	0.00073755
CELLULAR_LIPID_METABOLIC_PROCESS	KEGG_TRYPTOPHAN_METABOLISM	0.00121318
KEGG_GLYCOLYSIS_GLUCONEOGENESIS	REACTOME_GLUCOSE_METABOLISM	0.0
AMINE_TRANSPORT	CELLULAR_CARBOHYDRATE_METABOLIC_PROCESS	0.0004528
CARBOXY_LYASE_ACTIVITY	KEGG_CITRATE_CYCLE_TCA_CYCLE	0.00521043
MICROTUBULE	STRUCTURAL_CONSTITUENT_OF_CYTOSKELETON	0.00498176
AMINO_ACID_AND_DERIVATIVE_METABOLIC_PROCESS	CELL_PROJECTION	0.00710706
COENZYME_METABOLIC_PROCESS	LIGASE_ACTIVITY	0.00064446
KEGG_LYSINE_DEGRADATION	REACTOME_CHOLESTEROL_BIOSYNTHESIS	0.01272815
KEGG_METABOLISM_OF_XENOBIOTICS_BY_CYTOCHROME_P450	REACTOME_ELECTRON_TRANSPORT_CHAIN	0.02805358
BIOCARTA_PPARA_PATHWAY	REACTOME_CHOLESTEROL_BIOSYNTHESIS	0.00975532
CELL_CYCLE_GO_0007049	REACTOME_METABOLISM_OF_BILE_ACIDS_AND_BILE_SALTS	0.00846394
KEGG_TYROSINE_METABOLISM	REACTOME_LIPOPROTEIN_METABOLISM	0.00232426
REACTOME_GLUCOSE_REGULATION_OF_INSULIN_SECRETION	REACTOME_PEROXISOMAL_LIPID_METABOLISM	0.0012194
LYASE_ACTIVITY	STEROID_METABOLIC_PROCESS	0.00126327
CELL_PROJECTION	REACTOME_METABOLISM_OF_CARBOHYDRATES	5.619e-05
KEGG_ONE_CARBON_POOL_BY_FOLATE	SA_G1_AND_S_PHASES	0.01673662
INTRAMOLECULAR_OXIDOREDUCTASE_ACTIVITY	RESPONSE_TO_ORGANIC_SUBSTANCE	0.02887291
MITOCHONDRIAL_INNER_MEMBRANE	OXYGEN_BINDING	0.00246872
KEGG_TYROSINE_METABOLISM	REACTOME_SYNTHESIS_OF_BILE_ACIDS_AND_BILE_SALTS	0.00909229
KEGG_PRIMARY_BILE_ACID_BIOSYNTHESIS	REACTOME_NUCLEAR_RECEPTOR_TRANSCRIPTION_PATHWAY	0.15504632
ELECTRON_CARRIER_ACTIVITY	FATTY_ACID_BETA_OXIDATION	0.01125937
COFACTOR_BINDING	RESPONSE_TO_EXTERNAL_STIMULUS	0.00369788
CARBOXYLIC_ACID_METABOLIC_PROCESS	GLUCOSE_METABOLIC_PROCESS	0.01535129
BIOCARTA_G2_PATHWAY	GENERATION_OF_PRECURSOR_METABOLITES_AND_ENERGY	0.00417138
CELL_CYCLE_PHASE	MITOCHONDRIAL_MEMBRANE	0.0
BIOCARTA_NUCLEARRS_PATHWAY	COFACTOR_BINDING	0.01210662
COFACTOR_BINDING	REACTOME_PYRUVATE_METABOLISM_AND_TCA_CYCLE	0.00464648
PERIPHERAL_NERVOUS_SYSTEM_DEVELOPMENT	REACTOME_TRANSMEMBRANE_TRANSPORT_OF_SMALL_MOLECULES	0.00552589
AMINE_METABOLIC_PROCESS	REACTOME_MITOCHONDRIAL_FATTY_ACID_BETA_OXIDATION	0.00938535
NUCLEAR_HORMONE_RECEPTOR_BINDING	SA_G1_AND_S_PHASES	0.00466358
CELL_CYCLE_GO_0007049	CENTROSOME	0.0054119
KEGG_PYRUVATE_METABOLISM	PEROXISOME	0.01469334
GENERATION_OF_PRECURSOR_METABOLITES_AND_ENERGY	REACTOME_ACTIVATION_OF_ATR_IN_RESPONSE_TO_REPLICATION_STRESS	0.00341622
KEGG_BUTANOATE_METABOLISM	KEGG_PPAR_SIGNALING_PATHWAY	0.02870009
REACTOME_ELECTRON_TRANSPORT_CHAIN	REACTOME_INTEGRATION_OF_ENERGY_METABOLISM	0.0
CELL_CYCLE_GO_0007049	ORGANELLE_INNER_MEMBRANE	0.00342221
ENERGY_DERIVATION_BY_OXIDATION_OF_ORGANIC_COMPOUNDS	REACTOME_GLUCONEOGENESIS	0.00439265
MONOCARBOXYLIC_ACID_METABOLIC_PROCESS	REACTOME_MITOTIC_M_M_G1_PHASES	0.0
REACTOME_SLC_MEDIATED_TRANSMEMBRANE_TRANSPORT	RESPONSE_TO_ORGANIC_SUBSTANCE	0.00541282
CELLULAR_CATABOLIC_PROCESS	GENERATION_OF_PRECURSOR_METABOLITES_AND_ENERGY	0.0
BIOCARTA_MCM_PATHWAY	REACTOME_ACTIVATION_OF_ATR_IN_RESPONSE_TO_REPLICATION_STRESS	0.03308763
NUCLEAR_TRANSPORT	REGULATION_OF_PHOSPHORYLATION	0.0
CARBOXYLIC_ACID_METABOLIC_PROCESS	KEGG_VALINE_LEUCINE_AND_ISOLEUCINE_DEGRADATION	0.18982862
KEGG_ADIPOCYTOKINE_SIGNALING_PATHWAY	ORGANIC_ACID_TRANSPORT	0.00564122
BIOCARTA_P38MAPK_PATHWAY	RESPONSE_TO_ORGANIC_SUBSTANCE	0.00153703
OXYGEN_BINDING	REACTOME_METABOLISM_OF_CARBOHYDRATES	0.00302082
KEGG_CELL_CYCLE	PERIPHERAL_NERVOUS_SYSTEM_DEVELOPMENT	0.00347994
CELLULAR_LIPID_CATABOLIC_PROCESS	KEGG_BETA_ALANINE_METABOLISM	0.02056746
PERIPHERAL_NERVOUS_SYSTEM_DEVELOPMENT	REACTOME_BIOLOGICAL_OXIDATIONS	0.00668377
NITROGEN_COMPOUND_CATABOLIC_PROCESS	OXIDOREDUCTASE_ACTIVITY_ACTING_ON_THE_CH_CH_GROUP_OF_DONORS	0.00892398
KEGG_BETA_ALANINE_METABOLISM	REACTOME_PHASE_1_FUNCTIONALIZATION_OF_COMPOUNDS	0.00048385
GENERATION_OF_PRECURSOR_METABOLITES_AND_ENERGY	REACTOME_G2_M_TRANSITION	0.00387949
BIOCARTA_G1_PATHWAY	OXIDOREDUCTASE_ACTIVITY_ACTING_ON_CH_OH_GROUP_OF_DONORS	0.05172962
KEGG_BUTANOATE_METABOLISM	REACTOME_NA_CL_DEPENDENT_NEUROTRANSMITTER_TRANSPORTERS	0.00328147
KEGG_AUTOIMMUNE_THYROID_DISEASE	REACTOME_GLUCOSE_METABOLISM	0.00042302
KEGG_ASTHMA	SERINE_HYDROLASE_ACTIVITY	0.00473452
CARBOHYDRATE_METABOLIC_PROCESS	CYTOSKELETAL_PROTEIN_BINDING	0.00144773
REACTOME_GLUCOSE_REGULATION_OF_INSULIN_SECRETION	STEROID_METABOLIC_PROCESS	0.01417341
ELECTRON_CARRIER_ACTIVITY	REACTOME_PYRUVATE_METABOLISM	0.00860554
CELLULAR_CATABOLIC_PROCESS	REACTOME_BIOLOGICAL_OXIDATIONS	0.0
BIOCARTA_G1_PATHWAY	NETPATH_ALPHA6_BETA4_INTEGRIN_PATHWAY	0.0125109
BIOCARTA_MCM_PATHWAY	NUCLEOCYTOPLASMIC_TRANSPORT	0.01347903
KEGG_RETINOL_METABOLISM	STEROID_METABOLIC_PROCESS	0.00260477
NETPATH_ALPHA6_BETA4_INTEGRIN_PATHWAY	REACTOME_GLUCONEOGENESIS	0.01448868
REGULATION_OF_PHOSPHORYLATION	RESPONSE_TO_WOUNDING	0.0
GENERATION_OF_PRECURSOR_METABOLITES_AND_ENERGY	REACTOME_GLUCOSE_AND_OTHER_SUGAR_SLC_TRANSPORTERS	0.00614193
KEGG_ADIPOCYTOKINE_SIGNALING_PATHWAY	LIPID_TRANSPORT	0.00131765
KEGG_STEROID_HORMONE_BIOSYNTHESIS	REACTOME_METABOLISM_OF_AMINO_ACIDS	0.00435827
REACTOME_GLUCOSE_METABOLISM	RESPONSE_TO_ORGANIC_SUBSTANCE	0.00360455
KEGG_GLYCOLYSIS_GLUCONEOGENESIS	KEGG_PYRUVATE_METABOLISM	0.00529845
BIOCARTA_TGFB_PATHWAY	MICROTUBULE_ORGANIZING_CENTER	0.02264365
FATTY_ACID_BETA_OXIDATION	MONOCARBOXYLIC_ACID_METABOLIC_PROCESS	0.00475606
AMINE_CATABOLIC_PROCESS	KEGG_GLYCOLYSIS_GLUCONEOGENESIS	0.00924657
REACTOME_G2_M_TRANSITION	REACTOME_TRANSFORMATION_OF_LANOSTEROL_TO_CHOLESTEROL	0.00186218
KEGG_TERPENOID_BACKBONE_BIOSYNTHESIS	MITOCHONDRIAL_PART	0.00039652
MICROTUBULE_ORGANIZING_CENTER	OXIDOREDUCTASE_ACTIVITY_ACTING_ON_CH_OH_GROUP_OF_DONORS	0.0140298
BIOCARTA_CTCF_PATHWAY	REACTOME_SLC_MEDIATED_TRANSMEMBRANE_TRANSPORT	0.00543006
KEGG_TRYPTOPHAN_METABOLISM	REACTOME_G2_M_TRANSITION	0.0175522
CARBOXYLIC_ACID_TRANSPORT	ENERGY_DERIVATION_BY_OXIDATION_OF_ORGANIC_COMPOUNDS	0.01054658
KEGG_PROPANOATE_METABOLISM	RESPONSE_TO_ORGANIC_SUBSTANCE	0.01016196
INFLAMMATORY_RESPONSE	REACTOME_COMMON_PATHWAY	0.0
KEGG_CELL_CYCLE	POSITIVE_REGULATION_OF_LYMPHOCYTE_ACTIVATION	0.11552382
BIOCARTA_CELLCYCLE_PATHWAY	NUCLEOCYTOPLASMIC_TRANSPORT	0.02131516
CATABOLIC_PROCESS	KEGG_TRYPTOPHAN_METABOLISM	0.00799719
KEGG_BIOSYNTHESIS_OF_UNSATURATED_FATTY_ACIDS	REACTOME_METABOLISM_OF_AMINO_ACIDS	0.01115814
REACTOME_CELL_CYCLE_CHECKPOINTS	REACTOME_CHAPERONIN_MEDIATED_PROTEIN_FOLDING	0.01083933
KEGG_PRIMARY_BILE_ACID_BIOSYNTHESIS	REACTOME_STEROID_METABOLISM	0.01433383
KEGG_STEROID_HORMONE_BIOSYNTHESIS	REACTOME_G2_M_TRANSITION	0.00559763
KEGG_ADIPOCYTOKINE_SIGNALING_PATHWAY	KEGG_VALINE_LEUCINE_AND_ISOLEUCINE_DEGRADATION	0.0086602
KEGG_ONE_CARBON_POOL_BY_FOLATE	KEGG_STEROID_BIOSYNTHESIS	0.02463425
KEGG_PEROXISOME	OXIDOREDUCTASE_ACTIVITY_ACTING_ON_CH_OH_GROUP_OF_DONORS	0.12541862
BIOCARTA_CTCF_PATHWAY	KEGG_COMPLEMENT_AND_COAGULATION_CASCADES	0.00089618
AMINO_ACID_METABOLIC_PROCESS	SA_G1_AND_S_PHASES	0.0090816
REACTOME_MITOTIC_PROMETAPHASE	REGULATION_OF_PHOSPHORYLATION	0.0058885
KEGG_DRUG_METABOLISM_OTHER_ENZYMES	MITOCHONDRIAL_LUMEN	0.01193387
KEGG_ADHERENS_JUNCTION	OXIDOREDUCTASE_ACTIVITY	0.00149776
ENERGY_RESERVE_METABOLIC_PROCESS	KEGG_CYSTEINE_AND_METHIONINE_METABOLISM	0.01320426
AMINO_ACID_CATABOLIC_PROCESS	REACTOME_SYNTHESIS_OF_DNA	0.00686901
ALCOHOL_METABOLIC_PROCESS	CARBON_CARBON_LYASE_ACTIVITY	0.01357815
COENZYME_METABOLIC_PROCESS	REACTOME_SLC_MEDIATED_TRANSMEMBRANE_TRANSPORT	0.0032309
CELL_CYCLE_PHASE	REACTOME_CENTROSOME_MATURATION	0.00297396
KEGG_ARGININE_AND_PROLINE_METABOLISM	REACTOME_SYNTHESIS_OF_DNA	0.01008315
BIOCARTA_PPARA_PATHWAY	REACTOME_G2_M_CHECKPOINTS	0.00143158
KEGG_ADHERENS_JUNCTION	MITOCHONDRIAL_MEMBRANE	0.00010312
CARBOHYDRATE_METABOLIC_PROCESS	CELLULAR_CARBOHYDRATE_METABOLIC_PROCESS	0.0
KEGG_RETINOL_METABOLISM	REACTOME_ACTIVATED_AMPK_STIMULATES_FATTY_ACID_OXIDATION_IN_MUSCLE	0.01026984
CYTOSKELETAL_PART	LIPID_TRANSPORT	0.00459253
INFLAMMATORY_RESPONSE	REACTOME_CHOLESTEROL_BIOSYNTHESIS	0.00573875
ALCOHOL_METABOLIC_PROCESS	KEGG_STEROID_HORMONE_BIOSYNTHESIS	0.00630331
AMINO_ACID_AND_DERIVATIVE_METABOLIC_PROCESS	NUCLEAR_TRANSPORT	0.00120867
INTRAMOLECULAR_OXIDOREDUCTASE_ACTIVITY	MICROBODY	0.00819424
MITOCHONDRIAL_MEMBRANE	ORGANELLE_INNER_MEMBRANE	0.00177266
BIOCARTA_G1_PATHWAY	CELLULAR_LIPID_METABOLIC_PROCESS	0.00026829
REACTOME_PHASE_II_CONJUGATION	REACTOME_SYNTHESIS_OF_BILE_ACIDS_AND_BILE_SALTS_VIA_7ALPHA_HYDROXYCHOLESTEROL	0.00959033
COFACTOR_BINDING	ELECTRON_CARRIER_ACTIVITY	0.00622835
GENERATION_OF_PRECURSOR_METABOLITES_AND_ENERGY	KEGG_CHRONIC_MYELOID_LEUKEMIA	0.0
KEGG_ADHERENS_JUNCTION	SMALL_GTPASE_BINDING	0.0
CYTOSKELETAL_PROTEIN_BINDING	KEGG_STEROID_BIOSYNTHESIS	0.00266548
AMINO_ACID_AND_DERIVATIVE_METABOLIC_PROCESS	AMINO_ACID_TRANSMEMBRANE_TRANSPORTER_ACTIVITY	0.00082774
ENERGY_RESERVE_METABOLIC_PROCESS	KEGG_PANTOTHENATE_AND_COA_BIOSYNTHESIS	0.00147606
KEGG_ARGININE_AND_PROLINE_METABOLISM	SERINE_TYPE_PEPTIDASE_ACTIVITY	0.00266269
GLUCOSE_METABOLIC_PROCESS	KEGG_ADHERENS_JUNCTION	0.00160542
ORGANIC_ACID_METABOLIC_PROCESS	RESPONSE_TO_ORGANIC_SUBSTANCE	0.0
ISOMERASE_ACTIVITY	REACTOME_PHASE_1_FUNCTIONALIZATION_OF_COMPOUNDS	0.00083351
INFLAMMATORY_RESPONSE	REACTOME_LOSS_OF_NLP_FROM_MITOTIC_CENTROSOMES	0.00040995
BIOCARTA_G2_PATHWAY	MITOCHONDRION	0.02374617
CARBON_CARBON_LYASE_ACTIVITY	REACTOME_REGULATION_OF_LIPID_METABOLISM_BY_PEROXISOME_PROLIFERATOR_ACTIVATED_RECEPTOR_ALPHA	0.00918681
LIPID_METABOLIC_PROCESS	PERIPHERAL_NERVOUS_SYSTEM_DEVELOPMENT	0.00563594
BIOCARTA_LEPTIN_PATHWAY	OXYGEN_BINDING	0.0019575
BIOCARTA_NUCLEARRS_PATHWAY	CARBOXYLIC_ACID_METABOLIC_PROCESS	0.00460409
KEGG_PPAR_SIGNALING_PATHWAY	REACTOME_METABOLISM_OF_AMINO_ACIDS	0.0
REACTOME_CENTROSOME_MATURATION	REACTOME_GLUCOSE_REGULATION_OF_INSULIN_SECRETION	0.02367051
MICROTUBULE_ORGANIZING_CENTER	NETPATH_ALPHA6_BETA4_INTEGRIN_PATHWAY	0.00151202
KEGG_BUTANOATE_METABOLISM	KEGG_ONE_CARBON_POOL_BY_FOLATE	0.00555528
KEGG_STARCH_AND_SUCROSE_METABOLISM	OXIDOREDUCTASE_ACTIVITY_ACTING_ON_CH_OH_GROUP_OF_DONORS	0.04698927
BIOCARTA_NUCLEARRS_PATHWAY	LIPID_CATABOLIC_PROCESS	0.00013446
CARBOXYLIC_ACID_TRANSMEMBRANE_TRANSPORTER_ACTIVITY	OXIDOREDUCTASE_ACTIVITY_GO_0016705	0.0139508
MICROTUBULE_CYTOSKELETON	SERINE_TYPE_ENDOPEPTIDASE_ACTIVITY	0.01710279
KEGG_VALINE_LEUCINE_AND_ISOLEUCINE_DEGRADATION	MITOCHONDRIAL_MEMBRANE	0.00659259
BIOCARTA_P38MAPK_PATHWAY	REACTOME_PYRUVATE_METABOLISM	0.00678743
REACTOME_G2_M_TRANSITION	REACTOME_SYNTHESIS_OF_BILE_ACIDS_AND_BILE_SALTS	0.00515776
MITOCHONDRIAL_LUMEN	REACTOME_GLUCOSE_METABOLISM	0.0
BIOCARTA_P38MAPK_PATHWAY	GLUCOSE_METABOLIC_PROCESS	0.00374557
FATTY_ACID_BETA_OXIDATION	REACTOME_CHYLOMICRON_MEDIATED_LIPID_TRANSPORT	0.01140598
KEGG_ADHERENS_JUNCTION	REACTOME_NUCLEAR_RECEPTOR_TRANSCRIPTION_PATHWAY	0.00030898
CORUM_C_COMPLEX_SPLICEOSOME	KEGG_CHRONIC_MYELOID_LEUKEMIA	0.0329563
ORGANIC_ACID_METABOLIC_PROCESS	REACTOME_PEROXISOMAL_LIPID_METABOLISM	0.00927253
AMINE_CATABOLIC_PROCESS	REACTOME_LIPOPROTEIN_METABOLISM	0.00448392
KEGG_COMPLEMENT_AND_COAGULATION_CASCADES	ORGANIC_ACID_METABOLIC_PROCESS	0.05347473
BIOCARTA_MCM_PATHWAY	CATABOLIC_PROCESS	0.00888887
BIOCARTA_LEPTIN_PATHWAY	KEGG_GLYCOLYSIS_GLUCONEOGENESIS	0.00159202
INFLAMMATORY_RESPONSE	KEGG_TYROSINE_METABOLISM	0.00118475
CARBOXYLIC_ACID_METABOLIC_PROCESS	ENERGY_RESERVE_METABOLIC_PROCESS	0.00274739
REACTOME_STEROID_HORMONES	RESPONSE_TO_EXTERNAL_STIMULUS	0.00260362
AMINO_ACID_METABOLIC_PROCESS	STEROID_METABOLIC_PROCESS	0.00358548
REGULATION_OF_LYMPHOCYTE_ACTIVATION	REGULATION_OF_PHOSPHORYLATION	0.0
NUCLEAR_HORMONE_RECEPTOR_BINDING	PHOSPHOLIPID_BIOSYNTHETIC_PROCESS	0.01025344
KEGG_PPAR_SIGNALING_PATHWAY	REACTOME_PHASE_1_FUNCTIONALIZATION_OF_COMPOUNDS	0.0
KEGG_STARCH_AND_SUCROSE_METABOLISM	NUCLEAR_HORMONE_RECEPTOR_BINDING	0.008879
NUCLEAR_TRANSPORT	RESPONSE_TO_EXTERNAL_STIMULUS	0.0
CELL_CYCLE_PHASE	KEGG_GLYCOLYSIS_GLUCONEOGENESIS	0.02022143
CELL_CYCLE_PROCESS	REACTOME_STEROID_METABOLISM	0.01194769
CELLULAR_CARBOHYDRATE_METABOLIC_PROCESS	KEGG_CELL_CYCLE	0.00079562
ISOMERASE_ACTIVITY	NUCLEAR_TRANSPORT	0.00257034
KEGG_BIOSYNTHESIS_OF_UNSATURATED_FATTY_ACIDS	LIPID_CATABOLIC_PROCESS	0.01033716
IMMUNE_EFFECTOR_PROCESS	NITROGEN_COMPOUND_CATABOLIC_PROCESS	0.00646587
REACTOME_ACTIVATION_OF_ATR_IN_RESPONSE_TO_REPLICATION_STRESS	REACTOME_S_PHASE	0.0
CARBOXYLIC_ACID_METABOLIC_PROCESS	KEGG_STEROID_BIOSYNTHESIS	0.03847661
COFACTOR_METABOLIC_PROCESS	STEROID_METABOLIC_PROCESS	0.00235712
BIOCARTA_G1_PATHWAY	CELL_CYCLE_PHASE	0.0
CORUM_C_COMPLEX_SPLICEOSOME	CYTOSKELETON_ORGANIZATION_AND_BIOGENESIS	0.0
CYTOSKELETAL_PART	REACTOME_METABOLISM_OF_CARBOHYDRATES	0.0
KEGG_LYSINE_DEGRADATION	OXIDOREDUCTASE_ACTIVITY_ACTING_ON_THE_CH_CH_GROUP_OF_DONORS	0.01315764
IMMUNE_EFFECTOR_PROCESS	KEGG_TRYPTOPHAN_METABOLISM	0.01009204
ALCOHOL_METABOLIC_PROCESS	KEGG_GLYCINE_SERINE_AND_THREONINE_METABOLISM	0.11335572
REACTOME_METABOLISM_OF_AMINO_ACIDS	REACTOME_NA_CL_DEPENDENT_NEUROTRANSMITTER_TRANSPORTERS	0.00145811
AMINO_ACID_CATABOLIC_PROCESS	REACTOME_SYNTHESIS_OF_BILE_ACIDS_AND_BILE_SALTS	0.00825073
CARBOXYLIC_ACID_METABOLIC_PROCESS	REACTOME_REGULATION_OF_LIPID_METABOLISM_BY_PEROXISOME_PROLIFERATOR_ACTIVATED_RECEPTOR_ALPHA	0.09386818
KEGG_ALANINE_ASPARTATE_AND_GLUTAMATE_METABOLISM	STEROID_METABOLIC_PROCESS	0.00378465
MITOCHONDRIAL_LUMEN	STEROID_METABOLIC_PROCESS	0.00067394
KEGG_COMPLEMENT_AND_COAGULATION_CASCADES	REACTOME_COMMON_PATHWAY	0.00055292
BIOCARTA_CELLCYCLE_PATHWAY	REACTOME_ELECTRON_TRANSPORT_CHAIN	0.02189995
MITOCHONDRIAL_LUMEN	REACTOME_METABOLISM_OF_AMINO_ACIDS	0.0027529
MITOCHONDRIAL_INNER_MEMBRANE	REACTOME_NUCLEAR_RECEPTOR_TRANSCRIPTION_PATHWAY	0.00027542
LIPID_METABOLIC_PROCESS	MONOCARBOXYLIC_ACID_METABOLIC_PROCESS	0.0
AMINO_ACID_DERIVATIVE_METABOLIC_PROCESS	REACTOME_G2_M_TRANSITION	0.01128297
REACTOME_BIOLOGICAL_OXIDATIONS	REACTOME_NA_CL_DEPENDENT_NEUROTRANSMITTER_TRANSPORTERS	0.00926492
LIPID_BIOSYNTHETIC_PROCESS	STEROID_METABOLIC_PROCESS	0.0
CARBOXYLIC_ACID_METABOLIC_PROCESS	LIGASE_ACTIVITY	0.0
KEGG_CELL_CYCLE	NITROGEN_COMPOUND_METABOLIC_PROCESS	0.05462499
KEGG_ONE_CARBON_POOL_BY_FOLATE	REACTOME_GLUCONEOGENESIS	0.0335727
CATABOLIC_PROCESS	KEGG_FATTY_ACID_METABOLISM	0.0
BIOCARTA_TGFB_PATHWAY	CARBOXYLIC_ACID_METABOLIC_PROCESS	0.011882
OXIDOREDUCTASE_ACTIVITY	REACTOME_CELL_JUNCTION_ORGANIZATION	0.00808518
KEGG_CYSTEINE_AND_METHIONINE_METABOLISM	KEGG_PYRUVATE_METABOLISM	0.00128191
LIPID_CATABOLIC_PROCESS	TRANSFERASE_ACTIVITY_TRANSFERRING_SULFUR_CONTAINING_GROUPS	0.03582374
CELL_CYCLE_PHASE	MITOCHONDRIAL_MATRIX	0.02876492
PERIPHERAL_NERVOUS_SYSTEM_DEVELOPMENT	REACTOME_METABOLISM_OF_CARBOHYDRATES	0.0040623
AMINE_CATABOLIC_PROCESS	REACTOME_METABOLISM_OF_AMINO_ACIDS	0.00038999
INTRAMOLECULAR_OXIDOREDUCTASE_ACTIVITY	REACTOME_SYNTHESIS_OF_DNA	0.02201382
KEGG_TYROSINE_METABOLISM	RESPONSE_TO_ORGANIC_SUBSTANCE	0.00030839
KEGG_COMPLEMENT_AND_COAGULATION_CASCADES	REACTOME_PHASE_1_FUNCTIONALIZATION_OF_COMPOUNDS	0.05002246
HORMONE_RECEPTOR_BINDING	REACTOME_METABOLISM_OF_LIPIDS_AND_LIPOPROTEINS	0.03755362
KEGG_TYROSINE_METABOLISM	REACTOME_METABOLISM_OF_LIPIDS_AND_LIPOPROTEINS	0.00059572
BIOCARTA_G1_PATHWAY	CELLULAR_CARBOHYDRATE_METABOLIC_PROCESS	0.00057535
CYTOSKELETAL_PART	GTPASE_BINDING	0.00523104
AMINO_ACID_METABOLIC_PROCESS	KEGG_CHRONIC_MYELOID_LEUKEMIA	0.0083616
MICROTUBULE_CYTOSKELETON	REACTOME_SLC_MEDIATED_TRANSMEMBRANE_TRANSPORT	0.0250371
BIOCARTA_G1_PATHWAY	IMMUNE_EFFECTOR_PROCESS	0.0005671
GLUTATHIONE_TRANSFERASE_ACTIVITY	OXIDOREDUCTASE_ACTIVITY	0.0
ACTIN_FILAMENT_ORGANIZATION	REACTOME_CHAPERONIN_MEDIATED_PROTEIN_FOLDING	0.01433658
MITOCHONDRIAL_MATRIX	REACTOME_TRANSFORMATION_OF_LANOSTEROL_TO_CHOLESTEROL	0.01067958
CYTOSKELETON_ORGANIZATION_AND_BIOGENESIS	REACTOME_CHYLOMICRON_MEDIATED_LIPID_TRANSPORT	0.00013368
MONOOXYGENASE_ACTIVITY	REACTOME_METABOLISM_OF_BILE_ACIDS_AND_BILE_SALTS	0.00453247
REACTOME_GLUCOSE_REGULATION_OF_INSULIN_SECRETION	REACTOME_NA_CL_DEPENDENT_NEUROTRANSMITTER_TRANSPORTERS	0.00011025
GENERATION_OF_PRECURSOR_METABOLITES_AND_ENERGY	REACTOME_G2_M_CHECKPOINTS	0.00526638
COENZYME_METABOLIC_PROCESS	REACTOME_GLUCOSE_REGULATION_OF_INSULIN_SECRETION	0.0
CYTOSKELETON_ORGANIZATION_AND_BIOGENESIS	REACTOME_METABOLISM_OF_AMINO_ACIDS	0.0
CYTOSKELETON	REACTOME_ACTIVATION_OF_THE_PRE_REPLICATIVE_COMPLEX	0.01986113
CYTOSKELETAL_PART	ORGANIC_ACID_TRANSMEMBRANE_TRANSPORTER_ACTIVITY	0.00047192
BIOCARTA_ACTINY_PATHWAY	CELL_CYCLE_PROCESS	0.0
GLUCOSE_METABOLIC_PROCESS	REACTOME_PYRUVATE_METABOLISM_AND_TCA_CYCLE	0.00516747
ELECTRON_CARRIER_ACTIVITY	PEROXISOME	0.0072477
CARBOXYLIC_ACID_TRANSPORT	CATABOLIC_PROCESS	0.00108182
COFACTOR_BINDING	KEGG_VALINE_LEUCINE_AND_ISOLEUCINE_DEGRADATION	0.01815364
KEGG_CELL_CYCLE	REACTOME_METABOLISM_OF_LIPIDS_AND_LIPOPROTEINS	0.02595423
OXIDOREDUCTASE_ACTIVITY_GO_0016705	REACTOME_NUCLEOTIDE_LIKE_PURINERGIC_RECEPTORS	0.00602078
REACTOME_METABOLISM_OF_BILE_ACIDS_AND_BILE_SALTS	STEROID_BIOSYNTHETIC_PROCESS	0.00170449
MITOCHONDRIAL_PART	REACTOME_S_PHASE	0.00109639
INFLAMMATORY_RESPONSE	REACTOME_TRANSFORMATION_OF_LANOSTEROL_TO_CHOLESTEROL	0.00428584
BIOCARTA_ACTINY_PATHWAY	MITOCHONDRIAL_ENVELOPE	0.00269278
CELLULAR_LIPID_METABOLIC_PROCESS	STEROID_BIOSYNTHETIC_PROCESS	0.00010251
GLUTATHIONE_TRANSFERASE_ACTIVITY	OXIDOREDUCTASE_ACTIVITY_ACTING_ON_CH_OH_GROUP_OF_DONORS	0.00414982
MICROTUBULE_CYTOSKELETON	REACTOME_CELL_CYCLE_CHECKPOINTS	0.0
BIOCARTA_HSP27_PATHWAY	CYTOSKELETON	0.00021476
[truncated: 12,797 more rows]
