# Supplementary material for: Summarizing cellular responses as biological process networks
Source: BMC Syst Biol. 2013 Jul 29;7:68. doi: 10.1186/1752-0509-7-68 (PMC3751784; doi:10.1186/1752-0509-7-68)
Supplement: Additional file 2 — Supplementary results. A zipped file containing all the five BPNs for each of the contrasts studied and the parameters estimated by each run of the software. [file 1752-0509-7-68-S2.zip › supplementary-results/cs_vs_hm/cs_vs_hm-links_results-3.tsv]

term1	term2	probability
REACTOME_ACTIVATION_OF_THE_PRE_REPLICATIVE_COMPLEX	REACTOME_METABOLISM_OF_CARBOHYDRATES	0.00692346
MICROTUBULE	REACTOME_CENTROSOME_MATURATION	0.18538005
KEGG_CELL_CYCLE	MITOCHONDRIAL_PART	0.0
COENZYME_METABOLIC_PROCESS	REACTOME_PHASE_II_CONJUGATION	0.00014289
CARBOHYDRATE_METABOLIC_PROCESS	REACTOME_LIPOPROTEIN_METABOLISM	0.00375877
PHOSPHOLIPID_BIOSYNTHETIC_PROCESS	REACTOME_METABOLISM_OF_BILE_ACIDS_AND_BILE_SALTS	0.00935524
ELECTRON_CARRIER_ACTIVITY	KEGG_DRUG_METABOLISM_OTHER_ENZYMES	0.0142803
ISOMERASE_ACTIVITY	LIPID_CATABOLIC_PROCESS	0.0157569
BIOCARTA_G2_PATHWAY	MICROTUBULE	0.01161122
NUCLEAR_HORMONE_RECEPTOR_BINDING	RESPONSE_TO_EXTERNAL_STIMULUS	0.00163873
REACTOME_CYTOCHROME_P450_ARRANGED_BY_SUBSTRATE_TYPE	REACTOME_TRANSMEMBRANE_TRANSPORT_OF_SMALL_MOLECULES	0.00044696
COFACTOR_METABOLIC_PROCESS	REACTOME_CELL_CYCLE_MITOTIC	0.0162448
ACTIN_FILAMENT_ORGANIZATION	RESPONSE_TO_WOUNDING	0.00200615
REACTOME_BIOLOGICAL_OXIDATIONS	REACTOME_MITOTIC_M_M_G1_PHASES	0.0040889
CARBOXY_LYASE_ACTIVITY	REACTOME_CELL_CYCLE_CHECKPOINTS	0.01140108
KEGG_BETA_ALANINE_METABOLISM	PHOSPHOLIPID_BIOSYNTHETIC_PROCESS	0.00925896
CARBOHYDRATE_METABOLIC_PROCESS	REACTOME_GLUCOSE_AND_OTHER_SUGAR_SLC_TRANSPORTERS	0.00015316
CORUM_RIBOSOME,_CYTOPLASMIC	REACTOME_ACTIVATED_AMPK_STIMULATES_FATTY_ACID_OXIDATION_IN_MUSCLE	0.00425995
KEGG_VALINE_LEUCINE_AND_ISOLEUCINE_DEGRADATION	NITROGEN_COMPOUND_METABOLIC_PROCESS	0.0132997
AMINO_ACID_DERIVATIVE_METABOLIC_PROCESS	REACTOME_GLUCOSE_REGULATION_OF_INSULIN_SECRETION	0.00096536
ISOMERASE_ACTIVITY	REACTOME_LIPOPROTEIN_METABOLISM	0.15677654
CYTOSKELETON_ORGANIZATION_AND_BIOGENESIS	MICROBODY	0.00186672
ENERGY_DERIVATION_BY_OXIDATION_OF_ORGANIC_COMPOUNDS	REACTOME_CELL_CYCLE_CHECKPOINTS	0.0
MITOTIC_CELL_CYCLE	REGULATION_OF_PHOSPHORYLATION	0.00333342
CELL_PROJECTION	KEGG_PEROXISOME	4.813e-05
MITOCHONDRION	REACTOME_PYRUVATE_METABOLISM	0.0
KEGG_BETA_ALANINE_METABOLISM	KEGG_PRIMARY_BILE_ACID_BIOSYNTHESIS	0.00742445
REACTOME_INTEGRATION_OF_ENERGY_METABOLISM	TRANSFERASE_ACTIVITY_TRANSFERRING_ACYL_GROUPS	0.0
BIOCARTA_G1_PATHWAY	SPINDLE	0.00889495
AMINE_TRANSPORT	REACTOME_ELECTRON_TRANSPORT_CHAIN	0.00318399
HORMONE_RECEPTOR_BINDING	OXIDOREDUCTASE_ACTIVITY_ACTING_ON_CH_OH_GROUP_OF_DONORS	0.00659338
CORUM_RIBOSOME,_CYTOPLASMIC	NITROGEN_COMPOUND_METABOLIC_PROCESS	0.12795929
ALCOHOL_METABOLIC_PROCESS	GENERATION_OF_PRECURSOR_METABOLITES_AND_ENERGY	0.00016668
MITOCHONDRIAL_PART	STEROID_BIOSYNTHETIC_PROCESS	0.0
MITOCHONDRIAL_MATRIX	REACTOME_REGULATION_OF_LIPID_METABOLISM_BY_PEROXISOME_PROLIFERATOR_ACTIVATED_RECEPTOR_ALPHA	0.00107404
KEGG_PRIMARY_BILE_ACID_BIOSYNTHESIS	REACTOME_METABOLISM_OF_LIPIDS_AND_LIPOPROTEINS	0.0
BIOCARTA_TGFB_PATHWAY	REGULATION_OF_PHOSPHORYLATION	0.00164028
COENZYME_METABOLIC_PROCESS	LIPID_CATABOLIC_PROCESS	0.01450872
KEGG_ARGININE_AND_PROLINE_METABOLISM	LIPID_BIOSYNTHETIC_PROCESS	0.00636915
OXIDOREDUCTASE_ACTIVITY_GO_0016616	REACTOME_ACTIVATED_AMPK_STIMULATES_FATTY_ACID_OXIDATION_IN_MUSCLE	0.01116288
CYTOSKELETON	KEGG_ASTHMA	0.00238139
FATTY_ACID_METABOLIC_PROCESS	RESPONSE_TO_ORGANIC_SUBSTANCE	0.00689675
REACTOME_G2_M_TRANSITION	REACTOME_GLUCOSE_METABOLISM	0.02031907
KEGG_PROPANOATE_METABOLISM	LIGASE_ACTIVITY	0.01884465
PEROXISOME	REACTOME_STEROID_HORMONES	0.00510606
LIGASE_ACTIVITY	MITOTIC_CELL_CYCLE	0.17049851
CARBOXYLIC_ACID_METABOLIC_PROCESS	NITROGEN_COMPOUND_METABOLIC_PROCESS	0.00401576
LIPID_CATABOLIC_PROCESS	MITOCHONDRION	0.0
GLUTATHIONE_TRANSFERASE_ACTIVITY	REACTOME_GLUCOSE_METABOLISM	0.0062426
KEGG_ADIPOCYTOKINE_SIGNALING_PATHWAY	OXIDOREDUCTASE_ACTIVITY_GO_0016705	2.725e-05
CARBOHYDRATE_BIOSYNTHETIC_PROCESS	KEGG_DRUG_METABOLISM_OTHER_ENZYMES	0.01200907
CYTOSKELETON_ORGANIZATION_AND_BIOGENESIS	LIPID_TRANSPORT	0.00111248
ALCOHOL_METABOLIC_PROCESS	AMINE_CATABOLIC_PROCESS	0.00334959
MICROBODY	REACTOME_ELECTRON_TRANSPORT_CHAIN	0.01280282
CELLULAR_LIPID_CATABOLIC_PROCESS	OXYGEN_BINDING	0.0
FATTY_ACID_METABOLIC_PROCESS	REACTOME_GLUCOSE_METABOLISM	0.02041374
MICROTUBULE_ORGANIZING_CENTER	REACTOME_TRANSMEMBRANE_TRANSPORT_OF_SMALL_MOLECULES	0.00278231
CELL_CYCLE_PHASE	MITOCHONDRIAL_ENVELOPE	0.00109064
CELLULAR_CATABOLIC_PROCESS	MICROBODY	0.01264613
BIOCARTA_G2_PATHWAY	MITOCHONDRIAL_INNER_MEMBRANE	0.00481484
KEGG_DRUG_METABOLISM_OTHER_ENZYMES	KEGG_STEROID_HORMONE_BIOSYNTHESIS	0.00725103
BIOCARTA_CTCF_PATHWAY	KEGG_PROPANOATE_METABOLISM	0.00574852
OXYGEN_BINDING	REACTOME_NUCLEAR_RECEPTOR_TRANSCRIPTION_PATHWAY	0.0
ENERGY_DERIVATION_BY_OXIDATION_OF_ORGANIC_COMPOUNDS	ISOMERASE_ACTIVITY	0.01288667
KEGG_ADHERENS_JUNCTION	MONOCARBOXYLIC_ACID_METABOLIC_PROCESS	0.00438756
AMINE_TRANSMEMBRANE_TRANSPORTER_ACTIVITY	CELLULAR_CATABOLIC_PROCESS	0.00349592
LIPID_CATABOLIC_PROCESS	MITOCHONDRIAL_MEMBRANE	0.00688746
PEROXISOME	REACTOME_METABOLISM_OF_CARBOHYDRATES	0.00835145
FATTY_ACID_OXIDATION	REACTOME_NUCLEAR_RECEPTOR_TRANSCRIPTION_PATHWAY	0.0
KEGG_PROPANOATE_METABOLISM	REACTOME_METABOLISM_OF_AMINO_ACIDS	0.00139512
AMINO_ACID_METABOLIC_PROCESS	BIOCARTA_CTCF_PATHWAY	0.00725437
CELLULAR_CARBOHYDRATE_METABOLIC_PROCESS	KEGG_TERPENOID_BACKBONE_BIOSYNTHESIS	0.01217223
CATABOLIC_PROCESS	CENTROSOME	0.00047821
GTPASE_BINDING	PHOSPHOLIPID_BIOSYNTHETIC_PROCESS	0.0048081
OXIDOREDUCTASE_ACTIVITY_GO_0016705	REACTOME_REGULATION_OF_LIPID_METABOLISM_BY_PEROXISOME_PROLIFERATOR_ACTIVATED_RECEPTOR_ALPHA	0.01565201
REACTOME_STEROID_METABOLISM	STEROID_BIOSYNTHETIC_PROCESS	0.0
REACTOME_ACTIVATION_OF_THE_PRE_REPLICATIVE_COMPLEX	REACTOME_G2_M_CHECKPOINTS	0.06013419
AMINE_CATABOLIC_PROCESS	IMMUNE_EFFECTOR_PROCESS	0.0062208
INFLAMMATORY_RESPONSE	KEGG_RETINOL_METABOLISM	0.00444322
AMINE_CATABOLIC_PROCESS	BIOCARTA_CTCF_PATHWAY	0.01094475
CELLULAR_CATABOLIC_PROCESS	CORUM_RIBOSOME,_CYTOPLASMIC	0.0
ELECTRON_CARRIER_ACTIVITY	MITOCHONDRIAL_PART	0.0
BIOCARTA_LEPTIN_PATHWAY	REACTOME_LIPOPROTEIN_METABOLISM	0.01194876
INFLAMMATORY_RESPONSE	KEGG_FATTY_ACID_METABOLISM	0.07788244
MITOCHONDRIAL_MATRIX	MITOCHONDRIAL_MEMBRANE	0.07223134
ISOMERASE_ACTIVITY	REACTOME_BIOLOGICAL_OXIDATIONS	0.00048003
KEGG_ADIPOCYTOKINE_SIGNALING_PATHWAY	MICROTUBULE_ORGANIZING_CENTER	0.01171493
CELLULAR_CATABOLIC_PROCESS	COENZYME_METABOLIC_PROCESS	0.0
KEGG_PPAR_SIGNALING_PATHWAY	MICROBODY	0.02585497
FATTY_ACID_METABOLIC_PROCESS	KEGG_GLYCINE_SERINE_AND_THREONINE_METABOLISM	0.01012406
KEGG_GLYCINE_SERINE_AND_THREONINE_METABOLISM	REACTOME_CHOLESTEROL_BIOSYNTHESIS	0.02654018
KEGG_ONE_CARBON_POOL_BY_FOLATE	PATTERN_BINDING	0.02618994
CATABOLIC_PROCESS	KEGG_BUTANOATE_METABOLISM	0.00012097
KEGG_METABOLISM_OF_XENOBIOTICS_BY_CYTOCHROME_P450	REACTOME_GLUCOSE_AND_OTHER_SUGAR_SLC_TRANSPORTERS	0.0115283
BIOCARTA_G2_PATHWAY	REACTOME_PEROXISOMAL_LIPID_METABOLISM	0.00483271
INTRAMOLECULAR_OXIDOREDUCTASE_ACTIVITY	REACTOME_SYNTHESIS_OF_BILE_ACIDS_AND_BILE_SALTS_VIA_7ALPHA_HYDROXYCHOLESTEROL	0.01062852
REACTOME_S_PHASE	SPINDLE	0.0
AMINE_TRANSMEMBRANE_TRANSPORTER_ACTIVITY	KEGG_ARGININE_AND_PROLINE_METABOLISM	0.0126367
BIOCARTA_G1_PATHWAY	INFLAMMATORY_RESPONSE	0.00621919
LIPID_BIOSYNTHETIC_PROCESS	REACTOME_METABOLISM_OF_LIPIDS_AND_LIPOPROTEINS	0.0
KEGG_TRYPTOPHAN_METABOLISM	STEROID_METABOLIC_PROCESS	0.00796988
CELLULAR_CATABOLIC_PROCESS	FATTY_ACID_BETA_OXIDATION	0.00956633
BIOCARTA_LEPTIN_PATHWAY	REACTOME_STEROID_METABOLISM	0.0068979
REACTOME_CHYLOMICRON_MEDIATED_LIPID_TRANSPORT	REACTOME_PHASE_II_CONJUGATION	0.01150217
BIOCARTA_LEPTIN_PATHWAY	RESPONSE_TO_EXTERNAL_STIMULUS	0.0
REGULATION_OF_PHOSPHORYLATION	RESPONSE_TO_EXTERNAL_STIMULUS	0.0
MITOCHONDRIAL_ENVELOPE	RESPONSE_TO_ORGANIC_SUBSTANCE	0.0
CARBOHYDRATE_METABOLIC_PROCESS	NUCLEOCYTOPLASMIC_TRANSPORT	0.0
ACTIN_FILAMENT_ORGANIZATION	BIOCARTA_NUCLEARRS_PATHWAY	0.00271474
AMINE_METABOLIC_PROCESS	MITOCHONDRIAL_ENVELOPE	0.00690164
ACTIN_FILAMENT_ORGANIZATION	ENERGY_RESERVE_METABOLIC_PROCESS	0.0055508
KEGG_STEROID_BIOSYNTHESIS	REACTOME_SLC_MEDIATED_TRANSMEMBRANE_TRANSPORT	0.02406316
KEGG_ADIPOCYTOKINE_SIGNALING_PATHWAY	KEGG_TERPENOID_BACKBONE_BIOSYNTHESIS	0.0098375
KEGG_FATTY_ACID_METABOLISM	PHOSPHOLIPID_BIOSYNTHETIC_PROCESS	0.01028915
CELL_CYCLE_PROCESS	KEGG_GLYCOLYSIS_GLUCONEOGENESIS	0.0220592
BIOCARTA_G2_PATHWAY	COENZYME_METABOLIC_PROCESS	0.01219349
KEGG_PROPANOATE_METABOLISM	MITOCHONDRION	0.0
BIOCARTA_CTCF_PATHWAY	KEGG_PPAR_SIGNALING_PATHWAY	0.0
CARBOXYLIC_ACID_METABOLIC_PROCESS	L_AMINO_ACID_TRANSMEMBRANE_TRANSPORTER_ACTIVITY	0.00098447
REACTOME_METABOLISM_OF_AMINO_ACIDS	REACTOME_METABOLISM_OF_BILE_ACIDS_AND_BILE_SALTS	0.00282097
HORMONE_RECEPTOR_BINDING	MONOCARBOXYLIC_ACID_METABOLIC_PROCESS	0.01557817
CYTOSKELETAL_PROTEIN_BINDING	KEGG_PEROXISOME	0.00094341
REACTOME_STEROID_HORMONES	REACTOME_SYNTHESIS_OF_BILE_ACIDS_AND_BILE_SALTS	0.00123256
CARBON_CARBON_LYASE_ACTIVITY	KEGG_PRIMARY_BILE_ACID_BIOSYNTHESIS	0.00744172
CARBOXYLIC_ACID_TRANSPORT	NUCLEOCYTOPLASMIC_TRANSPORT	0.00557841
CYTOSKELETAL_PROTEIN_BINDING	REACTOME_CHYLOMICRON_MEDIATED_LIPID_TRANSPORT	0.00013483
CATABOLIC_PROCESS	REACTOME_GLUCOSE_METABOLISM	0.0
KEGG_CYSTEINE_AND_METHIONINE_METABOLISM	MONOOXYGENASE_ACTIVITY	0.00747394
KEGG_PPAR_SIGNALING_PATHWAY	LIPID_TRANSPORT	0.00761322
HORMONE_RECEPTOR_BINDING	REACTOME_TRANSMEMBRANE_TRANSPORT_OF_SMALL_MOLECULES	0.00342278
KEGG_METABOLISM_OF_XENOBIOTICS_BY_CYTOCHROME_P450	REACTOME_SYNTHESIS_OF_BILE_ACIDS_AND_BILE_SALTS_VIA_7ALPHA_HYDROXYCHOLESTEROL	0.01059169
OXIDOREDUCTASE_ACTIVITY_GO_0016616	REACTOME_PEROXISOMAL_LIPID_METABOLISM	0.0172931
KEGG_TERPENOID_BACKBONE_BIOSYNTHESIS	REACTOME_GLUCONEOGENESIS	0.01704889
BIOCARTA_MCM_PATHWAY	ELECTRON_CARRIER_ACTIVITY	0.00493458
ACTIN_FILAMENT_ORGANIZATION	CELLULAR_CARBOHYDRATE_METABOLIC_PROCESS	0.00345474
CELL_CYCLE_PROCESS	REACTOME_GLUCOSE_METABOLISM	0.02239723
CYTOSKELETAL_PROTEIN_BINDING	REACTOME_SLC_MEDIATED_TRANSMEMBRANE_TRANSPORT	0.00355317
BIOCARTA_ACTINY_PATHWAY	CENTROSOME	0.00724246
NITROGEN_COMPOUND_METABOLIC_PROCESS	STRUCTURAL_CONSTITUENT_OF_CYTOSKELETON	0.01504152
CYTOSKELETON	RESPONSE_TO_ORGANIC_SUBSTANCE	0.01304858
AMINO_ACID_METABOLIC_PROCESS	KEGG_CYSTEINE_AND_METHIONINE_METABOLISM	0.00016462
KEGG_CITRATE_CYCLE_TCA_CYCLE	MITOCHONDRIAL_INNER_MEMBRANE	0.000677
AROMATIC_COMPOUND_METABOLIC_PROCESS	KEGG_CYSTEINE_AND_METHIONINE_METABOLISM	0.06309511
KEGG_CHRONIC_MYELOID_LEUKEMIA	REACTOME_PYRUVATE_METABOLISM	0.00596816
MICROBODY	MONOCARBOXYLIC_ACID_METABOLIC_PROCESS	0.0009853
ENERGY_RESERVE_METABOLIC_PROCESS	MONOCARBOXYLIC_ACID_METABOLIC_PROCESS	0.00223988
BIOCARTA_HSP27_PATHWAY	CELL_PROJECTION	0.00022394
MONOOXYGENASE_ACTIVITY	OXIDOREDUCTASE_ACTIVITY_GO_0016616	0.02303305
KEGG_COMPLEMENT_AND_COAGULATION_CASCADES	RESPONSE_TO_EXTERNAL_STIMULUS	0.0
LIPID_METABOLIC_PROCESS	REACTOME_METABOLISM_OF_AMINO_ACIDS	0.01256506
AMINO_ACID_AND_DERIVATIVE_METABOLIC_PROCESS	KEGG_FATTY_ACID_METABOLISM	0.018247
LYASE_ACTIVITY	REACTOME_MITOTIC_M_M_G1_PHASES	0.00302161
REACTOME_CYTOCHROME_P450_ARRANGED_BY_SUBSTRATE_TYPE	REACTOME_METABOLISM_OF_CARBOHYDRATES	0.00276881
KEGG_DRUG_METABOLISM_OTHER_ENZYMES	REACTOME_STEROID_METABOLISM	0.01084218
BIOCARTA_LEPTIN_PATHWAY	LIGASE_ACTIVITY	0.00966002
NITROGEN_COMPOUND_METABOLIC_PROCESS	OXIDOREDUCTASE_ACTIVITY_ACTING_ON_THE_CH_CH_GROUP_OF_DONORS	0.00827062
REACTOME_ACTIVATED_AMPK_STIMULATES_FATTY_ACID_OXIDATION_IN_MUSCLE	REACTOME_LIPOPROTEIN_METABOLISM	0.01126049
ELECTRON_CARRIER_ACTIVITY	MONOOXYGENASE_ACTIVITY	0.00077557
KEGG_GLYCOLYSIS_GLUCONEOGENESIS	MITOCHONDRIAL_ENVELOPE	0.00615461
NITROGEN_COMPOUND_CATABOLIC_PROCESS	REACTOME_MITOTIC_M_M_G1_PHASES	0.00949403
KEGG_METABOLISM_OF_XENOBIOTICS_BY_CYTOCHROME_P450	STEROID_METABOLIC_PROCESS	0.01122379
CARBON_CARBON_LYASE_ACTIVITY	INTRAMOLECULAR_OXIDOREDUCTASE_ACTIVITY	0.02182134
RESPONSE_TO_WOUNDING	SA_G1_AND_S_PHASES	0.05626936
KEGG_ALANINE_ASPARTATE_AND_GLUTAMATE_METABOLISM	LIGASE_ACTIVITY	0.0
GENERATION_OF_PRECURSOR_METABOLITES_AND_ENERGY	RESPONSE_TO_WOUNDING	0.0
AMINO_ACID_CATABOLIC_PROCESS	ENERGY_RESERVE_METABOLIC_PROCESS	0.00968214
BIOCARTA_P38MAPK_PATHWAY	SA_G1_AND_S_PHASES	0.00012378
KEGG_STEROID_HORMONE_BIOSYNTHESIS	OXIDOREDUCTASE_ACTIVITY_ACTING_ON_THE_CH_CH_GROUP_OF_DONORS	0.00118647
CARBOXYLIC_ACID_METABOLIC_PROCESS	KEGG_ADHERENS_JUNCTION	0.00218469
CARBOHYDRATE_METABOLIC_PROCESS	KEGG_STEROID_HORMONE_BIOSYNTHESIS	0.01057551
CELLULAR_CARBOHYDRATE_METABOLIC_PROCESS	SMALL_GTPASE_BINDING	0.0022822
CYTOSKELETON_ORGANIZATION_AND_BIOGENESIS	MITOCHONDRIAL_MEMBRANE	0.0
CELLULAR_LIPID_METABOLIC_PROCESS	OXIDOREDUCTASE_ACTIVITY_GO_0016616	0.00018071
ENERGY_DERIVATION_BY_OXIDATION_OF_ORGANIC_COMPOUNDS	KEGG_TRYPTOPHAN_METABOLISM	0.00293108
ENERGY_RESERVE_METABOLIC_PROCESS	KEGG_STARCH_AND_SUCROSE_METABOLISM	0.02907071
BIOCARTA_G2_PATHWAY	CARBON_CARBON_LYASE_ACTIVITY	0.0093749
AMINE_METABOLIC_PROCESS	L_AMINO_ACID_TRANSMEMBRANE_TRANSPORTER_ACTIVITY	0.00117846
FATTY_ACID_OXIDATION	REACTOME_METABOLISM_OF_BILE_ACIDS_AND_BILE_SALTS	0.01021148
KEGG_PPAR_SIGNALING_PATHWAY	OXIDOREDUCTASE_ACTIVITY	0.91288186
KEGG_STEROID_HORMONE_BIOSYNTHESIS	REACTOME_S_PHASE	0.00256375
FATTY_ACID_OXIDATION	KEGG_TYROSINE_METABOLISM	0.00932848
MITOCHONDRION	REACTOME_ACTIVATION_OF_ATR_IN_RESPONSE_TO_REPLICATION_STRESS	0.00864079
KEGG_TERPENOID_BACKBONE_BIOSYNTHESIS	KEGG_VALINE_LEUCINE_AND_ISOLEUCINE_DEGRADATION	0.05557239
HORMONE_RECEPTOR_BINDING	KEGG_STARCH_AND_SUCROSE_METABOLISM	0.01102859
KEGG_VALINE_LEUCINE_AND_ISOLEUCINE_DEGRADATION	REACTOME_CELL_JUNCTION_ORGANIZATION	0.00617543
KEGG_FATTY_ACID_METABOLISM	OXYGEN_BINDING	0.0
NETPATH_ALPHA6_BETA4_INTEGRIN_PATHWAY	REACTOME_INTEGRATION_OF_ENERGY_METABOLISM	0.0
MITOCHONDRIAL_INNER_MEMBRANE	REACTOME_PHASE_1_FUNCTIONALIZATION_OF_COMPOUNDS	0.00846227
KEGG_PPAR_SIGNALING_PATHWAY	OXYGEN_BINDING	0.0
AMINO_ACID_DERIVATIVE_METABOLIC_PROCESS	CARBOXYLIC_ACID_METABOLIC_PROCESS	0.00228554
REACTOME_INTEGRATION_OF_ENERGY_METABOLISM	REACTOME_METABOLISM_OF_CARBOHYDRATES	0.0
CARBON_CARBON_LYASE_ACTIVITY	KEGG_PROPANOATE_METABOLISM	0.00756269
COENZYME_METABOLIC_PROCESS	KEGG_ARGININE_AND_PROLINE_METABOLISM	0.0
CYTOSKELETON	LIPID_METABOLIC_PROCESS	0.0
CELLULAR_CARBOHYDRATE_METABOLIC_PROCESS	ELECTRON_CARRIER_ACTIVITY	0.0
ENERGY_DERIVATION_BY_OXIDATION_OF_ORGANIC_COMPOUNDS	IMMUNE_EFFECTOR_PROCESS	0.00454921
HORMONE_RECEPTOR_BINDING	REACTOME_REGULATION_OF_LIPID_METABOLISM_BY_PEROXISOME_PROLIFERATOR_ACTIVATED_RECEPTOR_ALPHA	0.03535458
FATTY_ACID_BETA_OXIDATION	KEGG_PROPANOATE_METABOLISM	0.00963525
MONOOXYGENASE_ACTIVITY	REACTOME_AMINE_COMPOUND_SLC_TRANSPORTERS	0.00164854
KEGG_BETA_ALANINE_METABOLISM	PEROXISOME	0.00766213
AMINE_CATABOLIC_PROCESS	CELL_PROJECTION	0.00917204
CYTOSKELETON_ORGANIZATION_AND_BIOGENESIS	MICROTUBULE_CYTOSKELETON	0.0
OXIDOREDUCTASE_ACTIVITY_GO_0016616	REACTOME_SYNTHESIS_OF_BILE_ACIDS_AND_BILE_SALTS	0.00655626
BIOCARTA_CELLCYCLE_PATHWAY	LYASE_ACTIVITY	0.00861638
AMINO_ACID_CATABOLIC_PROCESS	KEGG_PRIMARY_BILE_ACID_BIOSYNTHESIS	0.00554002
CELLULAR_LIPID_METABOLIC_PROCESS	LIPID_BIOSYNTHETIC_PROCESS	0.0
BIOCARTA_PPARA_PATHWAY	REACTOME_NUCLEAR_RECEPTOR_TRANSCRIPTION_PATHWAY	0.0
CYTOSKELETAL_PART	MICROTUBULE	0.0
CELL_CYCLE_PHASE	NUCLEOCYTOPLASMIC_TRANSPORT	0.0
CELL_CYCLE_GO_0007049	ELECTRON_CARRIER_ACTIVITY	0.00200706
COFACTOR_BINDING	REACTOME_PHASE_II_CONJUGATION	0.0
FATTY_ACID_METABOLIC_PROCESS	REACTOME_PHASE_1_FUNCTIONALIZATION_OF_COMPOUNDS	0.0
CENTROSOME	KEGG_PPAR_SIGNALING_PATHWAY	0.00119288
FATTY_ACID_OXIDATION	REACTOME_LIPOPROTEIN_METABOLISM	0.01090818
KEGG_CYSTEINE_AND_METHIONINE_METABOLISM	MONOCARBOXYLIC_ACID_METABOLIC_PROCESS	0.01004817
BIOCARTA_G1_PATHWAY	MITOCHONDRIAL_MEMBRANE	0.00027206
KEGG_CELL_CYCLE	PHOSPHOLIPID_BIOSYNTHETIC_PROCESS	0.01095734
CELL_PROJECTION	CENTROSOME	0.00457689
PERIPHERAL_NERVOUS_SYSTEM_DEVELOPMENT	RESPONSE_TO_EXTERNAL_STIMULUS	0.00845338
REACTOME_GLUCONEOGENESIS	REACTOME_STEROID_METABOLISM	0.00484257
ORGANIC_ACID_METABOLIC_PROCESS	REACTOME_GLUCOSE_METABOLISM	0.0
AROMATIC_COMPOUND_METABOLIC_PROCESS	CARBOXY_LYASE_ACTIVITY	0.00136796
BIOCARTA_G2_PATHWAY	KEGG_PEROXISOME	0.00275559
CARBOXYLIC_ACID_METABOLIC_PROCESS	CARBOXYLIC_ACID_TRANSPORT	0.00010477
KEGG_LYSINE_DEGRADATION	ORGANIC_ACID_METABOLIC_PROCESS	0.02141928
REACTOME_MITOTIC_M_M_G1_PHASES	STRUCTURAL_CONSTITUENT_OF_CYTOSKELETON	0.01605847
LIPID_CATABOLIC_PROCESS	PEROXISOME	0.00992318
AMINE_METABOLIC_PROCESS	OXIDOREDUCTASE_ACTIVITY_GO_0016705	0.00094275
AMINO_ACID_AND_DERIVATIVE_METABOLIC_PROCESS	OXIDOREDUCTASE_ACTIVITY_ACTING_ON_CH_OH_GROUP_OF_DONORS	0.01251436
CYTOSKELETON	REACTOME_METABOLISM_OF_AMINO_ACIDS	0.0
CELLULAR_CARBOHYDRATE_METABOLIC_PROCESS	MONOCARBOXYLIC_ACID_METABOLIC_PROCESS	0.00216364
CATABOLIC_PROCESS	ENERGY_DERIVATION_BY_OXIDATION_OF_ORGANIC_COMPOUNDS	0.0
CYTOSKELETAL_PART	REACTOME_LOSS_OF_NLP_FROM_MITOTIC_CENTROSOMES	0.0
AMINE_CATABOLIC_PROCESS	MITOTIC_CELL_CYCLE	0.01158719
CELL_CYCLE_GO_0007049	REACTOME_METABOLISM_OF_CARBOHYDRATES	0.00049664
LIPID_BIOSYNTHETIC_PROCESS	MITOCHONDRIAL_MEMBRANE	0.00039905
KEGG_DRUG_METABOLISM_OTHER_ENZYMES	TRANSFERASE_ACTIVITY_TRANSFERRING_SULFUR_CONTAINING_GROUPS	0.00330296
LIPID_METABOLIC_PROCESS	REACTOME_MITOCHONDRIAL_FATTY_ACID_BETA_OXIDATION	0.01359256
MITOCHONDRIAL_LUMEN	RESPONSE_TO_WOUNDING	0.01044244
REACTOME_CENTROSOME_MATURATION	REACTOME_CHOLESTEROL_BIOSYNTHESIS	0.00377594
CORUM_C_COMPLEX_SPLICEOSOME	MITOCHONDRIAL_PART	0.01368804
CYTOSKELETAL_PROTEIN_BINDING	KEGG_ASTHMA	0.00391706
BIOCARTA_LEPTIN_PATHWAY	FATTY_ACID_BETA_OXIDATION	0.0093477
BIOCARTA_TGFB_PATHWAY	MICROBODY	0.00800921
FATTY_ACID_METABOLIC_PROCESS	REACTOME_CYTOCHROME_P450_ARRANGED_BY_SUBSTRATE_TYPE	0.0
KEGG_ARGININE_AND_PROLINE_METABOLISM	LIPID_METABOLIC_PROCESS	0.0009726
CELL_CYCLE_PHASE	REACTOME_PEROXISOMAL_LIPID_METABOLISM	0.00292402
AMINE_METABOLIC_PROCESS	KEGG_CHRONIC_MYELOID_LEUKEMIA	0.00685712
ALCOHOL_METABOLIC_PROCESS	KEGG_PYRUVATE_METABOLISM	0.01770559
CELLULAR_LIPID_CATABOLIC_PROCESS	MITOTIC_CELL_CYCLE	0.00863608
CORUM_RIBOSOME,_CYTOPLASMIC	OXIDOREDUCTASE_ACTIVITY_GO_0016616	0.01920112
KEGG_STEROID_HORMONE_BIOSYNTHESIS	REACTOME_METABOLISM_OF_CARBOHYDRATES	0.00958591
KEGG_DRUG_METABOLISM_OTHER_ENZYMES	REACTOME_METABOLISM_OF_LIPIDS_AND_LIPOPROTEINS	0.05392331
KEGG_ADIPOCYTOKINE_SIGNALING_PATHWAY	LIPID_CATABOLIC_PROCESS	0.0
KEGG_ARGININE_AND_PROLINE_METABOLISM	REACTOME_PYRUVATE_METABOLISM_AND_TCA_CYCLE	0.00228109
BIOCARTA_PPARA_PATHWAY	KEGG_METABOLISM_OF_XENOBIOTICS_BY_CYTOCHROME_P450	0.01155052
KEGG_BETA_ALANINE_METABOLISM	OXIDOREDUCTASE_ACTIVITY_ACTING_ON_THE_CH_CH_GROUP_OF_DONORS	0.00844472
MITOCHONDRIAL_INNER_MEMBRANE	STEROID_BIOSYNTHETIC_PROCESS	0.00012194
MICROTUBULE_ORGANIZING_CENTER	REGULATION_OF_PHOSPHORYLATION	0.0051058
GLUCOSE_METABOLIC_PROCESS	REACTOME_TRANSMEMBRANE_TRANSPORT_OF_SMALL_MOLECULES	0.00033855
BIOCARTA_G1_PATHWAY	ISOMERASE_ACTIVITY	0.01873821
KEGG_TRYPTOPHAN_METABOLISM	REACTOME_ACTIVATED_AMPK_STIMULATES_FATTY_ACID_OXIDATION_IN_MUSCLE	0.01117567
KEGG_CHRONIC_MYELOID_LEUKEMIA	ORGANIC_ACID_METABOLIC_PROCESS	0.00208768
CYTOSKELETON	KEGG_PRIMARY_BILE_ACID_BIOSYNTHESIS	0.01686934
KEGG_ARGININE_AND_PROLINE_METABOLISM	KEGG_PEROXISOME	0.00442953
ORGANIC_ACID_TRANSPORT	REACTOME_PYRUVATE_METABOLISM	0.00198355
KEGG_PPAR_SIGNALING_PATHWAY	MICROTUBULE_CYTOSKELETON	0.00333861
REACTOME_PHASE_1_FUNCTIONALIZATION_OF_COMPOUNDS	RESPONSE_TO_EXTERNAL_STIMULUS	0.0
GTPASE_BINDING	ORGANELLE_INNER_MEMBRANE	0.0074665
REACTOME_CELL_CYCLE_CHECKPOINTS	REACTOME_NUCLEAR_RECEPTOR_TRANSCRIPTION_PATHWAY	0.08823801
CELL_CYCLE_GO_0007049	MICROTUBULE	0.06731204
KEGG_DRUG_METABOLISM_OTHER_ENZYMES	REACTOME_CHOLESTEROL_BIOSYNTHESIS	0.01212958
CARBOXYLIC_ACID_TRANSMEMBRANE_TRANSPORTER_ACTIVITY	REACTOME_CHOLESTEROL_BIOSYNTHESIS	0.01010485
AMINO_ACID_TRANSMEMBRANE_TRANSPORTER_ACTIVITY	MITOCHONDRION	0.00879219
CYTOSKELETAL_PART	MICROTUBULE_ORGANIZING_CENTER	0.0
CATABOLIC_PROCESS	FATTY_ACID_OXIDATION	0.00856729
COFACTOR_BINDING	KEGG_GLYCOLYSIS_GLUCONEOGENESIS	0.00697872
KEGG_PRIMARY_BILE_ACID_BIOSYNTHESIS	REACTOME_CENTROSOME_MATURATION	0.0050699
CYTOSKELETAL_PROTEIN_BINDING	SA_G1_AND_S_PHASES	0.00374978
REACTOME_CELL_JUNCTION_ORGANIZATION	STEROID_BIOSYNTHETIC_PROCESS	0.00484298
FATTY_ACID_OXIDATION	REACTOME_PEROXISOMAL_LIPID_METABOLISM	0.009907
BIOCARTA_NUCLEARRS_PATHWAY	NETPATH_ALPHA6_BETA4_INTEGRIN_PATHWAY	0.09763992
CELLULAR_CATABOLIC_PROCESS	LIPID_BIOSYNTHETIC_PROCESS	0.0
AMINO_ACID_METABOLIC_PROCESS	REACTOME_GLUCOSE_AND_OTHER_SUGAR_SLC_TRANSPORTERS	0.0004206
ALCOHOL_METABOLIC_PROCESS	REACTOME_PEROXISOMAL_LIPID_METABOLISM	0.01451816
CELL_CYCLE_PROCESS	KEGG_DRUG_METABOLISM_CYTOCHROME_P450	0.00525408
KEGG_ADIPOCYTOKINE_SIGNALING_PATHWAY	PATTERN_BINDING	0.02558906
LIPID_CATABOLIC_PROCESS	REACTOME_PYRUVATE_METABOLISM	0.01529906
KEGG_ADHERENS_JUNCTION	MICROBODY	0.01427675
KEGG_VALINE_LEUCINE_AND_ISOLEUCINE_DEGRADATION	REACTOME_G2_M_TRANSITION	0.00835031
BIOCARTA_LEPTIN_PATHWAY	REACTOME_PHASE_II_CONJUGATION	0.00994242
CARBOHYDRATE_METABOLIC_PROCESS	REACTOME_NA_CL_DEPENDENT_NEUROTRANSMITTER_TRANSPORTERS	0.00124428
KEGG_GLYCOLYSIS_GLUCONEOGENESIS	RESPONSE_TO_WOUNDING	0.00505432
REACTOME_BIOLOGICAL_OXIDATIONS	REACTOME_CHOLESTEROL_BIOSYNTHESIS	0.10735426
FATTY_ACID_OXIDATION	REACTOME_GLUCONEOGENESIS	0.00903885
KEGG_RETINOL_METABOLISM	STEROID_BIOSYNTHETIC_PROCESS	0.01119344
KEGG_PANTOTHENATE_AND_COA_BIOSYNTHESIS	REACTOME_TRANSMEMBRANE_TRANSPORT_OF_SMALL_MOLECULES	0.0
CELL_CYCLE_GO_0007049	REACTOME_CELL_CYCLE_CHECKPOINTS	0.0
KEGG_CELL_CYCLE	LIGASE_ACTIVITY	0.01270351
AROMATIC_COMPOUND_METABOLIC_PROCESS	LIPID_BIOSYNTHETIC_PROCESS	0.00845658
REACTOME_BIOLOGICAL_OXIDATIONS	REACTOME_CELL_CYCLE_MITOTIC	0.00074416
ENERGY_DERIVATION_BY_OXIDATION_OF_ORGANIC_COMPOUNDS	TRANSFERASE_ACTIVITY_TRANSFERRING_ACYL_GROUPS	0.00036075
GENERATION_OF_PRECURSOR_METABOLITES_AND_ENERGY	REACTOME_S_PHASE	0.0
FATTY_ACID_BETA_OXIDATION	KEGG_ARGININE_AND_PROLINE_METABOLISM	0.00900982
LIGASE_ACTIVITY	STEROID_BIOSYNTHETIC_PROCESS	0.00585995
LIPID_METABOLIC_PROCESS	REACTOME_SYNTHESIS_OF_BILE_ACIDS_AND_BILE_SALTS_VIA_7ALPHA_HYDROXYCHOLESTEROL	0.00599979
CELLULAR_CATABOLIC_PROCESS	KEGG_ALANINE_ASPARTATE_AND_GLUTAMATE_METABOLISM	0.02056598
AMINO_ACID_AND_DERIVATIVE_METABOLIC_PROCESS	BIOCARTA_TGFB_PATHWAY	0.0107208
KEGG_FATTY_ACID_METABOLISM	KEGG_STEROID_BIOSYNTHESIS	0.00075865
REACTOME_GLUCOSE_METABOLISM	RESPONSE_TO_WOUNDING	0.00938863
NETPATH_ALPHA6_BETA4_INTEGRIN_PATHWAY	NITROGEN_COMPOUND_METABOLIC_PROCESS	0.00745741
AMINE_CATABOLIC_PROCESS	NITROGEN_COMPOUND_METABOLIC_PROCESS	0.0
AMINO_ACID_TRANSMEMBRANE_TRANSPORTER_ACTIVITY	REACTOME_INTEGRATION_OF_ENERGY_METABOLISM	0.00283983
KEGG_TERPENOID_BACKBONE_BIOSYNTHESIS	MITOCHONDRIAL_LUMEN	0.00075574
ALCOHOL_METABOLIC_PROCESS	PHOSPHOLIPID_BIOSYNTHETIC_PROCESS	0.00350865
BIOCARTA_LEPTIN_PATHWAY	LIPID_TRANSPORT	0.00820372
KEGG_GLYCINE_SERINE_AND_THREONINE_METABOLISM	MONOCARBOXYLIC_ACID_METABOLIC_PROCESS	0.03712767
OXIDOREDUCTASE_ACTIVITY_ACTING_ON_CH_OH_GROUP_OF_DONORS	REACTOME_G2_M_CHECKPOINTS	0.00643853
KEGG_ASTHMA	REACTOME_SYNTHESIS_OF_DNA	0.00496602
CELL_CYCLE_GO_0007049	KEGG_STARCH_AND_SUCROSE_METABOLISM	0.01162704
KEGG_DRUG_METABOLISM_CYTOCHROME_P450	TRANSFERASE_ACTIVITY_TRANSFERRING_ACYL_GROUPS	0.01537139
REACTOME_METABOLISM_OF_LIPIDS_AND_LIPOPROTEINS	SERINE_TYPE_PEPTIDASE_ACTIVITY	0.03282627
ISOMERASE_ACTIVITY	OXIDOREDUCTASE_ACTIVITY_ACTING_ON_THE_CH_CH_GROUP_OF_DONORS	0.00587845
AMINO_ACID_CATABOLIC_PROCESS	REACTOME_GLUCONEOGENESIS	0.00194802
MITOCHONDRIAL_MATRIX	REACTOME_METABOLISM_OF_CARBOHYDRATES	0.0
AMINE_METABOLIC_PROCESS	BIOCARTA_CTCF_PATHWAY	0.00838495
CYTOSKELETAL_PROTEIN_BINDING	KEGG_AUTOIMMUNE_THYROID_DISEASE	0.00188124
KEGG_ADIPOCYTOKINE_SIGNALING_PATHWAY	LIPID_METABOLIC_PROCESS	0.0
LIGASE_ACTIVITY	MICROTUBULE_ORGANIZING_CENTER	0.00428226
KEGG_ADIPOCYTOKINE_SIGNALING_PATHWAY	LYASE_ACTIVITY	0.02080396
KEGG_STEROID_BIOSYNTHESIS	REACTOME_REGULATION_OF_LIPID_METABOLISM_BY_PEROXISOME_PROLIFERATOR_ACTIVATED_RECEPTOR_ALPHA	0.00080704
REACTOME_LOSS_OF_NLP_FROM_MITOTIC_CENTROSOMES	REACTOME_METABOLISM_OF_LIPIDS_AND_LIPOPROTEINS	0.0
REACTOME_ACTIVATED_AMPK_STIMULATES_FATTY_ACID_OXIDATION_IN_MUSCLE	REACTOME_METABOLISM_OF_BILE_ACIDS_AND_BILE_SALTS	0.02096542
KEGG_BETA_ALANINE_METABOLISM	REACTOME_BIOLOGICAL_OXIDATIONS	0.0
GENERATION_OF_PRECURSOR_METABOLITES_AND_ENERGY	SERINE_HYDROLASE_ACTIVITY	0.00364592
KEGG_VALINE_LEUCINE_AND_ISOLEUCINE_DEGRADATION	REACTOME_SYNTHESIS_OF_BILE_ACIDS_AND_BILE_SALTS_VIA_7ALPHA_HYDROXYCHOLESTEROL	0.00608075
FATTY_ACID_BETA_OXIDATION	KEGG_BETA_ALANINE_METABOLISM	0.01840817
KEGG_CELL_CYCLE	RESPONSE_TO_EXTERNAL_STIMULUS	0.0
AMINE_CATABOLIC_PROCESS	REACTOME_S_PHASE	0.01024316
KEGG_AUTOIMMUNE_THYROID_DISEASE	LIGASE_ACTIVITY	0.00168901
AMINO_ACID_CATABOLIC_PROCESS	KEGG_BUTANOATE_METABOLISM	2.06e-06
NITROGEN_COMPOUND_METABOLIC_PROCESS	SERINE_TYPE_PEPTIDASE_ACTIVITY	0.00587966
KEGG_CYSTEINE_AND_METHIONINE_METABOLISM	KEGG_LYSINE_DEGRADATION	0.010915
KEGG_CELL_CYCLE	REACTOME_TRANSFORMATION_OF_LANOSTEROL_TO_CHOLESTEROL	0.01342822
KEGG_COMPLEMENT_AND_COAGULATION_CASCADES	RESPONSE_TO_ORGANIC_SUBSTANCE	0.01908932
CYTOSKELETON_ORGANIZATION_AND_BIOGENESIS	KEGG_ALANINE_ASPARTATE_AND_GLUTAMATE_METABOLISM	0.0192997
KEGG_BUTANOATE_METABOLISM	OXIDOREDUCTASE_ACTIVITY_ACTING_ON_CH_OH_GROUP_OF_DONORS	0.00426756
ENERGY_RESERVE_METABOLIC_PROCESS	REACTOME_LOSS_OF_NLP_FROM_MITOTIC_CENTROSOMES	0.00080218
HORMONE_RECEPTOR_BINDING	REACTOME_SYNTHESIS_OF_BILE_ACIDS_AND_BILE_SALTS_VIA_7ALPHA_HYDROXYCHOLESTEROL	0.0078419
AMINO_ACID_CATABOLIC_PROCESS	MITOCHONDRIAL_MATRIX	0.0057496
ALCOHOL_METABOLIC_PROCESS	BIOCARTA_TGFB_PATHWAY	0.01386109
AMINO_ACID_AND_DERIVATIVE_METABOLIC_PROCESS	REACTOME_CHYLOMICRON_MEDIATED_LIPID_TRANSPORT	0.01465962
CELLULAR_LIPID_METABOLIC_PROCESS	CELL_CYCLE_GO_0007049	0.0
ELECTRON_CARRIER_ACTIVITY	INTRAMOLECULAR_OXIDOREDUCTASE_ACTIVITY	0.05150357
CORUM_RIBOSOME,_CYTOPLASMIC	CYTOSKELETON_ORGANIZATION_AND_BIOGENESIS	0.00354631
CARBON_CARBON_LYASE_ACTIVITY	REACTOME_POST_TRANSLATIONAL_PROTEIN_MODIFICATION	0.00168402
CATABOLIC_PROCESS	MICROBODY	0.01117208
CELLULAR_CATABOLIC_PROCESS	KEGG_TYROSINE_METABOLISM	0.00100395
CELLULAR_CARBOHYDRATE_METABOLIC_PROCESS	MITOCHONDRIAL_LUMEN	2.523e-05
CARBOHYDRATE_METABOLIC_PROCESS	REACTOME_NUCLEAR_RECEPTOR_TRANSCRIPTION_PATHWAY	0.02431801
REACTOME_METABOLISM_OF_LIPIDS_AND_LIPOPROTEINS	REACTOME_STEROID_HORMONES	0.00054234
KEGG_VALINE_LEUCINE_AND_ISOLEUCINE_DEGRADATION	LYASE_ACTIVITY	0.03470275
REACTOME_MITOCHONDRIAL_FATTY_ACID_BETA_OXIDATION	REACTOME_REGULATION_OF_LIPID_METABOLISM_BY_PEROXISOME_PROLIFERATOR_ACTIVATED_RECEPTOR_ALPHA	0.01051059
KEGG_CELL_CYCLE	REACTOME_PYRUVATE_METABOLISM_AND_TCA_CYCLE	0.01248993
KEGG_BETA_ALANINE_METABOLISM	MITOCHONDRIAL_MATRIX	0.00671503
KEGG_CELL_CYCLE	MITOCHONDRION	0.0
KEGG_GLYCOLYSIS_GLUCONEOGENESIS	OXIDOREDUCTASE_ACTIVITY_GO_0016616	0.00317731
REACTOME_CELL_CYCLE_CHECKPOINTS	REACTOME_CENTROSOME_MATURATION	0.0
ORGANELLE_INNER_MEMBRANE	RESPONSE_TO_ORGANIC_SUBSTANCE	0.0
CARBOXY_LYASE_ACTIVITY	RESPONSE_TO_ORGANIC_SUBSTANCE	0.01082172
OXIDOREDUCTASE_ACTIVITY_ACTING_ON_CH_OH_GROUP_OF_DONORS	REACTOME_GLUCONEOGENESIS	0.09333937
CARBOHYDRATE_BIOSYNTHETIC_PROCESS	KEGG_CYSTEINE_AND_METHIONINE_METABOLISM	0.01063363
HORMONE_RECEPTOR_BINDING	REACTOME_SYNTHESIS_OF_BILE_ACIDS_AND_BILE_SALTS	0.01169847
CARBOXY_LYASE_ACTIVITY	REACTOME_GLUCOSE_REGULATION_OF_INSULIN_SECRETION	0.00333762
STEROID_BIOSYNTHETIC_PROCESS	STEROID_METABOLIC_PROCESS	0.0
LIPID_BIOSYNTHETIC_PROCESS	MITOCHONDRIAL_PART	0.0
FATTY_ACID_BETA_OXIDATION	REACTOME_PYRUVATE_METABOLISM	0.01337665
REACTOME_GLUCOSE_AND_OTHER_SUGAR_SLC_TRANSPORTERS	REACTOME_PEROXISOMAL_LIPID_METABOLISM	0.01105852
CARBOXY_LYASE_ACTIVITY	GLUCOSE_METABOLIC_PROCESS	0.01533563
KEGG_DRUG_METABOLISM_CYTOCHROME_P450	REACTOME_GLUCONEOGENESIS	0.00392403
KEGG_VALINE_LEUCINE_AND_ISOLEUCINE_DEGRADATION	LIPID_TRANSPORT	0.01597651
CELL_CYCLE_PROCESS	STEROID_METABOLIC_PROCESS	0.01252472
BIOCARTA_PPARA_PATHWAY	GTPASE_BINDING	0.00025245
FATTY_ACID_METABOLIC_PROCESS	GENERATION_OF_PRECURSOR_METABOLITES_AND_ENERGY	0.00098728
KEGG_ADIPOCYTOKINE_SIGNALING_PATHWAY	REACTOME_GLUCOSE_METABOLISM	0.06761994
CELLULAR_LIPID_METABOLIC_PROCESS	KEGG_PEROXISOME	0.0
MITOCHONDRIAL_ENVELOPE	REACTOME_METABOLISM_OF_AMINO_ACIDS	0.0027126
KEGG_ONE_CARBON_POOL_BY_FOLATE	REACTOME_PHASE_1_FUNCTIONALIZATION_OF_COMPOUNDS	0.00664475
CELLULAR_LIPID_METABOLIC_PROCESS	COFACTOR_BINDING	0.00710699
FATTY_ACID_OXIDATION	KEGG_METABOLISM_OF_XENOBIOTICS_BY_CYTOCHROME_P450	0.00759703
KEGG_BETA_ALANINE_METABOLISM	REACTOME_AMINE_COMPOUND_SLC_TRANSPORTERS	0.00209531
BIOCARTA_P38MAPK_PATHWAY	KEGG_GLYCOLYSIS_GLUCONEOGENESIS	0.00059049
FATTY_ACID_OXIDATION	IMMUNE_EFFECTOR_PROCESS	0.00821189
CORUM_C_COMPLEX_SPLICEOSOME	REACTOME_CELL_CYCLE_CHECKPOINTS	0.00894097
CARBOHYDRATE_METABOLIC_PROCESS	KEGG_ALANINE_ASPARTATE_AND_GLUTAMATE_METABOLISM	0.00115316
AMINE_METABOLIC_PROCESS	KEGG_STEROID_HORMONE_BIOSYNTHESIS	0.03435283
KEGG_PRIMARY_BILE_ACID_BIOSYNTHESIS	MITOCHONDRIAL_MATRIX	0.01067978
KEGG_FATTY_ACID_METABOLISM	MONOOXYGENASE_ACTIVITY	0.00999554
MITOCHONDRIAL_MATRIX	REACTOME_CELL_CYCLE_CHECKPOINTS	0.01078537
LYASE_ACTIVITY	STEROID_BIOSYNTHETIC_PROCESS	0.0031847
NUCLEOCYTOPLASMIC_TRANSPORT	REACTOME_PYRUVATE_METABOLISM_AND_TCA_CYCLE	0.0063217
MITOCHONDRIAL_ENVELOPE	REACTOME_METABOLISM_OF_CARBOHYDRATES	0.01305053
LIPID_METABOLIC_PROCESS	REACTOME_TRANSFORMATION_OF_LANOSTEROL_TO_CHOLESTEROL	0.03450162
KEGG_FATTY_ACID_METABOLISM	MITOCHONDRIAL_LUMEN	0.00040784
GLUTATHIONE_TRANSFERASE_ACTIVITY	PERIPHERAL_NERVOUS_SYSTEM_DEVELOPMENT	0.09700215
MITOCHONDRIAL_MATRIX	REACTOME_GLUCOSE_REGULATION_OF_INSULIN_SECRETION	0.0
CARBOXYLIC_ACID_TRANSMEMBRANE_TRANSPORTER_ACTIVITY	ENERGY_DERIVATION_BY_OXIDATION_OF_ORGANIC_COMPOUNDS	0.00667803
MITOCHONDRIAL_PART	REACTOME_NUCLEAR_RECEPTOR_TRANSCRIPTION_PATHWAY	0.0
CYTOSKELETAL_PROTEIN_BINDING	RESPONSE_TO_EXTERNAL_STIMULUS	0.0
GTPASE_BINDING	MICROTUBULE	0.00580113
GLUTATHIONE_TRANSFERASE_ACTIVITY	KEGG_FATTY_ACID_METABOLISM	0.01133096
ACTIN_FILAMENT_ORGANIZATION	REACTOME_CYTOCHROME_P450_ARRANGED_BY_SUBSTRATE_TYPE	0.00111585
AMINE_METABOLIC_PROCESS	RESPONSE_TO_ORGANIC_SUBSTANCE	0.0
BIOCARTA_LEPTIN_PATHWAY	REACTOME_METABOLISM_OF_CARBOHYDRATES	0.00059419
KEGG_GLYCINE_SERINE_AND_THREONINE_METABOLISM	REACTOME_MITOCHONDRIAL_FATTY_ACID_BETA_OXIDATION	0.01191965
CELLULAR_LIPID_CATABOLIC_PROCESS	REACTOME_STEROID_METABOLISM	0.00505823
KEGG_STARCH_AND_SUCROSE_METABOLISM	NUCLEAR_TRANSPORT	0.00116237
BIOCARTA_ACTINY_PATHWAY	REACTOME_GLUCOSE_METABOLISM	0.0052898
AMINO_ACID_TRANSMEMBRANE_TRANSPORTER_ACTIVITY	RESPONSE_TO_EXTERNAL_STIMULUS	0.00276149
OXIDOREDUCTASE_ACTIVITY	REACTOME_TRANSMEMBRANE_TRANSPORT_OF_SMALL_MOLECULES	0.0
KEGG_CHRONIC_MYELOID_LEUKEMIA	MITOCHONDRIAL_ENVELOPE	0.0
KEGG_PEROXISOME	OXYGEN_BINDING	0.0
AMINE_METABOLIC_PROCESS	INFLAMMATORY_RESPONSE	0.00198316
KEGG_METABOLISM_OF_XENOBIOTICS_BY_CYTOCHROME_P450	REACTOME_NUCLEAR_RECEPTOR_TRANSCRIPTION_PATHWAY	0.0321944
KEGG_FATTY_ACID_METABOLISM	OXIDOREDUCTASE_ACTIVITY_ACTING_ON_THE_CH_CH_GROUP_OF_DONORS	0.10657935
BIOCARTA_TGFB_PATHWAY	HORMONE_RECEPTOR_BINDING	0.000144
KEGG_PPAR_SIGNALING_PATHWAY	KEGG_PYRUVATE_METABOLISM	0.03995615
LYASE_ACTIVITY	REACTOME_METABOLISM_OF_AMINO_ACIDS	0.43908842
BIOCARTA_TGFB_PATHWAY	KEGG_PRIMARY_BILE_ACID_BIOSYNTHESIS	0.01931424
REACTOME_CENTROSOME_MATURATION	REACTOME_MITOTIC_M_M_G1_PHASES	0.0
MITOCHONDRIAL_ENVELOPE	REACTOME_PHASE_II_CONJUGATION	0.01044214
AMINO_ACID_TRANSMEMBRANE_TRANSPORTER_ACTIVITY	MITOCHONDRIAL_INNER_MEMBRANE	0.00759328
MITOCHONDRION	OXIDOREDUCTASE_ACTIVITY_ACTING_ON_CH_OH_GROUP_OF_DONORS	0.0
AMINE_METABOLIC_PROCESS	AMINO_ACID_TRANSMEMBRANE_TRANSPORTER_ACTIVITY	0.00017245
LYASE_ACTIVITY	REACTOME_CHYLOMICRON_MEDIATED_LIPID_TRANSPORT	0.00972983
CELLULAR_CARBOHYDRATE_METABOLIC_PROCESS	PHOSPHOLIPID_BIOSYNTHETIC_PROCESS	0.00202164
ALCOHOL_METABOLIC_PROCESS	CELLULAR_CARBOHYDRATE_METABOLIC_PROCESS	0.00140076
KEGG_CITRATE_CYCLE_TCA_CYCLE	OXIDOREDUCTASE_ACTIVITY_ACTING_ON_THE_CH_CH_GROUP_OF_DONORS	0.00092921
MICROTUBULE_CYTOSKELETON	PHOSPHOLIPID_BIOSYNTHETIC_PROCESS	0.00843085
INTRAMOLECULAR_OXIDOREDUCTASE_ACTIVITY	REACTOME_LIPOPROTEIN_METABOLISM	0.14017119
REACTOME_GLUCOSE_AND_OTHER_SUGAR_SLC_TRANSPORTERS	SERINE_HYDROLASE_ACTIVITY	0.00586994
CARBOHYDRATE_METABOLIC_PROCESS	KEGG_PEROXISOME	0.00275009
BIOCARTA_PPARA_PATHWAY	NITROGEN_COMPOUND_CATABOLIC_PROCESS	0.00066376
AMINO_ACID_TRANSMEMBRANE_TRANSPORTER_ACTIVITY	REACTOME_GLUCOSE_METABOLISM	0.00745096
KEGG_STEROID_BIOSYNTHESIS	STEROID_METABOLIC_PROCESS	0.03815433
CELLULAR_LIPID_METABOLIC_PROCESS	REACTOME_MITOTIC_M_M_G1_PHASES	0.00108065
NUCLEAR_HORMONE_RECEPTOR_BINDING	REACTOME_SYNTHESIS_OF_BILE_ACIDS_AND_BILE_SALTS	0.00933285
STEROID_METABOLIC_PROCESS	TRANSFERASE_ACTIVITY_TRANSFERRING_SULFUR_CONTAINING_GROUPS	0.03008401
AMINO_ACID_CATABOLIC_PROCESS	RESPONSE_TO_ORGANIC_SUBSTANCE	4.984e-05
GLUCOSE_METABOLIC_PROCESS	MITOCHONDRIAL_ENVELOPE	0.00293344
OXIDOREDUCTASE_ACTIVITY_ACTING_ON_THE_CH_CH_GROUP_OF_DONORS	REACTOME_GLUCOSE_METABOLISM	0.01330861
REACTOME_METABOLISM_OF_CARBOHYDRATES	REACTOME_PHASE_1_FUNCTIONALIZATION_OF_COMPOUNDS	0.00281747
AMINO_ACID_CATABOLIC_PROCESS	MONOCARBOXYLIC_ACID_METABOLIC_PROCESS	0.00474937
OXIDOREDUCTASE_ACTIVITY	STRUCTURAL_CONSTITUENT_OF_CYTOSKELETON	0.00329229
REACTOME_METABOLISM_OF_AMINO_ACIDS	REACTOME_PYRUVATE_METABOLISM_AND_TCA_CYCLE	0.00095739
BIOCARTA_TGFB_PATHWAY	KEGG_PPAR_SIGNALING_PATHWAY	0.1759221
BIOCARTA_LEPTIN_PATHWAY	KEGG_RETINOL_METABOLISM	0.01398155
AMINE_TRANSPORT	TRANSFERASE_ACTIVITY_TRANSFERRING_ACYL_GROUPS	0.004605
BIOCARTA_LEPTIN_PATHWAY	GENERATION_OF_PRECURSOR_METABOLITES_AND_ENERGY	0.0
KEGG_CHRONIC_MYELOID_LEUKEMIA	MITOCHONDRION	0.0
AMINO_ACID_CATABOLIC_PROCESS	ELECTRON_CARRIER_ACTIVITY	0.01086477
AMINE_CATABOLIC_PROCESS	ORGANIC_ACID_TRANSPORT	0.00902751
BIOCARTA_PPARA_PATHWAY	KEGG_STEROID_BIOSYNTHESIS	0.00438492
CELLULAR_CATABOLIC_PROCESS	REACTOME_CELL_CYCLE_MITOTIC	0.0
CELL_CYCLE_PHASE	ENERGY_DERIVATION_BY_OXIDATION_OF_ORGANIC_COMPOUNDS	0.00020615
CYTOSKELETAL_PROTEIN_BINDING	KEGG_DRUG_METABOLISM_OTHER_ENZYMES	0.00455906
REACTOME_CYTOCHROME_P450_ARRANGED_BY_SUBSTRATE_TYPE	REACTOME_LIPOPROTEIN_METABOLISM	0.0
FATTY_ACID_BETA_OXIDATION	REACTOME_PHASE_II_CONJUGATION	0.00897487
AMINE_CATABOLIC_PROCESS	KEGG_BIOSYNTHESIS_OF_UNSATURATED_FATTY_ACIDS	0.00654036
OXIDOREDUCTASE_ACTIVITY_GO_0016616	REACTOME_ACTIVATION_OF_ATR_IN_RESPONSE_TO_REPLICATION_STRESS	0.00789486
AMINO_ACID_METABOLIC_PROCESS	REACTOME_SYNTHESIS_OF_DNA	0.00493141
ENERGY_RESERVE_METABOLIC_PROCESS	KEGG_TYROSINE_METABOLISM	0.01113066
KEGG_STEROID_BIOSYNTHESIS	REACTOME_SYNTHESIS_OF_BILE_ACIDS_AND_BILE_SALTS_VIA_7ALPHA_HYDROXYCHOLESTEROL	0.00865771
BIOCARTA_LEPTIN_PATHWAY	ENERGY_DERIVATION_BY_OXIDATION_OF_ORGANIC_COMPOUNDS	0.0001742
ORGANIC_ACID_METABOLIC_PROCESS	STRUCTURAL_CONSTITUENT_OF_CYTOSKELETON	0.02385627
CELL_CYCLE_GO_0007049	REACTOME_GLUCOSE_AND_OTHER_SUGAR_SLC_TRANSPORTERS	0.02079682
FATTY_ACID_BETA_OXIDATION	NUCLEAR_HORMONE_RECEPTOR_BINDING	0.01749863
BIOCARTA_LEPTIN_PATHWAY	CARBOXYLIC_ACID_METABOLIC_PROCESS	0.01361096
INTRAMOLECULAR_OXIDOREDUCTASE_ACTIVITY	REACTOME_METABOLISM_OF_AMINO_ACIDS	0.02416709
BIOCARTA_HSP27_PATHWAY	NUCLEAR_TRANSPORT	0.0
COFACTOR_METABOLIC_PROCESS	HORMONE_RECEPTOR_BINDING	0.01193534
FATTY_ACID_OXIDATION	ISOMERASE_ACTIVITY	0.00834065
KEGG_PYRUVATE_METABOLISM	KEGG_STEROID_HORMONE_BIOSYNTHESIS	0.01072405
CYTOSKELETON	REACTOME_G2_M_TRANSITION	0.0
KEGG_PYRUVATE_METABOLISM	REACTOME_S_PHASE	0.03442262
CYTOSKELETAL_PROTEIN_BINDING	NUCLEOCYTOPLASMIC_TRANSPORT	0.0
NITROGEN_COMPOUND_METABOLIC_PROCESS	REACTOME_S_PHASE	0.0
KEGG_FATTY_ACID_METABOLISM	REACTOME_CENTROSOME_MATURATION	0.00034737
KEGG_CELL_CYCLE	KEGG_CHRONIC_MYELOID_LEUKEMIA	0.0
HORMONE_RECEPTOR_BINDING	KEGG_METABOLISM_OF_XENOBIOTICS_BY_CYTOCHROME_P450	0.00722005
KEGG_PANTOTHENATE_AND_COA_BIOSYNTHESIS	MITOTIC_CELL_CYCLE	0.00503484
FATTY_ACID_OXIDATION	REACTOME_PYRUVATE_METABOLISM	0.01131745
KEGG_METABOLISM_OF_XENOBIOTICS_BY_CYTOCHROME_P450	LIPID_METABOLIC_PROCESS	0.0
CYTOSKELETAL_PART	FATTY_ACID_METABOLIC_PROCESS	0.00539762
IMMUNE_EFFECTOR_PROCESS	REACTOME_METABOLISM_OF_CARBOHYDRATES	0.01011106
COFACTOR_BINDING	KEGG_PYRUVATE_METABOLISM	0.01460995
LIPID_CATABOLIC_PROCESS	REACTOME_SYNTHESIS_OF_BILE_ACIDS_AND_BILE_SALTS	0.00576578
KEGG_LYSINE_DEGRADATION	MICROTUBULE_CYTOSKELETON	0.00755815
CORUM_RIBOSOME,_CYTOPLASMIC	NUCLEOCYTOPLASMIC_TRANSPORT	0.00224452
ELECTRON_CARRIER_ACTIVITY	REACTOME_MITOCHONDRIAL_FATTY_ACID_BETA_OXIDATION	0.03043214
CELLULAR_LIPID_METABOLIC_PROCESS	REACTOME_LIPOPROTEIN_METABOLISM	0.00402015
CELL_PROJECTION	OXIDOREDUCTASE_ACTIVITY_ACTING_ON_CH_OH_GROUP_OF_DONORS	0.02828769
BIOCARTA_HSP27_PATHWAY	REACTOME_METABOLISM_OF_LIPIDS_AND_LIPOPROTEINS	0.0037499
KEGG_ADIPOCYTOKINE_SIGNALING_PATHWAY	OXIDOREDUCTASE_ACTIVITY_ACTING_ON_CH_OH_GROUP_OF_DONORS	0.00594617
KEGG_TRYPTOPHAN_METABOLISM	REACTOME_STEROID_METABOLISM	0.00488467
KEGG_LYSINE_DEGRADATION	REACTOME_METABOLISM_OF_AMINO_ACIDS	0.00897406
CELLULAR_CARBOHYDRATE_METABOLIC_PROCESS	RESPONSE_TO_WOUNDING	0.01047955
PEROXISOME	REACTOME_PYRUVATE_METABOLISM	0.01710543
ENERGY_RESERVE_METABOLIC_PROCESS	REACTOME_CELL_JUNCTION_ORGANIZATION	0.00237217
CYTOSKELETON	KEGG_AUTOIMMUNE_THYROID_DISEASE	0.00047255
KEGG_PANTOTHENATE_AND_COA_BIOSYNTHESIS	OXIDOREDUCTASE_ACTIVITY_ACTING_ON_CH_OH_GROUP_OF_DONORS	0.0099961
CATABOLIC_PROCESS	MITOCHONDRIAL_INNER_MEMBRANE	0.0
L_AMINO_ACID_TRANSMEMBRANE_TRANSPORTER_ACTIVITY	ORGANIC_ACID_TRANSPORT	0.00053368
NUCLEAR_HORMONE_RECEPTOR_BINDING	REACTOME_PEROXISOMAL_LIPID_METABOLISM	0.00848569
NUCLEAR_HORMONE_RECEPTOR_BINDING	REACTOME_PHASE_1_FUNCTIONALIZATION_OF_COMPOUNDS	0.0
MITOCHONDRIAL_MATRIX	REACTOME_SYNTHESIS_OF_BILE_ACIDS_AND_BILE_SALTS	0.01054837
ENERGY_DERIVATION_BY_OXIDATION_OF_ORGANIC_COMPOUNDS	KEGG_ADIPOCYTOKINE_SIGNALING_PATHWAY	0.0
KEGG_FATTY_ACID_METABOLISM	KEGG_METABOLISM_OF_XENOBIOTICS_BY_CYTOCHROME_P450	0.03705651
ENERGY_DERIVATION_BY_OXIDATION_OF_ORGANIC_COMPOUNDS	REACTOME_NA_CL_DEPENDENT_NEUROTRANSMITTER_TRANSPORTERS	0.00578131
REACTOME_GLUCONEOGENESIS	REACTOME_GLUCOSE_REGULATION_OF_INSULIN_SECRETION	0.0
REACTOME_CHOLESTEROL_BIOSYNTHESIS	SERINE_TYPE_PEPTIDASE_ACTIVITY	0.02573393
BIOCARTA_CELLCYCLE_PATHWAY	MITOTIC_CELL_CYCLE	0.0
AMINO_ACID_CATABOLIC_PROCESS	KEGG_ARGININE_AND_PROLINE_METABOLISM	0.0127892
REACTOME_CELL_CYCLE_MITOTIC	REACTOME_SYNTHESIS_OF_DNA	0.0
LIPID_METABOLIC_PROCESS	ORGANELLE_INNER_MEMBRANE	0.0
REACTOME_SLC_MEDIATED_TRANSMEMBRANE_TRANSPORT	REACTOME_TRANSMEMBRANE_TRANSPORT_OF_SMALL_MOLECULES	0.00260726
CARBOXYLIC_ACID_TRANSPORT	REGULATION_OF_PHOSPHORYLATION	0.022069
BIOCARTA_HSP27_PATHWAY	MITOCHONDRIAL_LUMEN	0.0
CYTOSKELETAL_PROTEIN_BINDING	FATTY_ACID_BETA_OXIDATION	0.02602468
CELLULAR_LIPID_CATABOLIC_PROCESS	KEGG_STARCH_AND_SUCROSE_METABOLISM	0.01047404
COENZYME_METABOLIC_PROCESS	REACTOME_GLUCOSE_METABOLISM	8.289e-05
KEGG_BETA_ALANINE_METABOLISM	KEGG_PYRUVATE_METABOLISM	0.01505338
CYTOSKELETAL_PART	MICROBODY	0.01552063
AMINO_ACID_DERIVATIVE_METABOLIC_PROCESS	REACTOME_CENTROSOME_MATURATION	0.00946074
REACTOME_BIOLOGICAL_OXIDATIONS	REACTOME_GLUCOSE_AND_OTHER_SUGAR_SLC_TRANSPORTERS	0.0002173
GENERATION_OF_PRECURSOR_METABOLITES_AND_ENERGY	MITOCHONDRIAL_INNER_MEMBRANE	0.0
KEGG_FATTY_ACID_METABOLISM	KEGG_LYSINE_DEGRADATION	0.0235063
BIOCARTA_LEPTIN_PATHWAY	KEGG_PRIMARY_BILE_ACID_BIOSYNTHESIS	0.00770024
CELL_CYCLE_PHASE	ENERGY_RESERVE_METABOLIC_PROCESS	0.00659319
KEGG_TRYPTOPHAN_METABOLISM	RESPONSE_TO_EXTERNAL_STIMULUS	0.00263301
BIOCARTA_TGFB_PATHWAY	RESPONSE_TO_EXTERNAL_STIMULUS	0.0
NITROGEN_COMPOUND_CATABOLIC_PROCESS	REACTOME_CELL_CYCLE_CHECKPOINTS	0.01229861
AMINO_ACID_CATABOLIC_PROCESS	KEGG_PROPANOATE_METABOLISM	0.00434854
KEGG_LYSINE_DEGRADATION	REACTOME_LIPOPROTEIN_METABOLISM	0.01002514
OXIDOREDUCTASE_ACTIVITY	REACTOME_ACTIVATION_OF_THE_PRE_REPLICATIVE_COMPLEX	0.00711235
MICROTUBULE_CYTOSKELETON	REACTOME_ACTIVATED_AMPK_STIMULATES_FATTY_ACID_OXIDATION_IN_MUSCLE	0.00606397
KEGG_ADIPOCYTOKINE_SIGNALING_PATHWAY	KEGG_BIOSYNTHESIS_OF_UNSATURATED_FATTY_ACIDS	0.01788011
BIOCARTA_CTCF_PATHWAY	BIOCARTA_MCM_PATHWAY	0.00759633
AMINE_TRANSMEMBRANE_TRANSPORTER_ACTIVITY	MITOCHONDRIAL_INNER_MEMBRANE	0.00467937
INFLAMMATORY_RESPONSE	REACTOME_PYRUVATE_METABOLISM_AND_TCA_CYCLE	0.02822392
GLUTATHIONE_TRANSFERASE_ACTIVITY	KEGG_METABOLISM_OF_XENOBIOTICS_BY_CYTOCHROME_P450	0.6423133
NUCLEAR_HORMONE_RECEPTOR_BINDING	NUCLEOCYTOPLASMIC_TRANSPORT	0.00868571
REACTOME_CHAPERONIN_MEDIATED_PROTEIN_FOLDING	REACTOME_G2_M_TRANSITION	0.12816524
KEGG_ONE_CARBON_POOL_BY_FOLATE	REACTOME_STEROID_METABOLISM	0.03820459
FATTY_ACID_BETA_OXIDATION	KEGG_STARCH_AND_SUCROSE_METABOLISM	0.0112223
INFLAMMATORY_RESPONSE	KEGG_ALANINE_ASPARTATE_AND_GLUTAMATE_METABOLISM	0.0005889
MITOCHONDRIAL_MATRIX	SA_G1_AND_S_PHASES	0.00821995
ALCOHOL_METABOLIC_PROCESS	CELL_CYCLE_PROCESS	0.00170331
CELL_CYCLE_GO_0007049	ISOMERASE_ACTIVITY	0.00971387
LIGASE_ACTIVITY	LIPID_CATABOLIC_PROCESS	0.00016067
GLUCOSE_METABOLIC_PROCESS	REACTOME_CELL_CYCLE_MITOTIC	0.0061977
LIPID_CATABOLIC_PROCESS	MITOCHONDRIAL_LUMEN	0.00191621
KEGG_PROPANOATE_METABOLISM	KEGG_VALINE_LEUCINE_AND_ISOLEUCINE_DEGRADATION	0.00075813
CELL_CYCLE_PROCESS	REACTOME_CHAPERONIN_MEDIATED_PROTEIN_FOLDING	0.00903263
REACTOME_STEROID_METABOLISM	RESPONSE_TO_ORGANIC_SUBSTANCE	0.00128311
CELLULAR_LIPID_METABOLIC_PROCESS	INTRAMOLECULAR_OXIDOREDUCTASE_ACTIVITY	0.0
CELLULAR_CATABOLIC_PROCESS	TRANSFERASE_ACTIVITY_TRANSFERRING_ACYL_GROUPS	0.0
CORUM_C_COMPLEX_SPLICEOSOME	REACTOME_S_PHASE	0.0461391
KEGG_ADIPOCYTOKINE_SIGNALING_PATHWAY	PERIPHERAL_NERVOUS_SYSTEM_DEVELOPMENT	0.01567588
KEGG_ASTHMA	REACTOME_NUCLEOTIDE_LIKE_PURINERGIC_RECEPTORS	0.00225649
COENZYME_METABOLIC_PROCESS	NITROGEN_COMPOUND_CATABOLIC_PROCESS	0.0
CYTOSKELETON	REACTOME_SYNTHESIS_OF_BILE_ACIDS_AND_BILE_SALTS_VIA_7ALPHA_HYDROXYCHOLESTEROL	0.01631944
CARBOHYDRATE_BIOSYNTHETIC_PROCESS	FATTY_ACID_METABOLIC_PROCESS	0.00773812
MITOCHONDRIAL_MEMBRANE	ORGANIC_ACID_TRANSMEMBRANE_TRANSPORTER_ACTIVITY	0.00964343
MICROTUBULE_ORGANIZING_CENTER	REACTOME_METABOLISM_OF_LIPIDS_AND_LIPOPROTEINS	0.11805
ORGANIC_ACID_TRANSPORT	REACTOME_AMINE_COMPOUND_SLC_TRANSPORTERS	0.0
CELL_CYCLE_PHASE	REACTOME_GLUCOSE_REGULATION_OF_INSULIN_SECRETION	0.01472513
PERIPHERAL_NERVOUS_SYSTEM_DEVELOPMENT	REACTOME_ELECTRON_TRANSPORT_CHAIN	0.0263747
AMINO_ACID_DERIVATIVE_METABOLIC_PROCESS	NUCLEOCYTOPLASMIC_TRANSPORT	0.00178339
KEGG_PEROXISOME	REACTOME_GLUCOSE_REGULATION_OF_INSULIN_SECRETION	0.00120088
COFACTOR_METABOLIC_PROCESS	REACTOME_CYTOCHROME_P450_ARRANGED_BY_SUBSTRATE_TYPE	0.00149661
NUCLEAR_TRANSPORT	SERINE_HYDROLASE_ACTIVITY	0.07550521
KEGG_ASTHMA	ORGANIC_ACID_METABOLIC_PROCESS	0.0007865
KEGG_ASTHMA	NITROGEN_COMPOUND_CATABOLIC_PROCESS	0.00081204
ELECTRON_CARRIER_ACTIVITY	SMALL_GTPASE_BINDING	0.00480174
BIOCARTA_LEPTIN_PATHWAY	REACTOME_GLUCOSE_REGULATION_OF_INSULIN_SECRETION	0.00487985
ALCOHOL_METABOLIC_PROCESS	KEGG_CHRONIC_MYELOID_LEUKEMIA	0.0
GENERATION_OF_PRECURSOR_METABOLITES_AND_ENERGY	REACTOME_PYRUVATE_METABOLISM_AND_TCA_CYCLE	0.0
AMINE_METABOLIC_PROCESS	REACTOME_TRANSMEMBRANE_TRANSPORT_OF_SMALL_MOLECULES	0.0
OXIDOREDUCTASE_ACTIVITY_ACTING_ON_CH_OH_GROUP_OF_DONORS	TRANSFERASE_ACTIVITY_TRANSFERRING_ACYL_GROUPS	0.0
AROMATIC_COMPOUND_METABOLIC_PROCESS	CARBOXYLIC_ACID_METABOLIC_PROCESS	0.00623498
IMMUNE_EFFECTOR_PROCESS	KEGG_COMPLEMENT_AND_COAGULATION_CASCADES	0.0009848
AMINE_METABOLIC_PROCESS	REACTOME_CYTOCHROME_P450_ARRANGED_BY_SUBSTRATE_TYPE	0.01749766
AMINO_ACID_AND_DERIVATIVE_METABOLIC_PROCESS	KEGG_BUTANOATE_METABOLISM	0.0
COENZYME_METABOLIC_PROCESS	REACTOME_CELL_CYCLE_CHECKPOINTS	0.00671644
KEGG_PYRUVATE_METABOLISM	ORGANIC_ACID_TRANSMEMBRANE_TRANSPORTER_ACTIVITY	0.01853573
CELLULAR_LIPID_CATABOLIC_PROCESS	REACTOME_INTEGRATION_OF_ENERGY_METABOLISM	0.00037109
LYASE_ACTIVITY	OXYGEN_BINDING	0.00035304
AMINE_TRANSPORT	L_AMINO_ACID_TRANSMEMBRANE_TRANSPORTER_ACTIVITY	0.00056051
REACTOME_INTEGRATION_OF_ENERGY_METABOLISM	SMALL_GTPASE_BINDING	0.00528803
KEGG_PANTOTHENATE_AND_COA_BIOSYNTHESIS	REACTOME_PYRUVATE_METABOLISM	0.01116606
KEGG_ONE_CARBON_POOL_BY_FOLATE	PEROXISOME	0.01111828
OXIDOREDUCTASE_ACTIVITY_GO_0016705	PEROXISOME	0.01103381
NITROGEN_COMPOUND_CATABOLIC_PROCESS	OXIDOREDUCTASE_ACTIVITY_GO_0016705	0.00181908
NITROGEN_COMPOUND_CATABOLIC_PROCESS	OXIDOREDUCTASE_ACTIVITY_ACTING_ON_CH_OH_GROUP_OF_DONORS	0.00399482
BIOCARTA_G2_PATHWAY	PHOSPHOLIPID_BIOSYNTHETIC_PROCESS	0.00751107
AMINO_ACID_TRANSMEMBRANE_TRANSPORTER_ACTIVITY	REACTOME_NA_CL_DEPENDENT_NEUROTRANSMITTER_TRANSPORTERS	8.578e-05
AMINO_ACID_METABOLIC_PROCESS	REACTOME_NUCLEAR_RECEPTOR_TRANSCRIPTION_PATHWAY	0.0010613
KEGG_COMPLEMENT_AND_COAGULATION_CASCADES	MITOCHONDRIAL_MEMBRANE	0.00548364
MONOCARBOXYLIC_ACID_METABOLIC_PROCESS	STRUCTURAL_CONSTITUENT_OF_CYTOSKELETON	0.02493545
KEGG_DRUG_METABOLISM_OTHER_ENZYMES	REACTOME_METABOLISM_OF_BILE_ACIDS_AND_BILE_SALTS	0.01123837
NITROGEN_COMPOUND_METABOLIC_PROCESS	REACTOME_MITOTIC_PROMETAPHASE	0.00558089
MITOTIC_CELL_CYCLE	NITROGEN_COMPOUND_CATABOLIC_PROCESS	0.00847367
BIOCARTA_NUCLEARRS_PATHWAY	REACTOME_PEROXISOMAL_LIPID_METABOLISM	0.01151766
LIPID_TRANSPORT	MITOCHONDRIAL_PART	7.78e-05
AMINO_ACID_METABOLIC_PROCESS	TRANSFERASE_ACTIVITY_TRANSFERRING_ACYL_GROUPS	0.00406672
KEGG_TERPENOID_BACKBONE_BIOSYNTHESIS	MITOCHONDRION	0.00092674
MICROTUBULE	REACTOME_S_PHASE	0.00490638
ELECTRON_CARRIER_ACTIVITY	LIPID_TRANSPORT	0.00479142
KEGG_FATTY_ACID_METABOLISM	MITOCHONDRIAL_MATRIX	0.0
REACTOME_REGULATION_OF_LIPID_METABOLISM_BY_PEROXISOME_PROLIFERATOR_ACTIVATED_RECEPTOR_ALPHA	RESPONSE_TO_WOUNDING	0.00439105
BIOCARTA_HSP27_PATHWAY	MITOTIC_CELL_CYCLE	0.0
REACTOME_GLUCONEOGENESIS	RESPONSE_TO_EXTERNAL_STIMULUS	0.00244567
KEGG_DRUG_METABOLISM_CYTOCHROME_P450	KEGG_METABOLISM_OF_XENOBIOTICS_BY_CYTOCHROME_P450	0.34719567
BIOCARTA_P38MAPK_PATHWAY	CARBOXY_LYASE_ACTIVITY	0.00211236
AMINO_ACID_AND_DERIVATIVE_METABOLIC_PROCESS	REACTOME_PYRUVATE_METABOLISM	0.00809503
KEGG_ONE_CARBON_POOL_BY_FOLATE	NITROGEN_COMPOUND_CATABOLIC_PROCESS	0.00457095
MITOCHONDRIAL_MEMBRANE	SPINDLE	0.01434487
CARBON_CARBON_LYASE_ACTIVITY	REACTOME_PEROXISOMAL_LIPID_METABOLISM	0.01141752
KEGG_AUTOIMMUNE_THYROID_DISEASE	REACTOME_NUCLEOTIDE_LIKE_PURINERGIC_RECEPTORS	0.00422695
NUCLEAR_TRANSPORT	POSITIVE_REGULATION_OF_LYMPHOCYTE_ACTIVATION	0.0
REACTOME_METABOLISM_OF_AMINO_ACIDS	REACTOME_SLC_MEDIATED_TRANSMEMBRANE_TRANSPORT	0.0
KEGG_ADIPOCYTOKINE_SIGNALING_PATHWAY	SERINE_HYDROLASE_ACTIVITY	0.00103456
CARBOXYLIC_ACID_TRANSPORT	MITOCHONDRIAL_LUMEN	0.00458612
AMINO_ACID_AND_DERIVATIVE_METABOLIC_PROCESS	MITOCHONDRIAL_MEMBRANE	0.00649146
CELL_PROJECTION	IMMUNE_EFFECTOR_PROCESS	0.00500445
CELLULAR_CARBOHYDRATE_METABOLIC_PROCESS	LIPID_CATABOLIC_PROCESS	0.01250472
FATTY_ACID_BETA_OXIDATION	KEGG_ADIPOCYTOKINE_SIGNALING_PATHWAY	0.0
AMINO_ACID_CATABOLIC_PROCESS	LIPID_METABOLIC_PROCESS	0.00914346
CELLULAR_LIPID_METABOLIC_PROCESS	REACTOME_STEROID_METABOLISM	0.0
KEGG_TYROSINE_METABOLISM	REACTOME_CYTOCHROME_P450_ARRANGED_BY_SUBSTRATE_TYPE	0.01263235
BIOCARTA_NUCLEARRS_PATHWAY	PHOSPHOLIPID_BIOSYNTHETIC_PROCESS	0.01047722
BIOCARTA_LEPTIN_PATHWAY	MITOCHONDRIAL_MEMBRANE	0.00016262
COFACTOR_METABOLIC_PROCESS	REACTOME_INTEGRATION_OF_ENERGY_METABOLISM	0.0
KEGG_AUTOIMMUNE_THYROID_DISEASE	KEGG_CELL_CYCLE	0.0
CYTOSKELETAL_PART	ISOMERASE_ACTIVITY	0.03162395
AMINE_METABOLIC_PROCESS	REACTOME_REGULATION_OF_LIPID_METABOLISM_BY_PEROXISOME_PROLIFERATOR_ACTIVATED_RECEPTOR_ALPHA	0.00459539
BIOCARTA_LEPTIN_PATHWAY	MITOCHONDRIAL_INNER_MEMBRANE	0.00105392
CELLULAR_LIPID_CATABOLIC_PROCESS	SPINDLE	0.01343322
CARBOHYDRATE_METABOLIC_PROCESS	REACTOME_AMINE_COMPOUND_SLC_TRANSPORTERS	0.00028294
CELL_CYCLE_PHASE	NETPATH_ALPHA6_BETA4_INTEGRIN_PATHWAY	0.0
CYTOSKELETAL_PART	MITOCHONDRIAL_LUMEN	0.00823723
KEGG_CELL_CYCLE	RESPONSE_TO_WOUNDING	0.00179775
REACTOME_ACTIVATED_AMPK_STIMULATES_FATTY_ACID_OXIDATION_IN_MUSCLE	REACTOME_CHYLOMICRON_MEDIATED_LIPID_TRANSPORT	0.01011651
NITROGEN_COMPOUND_METABOLIC_PROCESS	RESPONSE_TO_WOUNDING	0.0
BIOCARTA_CTCF_PATHWAY	CELLULAR_CATABOLIC_PROCESS	0.03852761
CORUM_C_COMPLEX_SPLICEOSOME	NUCLEOCYTOPLASMIC_TRANSPORT	0.0
CYTOSKELETAL_PART	NETPATH_ALPHA6_BETA4_INTEGRIN_PATHWAY	0.0
KEGG_DRUG_METABOLISM_CYTOCHROME_P450	ORGANIC_ACID_METABOLIC_PROCESS	0.04551751
KEGG_LYSINE_DEGRADATION	KEGG_TYROSINE_METABOLISM	0.01037965
AROMATIC_COMPOUND_METABOLIC_PROCESS	MITOCHONDRIAL_LUMEN	0.01182832
KEGG_PANTOTHENATE_AND_COA_BIOSYNTHESIS	OXIDOREDUCTASE_ACTIVITY_GO_0016616	0.01457245
LIPID_CATABOLIC_PROCESS	MITOCHONDRIAL_PART	0.00039136
BIOCARTA_NUCLEARRS_PATHWAY	CELLULAR_LIPID_CATABOLIC_PROCESS	9.265e-05
MICROTUBULE_ORGANIZING_CENTER	TRANSFERASE_ACTIVITY_TRANSFERRING_ACYL_GROUPS	0.01599696
ELECTRON_CARRIER_ACTIVITY	MITOCHONDRIAL_INNER_MEMBRANE	0.0
FATTY_ACID_BETA_OXIDATION	KEGG_ALANINE_ASPARTATE_AND_GLUTAMATE_METABOLISM	0.01086189
AMINO_ACID_DERIVATIVE_METABOLIC_PROCESS	KEGG_ADHERENS_JUNCTION	0.01452711
KEGG_STEROID_BIOSYNTHESIS	REACTOME_CENTROSOME_MATURATION	0.00556087
COFACTOR_BINDING	KEGG_TYROSINE_METABOLISM	0.00100286
CELLULAR_CARBOHYDRATE_METABOLIC_PROCESS	CELL_CYCLE_PROCESS	0.00085147
ENERGY_DERIVATION_BY_OXIDATION_OF_ORGANIC_COMPOUNDS	NITROGEN_COMPOUND_METABOLIC_PROCESS	0.00295163
MITOCHONDRIAL_MATRIX	OXIDOREDUCTASE_ACTIVITY_ACTING_ON_THE_CH_CH_GROUP_OF_DONORS	0.00545817
CELLULAR_LIPID_CATABOLIC_PROCESS	OXIDOREDUCTASE_ACTIVITY_ACTING_ON_CH_OH_GROUP_OF_DONORS	0.03211479
ORGANELLE_INNER_MEMBRANE	REACTOME_CHYLOMICRON_MEDIATED_LIPID_TRANSPORT	0.00156567
CARBON_CARBON_LYASE_ACTIVITY	ISOMERASE_ACTIVITY	0.06112774
CARBOHYDRATE_METABOLIC_PROCESS	CARBOXY_LYASE_ACTIVITY	0.00289139
CYTOSKELETON_ORGANIZATION_AND_BIOGENESIS	KEGG_STEROID_HORMONE_BIOSYNTHESIS	0.0063766
KEGG_ADHERENS_JUNCTION	REACTOME_PEROXISOMAL_LIPID_METABOLISM	0.00919404
BIOCARTA_G2_PATHWAY	REACTOME_INTEGRATION_OF_ENERGY_METABOLISM	0.00199291
AMINE_TRANSPORT	MONOOXYGENASE_ACTIVITY	0.00066272
KEGG_STEROID_BIOSYNTHESIS	OXIDOREDUCTASE_ACTIVITY_GO_0016705	0.05433872
CELLULAR_CATABOLIC_PROCESS	MITOTIC_CELL_CYCLE	0.01277208
BIOCARTA_P38MAPK_PATHWAY	NUCLEOCYTOPLASMIC_TRANSPORT	0.00200581
CYTOSKELETON_ORGANIZATION_AND_BIOGENESIS	ENERGY_DERIVATION_BY_OXIDATION_OF_ORGANIC_COMPOUNDS	0.00090548
IMMUNE_EFFECTOR_PROCESS	PATTERN_BINDING	0.00812999
LIPID_CATABOLIC_PROCESS	RESPONSE_TO_EXTERNAL_STIMULUS	0.00204272
CELLULAR_CARBOHYDRATE_METABOLIC_PROCESS	KEGG_CITRATE_CYCLE_TCA_CYCLE	0.0
LYASE_ACTIVITY	REACTOME_PHASE_1_FUNCTIONALIZATION_OF_COMPOUNDS	0.00300734
CARBOXYLIC_ACID_TRANSMEMBRANE_TRANSPORTER_ACTIVITY	REACTOME_NA_CL_DEPENDENT_NEUROTRANSMITTER_TRANSPORTERS	0.0
KEGG_COMPLEMENT_AND_COAGULATION_CASCADES	REACTOME_METABOLISM_OF_BILE_ACIDS_AND_BILE_SALTS	0.01780651
NETPATH_ALPHA6_BETA4_INTEGRIN_PATHWAY	REACTOME_NUCLEOTIDE_LIKE_PURINERGIC_RECEPTORS	0.0041173
REACTOME_PEROXISOMAL_LIPID_METABOLISM	REACTOME_PHASE_II_CONJUGATION	0.01212838
LYASE_ACTIVITY	MICROBODY	0.00654725
KEGG_CHRONIC_MYELOID_LEUKEMIA	REACTOME_G2_M_TRANSITION	0.0
KEGG_LYSINE_DEGRADATION	TRANSFERASE_ACTIVITY_TRANSFERRING_ACYL_GROUPS	0.00192007
KEGG_PPAR_SIGNALING_PATHWAY	REACTOME_GLUCOSE_AND_OTHER_SUGAR_SLC_TRANSPORTERS	0.02909893
MITOCHONDRION	SMALL_GTPASE_BINDING	1.867e-05
REACTOME_MITOTIC_M_M_G1_PHASES	REACTOME_MITOTIC_PROMETAPHASE	0.0
ALCOHOL_METABOLIC_PROCESS	LYASE_ACTIVITY	2.495e-05
AMINE_METABOLIC_PROCESS	REACTOME_NUCLEOTIDE_LIKE_PURINERGIC_RECEPTORS	0.00677508
MONOCARBOXYLIC_ACID_METABOLIC_PROCESS	REACTOME_MITOCHONDRIAL_FATTY_ACID_BETA_OXIDATION	0.00798698
OXIDOREDUCTASE_ACTIVITY_GO_0016705	REACTOME_SYNTHESIS_OF_BILE_ACIDS_AND_BILE_SALTS	0.00184119
KEGG_RETINOL_METABOLISM	REACTOME_SYNTHESIS_OF_BILE_ACIDS_AND_BILE_SALTS	0.01307601
REACTOME_G2_M_TRANSITION	REACTOME_LIPOPROTEIN_METABOLISM	0.00290871
CELL_CYCLE_GO_0007049	NUCLEAR_TRANSPORT	0.0
KEGG_ALANINE_ASPARTATE_AND_GLUTAMATE_METABOLISM	KEGG_DRUG_METABOLISM_OTHER_ENZYMES	0.00355131
ACTIN_FILAMENT_ORGANIZATION	SA_G1_AND_S_PHASES	0.01015176
BIOCARTA_PPARA_PATHWAY	CYTOSKELETON	0.0
MITOCHONDRIAL_INNER_MEMBRANE	MONOCARBOXYLIC_ACID_METABOLIC_PROCESS	0.0
BIOCARTA_HSP27_PATHWAY	CYTOSKELETON_ORGANIZATION_AND_BIOGENESIS	0.0
L_AMINO_ACID_TRANSMEMBRANE_TRANSPORTER_ACTIVITY	NITROGEN_COMPOUND_METABOLIC_PROCESS	0.00079438
COFACTOR_METABOLIC_PROCESS	ORGANELLE_INNER_MEMBRANE	0.01166769
CENTROSOME	REACTOME_LOSS_OF_NLP_FROM_MITOTIC_CENTROSOMES	0.20012347
KEGG_BETA_ALANINE_METABOLISM	KEGG_CYSTEINE_AND_METHIONINE_METABOLISM	0.00172971
AMINE_METABOLIC_PROCESS	REACTOME_POST_TRANSLATIONAL_PROTEIN_MODIFICATION	0.00527669
KEGG_METABOLISM_OF_XENOBIOTICS_BY_CYTOCHROME_P450	MONOOXYGENASE_ACTIVITY	0.0227769
MONOOXYGENASE_ACTIVITY	ORGANIC_ACID_TRANSMEMBRANE_TRANSPORTER_ACTIVITY	0.0139911
MONOOXYGENASE_ACTIVITY	REACTOME_PHASE_1_FUNCTIONALIZATION_OF_COMPOUNDS	0.00173249
CARBOXY_LYASE_ACTIVITY	NITROGEN_COMPOUND_METABOLIC_PROCESS	0.0
OXIDOREDUCTASE_ACTIVITY_GO_0016616	REACTOME_INTEGRATION_OF_ENERGY_METABOLISM	0.0
GLUCOSE_METABOLIC_PROCESS	KEGG_ADIPOCYTOKINE_SIGNALING_PATHWAY	0.3000531
CELL_PROJECTION	MONOOXYGENASE_ACTIVITY	0.0036023
AMINO_ACID_DERIVATIVE_METABOLIC_PROCESS	REACTOME_ELECTRON_TRANSPORT_CHAIN	0.01596125
CYTOSKELETAL_PROTEIN_BINDING	PEROXISOME	0.00709678
LIPID_METABOLIC_PROCESS	REACTOME_GLUCOSE_METABOLISM	0.03276684
KEGG_COMPLEMENT_AND_COAGULATION_CASCADES	PATTERN_BINDING	0.0
ELECTRON_CARRIER_ACTIVITY	GLUCOSE_METABOLIC_PROCESS	0.01555079
KEGG_ADHERENS_JUNCTION	NUCLEOCYTOPLASMIC_TRANSPORT	5.156e-05
MITOCHONDRIAL_INNER_MEMBRANE	OXIDOREDUCTASE_ACTIVITY_ACTING_ON_THE_CH_CH_GROUP_OF_DONORS	0.00666528
PHOSPHOLIPID_BIOSYNTHETIC_PROCESS	REACTOME_ACTIVATED_AMPK_STIMULATES_FATTY_ACID_OXIDATION_IN_MUSCLE	0.00856604
LYASE_ACTIVITY	REACTOME_PYRUVATE_METABOLISM	0.0046887
KEGG_CYSTEINE_AND_METHIONINE_METABOLISM	KEGG_FATTY_ACID_METABOLISM	0.00752521
REACTOME_GLUCOSE_REGULATION_OF_INSULIN_SECRETION	SERINE_TYPE_ENDOPEPTIDASE_ACTIVITY	0.01977648
KEGG_ONE_CARBON_POOL_BY_FOLATE	KEGG_PEROXISOME	0.01445781
FATTY_ACID_METABOLIC_PROCESS	OXIDOREDUCTASE_ACTIVITY_ACTING_ON_THE_CH_CH_GROUP_OF_DONORS	0.01131467
ELECTRON_CARRIER_ACTIVITY	REACTOME_CELL_CYCLE_MITOTIC	0.0037018
GTPASE_BINDING	REGULATION_OF_PHOSPHORYLATION	0.02017134
ELECTRON_CARRIER_ACTIVITY	REACTOME_SYNTHESIS_OF_BILE_ACIDS_AND_BILE_SALTS_VIA_7ALPHA_HYDROXYCHOLESTEROL	0.0067883
GENERATION_OF_PRECURSOR_METABOLITES_AND_ENERGY	REACTOME_PEROXISOMAL_LIPID_METABOLISM	0.00218867
KEGG_BUTANOATE_METABOLISM	KEGG_TERPENOID_BACKBONE_BIOSYNTHESIS	0.07577318
SA_G1_AND_S_PHASES	STEROID_METABOLIC_PROCESS	0.00960476
REACTOME_ACTIVATION_OF_THE_PRE_REPLICATIVE_COMPLEX	REACTOME_CELL_CYCLE_MITOTIC	0.0984765
CARBOHYDRATE_BIOSYNTHETIC_PROCESS	OXYGEN_BINDING	0.00450236
KEGG_DRUG_METABOLISM_CYTOCHROME_P450	STEROID_BIOSYNTHETIC_PROCESS	0.01444127
CYTOSKELETON	MITOCHONDRIAL_ENVELOPE	0.04376642
KEGG_ARGININE_AND_PROLINE_METABOLISM	KEGG_METABOLISM_OF_XENOBIOTICS_BY_CYTOCHROME_P450	0.00673278
AMINO_ACID_TRANSMEMBRANE_TRANSPORTER_ACTIVITY	TRANSFERASE_ACTIVITY_TRANSFERRING_ACYL_GROUPS	0.0061561
BIOCARTA_PPARA_PATHWAY	ORGANELLE_INNER_MEMBRANE	0.00064656
KEGG_PROPANOATE_METABOLISM	REACTOME_PYRUVATE_METABOLISM	0.0
MONOOXYGENASE_ACTIVITY	REACTOME_METABOLISM_OF_CARBOHYDRATES	0.00049971
REACTOME_ACTIVATED_AMPK_STIMULATES_FATTY_ACID_OXIDATION_IN_MUSCLE	REACTOME_PEROXISOMAL_LIPID_METABOLISM	0.00872119
KEGG_BUTANOATE_METABOLISM	REACTOME_PYRUVATE_METABOLISM	0.00219018
AMINE_METABOLIC_PROCESS	GENERATION_OF_PRECURSOR_METABOLITES_AND_ENERGY	0.0001648
KEGG_FATTY_ACID_METABOLISM	PEROXISOME	0.02215291
AMINE_METABOLIC_PROCESS	KEGG_PROPANOATE_METABOLISM	0.00410674
REACTOME_METABOLISM_OF_BILE_ACIDS_AND_BILE_SALTS	TRANSFERASE_ACTIVITY_TRANSFERRING_ACYL_GROUPS	0.0198642
CARBOXYLIC_ACID_TRANSMEMBRANE_TRANSPORTER_ACTIVITY	REACTOME_SYNTHESIS_OF_BILE_ACIDS_AND_BILE_SALTS_VIA_7ALPHA_HYDROXYCHOLESTEROL	0.037976
MITOCHONDRIAL_INNER_MEMBRANE	REACTOME_GLUCOSE_REGULATION_OF_INSULIN_SECRETION	0.0
PHOSPHOLIPID_BIOSYNTHETIC_PROCESS	REACTOME_INTEGRATION_OF_ENERGY_METABOLISM	0.00481735
KEGG_TRYPTOPHAN_METABOLISM	REACTOME_AMINE_COMPOUND_SLC_TRANSPORTERS	0.0041394
CYTOSKELETAL_PROTEIN_BINDING	GTPASE_BINDING	0.0024127
KEGG_VALINE_LEUCINE_AND_ISOLEUCINE_DEGRADATION	PATTERN_BINDING	0.01101548
KEGG_STEROID_BIOSYNTHESIS	REACTOME_STEROID_METABOLISM	0.04076117
CYTOSKELETAL_PART	REACTOME_ACTIVATION_OF_THE_PRE_REPLICATIVE_COMPLEX	0.02544584
AMINO_ACID_AND_DERIVATIVE_METABOLIC_PROCESS	NITROGEN_COMPOUND_METABOLIC_PROCESS	0.02006574
KEGG_PANTOTHENATE_AND_COA_BIOSYNTHESIS	MITOCHONDRION	0.006615
KEGG_CELL_CYCLE	KEGG_GLYCOLYSIS_GLUCONEOGENESIS	0.00802913
MICROTUBULE_CYTOSKELETON	REACTOME_METABOLISM_OF_CARBOHYDRATES	0.0
CARBOXYLIC_ACID_TRANSMEMBRANE_TRANSPORTER_ACTIVITY	ORGANIC_ACID_METABOLIC_PROCESS	0.00010035
MITOCHONDRIAL_INNER_MEMBRANE	REACTOME_SLC_MEDIATED_TRANSMEMBRANE_TRANSPORT	0.00720172
CELLULAR_CATABOLIC_PROCESS	REACTOME_MITOCHONDRIAL_FATTY_ACID_BETA_OXIDATION	0.01236464
KEGG_TRYPTOPHAN_METABOLISM	REACTOME_GLUCOSE_REGULATION_OF_INSULIN_SECRETION	0.00013799
NITROGEN_COMPOUND_METABOLIC_PROCESS	REGULATION_OF_PHOSPHORYLATION	0.00319959
CATABOLIC_PROCESS	PATTERN_BINDING	0.01896411
CYTOSKELETON_ORGANIZATION_AND_BIOGENESIS	MICROTUBULE	0.0
AMINO_ACID_CATABOLIC_PROCESS	REACTOME_ACTIVATION_OF_ATR_IN_RESPONSE_TO_REPLICATION_STRESS	0.00863719
PATTERN_BINDING	REACTOME_TRANSMEMBRANE_TRANSPORT_OF_SMALL_MOLECULES	0.00140367
KEGG_CHRONIC_MYELOID_LEUKEMIA	REACTOME_CHOLESTEROL_BIOSYNTHESIS	0.00933803
KEGG_BETA_ALANINE_METABOLISM	KEGG_METABOLISM_OF_XENOBIOTICS_BY_CYTOCHROME_P450	0.01091874
REACTOME_REGULATION_OF_LIPID_METABOLISM_BY_PEROXISOME_PROLIFERATOR_ACTIVATED_RECEPTOR_ALPHA	REACTOME_SYNTHESIS_OF_BILE_ACIDS_AND_BILE_SALTS	0.01124729
BIOCARTA_TGFB_PATHWAY	KEGG_BETA_ALANINE_METABOLISM	0.01051671
REACTOME_GLUCOSE_METABOLISM	REACTOME_S_PHASE	0.0448674
SERINE_TYPE_ENDOPEPTIDASE_ACTIVITY	TRANSFERASE_ACTIVITY_TRANSFERRING_ACYL_GROUPS	0.01174117
MITOTIC_CELL_CYCLE	REACTOME_SYNTHESIS_OF_BILE_ACIDS_AND_BILE_SALTS	0.00997901
AMINO_ACID_CATABOLIC_PROCESS	CELL_PROJECTION	0.0071465
CELLULAR_CATABOLIC_PROCESS	REACTOME_LOSS_OF_NLP_FROM_MITOTIC_CENTROSOMES	0.00341434
BIOCARTA_NUCLEARRS_PATHWAY	CELLULAR_CARBOHYDRATE_METABOLIC_PROCESS	0.00514706
AMINO_ACID_AND_DERIVATIVE_METABOLIC_PROCESS	KEGG_BETA_ALANINE_METABOLISM	0.0
KEGG_BETA_ALANINE_METABOLISM	KEGG_BIOSYNTHESIS_OF_UNSATURATED_FATTY_ACIDS	0.00570074
BIOCARTA_PPARA_PATHWAY	FATTY_ACID_BETA_OXIDATION	0.00471241
CARBON_CARBON_LYASE_ACTIVITY	MITOCHONDRION	0.00065528
CARBOHYDRATE_METABOLIC_PROCESS	REACTOME_G2_M_TRANSITION	0.00375819
AROMATIC_COMPOUND_METABOLIC_PROCESS	FATTY_ACID_OXIDATION	0.01104684
BIOCARTA_P38MAPK_PATHWAY	ENERGY_DERIVATION_BY_OXIDATION_OF_ORGANIC_COMPOUNDS	0.00237028
KEGG_CYSTEINE_AND_METHIONINE_METABOLISM	LIPID_CATABOLIC_PROCESS	0.02708004
CELLULAR_LIPID_METABOLIC_PROCESS	GTPASE_BINDING	0.0
ELECTRON_CARRIER_ACTIVITY	KEGG_CELL_CYCLE	0.00570577
PHOSPHOLIPID_BIOSYNTHETIC_PROCESS	REACTOME_GLUCOSE_AND_OTHER_SUGAR_SLC_TRANSPORTERS	0.00963324
CELLULAR_CARBOHYDRATE_METABOLIC_PROCESS	GLUCOSE_METABOLIC_PROCESS	0.01578242
BIOCARTA_PPARA_PATHWAY	LIPID_METABOLIC_PROCESS	0.0
REACTOME_SLC_MEDIATED_TRANSMEMBRANE_TRANSPORT	SPINDLE	0.02196386
OXIDOREDUCTASE_ACTIVITY_GO_0016705	REACTOME_BIOLOGICAL_OXIDATIONS	0.00038235
KEGG_ONE_CARBON_POOL_BY_FOLATE	REACTOME_PHASE_II_CONJUGATION	8.871e-05
KEGG_GLYCINE_SERINE_AND_THREONINE_METABOLISM	LIGASE_ACTIVITY	0.0
MITOCHONDRIAL_LUMEN	REACTOME_PEROXISOMAL_LIPID_METABOLISM	0.00825618
GLUCOSE_METABOLIC_PROCESS	KEGG_PEROXISOME	0.01160686
ELECTRON_CARRIER_ACTIVITY	TRANSFERASE_ACTIVITY_TRANSFERRING_ACYL_GROUPS	0.00151136
BIOCARTA_MCM_PATHWAY	CELL_CYCLE_PHASE	0.00097995
REACTOME_INTRINSIC_PATHWAY	SMALL_GTPASE_BINDING	0.05145323
KEGG_LYSINE_DEGRADATION	MONOCARBOXYLIC_ACID_METABOLIC_PROCESS	0.01244969
REACTOME_CELL_CYCLE_MITOTIC	STEROID_BIOSYNTHETIC_PROCESS	0.00906992
MITOCHONDRIAL_INNER_MEMBRANE	REACTOME_SYNTHESIS_OF_BILE_ACIDS_AND_BILE_SALTS_VIA_7ALPHA_HYDROXYCHOLESTEROL	0.00796086
ENERGY_RESERVE_METABOLIC_PROCESS	ORGANELLE_INNER_MEMBRANE	0.00316863
KEGG_BUTANOATE_METABOLISM	REACTOME_ELECTRON_TRANSPORT_CHAIN	0.08948423
REACTOME_BIOLOGICAL_OXIDATIONS	REACTOME_PHASE_1_FUNCTIONALIZATION_OF_COMPOUNDS	0.00150369
LIPID_CATABOLIC_PROCESS	REACTOME_PHASE_1_FUNCTIONALIZATION_OF_COMPOUNDS	0.0
AMINO_ACID_AND_DERIVATIVE_METABOLIC_PROCESS	KEGG_PRIMARY_BILE_ACID_BIOSYNTHESIS	0.00317609
ENERGY_DERIVATION_BY_OXIDATION_OF_ORGANIC_COMPOUNDS	KEGG_PYRUVATE_METABOLISM	0.01094936
MONOOXYGENASE_ACTIVITY	REACTOME_BIOLOGICAL_OXIDATIONS	0.00204192
CELL_CYCLE_GO_0007049	GLUCOSE_METABOLIC_PROCESS	0.00936267
BIOCARTA_PPARA_PATHWAY	MICROTUBULE_CYTOSKELETON	0.0
BIOCARTA_G2_PATHWAY	KEGG_FATTY_ACID_METABOLISM	0.01059708
INFLAMMATORY_RESPONSE	NITROGEN_COMPOUND_METABOLIC_PROCESS	0.0
BIOCARTA_HSP27_PATHWAY	SA_G1_AND_S_PHASES	0.00164039
ALCOHOL_METABOLIC_PROCESS	HORMONE_RECEPTOR_BINDING	0.06402726
AMINE_TRANSPORT	CELLULAR_CATABOLIC_PROCESS	0.0
BIOCARTA_G2_PATHWAY	CELL_CYCLE_PHASE	0.0
ENERGY_DERIVATION_BY_OXIDATION_OF_ORGANIC_COMPOUNDS	REACTOME_MITOCHONDRIAL_FATTY_ACID_BETA_OXIDATION	0.0072444
CARBOXYLIC_ACID_METABOLIC_PROCESS	RESPONSE_TO_EXTERNAL_STIMULUS	0.0
AMINO_ACID_AND_DERIVATIVE_METABOLIC_PROCESS	KEGG_STEROID_HORMONE_BIOSYNTHESIS	0.0077393
IMMUNE_EFFECTOR_PROCESS	REACTOME_INTEGRATION_OF_ENERGY_METABOLISM	0.00950339
KEGG_METABOLISM_OF_XENOBIOTICS_BY_CYTOCHROME_P450	KEGG_STEROID_BIOSYNTHESIS	0.01314562
MITOTIC_CELL_CYCLE	REACTOME_STEROID_HORMONES	0.01276123
GTPASE_BINDING	OXIDOREDUCTASE_ACTIVITY	0.00483883
REACTOME_NUCLEAR_RECEPTOR_TRANSCRIPTION_PATHWAY	REACTOME_SYNTHESIS_OF_DNA	0.00097697
CELL_CYCLE_GO_0007049	CYTOSKELETON_ORGANIZATION_AND_BIOGENESIS	0.0
CARBOXYLIC_ACID_TRANSMEMBRANE_TRANSPORTER_ACTIVITY	KEGG_ARGININE_AND_PROLINE_METABOLISM	0.01124648
REACTOME_STEROID_HORMONES	STEROID_METABOLIC_PROCESS	0.0
ACTIN_FILAMENT_ORGANIZATION	KEGG_ADIPOCYTOKINE_SIGNALING_PATHWAY	0.00018131
CYTOSKELETON_ORGANIZATION_AND_BIOGENESIS	IMMUNE_EFFECTOR_PROCESS	0.00374275
REACTOME_METABOLISM_OF_LIPIDS_AND_LIPOPROTEINS	SERINE_TYPE_ENDOPEPTIDASE_ACTIVITY	0.04011325
KEGG_METABOLISM_OF_XENOBIOTICS_BY_CYTOCHROME_P450	MITOCHONDRIAL_PART	0.00978154
KEGG_DRUG_METABOLISM_CYTOCHROME_P450	KEGG_STEROID_BIOSYNTHESIS	0.0134917
CORUM_C_COMPLEX_SPLICEOSOME	REGULATION_OF_PHOSPHORYLATION	0.03232992
MITOCHONDRIAL_MEMBRANE	RESPONSE_TO_WOUNDING	0.00171892
CYTOSKELETON	KEGG_BETA_ALANINE_METABOLISM	0.02104485
OXIDOREDUCTASE_ACTIVITY_GO_0016705	RESPONSE_TO_WOUNDING	0.0
AMINE_METABOLIC_PROCESS	REACTOME_SYNTHESIS_OF_DNA	0.0
REACTOME_MITOCHONDRIAL_FATTY_ACID_BETA_OXIDATION	REACTOME_TRANSFORMATION_OF_LANOSTEROL_TO_CHOLESTEROL	0.01528413
KEGG_ONE_CARBON_POOL_BY_FOLATE	REACTOME_GLUCOSE_METABOLISM	0.03014782
REACTOME_REGULATION_OF_LIPID_METABOLISM_BY_PEROXISOME_PROLIFERATOR_ACTIVATED_RECEPTOR_ALPHA	REACTOME_SLC_MEDIATED_TRANSMEMBRANE_TRANSPORT	0.07523213
CYTOSKELETAL_PART	LIPID_METABOLIC_PROCESS	0.00035897
ALCOHOL_METABOLIC_PROCESS	MITOCHONDRIAL_INNER_MEMBRANE	0.00078433
CARBON_CARBON_LYASE_ACTIVITY	KEGG_GLYCINE_SERINE_AND_THREONINE_METABOLISM	0.0063139
BIOCARTA_HSP27_PATHWAY	REACTOME_BIOLOGICAL_OXIDATIONS	0.00372356
CYTOSKELETON_ORGANIZATION_AND_BIOGENESIS	KEGG_GLYCINE_SERINE_AND_THREONINE_METABOLISM	0.02882544
GTPASE_BINDING	OXIDOREDUCTASE_ACTIVITY_ACTING_ON_THE_CH_CH_GROUP_OF_DONORS	0.00598398
AMINE_METABOLIC_PROCESS	REACTOME_SLC_MEDIATED_TRANSMEMBRANE_TRANSPORT	0.0
COFACTOR_BINDING	REACTOME_GLUCONEOGENESIS	0.00105018
KEGG_ADHERENS_JUNCTION	KEGG_ADIPOCYTOKINE_SIGNALING_PATHWAY	0.0
REACTOME_GLUCOSE_REGULATION_OF_INSULIN_SECRETION	REACTOME_METABOLISM_OF_BILE_ACIDS_AND_BILE_SALTS	0.03682644
REACTOME_COMMON_PATHWAY	REACTOME_POST_TRANSLATIONAL_PROTEIN_MODIFICATION	6.577e-05
REACTOME_METABOLISM_OF_AMINO_ACIDS	REACTOME_PYRUVATE_METABOLISM	0.00324116
KEGG_CHRONIC_MYELOID_LEUKEMIA	REACTOME_G2_M_CHECKPOINTS	0.00299958
KEGG_BIOSYNTHESIS_OF_UNSATURATED_FATTY_ACIDS	KEGG_METABOLISM_OF_XENOBIOTICS_BY_CYTOCHROME_P450	0.0069093
REACTOME_CHAPERONIN_MEDIATED_PROTEIN_FOLDING	STRUCTURAL_CONSTITUENT_OF_CYTOSKELETON	0.27339653
CYTOSKELETON_ORGANIZATION_AND_BIOGENESIS	REACTOME_LOSS_OF_NLP_FROM_MITOTIC_CENTROSOMES	0.0
FATTY_ACID_OXIDATION	LIPID_CATABOLIC_PROCESS	0.0068526
KEGG_ALANINE_ASPARTATE_AND_GLUTAMATE_METABOLISM	ORGANELLE_INNER_MEMBRANE	0.00590869
KEGG_ARGININE_AND_PROLINE_METABOLISM	KEGG_PYRUVATE_METABOLISM	0.00291697
BIOCARTA_G2_PATHWAY	INFLAMMATORY_RESPONSE	0.0149483
BIOCARTA_CELLCYCLE_PATHWAY	MITOCHONDRIAL_MEMBRANE	0.00086595
CELLULAR_CATABOLIC_PROCESS	GTPASE_BINDING	0.00807465
ACTIN_FILAMENT_ORGANIZATION	CORUM_RIBOSOME,_CYTOPLASMIC	0.00509815
REACTOME_BIOLOGICAL_OXIDATIONS	TRANSFERASE_ACTIVITY_TRANSFERRING_ACYL_GROUPS	0.0
CELL_CYCLE_PHASE	REACTOME_STEROID_HORMONES	0.01318899
KEGG_PRIMARY_BILE_ACID_BIOSYNTHESIS	OXYGEN_BINDING	0.0021914
COFACTOR_BINDING	REACTOME_TRANSMEMBRANE_TRANSPORT_OF_SMALL_MOLECULES	0.00420861
MITOCHONDRIAL_INNER_MEMBRANE	REACTOME_GLUCONEOGENESIS	0.01583377
OXYGEN_BINDING	REACTOME_SYNTHESIS_OF_BILE_ACIDS_AND_BILE_SALTS_VIA_7ALPHA_HYDROXYCHOLESTEROL	0.00208696
LIPID_CATABOLIC_PROCESS	LYASE_ACTIVITY	0.01043016
CARBOXY_LYASE_ACTIVITY	REGULATION_OF_PHOSPHORYLATION	0.00609197
ENERGY_RESERVE_METABOLIC_PROCESS	IMMUNE_EFFECTOR_PROCESS	0.003286
GTPASE_BINDING	REACTOME_PYRUVATE_METABOLISM_AND_TCA_CYCLE	0.00483175
CENTROSOME	MITOTIC_CELL_CYCLE	0.03027981
BIOCARTA_PPARA_PATHWAY	REACTOME_CELL_CYCLE_MITOTIC	0.0
NITROGEN_COMPOUND_METABOLIC_PROCESS	REACTOME_SYNTHESIS_OF_DNA	0.0
KEGG_TYROSINE_METABOLISM	LIPID_BIOSYNTHETIC_PROCESS	0.04704333
KEGG_ARGININE_AND_PROLINE_METABOLISM	OXIDOREDUCTASE_ACTIVITY_GO_0016616	0.00768895
CELLULAR_LIPID_METABOLIC_PROCESS	OXIDOREDUCTASE_ACTIVITY_ACTING_ON_CH_OH_GROUP_OF_DONORS	0.00023424
POSITIVE_REGULATION_OF_LYMPHOCYTE_ACTIVATION	REGULATION_OF_PHOSPHORYLATION	0.0
BIOCARTA_TGFB_PATHWAY	REACTOME_STEROID_METABOLISM	0.00879306
ISOMERASE_ACTIVITY	KEGG_DRUG_METABOLISM_CYTOCHROME_P450	0.00957312
GLUCOSE_METABOLIC_PROCESS	MITOCHONDRIAL_INNER_MEMBRANE	0.0018076
BIOCARTA_NUCLEARRS_PATHWAY	CELL_CYCLE_PROCESS	0.00147237
CARBOXYLIC_ACID_METABOLIC_PROCESS	REACTOME_SYNTHESIS_OF_DNA	0.0
BIOCARTA_HSP27_PATHWAY	REACTOME_INTEGRATION_OF_ENERGY_METABOLISM	0.0
CYTOSKELETON_ORGANIZATION_AND_BIOGENESIS	REACTOME_MITOTIC_PROMETAPHASE	0.0
AMINE_TRANSPORT	COFACTOR_METABOLIC_PROCESS	0.00113662
NUCLEAR_HORMONE_RECEPTOR_BINDING	REACTOME_MITOCHONDRIAL_FATTY_ACID_BETA_OXIDATION	0.00993888
REACTOME_GLUCONEOGENESIS	REACTOME_METABOLISM_OF_AMINO_ACIDS	0.03137928
CELL_CYCLE_GO_0007049	KEGG_ARGININE_AND_PROLINE_METABOLISM	0.00862819
MITOCHONDRIAL_MATRIX	REACTOME_GLUCOSE_METABOLISM	0.0
CELLULAR_CARBOHYDRATE_METABOLIC_PROCESS	KEGG_GLYCOLYSIS_GLUCONEOGENESIS	0.0
KEGG_STEROID_BIOSYNTHESIS	ORGANELLE_INNER_MEMBRANE	0.00624465
NETPATH_ALPHA6_BETA4_INTEGRIN_PATHWAY	ORGANIC_ACID_METABOLIC_PROCESS	0.05856236
CATABOLIC_PROCESS	REACTOME_INTEGRATION_OF_ENERGY_METABOLISM	0.0
KEGG_PPAR_SIGNALING_PATHWAY	NITROGEN_COMPOUND_METABOLIC_PROCESS	0.0
AMINE_METABOLIC_PROCESS	REACTOME_GLUCOSE_METABOLISM	0.0
CYTOSKELETON	MICROTUBULE_CYTOSKELETON	0.4677026
CYTOSKELETON_ORGANIZATION_AND_BIOGENESIS	NITROGEN_COMPOUND_CATABOLIC_PROCESS	0.01630337
REACTOME_GLUCOSE_REGULATION_OF_INSULIN_SECRETION	SERINE_HYDROLASE_ACTIVITY	0.022585
LIGASE_ACTIVITY	REACTOME_NA_CL_DEPENDENT_NEUROTRANSMITTER_TRANSPORTERS	0.00411095
REACTOME_PHASE_II_CONJUGATION	REACTOME_PYRUVATE_METABOLISM	0.01278827
ELECTRON_CARRIER_ACTIVITY	KEGG_GLYCINE_SERINE_AND_THREONINE_METABOLISM	0.09178006
KEGG_STARCH_AND_SUCROSE_METABOLISM	SERINE_TYPE_PEPTIDASE_ACTIVITY	0.01256483
REACTOME_GLUCOSE_REGULATION_OF_INSULIN_SECRETION	SERINE_TYPE_PEPTIDASE_ACTIVITY	0.02137217
CELLULAR_LIPID_CATABOLIC_PROCESS	REACTOME_METABOLISM_OF_CARBOHYDRATES	0.02011684
CATABOLIC_PROCESS	CELLULAR_CARBOHYDRATE_METABOLIC_PROCESS	0.0
REACTOME_PHASE_1_FUNCTIONALIZATION_OF_COMPOUNDS	REACTOME_SLC_MEDIATED_TRANSMEMBRANE_TRANSPORT	0.00225321
CYTOSKELETON	SERINE_TYPE_PEPTIDASE_ACTIVITY	0.0087165
CYTOSKELETON_ORGANIZATION_AND_BIOGENESIS	NUCLEOCYTOPLASMIC_TRANSPORT	0.00064922
INTRAMOLECULAR_OXIDOREDUCTASE_ACTIVITY	KEGG_ADIPOCYTOKINE_SIGNALING_PATHWAY	0.00682657
COFACTOR_BINDING	CYTOSKELETON	0.01153638
BIOCARTA_G2_PATHWAY	REACTOME_METABOLISM_OF_CARBOHYDRATES	0.00773558
NUCLEAR_HORMONE_RECEPTOR_BINDING	REACTOME_ACTIVATED_AMPK_STIMULATES_FATTY_ACID_OXIDATION_IN_MUSCLE	0.02370781
KEGG_PRIMARY_BILE_ACID_BIOSYNTHESIS	KEGG_RETINOL_METABOLISM	0.012692
BIOCARTA_LEPTIN_PATHWAY	IMMUNE_EFFECTOR_PROCESS	0.00156971
MITOCHONDRION	NUCLEAR_HORMONE_RECEPTOR_BINDING	0.00353151
CARBOXYLIC_ACID_TRANSMEMBRANE_TRANSPORTER_ACTIVITY	MITOCHONDRIAL_ENVELOPE	0.00771064
KEGG_ALANINE_ASPARTATE_AND_GLUTAMATE_METABOLISM	KEGG_STARCH_AND_SUCROSE_METABOLISM	0.0106583
KEGG_ALANINE_ASPARTATE_AND_GLUTAMATE_METABOLISM	PEROXISOME	0.00872432
KEGG_PPAR_SIGNALING_PATHWAY	REACTOME_LOSS_OF_NLP_FROM_MITOTIC_CENTROSOMES	2.109e-05
KEGG_CELL_CYCLE	REACTOME_CELL_JUNCTION_ORGANIZATION	0.00058636
AMINO_ACID_AND_DERIVATIVE_METABOLIC_PROCESS	REACTOME_SYNTHESIS_OF_BILE_ACIDS_AND_BILE_SALTS_VIA_7ALPHA_HYDROXYCHOLESTEROL	0.0048614
KEGG_VALINE_LEUCINE_AND_ISOLEUCINE_DEGRADATION	REACTOME_GLUCOSE_AND_OTHER_SUGAR_SLC_TRANSPORTERS	0.00968357
KEGG_DRUG_METABOLISM_OTHER_ENZYMES	KEGG_PPAR_SIGNALING_PATHWAY	0.04394944
KEGG_ADIPOCYTOKINE_SIGNALING_PATHWAY	REACTOME_G2_M_TRANSITION	0.00167944
GENERATION_OF_PRECURSOR_METABOLITES_AND_ENERGY	POSITIVE_REGULATION_OF_LYMPHOCYTE_ACTIVATION	0.00074097
KEGG_VALINE_LEUCINE_AND_ISOLEUCINE_DEGRADATION	REACTOME_BIOLOGICAL_OXIDATIONS	0.00011256
KEGG_CELL_CYCLE	REACTOME_PHASE_II_CONJUGATION	0.01306871
BIOCARTA_P38MAPK_PATHWAY	REACTOME_CYTOCHROME_P450_ARRANGED_BY_SUBSTRATE_TYPE	0.00968043
CELLULAR_CARBOHYDRATE_METABOLIC_PROCESS	REACTOME_PEROXISOMAL_LIPID_METABOLISM	0.00302402
REACTOME_MITOTIC_M_M_G1_PHASES	REACTOME_S_PHASE	0.0
AMINO_ACID_METABOLIC_PROCESS	LIPID_BIOSYNTHETIC_PROCESS	0.00239356
BIOCARTA_NUCLEARRS_PATHWAY	REACTOME_BIOLOGICAL_OXIDATIONS	0.0
LIPID_TRANSPORT	NETPATH_ALPHA6_BETA4_INTEGRIN_PATHWAY	0.01236417
AMINO_ACID_CATABOLIC_PROCESS	REACTOME_S_PHASE	0.00916917
FATTY_ACID_OXIDATION	MITOCHONDRIAL_PART	0.00016661
CELLULAR_CATABOLIC_PROCESS	MITOCHONDRIAL_LUMEN	0.0
CATABOLIC_PROCESS	REACTOME_BIOLOGICAL_OXIDATIONS	0.0
REACTOME_ACTIVATION_OF_ATR_IN_RESPONSE_TO_REPLICATION_STRESS	SERINE_TYPE_PEPTIDASE_ACTIVITY	0.00388896
CELLULAR_CATABOLIC_PROCESS	KEGG_GLYCOLYSIS_GLUCONEOGENESIS	0.0
IMMUNE_EFFECTOR_PROCESS	REACTOME_STEROID_METABOLISM	0.0086359
CARBON_CARBON_LYASE_ACTIVITY	MITOCHONDRIAL_INNER_MEMBRANE	0.00196886
KEGG_STEROID_BIOSYNTHESIS	LIPID_METABOLIC_PROCESS	0.00717132
KEGG_RETINOL_METABOLISM	REACTOME_METABOLISM_OF_LIPIDS_AND_LIPOPROTEINS	0.01737377
AMINO_ACID_AND_DERIVATIVE_METABOLIC_PROCESS	KEGG_CHRONIC_MYELOID_LEUKEMIA	0.00543028
AROMATIC_COMPOUND_METABOLIC_PROCESS	REACTOME_STEROID_METABOLISM	0.00946125
ENERGY_DERIVATION_BY_OXIDATION_OF_ORGANIC_COMPOUNDS	NETPATH_ALPHA6_BETA4_INTEGRIN_PATHWAY	0.0
KEGG_ADHERENS_JUNCTION	REACTOME_GLUCOSE_METABOLISM	0.0094863
OXIDOREDUCTASE_ACTIVITY_ACTING_ON_CH_OH_GROUP_OF_DONORS	RESPONSE_TO_WOUNDING	0.00060686
NUCLEOCYTOPLASMIC_TRANSPORT	REACTOME_S_PHASE	0.0
KEGG_PPAR_SIGNALING_PATHWAY	REACTOME_MITOTIC_PROMETAPHASE	0.0017872
CARBOXYLIC_ACID_TRANSMEMBRANE_TRANSPORTER_ACTIVITY	MITOCHONDRION	0.00166099
CYTOSKELETAL_PART	REACTOME_SYNTHESIS_OF_DNA	0.0
KEGG_PRIMARY_BILE_ACID_BIOSYNTHESIS	STEROID_METABOLIC_PROCESS	0.00093682
IMMUNE_EFFECTOR_PROCESS	REACTOME_SYNTHESIS_OF_DNA	0.00823449
KEGG_GLYCOLYSIS_GLUCONEOGENESIS	OXIDOREDUCTASE_ACTIVITY_ACTING_ON_THE_CH_CH_GROUP_OF_DONORS	0.01135319
COENZYME_METABOLIC_PROCESS	KEGG_ADHERENS_JUNCTION	0.00999205
ORGANELLE_INNER_MEMBRANE	REACTOME_SYNTHESIS_OF_BILE_ACIDS_AND_BILE_SALTS	0.00849148
REACTOME_METABOLISM_OF_CARBOHYDRATES	REGULATION_OF_PHOSPHORYLATION	0.0024803
MONOOXYGENASE_ACTIVITY	NITROGEN_COMPOUND_CATABOLIC_PROCESS	0.00249414
KEGG_CITRATE_CYCLE_TCA_CYCLE	REACTOME_NA_CL_DEPENDENT_NEUROTRANSMITTER_TRANSPORTERS	0.00564098
BIOCARTA_NUCLEARRS_PATHWAY	LIPID_BIOSYNTHETIC_PROCESS	0.0
KEGG_DRUG_METABOLISM_OTHER_ENZYMES	OXIDOREDUCTASE_ACTIVITY_ACTING_ON_CH_OH_GROUP_OF_DONORS	0.00600041
LIPID_CATABOLIC_PROCESS	REACTOME_ACTIVATED_AMPK_STIMULATES_FATTY_ACID_OXIDATION_IN_MUSCLE	0.00128842
BIOCARTA_G1_PATHWAY	KEGG_GLYCOLYSIS_GLUCONEOGENESIS	0.01843589
FATTY_ACID_OXIDATION	KEGG_PROPANOATE_METABOLISM	0.00892603
BIOCARTA_CELLCYCLE_PATHWAY	CARBOXYLIC_ACID_METABOLIC_PROCESS	0.00296206
CELLULAR_LIPID_CATABOLIC_PROCESS	ENERGY_DERIVATION_BY_OXIDATION_OF_ORGANIC_COMPOUNDS	0.01475153
CARBOXYLIC_ACID_TRANSPORT	PEROXISOME	0.01062066
LIGASE_ACTIVITY	MONOCARBOXYLIC_ACID_METABOLIC_PROCESS	0.00456591
KEGG_GLYCINE_SERINE_AND_THREONINE_METABOLISM	KEGG_TRYPTOPHAN_METABOLISM	0.01020312
BIOCARTA_TGFB_PATHWAY	KEGG_STARCH_AND_SUCROSE_METABOLISM	0.0300374
CELL_CYCLE_PHASE	MITOCHONDRIAL_PART	0.00215276
BIOCARTA_TGFB_PATHWAY	COFACTOR_BINDING	0.00830027
LIPID_CATABOLIC_PROCESS	REACTOME_METABOLISM_OF_LIPIDS_AND_LIPOPROTEINS	0.0
KEGG_PRIMARY_BILE_ACID_BIOSYNTHESIS	REACTOME_LIPOPROTEIN_METABOLISM	0.00432112
KEGG_BIOSYNTHESIS_OF_UNSATURATED_FATTY_ACIDS	NUCLEAR_HORMONE_RECEPTOR_BINDING	0.00770767
KEGG_GLYCINE_SERINE_AND_THREONINE_METABOLISM	REACTOME_NA_CL_DEPENDENT_NEUROTRANSMITTER_TRANSPORTERS	0.00365469
NITROGEN_COMPOUND_CATABOLIC_PROCESS	REACTOME_PHASE_1_FUNCTIONALIZATION_OF_COMPOUNDS	0.01219641
COFACTOR_METABOLIC_PROCESS	KEGG_ADIPOCYTOKINE_SIGNALING_PATHWAY	0.00084138
KEGG_RETINOL_METABOLISM	REACTOME_CENTROSOME_MATURATION	0.00333833
FATTY_ACID_OXIDATION	REACTOME_TRANSMEMBRANE_TRANSPORT_OF_SMALL_MOLECULES	0.0
CELL_CYCLE_PHASE	GTPASE_BINDING	0.01319248
BIOCARTA_G1_PATHWAY	CARBOXY_LYASE_ACTIVITY	0.01106795
MITOCHONDRIAL_LUMEN	REACTOME_ACTIVATED_AMPK_STIMULATES_FATTY_ACID_OXIDATION_IN_MUSCLE	0.006535
HORMONE_RECEPTOR_BINDING	REACTOME_S_PHASE	0.0
AROMATIC_COMPOUND_METABOLIC_PROCESS	CYTOSKELETON_ORGANIZATION_AND_BIOGENESIS	0.01201336
CARBOXYLIC_ACID_METABOLIC_PROCESS	REACTOME_PYRUVATE_METABOLISM_AND_TCA_CYCLE	0.0
CELLULAR_CATABOLIC_PROCESS	ORGANELLE_INNER_MEMBRANE	0.0
KEGG_CITRATE_CYCLE_TCA_CYCLE	ORGANIC_ACID_METABOLIC_PROCESS	0.0
KEGG_STEROID_BIOSYNTHESIS	REACTOME_PHASE_II_CONJUGATION	0.01686485
COFACTOR_BINDING	KEGG_ADHERENS_JUNCTION	0.00792017
KEGG_PYRUVATE_METABOLISM	REACTOME_PHASE_II_CONJUGATION	0.01197277
KEGG_CELL_CYCLE	REACTOME_ACTIVATION_OF_THE_PRE_REPLICATIVE_COMPLEX	0.00027442
PATTERN_BINDING	REACTOME_PEROXISOMAL_LIPID_METABOLISM	0.00996191
REACTOME_LIPOPROTEIN_METABOLISM	STRUCTURAL_CONSTITUENT_OF_CYTOSKELETON	0.00403615
REACTOME_INTEGRATION_OF_ENERGY_METABOLISM	REACTOME_METABOLISM_OF_AMINO_ACIDS	0.0
BIOCARTA_NUCLEARRS_PATHWAY	MONOOXYGENASE_ACTIVITY	0.02265665
KEGG_DRUG_METABOLISM_CYTOCHROME_P450	REACTOME_METABOLISM_OF_AMINO_ACIDS	0.00968145
KEGG_ADHERENS_JUNCTION	REGULATION_OF_PHOSPHORYLATION	0.0
CELL_CYCLE_PHASE	FATTY_ACID_METABOLIC_PROCESS	0.00023231
REACTOME_ACTIVATED_AMPK_STIMULATES_FATTY_ACID_OXIDATION_IN_MUSCLE	REACTOME_CENTROSOME_MATURATION	0.00323663
KEGG_CITRATE_CYCLE_TCA_CYCLE	LIPID_TRANSPORT	0.00422707
KEGG_TERPENOID_BACKBONE_BIOSYNTHESIS	REACTOME_CHYLOMICRON_MEDIATED_LIPID_TRANSPORT	0.0107073
ELECTRON_CARRIER_ACTIVITY	INFLAMMATORY_RESPONSE	0.00214638
MITOCHONDRIAL_MEMBRANE	SA_G1_AND_S_PHASES	0.00069606
KEGG_ADHERENS_JUNCTION	SPINDLE	0.01114428
ENERGY_DERIVATION_BY_OXIDATION_OF_ORGANIC_COMPOUNDS	LIGASE_ACTIVITY	0.00819645
BIOCARTA_ACTINY_PATHWAY	KEGG_PPAR_SIGNALING_PATHWAY	0.00523235
REACTOME_GLUCOSE_REGULATION_OF_INSULIN_SECRETION	SMALL_GTPASE_BINDING	0.00700674
KEGG_ONE_CARBON_POOL_BY_FOLATE	KEGG_PYRUVATE_METABOLISM	0.04939148
CARBON_CARBON_LYASE_ACTIVITY	KEGG_ALANINE_ASPARTATE_AND_GLUTAMATE_METABOLISM	0.0013297
REACTOME_PYRUVATE_METABOLISM	STEROID_METABOLIC_PROCESS	0.03488253
ALCOHOL_METABOLIC_PROCESS	OXIDOREDUCTASE_ACTIVITY	0.0969748
ACTIN_FILAMENT_ORGANIZATION	REACTOME_INTEGRATION_OF_ENERGY_METABOLISM	0.00091473
REACTOME_PHASE_II_CONJUGATION	REACTOME_TRANSMEMBRANE_TRANSPORT_OF_SMALL_MOLECULES	0.0005749
CORUM_C_COMPLEX_SPLICEOSOME	MITOCHONDRIAL_ENVELOPE	0.03577313
ALCOHOL_METABOLIC_PROCESS	MITOCHONDRIAL_MEMBRANE	6.412e-05
KEGG_METABOLISM_OF_XENOBIOTICS_BY_CYTOCHROME_P450	LYASE_ACTIVITY	0.01486447
CELL_PROJECTION	REACTOME_REGULATION_OF_LIPID_METABOLISM_BY_PEROXISOME_PROLIFERATOR_ACTIVATED_RECEPTOR_ALPHA	0.00508846
CELLULAR_LIPID_METABOLIC_PROCESS	REACTOME_GLUCOSE_AND_OTHER_SUGAR_SLC_TRANSPORTERS	0.00456138
KEGG_METABOLISM_OF_XENOBIOTICS_BY_CYTOCHROME_P450	KEGG_PROPANOATE_METABOLISM	0.01271396
AMINE_CATABOLIC_PROCESS	LYASE_ACTIVITY	0.00920669
KEGG_TRYPTOPHAN_METABOLISM	OXIDOREDUCTASE_ACTIVITY_ACTING_ON_THE_CH_CH_GROUP_OF_DONORS	0.01177268
GENERATION_OF_PRECURSOR_METABOLITES_AND_ENERGY	KEGG_STEROID_HORMONE_BIOSYNTHESIS	0.00202456
MITOCHONDRIAL_MATRIX	MITOCHONDRION	0.0
CELLULAR_LIPID_METABOLIC_PROCESS	REACTOME_SYNTHESIS_OF_BILE_ACIDS_AND_BILE_SALTS	0.00068354
ENERGY_DERIVATION_BY_OXIDATION_OF_ORGANIC_COMPOUNDS	REACTOME_GLUCOSE_REGULATION_OF_INSULIN_SECRETION	0.0
REACTOME_GLUCONEOGENESIS	REACTOME_NUCLEOTIDE_LIKE_PURINERGIC_RECEPTORS	0.00538296
AROMATIC_COMPOUND_METABOLIC_PROCESS	ISOMERASE_ACTIVITY	0.00473345
ELECTRON_CARRIER_ACTIVITY	KEGG_TYROSINE_METABOLISM	0.00775811
LIGASE_ACTIVITY	OXIDOREDUCTASE_ACTIVITY	0.0
CELL_CYCLE_PROCESS	KEGG_AUTOIMMUNE_THYROID_DISEASE	0.0
NUCLEAR_TRANSPORT	REACTOME_GLUCONEOGENESIS	0.00433462
MITOCHONDRIAL_LUMEN	REACTOME_REGULATION_OF_LIPID_METABOLISM_BY_PEROXISOME_PROLIFERATOR_ACTIVATED_RECEPTOR_ALPHA	0.00021806
BIOCARTA_PPARA_PATHWAY	NUCLEOCYTOPLASMIC_TRANSPORT	0.0
KEGG_METABOLISM_OF_XENOBIOTICS_BY_CYTOCHROME_P450	MICROTUBULE_CYTOSKELETON	0.02347588
KEGG_CITRATE_CYCLE_TCA_CYCLE	MITOCHONDRIAL_PART	0.0
AMINO_ACID_METABOLIC_PROCESS	FATTY_ACID_METABOLIC_PROCESS	0.02128507
AMINE_CATABOLIC_PROCESS	NITROGEN_COMPOUND_CATABOLIC_PROCESS	0.00446998
REACTOME_CHAPERONIN_MEDIATED_PROTEIN_FOLDING	REACTOME_METABOLISM_OF_LIPIDS_AND_LIPOPROTEINS	0.0
NITROGEN_COMPOUND_CATABOLIC_PROCESS	REACTOME_METABOLISM_OF_LIPIDS_AND_LIPOPROTEINS	0.00019979
PEROXISOME	RESPONSE_TO_WOUNDING	0.00558647
BIOCARTA_PPARA_PATHWAY	REACTOME_METABOLISM_OF_AMINO_ACIDS	0.00160823
KEGG_CHRONIC_MYELOID_LEUKEMIA	STEROID_METABOLIC_PROCESS	0.0
GLUCOSE_METABOLIC_PROCESS	LYASE_ACTIVITY	0.01701652
CARBOHYDRATE_METABOLIC_PROCESS	REACTOME_METABOLISM_OF_AMINO_ACIDS	0.0
CARBOHYDRATE_METABOLIC_PROCESS	PHOSPHOLIPID_BIOSYNTHETIC_PROCESS	0.00249219
KEGG_CELL_CYCLE	OXIDOREDUCTASE_ACTIVITY_GO_0016616	0.00280678
ENERGY_RESERVE_METABOLIC_PROCESS	LYASE_ACTIVITY	0.01614466
FATTY_ACID_OXIDATION	KEGG_ADHERENS_JUNCTION	0.00507725
CELLULAR_LIPID_CATABOLIC_PROCESS	LIPID_TRANSPORT	0.00293178
KEGG_BUTANOATE_METABOLISM	STEROID_METABOLIC_PROCESS	0.00441438
KEGG_COMPLEMENT_AND_COAGULATION_CASCADES	TRANSFERASE_ACTIVITY_TRANSFERRING_ACYL_GROUPS	0.00107207
KEGG_DRUG_METABOLISM_OTHER_ENZYMES	MONOCARBOXYLIC_ACID_METABOLIC_PROCESS	0.02121341
BIOCARTA_CELLCYCLE_PATHWAY	CELL_CYCLE_GO_0007049	0.0
AMINE_TRANSMEMBRANE_TRANSPORTER_ACTIVITY	REACTOME_TRANSMEMBRANE_TRANSPORT_OF_SMALL_MOLECULES	0.0
OXIDOREDUCTASE_ACTIVITY	REACTOME_MITOCHONDRIAL_FATTY_ACID_BETA_OXIDATION	0.17206685
BIOCARTA_G1_PATHWAY	REACTOME_BIOLOGICAL_OXIDATIONS	0.00614676
FATTY_ACID_BETA_OXIDATION	REACTOME_ELECTRON_TRANSPORT_CHAIN	0.01483512
CYTOSKELETAL_PART	SPINDLE	0.0
CARBON_CARBON_LYASE_ACTIVITY	RESPONSE_TO_WOUNDING	0.0
KEGG_GLYCOLYSIS_GLUCONEOGENESIS	REACTOME_PYRUVATE_METABOLISM_AND_TCA_CYCLE	0.0
KEGG_TYROSINE_METABOLISM	OXIDOREDUCTASE_ACTIVITY_ACTING_ON_THE_CH_CH_GROUP_OF_DONORS	0.00866382
KEGG_ARGININE_AND_PROLINE_METABOLISM	KEGG_BIOSYNTHESIS_OF_UNSATURATED_FATTY_ACIDS	0.00820002
REACTOME_METABOLISM_OF_AMINO_ACIDS	REACTOME_STEROID_HORMONES	0.0099044
CELL_CYCLE_PROCESS	SPINDLE	0.00011485
MITOCHONDRIAL_ENVELOPE	REACTOME_METABOLISM_OF_BILE_ACIDS_AND_BILE_SALTS	0.00649778
HORMONE_RECEPTOR_BINDING	REGULATION_OF_PHOSPHORYLATION	0.00887497
CELL_CYCLE_PROCESS	IMMUNE_EFFECTOR_PROCESS	0.0
FATTY_ACID_BETA_OXIDATION	KEGG_STEROID_HORMONE_BIOSYNTHESIS	0.00904898
CYTOSKELETAL_PROTEIN_BINDING	KEGG_FATTY_ACID_METABOLISM	0.0007911
AMINO_ACID_METABOLIC_PROCESS	CELLULAR_CATABOLIC_PROCESS	0.0
MONOCARBOXYLIC_ACID_METABOLIC_PROCESS	REACTOME_SLC_MEDIATED_TRANSMEMBRANE_TRANSPORT	0.01043388
BIOCARTA_NUCLEARRS_PATHWAY	CATABOLIC_PROCESS	0.00040148
CARBOXYLIC_ACID_METABOLIC_PROCESS	REACTOME_TRANSFORMATION_OF_LANOSTEROL_TO_CHOLESTEROL	0.03834526
CARBOHYDRATE_METABOLIC_PROCESS	REACTOME_NUCLEOTIDE_LIKE_PURINERGIC_RECEPTORS	0.00204035
PHOSPHOLIPID_BIOSYNTHETIC_PROCESS	REACTOME_PHASE_II_CONJUGATION	0.01163984
LIPID_METABOLIC_PROCESS	REACTOME_AMINE_COMPOUND_SLC_TRANSPORTERS	0.00782767
MONOCARBOXYLIC_ACID_METABOLIC_PROCESS	REACTOME_MITOTIC_PROMETAPHASE	0.00362533
MONOCARBOXYLIC_ACID_METABOLIC_PROCESS	TRANSFERASE_ACTIVITY_TRANSFERRING_ACYL_GROUPS	0.00034594
BIOCARTA_TGFB_PATHWAY	REACTOME_SLC_MEDIATED_TRANSMEMBRANE_TRANSPORT	0.0029033
BIOCARTA_CELLCYCLE_PATHWAY	BIOCARTA_P38MAPK_PATHWAY	0.0
REACTOME_CHOLESTEROL_BIOSYNTHESIS	REACTOME_G2_M_TRANSITION	0.0028213
BIOCARTA_NUCLEARRS_PATHWAY	ORGANELLE_INNER_MEMBRANE	0.00132951
KEGG_ARGININE_AND_PROLINE_METABOLISM	KEGG_VALINE_LEUCINE_AND_ISOLEUCINE_DEGRADATION	0.01493028
BIOCARTA_HSP27_PATHWAY	REACTOME_G2_M_TRANSITION	0.01335015
AMINE_TRANSMEMBRANE_TRANSPORTER_ACTIVITY	SERINE_HYDROLASE_ACTIVITY	0.00480264
KEGG_STARCH_AND_SUCROSE_METABOLISM	MONOCARBOXYLIC_ACID_METABOLIC_PROCESS	0.05410848
KEGG_METABOLISM_OF_XENOBIOTICS_BY_CYTOCHROME_P450	LIPID_BIOSYNTHETIC_PROCESS	0.00999538
MITOCHONDRION	MONOOXYGENASE_ACTIVITY	0.0002907
CELLULAR_LIPID_METABOLIC_PROCESS	KEGG_PYRUVATE_METABOLISM	0.024649
REACTOME_TRANSMEMBRANE_TRANSPORT_OF_SMALL_MOLECULES	SERINE_TYPE_PEPTIDASE_ACTIVITY	0.00409824
AMINO_ACID_DERIVATIVE_METABOLIC_PROCESS	NETPATH_ALPHA6_BETA4_INTEGRIN_PATHWAY	0.0124304
CELLULAR_LIPID_CATABOLIC_PROCESS	ORGANELLE_INNER_MEMBRANE	0.00093166
CARBOXYLIC_ACID_METABOLIC_PROCESS	OXIDOREDUCTASE_ACTIVITY_GO_0016705	0.00247999
CARBOHYDRATE_BIOSYNTHETIC_PROCESS	KEGG_GLYCOLYSIS_GLUCONEOGENESIS	0.01534053
CELL_CYCLE_PROCESS	ISOMERASE_ACTIVITY	0.00945576
CATABOLIC_PROCESS	REACTOME_CHYLOMICRON_MEDIATED_LIPID_TRANSPORT	0.00247905
CELL_CYCLE_PROCESS	KEGG_CELL_CYCLE	0.0
BIOCARTA_G2_PATHWAY	KEGG_ASTHMA	0.00601606
KEGG_ADHERENS_JUNCTION	RESPONSE_TO_WOUNDING	0.0
BIOCARTA_TGFB_PATHWAY	KEGG_BIOSYNTHESIS_OF_UNSATURATED_FATTY_ACIDS	0.02522372
CELLULAR_CATABOLIC_PROCESS	KEGG_DRUG_METABOLISM_CYTOCHROME_P450	0.00743571
KEGG_ARGININE_AND_PROLINE_METABOLISM	KEGG_CELL_CYCLE	0.01398086
GENERATION_OF_PRECURSOR_METABOLITES_AND_ENERGY	SERINE_TYPE_ENDOPEPTIDASE_ACTIVITY	0.00439027
AROMATIC_COMPOUND_METABOLIC_PROCESS	GENERATION_OF_PRECURSOR_METABOLITES_AND_ENERGY	0.03449509
MICROBODY	REACTOME_PYRUVATE_METABOLISM_AND_TCA_CYCLE	0.00635855
KEGG_GLYCOLYSIS_GLUCONEOGENESIS	MICROBODY	0.01592358
ENERGY_DERIVATION_BY_OXIDATION_OF_ORGANIC_COMPOUNDS	KEGG_DRUG_METABOLISM_OTHER_ENZYMES	0.00103056
ORGANIC_ACID_TRANSMEMBRANE_TRANSPORTER_ACTIVITY	REACTOME_PYRUVATE_METABOLISM	0.00427266
GTPASE_BINDING	REACTOME_LIPOPROTEIN_METABOLISM	0.05585592
CARBON_CARBON_LYASE_ACTIVITY	REACTOME_NA_CL_DEPENDENT_NEUROTRANSMITTER_TRANSPORTERS	0.00739515
REACTOME_AMINE_COMPOUND_SLC_TRANSPORTERS	SERINE_HYDROLASE_ACTIVITY	0.00522979
KEGG_VALINE_LEUCINE_AND_ISOLEUCINE_DEGRADATION	ORGANIC_ACID_METABOLIC_PROCESS	0.15378451
FATTY_ACID_OXIDATION	OXYGEN_BINDING	0.00090337
REACTOME_NUCLEAR_RECEPTOR_TRANSCRIPTION_PATHWAY	REACTOME_SYNTHESIS_OF_BILE_ACIDS_AND_BILE_SALTS	0.20772582
MICROTUBULE	SMALL_GTPASE_BINDING	0.00553313
BIOCARTA_TGFB_PATHWAY	REACTOME_POST_TRANSLATIONAL_PROTEIN_MODIFICATION	0.01970094
BIOCARTA_LEPTIN_PATHWAY	NUCLEOCYTOPLASMIC_TRANSPORT	0.0309657
CARBON_CARBON_LYASE_ACTIVITY	REACTOME_MITOTIC_M_M_G1_PHASES	0.00855582
KEGG_ADIPOCYTOKINE_SIGNALING_PATHWAY	REACTOME_NUCLEAR_RECEPTOR_TRANSCRIPTION_PATHWAY	0.0
OXIDOREDUCTASE_ACTIVITY_GO_0016705	REACTOME_SYNTHESIS_OF_BILE_ACIDS_AND_BILE_SALTS_VIA_7ALPHA_HYDROXYCHOLESTEROL	0.00349271
NUCLEAR_TRANSPORT	REACTOME_CHAPERONIN_MEDIATED_PROTEIN_FOLDING	0.0086369
GLUCOSE_METABOLIC_PROCESS	STEROID_METABOLIC_PROCESS	0.0098274
CARBOXY_LYASE_ACTIVITY	IMMUNE_EFFECTOR_PROCESS	0.00269147
CELLULAR_LIPID_METABOLIC_PROCESS	STEROID_METABOLIC_PROCESS	0.0
AMINE_TRANSMEMBRANE_TRANSPORTER_ACTIVITY	MONOOXYGENASE_ACTIVITY	0.00110289
REACTOME_CHYLOMICRON_MEDIATED_LIPID_TRANSPORT	REACTOME_GLUCOSE_METABOLISM	0.02506425
POSITIVE_REGULATION_OF_LYMPHOCYTE_ACTIVATION	RESPONSE_TO_ORGANIC_SUBSTANCE	0.00604998
MITOCHONDRIAL_ENVELOPE	REACTOME_CHYLOMICRON_MEDIATED_LIPID_TRANSPORT	0.00324725
COFACTOR_BINDING	NITROGEN_COMPOUND_CATABOLIC_PROCESS	0.0
ENERGY_RESERVE_METABOLIC_PROCESS	MITOCHONDRIAL_ENVELOPE	0.00381725
KEGG_GLYCINE_SERINE_AND_THREONINE_METABOLISM	KEGG_PEROXISOME	0.02520867
CARBON_CARBON_LYASE_ACTIVITY	CELLULAR_CATABOLIC_PROCESS	0.0035407
CELLULAR_CARBOHYDRATE_METABOLIC_PROCESS	REACTOME_TRANSFORMATION_OF_LANOSTEROL_TO_CHOLESTEROL	0.01295768
KEGG_STEROID_HORMONE_BIOSYNTHESIS	REACTOME_METABOLISM_OF_LIPIDS_AND_LIPOPROTEINS	0.0
PEROXISOME	REACTOME_CYTOCHROME_P450_ARRANGED_BY_SUBSTRATE_TYPE	0.00029444
COFACTOR_METABOLIC_PROCESS	REACTOME_SLC_MEDIATED_TRANSMEMBRANE_TRANSPORT	0.00324861
KEGG_GLYCINE_SERINE_AND_THREONINE_METABOLISM	KEGG_TYROSINE_METABOLISM	0.0155719
KEGG_BUTANOATE_METABOLISM	NITROGEN_COMPOUND_CATABOLIC_PROCESS	0.00014349
REACTOME_CENTROSOME_MATURATION	REACTOME_PHASE_II_CONJUGATION	0.00952559
GENERATION_OF_PRECURSOR_METABOLITES_AND_ENERGY	KEGG_PPAR_SIGNALING_PATHWAY	0.0
CYTOSKELETON_ORGANIZATION_AND_BIOGENESIS	KEGG_DRUG_METABOLISM_CYTOCHROME_P450	0.00080842
NETPATH_ALPHA6_BETA4_INTEGRIN_PATHWAY	SMALL_GTPASE_BINDING	0.01149397
BIOCARTA_ACTINY_PATHWAY	HORMONE_RECEPTOR_BINDING	0.00393811
KEGG_ADIPOCYTOKINE_SIGNALING_PATHWAY	OXIDOREDUCTASE_ACTIVITY_ACTING_ON_THE_CH_CH_GROUP_OF_DONORS	0.01308886
CARBOXYLIC_ACID_METABOLIC_PROCESS	HORMONE_RECEPTOR_BINDING	0.01242431
FATTY_ACID_OXIDATION	KEGG_CITRATE_CYCLE_TCA_CYCLE	0.00067446
CYTOSKELETON_ORGANIZATION_AND_BIOGENESIS	ORGANIC_ACID_METABOLIC_PROCESS	0.0
CARBOXY_LYASE_ACTIVITY	REACTOME_POST_TRANSLATIONAL_PROTEIN_MODIFICATION	0.00135094
BIOCARTA_TGFB_PATHWAY	KEGG_STEROID_HORMONE_BIOSYNTHESIS	0.0194198
AMINO_ACID_METABOLIC_PROCESS	NUCLEAR_TRANSPORT	0.00544849
FATTY_ACID_OXIDATION	KEGG_ADIPOCYTOKINE_SIGNALING_PATHWAY	0.0
ALCOHOL_METABOLIC_PROCESS	RESPONSE_TO_EXTERNAL_STIMULUS	0.0
OXIDOREDUCTASE_ACTIVITY_GO_0016705	RESPONSE_TO_EXTERNAL_STIMULUS	0.0
BIOCARTA_MCM_PATHWAY	NETPATH_ALPHA6_BETA4_INTEGRIN_PATHWAY	0.01098875
REACTOME_CELL_CYCLE_CHECKPOINTS	REACTOME_MITOTIC_M_M_G1_PHASES	0.0
REACTOME_METABOLISM_OF_CARBOHYDRATES	REACTOME_TRANSMEMBRANE_TRANSPORT_OF_SMALL_MOLECULES	0.0
OXIDOREDUCTASE_ACTIVITY_GO_0016616	REACTOME_S_PHASE	0.00736238
CELLULAR_CATABOLIC_PROCESS	REACTOME_G2_M_CHECKPOINTS	0.4100909
ENERGY_DERIVATION_BY_OXIDATION_OF_ORGANIC_COMPOUNDS	PERIPHERAL_NERVOUS_SYSTEM_DEVELOPMENT	0.02606906
CYTOSKELETON	KEGG_CITRATE_CYCLE_TCA_CYCLE	0.03476476
BIOCARTA_TGFB_PATHWAY	REACTOME_SYNTHESIS_OF_DNA	1.298e-05
CATABOLIC_PROCESS	REGULATION_OF_PHOSPHORYLATION	0.0
FATTY_ACID_OXIDATION	KEGG_TERPENOID_BACKBONE_BIOSYNTHESIS	0.01085165
COFACTOR_METABOLIC_PROCESS	KEGG_ARGININE_AND_PROLINE_METABOLISM	0.00183411
BIOCARTA_HSP27_PATHWAY	ORGANIC_ACID_METABOLIC_PROCESS	0.00177673
CYTOSKELETAL_PROTEIN_BINDING	REACTOME_MITOCHONDRIAL_FATTY_ACID_BETA_OXIDATION	0.02845736
GENERATION_OF_PRECURSOR_METABOLITES_AND_ENERGY	MITOCHONDRION	0.0
KEGG_CHRONIC_MYELOID_LEUKEMIA	KEGG_PRIMARY_BILE_ACID_BIOSYNTHESIS	0.01212882
LIPID_BIOSYNTHETIC_PROCESS	PEROXISOME	0.08856608
KEGG_CYSTEINE_AND_METHIONINE_METABOLISM	REACTOME_PYRUVATE_METABOLISM_AND_TCA_CYCLE	0.0
KEGG_RETINOL_METABOLISM	REACTOME_METABOLISM_OF_BILE_ACIDS_AND_BILE_SALTS	0.01346905
ALCOHOL_METABOLIC_PROCESS	BIOCARTA_HSP27_PATHWAY	0.0
ISOMERASE_ACTIVITY	KEGG_DRUG_METABOLISM_OTHER_ENZYMES	0.01143857
BIOCARTA_NUCLEARRS_PATHWAY	MITOCHONDRIAL_INNER_MEMBRANE	0.00028151
BIOCARTA_MCM_PATHWAY	MITOCHONDRIAL_MEMBRANE	0.00410167
KEGG_STARCH_AND_SUCROSE_METABOLISM	LIPID_METABOLIC_PROCESS	0.03078867
INFLAMMATORY_RESPONSE	LIPID_BIOSYNTHETIC_PROCESS	0.0128819
POSITIVE_REGULATION_OF_LYMPHOCYTE_ACTIVATION	REACTOME_S_PHASE	0.0596786
MITOTIC_CELL_CYCLE	REACTOME_PEROXISOMAL_LIPID_METABOLISM	0.00539322
AMINO_ACID_TRANSMEMBRANE_TRANSPORTER_ACTIVITY	REACTOME_GLUCOSE_REGULATION_OF_INSULIN_SECRETION	0.00133822
AMINO_ACID_AND_DERIVATIVE_METABOLIC_PROCESS	REACTOME_CELL_JUNCTION_ORGANIZATION	0.00425217
MITOCHONDRIAL_INNER_MEMBRANE	PEROXISOME	0.01079263
CYTOSKELETON	SPINDLE	0.0
AMINO_ACID_AND_DERIVATIVE_METABOLIC_PROCESS	REACTOME_SYNTHESIS_OF_BILE_ACIDS_AND_BILE_SALTS	0.0020387
REACTOME_CELL_CYCLE_CHECKPOINTS	REACTOME_CELL_CYCLE_MITOTIC	0.0
AMINE_METABOLIC_PROCESS	REACTOME_PEROXISOMAL_LIPID_METABOLISM	0.01215694
CYTOSKELETAL_PROTEIN_BINDING	REACTOME_LOSS_OF_NLP_FROM_MITOTIC_CENTROSOMES	0.0
MITOCHONDRIAL_INNER_MEMBRANE	REACTOME_STEROID_HORMONES	0.00151665
KEGG_RETINOL_METABOLISM	KEGG_TRYPTOPHAN_METABOLISM	0.0029824
MITOCHONDRIAL_MEMBRANE	REACTOME_LIPOPROTEIN_METABOLISM	0.00216776
AMINE_METABOLIC_PROCESS	OXIDOREDUCTASE_ACTIVITY_GO_0016616	0.01434365
KEGG_PEROXISOME	REACTOME_METABOLISM_OF_BILE_ACIDS_AND_BILE_SALTS	0.02072656
KEGG_PRIMARY_BILE_ACID_BIOSYNTHESIS	REACTOME_BIOLOGICAL_OXIDATIONS	0.00028047
NUCLEAR_HORMONE_RECEPTOR_BINDING	REACTOME_BIOLOGICAL_OXIDATIONS	0.00037686
KEGG_STEROID_BIOSYNTHESIS	OXIDOREDUCTASE_ACTIVITY_ACTING_ON_CH_OH_GROUP_OF_DONORS	0.01064453
CYTOSKELETAL_PROTEIN_BINDING	SMALL_GTPASE_BINDING	0.00200145
BIOCARTA_HSP27_PATHWAY	OXIDOREDUCTASE_ACTIVITY	0.0
AMINE_TRANSMEMBRANE_TRANSPORTER_ACTIVITY	CARBOXYLIC_ACID_METABOLIC_PROCESS	0.00050936
AROMATIC_COMPOUND_METABOLIC_PROCESS	REACTOME_CELL_CYCLE_MITOTIC	0.00945649
IMMUNE_EFFECTOR_PROCESS	REACTOME_METABOLISM_OF_LIPIDS_AND_LIPOPROTEINS	0.01550229
CATABOLIC_PROCESS	STEROID_METABOLIC_PROCESS	0.00028694
HORMONE_RECEPTOR_BINDING	TRANSFERASE_ACTIVITY_TRANSFERRING_ACYL_GROUPS	0.01044881
CATABOLIC_PROCESS	KEGG_PRIMARY_BILE_ACID_BIOSYNTHESIS	0.00187942
CYTOSKELETON_ORGANIZATION_AND_BIOGENESIS	REACTOME_SYNTHESIS_OF_BILE_ACIDS_AND_BILE_SALTS_VIA_7ALPHA_HYDROXYCHOLESTEROL	0.0050556
KEGG_GLYCOLYSIS_GLUCONEOGENESIS	REACTOME_CHAPERONIN_MEDIATED_PROTEIN_FOLDING	0.06933553
CARBOHYDRATE_BIOSYNTHETIC_PROCESS	RESPONSE_TO_WOUNDING	0.13367228
BIOCARTA_P38MAPK_PATHWAY	GENERATION_OF_PRECURSOR_METABOLITES_AND_ENERGY	0.00389852
KEGG_DRUG_METABOLISM_OTHER_ENZYMES	LIPID_METABOLIC_PROCESS	0.00163366
CELLULAR_CATABOLIC_PROCESS	REACTOME_PHASE_1_FUNCTIONALIZATION_OF_COMPOUNDS	0.0
KEGG_VALINE_LEUCINE_AND_ISOLEUCINE_DEGRADATION	STEROID_METABOLIC_PROCESS	0.00936118
BIOCARTA_G1_PATHWAY	REACTOME_LOSS_OF_NLP_FROM_MITOTIC_CENTROSOMES	0.00248378
AMINE_METABOLIC_PROCESS	BIOCARTA_CELLCYCLE_PATHWAY	0.0094832
OXIDOREDUCTASE_ACTIVITY	REACTOME_METABOLISM_OF_AMINO_ACIDS	0.91476494
CYTOSKELETON	KEGG_STARCH_AND_SUCROSE_METABOLISM	0.01684909
CYTOSKELETAL_PART	GENERATION_OF_PRECURSOR_METABOLITES_AND_ENERGY	0.03048092
CELL_PROJECTION	FATTY_ACID_OXIDATION	0.00994206
REACTOME_SLC_MEDIATED_TRANSMEMBRANE_TRANSPORT	STRUCTURAL_CONSTITUENT_OF_CYTOSKELETON	0.00130012
CYTOSKELETON_ORGANIZATION_AND_BIOGENESIS	RESPONSE_TO_ORGANIC_SUBSTANCE	0.00196447
MICROTUBULE_ORGANIZING_CENTER	REACTOME_SYNTHESIS_OF_BILE_ACIDS_AND_BILE_SALTS	0.0111587
LIPID_BIOSYNTHETIC_PROCESS	REACTOME_SYNTHESIS_OF_BILE_ACIDS_AND_BILE_SALTS_VIA_7ALPHA_HYDROXYCHOLESTEROL	0.00154826
AMINO_ACID_METABOLIC_PROCESS	REACTOME_METABOLISM_OF_LIPIDS_AND_LIPOPROTEINS	0.00162532
BIOCARTA_CTCF_PATHWAY	MICROTUBULE	0.00896251
FATTY_ACID_OXIDATION	MONOOXYGENASE_ACTIVITY	0.00956915
IMMUNE_EFFECTOR_PROCESS	OXIDOREDUCTASE_ACTIVITY_GO_0016705	0.00922199
CARBOHYDRATE_BIOSYNTHETIC_PROCESS	REACTOME_METABOLISM_OF_LIPIDS_AND_LIPOPROTEINS	0.00628894
CELLULAR_CATABOLIC_PROCESS	CELL_CYCLE_PHASE	0.01062599
REACTOME_PEROXISOMAL_LIPID_METABOLISM	REACTOME_PYRUVATE_METABOLISM	0.01192116
COFACTOR_METABOLIC_PROCESS	KEGG_STEROID_BIOSYNTHESIS	0.03220351
CELLULAR_CARBOHYDRATE_METABOLIC_PROCESS	KEGG_CYSTEINE_AND_METHIONINE_METABOLISM	0.0013446
ALCOHOL_METABOLIC_PROCESS	NUCLEOCYTOPLASMIC_TRANSPORT	5.176e-05
FATTY_ACID_OXIDATION	REACTOME_SYNTHESIS_OF_BILE_ACIDS_AND_BILE_SALTS	0.01040292
COENZYME_METABOLIC_PROCESS	LYASE_ACTIVITY	0.0
REACTOME_BIOLOGICAL_OXIDATIONS	REACTOME_METABOLISM_OF_BILE_ACIDS_AND_BILE_SALTS	0.00015219
CYTOSKELETON	REACTOME_GLUCOSE_REGULATION_OF_INSULIN_SECRETION	0.0
KEGG_DRUG_METABOLISM_CYTOCHROME_P450	LIPID_BIOSYNTHETIC_PROCESS	0.01735784
KEGG_ONE_CARBON_POOL_BY_FOLATE	TRANSFERASE_ACTIVITY_TRANSFERRING_ACYL_GROUPS	0.01096301
CELLULAR_LIPID_METABOLIC_PROCESS	HORMONE_RECEPTOR_BINDING	0.05295034
INFLAMMATORY_RESPONSE	REACTOME_CENTROSOME_MATURATION	0.00063918
CATABOLIC_PROCESS	NITROGEN_COMPOUND_METABOLIC_PROCESS	0.0
BIOCARTA_CTCF_PATHWAY	ENERGY_RESERVE_METABOLIC_PROCESS	0.00638099
KEGG_ADIPOCYTOKINE_SIGNALING_PATHWAY	REACTOME_INTEGRATION_OF_ENERGY_METABOLISM	0.0
KEGG_CYSTEINE_AND_METHIONINE_METABOLISM	KEGG_TYROSINE_METABOLISM	0.0
AMINO_ACID_TRANSMEMBRANE_TRANSPORTER_ACTIVITY	CELLULAR_CARBOHYDRATE_METABOLIC_PROCESS	0.00391005
LIPID_BIOSYNTHETIC_PROCESS	REACTOME_LOSS_OF_NLP_FROM_MITOTIC_CENTROSOMES	0.00115043
BIOCARTA_ACTINY_PATHWAY	NITROGEN_COMPOUND_METABOLIC_PROCESS	0.00762039
BIOCARTA_MCM_PATHWAY	RESPONSE_TO_WOUNDING	0.01238971
GLUCOSE_METABOLIC_PROCESS	REACTOME_REGULATION_OF_LIPID_METABOLISM_BY_PEROXISOME_PROLIFERATOR_ACTIVATED_RECEPTOR_ALPHA	0.01189178
CARBOHYDRATE_METABOLIC_PROCESS	REACTOME_G2_M_CHECKPOINTS	0.00554764
REACTOME_STEROID_HORMONES	RESPONSE_TO_WOUNDING	0.00145419
HORMONE_RECEPTOR_BINDING	LIPID_TRANSPORT	0.01677512
KEGG_PYRUVATE_METABOLISM	REACTOME_MITOCHONDRIAL_FATTY_ACID_BETA_OXIDATION	0.01673982
GENERATION_OF_PRECURSOR_METABOLITES_AND_ENERGY	KEGG_VALINE_LEUCINE_AND_ISOLEUCINE_DEGRADATION	0.1450814
OXYGEN_BINDING	REACTOME_INTEGRATION_OF_ENERGY_METABOLISM	0.00254297
REACTOME_NA_CL_DEPENDENT_NEUROTRANSMITTER_TRANSPORTERS	SERINE_HYDROLASE_ACTIVITY	0.00525682
KEGG_CYSTEINE_AND_METHIONINE_METABOLISM	KEGG_TRYPTOPHAN_METABOLISM	0.00757739
CELLULAR_CARBOHYDRATE_METABOLIC_PROCESS	MITOTIC_CELL_CYCLE	0.00253062
KEGG_CITRATE_CYCLE_TCA_CYCLE	REACTOME_INTEGRATION_OF_ENERGY_METABOLISM	0.0
CELLULAR_CARBOHYDRATE_METABOLIC_PROCESS	NETPATH_ALPHA6_BETA4_INTEGRIN_PATHWAY	0.0
CELL_CYCLE_PROCESS	ELECTRON_CARRIER_ACTIVITY	0.00989331
KEGG_BIOSYNTHESIS_OF_UNSATURATED_FATTY_ACIDS	LIPID_BIOSYNTHETIC_PROCESS	0.01001453
AMINO_ACID_DERIVATIVE_METABOLIC_PROCESS	COFACTOR_BINDING	0.00820489
IMMUNE_EFFECTOR_PROCESS	KEGG_CELL_CYCLE	0.00101537
CYTOSKELETAL_PROTEIN_BINDING	KEGG_ADIPOCYTOKINE_SIGNALING_PATHWAY	0.0
AMINE_TRANSPORT	ENERGY_DERIVATION_BY_OXIDATION_OF_ORGANIC_COMPOUNDS	0.00303483
OXIDOREDUCTASE_ACTIVITY_ACTING_ON_CH_OH_GROUP_OF_DONORS	RESPONSE_TO_EXTERNAL_STIMULUS	0.00050815
KEGG_PEROXISOME	REACTOME_TRANSFORMATION_OF_LANOSTEROL_TO_CHOLESTEROL	0.00904083
AMINE_CATABOLIC_PROCESS	REACTOME_REGULATION_OF_LIPID_METABOLISM_BY_PEROXISOME_PROLIFERATOR_ACTIVATED_RECEPTOR_ALPHA	0.00425376
REACTOME_NA_CL_DEPENDENT_NEUROTRANSMITTER_TRANSPORTERS	REACTOME_PHASE_1_FUNCTIONALIZATION_OF_COMPOUNDS	0.00439956
FATTY_ACID_OXIDATION	MONOCARBOXYLIC_ACID_METABOLIC_PROCESS	0.00376452
REACTOME_METABOLISM_OF_LIPIDS_AND_LIPOPROTEINS	SMALL_GTPASE_BINDING	0.0516403
CELLULAR_LIPID_CATABOLIC_PROCESS	LYASE_ACTIVITY	0.00999615
MITOCHONDRIAL_PART	NETPATH_ALPHA6_BETA4_INTEGRIN_PATHWAY	0.0
BIOCARTA_PPARA_PATHWAY	CARBOXYLIC_ACID_METABOLIC_PROCESS	0.00059907
CELL_CYCLE_PROCESS	RESPONSE_TO_WOUNDING	0.0
FATTY_ACID_METABOLIC_PROCESS	GLUTATHIONE_TRANSFERASE_ACTIVITY	0.00662173
CELL_CYCLE_PHASE	NITROGEN_COMPOUND_CATABOLIC_PROCESS	0.00908687
MITOCHONDRION	ORGANIC_ACID_TRANSPORT	0.00084281
KEGG_ALANINE_ASPARTATE_AND_GLUTAMATE_METABOLISM	MITOCHONDRIAL_ENVELOPE	0.00581594
COFACTOR_METABOLIC_PROCESS	KEGG_TRYPTOPHAN_METABOLISM	0.01461517
MITOCHONDRIAL_INNER_MEMBRANE	OXIDOREDUCTASE_ACTIVITY_GO_0016616	0.01963522
KEGG_PANTOTHENATE_AND_COA_BIOSYNTHESIS	REACTOME_NUCLEOTIDE_LIKE_PURINERGIC_RECEPTORS	0.00417088
AMINE_TRANSPORT	CARBOHYDRATE_METABOLIC_PROCESS	0.0
ELECTRON_CARRIER_ACTIVITY	KEGG_PANTOTHENATE_AND_COA_BIOSYNTHESIS	0.01041542
GLUCOSE_METABOLIC_PROCESS	KEGG_CITRATE_CYCLE_TCA_CYCLE	0.00538041
KEGG_PEROXISOME	MONOOXYGENASE_ACTIVITY	0.00122669
CATABOLIC_PROCESS	REACTOME_METABOLISM_OF_LIPIDS_AND_LIPOPROTEINS	0.0
ORGANIC_ACID_METABOLIC_PROCESS	REACTOME_METABOLISM_OF_BILE_ACIDS_AND_BILE_SALTS	0.00017824
KEGG_ADHERENS_JUNCTION	KEGG_GLYCOLYSIS_GLUCONEOGENESIS	0.00538427
KEGG_ADIPOCYTOKINE_SIGNALING_PATHWAY	NITROGEN_COMPOUND_METABOLIC_PROCESS	0.06897637
BIOCARTA_NUCLEARRS_PATHWAY	LIGASE_ACTIVITY	0.00376896
REACTOME_SYNTHESIS_OF_DNA	RESPONSE_TO_WOUNDING	0.0
MONOCARBOXYLIC_ACID_METABOLIC_PROCESS	OXIDOREDUCTASE_ACTIVITY_ACTING_ON_CH_OH_GROUP_OF_DONORS	0.00077867
OXIDOREDUCTASE_ACTIVITY_ACTING_ON_CH_OH_GROUP_OF_DONORS	REACTOME_CHOLESTEROL_BIOSYNTHESIS	0.01931354
CELL_CYCLE_PROCESS	REACTOME_METABOLISM_OF_LIPIDS_AND_LIPOPROTEINS	3.452e-05
KEGG_STARCH_AND_SUCROSE_METABOLISM	REACTOME_METABOLISM_OF_BILE_ACIDS_AND_BILE_SALTS	0.01127293
ORGANIC_ACID_TRANSMEMBRANE_TRANSPORTER_ACTIVITY	REACTOME_LIPOPROTEIN_METABOLISM	0.01997148
MICROTUBULE_ORGANIZING_CENTER	MONOOXYGENASE_ACTIVITY	0.01866095
KEGG_PPAR_SIGNALING_PATHWAY	SERINE_TYPE_ENDOPEPTIDASE_ACTIVITY	0.00552866
KEGG_METABOLISM_OF_XENOBIOTICS_BY_CYTOCHROME_P450	KEGG_PRIMARY_BILE_ACID_BIOSYNTHESIS	0.00891601
BIOCARTA_HSP27_PATHWAY	BIOCARTA_MCM_PATHWAY	0.00224106
LIGASE_ACTIVITY	REACTOME_LIPOPROTEIN_METABOLISM	0.01651249
BIOCARTA_NUCLEARRS_PATHWAY	PEROXISOME	0.0101986
AMINO_ACID_AND_DERIVATIVE_METABOLIC_PROCESS	REACTOME_CENTROSOME_MATURATION	0.00838923
KEGG_BUTANOATE_METABOLISM	REACTOME_SYNTHESIS_OF_BILE_ACIDS_AND_BILE_SALTS	0.00555146
MICROTUBULE_CYTOSKELETON	REACTOME_G2_M_TRANSITION	0.0
CATABOLIC_PROCESS	OXIDOREDUCTASE_ACTIVITY_GO_0016705	0.00079923
KEGG_PYRUVATE_METABOLISM	OXIDOREDUCTASE_ACTIVITY	0.02542065
AMINO_ACID_METABOLIC_PROCESS	NITROGEN_COMPOUND_METABOLIC_PROCESS	0.02681368
IMMUNE_EFFECTOR_PROCESS	KEGG_ADIPOCYTOKINE_SIGNALING_PATHWAY	0.0
GENERATION_OF_PRECURSOR_METABOLITES_AND_ENERGY	GTPASE_BINDING	0.00442444
CARBOHYDRATE_METABOLIC_PROCESS	FATTY_ACID_BETA_OXIDATION	0.01185169
CENTROSOME	SERINE_HYDROLASE_ACTIVITY	0.01479762
KEGG_STEROID_HORMONE_BIOSYNTHESIS	MICROTUBULE_CYTOSKELETON	0.02294298
OXIDOREDUCTASE_ACTIVITY_GO_0016705	REACTOME_METABOLISM_OF_AMINO_ACIDS	0.0166053
CORUM_RIBOSOME,_CYTOPLASMIC	ENERGY_DERIVATION_BY_OXIDATION_OF_ORGANIC_COMPOUNDS	0.00652222
CARBON_CARBON_LYASE_ACTIVITY	REACTOME_STEROID_METABOLISM	0.02454963
REACTOME_ACTIVATED_AMPK_STIMULATES_FATTY_ACID_OXIDATION_IN_MUSCLE	REACTOME_METABOLISM_OF_LIPIDS_AND_LIPOPROTEINS	0.00265972
ELECTRON_CARRIER_ACTIVITY	KEGG_CYSTEINE_AND_METHIONINE_METABOLISM	0.00400322
ALCOHOL_METABOLIC_PROCESS	REACTOME_METABOLISM_OF_AMINO_ACIDS	0.00941771
BIOCARTA_G1_PATHWAY	MITOCHONDRIAL_MATRIX	0.00784224
LIPID_METABOLIC_PROCESS	REACTOME_CHAPERONIN_MEDIATED_PROTEIN_FOLDING	0.09948201
KEGG_AUTOIMMUNE_THYROID_DISEASE	MONOOXYGENASE_ACTIVITY	0.00262361
NITROGEN_COMPOUND_CATABOLIC_PROCESS	TRANSFERASE_ACTIVITY_TRANSFERRING_SULFUR_CONTAINING_GROUPS	0.00688897
CENTROSOME	ORGANIC_ACID_METABOLIC_PROCESS	0.00636373
CYTOSKELETAL_PART	REACTOME_LIPOPROTEIN_METABOLISM	0.01110475
FATTY_ACID_OXIDATION	REACTOME_GLUCOSE_METABOLISM	0.01976702
ALCOHOL_METABOLIC_PROCESS	REACTOME_PHASE_II_CONJUGATION	0.00139184
MITOCHONDRIAL_PART	SPINDLE	0.01251653
ACTIN_FILAMENT_ORGANIZATION	REACTOME_PHASE_1_FUNCTIONALIZATION_OF_COMPOUNDS	0.00011348
INFLAMMATORY_RESPONSE	RESPONSE_TO_ORGANIC_SUBSTANCE	8.555e-05
OXIDOREDUCTASE_ACTIVITY_GO_0016705	REACTOME_GLUCOSE_AND_OTHER_SUGAR_SLC_TRANSPORTERS	0.00296526
KEGG_TRYPTOPHAN_METABOLISM	REACTOME_SLC_MEDIATED_TRANSMEMBRANE_TRANSPORT	0.00476336
ALCOHOL_METABOLIC_PROCESS	MONOOXYGENASE_ACTIVITY	0.04233291
CYTOSKELETON_ORGANIZATION_AND_BIOGENESIS	REACTOME_S_PHASE	0.0
CYTOSKELETON	REACTOME_GLUCONEOGENESIS	0.02453433
BIOCARTA_CELLCYCLE_PATHWAY	KEGG_ADIPOCYTOKINE_SIGNALING_PATHWAY	0.0851342
REACTOME_S_PHASE	SERINE_HYDROLASE_ACTIVITY	0.00158525
BIOCARTA_CTCF_PATHWAY	LIPID_METABOLIC_PROCESS	0.0
INTRAMOLECULAR_OXIDOREDUCTASE_ACTIVITY	REACTOME_CYTOCHROME_P450_ARRANGED_BY_SUBSTRATE_TYPE	0.00122522
GENERATION_OF_PRECURSOR_METABOLITES_AND_ENERGY	KEGG_BIOSYNTHESIS_OF_UNSATURATED_FATTY_ACIDS	0.00874415
KEGG_ONE_CARBON_POOL_BY_FOLATE	REACTOME_PYRUVATE_METABOLISM	0.01189322
BIOCARTA_LEPTIN_PATHWAY	KEGG_VALINE_LEUCINE_AND_ISOLEUCINE_DEGRADATION	0.01078882
BIOCARTA_LEPTIN_PATHWAY	KEGG_METABOLISM_OF_XENOBIOTICS_BY_CYTOCHROME_P450	0.01000166
MITOCHONDRIAL_MATRIX	REACTOME_PYRUVATE_METABOLISM	0.00010509
LIGASE_ACTIVITY	REACTOME_INTEGRATION_OF_ENERGY_METABOLISM	0.00681491
CARBON_CARBON_LYASE_ACTIVITY	CELL_CYCLE_PROCESS	0.01226242
CELLULAR_LIPID_METABOLIC_PROCESS	ISOMERASE_ACTIVITY	0.00044201
ACTIN_FILAMENT_ORGANIZATION	BIOCARTA_CELLCYCLE_PATHWAY	0.00300169
BIOCARTA_MCM_PATHWAY	REACTOME_METABOLISM_OF_LIPIDS_AND_LIPOPROTEINS	0.01351571
OXIDOREDUCTASE_ACTIVITY	REACTOME_STEROID_METABOLISM	0.0
KEGG_STARCH_AND_SUCROSE_METABOLISM	REACTOME_PHASE_1_FUNCTIONALIZATION_OF_COMPOUNDS	0.00721194
CYTOSKELETON_ORGANIZATION_AND_BIOGENESIS	ELECTRON_CARRIER_ACTIVITY	0.00266283
AMINE_METABOLIC_PROCESS	REACTOME_G2_M_CHECKPOINTS	0.00797929
BIOCARTA_ACTINY_PATHWAY	NETPATH_ALPHA6_BETA4_INTEGRIN_PATHWAY	0.0
MITOCHONDRIAL_LUMEN	MONOOXYGENASE_ACTIVITY	0.01149691
BIOCARTA_G2_PATHWAY	SA_G1_AND_S_PHASES	0.68854173
AMINO_ACID_DERIVATIVE_METABOLIC_PROCESS	REACTOME_CELL_CYCLE_CHECKPOINTS	0.0
BIOCARTA_HSP27_PATHWAY	GENERATION_OF_PRECURSOR_METABOLITES_AND_ENERGY	0.0
REACTOME_CELL_CYCLE_MITOTIC	REACTOME_PYRUVATE_METABOLISM_AND_TCA_CYCLE	0.00990957
PEROXISOME	RESPONSE_TO_EXTERNAL_STIMULUS	0.00747676
KEGG_COMPLEMENT_AND_COAGULATION_CASCADES	REACTOME_GLUCOSE_METABOLISM	0.02189659
COFACTOR_METABOLIC_PROCESS	GLUCOSE_METABOLIC_PROCESS	0.04035734
MICROTUBULE_ORGANIZING_CENTER	MITOCHONDRIAL_PART	0.01396491
REGULATION_OF_PHOSPHORYLATION	RESPONSE_TO_ORGANIC_SUBSTANCE	0.00074313
CELLULAR_LIPID_METABOLIC_PROCESS	KEGG_CHRONIC_MYELOID_LEUKEMIA	0.0
LYASE_ACTIVITY	SA_G1_AND_S_PHASES	0.01087122
KEGG_TYROSINE_METABOLISM	LIGASE_ACTIVITY	0.00069022
CARBOXYLIC_ACID_METABOLIC_PROCESS	KEGG_DRUG_METABOLISM_OTHER_ENZYMES	0.01018212
KEGG_ADHERENS_JUNCTION	REACTOME_METABOLISM_OF_AMINO_ACIDS	0.0
FATTY_ACID_METABOLIC_PROCESS	OXIDOREDUCTASE_ACTIVITY_GO_0016705	0.01964589
CARBOXYLIC_ACID_METABOLIC_PROCESS	TRANSFERASE_ACTIVITY_TRANSFERRING_SULFUR_CONTAINING_GROUPS	0.0026247
BIOCARTA_P38MAPK_PATHWAY	FATTY_ACID_OXIDATION	0.00488214
GLUTATHIONE_TRANSFERASE_ACTIVITY	KEGG_PPAR_SIGNALING_PATHWAY	0.01191788
CELLULAR_LIPID_CATABOLIC_PROCESS	REACTOME_CELL_CYCLE_MITOTIC	0.04257817
MONOCARBOXYLIC_ACID_METABOLIC_PROCESS	NUCLEOCYTOPLASMIC_TRANSPORT	0.00012817
AMINO_ACID_CATABOLIC_PROCESS	KEGG_TYROSINE_METABOLISM	0.00034915
AMINE_CATABOLIC_PROCESS	BIOCARTA_NUCLEARRS_PATHWAY	0.01287634
BIOCARTA_P38MAPK_PATHWAY	KEGG_CELL_CYCLE	0.0
CYTOSKELETON	TRANSFERASE_ACTIVITY_TRANSFERRING_ACYL_GROUPS	0.00883292
REACTOME_REGULATION_OF_LIPID_METABOLISM_BY_PEROXISOME_PROLIFERATOR_ACTIVATED_RECEPTOR_ALPHA	RESPONSE_TO_ORGANIC_SUBSTANCE	0.00627807
REACTOME_CELL_JUNCTION_ORGANIZATION	REACTOME_MITOTIC_M_M_G1_PHASES	0.0
KEGG_TRYPTOPHAN_METABOLISM	TRANSFERASE_ACTIVITY_TRANSFERRING_ACYL_GROUPS	0.0
MITOTIC_CELL_CYCLE	REACTOME_PYRUVATE_METABOLISM	0.00711755
PATTERN_BINDING	SERINE_TYPE_ENDOPEPTIDASE_ACTIVITY	0.00430677
BIOCARTA_CTCF_PATHWAY	FATTY_ACID_METABOLIC_PROCESS	0.00027228
COENZYME_METABOLIC_PROCESS	KEGG_DRUG_METABOLISM_CYTOCHROME_P450	0.00726758
CYTOSKELETAL_PROTEIN_BINDING	REACTOME_PEROXISOMAL_LIPID_METABOLISM	0.00563148
LIGASE_ACTIVITY	LIPID_METABOLIC_PROCESS	0.0
KEGG_TYROSINE_METABOLISM	REACTOME_STEROID_METABOLISM	0.00409514
ORGANIC_ACID_TRANSMEMBRANE_TRANSPORTER_ACTIVITY	REACTOME_AMINE_COMPOUND_SLC_TRANSPORTERS	0.0
KEGG_BIOSYNTHESIS_OF_UNSATURATED_FATTY_ACIDS	KEGG_PPAR_SIGNALING_PATHWAY	0.96328345
BIOCARTA_TGFB_PATHWAY	REACTOME_PYRUVATE_METABOLISM	0.01332978
MONOOXYGENASE_ACTIVITY	REACTOME_GLUCOSE_AND_OTHER_SUGAR_SLC_TRANSPORTERS	0.00245289
REACTOME_CENTROSOME_MATURATION	REACTOME_TRANSFORMATION_OF_LANOSTEROL_TO_CHOLESTEROL	0.00464879
REACTOME_TRANSFORMATION_OF_LANOSTEROL_TO_CHOLESTEROL	RESPONSE_TO_WOUNDING	0.00495327
ACTIN_FILAMENT_ORGANIZATION	KEGG_PPAR_SIGNALING_PATHWAY	0.00366158
NUCLEOCYTOPLASMIC_TRANSPORT	SA_G1_AND_S_PHASES	0.01732402
AROMATIC_COMPOUND_METABOLIC_PROCESS	COFACTOR_BINDING	0.00635787
AMINE_METABOLIC_PROCESS	KEGG_PEROXISOME	0.01384642
BIOCARTA_CTCF_PATHWAY	REACTOME_ACTIVATION_OF_ATR_IN_RESPONSE_TO_REPLICATION_STRESS	0.00657168
AMINO_ACID_AND_DERIVATIVE_METABOLIC_PROCESS	REACTOME_LOSS_OF_NLP_FROM_MITOTIC_CENTROSOMES	0.01216516
REACTOME_ACTIVATED_AMPK_STIMULATES_FATTY_ACID_OXIDATION_IN_MUSCLE	REACTOME_BIOLOGICAL_OXIDATIONS	0.0
GENERATION_OF_PRECURSOR_METABOLITES_AND_ENERGY	ORGANIC_ACID_METABOLIC_PROCESS	0.0
CELL_CYCLE_PHASE	SERINE_HYDROLASE_ACTIVITY	0.0045317
KEGG_LYSINE_DEGRADATION	OXYGEN_BINDING	0.00558457
REACTOME_METABOLISM_OF_LIPIDS_AND_LIPOPROTEINS	REACTOME_PHASE_1_FUNCTIONALIZATION_OF_COMPOUNDS	0.0
MONOCARBOXYLIC_ACID_METABOLIC_PROCESS	NUCLEAR_HORMONE_RECEPTOR_BINDING	0.01828897
PATTERN_BINDING	REACTOME_METABOLISM_OF_BILE_ACIDS_AND_BILE_SALTS	0.0133289
REACTOME_COMMON_PATHWAY	REACTOME_LIPOPROTEIN_METABOLISM	0.00871181
CYTOSKELETAL_PART	SMALL_GTPASE_BINDING	0.00498994
KEGG_BUTANOATE_METABOLISM	PATTERN_BINDING	0.01012219
AMINE_METABOLIC_PROCESS	KEGG_DRUG_METABOLISM_OTHER_ENZYMES	0.0001444
NUCLEOCYTOPLASMIC_TRANSPORT	REACTOME_CHYLOMICRON_MEDIATED_LIPID_TRANSPORT	0.00595089
KEGG_VALINE_LEUCINE_AND_ISOLEUCINE_DEGRADATION	REACTOME_METABOLISM_OF_BILE_ACIDS_AND_BILE_SALTS	0.00492818
KEGG_BUTANOATE_METABOLISM	REACTOME_PHASE_II_CONJUGATION	0.00031244
CELL_CYCLE_GO_0007049	REACTOME_MITOTIC_PROMETAPHASE	0.0
AMINO_ACID_AND_DERIVATIVE_METABOLIC_PROCESS	CELLULAR_LIPID_METABOLIC_PROCESS	0.00163906
BIOCARTA_G1_PATHWAY	RESPONSE_TO_WOUNDING	0.01894768
MICROTUBULE	REACTOME_POST_TRANSLATIONAL_PROTEIN_MODIFICATION	0.00414791
ENERGY_DERIVATION_BY_OXIDATION_OF_ORGANIC_COMPOUNDS	L_AMINO_ACID_TRANSMEMBRANE_TRANSPORTER_ACTIVITY	0.00778292
FATTY_ACID_METABOLIC_PROCESS	RESPONSE_TO_EXTERNAL_STIMULUS	0.00105344
CYTOSKELETON_ORGANIZATION_AND_BIOGENESIS	REACTOME_CHAPERONIN_MEDIATED_PROTEIN_FOLDING	0.03253251
L_AMINO_ACID_TRANSMEMBRANE_TRANSPORTER_ACTIVITY	MITOCHONDRIAL_INNER_MEMBRANE	0.00694287
CORUM_C_COMPLEX_SPLICEOSOME	REACTOME_METABOLISM_OF_AMINO_ACIDS	0.00066891
REACTOME_CELL_CYCLE_CHECKPOINTS	SPINDLE	0.0
REACTOME_MITOCHONDRIAL_FATTY_ACID_BETA_OXIDATION	STEROID_METABOLIC_PROCESS	0.01263824
CYTOSKELETON	REACTOME_CELL_CYCLE_MITOTIC	0.0
BIOCARTA_P38MAPK_PATHWAY	CATABOLIC_PROCESS	0.00622814
BIOCARTA_TGFB_PATHWAY	FATTY_ACID_BETA_OXIDATION	0.00691186
NUCLEAR_TRANSPORT	REACTOME_SLC_MEDIATED_TRANSMEMBRANE_TRANSPORT	0.00190515
LIGASE_ACTIVITY	ORGANELLE_INNER_MEMBRANE	0.00311223
COENZYME_METABOLIC_PROCESS	ELECTRON_CARRIER_ACTIVITY	0.0
BIOCARTA_NUCLEARRS_PATHWAY	CYTOSKELETON_ORGANIZATION_AND_BIOGENESIS	0.00176401
REACTOME_LOSS_OF_NLP_FROM_MITOTIC_CENTROSOMES	REACTOME_TRANSFORMATION_OF_LANOSTEROL_TO_CHOLESTEROL	0.00443186
INFLAMMATORY_RESPONSE	REACTOME_LIPOPROTEIN_METABOLISM	0.01644111
INFLAMMATORY_RESPONSE	MITOTIC_CELL_CYCLE	0.0
CYTOSKELETAL_PART	OXIDOREDUCTASE_ACTIVITY	0.00566603
MITOCHONDRIAL_PART	REACTOME_INTRINSIC_PATHWAY	0.00329693
MITOTIC_CELL_CYCLE	REACTOME_S_PHASE	0.0
AMINO_ACID_CATABOLIC_PROCESS	GLUCOSE_METABOLIC_PROCESS	0.00972133
REACTOME_METABOLISM_OF_CARBOHYDRATES	REACTOME_STEROID_METABOLISM	0.0
KEGG_CHRONIC_MYELOID_LEUKEMIA	LIGASE_ACTIVITY	0.00933668
AMINE_CATABOLIC_PROCESS	KEGG_DRUG_METABOLISM_OTHER_ENZYMES	0.0038731
KEGG_ALANINE_ASPARTATE_AND_GLUTAMATE_METABOLISM	KEGG_GLYCINE_SERINE_AND_THREONINE_METABOLISM	0.04285764
CATABOLIC_PROCESS	OXIDOREDUCTASE_ACTIVITY_ACTING_ON_CH_OH_GROUP_OF_DONORS	0.00163168
AMINO_ACID_CATABOLIC_PROCESS	ORGANELLE_INNER_MEMBRANE	0.01019816
KEGG_ONE_CARBON_POOL_BY_FOLATE	ORGANIC_ACID_METABOLIC_PROCESS	0.00490504
REACTOME_CHOLESTEROL_BIOSYNTHESIS	SA_G1_AND_S_PHASES	0.01598584
NETPATH_ALPHA6_BETA4_INTEGRIN_PATHWAY	TRANSFERASE_ACTIVITY_TRANSFERRING_ACYL_GROUPS	0.01115873
AMINE_METABOLIC_PROCESS	NUCLEAR_TRANSPORT	0.0005256
MICROTUBULE_ORGANIZING_CENTER	OXYGEN_BINDING	0.00268715
AMINO_ACID_METABOLIC_PROCESS	REACTOME_METABOLISM_OF_BILE_ACIDS_AND_BILE_SALTS	0.00127155
ELECTRON_CARRIER_ACTIVITY	REACTOME_BIOLOGICAL_OXIDATIONS	0.0
GLUCOSE_METABOLIC_PROCESS	REACTOME_MITOTIC_M_M_G1_PHASES	0.0044745
OXIDOREDUCTASE_ACTIVITY_ACTING_ON_CH_OH_GROUP_OF_DONORS	REACTOME_LIPOPROTEIN_METABOLISM	0.01069946
ORGANIC_ACID_TRANSPORT	REACTOME_INTEGRATION_OF_ENERGY_METABOLISM	0.0007063
KEGG_STEROID_BIOSYNTHESIS	SERINE_TYPE_ENDOPEPTIDASE_ACTIVITY	0.0217533
GTPASE_BINDING	REACTOME_INTRINSIC_PATHWAY	0.04392582
CYTOSKELETAL_PROTEIN_BINDING	REACTOME_STEROID_METABOLISM	0.00167859
KEGG_ALANINE_ASPARTATE_AND_GLUTAMATE_METABOLISM	REACTOME_REGULATION_OF_LIPID_METABOLISM_BY_PEROXISOME_PROLIFERATOR_ACTIVATED_RECEPTOR_ALPHA	0.00302874
ALCOHOL_METABOLIC_PROCESS	KEGG_BETA_ALANINE_METABOLISM	0.00561306
AMINE_METABOLIC_PROCESS	AMINO_ACID_DERIVATIVE_METABOLIC_PROCESS	0.00154821
LIGASE_ACTIVITY	REACTOME_POST_TRANSLATIONAL_PROTEIN_MODIFICATION	0.00385046
INTRAMOLECULAR_OXIDOREDUCTASE_ACTIVITY	OXIDOREDUCTASE_ACTIVITY_GO_0016705	0.02366885
AMINO_ACID_CATABOLIC_PROCESS	REACTOME_NUCLEAR_RECEPTOR_TRANSCRIPTION_PATHWAY	0.0083106
MICROBODY	MONOOXYGENASE_ACTIVITY	0.00972254
REACTOME_CHOLESTEROL_BIOSYNTHESIS	REACTOME_CHYLOMICRON_MEDIATED_LIPID_TRANSPORT	0.01111642
AMINE_CATABOLIC_PROCESS	COFACTOR_METABOLIC_PROCESS	0.0
KEGG_DRUG_METABOLISM_CYTOCHROME_P450	MITOCHONDRIAL_INNER_MEMBRANE	0.01306297
LIPID_BIOSYNTHETIC_PROCESS	REACTOME_CELL_CYCLE_CHECKPOINTS	0.00194966
CENTROSOME	REACTOME_COMMON_PATHWAY	0.01843262
BIOCARTA_CELLCYCLE_PATHWAY	CELL_CYCLE_PHASE	0.0
CARBOXY_LYASE_ACTIVITY	KEGG_VALINE_LEUCINE_AND_ISOLEUCINE_DEGRADATION	0.00918866
CELL_PROJECTION	PEROXISOME	0.00247351
KEGG_VALINE_LEUCINE_AND_ISOLEUCINE_DEGRADATION	MONOOXYGENASE_ACTIVITY	0.01303436
CYTOSKELETAL_PROTEIN_BINDING	MICROBODY	0.00403543
CELL_CYCLE_GO_0007049	NITROGEN_COMPOUND_CATABOLIC_PROCESS	0.01277477
KEGG_CHRONIC_MYELOID_LEUKEMIA	REACTOME_INTEGRATION_OF_ENERGY_METABOLISM	0.0
AMINE_METABOLIC_PROCESS	BIOCARTA_PPARA_PATHWAY	0.00081614
REACTOME_SYNTHESIS_OF_BILE_ACIDS_AND_BILE_SALTS_VIA_7ALPHA_HYDROXYCHOLESTEROL	STEROID_METABOLIC_PROCESS	0.00103197
POSITIVE_REGULATION_OF_LYMPHOCYTE_ACTIVATION	REACTOME_METABOLISM_OF_AMINO_ACIDS	0.00549102
MITOCHONDRIAL_ENVELOPE	REACTOME_PEROXISOMAL_LIPID_METABOLISM	0.01136341
ALCOHOL_METABOLIC_PROCESS	KEGG_STEROID_BIOSYNTHESIS	0.04074187
CATABOLIC_PROCESS	REACTOME_STEROID_HORMONES	0.01535334
KEGG_CELL_CYCLE	REACTOME_G2_M_CHECKPOINTS	0.0063554
CELLULAR_CATABOLIC_PROCESS	REACTOME_NA_CL_DEPENDENT_NEUROTRANSMITTER_TRANSPORTERS	0.00029995
KEGG_DRUG_METABOLISM_OTHER_ENZYMES	REACTOME_CYTOCHROME_P450_ARRANGED_BY_SUBSTRATE_TYPE	0.00205347
L_AMINO_ACID_TRANSMEMBRANE_TRANSPORTER_ACTIVITY	REACTOME_PYRUVATE_METABOLISM_AND_TCA_CYCLE	0.00747944
BIOCARTA_NUCLEARRS_PATHWAY	RESPONSE_TO_EXTERNAL_STIMULUS	0.00098343
KEGG_STARCH_AND_SUCROSE_METABOLISM	OXIDOREDUCTASE_ACTIVITY_GO_0016705	0.01038603
LIPID_CATABOLIC_PROCESS	MICROTUBULE_ORGANIZING_CENTER	0.00780686
BIOCARTA_PPARA_PATHWAY	CELL_PROJECTION	0.0
BIOCARTA_NUCLEARRS_PATHWAY	CARBON_CARBON_LYASE_ACTIVITY	0.01249306
CELLULAR_CATABOLIC_PROCESS	MONOOXYGENASE_ACTIVITY	0.00293867
CATABOLIC_PROCESS	RESPONSE_TO_EXTERNAL_STIMULUS	0.0
FATTY_ACID_METABOLIC_PROCESS	OXIDOREDUCTASE_ACTIVITY_GO_0016616	0.00350969
AMINE_METABOLIC_PROCESS	BIOCARTA_NUCLEARRS_PATHWAY	0.01401373
KEGG_PROPANOATE_METABOLISM	REACTOME_METABOLISM_OF_BILE_ACIDS_AND_BILE_SALTS	0.00901163
REACTOME_METABOLISM_OF_LIPIDS_AND_LIPOPROTEINS	REACTOME_PYRUVATE_METABOLISM	0.02433267
AMINE_TRANSPORT	REACTOME_METABOLISM_OF_CARBOHYDRATES	0.00737463
NUCLEOCYTOPLASMIC_TRANSPORT	REGULATION_OF_PHOSPHORYLATION	8.321e-05
KEGG_STARCH_AND_SUCROSE_METABOLISM	REACTOME_MITOTIC_M_M_G1_PHASES	0.00449505
KEGG_PRIMARY_BILE_ACID_BIOSYNTHESIS	MONOOXYGENASE_ACTIVITY	0.00111552
HORMONE_RECEPTOR_BINDING	MONOOXYGENASE_ACTIVITY	0.00842938
REACTOME_CELL_CYCLE_MITOTIC	SERINE_TYPE_PEPTIDASE_ACTIVITY	0.00182606
MICROTUBULE_ORGANIZING_CENTER	REACTOME_CELL_JUNCTION_ORGANIZATION	0.0158729
KEGG_ASTHMA	REACTOME_METABOLISM_OF_AMINO_ACIDS	0.00035951
ENERGY_DERIVATION_BY_OXIDATION_OF_ORGANIC_COMPOUNDS	GLUCOSE_METABOLIC_PROCESS	0.01010861
MICROTUBULE_CYTOSKELETON	REACTOME_INTEGRATION_OF_ENERGY_METABOLISM	0.0
AMINO_ACID_TRANSMEMBRANE_TRANSPORTER_ACTIVITY	KEGG_ARGININE_AND_PROLINE_METABOLISM	0.00935765
ELECTRON_CARRIER_ACTIVITY	OXYGEN_BINDING	0.00038287
BIOCARTA_P38MAPK_PATHWAY	REACTOME_SYNTHESIS_OF_DNA	0.00404655
KEGG_PROPANOATE_METABOLISM	REACTOME_ACTIVATED_AMPK_STIMULATES_FATTY_ACID_OXIDATION_IN_MUSCLE	0.01832101
CELLULAR_LIPID_METABOLIC_PROCESS	REACTOME_METABOLISM_OF_BILE_ACIDS_AND_BILE_SALTS	0.00190698
NITROGEN_COMPOUND_METABOLIC_PROCESS	REACTOME_METABOLISM_OF_AMINO_ACIDS	0.0
BIOCARTA_TGFB_PATHWAY	REACTOME_GLUCONEOGENESIS	0.00876515
AMINE_CATABOLIC_PROCESS	OXIDOREDUCTASE_ACTIVITY_ACTING_ON_CH_OH_GROUP_OF_DONORS	0.01136368
OXIDOREDUCTASE_ACTIVITY_ACTING_ON_THE_CH_CH_GROUP_OF_DONORS	REACTOME_GLUCOSE_AND_OTHER_SUGAR_SLC_TRANSPORTERS	0.00946666
CYTOSKELETAL_PART	KEGG_TYROSINE_METABOLISM	0.00195523
OXIDOREDUCTASE_ACTIVITY	REACTOME_PHASE_1_FUNCTIONALIZATION_OF_COMPOUNDS	0.0
BIOCARTA_HSP27_PATHWAY	KEGG_CELL_CYCLE	0.0
KEGG_PPAR_SIGNALING_PATHWAY	REACTOME_SLC_MEDIATED_TRANSMEMBRANE_TRANSPORT	0.03237525
AMINO_ACID_AND_DERIVATIVE_METABOLIC_PROCESS	KEGG_GLYCINE_SERINE_AND_THREONINE_METABOLISM	0.03557707
CARBOXYLIC_ACID_TRANSMEMBRANE_TRANSPORTER_ACTIVITY	KEGG_GLYCOLYSIS_GLUCONEOGENESIS	0.00219306
BIOCARTA_HSP27_PATHWAY	CARBOXYLIC_ACID_METABOLIC_PROCESS	0.00294026
CELL_CYCLE_GO_0007049	KEGG_DRUG_METABOLISM_CYTOCHROME_P450	0.00068875
MITOCHONDRIAL_INNER_MEMBRANE	MITOCHONDRIAL_LUMEN	0.10747399
OXIDOREDUCTASE_ACTIVITY_GO_0016705	REACTOME_PHASE_1_FUNCTIONALIZATION_OF_COMPOUNDS	0.00025468
KEGG_DRUG_METABOLISM_OTHER_ENZYMES	REACTOME_CELL_JUNCTION_ORGANIZATION	0.00918845
ORGANIC_ACID_TRANSMEMBRANE_TRANSPORTER_ACTIVITY	REACTOME_ELECTRON_TRANSPORT_CHAIN	0.00732182
KEGG_LYSINE_DEGRADATION	MONOOXYGENASE_ACTIVITY	0.01225637
AMINO_ACID_AND_DERIVATIVE_METABOLIC_PROCESS	KEGG_VALINE_LEUCINE_AND_ISOLEUCINE_DEGRADATION	0.0112445
CATABOLIC_PROCESS	KEGG_CYSTEINE_AND_METHIONINE_METABOLISM	0.00066173
CELL_CYCLE_PHASE	KEGG_PEROXISOME	0.00237453
KEGG_PYRUVATE_METABOLISM	TRANSFERASE_ACTIVITY_TRANSFERRING_SULFUR_CONTAINING_GROUPS	0.0037807
MICROTUBULE_ORGANIZING_CENTER	SERINE_TYPE_ENDOPEPTIDASE_ACTIVITY	0.01904086
CARBOHYDRATE_BIOSYNTHETIC_PROCESS	CYTOSKELETAL_PROTEIN_BINDING	0.04211867
CYTOSKELETON	REACTOME_AMINE_COMPOUND_SLC_TRANSPORTERS	0.00385193
BIOCARTA_NUCLEARRS_PATHWAY	STEROID_METABOLIC_PROCESS	0.0
ORGANIC_ACID_METABOLIC_PROCESS	REACTOME_PHASE_1_FUNCTIONALIZATION_OF_COMPOUNDS	0.0
KEGG_GLYCINE_SERINE_AND_THREONINE_METABOLISM	NITROGEN_COMPOUND_METABOLIC_PROCESS	0.0996561
PEROXISOME	REACTOME_SYNTHESIS_OF_BILE_ACIDS_AND_BILE_SALTS	0.01982876
AMINO_ACID_METABOLIC_PROCESS	REACTOME_CENTROSOME_MATURATION	0.00911016
REACTOME_LIPOPROTEIN_METABOLISM	REACTOME_PHASE_II_CONJUGATION	0.01013529
KEGG_TERPENOID_BACKBONE_BIOSYNTHESIS	LYASE_ACTIVITY	0.03034812
PATTERN_BINDING	REACTOME_COMMON_PATHWAY	0.00147657
BIOCARTA_TGFB_PATHWAY	LIPID_TRANSPORT	0.04985871
AMINE_CATABOLIC_PROCESS	KEGG_PPAR_SIGNALING_PATHWAY	0.0
KEGG_ADIPOCYTOKINE_SIGNALING_PATHWAY	REACTOME_MITOCHONDRIAL_FATTY_ACID_BETA_OXIDATION	0.01527842
REACTOME_METABOLISM_OF_AMINO_ACIDS	REGULATION_OF_LYMPHOCYTE_ACTIVATION	0.00592317
MITOCHONDRIAL_INNER_MEMBRANE	REACTOME_STEROID_METABOLISM	0.00459212
AMINO_ACID_CATABOLIC_PROCESS	CELLULAR_CATABOLIC_PROCESS	0.01420899
GLUCOSE_METABOLIC_PROCESS	REACTOME_PEROXISOMAL_LIPID_METABOLISM	0.00832711
CELL_CYCLE_GO_0007049	KEGG_STEROID_BIOSYNTHESIS	0.01162164
ENERGY_RESERVE_METABOLIC_PROCESS	KEGG_BIOSYNTHESIS_OF_UNSATURATED_FATTY_ACIDS	0.01010478
BIOCARTA_TGFB_PATHWAY	REACTOME_G2_M_TRANSITION	0.00153074
KEGG_ARGININE_AND_PROLINE_METABOLISM	KEGG_PPAR_SIGNALING_PATHWAY	0.00014169
LIPID_CATABOLIC_PROCESS	NITROGEN_COMPOUND_METABOLIC_PROCESS	0.13446199
CYTOSKELETON_ORGANIZATION_AND_BIOGENESIS	REACTOME_NUCLEAR_RECEPTOR_TRANSCRIPTION_PATHWAY	0.00468115
COFACTOR_METABOLIC_PROCESS	CYTOSKELETON	0.02317806
AMINO_ACID_AND_DERIVATIVE_METABOLIC_PROCESS	KEGG_BIOSYNTHESIS_OF_UNSATURATED_FATTY_ACIDS	0.00644169
REACTOME_CELL_CYCLE_CHECKPOINTS	REACTOME_REGULATION_OF_LIPID_METABOLISM_BY_PEROXISOME_PROLIFERATOR_ACTIVATED_RECEPTOR_ALPHA	0.01207811
REACTOME_GLUCOSE_AND_OTHER_SUGAR_SLC_TRANSPORTERS	REACTOME_METABOLISM_OF_LIPIDS_AND_LIPOPROTEINS	0.02035707
AROMATIC_COMPOUND_METABOLIC_PROCESS	OXIDOREDUCTASE_ACTIVITY_GO_0016616	0.00316809
KEGG_TRYPTOPHAN_METABOLISM	LIPID_METABOLIC_PROCESS	0.00108163
BIOCARTA_LEPTIN_PATHWAY	MICROTUBULE_CYTOSKELETON	0.00983248
CELLULAR_LIPID_METABOLIC_PROCESS	REACTOME_CELL_CYCLE_CHECKPOINTS	3.459e-05
CARBON_CARBON_LYASE_ACTIVITY	REACTOME_AMINE_COMPOUND_SLC_TRANSPORTERS	0.01022746
BIOCARTA_PPARA_PATHWAY	ENERGY_RESERVE_METABOLIC_PROCESS	0.01280147
CELL_CYCLE_PROCESS	REACTOME_CELL_JUNCTION_ORGANIZATION	0.00387954
OXIDOREDUCTASE_ACTIVITY_GO_0016616	TRANSFERASE_ACTIVITY_TRANSFERRING_SULFUR_CONTAINING_GROUPS	0.00280194
AMINE_TRANSPORT	MITOCHONDRIAL_PART	0.00510173
AMINO_ACID_METABOLIC_PROCESS	FATTY_ACID_BETA_OXIDATION	0.0096935
ELECTRON_CARRIER_ACTIVITY	KEGG_CHRONIC_MYELOID_LEUKEMIA	0.00733792
CARBOXYLIC_ACID_METABOLIC_PROCESS	KEGG_ASTHMA	0.00122912
KEGG_FATTY_ACID_METABOLISM	NITROGEN_COMPOUND_METABOLIC_PROCESS	0.02026969
CARBOXYLIC_ACID_TRANSPORT	SERINE_TYPE_PEPTIDASE_ACTIVITY	0.00414946
BIOCARTA_ACTINY_PATHWAY	CARBOHYDRATE_METABOLIC_PROCESS	0.0062372
RESPONSE_TO_EXTERNAL_STIMULUS	SERINE_HYDROLASE_ACTIVITY	0.0
CYTOSKELETON_ORGANIZATION_AND_BIOGENESIS	REACTOME_STEROID_HORMONES	0.03312625
LYASE_ACTIVITY	MITOCHONDRIAL_INNER_MEMBRANE	0.00015509
KEGG_ARGININE_AND_PROLINE_METABOLISM	MITOCHONDRIAL_PART	0.00780915
AROMATIC_COMPOUND_METABOLIC_PROCESS	TRANSFERASE_ACTIVITY_TRANSFERRING_ACYL_GROUPS	0.00217301
BIOCARTA_CTCF_PATHWAY	SMALL_GTPASE_BINDING	0.00021666
REACTOME_STEROID_METABOLISM	SA_G1_AND_S_PHASES	0.01192169
LIPID_TRANSPORT	MITOCHONDRIAL_INNER_MEMBRANE	0.00252226
MONOCARBOXYLIC_ACID_METABOLIC_PROCESS	REACTOME_METABOLISM_OF_BILE_ACIDS_AND_BILE_SALTS	0.00401369
MITOCHONDRIAL_MEMBRANE	ORGANIC_ACID_METABOLIC_PROCESS	0.00041557
KEGG_BUTANOATE_METABOLISM	OXIDOREDUCTASE_ACTIVITY_ACTING_ON_THE_CH_CH_GROUP_OF_DONORS	0.02465302
RESPONSE_TO_EXTERNAL_STIMULUS	SERINE_TYPE_PEPTIDASE_ACTIVITY	0.0
LIPID_BIOSYNTHETIC_PROCESS	REACTOME_CENTROSOME_MATURATION	0.00102602
REACTOME_CYTOCHROME_P450_ARRANGED_BY_SUBSTRATE_TYPE	REACTOME_GLUCOSE_REGULATION_OF_INSULIN_SECRETION	0.00427934
MONOOXYGENASE_ACTIVITY	OXYGEN_BINDING	0.0037242
KEGG_PYRUVATE_METABOLISM	MICROBODY	0.01738711
OXIDOREDUCTASE_ACTIVITY_ACTING_ON_CH_OH_GROUP_OF_DONORS	REACTOME_STEROID_HORMONES	0.00731326
CYTOSKELETON	KEGG_ADIPOCYTOKINE_SIGNALING_PATHWAY	0.0
CARBOXYLIC_ACID_METABOLIC_PROCESS	KEGG_CELL_CYCLE	0.0
KEGG_STARCH_AND_SUCROSE_METABOLISM	REACTOME_TRANSMEMBRANE_TRANSPORT_OF_SMALL_MOLECULES	0.0
NUCLEOCYTOPLASMIC_TRANSPORT	REACTOME_BIOLOGICAL_OXIDATIONS	0.0144084
BIOCARTA_CTCF_PATHWAY	CYTOSKELETON_ORGANIZATION_AND_BIOGENESIS	0.0
KEGG_PEROXISOME	PATTERN_BINDING	0.00756543
BIOCARTA_HSP27_PATHWAY	GLUCOSE_METABOLIC_PROCESS	0.00560326
KEGG_ADIPOCYTOKINE_SIGNALING_PATHWAY	MICROTUBULE_CYTOSKELETON	0.01231615
REACTOME_TRANSMEMBRANE_TRANSPORT_OF_SMALL_MOLECULES	TRANSFERASE_ACTIVITY_TRANSFERRING_ACYL_GROUPS	0.0
REACTOME_MITOTIC_M_M_G1_PHASES	REGULATION_OF_PHOSPHORYLATION	0.00484278
ENERGY_RESERVE_METABOLIC_PROCESS	LIPID_CATABOLIC_PROCESS	0.01178646
MONOOXYGENASE_ACTIVITY	REACTOME_TRANSMEMBRANE_TRANSPORT_OF_SMALL_MOLECULES	0.00020948
BIOCARTA_G2_PATHWAY	KEGG_DRUG_METABOLISM_OTHER_ENZYMES	0.01218957
REACTOME_BIOLOGICAL_OXIDATIONS	TRANSFERASE_ACTIVITY_TRANSFERRING_SULFUR_CONTAINING_GROUPS	0.00248813
AMINE_METABOLIC_PROCESS	CELLULAR_CARBOHYDRATE_METABOLIC_PROCESS	0.0
FATTY_ACID_METABOLIC_PROCESS	REACTOME_GLUCOSE_AND_OTHER_SUGAR_SLC_TRANSPORTERS	0.00913752
CELL_CYCLE_PROCESS	CYTOSKELETAL_PROTEIN_BINDING	0.0
CELL_PROJECTION	MITOCHONDRIAL_MATRIX	0.00899319
KEGG_VALINE_LEUCINE_AND_ISOLEUCINE_DEGRADATION	REACTOME_CHOLESTEROL_BIOSYNTHESIS	0.05766885
MICROBODY	MICROTUBULE_ORGANIZING_CENTER	0.00701106
REACTOME_SYNTHESIS_OF_DNA	RESPONSE_TO_EXTERNAL_STIMULUS	0.0
MITOCHONDRION	REACTOME_MITOTIC_PROMETAPHASE	0.00230385
FATTY_ACID_OXIDATION	REACTOME_METABOLISM_OF_CARBOHYDRATES	0.01353286
OXIDOREDUCTASE_ACTIVITY_ACTING_ON_THE_CH_CH_GROUP_OF_DONORS	REACTOME_METABOLISM_OF_LIPIDS_AND_LIPOPROTEINS	0.01741395
CARBOXYLIC_ACID_TRANSPORT	MITOCHONDRIAL_INNER_MEMBRANE	0.00799552
BIOCARTA_TGFB_PATHWAY	REACTOME_REGULATION_OF_LIPID_METABOLISM_BY_PEROXISOME_PROLIFERATOR_ACTIVATED_RECEPTOR_ALPHA	0.03242018
BIOCARTA_TGFB_PATHWAY	KEGG_CHRONIC_MYELOID_LEUKEMIA	0.0
KEGG_GLYCINE_SERINE_AND_THREONINE_METABOLISM	NITROGEN_COMPOUND_CATABOLIC_PROCESS	0.01162771
KEGG_STARCH_AND_SUCROSE_METABOLISM	NITROGEN_COMPOUND_CATABOLIC_PROCESS	0.01203092
BIOCARTA_NUCLEARRS_PATHWAY	KEGG_FATTY_ACID_METABOLISM	0.02518747
AMINO_ACID_DERIVATIVE_METABOLIC_PROCESS	RESPONSE_TO_EXTERNAL_STIMULUS	0.00551648
GENERATION_OF_PRECURSOR_METABOLITES_AND_ENERGY	KEGG_METABOLISM_OF_XENOBIOTICS_BY_CYTOCHROME_P450	0.0
KEGG_LYSINE_DEGRADATION	ORGANELLE_INNER_MEMBRANE	0.00360089
BIOCARTA_LEPTIN_PATHWAY	KEGG_PPAR_SIGNALING_PATHWAY	0.00026235
FATTY_ACID_OXIDATION	KEGG_BETA_ALANINE_METABOLISM	0.01402642
REACTOME_CENTROSOME_MATURATION	REACTOME_NUCLEAR_RECEPTOR_TRANSCRIPTION_PATHWAY	0.00803062
CELL_CYCLE_GO_0007049	KEGG_ADHERENS_JUNCTION	0.0
REACTOME_GLUCOSE_METABOLISM	REACTOME_TRANSMEMBRANE_TRANSPORT_OF_SMALL_MOLECULES	0.00055492
CARBOXYLIC_ACID_METABOLIC_PROCESS	MITOCHONDRIAL_LUMEN	0.0
BIOCARTA_CTCF_PATHWAY	REACTOME_PYRUVATE_METABOLISM_AND_TCA_CYCLE	0.0
COENZYME_METABOLIC_PROCESS	KEGG_DRUG_METABOLISM_OTHER_ENZYMES	0.00783942
CARBON_CARBON_LYASE_ACTIVITY	REACTOME_GLUCOSE_REGULATION_OF_INSULIN_SECRETION	0.00056795
KEGG_COMPLEMENT_AND_COAGULATION_CASCADES	MITOTIC_CELL_CYCLE	0.00150292
CELL_CYCLE_PHASE	KEGG_PPAR_SIGNALING_PATHWAY	0.0
BIOCARTA_TGFB_PATHWAY	ENERGY_DERIVATION_BY_OXIDATION_OF_ORGANIC_COMPOUNDS	0.00726832
KEGG_METABOLISM_OF_XENOBIOTICS_BY_CYTOCHROME_P450	MONOCARBOXYLIC_ACID_METABOLIC_PROCESS	0.01835105
KEGG_STARCH_AND_SUCROSE_METABOLISM	KEGG_STEROID_BIOSYNTHESIS	0.0146111
KEGG_DRUG_METABOLISM_CYTOCHROME_P450	LYASE_ACTIVITY	0.03174158
REACTOME_CELL_CYCLE_CHECKPOINTS	REGULATION_OF_PHOSPHORYLATION	0.00043707
CELL_CYCLE_PHASE	REACTOME_MITOTIC_PROMETAPHASE	0.0
MONOCARBOXYLIC_ACID_METABOLIC_PROCESS	REACTOME_ELECTRON_TRANSPORT_CHAIN	0.00362883
CARBOHYDRATE_METABOLIC_PROCESS	CYTOSKELETAL_PART	0.00032952
CYTOSKELETON	REACTOME_NUCLEOTIDE_LIKE_PURINERGIC_RECEPTORS	0.00521177
FATTY_ACID_BETA_OXIDATION	RESPONSE_TO_EXTERNAL_STIMULUS	0.00446545
LIPID_METABOLIC_PROCESS	REACTOME_CHOLESTEROL_BIOSYNTHESIS	0.78813072
KEGG_RETINOL_METABOLISM	REACTOME_G2_M_TRANSITION	0.00091737
NITROGEN_COMPOUND_METABOLIC_PROCESS	REACTOME_INTEGRATION_OF_ENERGY_METABOLISM	0.0
COFACTOR_METABOLIC_PROCESS	FATTY_ACID_BETA_OXIDATION	0.01049807
CELL_CYCLE_PROCESS	NETPATH_ALPHA6_BETA4_INTEGRIN_PATHWAY	0.0
LIGASE_ACTIVITY	NUCLEOCYTOPLASMIC_TRANSPORT	0.00178622
REACTOME_G2_M_TRANSITION	SA_G1_AND_S_PHASES	0.6501011
BIOCARTA_G1_PATHWAY	KEGG_STARCH_AND_SUCROSE_METABOLISM	0.0137017
KEGG_ONE_CARBON_POOL_BY_FOLATE	KEGG_TRYPTOPHAN_METABOLISM	0.0158033
KEGG_PYRUVATE_METABOLISM	OXIDOREDUCTASE_ACTIVITY_ACTING_ON_THE_CH_CH_GROUP_OF_DONORS	0.00672847
CARBOHYDRATE_BIOSYNTHETIC_PROCESS	REACTOME_PEROXISOMAL_LIPID_METABOLISM	0.01354053
ELECTRON_CARRIER_ACTIVITY	GTPASE_BINDING	0.01139479
MITOCHONDRION	RESPONSE_TO_WOUNDING	0.00020692
FATTY_ACID_METABOLIC_PROCESS	KEGG_METABOLISM_OF_XENOBIOTICS_BY_CYTOCHROME_P450	0.01951394
BIOCARTA_TGFB_PATHWAY	KEGG_GLYCOLYSIS_GLUCONEOGENESIS	0.01868244
BIOCARTA_LEPTIN_PATHWAY	NETPATH_ALPHA6_BETA4_INTEGRIN_PATHWAY	0.01031852
LIPID_METABOLIC_PROCESS	NUCLEAR_TRANSPORT	0.0
AMINE_CATABOLIC_PROCESS	KEGG_STARCH_AND_SUCROSE_METABOLISM	0.01138374
CYTOSKELETAL_PROTEIN_BINDING	REACTOME_MITOTIC_M_M_G1_PHASES	0.0
CELL_CYCLE_GO_0007049	MICROTUBULE_ORGANIZING_CENTER	0.00092172
CARBON_CARBON_LYASE_ACTIVITY	REACTOME_S_PHASE	0.01273456
ENERGY_RESERVE_METABOLIC_PROCESS	NUCLEAR_TRANSPORT	0.00901988
CELLULAR_CARBOHYDRATE_METABOLIC_PROCESS	ENERGY_DERIVATION_BY_OXIDATION_OF_ORGANIC_COMPOUNDS	0.0
FATTY_ACID_METABOLIC_PROCESS	PATTERN_BINDING	0.00813452
CARBOXYLIC_ACID_METABOLIC_PROCESS	RESPONSE_TO_ORGANIC_SUBSTANCE	0.0
CARBOXYLIC_ACID_TRANSMEMBRANE_TRANSPORTER_ACTIVITY	CATABOLIC_PROCESS	0.01045709
REACTOME_STEROID_METABOLISM	SERINE_TYPE_ENDOPEPTIDASE_ACTIVITY	0.02507106
REACTOME_G2_M_TRANSITION	SERINE_HYDROLASE_ACTIVITY	0.00368751
REACTOME_G2_M_TRANSITION	REACTOME_PHASE_1_FUNCTIONALIZATION_OF_COMPOUNDS	0.00853921
ENERGY_DERIVATION_BY_OXIDATION_OF_ORGANIC_COMPOUNDS	REACTOME_CELL_JUNCTION_ORGANIZATION	0.00431428
KEGG_LYSINE_DEGRADATION	KEGG_PANTOTHENATE_AND_COA_BIOSYNTHESIS	0.01695721
CARBOHYDRATE_BIOSYNTHETIC_PROCESS	REACTOME_AMINE_COMPOUND_SLC_TRANSPORTERS	0.00595672
AMINO_ACID_CATABOLIC_PROCESS	REACTOME_STEROID_METABOLISM	0.00431995
KEGG_ONE_CARBON_POOL_BY_FOLATE	REACTOME_REGULATION_OF_LIPID_METABOLISM_BY_PEROXISOME_PROLIFERATOR_ACTIVATED_RECEPTOR_ALPHA	0.01002625
CARBOHYDRATE_METABOLIC_PROCESS	REACTOME_CELL_CYCLE_MITOTIC	0.0
KEGG_LYSINE_DEGRADATION	REACTOME_PYRUVATE_METABOLISM	0.00258055
KEGG_TYROSINE_METABOLISM	TRANSFERASE_ACTIVITY_TRANSFERRING_ACYL_GROUPS	0.0014742
KEGG_PEROXISOME	OXIDOREDUCTASE_ACTIVITY_GO_0016705	0.00197371
COFACTOR_METABOLIC_PROCESS	MICROTUBULE_CYTOSKELETON	0.01105162
CELLULAR_CATABOLIC_PROCESS	STEROID_BIOSYNTHETIC_PROCESS	0.00071242
REACTOME_STEROID_METABOLISM	REGULATION_OF_PHOSPHORYLATION	0.00833498
HORMONE_RECEPTOR_BINDING	MITOCHONDRION	0.00229939
ISOMERASE_ACTIVITY	LIPID_METABOLIC_PROCESS	3.172e-05
KEGG_ADHERENS_JUNCTION	KEGG_CITRATE_CYCLE_TCA_CYCLE	0.00490657
AMINO_ACID_CATABOLIC_PROCESS	REACTOME_SYNTHESIS_OF_BILE_ACIDS_AND_BILE_SALTS_VIA_7ALPHA_HYDROXYCHOLESTEROL	0.00844676
ENERGY_DERIVATION_BY_OXIDATION_OF_ORGANIC_COMPOUNDS	KEGG_GLYCOLYSIS_GLUCONEOGENESIS	0.0084332
REACTOME_ACTIVATED_AMPK_STIMULATES_FATTY_ACID_OXIDATION_IN_MUSCLE	REACTOME_METABOLISM_OF_CARBOHYDRATES	0.0003611
AMINE_TRANSPORT	ORGANELLE_INNER_MEMBRANE	0.00383392
KEGG_STARCH_AND_SUCROSE_METABOLISM	REACTOME_INTEGRATION_OF_ENERGY_METABOLISM	0.0
BIOCARTA_CTCF_PATHWAY	BIOCARTA_NUCLEARRS_PATHWAY	0.00849694
MITOCHONDRIAL_MEMBRANE	REACTOME_GLUCOSE_METABOLISM	0.01632933
REACTOME_CENTROSOME_MATURATION	REACTOME_METABOLISM_OF_BILE_ACIDS_AND_BILE_SALTS	0.00514527
BIOCARTA_TGFB_PATHWAY	SA_G1_AND_S_PHASES	0.01192786
BIOCARTA_ACTINY_PATHWAY	KEGG_ADHERENS_JUNCTION	0.00018164
AROMATIC_COMPOUND_METABOLIC_PROCESS	KEGG_ONE_CARBON_POOL_BY_FOLATE	0.02415469
CELLULAR_CARBOHYDRATE_METABOLIC_PROCESS	REACTOME_G2_M_TRANSITION	0.00588855
OXIDOREDUCTASE_ACTIVITY_GO_0016616	RESPONSE_TO_WOUNDING	0.00166434
BIOCARTA_CTCF_PATHWAY	REACTOME_GLUCOSE_AND_OTHER_SUGAR_SLC_TRANSPORTERS	0.00683014
REACTOME_ACTIVATED_AMPK_STIMULATES_FATTY_ACID_OXIDATION_IN_MUSCLE	REACTOME_MITOCHONDRIAL_FATTY_ACID_BETA_OXIDATION	0.01260124
KEGG_FATTY_ACID_METABOLISM	KEGG_TERPENOID_BACKBONE_BIOSYNTHESIS	0.02274501
CYTOSKELETAL_PROTEIN_BINDING	TRANSFERASE_ACTIVITY_TRANSFERRING_ACYL_GROUPS	0.00047874
KEGG_PPAR_SIGNALING_PATHWAY	REACTOME_PYRUVATE_METABOLISM_AND_TCA_CYCLE	0.00136995
CYTOSKELETAL_PROTEIN_BINDING	REACTOME_CYTOCHROME_P450_ARRANGED_BY_SUBSTRATE_TYPE	0.00791861
CARBOXY_LYASE_ACTIVITY	KEGG_PPAR_SIGNALING_PATHWAY	0.01421082
COFACTOR_METABOLIC_PROCESS	MITOCHONDRIAL_MEMBRANE	0.01214823
REACTOME_GLUCOSE_REGULATION_OF_INSULIN_SECRETION	TRANSFERASE_ACTIVITY_TRANSFERRING_ACYL_GROUPS	0.0
ACTIN_FILAMENT_ORGANIZATION	KEGG_TRYPTOPHAN_METABOLISM	0.00433242
CYTOSKELETAL_PART	ENERGY_RESERVE_METABOLIC_PROCESS	0.00810766
KEGG_STEROID_BIOSYNTHESIS	REACTOME_ACTIVATED_AMPK_STIMULATES_FATTY_ACID_OXIDATION_IN_MUSCLE	0.0054831
BIOCARTA_TGFB_PATHWAY	CELL_CYCLE_GO_0007049	0.89404317
CELLULAR_LIPID_CATABOLIC_PROCESS	KEGG_CITRATE_CYCLE_TCA_CYCLE	0.00196173
CELL_PROJECTION	MICROTUBULE	0.01185268
CARBOXY_LYASE_ACTIVITY	ENERGY_DERIVATION_BY_OXIDATION_OF_ORGANIC_COMPOUNDS	0.00783615
NETPATH_ALPHA6_BETA4_INTEGRIN_PATHWAY	REACTOME_MITOTIC_M_M_G1_PHASES	0.0105079
IMMUNE_EFFECTOR_PROCESS	REACTOME_BIOLOGICAL_OXIDATIONS	0.00480869
MICROTUBULE_ORGANIZING_CENTER	REACTOME_PHASE_II_CONJUGATION	0.01923793
BIOCARTA_ACTINY_PATHWAY	REACTOME_MITOTIC_M_M_G1_PHASES	0.0
KEGG_FATTY_ACID_METABOLISM	REACTOME_G2_M_TRANSITION	0.00039195
REACTOME_ACTIVATED_AMPK_STIMULATES_FATTY_ACID_OXIDATION_IN_MUSCLE	REACTOME_LOSS_OF_NLP_FROM_MITOTIC_CENTROSOMES	0.00502611
CARBOHYDRATE_METABOLIC_PROCESS	IMMUNE_EFFECTOR_PROCESS	0.00394615
CELL_CYCLE_PHASE	KEGG_ASTHMA	0.00027499
REACTOME_MITOTIC_PROMETAPHASE	RESPONSE_TO_WOUNDING	0.00030307
CENTROSOME	REACTOME_INTEGRATION_OF_ENERGY_METABOLISM	0.0
KEGG_ALANINE_ASPARTATE_AND_GLUTAMATE_METABOLISM	REACTOME_PHASE_II_CONJUGATION	0.0
BIOCARTA_LEPTIN_PATHWAY	KEGG_DRUG_METABOLISM_CYTOCHROME_P450	0.01393946
CELL_PROJECTION	RESPONSE_TO_WOUNDING	0.00019196
KEGG_RETINOL_METABOLISM	LIPID_CATABOLIC_PROCESS	0.00156632
BIOCARTA_HSP27_PATHWAY	LIGASE_ACTIVITY	0.00064828
CELL_CYCLE_PHASE	LYASE_ACTIVITY	0.01122817
KEGG_TRYPTOPHAN_METABOLISM	ORGANIC_ACID_METABOLIC_PROCESS	0.00035481
MITOCHONDRION	OXIDOREDUCTASE_ACTIVITY_GO_0016616	0.00042954
BIOCARTA_PPARA_PATHWAY	NUCLEAR_TRANSPORT	0.0
KEGG_ADHERENS_JUNCTION	OXIDOREDUCTASE_ACTIVITY_ACTING_ON_THE_CH_CH_GROUP_OF_DONORS	0.01516356
ENERGY_DERIVATION_BY_OXIDATION_OF_ORGANIC_COMPOUNDS	REACTOME_MITOTIC_M_M_G1_PHASES	0.0
BIOCARTA_NUCLEARRS_PATHWAY	REACTOME_CELL_CYCLE_MITOTIC	0.00140227
CELLULAR_CATABOLIC_PROCESS	CYTOSKELETAL_PART	0.00026727
LIPID_BIOSYNTHETIC_PROCESS	REACTOME_INTRINSIC_PATHWAY	0.0040692
BIOCARTA_G2_PATHWAY	MITOCHONDRIAL_MEMBRANE	0.00075652
CELLULAR_LIPID_METABOLIC_PROCESS	KEGG_TRYPTOPHAN_METABOLISM	0.00023783
KEGG_GLYCOLYSIS_GLUCONEOGENESIS	REACTOME_GLUCOSE_METABOLISM	0.0
AMINE_TRANSPORT	CELLULAR_CARBOHYDRATE_METABOLIC_PROCESS	0.0004388
CARBOXY_LYASE_ACTIVITY	KEGG_CITRATE_CYCLE_TCA_CYCLE	0.00595164
MICROTUBULE	STRUCTURAL_CONSTITUENT_OF_CYTOSKELETON	0.00361487
AMINO_ACID_AND_DERIVATIVE_METABOLIC_PROCESS	CELL_PROJECTION	0.00552617
COENZYME_METABOLIC_PROCESS	LIGASE_ACTIVITY	0.00056337
KEGG_LYSINE_DEGRADATION	REACTOME_CHOLESTEROL_BIOSYNTHESIS	0.0117269
KEGG_METABOLISM_OF_XENOBIOTICS_BY_CYTOCHROME_P450	REACTOME_ELECTRON_TRANSPORT_CHAIN	0.02832341
BIOCARTA_PPARA_PATHWAY	REACTOME_CHOLESTEROL_BIOSYNTHESIS	0.0086991
CELL_CYCLE_GO_0007049	REACTOME_METABOLISM_OF_BILE_ACIDS_AND_BILE_SALTS	0.00807219
KEGG_TYROSINE_METABOLISM	REACTOME_LIPOPROTEIN_METABOLISM	0.00276973
REACTOME_GLUCOSE_REGULATION_OF_INSULIN_SECRETION	REACTOME_PEROXISOMAL_LIPID_METABOLISM	0.00081515
LYASE_ACTIVITY	STEROID_METABOLIC_PROCESS	0.00111898
CELL_PROJECTION	REACTOME_METABOLISM_OF_CARBOHYDRATES	0.0
KEGG_ONE_CARBON_POOL_BY_FOLATE	SA_G1_AND_S_PHASES	0.01954677
INTRAMOLECULAR_OXIDOREDUCTASE_ACTIVITY	RESPONSE_TO_ORGANIC_SUBSTANCE	0.03387515
MITOCHONDRIAL_INNER_MEMBRANE	OXYGEN_BINDING	0.00364203
KEGG_TYROSINE_METABOLISM	REACTOME_SYNTHESIS_OF_BILE_ACIDS_AND_BILE_SALTS	0.01050549
KEGG_PRIMARY_BILE_ACID_BIOSYNTHESIS	REACTOME_NUCLEAR_RECEPTOR_TRANSCRIPTION_PATHWAY	0.18800594
ELECTRON_CARRIER_ACTIVITY	FATTY_ACID_BETA_OXIDATION	0.01344291
COFACTOR_BINDING	RESPONSE_TO_EXTERNAL_STIMULUS	0.0022533
CARBOXYLIC_ACID_METABOLIC_PROCESS	GLUCOSE_METABOLIC_PROCESS	0.01311958
BIOCARTA_G2_PATHWAY	GENERATION_OF_PRECURSOR_METABOLITES_AND_ENERGY	0.00181312
CELL_CYCLE_PHASE	MITOCHONDRIAL_MEMBRANE	0.0005529
BIOCARTA_NUCLEARRS_PATHWAY	COFACTOR_BINDING	0.01123723
COFACTOR_BINDING	REACTOME_PYRUVATE_METABOLISM_AND_TCA_CYCLE	0.00369578
PERIPHERAL_NERVOUS_SYSTEM_DEVELOPMENT	REACTOME_TRANSMEMBRANE_TRANSPORT_OF_SMALL_MOLECULES	0.00684547
AMINE_METABOLIC_PROCESS	REACTOME_MITOCHONDRIAL_FATTY_ACID_BETA_OXIDATION	0.01152736
NUCLEAR_HORMONE_RECEPTOR_BINDING	SA_G1_AND_S_PHASES	0.0040825
CELL_CYCLE_GO_0007049	CENTROSOME	0.0028669
KEGG_PYRUVATE_METABOLISM	PEROXISOME	0.01645625
GENERATION_OF_PRECURSOR_METABOLITES_AND_ENERGY	REACTOME_ACTIVATION_OF_ATR_IN_RESPONSE_TO_REPLICATION_STRESS	0.00408103
KEGG_BUTANOATE_METABOLISM	KEGG_PPAR_SIGNALING_PATHWAY	0.03505762
REACTOME_ELECTRON_TRANSPORT_CHAIN	REACTOME_INTEGRATION_OF_ENERGY_METABOLISM	0.0
CELL_CYCLE_GO_0007049	ORGANELLE_INNER_MEMBRANE	0.0028535
ENERGY_DERIVATION_BY_OXIDATION_OF_ORGANIC_COMPOUNDS	REACTOME_GLUCONEOGENESIS	0.00373203
MONOCARBOXYLIC_ACID_METABOLIC_PROCESS	REACTOME_MITOTIC_M_M_G1_PHASES	0.0
REACTOME_SLC_MEDIATED_TRANSMEMBRANE_TRANSPORT	RESPONSE_TO_ORGANIC_SUBSTANCE	0.00622483
CELLULAR_CATABOLIC_PROCESS	GENERATION_OF_PRECURSOR_METABOLITES_AND_ENERGY	0.0
BIOCARTA_MCM_PATHWAY	REACTOME_ACTIVATION_OF_ATR_IN_RESPONSE_TO_REPLICATION_STRESS	0.03497259
NUCLEAR_TRANSPORT	REGULATION_OF_PHOSPHORYLATION	0.0
CARBOXYLIC_ACID_METABOLIC_PROCESS	KEGG_VALINE_LEUCINE_AND_ISOLEUCINE_DEGRADATION	0.16755095
KEGG_ADIPOCYTOKINE_SIGNALING_PATHWAY	ORGANIC_ACID_TRANSPORT	0.00779116
BIOCARTA_P38MAPK_PATHWAY	RESPONSE_TO_ORGANIC_SUBSTANCE	0.00181833
OXYGEN_BINDING	REACTOME_METABOLISM_OF_CARBOHYDRATES	0.00296395
KEGG_CELL_CYCLE	PERIPHERAL_NERVOUS_SYSTEM_DEVELOPMENT	0.00489066
CELLULAR_LIPID_CATABOLIC_PROCESS	KEGG_BETA_ALANINE_METABOLISM	0.01555717
PERIPHERAL_NERVOUS_SYSTEM_DEVELOPMENT	REACTOME_BIOLOGICAL_OXIDATIONS	0.00991823
NITROGEN_COMPOUND_CATABOLIC_PROCESS	OXIDOREDUCTASE_ACTIVITY_ACTING_ON_THE_CH_CH_GROUP_OF_DONORS	0.01123452
KEGG_BETA_ALANINE_METABOLISM	REACTOME_PHASE_1_FUNCTIONALIZATION_OF_COMPOUNDS	0.00110157
GENERATION_OF_PRECURSOR_METABOLITES_AND_ENERGY	REACTOME_G2_M_TRANSITION	0.00699704
BIOCARTA_G1_PATHWAY	OXIDOREDUCTASE_ACTIVITY_ACTING_ON_CH_OH_GROUP_OF_DONORS	0.04637704
KEGG_BUTANOATE_METABOLISM	REACTOME_NA_CL_DEPENDENT_NEUROTRANSMITTER_TRANSPORTERS	0.00380498
KEGG_AUTOIMMUNE_THYROID_DISEASE	REACTOME_GLUCOSE_METABOLISM	0.00093152
KEGG_ASTHMA	SERINE_HYDROLASE_ACTIVITY	0.00445366
CARBOHYDRATE_METABOLIC_PROCESS	CYTOSKELETAL_PROTEIN_BINDING	0.0012797
REACTOME_GLUCOSE_REGULATION_OF_INSULIN_SECRETION	STEROID_METABOLIC_PROCESS	0.01464677
ELECTRON_CARRIER_ACTIVITY	REACTOME_PYRUVATE_METABOLISM	0.00672013
CELLULAR_CATABOLIC_PROCESS	REACTOME_BIOLOGICAL_OXIDATIONS	0.0
BIOCARTA_G1_PATHWAY	NETPATH_ALPHA6_BETA4_INTEGRIN_PATHWAY	0.01529419
BIOCARTA_MCM_PATHWAY	NUCLEOCYTOPLASMIC_TRANSPORT	0.01293993
KEGG_RETINOL_METABOLISM	STEROID_METABOLIC_PROCESS	0.00173331
NETPATH_ALPHA6_BETA4_INTEGRIN_PATHWAY	REACTOME_GLUCONEOGENESIS	0.02314394
REGULATION_OF_PHOSPHORYLATION	RESPONSE_TO_WOUNDING	0.0
GENERATION_OF_PRECURSOR_METABOLITES_AND_ENERGY	REACTOME_GLUCOSE_AND_OTHER_SUGAR_SLC_TRANSPORTERS	0.00822918
KEGG_ADIPOCYTOKINE_SIGNALING_PATHWAY	LIPID_TRANSPORT	0.00126448
KEGG_STEROID_HORMONE_BIOSYNTHESIS	REACTOME_METABOLISM_OF_AMINO_ACIDS	0.00199679
REACTOME_GLUCOSE_METABOLISM	RESPONSE_TO_ORGANIC_SUBSTANCE	0.00256726
KEGG_GLYCOLYSIS_GLUCONEOGENESIS	KEGG_PYRUVATE_METABOLISM	0.00643411
BIOCARTA_TGFB_PATHWAY	MICROTUBULE_ORGANIZING_CENTER	0.02466722
FATTY_ACID_BETA_OXIDATION	MONOCARBOXYLIC_ACID_METABOLIC_PROCESS	0.00302868
AMINE_CATABOLIC_PROCESS	KEGG_GLYCOLYSIS_GLUCONEOGENESIS	0.01161452
REACTOME_G2_M_TRANSITION	REACTOME_TRANSFORMATION_OF_LANOSTEROL_TO_CHOLESTEROL	0.00492414
KEGG_TERPENOID_BACKBONE_BIOSYNTHESIS	MITOCHONDRIAL_PART	0.00138036
MICROTUBULE_ORGANIZING_CENTER	OXIDOREDUCTASE_ACTIVITY_ACTING_ON_CH_OH_GROUP_OF_DONORS	0.0079629
BIOCARTA_CTCF_PATHWAY	REACTOME_SLC_MEDIATED_TRANSMEMBRANE_TRANSPORT	0.00518414
KEGG_TRYPTOPHAN_METABOLISM	REACTOME_G2_M_TRANSITION	0.01488614
CARBOXYLIC_ACID_TRANSPORT	ENERGY_DERIVATION_BY_OXIDATION_OF_ORGANIC_COMPOUNDS	0.00690378
KEGG_PROPANOATE_METABOLISM	RESPONSE_TO_ORGANIC_SUBSTANCE	0.01250753
INFLAMMATORY_RESPONSE	REACTOME_COMMON_PATHWAY	0.0
KEGG_CELL_CYCLE	POSITIVE_REGULATION_OF_LYMPHOCYTE_ACTIVATION	0.11366334
BIOCARTA_CELLCYCLE_PATHWAY	NUCLEOCYTOPLASMIC_TRANSPORT	0.02627438
CATABOLIC_PROCESS	KEGG_TRYPTOPHAN_METABOLISM	0.0070797
KEGG_BIOSYNTHESIS_OF_UNSATURATED_FATTY_ACIDS	REACTOME_METABOLISM_OF_AMINO_ACIDS	0.01051057
REACTOME_CELL_CYCLE_CHECKPOINTS	REACTOME_CHAPERONIN_MEDIATED_PROTEIN_FOLDING	0.01075856
KEGG_PRIMARY_BILE_ACID_BIOSYNTHESIS	REACTOME_STEROID_METABOLISM	0.01387159
KEGG_STEROID_HORMONE_BIOSYNTHESIS	REACTOME_G2_M_TRANSITION	0.00697224
KEGG_ADIPOCYTOKINE_SIGNALING_PATHWAY	KEGG_VALINE_LEUCINE_AND_ISOLEUCINE_DEGRADATION	0.00998779
KEGG_ONE_CARBON_POOL_BY_FOLATE	KEGG_STEROID_BIOSYNTHESIS	0.02667712
KEGG_PEROXISOME	OXIDOREDUCTASE_ACTIVITY_ACTING_ON_CH_OH_GROUP_OF_DONORS	0.14294942
BIOCARTA_CTCF_PATHWAY	KEGG_COMPLEMENT_AND_COAGULATION_CASCADES	0.00137303
AMINO_ACID_METABOLIC_PROCESS	SA_G1_AND_S_PHASES	0.01112214
REACTOME_MITOTIC_PROMETAPHASE	REGULATION_OF_PHOSPHORYLATION	0.0028717
KEGG_DRUG_METABOLISM_OTHER_ENZYMES	MITOCHONDRIAL_LUMEN	0.00904892
KEGG_ADHERENS_JUNCTION	OXIDOREDUCTASE_ACTIVITY	0.00314443
ENERGY_RESERVE_METABOLIC_PROCESS	KEGG_CYSTEINE_AND_METHIONINE_METABOLISM	0.01095582
AMINO_ACID_CATABOLIC_PROCESS	REACTOME_SYNTHESIS_OF_DNA	0.01366806
ALCOHOL_METABOLIC_PROCESS	CARBON_CARBON_LYASE_ACTIVITY	0.01010813
COENZYME_METABOLIC_PROCESS	REACTOME_SLC_MEDIATED_TRANSMEMBRANE_TRANSPORT	0.00456099
CELL_CYCLE_PHASE	REACTOME_CENTROSOME_MATURATION	0.00431955
KEGG_ARGININE_AND_PROLINE_METABOLISM	REACTOME_SYNTHESIS_OF_DNA	0.0080155
BIOCARTA_PPARA_PATHWAY	REACTOME_G2_M_CHECKPOINTS	0.00082364
KEGG_ADHERENS_JUNCTION	MITOCHONDRIAL_MEMBRANE	0.0
CARBOHYDRATE_METABOLIC_PROCESS	CELLULAR_CARBOHYDRATE_METABOLIC_PROCESS	7.655e-05
KEGG_RETINOL_METABOLISM	REACTOME_ACTIVATED_AMPK_STIMULATES_FATTY_ACID_OXIDATION_IN_MUSCLE	0.0074707
CYTOSKELETAL_PART	LIPID_TRANSPORT	0.00174365
INFLAMMATORY_RESPONSE	REACTOME_CHOLESTEROL_BIOSYNTHESIS	0.0073086
ALCOHOL_METABOLIC_PROCESS	KEGG_STEROID_HORMONE_BIOSYNTHESIS	0.00464611
AMINO_ACID_AND_DERIVATIVE_METABOLIC_PROCESS	NUCLEAR_TRANSPORT	0.00096891
INTRAMOLECULAR_OXIDOREDUCTASE_ACTIVITY	MICROBODY	0.01105725
MITOCHONDRIAL_MEMBRANE	ORGANELLE_INNER_MEMBRANE	0.00197792
BIOCARTA_G1_PATHWAY	CELLULAR_LIPID_METABOLIC_PROCESS	6.817e-05
REACTOME_PHASE_II_CONJUGATION	REACTOME_SYNTHESIS_OF_BILE_ACIDS_AND_BILE_SALTS_VIA_7ALPHA_HYDROXYCHOLESTEROL	0.01033547
COFACTOR_BINDING	ELECTRON_CARRIER_ACTIVITY	0.00367946
GENERATION_OF_PRECURSOR_METABOLITES_AND_ENERGY	KEGG_CHRONIC_MYELOID_LEUKEMIA	0.0
KEGG_ADHERENS_JUNCTION	SMALL_GTPASE_BINDING	0.00021723
CYTOSKELETAL_PROTEIN_BINDING	KEGG_STEROID_BIOSYNTHESIS	0.00241448
AMINO_ACID_AND_DERIVATIVE_METABOLIC_PROCESS	AMINO_ACID_TRANSMEMBRANE_TRANSPORTER_ACTIVITY	0.00034469
ENERGY_RESERVE_METABOLIC_PROCESS	KEGG_PANTOTHENATE_AND_COA_BIOSYNTHESIS	0.00185021
KEGG_ARGININE_AND_PROLINE_METABOLISM	SERINE_TYPE_PEPTIDASE_ACTIVITY	0.00373469
GLUCOSE_METABOLIC_PROCESS	KEGG_ADHERENS_JUNCTION	0.00289347
ORGANIC_ACID_METABOLIC_PROCESS	RESPONSE_TO_ORGANIC_SUBSTANCE	0.0
ISOMERASE_ACTIVITY	REACTOME_PHASE_1_FUNCTIONALIZATION_OF_COMPOUNDS	0.00019887
INFLAMMATORY_RESPONSE	REACTOME_LOSS_OF_NLP_FROM_MITOTIC_CENTROSOMES	0.00245085
BIOCARTA_G2_PATHWAY	MITOCHONDRION	0.02057051
CARBON_CARBON_LYASE_ACTIVITY	REACTOME_REGULATION_OF_LIPID_METABOLISM_BY_PEROXISOME_PROLIFERATOR_ACTIVATED_RECEPTOR_ALPHA	0.00748292
LIPID_METABOLIC_PROCESS	PERIPHERAL_NERVOUS_SYSTEM_DEVELOPMENT	0.00445499
BIOCARTA_LEPTIN_PATHWAY	OXYGEN_BINDING	0.00303554
BIOCARTA_NUCLEARRS_PATHWAY	CARBOXYLIC_ACID_METABOLIC_PROCESS	0.00176801
KEGG_PPAR_SIGNALING_PATHWAY	REACTOME_METABOLISM_OF_AMINO_ACIDS	0.0
REACTOME_CENTROSOME_MATURATION	REACTOME_GLUCOSE_REGULATION_OF_INSULIN_SECRETION	0.0229538
MICROTUBULE_ORGANIZING_CENTER	NETPATH_ALPHA6_BETA4_INTEGRIN_PATHWAY	9.212e-05
KEGG_BUTANOATE_METABOLISM	KEGG_ONE_CARBON_POOL_BY_FOLATE	0.00542972
KEGG_STARCH_AND_SUCROSE_METABOLISM	OXIDOREDUCTASE_ACTIVITY_ACTING_ON_CH_OH_GROUP_OF_DONORS	0.05511784
BIOCARTA_NUCLEARRS_PATHWAY	LIPID_CATABOLIC_PROCESS	0.00017152
CARBOXYLIC_ACID_TRANSMEMBRANE_TRANSPORTER_ACTIVITY	OXIDOREDUCTASE_ACTIVITY_GO_0016705	0.01385739
MICROTUBULE_CYTOSKELETON	SERINE_TYPE_ENDOPEPTIDASE_ACTIVITY	0.02104635
KEGG_VALINE_LEUCINE_AND_ISOLEUCINE_DEGRADATION	MITOCHONDRIAL_MEMBRANE	0.00420324
BIOCARTA_P38MAPK_PATHWAY	REACTOME_PYRUVATE_METABOLISM	0.0068316
REACTOME_G2_M_TRANSITION	REACTOME_SYNTHESIS_OF_BILE_ACIDS_AND_BILE_SALTS	0.00489349
MITOCHONDRIAL_LUMEN	REACTOME_GLUCOSE_METABOLISM	0.0
BIOCARTA_P38MAPK_PATHWAY	GLUCOSE_METABOLIC_PROCESS	0.00871607
FATTY_ACID_BETA_OXIDATION	REACTOME_CHYLOMICRON_MEDIATED_LIPID_TRANSPORT	0.00905608
KEGG_ADHERENS_JUNCTION	REACTOME_NUCLEAR_RECEPTOR_TRANSCRIPTION_PATHWAY	0.00020681
CORUM_C_COMPLEX_SPLICEOSOME	KEGG_CHRONIC_MYELOID_LEUKEMIA	0.02269124
ORGANIC_ACID_METABOLIC_PROCESS	REACTOME_PEROXISOMAL_LIPID_METABOLISM	0.00710164
AMINE_CATABOLIC_PROCESS	REACTOME_LIPOPROTEIN_METABOLISM	0.00550017
KEGG_COMPLEMENT_AND_COAGULATION_CASCADES	ORGANIC_ACID_METABOLIC_PROCESS	0.05240506
BIOCARTA_MCM_PATHWAY	CATABOLIC_PROCESS	0.0127227
BIOCARTA_LEPTIN_PATHWAY	KEGG_GLYCOLYSIS_GLUCONEOGENESIS	0.00391409
INFLAMMATORY_RESPONSE	KEGG_TYROSINE_METABOLISM	0.0005586
CARBOXYLIC_ACID_METABOLIC_PROCESS	ENERGY_RESERVE_METABOLIC_PROCESS	0.00393214
REACTOME_STEROID_HORMONES	RESPONSE_TO_EXTERNAL_STIMULUS	0.00297013
AMINO_ACID_METABOLIC_PROCESS	STEROID_METABOLIC_PROCESS	0.00332547
REGULATION_OF_LYMPHOCYTE_ACTIVATION	REGULATION_OF_PHOSPHORYLATION	0.0
NUCLEAR_HORMONE_RECEPTOR_BINDING	PHOSPHOLIPID_BIOSYNTHETIC_PROCESS	0.00941779
KEGG_PPAR_SIGNALING_PATHWAY	REACTOME_PHASE_1_FUNCTIONALIZATION_OF_COMPOUNDS	0.0
KEGG_STARCH_AND_SUCROSE_METABOLISM	NUCLEAR_HORMONE_RECEPTOR_BINDING	0.00854522
NUCLEAR_TRANSPORT	RESPONSE_TO_EXTERNAL_STIMULUS	0.0
CELL_CYCLE_PHASE	KEGG_GLYCOLYSIS_GLUCONEOGENESIS	0.02077634
CELL_CYCLE_PROCESS	REACTOME_STEROID_METABOLISM	0.01154118
CELLULAR_CARBOHYDRATE_METABOLIC_PROCESS	KEGG_CELL_CYCLE	0.0003059
ISOMERASE_ACTIVITY	NUCLEAR_TRANSPORT	0.00285497
KEGG_BIOSYNTHESIS_OF_UNSATURATED_FATTY_ACIDS	LIPID_CATABOLIC_PROCESS	0.01302888
IMMUNE_EFFECTOR_PROCESS	NITROGEN_COMPOUND_CATABOLIC_PROCESS	0.00374087
REACTOME_ACTIVATION_OF_ATR_IN_RESPONSE_TO_REPLICATION_STRESS	REACTOME_S_PHASE	0.0
CARBOXYLIC_ACID_METABOLIC_PROCESS	KEGG_STEROID_BIOSYNTHESIS	0.03987684
COFACTOR_METABOLIC_PROCESS	STEROID_METABOLIC_PROCESS	0.00345546
BIOCARTA_G1_PATHWAY	CELL_CYCLE_PHASE	0.0
CORUM_C_COMPLEX_SPLICEOSOME	CYTOSKELETON_ORGANIZATION_AND_BIOGENESIS	0.0
CYTOSKELETAL_PART	REACTOME_METABOLISM_OF_CARBOHYDRATES	0.0
KEGG_LYSINE_DEGRADATION	OXIDOREDUCTASE_ACTIVITY_ACTING_ON_THE_CH_CH_GROUP_OF_DONORS	0.00841171
IMMUNE_EFFECTOR_PROCESS	KEGG_TRYPTOPHAN_METABOLISM	0.01142645
ALCOHOL_METABOLIC_PROCESS	KEGG_GLYCINE_SERINE_AND_THREONINE_METABOLISM	0.10021014
REACTOME_METABOLISM_OF_AMINO_ACIDS	REACTOME_NA_CL_DEPENDENT_NEUROTRANSMITTER_TRANSPORTERS	0.00035439
AMINO_ACID_CATABOLIC_PROCESS	REACTOME_SYNTHESIS_OF_BILE_ACIDS_AND_BILE_SALTS	0.00775782
CARBOXYLIC_ACID_METABOLIC_PROCESS	REACTOME_REGULATION_OF_LIPID_METABOLISM_BY_PEROXISOME_PROLIFERATOR_ACTIVATED_RECEPTOR_ALPHA	0.09378338
KEGG_ALANINE_ASPARTATE_AND_GLUTAMATE_METABOLISM	STEROID_METABOLIC_PROCESS	0.00687637
MITOCHONDRIAL_LUMEN	STEROID_METABOLIC_PROCESS	1.67e-05
KEGG_COMPLEMENT_AND_COAGULATION_CASCADES	REACTOME_COMMON_PATHWAY	0.00060346
BIOCARTA_CELLCYCLE_PATHWAY	REACTOME_ELECTRON_TRANSPORT_CHAIN	0.02420566
MITOCHONDRIAL_LUMEN	REACTOME_METABOLISM_OF_AMINO_ACIDS	0.00174129
MITOCHONDRIAL_INNER_MEMBRANE	REACTOME_NUCLEAR_RECEPTOR_TRANSCRIPTION_PATHWAY	0.00039483
LIPID_METABOLIC_PROCESS	MONOCARBOXYLIC_ACID_METABOLIC_PROCESS	0.0
AMINO_ACID_DERIVATIVE_METABOLIC_PROCESS	REACTOME_G2_M_TRANSITION	0.00965834
REACTOME_BIOLOGICAL_OXIDATIONS	REACTOME_NA_CL_DEPENDENT_NEUROTRANSMITTER_TRANSPORTERS	0.00241508
LIPID_BIOSYNTHETIC_PROCESS	STEROID_METABOLIC_PROCESS	0.0
CARBOXYLIC_ACID_METABOLIC_PROCESS	LIGASE_ACTIVITY	0.0
KEGG_CELL_CYCLE	NITROGEN_COMPOUND_METABOLIC_PROCESS	0.06054897
KEGG_ONE_CARBON_POOL_BY_FOLATE	REACTOME_GLUCONEOGENESIS	0.02711561
CATABOLIC_PROCESS	KEGG_FATTY_ACID_METABOLISM	0.0
BIOCARTA_TGFB_PATHWAY	CARBOXYLIC_ACID_METABOLIC_PROCESS	0.01328561
OXIDOREDUCTASE_ACTIVITY	REACTOME_CELL_JUNCTION_ORGANIZATION	0.00618104
KEGG_CYSTEINE_AND_METHIONINE_METABOLISM	KEGG_PYRUVATE_METABOLISM	0.00160161
LIPID_CATABOLIC_PROCESS	TRANSFERASE_ACTIVITY_TRANSFERRING_SULFUR_CONTAINING_GROUPS	0.03133365
CELL_CYCLE_PHASE	MITOCHONDRIAL_MATRIX	0.02857513
PERIPHERAL_NERVOUS_SYSTEM_DEVELOPMENT	REACTOME_METABOLISM_OF_CARBOHYDRATES	0.00445085
AMINE_CATABOLIC_PROCESS	REACTOME_METABOLISM_OF_AMINO_ACIDS	0.00056037
INTRAMOLECULAR_OXIDOREDUCTASE_ACTIVITY	REACTOME_SYNTHESIS_OF_DNA	0.02979478
KEGG_TYROSINE_METABOLISM	RESPONSE_TO_ORGANIC_SUBSTANCE	0.00012125
KEGG_COMPLEMENT_AND_COAGULATION_CASCADES	REACTOME_PHASE_1_FUNCTIONALIZATION_OF_COMPOUNDS	0.05265697
HORMONE_RECEPTOR_BINDING	REACTOME_METABOLISM_OF_LIPIDS_AND_LIPOPROTEINS	0.03226877
KEGG_TYROSINE_METABOLISM	REACTOME_METABOLISM_OF_LIPIDS_AND_LIPOPROTEINS	0.00142952
BIOCARTA_G1_PATHWAY	CELLULAR_CARBOHYDRATE_METABOLIC_PROCESS	3.077e-05
CYTOSKELETAL_PART	GTPASE_BINDING	0.00234976
AMINO_ACID_METABOLIC_PROCESS	KEGG_CHRONIC_MYELOID_LEUKEMIA	0.01127383
MICROTUBULE_CYTOSKELETON	REACTOME_SLC_MEDIATED_TRANSMEMBRANE_TRANSPORT	0.02314629
BIOCARTA_G1_PATHWAY	IMMUNE_EFFECTOR_PROCESS	0.00108574
GLUTATHIONE_TRANSFERASE_ACTIVITY	OXIDOREDUCTASE_ACTIVITY	0.0
ACTIN_FILAMENT_ORGANIZATION	REACTOME_CHAPERONIN_MEDIATED_PROTEIN_FOLDING	0.01867149
MITOCHONDRIAL_MATRIX	REACTOME_TRANSFORMATION_OF_LANOSTEROL_TO_CHOLESTEROL	0.01228354
CYTOSKELETON_ORGANIZATION_AND_BIOGENESIS	REACTOME_CHYLOMICRON_MEDIATED_LIPID_TRANSPORT	0.0
MONOOXYGENASE_ACTIVITY	REACTOME_METABOLISM_OF_BILE_ACIDS_AND_BILE_SALTS	0.00374735
REACTOME_GLUCOSE_REGULATION_OF_INSULIN_SECRETION	REACTOME_NA_CL_DEPENDENT_NEUROTRANSMITTER_TRANSPORTERS	0.00053003
GENERATION_OF_PRECURSOR_METABOLITES_AND_ENERGY	REACTOME_G2_M_CHECKPOINTS	0.00533862
COENZYME_METABOLIC_PROCESS	REACTOME_GLUCOSE_REGULATION_OF_INSULIN_SECRETION	0.0
CYTOSKELETON_ORGANIZATION_AND_BIOGENESIS	REACTOME_METABOLISM_OF_AMINO_ACIDS	0.00066231
CYTOSKELETON	REACTOME_ACTIVATION_OF_THE_PRE_REPLICATIVE_COMPLEX	0.02291236
CYTOSKELETAL_PART	ORGANIC_ACID_TRANSMEMBRANE_TRANSPORTER_ACTIVITY	0.00149306
BIOCARTA_ACTINY_PATHWAY	CELL_CYCLE_PROCESS	0.0
GLUCOSE_METABOLIC_PROCESS	REACTOME_PYRUVATE_METABOLISM_AND_TCA_CYCLE	0.00614013
ELECTRON_CARRIER_ACTIVITY	PEROXISOME	0.00871586
CARBOXYLIC_ACID_TRANSPORT	CATABOLIC_PROCESS	0.0029438
COFACTOR_BINDING	KEGG_VALINE_LEUCINE_AND_ISOLEUCINE_DEGRADATION	0.01569429
KEGG_CELL_CYCLE	REACTOME_METABOLISM_OF_LIPIDS_AND_LIPOPROTEINS	0.02278788
OXIDOREDUCTASE_ACTIVITY_GO_0016705	REACTOME_NUCLEOTIDE_LIKE_PURINERGIC_RECEPTORS	0.00358479
REACTOME_METABOLISM_OF_BILE_ACIDS_AND_BILE_SALTS	STEROID_BIOSYNTHETIC_PROCESS	0.00140614
MITOCHONDRIAL_PART	REACTOME_S_PHASE	0.00138949
INFLAMMATORY_RESPONSE	REACTOME_TRANSFORMATION_OF_LANOSTEROL_TO_CHOLESTEROL	0.00406234
BIOCARTA_ACTINY_PATHWAY	MITOCHONDRIAL_ENVELOPE	0.00208549
CELLULAR_LIPID_METABOLIC_PROCESS	STEROID_BIOSYNTHETIC_PROCESS	0.00019769
GLUTATHIONE_TRANSFERASE_ACTIVITY	OXIDOREDUCTASE_ACTIVITY_ACTING_ON_CH_OH_GROUP_OF_DONORS	0.00476358
MICROTUBULE_CYTOSKELETON	REACTOME_CELL_CYCLE_CHECKPOINTS	0.0
BIOCARTA_HSP27_PATHWAY	CYTOSKELETON	0.00091151
[truncated: 12,797 more rows]
