# Supplementary material for: Summarizing cellular responses as biological process networks
Source: BMC Syst Biol. 2013 Jul 29;7:68. doi: 10.1186/1752-0509-7-68 (PMC3751784; doi:10.1186/1752-0509-7-68)
Supplement: Additional file 2 — Supplementary results. A zipped file containing all the five BPNs for each of the contrasts studied and the parameters estimated by each run of the software. [file 1752-0509-7-68-S2.zip › supplementary-results/cs_vs_hm/cs_vs_hm-links_results-4.tsv]

term1	term2	probability
REACTOME_ACTIVATION_OF_THE_PRE_REPLICATIVE_COMPLEX	REACTOME_METABOLISM_OF_CARBOHYDRATES	0.00541316
MICROTUBULE	REACTOME_CENTROSOME_MATURATION	0.18858721
KEGG_CELL_CYCLE	MITOCHONDRIAL_PART	0.0
COENZYME_METABOLIC_PROCESS	REACTOME_PHASE_II_CONJUGATION	0.00103852
CARBOHYDRATE_METABOLIC_PROCESS	REACTOME_LIPOPROTEIN_METABOLISM	0.0051748
PHOSPHOLIPID_BIOSYNTHETIC_PROCESS	REACTOME_METABOLISM_OF_BILE_ACIDS_AND_BILE_SALTS	0.00672702
ELECTRON_CARRIER_ACTIVITY	KEGG_DRUG_METABOLISM_OTHER_ENZYMES	0.0168687
ISOMERASE_ACTIVITY	LIPID_CATABOLIC_PROCESS	0.01665236
BIOCARTA_G2_PATHWAY	MICROTUBULE	0.00898671
NUCLEAR_HORMONE_RECEPTOR_BINDING	RESPONSE_TO_EXTERNAL_STIMULUS	0.0018377
REACTOME_CYTOCHROME_P450_ARRANGED_BY_SUBSTRATE_TYPE	REACTOME_TRANSMEMBRANE_TRANSPORT_OF_SMALL_MOLECULES	1.63e-06
COFACTOR_METABOLIC_PROCESS	REACTOME_CELL_CYCLE_MITOTIC	0.0138163
ACTIN_FILAMENT_ORGANIZATION	RESPONSE_TO_WOUNDING	0.00122281
REACTOME_BIOLOGICAL_OXIDATIONS	REACTOME_MITOTIC_M_M_G1_PHASES	0.00449813
CARBOXY_LYASE_ACTIVITY	REACTOME_CELL_CYCLE_CHECKPOINTS	0.01130254
KEGG_BETA_ALANINE_METABOLISM	PHOSPHOLIPID_BIOSYNTHETIC_PROCESS	0.0107226
CARBOHYDRATE_METABOLIC_PROCESS	REACTOME_GLUCOSE_AND_OTHER_SUGAR_SLC_TRANSPORTERS	0.00017015
CORUM_RIBOSOME,_CYTOPLASMIC	REACTOME_ACTIVATED_AMPK_STIMULATES_FATTY_ACID_OXIDATION_IN_MUSCLE	0.00302221
KEGG_VALINE_LEUCINE_AND_ISOLEUCINE_DEGRADATION	NITROGEN_COMPOUND_METABOLIC_PROCESS	0.01281827
AMINO_ACID_DERIVATIVE_METABOLIC_PROCESS	REACTOME_GLUCOSE_REGULATION_OF_INSULIN_SECRETION	0.00123631
ISOMERASE_ACTIVITY	REACTOME_LIPOPROTEIN_METABOLISM	0.15536857
CYTOSKELETON_ORGANIZATION_AND_BIOGENESIS	MICROBODY	0.00181302
ENERGY_DERIVATION_BY_OXIDATION_OF_ORGANIC_COMPOUNDS	REACTOME_CELL_CYCLE_CHECKPOINTS	0.0
MITOTIC_CELL_CYCLE	REGULATION_OF_PHOSPHORYLATION	0.00438143
CELL_PROJECTION	KEGG_PEROXISOME	0.00020455
MITOCHONDRION	REACTOME_PYRUVATE_METABOLISM	0.0
KEGG_BETA_ALANINE_METABOLISM	KEGG_PRIMARY_BILE_ACID_BIOSYNTHESIS	0.00912366
REACTOME_INTEGRATION_OF_ENERGY_METABOLISM	TRANSFERASE_ACTIVITY_TRANSFERRING_ACYL_GROUPS	0.0
BIOCARTA_G1_PATHWAY	SPINDLE	0.01050256
AMINE_TRANSPORT	REACTOME_ELECTRON_TRANSPORT_CHAIN	0.00200241
HORMONE_RECEPTOR_BINDING	OXIDOREDUCTASE_ACTIVITY_ACTING_ON_CH_OH_GROUP_OF_DONORS	0.01043777
CORUM_RIBOSOME,_CYTOPLASMIC	NITROGEN_COMPOUND_METABOLIC_PROCESS	0.11524191
ALCOHOL_METABOLIC_PROCESS	GENERATION_OF_PRECURSOR_METABOLITES_AND_ENERGY	0.0
MITOCHONDRIAL_PART	STEROID_BIOSYNTHETIC_PROCESS	4.892e-05
MITOCHONDRIAL_MATRIX	REACTOME_REGULATION_OF_LIPID_METABOLISM_BY_PEROXISOME_PROLIFERATOR_ACTIVATED_RECEPTOR_ALPHA	0.0
KEGG_PRIMARY_BILE_ACID_BIOSYNTHESIS	REACTOME_METABOLISM_OF_LIPIDS_AND_LIPOPROTEINS	0.0
BIOCARTA_TGFB_PATHWAY	REGULATION_OF_PHOSPHORYLATION	0.00320444
COENZYME_METABOLIC_PROCESS	LIPID_CATABOLIC_PROCESS	0.01412656
KEGG_ARGININE_AND_PROLINE_METABOLISM	LIPID_BIOSYNTHETIC_PROCESS	0.00312276
OXIDOREDUCTASE_ACTIVITY_GO_0016616	REACTOME_ACTIVATED_AMPK_STIMULATES_FATTY_ACID_OXIDATION_IN_MUSCLE	0.01247733
CYTOSKELETON	KEGG_ASTHMA	0.00266955
FATTY_ACID_METABOLIC_PROCESS	RESPONSE_TO_ORGANIC_SUBSTANCE	0.00703406
REACTOME_G2_M_TRANSITION	REACTOME_GLUCOSE_METABOLISM	0.01769512
KEGG_PROPANOATE_METABOLISM	LIGASE_ACTIVITY	0.01572604
PEROXISOME	REACTOME_STEROID_HORMONES	0.00690797
LIGASE_ACTIVITY	MITOTIC_CELL_CYCLE	0.19114868
CARBOXYLIC_ACID_METABOLIC_PROCESS	NITROGEN_COMPOUND_METABOLIC_PROCESS	0.00268899
LIPID_CATABOLIC_PROCESS	MITOCHONDRION	0.0
GLUTATHIONE_TRANSFERASE_ACTIVITY	REACTOME_GLUCOSE_METABOLISM	0.00545706
KEGG_ADIPOCYTOKINE_SIGNALING_PATHWAY	OXIDOREDUCTASE_ACTIVITY_GO_0016705	0.0
CARBOHYDRATE_BIOSYNTHETIC_PROCESS	KEGG_DRUG_METABOLISM_OTHER_ENZYMES	0.01063481
CYTOSKELETON_ORGANIZATION_AND_BIOGENESIS	LIPID_TRANSPORT	0.00166301
ALCOHOL_METABOLIC_PROCESS	AMINE_CATABOLIC_PROCESS	0.00209577
MICROBODY	REACTOME_ELECTRON_TRANSPORT_CHAIN	0.01403961
CELLULAR_LIPID_CATABOLIC_PROCESS	OXYGEN_BINDING	1.819e-05
FATTY_ACID_METABOLIC_PROCESS	REACTOME_GLUCOSE_METABOLISM	0.01584681
MICROTUBULE_ORGANIZING_CENTER	REACTOME_TRANSMEMBRANE_TRANSPORT_OF_SMALL_MOLECULES	0.00314444
CELL_CYCLE_PHASE	MITOCHONDRIAL_ENVELOPE	0.0004318
CELLULAR_CATABOLIC_PROCESS	MICROBODY	0.01099211
BIOCARTA_G2_PATHWAY	MITOCHONDRIAL_INNER_MEMBRANE	0.00418776
KEGG_DRUG_METABOLISM_OTHER_ENZYMES	KEGG_STEROID_HORMONE_BIOSYNTHESIS	0.00341957
BIOCARTA_CTCF_PATHWAY	KEGG_PROPANOATE_METABOLISM	0.0065724
OXYGEN_BINDING	REACTOME_NUCLEAR_RECEPTOR_TRANSCRIPTION_PATHWAY	0.00021473
ENERGY_DERIVATION_BY_OXIDATION_OF_ORGANIC_COMPOUNDS	ISOMERASE_ACTIVITY	0.01305674
KEGG_ADHERENS_JUNCTION	MONOCARBOXYLIC_ACID_METABOLIC_PROCESS	0.00617994
AMINE_TRANSMEMBRANE_TRANSPORTER_ACTIVITY	CELLULAR_CATABOLIC_PROCESS	0.00608825
LIPID_CATABOLIC_PROCESS	MITOCHONDRIAL_MEMBRANE	0.00720741
PEROXISOME	REACTOME_METABOLISM_OF_CARBOHYDRATES	0.01197741
FATTY_ACID_OXIDATION	REACTOME_NUCLEAR_RECEPTOR_TRANSCRIPTION_PATHWAY	0.0
KEGG_PROPANOATE_METABOLISM	REACTOME_METABOLISM_OF_AMINO_ACIDS	0.00043139
AMINO_ACID_METABOLIC_PROCESS	BIOCARTA_CTCF_PATHWAY	0.01062516
CELLULAR_CARBOHYDRATE_METABOLIC_PROCESS	KEGG_TERPENOID_BACKBONE_BIOSYNTHESIS	0.01301553
CATABOLIC_PROCESS	CENTROSOME	7.82e-05
GTPASE_BINDING	PHOSPHOLIPID_BIOSYNTHETIC_PROCESS	0.00460486
OXIDOREDUCTASE_ACTIVITY_GO_0016705	REACTOME_REGULATION_OF_LIPID_METABOLISM_BY_PEROXISOME_PROLIFERATOR_ACTIVATED_RECEPTOR_ALPHA	0.01038238
REACTOME_STEROID_METABOLISM	STEROID_BIOSYNTHETIC_PROCESS	0.0
REACTOME_ACTIVATION_OF_THE_PRE_REPLICATIVE_COMPLEX	REACTOME_G2_M_CHECKPOINTS	0.07395874
AMINE_CATABOLIC_PROCESS	IMMUNE_EFFECTOR_PROCESS	0.0093154
INFLAMMATORY_RESPONSE	KEGG_RETINOL_METABOLISM	0.00446613
AMINE_CATABOLIC_PROCESS	BIOCARTA_CTCF_PATHWAY	0.01308748
CELLULAR_CATABOLIC_PROCESS	CORUM_RIBOSOME,_CYTOPLASMIC	0.0
ELECTRON_CARRIER_ACTIVITY	MITOCHONDRIAL_PART	0.0
BIOCARTA_LEPTIN_PATHWAY	REACTOME_LIPOPROTEIN_METABOLISM	0.0098538
INFLAMMATORY_RESPONSE	KEGG_FATTY_ACID_METABOLISM	0.08392443
MITOCHONDRIAL_MATRIX	MITOCHONDRIAL_MEMBRANE	0.06832287
ISOMERASE_ACTIVITY	REACTOME_BIOLOGICAL_OXIDATIONS	4.839e-05
KEGG_ADIPOCYTOKINE_SIGNALING_PATHWAY	MICROTUBULE_ORGANIZING_CENTER	0.01055799
CELLULAR_CATABOLIC_PROCESS	COENZYME_METABOLIC_PROCESS	0.0
KEGG_PPAR_SIGNALING_PATHWAY	MICROBODY	0.02574157
FATTY_ACID_METABOLIC_PROCESS	KEGG_GLYCINE_SERINE_AND_THREONINE_METABOLISM	0.00855276
KEGG_GLYCINE_SERINE_AND_THREONINE_METABOLISM	REACTOME_CHOLESTEROL_BIOSYNTHESIS	0.02459964
KEGG_ONE_CARBON_POOL_BY_FOLATE	PATTERN_BINDING	0.02720144
CATABOLIC_PROCESS	KEGG_BUTANOATE_METABOLISM	0.0
KEGG_METABOLISM_OF_XENOBIOTICS_BY_CYTOCHROME_P450	REACTOME_GLUCOSE_AND_OTHER_SUGAR_SLC_TRANSPORTERS	0.01061667
BIOCARTA_G2_PATHWAY	REACTOME_PEROXISOMAL_LIPID_METABOLISM	0.0052126
INTRAMOLECULAR_OXIDOREDUCTASE_ACTIVITY	REACTOME_SYNTHESIS_OF_BILE_ACIDS_AND_BILE_SALTS_VIA_7ALPHA_HYDROXYCHOLESTEROL	0.0095102
REACTOME_S_PHASE	SPINDLE	0.0
AMINE_TRANSMEMBRANE_TRANSPORTER_ACTIVITY	KEGG_ARGININE_AND_PROLINE_METABOLISM	0.01080051
BIOCARTA_G1_PATHWAY	INFLAMMATORY_RESPONSE	0.00586936
LIPID_BIOSYNTHETIC_PROCESS	REACTOME_METABOLISM_OF_LIPIDS_AND_LIPOPROTEINS	0.0
KEGG_TRYPTOPHAN_METABOLISM	STEROID_METABOLIC_PROCESS	0.00894305
CELLULAR_CATABOLIC_PROCESS	FATTY_ACID_BETA_OXIDATION	0.00822807
BIOCARTA_LEPTIN_PATHWAY	REACTOME_STEROID_METABOLISM	0.01365041
REACTOME_CHYLOMICRON_MEDIATED_LIPID_TRANSPORT	REACTOME_PHASE_II_CONJUGATION	0.01304779
BIOCARTA_LEPTIN_PATHWAY	RESPONSE_TO_EXTERNAL_STIMULUS	0.0
REGULATION_OF_PHOSPHORYLATION	RESPONSE_TO_EXTERNAL_STIMULUS	0.0
MITOCHONDRIAL_ENVELOPE	RESPONSE_TO_ORGANIC_SUBSTANCE	0.0
CARBOHYDRATE_METABOLIC_PROCESS	NUCLEOCYTOPLASMIC_TRANSPORT	0.00039651
ACTIN_FILAMENT_ORGANIZATION	BIOCARTA_NUCLEARRS_PATHWAY	0.00117051
AMINE_METABOLIC_PROCESS	MITOCHONDRIAL_ENVELOPE	0.01069753
ACTIN_FILAMENT_ORGANIZATION	ENERGY_RESERVE_METABOLIC_PROCESS	0.00416011
KEGG_STEROID_BIOSYNTHESIS	REACTOME_SLC_MEDIATED_TRANSMEMBRANE_TRANSPORT	0.02854287
KEGG_ADIPOCYTOKINE_SIGNALING_PATHWAY	KEGG_TERPENOID_BACKBONE_BIOSYNTHESIS	0.01059089
KEGG_FATTY_ACID_METABOLISM	PHOSPHOLIPID_BIOSYNTHETIC_PROCESS	0.01346442
CELL_CYCLE_PROCESS	KEGG_GLYCOLYSIS_GLUCONEOGENESIS	0.02586382
BIOCARTA_G2_PATHWAY	COENZYME_METABOLIC_PROCESS	0.00899801
KEGG_PROPANOATE_METABOLISM	MITOCHONDRION	0.0
BIOCARTA_CTCF_PATHWAY	KEGG_PPAR_SIGNALING_PATHWAY	0.0
CARBOXYLIC_ACID_METABOLIC_PROCESS	L_AMINO_ACID_TRANSMEMBRANE_TRANSPORTER_ACTIVITY	0.00121578
REACTOME_METABOLISM_OF_AMINO_ACIDS	REACTOME_METABOLISM_OF_BILE_ACIDS_AND_BILE_SALTS	0.0056185
HORMONE_RECEPTOR_BINDING	MONOCARBOXYLIC_ACID_METABOLIC_PROCESS	0.01650029
CYTOSKELETAL_PROTEIN_BINDING	KEGG_PEROXISOME	0.00073691
REACTOME_STEROID_HORMONES	REACTOME_SYNTHESIS_OF_BILE_ACIDS_AND_BILE_SALTS	0.00203233
CARBON_CARBON_LYASE_ACTIVITY	KEGG_PRIMARY_BILE_ACID_BIOSYNTHESIS	0.00784694
CARBOXYLIC_ACID_TRANSPORT	NUCLEOCYTOPLASMIC_TRANSPORT	0.0062839
CYTOSKELETAL_PROTEIN_BINDING	REACTOME_CHYLOMICRON_MEDIATED_LIPID_TRANSPORT	0.0
CATABOLIC_PROCESS	REACTOME_GLUCOSE_METABOLISM	0.00026512
KEGG_CYSTEINE_AND_METHIONINE_METABOLISM	MONOOXYGENASE_ACTIVITY	0.01091863
KEGG_PPAR_SIGNALING_PATHWAY	LIPID_TRANSPORT	0.00353239
HORMONE_RECEPTOR_BINDING	REACTOME_TRANSMEMBRANE_TRANSPORT_OF_SMALL_MOLECULES	0.00296588
KEGG_METABOLISM_OF_XENOBIOTICS_BY_CYTOCHROME_P450	REACTOME_SYNTHESIS_OF_BILE_ACIDS_AND_BILE_SALTS_VIA_7ALPHA_HYDROXYCHOLESTEROL	0.01016246
OXIDOREDUCTASE_ACTIVITY_GO_0016616	REACTOME_PEROXISOMAL_LIPID_METABOLISM	0.01545331
KEGG_TERPENOID_BACKBONE_BIOSYNTHESIS	REACTOME_GLUCONEOGENESIS	0.01476133
BIOCARTA_MCM_PATHWAY	ELECTRON_CARRIER_ACTIVITY	0.00525323
ACTIN_FILAMENT_ORGANIZATION	CELLULAR_CARBOHYDRATE_METABOLIC_PROCESS	0.00465608
CELL_CYCLE_PROCESS	REACTOME_GLUCOSE_METABOLISM	0.0216528
CYTOSKELETAL_PROTEIN_BINDING	REACTOME_SLC_MEDIATED_TRANSMEMBRANE_TRANSPORT	0.00520628
BIOCARTA_ACTINY_PATHWAY	CENTROSOME	0.00827854
NITROGEN_COMPOUND_METABOLIC_PROCESS	STRUCTURAL_CONSTITUENT_OF_CYTOSKELETON	0.01388383
CYTOSKELETON	RESPONSE_TO_ORGANIC_SUBSTANCE	0.01048767
AMINO_ACID_METABOLIC_PROCESS	KEGG_CYSTEINE_AND_METHIONINE_METABOLISM	0.0
KEGG_CITRATE_CYCLE_TCA_CYCLE	MITOCHONDRIAL_INNER_MEMBRANE	5.59e-05
AROMATIC_COMPOUND_METABOLIC_PROCESS	KEGG_CYSTEINE_AND_METHIONINE_METABOLISM	0.04871782
KEGG_CHRONIC_MYELOID_LEUKEMIA	REACTOME_PYRUVATE_METABOLISM	0.00529874
MICROBODY	MONOCARBOXYLIC_ACID_METABOLIC_PROCESS	0.00112649
ENERGY_RESERVE_METABOLIC_PROCESS	MONOCARBOXYLIC_ACID_METABOLIC_PROCESS	0.00330293
BIOCARTA_HSP27_PATHWAY	CELL_PROJECTION	0.00039769
MONOOXYGENASE_ACTIVITY	OXIDOREDUCTASE_ACTIVITY_GO_0016616	0.023295
KEGG_COMPLEMENT_AND_COAGULATION_CASCADES	RESPONSE_TO_EXTERNAL_STIMULUS	0.0
LIPID_METABOLIC_PROCESS	REACTOME_METABOLISM_OF_AMINO_ACIDS	0.00804851
AMINO_ACID_AND_DERIVATIVE_METABOLIC_PROCESS	KEGG_FATTY_ACID_METABOLISM	0.01880723
LYASE_ACTIVITY	REACTOME_MITOTIC_M_M_G1_PHASES	0.00370138
REACTOME_CYTOCHROME_P450_ARRANGED_BY_SUBSTRATE_TYPE	REACTOME_METABOLISM_OF_CARBOHYDRATES	0.0040372
KEGG_DRUG_METABOLISM_OTHER_ENZYMES	REACTOME_STEROID_METABOLISM	0.00903186
BIOCARTA_LEPTIN_PATHWAY	LIGASE_ACTIVITY	0.00883543
NITROGEN_COMPOUND_METABOLIC_PROCESS	OXIDOREDUCTASE_ACTIVITY_ACTING_ON_THE_CH_CH_GROUP_OF_DONORS	0.01099694
REACTOME_ACTIVATED_AMPK_STIMULATES_FATTY_ACID_OXIDATION_IN_MUSCLE	REACTOME_LIPOPROTEIN_METABOLISM	0.01411808
ELECTRON_CARRIER_ACTIVITY	MONOOXYGENASE_ACTIVITY	0.001504
KEGG_GLYCOLYSIS_GLUCONEOGENESIS	MITOCHONDRIAL_ENVELOPE	0.00649205
NITROGEN_COMPOUND_CATABOLIC_PROCESS	REACTOME_MITOTIC_M_M_G1_PHASES	0.00858375
KEGG_METABOLISM_OF_XENOBIOTICS_BY_CYTOCHROME_P450	STEROID_METABOLIC_PROCESS	0.01710658
CARBON_CARBON_LYASE_ACTIVITY	INTRAMOLECULAR_OXIDOREDUCTASE_ACTIVITY	0.02302327
RESPONSE_TO_WOUNDING	SA_G1_AND_S_PHASES	0.05124413
KEGG_ALANINE_ASPARTATE_AND_GLUTAMATE_METABOLISM	LIGASE_ACTIVITY	0.0
GENERATION_OF_PRECURSOR_METABOLITES_AND_ENERGY	RESPONSE_TO_WOUNDING	0.0
AMINO_ACID_CATABOLIC_PROCESS	ENERGY_RESERVE_METABOLIC_PROCESS	0.01137471
BIOCARTA_P38MAPK_PATHWAY	SA_G1_AND_S_PHASES	0.00062086
KEGG_STEROID_HORMONE_BIOSYNTHESIS	OXIDOREDUCTASE_ACTIVITY_ACTING_ON_THE_CH_CH_GROUP_OF_DONORS	0.00021258
CARBOXYLIC_ACID_METABOLIC_PROCESS	KEGG_ADHERENS_JUNCTION	0.00464445
CARBOHYDRATE_METABOLIC_PROCESS	KEGG_STEROID_HORMONE_BIOSYNTHESIS	0.01144435
CELLULAR_CARBOHYDRATE_METABOLIC_PROCESS	SMALL_GTPASE_BINDING	0.00510096
CYTOSKELETON_ORGANIZATION_AND_BIOGENESIS	MITOCHONDRIAL_MEMBRANE	0.0
CELLULAR_LIPID_METABOLIC_PROCESS	OXIDOREDUCTASE_ACTIVITY_GO_0016616	0.0
ENERGY_DERIVATION_BY_OXIDATION_OF_ORGANIC_COMPOUNDS	KEGG_TRYPTOPHAN_METABOLISM	0.00185362
ENERGY_RESERVE_METABOLIC_PROCESS	KEGG_STARCH_AND_SUCROSE_METABOLISM	0.02537244
BIOCARTA_G2_PATHWAY	CARBON_CARBON_LYASE_ACTIVITY	0.00808293
AMINE_METABOLIC_PROCESS	L_AMINO_ACID_TRANSMEMBRANE_TRANSPORTER_ACTIVITY	0.00174429
FATTY_ACID_OXIDATION	REACTOME_METABOLISM_OF_BILE_ACIDS_AND_BILE_SALTS	0.00796434
KEGG_PPAR_SIGNALING_PATHWAY	OXIDOREDUCTASE_ACTIVITY	0.91873602
KEGG_STEROID_HORMONE_BIOSYNTHESIS	REACTOME_S_PHASE	0.00470996
FATTY_ACID_OXIDATION	KEGG_TYROSINE_METABOLISM	0.01063666
MITOCHONDRION	REACTOME_ACTIVATION_OF_ATR_IN_RESPONSE_TO_REPLICATION_STRESS	0.00674759
KEGG_TERPENOID_BACKBONE_BIOSYNTHESIS	KEGG_VALINE_LEUCINE_AND_ISOLEUCINE_DEGRADATION	0.05235019
HORMONE_RECEPTOR_BINDING	KEGG_STARCH_AND_SUCROSE_METABOLISM	0.01010212
KEGG_VALINE_LEUCINE_AND_ISOLEUCINE_DEGRADATION	REACTOME_CELL_JUNCTION_ORGANIZATION	0.0052511
KEGG_FATTY_ACID_METABOLISM	OXYGEN_BINDING	0.0
NETPATH_ALPHA6_BETA4_INTEGRIN_PATHWAY	REACTOME_INTEGRATION_OF_ENERGY_METABOLISM	0.0
MITOCHONDRIAL_INNER_MEMBRANE	REACTOME_PHASE_1_FUNCTIONALIZATION_OF_COMPOUNDS	0.00856135
KEGG_PPAR_SIGNALING_PATHWAY	OXYGEN_BINDING	0.0
AMINO_ACID_DERIVATIVE_METABOLIC_PROCESS	CARBOXYLIC_ACID_METABOLIC_PROCESS	0.0013732
REACTOME_INTEGRATION_OF_ENERGY_METABOLISM	REACTOME_METABOLISM_OF_CARBOHYDRATES	0.0
CARBON_CARBON_LYASE_ACTIVITY	KEGG_PROPANOATE_METABOLISM	0.00954419
COENZYME_METABOLIC_PROCESS	KEGG_ARGININE_AND_PROLINE_METABOLISM	0.0
CYTOSKELETON	LIPID_METABOLIC_PROCESS	0.0
CELLULAR_CARBOHYDRATE_METABOLIC_PROCESS	ELECTRON_CARRIER_ACTIVITY	2.776e-05
ENERGY_DERIVATION_BY_OXIDATION_OF_ORGANIC_COMPOUNDS	IMMUNE_EFFECTOR_PROCESS	0.00200918
HORMONE_RECEPTOR_BINDING	REACTOME_REGULATION_OF_LIPID_METABOLISM_BY_PEROXISOME_PROLIFERATOR_ACTIVATED_RECEPTOR_ALPHA	0.03103822
FATTY_ACID_BETA_OXIDATION	KEGG_PROPANOATE_METABOLISM	0.00889303
MONOOXYGENASE_ACTIVITY	REACTOME_AMINE_COMPOUND_SLC_TRANSPORTERS	0.00176104
KEGG_BETA_ALANINE_METABOLISM	PEROXISOME	0.00705134
AMINE_CATABOLIC_PROCESS	CELL_PROJECTION	0.00810688
CYTOSKELETON_ORGANIZATION_AND_BIOGENESIS	MICROTUBULE_CYTOSKELETON	0.0
OXIDOREDUCTASE_ACTIVITY_GO_0016616	REACTOME_SYNTHESIS_OF_BILE_ACIDS_AND_BILE_SALTS	0.00753331
BIOCARTA_CELLCYCLE_PATHWAY	LYASE_ACTIVITY	0.00761725
AMINO_ACID_CATABOLIC_PROCESS	KEGG_PRIMARY_BILE_ACID_BIOSYNTHESIS	0.0082495
CELLULAR_LIPID_METABOLIC_PROCESS	LIPID_BIOSYNTHETIC_PROCESS	0.0
BIOCARTA_PPARA_PATHWAY	REACTOME_NUCLEAR_RECEPTOR_TRANSCRIPTION_PATHWAY	0.0
CYTOSKELETAL_PART	MICROTUBULE	0.0
CELL_CYCLE_PHASE	NUCLEOCYTOPLASMIC_TRANSPORT	0.00033713
CELL_CYCLE_GO_0007049	ELECTRON_CARRIER_ACTIVITY	0.00065041
COFACTOR_BINDING	REACTOME_PHASE_II_CONJUGATION	0.00148258
FATTY_ACID_METABOLIC_PROCESS	REACTOME_PHASE_1_FUNCTIONALIZATION_OF_COMPOUNDS	0.0
CENTROSOME	KEGG_PPAR_SIGNALING_PATHWAY	0.00380497
FATTY_ACID_OXIDATION	REACTOME_LIPOPROTEIN_METABOLISM	0.00839524
KEGG_CYSTEINE_AND_METHIONINE_METABOLISM	MONOCARBOXYLIC_ACID_METABOLIC_PROCESS	0.00990748
BIOCARTA_G1_PATHWAY	MITOCHONDRIAL_MEMBRANE	0.00079276
KEGG_CELL_CYCLE	PHOSPHOLIPID_BIOSYNTHETIC_PROCESS	0.00777075
CELL_PROJECTION	CENTROSOME	0.00354292
PERIPHERAL_NERVOUS_SYSTEM_DEVELOPMENT	RESPONSE_TO_EXTERNAL_STIMULUS	0.00760906
REACTOME_GLUCONEOGENESIS	REACTOME_STEROID_METABOLISM	0.00498328
ORGANIC_ACID_METABOLIC_PROCESS	REACTOME_GLUCOSE_METABOLISM	0.00069107
AROMATIC_COMPOUND_METABOLIC_PROCESS	CARBOXY_LYASE_ACTIVITY	0.00059516
BIOCARTA_G2_PATHWAY	KEGG_PEROXISOME	0.00533806
CARBOXYLIC_ACID_METABOLIC_PROCESS	CARBOXYLIC_ACID_TRANSPORT	0.00052717
KEGG_LYSINE_DEGRADATION	ORGANIC_ACID_METABOLIC_PROCESS	0.01758438
REACTOME_MITOTIC_M_M_G1_PHASES	STRUCTURAL_CONSTITUENT_OF_CYTOSKELETON	0.01621478
LIPID_CATABOLIC_PROCESS	PEROXISOME	0.01222793
AMINE_METABOLIC_PROCESS	OXIDOREDUCTASE_ACTIVITY_GO_0016705	0.00251407
AMINO_ACID_AND_DERIVATIVE_METABOLIC_PROCESS	OXIDOREDUCTASE_ACTIVITY_ACTING_ON_CH_OH_GROUP_OF_DONORS	0.01523739
CYTOSKELETON	REACTOME_METABOLISM_OF_AMINO_ACIDS	0.0
CELLULAR_CARBOHYDRATE_METABOLIC_PROCESS	MONOCARBOXYLIC_ACID_METABOLIC_PROCESS	0.00301712
CATABOLIC_PROCESS	ENERGY_DERIVATION_BY_OXIDATION_OF_ORGANIC_COMPOUNDS	0.0
CYTOSKELETAL_PART	REACTOME_LOSS_OF_NLP_FROM_MITOTIC_CENTROSOMES	0.0
AMINE_CATABOLIC_PROCESS	MITOTIC_CELL_CYCLE	0.00624312
CELL_CYCLE_GO_0007049	REACTOME_METABOLISM_OF_CARBOHYDRATES	0.00161828
LIPID_BIOSYNTHETIC_PROCESS	MITOCHONDRIAL_MEMBRANE	0.00072628
KEGG_DRUG_METABOLISM_OTHER_ENZYMES	TRANSFERASE_ACTIVITY_TRANSFERRING_SULFUR_CONTAINING_GROUPS	0.00575513
LIPID_METABOLIC_PROCESS	REACTOME_MITOCHONDRIAL_FATTY_ACID_BETA_OXIDATION	0.01312059
MITOCHONDRIAL_LUMEN	RESPONSE_TO_WOUNDING	0.01076095
REACTOME_CENTROSOME_MATURATION	REACTOME_CHOLESTEROL_BIOSYNTHESIS	0.00265811
CORUM_C_COMPLEX_SPLICEOSOME	MITOCHONDRIAL_PART	0.01617366
CYTOSKELETAL_PROTEIN_BINDING	KEGG_ASTHMA	0.0037594
BIOCARTA_LEPTIN_PATHWAY	FATTY_ACID_BETA_OXIDATION	0.01616941
BIOCARTA_TGFB_PATHWAY	MICROBODY	0.00692526
FATTY_ACID_METABOLIC_PROCESS	REACTOME_CYTOCHROME_P450_ARRANGED_BY_SUBSTRATE_TYPE	0.0
KEGG_ARGININE_AND_PROLINE_METABOLISM	LIPID_METABOLIC_PROCESS	0.00100461
CELL_CYCLE_PHASE	REACTOME_PEROXISOMAL_LIPID_METABOLISM	0.00396621
AMINE_METABOLIC_PROCESS	KEGG_CHRONIC_MYELOID_LEUKEMIA	0.00531778
ALCOHOL_METABOLIC_PROCESS	KEGG_PYRUVATE_METABOLISM	0.01520605
CELLULAR_LIPID_CATABOLIC_PROCESS	MITOTIC_CELL_CYCLE	0.00751085
CORUM_RIBOSOME,_CYTOPLASMIC	OXIDOREDUCTASE_ACTIVITY_GO_0016616	0.02565588
KEGG_STEROID_HORMONE_BIOSYNTHESIS	REACTOME_METABOLISM_OF_CARBOHYDRATES	0.00902851
KEGG_DRUG_METABOLISM_OTHER_ENZYMES	REACTOME_METABOLISM_OF_LIPIDS_AND_LIPOPROTEINS	0.05699919
KEGG_ADIPOCYTOKINE_SIGNALING_PATHWAY	LIPID_CATABOLIC_PROCESS	0.0
KEGG_ARGININE_AND_PROLINE_METABOLISM	REACTOME_PYRUVATE_METABOLISM_AND_TCA_CYCLE	0.00202583
BIOCARTA_PPARA_PATHWAY	KEGG_METABOLISM_OF_XENOBIOTICS_BY_CYTOCHROME_P450	0.0150877
KEGG_BETA_ALANINE_METABOLISM	OXIDOREDUCTASE_ACTIVITY_ACTING_ON_THE_CH_CH_GROUP_OF_DONORS	0.01006594
MITOCHONDRIAL_INNER_MEMBRANE	STEROID_BIOSYNTHETIC_PROCESS	0.00151059
MICROTUBULE_ORGANIZING_CENTER	REGULATION_OF_PHOSPHORYLATION	0.0031874
GLUCOSE_METABOLIC_PROCESS	REACTOME_TRANSMEMBRANE_TRANSPORT_OF_SMALL_MOLECULES	0.0004434
BIOCARTA_G1_PATHWAY	ISOMERASE_ACTIVITY	0.01853869
KEGG_TRYPTOPHAN_METABOLISM	REACTOME_ACTIVATED_AMPK_STIMULATES_FATTY_ACID_OXIDATION_IN_MUSCLE	0.01056696
KEGG_CHRONIC_MYELOID_LEUKEMIA	ORGANIC_ACID_METABOLIC_PROCESS	0.00089735
CYTOSKELETON	KEGG_PRIMARY_BILE_ACID_BIOSYNTHESIS	0.01137032
KEGG_ARGININE_AND_PROLINE_METABOLISM	KEGG_PEROXISOME	0.00561294
ORGANIC_ACID_TRANSPORT	REACTOME_PYRUVATE_METABOLISM	0.00257584
KEGG_PPAR_SIGNALING_PATHWAY	MICROTUBULE_CYTOSKELETON	0.00339919
REACTOME_PHASE_1_FUNCTIONALIZATION_OF_COMPOUNDS	RESPONSE_TO_EXTERNAL_STIMULUS	0.0
GTPASE_BINDING	ORGANELLE_INNER_MEMBRANE	0.00681281
REACTOME_CELL_CYCLE_CHECKPOINTS	REACTOME_NUCLEAR_RECEPTOR_TRANSCRIPTION_PATHWAY	0.08664457
CELL_CYCLE_GO_0007049	MICROTUBULE	0.06371392
KEGG_DRUG_METABOLISM_OTHER_ENZYMES	REACTOME_CHOLESTEROL_BIOSYNTHESIS	0.01245506
CARBOXYLIC_ACID_TRANSMEMBRANE_TRANSPORTER_ACTIVITY	REACTOME_CHOLESTEROL_BIOSYNTHESIS	0.01179148
AMINO_ACID_TRANSMEMBRANE_TRANSPORTER_ACTIVITY	MITOCHONDRION	0.00852161
CYTOSKELETAL_PART	MICROTUBULE_ORGANIZING_CENTER	0.0
CATABOLIC_PROCESS	FATTY_ACID_OXIDATION	0.00544411
COFACTOR_BINDING	KEGG_GLYCOLYSIS_GLUCONEOGENESIS	0.01074914
KEGG_PRIMARY_BILE_ACID_BIOSYNTHESIS	REACTOME_CENTROSOME_MATURATION	0.00359329
CYTOSKELETAL_PROTEIN_BINDING	SA_G1_AND_S_PHASES	0.00317305
REACTOME_CELL_JUNCTION_ORGANIZATION	STEROID_BIOSYNTHETIC_PROCESS	0.0061319
FATTY_ACID_OXIDATION	REACTOME_PEROXISOMAL_LIPID_METABOLISM	0.01684678
BIOCARTA_NUCLEARRS_PATHWAY	NETPATH_ALPHA6_BETA4_INTEGRIN_PATHWAY	0.10222956
CELLULAR_CATABOLIC_PROCESS	LIPID_BIOSYNTHETIC_PROCESS	9.924e-05
AMINO_ACID_METABOLIC_PROCESS	REACTOME_GLUCOSE_AND_OTHER_SUGAR_SLC_TRANSPORTERS	0.00090089
ALCOHOL_METABOLIC_PROCESS	REACTOME_PEROXISOMAL_LIPID_METABOLISM	0.010938
CELL_CYCLE_PROCESS	KEGG_DRUG_METABOLISM_CYTOCHROME_P450	0.00524131
KEGG_ADIPOCYTOKINE_SIGNALING_PATHWAY	PATTERN_BINDING	0.02963511
LIPID_CATABOLIC_PROCESS	REACTOME_PYRUVATE_METABOLISM	0.01177903
KEGG_ADHERENS_JUNCTION	MICROBODY	0.01204149
KEGG_VALINE_LEUCINE_AND_ISOLEUCINE_DEGRADATION	REACTOME_G2_M_TRANSITION	0.00845132
BIOCARTA_LEPTIN_PATHWAY	REACTOME_PHASE_II_CONJUGATION	0.01185856
CARBOHYDRATE_METABOLIC_PROCESS	REACTOME_NA_CL_DEPENDENT_NEUROTRANSMITTER_TRANSPORTERS	0.00109817
KEGG_GLYCOLYSIS_GLUCONEOGENESIS	RESPONSE_TO_WOUNDING	0.00567044
REACTOME_BIOLOGICAL_OXIDATIONS	REACTOME_CHOLESTEROL_BIOSYNTHESIS	0.10199271
FATTY_ACID_OXIDATION	REACTOME_GLUCONEOGENESIS	0.00983105
KEGG_RETINOL_METABOLISM	STEROID_BIOSYNTHETIC_PROCESS	0.01264508
KEGG_PANTOTHENATE_AND_COA_BIOSYNTHESIS	REACTOME_TRANSMEMBRANE_TRANSPORT_OF_SMALL_MOLECULES	8.582e-05
CELL_CYCLE_GO_0007049	REACTOME_CELL_CYCLE_CHECKPOINTS	0.0
KEGG_CELL_CYCLE	LIGASE_ACTIVITY	0.00893668
AROMATIC_COMPOUND_METABOLIC_PROCESS	LIPID_BIOSYNTHETIC_PROCESS	0.00874005
REACTOME_BIOLOGICAL_OXIDATIONS	REACTOME_CELL_CYCLE_MITOTIC	0.0012493
ENERGY_DERIVATION_BY_OXIDATION_OF_ORGANIC_COMPOUNDS	TRANSFERASE_ACTIVITY_TRANSFERRING_ACYL_GROUPS	1.563e-05
GENERATION_OF_PRECURSOR_METABOLITES_AND_ENERGY	REACTOME_S_PHASE	0.0
FATTY_ACID_BETA_OXIDATION	KEGG_ARGININE_AND_PROLINE_METABOLISM	0.00868325
LIGASE_ACTIVITY	STEROID_BIOSYNTHETIC_PROCESS	0.00313961
LIPID_METABOLIC_PROCESS	REACTOME_SYNTHESIS_OF_BILE_ACIDS_AND_BILE_SALTS_VIA_7ALPHA_HYDROXYCHOLESTEROL	0.00599864
CELLULAR_CATABOLIC_PROCESS	KEGG_ALANINE_ASPARTATE_AND_GLUTAMATE_METABOLISM	0.01607282
AMINO_ACID_AND_DERIVATIVE_METABOLIC_PROCESS	BIOCARTA_TGFB_PATHWAY	0.01021753
KEGG_FATTY_ACID_METABOLISM	KEGG_STEROID_BIOSYNTHESIS	0.00096198
REACTOME_GLUCOSE_METABOLISM	RESPONSE_TO_WOUNDING	0.01483664
NETPATH_ALPHA6_BETA4_INTEGRIN_PATHWAY	NITROGEN_COMPOUND_METABOLIC_PROCESS	0.01036327
AMINE_CATABOLIC_PROCESS	NITROGEN_COMPOUND_METABOLIC_PROCESS	0.0
AMINO_ACID_TRANSMEMBRANE_TRANSPORTER_ACTIVITY	REACTOME_INTEGRATION_OF_ENERGY_METABOLISM	0.00318235
KEGG_TERPENOID_BACKBONE_BIOSYNTHESIS	MITOCHONDRIAL_LUMEN	0.00164623
ALCOHOL_METABOLIC_PROCESS	PHOSPHOLIPID_BIOSYNTHETIC_PROCESS	0.00301088
BIOCARTA_LEPTIN_PATHWAY	LIPID_TRANSPORT	0.0077038
KEGG_GLYCINE_SERINE_AND_THREONINE_METABOLISM	MONOCARBOXYLIC_ACID_METABOLIC_PROCESS	0.02713228
OXIDOREDUCTASE_ACTIVITY_ACTING_ON_CH_OH_GROUP_OF_DONORS	REACTOME_G2_M_CHECKPOINTS	0.00427929
KEGG_ASTHMA	REACTOME_SYNTHESIS_OF_DNA	0.0053145
CELL_CYCLE_GO_0007049	KEGG_STARCH_AND_SUCROSE_METABOLISM	0.01547182
KEGG_DRUG_METABOLISM_CYTOCHROME_P450	TRANSFERASE_ACTIVITY_TRANSFERRING_ACYL_GROUPS	0.01276484
REACTOME_METABOLISM_OF_LIPIDS_AND_LIPOPROTEINS	SERINE_TYPE_PEPTIDASE_ACTIVITY	0.04078241
ISOMERASE_ACTIVITY	OXIDOREDUCTASE_ACTIVITY_ACTING_ON_THE_CH_CH_GROUP_OF_DONORS	0.00446828
AMINO_ACID_CATABOLIC_PROCESS	REACTOME_GLUCONEOGENESIS	0.00419791
MITOCHONDRIAL_MATRIX	REACTOME_METABOLISM_OF_CARBOHYDRATES	0.0
AMINE_METABOLIC_PROCESS	BIOCARTA_CTCF_PATHWAY	0.00955999
CYTOSKELETAL_PROTEIN_BINDING	KEGG_AUTOIMMUNE_THYROID_DISEASE	0.00274052
KEGG_ADIPOCYTOKINE_SIGNALING_PATHWAY	LIPID_METABOLIC_PROCESS	0.0
LIGASE_ACTIVITY	MICROTUBULE_ORGANIZING_CENTER	0.00425565
KEGG_ADIPOCYTOKINE_SIGNALING_PATHWAY	LYASE_ACTIVITY	0.0286162
KEGG_STEROID_BIOSYNTHESIS	REACTOME_REGULATION_OF_LIPID_METABOLISM_BY_PEROXISOME_PROLIFERATOR_ACTIVATED_RECEPTOR_ALPHA	0.00168818
REACTOME_LOSS_OF_NLP_FROM_MITOTIC_CENTROSOMES	REACTOME_METABOLISM_OF_LIPIDS_AND_LIPOPROTEINS	0.0
REACTOME_ACTIVATED_AMPK_STIMULATES_FATTY_ACID_OXIDATION_IN_MUSCLE	REACTOME_METABOLISM_OF_BILE_ACIDS_AND_BILE_SALTS	0.01737382
KEGG_BETA_ALANINE_METABOLISM	REACTOME_BIOLOGICAL_OXIDATIONS	0.0
GENERATION_OF_PRECURSOR_METABOLITES_AND_ENERGY	SERINE_HYDROLASE_ACTIVITY	0.00396335
KEGG_VALINE_LEUCINE_AND_ISOLEUCINE_DEGRADATION	REACTOME_SYNTHESIS_OF_BILE_ACIDS_AND_BILE_SALTS_VIA_7ALPHA_HYDROXYCHOLESTEROL	0.00727687
FATTY_ACID_BETA_OXIDATION	KEGG_BETA_ALANINE_METABOLISM	0.01421686
KEGG_CELL_CYCLE	RESPONSE_TO_EXTERNAL_STIMULUS	0.0
AMINE_CATABOLIC_PROCESS	REACTOME_S_PHASE	0.00981998
KEGG_AUTOIMMUNE_THYROID_DISEASE	LIGASE_ACTIVITY	0.00172781
AMINO_ACID_CATABOLIC_PROCESS	KEGG_BUTANOATE_METABOLISM	6.07e-06
NITROGEN_COMPOUND_METABOLIC_PROCESS	SERINE_TYPE_PEPTIDASE_ACTIVITY	0.00787695
KEGG_CYSTEINE_AND_METHIONINE_METABOLISM	KEGG_LYSINE_DEGRADATION	0.00761895
KEGG_CELL_CYCLE	REACTOME_TRANSFORMATION_OF_LANOSTEROL_TO_CHOLESTEROL	0.01475102
KEGG_COMPLEMENT_AND_COAGULATION_CASCADES	RESPONSE_TO_ORGANIC_SUBSTANCE	0.02256056
CYTOSKELETON_ORGANIZATION_AND_BIOGENESIS	KEGG_ALANINE_ASPARTATE_AND_GLUTAMATE_METABOLISM	0.01558615
KEGG_BUTANOATE_METABOLISM	OXIDOREDUCTASE_ACTIVITY_ACTING_ON_CH_OH_GROUP_OF_DONORS	0.00143548
ENERGY_RESERVE_METABOLIC_PROCESS	REACTOME_LOSS_OF_NLP_FROM_MITOTIC_CENTROSOMES	0.00306052
HORMONE_RECEPTOR_BINDING	REACTOME_SYNTHESIS_OF_BILE_ACIDS_AND_BILE_SALTS_VIA_7ALPHA_HYDROXYCHOLESTEROL	0.01234775
AMINO_ACID_CATABOLIC_PROCESS	MITOCHONDRIAL_MATRIX	0.0068346
ALCOHOL_METABOLIC_PROCESS	BIOCARTA_TGFB_PATHWAY	0.01418116
AMINO_ACID_AND_DERIVATIVE_METABOLIC_PROCESS	REACTOME_CHYLOMICRON_MEDIATED_LIPID_TRANSPORT	0.01455116
CELLULAR_LIPID_METABOLIC_PROCESS	CELL_CYCLE_GO_0007049	0.0
ELECTRON_CARRIER_ACTIVITY	INTRAMOLECULAR_OXIDOREDUCTASE_ACTIVITY	0.05161006
CORUM_RIBOSOME,_CYTOPLASMIC	CYTOSKELETON_ORGANIZATION_AND_BIOGENESIS	0.00360525
CARBON_CARBON_LYASE_ACTIVITY	REACTOME_POST_TRANSLATIONAL_PROTEIN_MODIFICATION	0.00116626
CATABOLIC_PROCESS	MICROBODY	0.01135407
CELLULAR_CATABOLIC_PROCESS	KEGG_TYROSINE_METABOLISM	3.49e-06
CELLULAR_CARBOHYDRATE_METABOLIC_PROCESS	MITOCHONDRIAL_LUMEN	4.829e-05
CARBOHYDRATE_METABOLIC_PROCESS	REACTOME_NUCLEAR_RECEPTOR_TRANSCRIPTION_PATHWAY	0.02827903
REACTOME_METABOLISM_OF_LIPIDS_AND_LIPOPROTEINS	REACTOME_STEROID_HORMONES	0.00058147
KEGG_VALINE_LEUCINE_AND_ISOLEUCINE_DEGRADATION	LYASE_ACTIVITY	0.03131273
REACTOME_MITOCHONDRIAL_FATTY_ACID_BETA_OXIDATION	REACTOME_REGULATION_OF_LIPID_METABOLISM_BY_PEROXISOME_PROLIFERATOR_ACTIVATED_RECEPTOR_ALPHA	0.00858262
KEGG_CELL_CYCLE	REACTOME_PYRUVATE_METABOLISM_AND_TCA_CYCLE	0.00836307
KEGG_BETA_ALANINE_METABOLISM	MITOCHONDRIAL_MATRIX	0.00949347
KEGG_CELL_CYCLE	MITOCHONDRION	0.0
KEGG_GLYCOLYSIS_GLUCONEOGENESIS	OXIDOREDUCTASE_ACTIVITY_GO_0016616	0.00494531
REACTOME_CELL_CYCLE_CHECKPOINTS	REACTOME_CENTROSOME_MATURATION	0.0
ORGANELLE_INNER_MEMBRANE	RESPONSE_TO_ORGANIC_SUBSTANCE	0.0
CARBOXY_LYASE_ACTIVITY	RESPONSE_TO_ORGANIC_SUBSTANCE	0.01367137
OXIDOREDUCTASE_ACTIVITY_ACTING_ON_CH_OH_GROUP_OF_DONORS	REACTOME_GLUCONEOGENESIS	0.09264287
CARBOHYDRATE_BIOSYNTHETIC_PROCESS	KEGG_CYSTEINE_AND_METHIONINE_METABOLISM	0.00808355
HORMONE_RECEPTOR_BINDING	REACTOME_SYNTHESIS_OF_BILE_ACIDS_AND_BILE_SALTS	0.0106361
CARBOXY_LYASE_ACTIVITY	REACTOME_GLUCOSE_REGULATION_OF_INSULIN_SECRETION	0.00079945
STEROID_BIOSYNTHETIC_PROCESS	STEROID_METABOLIC_PROCESS	0.0
LIPID_BIOSYNTHETIC_PROCESS	MITOCHONDRIAL_PART	0.0
FATTY_ACID_BETA_OXIDATION	REACTOME_PYRUVATE_METABOLISM	0.01181061
REACTOME_GLUCOSE_AND_OTHER_SUGAR_SLC_TRANSPORTERS	REACTOME_PEROXISOMAL_LIPID_METABOLISM	0.01073636
CARBOXY_LYASE_ACTIVITY	GLUCOSE_METABOLIC_PROCESS	0.01351595
KEGG_DRUG_METABOLISM_CYTOCHROME_P450	REACTOME_GLUCONEOGENESIS	0.00771434
KEGG_VALINE_LEUCINE_AND_ISOLEUCINE_DEGRADATION	LIPID_TRANSPORT	0.00594392
CELL_CYCLE_PROCESS	STEROID_METABOLIC_PROCESS	0.00935692
BIOCARTA_PPARA_PATHWAY	GTPASE_BINDING	0.00031513
FATTY_ACID_METABOLIC_PROCESS	GENERATION_OF_PRECURSOR_METABOLITES_AND_ENERGY	0.00010301
KEGG_ADIPOCYTOKINE_SIGNALING_PATHWAY	REACTOME_GLUCOSE_METABOLISM	0.05753677
CELLULAR_LIPID_METABOLIC_PROCESS	KEGG_PEROXISOME	0.0
MITOCHONDRIAL_ENVELOPE	REACTOME_METABOLISM_OF_AMINO_ACIDS	0.00425429
KEGG_ONE_CARBON_POOL_BY_FOLATE	REACTOME_PHASE_1_FUNCTIONALIZATION_OF_COMPOUNDS	0.00477267
CELLULAR_LIPID_METABOLIC_PROCESS	COFACTOR_BINDING	0.01259029
FATTY_ACID_OXIDATION	KEGG_METABOLISM_OF_XENOBIOTICS_BY_CYTOCHROME_P450	0.01171702
KEGG_BETA_ALANINE_METABOLISM	REACTOME_AMINE_COMPOUND_SLC_TRANSPORTERS	0.00286547
BIOCARTA_P38MAPK_PATHWAY	KEGG_GLYCOLYSIS_GLUCONEOGENESIS	0.00032302
FATTY_ACID_OXIDATION	IMMUNE_EFFECTOR_PROCESS	0.00995669
CORUM_C_COMPLEX_SPLICEOSOME	REACTOME_CELL_CYCLE_CHECKPOINTS	0.00999205
CARBOHYDRATE_METABOLIC_PROCESS	KEGG_ALANINE_ASPARTATE_AND_GLUTAMATE_METABOLISM	0.00140263
AMINE_METABOLIC_PROCESS	KEGG_STEROID_HORMONE_BIOSYNTHESIS	0.03875638
KEGG_PRIMARY_BILE_ACID_BIOSYNTHESIS	MITOCHONDRIAL_MATRIX	0.01043858
KEGG_FATTY_ACID_METABOLISM	MONOOXYGENASE_ACTIVITY	0.01207669
MITOCHONDRIAL_MATRIX	REACTOME_CELL_CYCLE_CHECKPOINTS	0.01156634
LYASE_ACTIVITY	STEROID_BIOSYNTHETIC_PROCESS	0.00404146
NUCLEOCYTOPLASMIC_TRANSPORT	REACTOME_PYRUVATE_METABOLISM_AND_TCA_CYCLE	0.01091519
MITOCHONDRIAL_ENVELOPE	REACTOME_METABOLISM_OF_CARBOHYDRATES	0.01398676
LIPID_METABOLIC_PROCESS	REACTOME_TRANSFORMATION_OF_LANOSTEROL_TO_CHOLESTEROL	0.02795063
KEGG_FATTY_ACID_METABOLISM	MITOCHONDRIAL_LUMEN	0.0
GLUTATHIONE_TRANSFERASE_ACTIVITY	PERIPHERAL_NERVOUS_SYSTEM_DEVELOPMENT	0.07824576
MITOCHONDRIAL_MATRIX	REACTOME_GLUCOSE_REGULATION_OF_INSULIN_SECRETION	0.0
CARBOXYLIC_ACID_TRANSMEMBRANE_TRANSPORTER_ACTIVITY	ENERGY_DERIVATION_BY_OXIDATION_OF_ORGANIC_COMPOUNDS	0.0088093
MITOCHONDRIAL_PART	REACTOME_NUCLEAR_RECEPTOR_TRANSCRIPTION_PATHWAY	0.0
CYTOSKELETAL_PROTEIN_BINDING	RESPONSE_TO_EXTERNAL_STIMULUS	0.0
GTPASE_BINDING	MICROTUBULE	0.00560812
GLUTATHIONE_TRANSFERASE_ACTIVITY	KEGG_FATTY_ACID_METABOLISM	0.01712833
ACTIN_FILAMENT_ORGANIZATION	REACTOME_CYTOCHROME_P450_ARRANGED_BY_SUBSTRATE_TYPE	0.00104828
AMINE_METABOLIC_PROCESS	RESPONSE_TO_ORGANIC_SUBSTANCE	0.0
BIOCARTA_LEPTIN_PATHWAY	REACTOME_METABOLISM_OF_CARBOHYDRATES	0.0010917
KEGG_GLYCINE_SERINE_AND_THREONINE_METABOLISM	REACTOME_MITOCHONDRIAL_FATTY_ACID_BETA_OXIDATION	0.00694507
CELLULAR_LIPID_CATABOLIC_PROCESS	REACTOME_STEROID_METABOLISM	0.00475627
KEGG_STARCH_AND_SUCROSE_METABOLISM	NUCLEAR_TRANSPORT	0.00023242
BIOCARTA_ACTINY_PATHWAY	REACTOME_GLUCOSE_METABOLISM	0.0071596
AMINO_ACID_TRANSMEMBRANE_TRANSPORTER_ACTIVITY	RESPONSE_TO_EXTERNAL_STIMULUS	0.00221604
OXIDOREDUCTASE_ACTIVITY	REACTOME_TRANSMEMBRANE_TRANSPORT_OF_SMALL_MOLECULES	0.0
KEGG_CHRONIC_MYELOID_LEUKEMIA	MITOCHONDRIAL_ENVELOPE	0.0
KEGG_PEROXISOME	OXYGEN_BINDING	0.0
AMINE_METABOLIC_PROCESS	INFLAMMATORY_RESPONSE	0.00140688
KEGG_METABOLISM_OF_XENOBIOTICS_BY_CYTOCHROME_P450	REACTOME_NUCLEAR_RECEPTOR_TRANSCRIPTION_PATHWAY	0.02256221
KEGG_FATTY_ACID_METABOLISM	OXIDOREDUCTASE_ACTIVITY_ACTING_ON_THE_CH_CH_GROUP_OF_DONORS	0.09053104
BIOCARTA_TGFB_PATHWAY	HORMONE_RECEPTOR_BINDING	0.00055625
KEGG_PPAR_SIGNALING_PATHWAY	KEGG_PYRUVATE_METABOLISM	0.03606718
LYASE_ACTIVITY	REACTOME_METABOLISM_OF_AMINO_ACIDS	0.46254318
BIOCARTA_TGFB_PATHWAY	KEGG_PRIMARY_BILE_ACID_BIOSYNTHESIS	0.01727255
REACTOME_CENTROSOME_MATURATION	REACTOME_MITOTIC_M_M_G1_PHASES	0.0
MITOCHONDRIAL_ENVELOPE	REACTOME_PHASE_II_CONJUGATION	0.00922264
AMINO_ACID_TRANSMEMBRANE_TRANSPORTER_ACTIVITY	MITOCHONDRIAL_INNER_MEMBRANE	0.00698782
MITOCHONDRION	OXIDOREDUCTASE_ACTIVITY_ACTING_ON_CH_OH_GROUP_OF_DONORS	0.0
AMINE_METABOLIC_PROCESS	AMINO_ACID_TRANSMEMBRANE_TRANSPORTER_ACTIVITY	0.0
LYASE_ACTIVITY	REACTOME_CHYLOMICRON_MEDIATED_LIPID_TRANSPORT	0.0108817
CELLULAR_CARBOHYDRATE_METABOLIC_PROCESS	PHOSPHOLIPID_BIOSYNTHETIC_PROCESS	0.00504693
ALCOHOL_METABOLIC_PROCESS	CELLULAR_CARBOHYDRATE_METABOLIC_PROCESS	0.00317469
KEGG_CITRATE_CYCLE_TCA_CYCLE	OXIDOREDUCTASE_ACTIVITY_ACTING_ON_THE_CH_CH_GROUP_OF_DONORS	0.00066267
MICROTUBULE_CYTOSKELETON	PHOSPHOLIPID_BIOSYNTHETIC_PROCESS	0.00856005
INTRAMOLECULAR_OXIDOREDUCTASE_ACTIVITY	REACTOME_LIPOPROTEIN_METABOLISM	0.15226301
REACTOME_GLUCOSE_AND_OTHER_SUGAR_SLC_TRANSPORTERS	SERINE_HYDROLASE_ACTIVITY	0.00340367
CARBOHYDRATE_METABOLIC_PROCESS	KEGG_PEROXISOME	0.00588036
BIOCARTA_PPARA_PATHWAY	NITROGEN_COMPOUND_CATABOLIC_PROCESS	0.00234414
AMINO_ACID_TRANSMEMBRANE_TRANSPORTER_ACTIVITY	REACTOME_GLUCOSE_METABOLISM	0.0086816
KEGG_STEROID_BIOSYNTHESIS	STEROID_METABOLIC_PROCESS	0.03695439
CELLULAR_LIPID_METABOLIC_PROCESS	REACTOME_MITOTIC_M_M_G1_PHASES	0.000337
NUCLEAR_HORMONE_RECEPTOR_BINDING	REACTOME_SYNTHESIS_OF_BILE_ACIDS_AND_BILE_SALTS	0.013318
STEROID_METABOLIC_PROCESS	TRANSFERASE_ACTIVITY_TRANSFERRING_SULFUR_CONTAINING_GROUPS	0.03015369
AMINO_ACID_CATABOLIC_PROCESS	RESPONSE_TO_ORGANIC_SUBSTANCE	0.00023376
GLUCOSE_METABOLIC_PROCESS	MITOCHONDRIAL_ENVELOPE	0.00237412
OXIDOREDUCTASE_ACTIVITY_ACTING_ON_THE_CH_CH_GROUP_OF_DONORS	REACTOME_GLUCOSE_METABOLISM	0.01078867
REACTOME_METABOLISM_OF_CARBOHYDRATES	REACTOME_PHASE_1_FUNCTIONALIZATION_OF_COMPOUNDS	0.00107304
AMINO_ACID_CATABOLIC_PROCESS	MONOCARBOXYLIC_ACID_METABOLIC_PROCESS	0.00539368
OXIDOREDUCTASE_ACTIVITY	STRUCTURAL_CONSTITUENT_OF_CYTOSKELETON	0.00482942
REACTOME_METABOLISM_OF_AMINO_ACIDS	REACTOME_PYRUVATE_METABOLISM_AND_TCA_CYCLE	0.0
BIOCARTA_TGFB_PATHWAY	KEGG_PPAR_SIGNALING_PATHWAY	0.16113604
BIOCARTA_LEPTIN_PATHWAY	KEGG_RETINOL_METABOLISM	0.01037029
AMINE_TRANSPORT	TRANSFERASE_ACTIVITY_TRANSFERRING_ACYL_GROUPS	0.00325942
BIOCARTA_LEPTIN_PATHWAY	GENERATION_OF_PRECURSOR_METABOLITES_AND_ENERGY	0.0
KEGG_CHRONIC_MYELOID_LEUKEMIA	MITOCHONDRION	0.0
AMINO_ACID_CATABOLIC_PROCESS	ELECTRON_CARRIER_ACTIVITY	0.01248736
AMINE_CATABOLIC_PROCESS	ORGANIC_ACID_TRANSPORT	0.0070128
BIOCARTA_PPARA_PATHWAY	KEGG_STEROID_BIOSYNTHESIS	0.00585234
CELLULAR_CATABOLIC_PROCESS	REACTOME_CELL_CYCLE_MITOTIC	0.0
CELL_CYCLE_PHASE	ENERGY_DERIVATION_BY_OXIDATION_OF_ORGANIC_COMPOUNDS	0.00145275
CYTOSKELETAL_PROTEIN_BINDING	KEGG_DRUG_METABOLISM_OTHER_ENZYMES	0.00249242
REACTOME_CYTOCHROME_P450_ARRANGED_BY_SUBSTRATE_TYPE	REACTOME_LIPOPROTEIN_METABOLISM	0.0
FATTY_ACID_BETA_OXIDATION	REACTOME_PHASE_II_CONJUGATION	0.00720551
AMINE_CATABOLIC_PROCESS	KEGG_BIOSYNTHESIS_OF_UNSATURATED_FATTY_ACIDS	0.00715537
OXIDOREDUCTASE_ACTIVITY_GO_0016616	REACTOME_ACTIVATION_OF_ATR_IN_RESPONSE_TO_REPLICATION_STRESS	0.00578349
AMINO_ACID_METABOLIC_PROCESS	REACTOME_SYNTHESIS_OF_DNA	0.00646592
ENERGY_RESERVE_METABOLIC_PROCESS	KEGG_TYROSINE_METABOLISM	0.01167012
KEGG_STEROID_BIOSYNTHESIS	REACTOME_SYNTHESIS_OF_BILE_ACIDS_AND_BILE_SALTS_VIA_7ALPHA_HYDROXYCHOLESTEROL	0.01464826
BIOCARTA_LEPTIN_PATHWAY	ENERGY_DERIVATION_BY_OXIDATION_OF_ORGANIC_COMPOUNDS	0.00103811
ORGANIC_ACID_METABOLIC_PROCESS	STRUCTURAL_CONSTITUENT_OF_CYTOSKELETON	0.02576486
CELL_CYCLE_GO_0007049	REACTOME_GLUCOSE_AND_OTHER_SUGAR_SLC_TRANSPORTERS	0.02481879
FATTY_ACID_BETA_OXIDATION	NUCLEAR_HORMONE_RECEPTOR_BINDING	0.01697446
BIOCARTA_LEPTIN_PATHWAY	CARBOXYLIC_ACID_METABOLIC_PROCESS	0.01113159
INTRAMOLECULAR_OXIDOREDUCTASE_ACTIVITY	REACTOME_METABOLISM_OF_AMINO_ACIDS	0.02311191
BIOCARTA_HSP27_PATHWAY	NUCLEAR_TRANSPORT	0.0
COFACTOR_METABOLIC_PROCESS	HORMONE_RECEPTOR_BINDING	0.01074285
FATTY_ACID_OXIDATION	ISOMERASE_ACTIVITY	0.00829819
KEGG_PYRUVATE_METABOLISM	KEGG_STEROID_HORMONE_BIOSYNTHESIS	0.00958687
CYTOSKELETON	REACTOME_G2_M_TRANSITION	0.0
KEGG_PYRUVATE_METABOLISM	REACTOME_S_PHASE	0.03260247
CYTOSKELETAL_PROTEIN_BINDING	NUCLEOCYTOPLASMIC_TRANSPORT	0.0
NITROGEN_COMPOUND_METABOLIC_PROCESS	REACTOME_S_PHASE	0.0
KEGG_FATTY_ACID_METABOLISM	REACTOME_CENTROSOME_MATURATION	0.00090491
KEGG_CELL_CYCLE	KEGG_CHRONIC_MYELOID_LEUKEMIA	0.0
HORMONE_RECEPTOR_BINDING	KEGG_METABOLISM_OF_XENOBIOTICS_BY_CYTOCHROME_P450	0.01268702
KEGG_PANTOTHENATE_AND_COA_BIOSYNTHESIS	MITOTIC_CELL_CYCLE	0.00589778
FATTY_ACID_OXIDATION	REACTOME_PYRUVATE_METABOLISM	0.01223536
KEGG_METABOLISM_OF_XENOBIOTICS_BY_CYTOCHROME_P450	LIPID_METABOLIC_PROCESS	0.0
CYTOSKELETAL_PART	FATTY_ACID_METABOLIC_PROCESS	0.0017693
IMMUNE_EFFECTOR_PROCESS	REACTOME_METABOLISM_OF_CARBOHYDRATES	0.00847177
COFACTOR_BINDING	KEGG_PYRUVATE_METABOLISM	0.00910427
LIPID_CATABOLIC_PROCESS	REACTOME_SYNTHESIS_OF_BILE_ACIDS_AND_BILE_SALTS	0.0052927
KEGG_LYSINE_DEGRADATION	MICROTUBULE_CYTOSKELETON	0.01304009
CORUM_RIBOSOME,_CYTOPLASMIC	NUCLEOCYTOPLASMIC_TRANSPORT	0.00015541
ELECTRON_CARRIER_ACTIVITY	REACTOME_MITOCHONDRIAL_FATTY_ACID_BETA_OXIDATION	0.02770659
CELLULAR_LIPID_METABOLIC_PROCESS	REACTOME_LIPOPROTEIN_METABOLISM	0.00509389
CELL_PROJECTION	OXIDOREDUCTASE_ACTIVITY_ACTING_ON_CH_OH_GROUP_OF_DONORS	0.02758709
BIOCARTA_HSP27_PATHWAY	REACTOME_METABOLISM_OF_LIPIDS_AND_LIPOPROTEINS	0.00243675
KEGG_ADIPOCYTOKINE_SIGNALING_PATHWAY	OXIDOREDUCTASE_ACTIVITY_ACTING_ON_CH_OH_GROUP_OF_DONORS	0.00453147
KEGG_TRYPTOPHAN_METABOLISM	REACTOME_STEROID_METABOLISM	0.00375591
KEGG_LYSINE_DEGRADATION	REACTOME_METABOLISM_OF_AMINO_ACIDS	0.00535351
CELLULAR_CARBOHYDRATE_METABOLIC_PROCESS	RESPONSE_TO_WOUNDING	0.0141658
PEROXISOME	REACTOME_PYRUVATE_METABOLISM	0.01656066
ENERGY_RESERVE_METABOLIC_PROCESS	REACTOME_CELL_JUNCTION_ORGANIZATION	0.00398791
CYTOSKELETON	KEGG_AUTOIMMUNE_THYROID_DISEASE	0.0007929
KEGG_PANTOTHENATE_AND_COA_BIOSYNTHESIS	OXIDOREDUCTASE_ACTIVITY_ACTING_ON_CH_OH_GROUP_OF_DONORS	0.01973723
CATABOLIC_PROCESS	MITOCHONDRIAL_INNER_MEMBRANE	0.0
L_AMINO_ACID_TRANSMEMBRANE_TRANSPORTER_ACTIVITY	ORGANIC_ACID_TRANSPORT	0.00063062
NUCLEAR_HORMONE_RECEPTOR_BINDING	REACTOME_PEROXISOMAL_LIPID_METABOLISM	0.00868816
NUCLEAR_HORMONE_RECEPTOR_BINDING	REACTOME_PHASE_1_FUNCTIONALIZATION_OF_COMPOUNDS	0.00073085
MITOCHONDRIAL_MATRIX	REACTOME_SYNTHESIS_OF_BILE_ACIDS_AND_BILE_SALTS	0.00773184
ENERGY_DERIVATION_BY_OXIDATION_OF_ORGANIC_COMPOUNDS	KEGG_ADIPOCYTOKINE_SIGNALING_PATHWAY	0.0
KEGG_FATTY_ACID_METABOLISM	KEGG_METABOLISM_OF_XENOBIOTICS_BY_CYTOCHROME_P450	0.04937017
ENERGY_DERIVATION_BY_OXIDATION_OF_ORGANIC_COMPOUNDS	REACTOME_NA_CL_DEPENDENT_NEUROTRANSMITTER_TRANSPORTERS	0.00513575
REACTOME_GLUCONEOGENESIS	REACTOME_GLUCOSE_REGULATION_OF_INSULIN_SECRETION	0.0
REACTOME_CHOLESTEROL_BIOSYNTHESIS	SERINE_TYPE_PEPTIDASE_ACTIVITY	0.02495307
BIOCARTA_CELLCYCLE_PATHWAY	MITOTIC_CELL_CYCLE	0.0
AMINO_ACID_CATABOLIC_PROCESS	KEGG_ARGININE_AND_PROLINE_METABOLISM	0.0116184
REACTOME_CELL_CYCLE_MITOTIC	REACTOME_SYNTHESIS_OF_DNA	0.0
LIPID_METABOLIC_PROCESS	ORGANELLE_INNER_MEMBRANE	0.0
REACTOME_SLC_MEDIATED_TRANSMEMBRANE_TRANSPORT	REACTOME_TRANSMEMBRANE_TRANSPORT_OF_SMALL_MOLECULES	0.00422291
CARBOXYLIC_ACID_TRANSPORT	REGULATION_OF_PHOSPHORYLATION	0.02090304
BIOCARTA_HSP27_PATHWAY	MITOCHONDRIAL_LUMEN	0.00111123
CYTOSKELETAL_PROTEIN_BINDING	FATTY_ACID_BETA_OXIDATION	0.02617069
CELLULAR_LIPID_CATABOLIC_PROCESS	KEGG_STARCH_AND_SUCROSE_METABOLISM	0.01363365
COENZYME_METABOLIC_PROCESS	REACTOME_GLUCOSE_METABOLISM	0.00015384
KEGG_BETA_ALANINE_METABOLISM	KEGG_PYRUVATE_METABOLISM	0.01135896
CYTOSKELETAL_PART	MICROBODY	0.0115041
AMINO_ACID_DERIVATIVE_METABOLIC_PROCESS	REACTOME_CENTROSOME_MATURATION	0.01089873
REACTOME_BIOLOGICAL_OXIDATIONS	REACTOME_GLUCOSE_AND_OTHER_SUGAR_SLC_TRANSPORTERS	0.0009684
GENERATION_OF_PRECURSOR_METABOLITES_AND_ENERGY	MITOCHONDRIAL_INNER_MEMBRANE	0.0
KEGG_FATTY_ACID_METABOLISM	KEGG_LYSINE_DEGRADATION	0.02341877
BIOCARTA_LEPTIN_PATHWAY	KEGG_PRIMARY_BILE_ACID_BIOSYNTHESIS	0.01048908
CELL_CYCLE_PHASE	ENERGY_RESERVE_METABOLIC_PROCESS	0.0040982
KEGG_TRYPTOPHAN_METABOLISM	RESPONSE_TO_EXTERNAL_STIMULUS	0.00170166
BIOCARTA_TGFB_PATHWAY	RESPONSE_TO_EXTERNAL_STIMULUS	0.0
NITROGEN_COMPOUND_CATABOLIC_PROCESS	REACTOME_CELL_CYCLE_CHECKPOINTS	0.01297121
AMINO_ACID_CATABOLIC_PROCESS	KEGG_PROPANOATE_METABOLISM	0.00186719
KEGG_LYSINE_DEGRADATION	REACTOME_LIPOPROTEIN_METABOLISM	0.01243401
OXIDOREDUCTASE_ACTIVITY	REACTOME_ACTIVATION_OF_THE_PRE_REPLICATIVE_COMPLEX	0.0077792
MICROTUBULE_CYTOSKELETON	REACTOME_ACTIVATED_AMPK_STIMULATES_FATTY_ACID_OXIDATION_IN_MUSCLE	0.00730415
KEGG_ADIPOCYTOKINE_SIGNALING_PATHWAY	KEGG_BIOSYNTHESIS_OF_UNSATURATED_FATTY_ACIDS	0.01975083
BIOCARTA_CTCF_PATHWAY	BIOCARTA_MCM_PATHWAY	0.00663621
AMINE_TRANSMEMBRANE_TRANSPORTER_ACTIVITY	MITOCHONDRIAL_INNER_MEMBRANE	0.00747962
INFLAMMATORY_RESPONSE	REACTOME_PYRUVATE_METABOLISM_AND_TCA_CYCLE	0.02540069
GLUTATHIONE_TRANSFERASE_ACTIVITY	KEGG_METABOLISM_OF_XENOBIOTICS_BY_CYTOCHROME_P450	0.66775192
NUCLEAR_HORMONE_RECEPTOR_BINDING	NUCLEOCYTOPLASMIC_TRANSPORT	0.00976689
REACTOME_CHAPERONIN_MEDIATED_PROTEIN_FOLDING	REACTOME_G2_M_TRANSITION	0.12633435
KEGG_ONE_CARBON_POOL_BY_FOLATE	REACTOME_STEROID_METABOLISM	0.03795278
FATTY_ACID_BETA_OXIDATION	KEGG_STARCH_AND_SUCROSE_METABOLISM	0.00805266
INFLAMMATORY_RESPONSE	KEGG_ALANINE_ASPARTATE_AND_GLUTAMATE_METABOLISM	0.0005454
MITOCHONDRIAL_MATRIX	SA_G1_AND_S_PHASES	0.0077947
ALCOHOL_METABOLIC_PROCESS	CELL_CYCLE_PROCESS	0.00059638
CELL_CYCLE_GO_0007049	ISOMERASE_ACTIVITY	0.0149862
LIGASE_ACTIVITY	LIPID_CATABOLIC_PROCESS	0.00026325
GLUCOSE_METABOLIC_PROCESS	REACTOME_CELL_CYCLE_MITOTIC	0.00625919
LIPID_CATABOLIC_PROCESS	MITOCHONDRIAL_LUMEN	0.00062817
KEGG_PROPANOATE_METABOLISM	KEGG_VALINE_LEUCINE_AND_ISOLEUCINE_DEGRADATION	0.00029893
CELL_CYCLE_PROCESS	REACTOME_CHAPERONIN_MEDIATED_PROTEIN_FOLDING	0.00896313
REACTOME_STEROID_METABOLISM	RESPONSE_TO_ORGANIC_SUBSTANCE	0.00387079
CELLULAR_LIPID_METABOLIC_PROCESS	INTRAMOLECULAR_OXIDOREDUCTASE_ACTIVITY	0.0
CELLULAR_CATABOLIC_PROCESS	TRANSFERASE_ACTIVITY_TRANSFERRING_ACYL_GROUPS	0.0
CORUM_C_COMPLEX_SPLICEOSOME	REACTOME_S_PHASE	0.05827427
KEGG_ADIPOCYTOKINE_SIGNALING_PATHWAY	PERIPHERAL_NERVOUS_SYSTEM_DEVELOPMENT	0.01630528
KEGG_ASTHMA	REACTOME_NUCLEOTIDE_LIKE_PURINERGIC_RECEPTORS	0.00574433
COENZYME_METABOLIC_PROCESS	NITROGEN_COMPOUND_CATABOLIC_PROCESS	0.0
CYTOSKELETON	REACTOME_SYNTHESIS_OF_BILE_ACIDS_AND_BILE_SALTS_VIA_7ALPHA_HYDROXYCHOLESTEROL	0.01410643
CARBOHYDRATE_BIOSYNTHETIC_PROCESS	FATTY_ACID_METABOLIC_PROCESS	0.00567422
MITOCHONDRIAL_MEMBRANE	ORGANIC_ACID_TRANSMEMBRANE_TRANSPORTER_ACTIVITY	0.009181
MICROTUBULE_ORGANIZING_CENTER	REACTOME_METABOLISM_OF_LIPIDS_AND_LIPOPROTEINS	0.10935816
ORGANIC_ACID_TRANSPORT	REACTOME_AMINE_COMPOUND_SLC_TRANSPORTERS	0.0
CELL_CYCLE_PHASE	REACTOME_GLUCOSE_REGULATION_OF_INSULIN_SECRETION	0.01374671
PERIPHERAL_NERVOUS_SYSTEM_DEVELOPMENT	REACTOME_ELECTRON_TRANSPORT_CHAIN	0.02749885
AMINO_ACID_DERIVATIVE_METABOLIC_PROCESS	NUCLEOCYTOPLASMIC_TRANSPORT	0.00231277
KEGG_PEROXISOME	REACTOME_GLUCOSE_REGULATION_OF_INSULIN_SECRETION	0.0033561
COFACTOR_METABOLIC_PROCESS	REACTOME_CYTOCHROME_P450_ARRANGED_BY_SUBSTRATE_TYPE	0.00064088
NUCLEAR_TRANSPORT	SERINE_HYDROLASE_ACTIVITY	0.07276019
KEGG_ASTHMA	ORGANIC_ACID_METABOLIC_PROCESS	0.00124947
KEGG_ASTHMA	NITROGEN_COMPOUND_CATABOLIC_PROCESS	0.00130637
ELECTRON_CARRIER_ACTIVITY	SMALL_GTPASE_BINDING	0.00557096
BIOCARTA_LEPTIN_PATHWAY	REACTOME_GLUCOSE_REGULATION_OF_INSULIN_SECRETION	0.00439838
ALCOHOL_METABOLIC_PROCESS	KEGG_CHRONIC_MYELOID_LEUKEMIA	0.0
GENERATION_OF_PRECURSOR_METABOLITES_AND_ENERGY	REACTOME_PYRUVATE_METABOLISM_AND_TCA_CYCLE	0.0
AMINE_METABOLIC_PROCESS	REACTOME_TRANSMEMBRANE_TRANSPORT_OF_SMALL_MOLECULES	0.0
OXIDOREDUCTASE_ACTIVITY_ACTING_ON_CH_OH_GROUP_OF_DONORS	TRANSFERASE_ACTIVITY_TRANSFERRING_ACYL_GROUPS	0.0
AROMATIC_COMPOUND_METABOLIC_PROCESS	CARBOXYLIC_ACID_METABOLIC_PROCESS	0.0076889
IMMUNE_EFFECTOR_PROCESS	KEGG_COMPLEMENT_AND_COAGULATION_CASCADES	0.00135065
AMINE_METABOLIC_PROCESS	REACTOME_CYTOCHROME_P450_ARRANGED_BY_SUBSTRATE_TYPE	0.01376901
AMINO_ACID_AND_DERIVATIVE_METABOLIC_PROCESS	KEGG_BUTANOATE_METABOLISM	0.0
COENZYME_METABOLIC_PROCESS	REACTOME_CELL_CYCLE_CHECKPOINTS	0.0077625
KEGG_PYRUVATE_METABOLISM	ORGANIC_ACID_TRANSMEMBRANE_TRANSPORTER_ACTIVITY	0.01697424
CELLULAR_LIPID_CATABOLIC_PROCESS	REACTOME_INTEGRATION_OF_ENERGY_METABOLISM	0.00078694
LYASE_ACTIVITY	OXYGEN_BINDING	9.182e-05
AMINE_TRANSPORT	L_AMINO_ACID_TRANSMEMBRANE_TRANSPORTER_ACTIVITY	0.00107759
REACTOME_INTEGRATION_OF_ENERGY_METABOLISM	SMALL_GTPASE_BINDING	0.00670306
KEGG_PANTOTHENATE_AND_COA_BIOSYNTHESIS	REACTOME_PYRUVATE_METABOLISM	0.01194295
KEGG_ONE_CARBON_POOL_BY_FOLATE	PEROXISOME	0.0082408
OXIDOREDUCTASE_ACTIVITY_GO_0016705	PEROXISOME	0.01094248
NITROGEN_COMPOUND_CATABOLIC_PROCESS	OXIDOREDUCTASE_ACTIVITY_GO_0016705	0.00265186
NITROGEN_COMPOUND_CATABOLIC_PROCESS	OXIDOREDUCTASE_ACTIVITY_ACTING_ON_CH_OH_GROUP_OF_DONORS	0.00446533
BIOCARTA_G2_PATHWAY	PHOSPHOLIPID_BIOSYNTHETIC_PROCESS	0.00744415
AMINO_ACID_TRANSMEMBRANE_TRANSPORTER_ACTIVITY	REACTOME_NA_CL_DEPENDENT_NEUROTRANSMITTER_TRANSPORTERS	0.0
AMINO_ACID_METABOLIC_PROCESS	REACTOME_NUCLEAR_RECEPTOR_TRANSCRIPTION_PATHWAY	0.00156762
KEGG_COMPLEMENT_AND_COAGULATION_CASCADES	MITOCHONDRIAL_MEMBRANE	0.00506819
MONOCARBOXYLIC_ACID_METABOLIC_PROCESS	STRUCTURAL_CONSTITUENT_OF_CYTOSKELETON	0.02431472
KEGG_DRUG_METABOLISM_OTHER_ENZYMES	REACTOME_METABOLISM_OF_BILE_ACIDS_AND_BILE_SALTS	0.00978538
NITROGEN_COMPOUND_METABOLIC_PROCESS	REACTOME_MITOTIC_PROMETAPHASE	0.00516463
MITOTIC_CELL_CYCLE	NITROGEN_COMPOUND_CATABOLIC_PROCESS	0.00990632
BIOCARTA_NUCLEARRS_PATHWAY	REACTOME_PEROXISOMAL_LIPID_METABOLISM	0.00903813
LIPID_TRANSPORT	MITOCHONDRIAL_PART	0.0
AMINO_ACID_METABOLIC_PROCESS	TRANSFERASE_ACTIVITY_TRANSFERRING_ACYL_GROUPS	0.00694712
KEGG_TERPENOID_BACKBONE_BIOSYNTHESIS	MITOCHONDRION	0.0
MICROTUBULE	REACTOME_S_PHASE	0.00303615
ELECTRON_CARRIER_ACTIVITY	LIPID_TRANSPORT	0.00359611
KEGG_FATTY_ACID_METABOLISM	MITOCHONDRIAL_MATRIX	0.0
REACTOME_REGULATION_OF_LIPID_METABOLISM_BY_PEROXISOME_PROLIFERATOR_ACTIVATED_RECEPTOR_ALPHA	RESPONSE_TO_WOUNDING	0.00403789
BIOCARTA_HSP27_PATHWAY	MITOTIC_CELL_CYCLE	0.00040343
REACTOME_GLUCONEOGENESIS	RESPONSE_TO_EXTERNAL_STIMULUS	0.00108174
KEGG_DRUG_METABOLISM_CYTOCHROME_P450	KEGG_METABOLISM_OF_XENOBIOTICS_BY_CYTOCHROME_P450	0.32632242
BIOCARTA_P38MAPK_PATHWAY	CARBOXY_LYASE_ACTIVITY	0.00144239
AMINO_ACID_AND_DERIVATIVE_METABOLIC_PROCESS	REACTOME_PYRUVATE_METABOLISM	0.00887947
KEGG_ONE_CARBON_POOL_BY_FOLATE	NITROGEN_COMPOUND_CATABOLIC_PROCESS	0.00239927
MITOCHONDRIAL_MEMBRANE	SPINDLE	0.01245363
CARBON_CARBON_LYASE_ACTIVITY	REACTOME_PEROXISOMAL_LIPID_METABOLISM	0.01054533
KEGG_AUTOIMMUNE_THYROID_DISEASE	REACTOME_NUCLEOTIDE_LIKE_PURINERGIC_RECEPTORS	0.00320022
NUCLEAR_TRANSPORT	POSITIVE_REGULATION_OF_LYMPHOCYTE_ACTIVATION	0.0
REACTOME_METABOLISM_OF_AMINO_ACIDS	REACTOME_SLC_MEDIATED_TRANSMEMBRANE_TRANSPORT	0.0
KEGG_ADIPOCYTOKINE_SIGNALING_PATHWAY	SERINE_HYDROLASE_ACTIVITY	0.00237901
CARBOXYLIC_ACID_TRANSPORT	MITOCHONDRIAL_LUMEN	0.00399677
AMINO_ACID_AND_DERIVATIVE_METABOLIC_PROCESS	MITOCHONDRIAL_MEMBRANE	0.00537495
CELL_PROJECTION	IMMUNE_EFFECTOR_PROCESS	0.00387457
CELLULAR_CARBOHYDRATE_METABOLIC_PROCESS	LIPID_CATABOLIC_PROCESS	0.01412575
FATTY_ACID_BETA_OXIDATION	KEGG_ADIPOCYTOKINE_SIGNALING_PATHWAY	0.0
AMINO_ACID_CATABOLIC_PROCESS	LIPID_METABOLIC_PROCESS	0.01107944
CELLULAR_LIPID_METABOLIC_PROCESS	REACTOME_STEROID_METABOLISM	0.0
KEGG_TYROSINE_METABOLISM	REACTOME_CYTOCHROME_P450_ARRANGED_BY_SUBSTRATE_TYPE	0.01064775
BIOCARTA_NUCLEARRS_PATHWAY	PHOSPHOLIPID_BIOSYNTHETIC_PROCESS	0.01019946
BIOCARTA_LEPTIN_PATHWAY	MITOCHONDRIAL_MEMBRANE	0.00015989
COFACTOR_METABOLIC_PROCESS	REACTOME_INTEGRATION_OF_ENERGY_METABOLISM	0.0
KEGG_AUTOIMMUNE_THYROID_DISEASE	KEGG_CELL_CYCLE	0.00011802
CYTOSKELETAL_PART	ISOMERASE_ACTIVITY	0.02436839
AMINE_METABOLIC_PROCESS	REACTOME_REGULATION_OF_LIPID_METABOLISM_BY_PEROXISOME_PROLIFERATOR_ACTIVATED_RECEPTOR_ALPHA	0.00559483
BIOCARTA_LEPTIN_PATHWAY	MITOCHONDRIAL_INNER_MEMBRANE	0.00126783
CELLULAR_LIPID_CATABOLIC_PROCESS	SPINDLE	0.0113883
CARBOHYDRATE_METABOLIC_PROCESS	REACTOME_AMINE_COMPOUND_SLC_TRANSPORTERS	0.00058857
CELL_CYCLE_PHASE	NETPATH_ALPHA6_BETA4_INTEGRIN_PATHWAY	0.0
CYTOSKELETAL_PART	MITOCHONDRIAL_LUMEN	0.00775936
KEGG_CELL_CYCLE	RESPONSE_TO_WOUNDING	0.00325662
REACTOME_ACTIVATED_AMPK_STIMULATES_FATTY_ACID_OXIDATION_IN_MUSCLE	REACTOME_CHYLOMICRON_MEDIATED_LIPID_TRANSPORT	0.01174051
NITROGEN_COMPOUND_METABOLIC_PROCESS	RESPONSE_TO_WOUNDING	0.0
BIOCARTA_CTCF_PATHWAY	CELLULAR_CATABOLIC_PROCESS	0.03067504
CORUM_C_COMPLEX_SPLICEOSOME	NUCLEOCYTOPLASMIC_TRANSPORT	0.0
CYTOSKELETAL_PART	NETPATH_ALPHA6_BETA4_INTEGRIN_PATHWAY	0.0
KEGG_DRUG_METABOLISM_CYTOCHROME_P450	ORGANIC_ACID_METABOLIC_PROCESS	0.04507683
KEGG_LYSINE_DEGRADATION	KEGG_TYROSINE_METABOLISM	0.00839447
AROMATIC_COMPOUND_METABOLIC_PROCESS	MITOCHONDRIAL_LUMEN	0.00908129
KEGG_PANTOTHENATE_AND_COA_BIOSYNTHESIS	OXIDOREDUCTASE_ACTIVITY_GO_0016616	0.01188248
LIPID_CATABOLIC_PROCESS	MITOCHONDRIAL_PART	0.00105939
BIOCARTA_NUCLEARRS_PATHWAY	CELLULAR_LIPID_CATABOLIC_PROCESS	0.00033423
MICROTUBULE_ORGANIZING_CENTER	TRANSFERASE_ACTIVITY_TRANSFERRING_ACYL_GROUPS	0.01641594
ELECTRON_CARRIER_ACTIVITY	MITOCHONDRIAL_INNER_MEMBRANE	0.0
FATTY_ACID_BETA_OXIDATION	KEGG_ALANINE_ASPARTATE_AND_GLUTAMATE_METABOLISM	0.00657494
AMINO_ACID_DERIVATIVE_METABOLIC_PROCESS	KEGG_ADHERENS_JUNCTION	0.01019282
KEGG_STEROID_BIOSYNTHESIS	REACTOME_CENTROSOME_MATURATION	0.00243199
COFACTOR_BINDING	KEGG_TYROSINE_METABOLISM	0.00252673
CELLULAR_CARBOHYDRATE_METABOLIC_PROCESS	CELL_CYCLE_PROCESS	0.00197017
ENERGY_DERIVATION_BY_OXIDATION_OF_ORGANIC_COMPOUNDS	NITROGEN_COMPOUND_METABOLIC_PROCESS	0.00272214
MITOCHONDRIAL_MATRIX	OXIDOREDUCTASE_ACTIVITY_ACTING_ON_THE_CH_CH_GROUP_OF_DONORS	0.0041591
CELLULAR_LIPID_CATABOLIC_PROCESS	OXIDOREDUCTASE_ACTIVITY_ACTING_ON_CH_OH_GROUP_OF_DONORS	0.02626805
ORGANELLE_INNER_MEMBRANE	REACTOME_CHYLOMICRON_MEDIATED_LIPID_TRANSPORT	0.00149037
CARBON_CARBON_LYASE_ACTIVITY	ISOMERASE_ACTIVITY	0.05838184
CARBOHYDRATE_METABOLIC_PROCESS	CARBOXY_LYASE_ACTIVITY	0.00973039
CYTOSKELETON_ORGANIZATION_AND_BIOGENESIS	KEGG_STEROID_HORMONE_BIOSYNTHESIS	0.00568236
KEGG_ADHERENS_JUNCTION	REACTOME_PEROXISOMAL_LIPID_METABOLISM	0.00786376
BIOCARTA_G2_PATHWAY	REACTOME_INTEGRATION_OF_ENERGY_METABOLISM	0.00150747
AMINE_TRANSPORT	MONOOXYGENASE_ACTIVITY	0.0003283
KEGG_STEROID_BIOSYNTHESIS	OXIDOREDUCTASE_ACTIVITY_GO_0016705	0.04920125
CELLULAR_CATABOLIC_PROCESS	MITOTIC_CELL_CYCLE	0.01035686
BIOCARTA_P38MAPK_PATHWAY	NUCLEOCYTOPLASMIC_TRANSPORT	0.00186008
CYTOSKELETON_ORGANIZATION_AND_BIOGENESIS	ENERGY_DERIVATION_BY_OXIDATION_OF_ORGANIC_COMPOUNDS	0.00106443
IMMUNE_EFFECTOR_PROCESS	PATTERN_BINDING	0.00351421
LIPID_CATABOLIC_PROCESS	RESPONSE_TO_EXTERNAL_STIMULUS	0.00268114
CELLULAR_CARBOHYDRATE_METABOLIC_PROCESS	KEGG_CITRATE_CYCLE_TCA_CYCLE	0.0
LYASE_ACTIVITY	REACTOME_PHASE_1_FUNCTIONALIZATION_OF_COMPOUNDS	0.00248252
CARBOXYLIC_ACID_TRANSMEMBRANE_TRANSPORTER_ACTIVITY	REACTOME_NA_CL_DEPENDENT_NEUROTRANSMITTER_TRANSPORTERS	0.0
KEGG_COMPLEMENT_AND_COAGULATION_CASCADES	REACTOME_METABOLISM_OF_BILE_ACIDS_AND_BILE_SALTS	0.02381242
NETPATH_ALPHA6_BETA4_INTEGRIN_PATHWAY	REACTOME_NUCLEOTIDE_LIKE_PURINERGIC_RECEPTORS	0.00596816
REACTOME_PEROXISOMAL_LIPID_METABOLISM	REACTOME_PHASE_II_CONJUGATION	0.01019333
LYASE_ACTIVITY	MICROBODY	0.00701743
KEGG_CHRONIC_MYELOID_LEUKEMIA	REACTOME_G2_M_TRANSITION	0.0
KEGG_LYSINE_DEGRADATION	TRANSFERASE_ACTIVITY_TRANSFERRING_ACYL_GROUPS	0.00092373
KEGG_PPAR_SIGNALING_PATHWAY	REACTOME_GLUCOSE_AND_OTHER_SUGAR_SLC_TRANSPORTERS	0.02836932
MITOCHONDRION	SMALL_GTPASE_BINDING	0.00018381
REACTOME_MITOTIC_M_M_G1_PHASES	REACTOME_MITOTIC_PROMETAPHASE	0.0
ALCOHOL_METABOLIC_PROCESS	LYASE_ACTIVITY	0.0
AMINE_METABOLIC_PROCESS	REACTOME_NUCLEOTIDE_LIKE_PURINERGIC_RECEPTORS	0.00340374
MONOCARBOXYLIC_ACID_METABOLIC_PROCESS	REACTOME_MITOCHONDRIAL_FATTY_ACID_BETA_OXIDATION	0.01130765
OXIDOREDUCTASE_ACTIVITY_GO_0016705	REACTOME_SYNTHESIS_OF_BILE_ACIDS_AND_BILE_SALTS	0.00202556
KEGG_RETINOL_METABOLISM	REACTOME_SYNTHESIS_OF_BILE_ACIDS_AND_BILE_SALTS	0.00977544
REACTOME_G2_M_TRANSITION	REACTOME_LIPOPROTEIN_METABOLISM	0.00241642
CELL_CYCLE_GO_0007049	NUCLEAR_TRANSPORT	0.0
KEGG_ALANINE_ASPARTATE_AND_GLUTAMATE_METABOLISM	KEGG_DRUG_METABOLISM_OTHER_ENZYMES	0.00230466
ACTIN_FILAMENT_ORGANIZATION	SA_G1_AND_S_PHASES	0.00841126
BIOCARTA_PPARA_PATHWAY	CYTOSKELETON	0.0
MITOCHONDRIAL_INNER_MEMBRANE	MONOCARBOXYLIC_ACID_METABOLIC_PROCESS	0.00012219
BIOCARTA_HSP27_PATHWAY	CYTOSKELETON_ORGANIZATION_AND_BIOGENESIS	0.00029375
L_AMINO_ACID_TRANSMEMBRANE_TRANSPORTER_ACTIVITY	NITROGEN_COMPOUND_METABOLIC_PROCESS	0.00029215
COFACTOR_METABOLIC_PROCESS	ORGANELLE_INNER_MEMBRANE	0.00729628
CENTROSOME	REACTOME_LOSS_OF_NLP_FROM_MITOTIC_CENTROSOMES	0.22014378
KEGG_BETA_ALANINE_METABOLISM	KEGG_CYSTEINE_AND_METHIONINE_METABOLISM	0.00046419
AMINE_METABOLIC_PROCESS	REACTOME_POST_TRANSLATIONAL_PROTEIN_MODIFICATION	0.00285032
KEGG_METABOLISM_OF_XENOBIOTICS_BY_CYTOCHROME_P450	MONOOXYGENASE_ACTIVITY	0.02027259
MONOOXYGENASE_ACTIVITY	ORGANIC_ACID_TRANSMEMBRANE_TRANSPORTER_ACTIVITY	0.01631093
MONOOXYGENASE_ACTIVITY	REACTOME_PHASE_1_FUNCTIONALIZATION_OF_COMPOUNDS	0.00244134
CARBOXY_LYASE_ACTIVITY	NITROGEN_COMPOUND_METABOLIC_PROCESS	0.0
OXIDOREDUCTASE_ACTIVITY_GO_0016616	REACTOME_INTEGRATION_OF_ENERGY_METABOLISM	0.0
GLUCOSE_METABOLIC_PROCESS	KEGG_ADIPOCYTOKINE_SIGNALING_PATHWAY	0.28084041
CELL_PROJECTION	MONOOXYGENASE_ACTIVITY	0.00179572
AMINO_ACID_DERIVATIVE_METABOLIC_PROCESS	REACTOME_ELECTRON_TRANSPORT_CHAIN	0.01701957
CYTOSKELETAL_PROTEIN_BINDING	PEROXISOME	0.00519075
LIPID_METABOLIC_PROCESS	REACTOME_GLUCOSE_METABOLISM	0.04169672
KEGG_COMPLEMENT_AND_COAGULATION_CASCADES	PATTERN_BINDING	2.003e-05
ELECTRON_CARRIER_ACTIVITY	GLUCOSE_METABOLIC_PROCESS	0.01758613
KEGG_ADHERENS_JUNCTION	NUCLEOCYTOPLASMIC_TRANSPORT	0.0001297
MITOCHONDRIAL_INNER_MEMBRANE	OXIDOREDUCTASE_ACTIVITY_ACTING_ON_THE_CH_CH_GROUP_OF_DONORS	0.00481674
PHOSPHOLIPID_BIOSYNTHETIC_PROCESS	REACTOME_ACTIVATED_AMPK_STIMULATES_FATTY_ACID_OXIDATION_IN_MUSCLE	0.00932393
LYASE_ACTIVITY	REACTOME_PYRUVATE_METABOLISM	0.00419341
KEGG_CYSTEINE_AND_METHIONINE_METABOLISM	KEGG_FATTY_ACID_METABOLISM	0.01211616
REACTOME_GLUCOSE_REGULATION_OF_INSULIN_SECRETION	SERINE_TYPE_ENDOPEPTIDASE_ACTIVITY	0.02462778
KEGG_ONE_CARBON_POOL_BY_FOLATE	KEGG_PEROXISOME	0.00711491
FATTY_ACID_METABOLIC_PROCESS	OXIDOREDUCTASE_ACTIVITY_ACTING_ON_THE_CH_CH_GROUP_OF_DONORS	0.01079415
ELECTRON_CARRIER_ACTIVITY	REACTOME_CELL_CYCLE_MITOTIC	0.00431982
GTPASE_BINDING	REGULATION_OF_PHOSPHORYLATION	0.02120336
ELECTRON_CARRIER_ACTIVITY	REACTOME_SYNTHESIS_OF_BILE_ACIDS_AND_BILE_SALTS_VIA_7ALPHA_HYDROXYCHOLESTEROL	0.00901779
GENERATION_OF_PRECURSOR_METABOLITES_AND_ENERGY	REACTOME_PEROXISOMAL_LIPID_METABOLISM	0.00376825
KEGG_BUTANOATE_METABOLISM	KEGG_TERPENOID_BACKBONE_BIOSYNTHESIS	0.07491902
SA_G1_AND_S_PHASES	STEROID_METABOLIC_PROCESS	0.00924493
REACTOME_ACTIVATION_OF_THE_PRE_REPLICATIVE_COMPLEX	REACTOME_CELL_CYCLE_MITOTIC	0.08887078
CARBOHYDRATE_BIOSYNTHETIC_PROCESS	OXYGEN_BINDING	0.00342425
KEGG_DRUG_METABOLISM_CYTOCHROME_P450	STEROID_BIOSYNTHETIC_PROCESS	0.01003359
CYTOSKELETON	MITOCHONDRIAL_ENVELOPE	0.05185308
KEGG_ARGININE_AND_PROLINE_METABOLISM	KEGG_METABOLISM_OF_XENOBIOTICS_BY_CYTOCHROME_P450	0.00551515
AMINO_ACID_TRANSMEMBRANE_TRANSPORTER_ACTIVITY	TRANSFERASE_ACTIVITY_TRANSFERRING_ACYL_GROUPS	0.00591715
BIOCARTA_PPARA_PATHWAY	ORGANELLE_INNER_MEMBRANE	8.888e-05
KEGG_PROPANOATE_METABOLISM	REACTOME_PYRUVATE_METABOLISM	0.00014464
MONOOXYGENASE_ACTIVITY	REACTOME_METABOLISM_OF_CARBOHYDRATES	0.00184511
REACTOME_ACTIVATED_AMPK_STIMULATES_FATTY_ACID_OXIDATION_IN_MUSCLE	REACTOME_PEROXISOMAL_LIPID_METABOLISM	0.00980953
KEGG_BUTANOATE_METABOLISM	REACTOME_PYRUVATE_METABOLISM	0.00154609
AMINE_METABOLIC_PROCESS	GENERATION_OF_PRECURSOR_METABOLITES_AND_ENERGY	0.0
KEGG_FATTY_ACID_METABOLISM	PEROXISOME	0.01576377
AMINE_METABOLIC_PROCESS	KEGG_PROPANOATE_METABOLISM	0.00355425
REACTOME_METABOLISM_OF_BILE_ACIDS_AND_BILE_SALTS	TRANSFERASE_ACTIVITY_TRANSFERRING_ACYL_GROUPS	0.02067876
CARBOXYLIC_ACID_TRANSMEMBRANE_TRANSPORTER_ACTIVITY	REACTOME_SYNTHESIS_OF_BILE_ACIDS_AND_BILE_SALTS_VIA_7ALPHA_HYDROXYCHOLESTEROL	0.03967211
MITOCHONDRIAL_INNER_MEMBRANE	REACTOME_GLUCOSE_REGULATION_OF_INSULIN_SECRETION	0.0
PHOSPHOLIPID_BIOSYNTHETIC_PROCESS	REACTOME_INTEGRATION_OF_ENERGY_METABOLISM	0.00638575
KEGG_TRYPTOPHAN_METABOLISM	REACTOME_AMINE_COMPOUND_SLC_TRANSPORTERS	0.00410015
CYTOSKELETAL_PROTEIN_BINDING	GTPASE_BINDING	0.00205325
KEGG_VALINE_LEUCINE_AND_ISOLEUCINE_DEGRADATION	PATTERN_BINDING	0.0079459
KEGG_STEROID_BIOSYNTHESIS	REACTOME_STEROID_METABOLISM	0.04267898
CYTOSKELETAL_PART	REACTOME_ACTIVATION_OF_THE_PRE_REPLICATIVE_COMPLEX	0.01890516
AMINO_ACID_AND_DERIVATIVE_METABOLIC_PROCESS	NITROGEN_COMPOUND_METABOLIC_PROCESS	0.01980627
KEGG_PANTOTHENATE_AND_COA_BIOSYNTHESIS	MITOCHONDRION	0.00709726
KEGG_CELL_CYCLE	KEGG_GLYCOLYSIS_GLUCONEOGENESIS	0.01071781
MICROTUBULE_CYTOSKELETON	REACTOME_METABOLISM_OF_CARBOHYDRATES	4.39e-06
CARBOXYLIC_ACID_TRANSMEMBRANE_TRANSPORTER_ACTIVITY	ORGANIC_ACID_METABOLIC_PROCESS	0.0001544
MITOCHONDRIAL_INNER_MEMBRANE	REACTOME_SLC_MEDIATED_TRANSMEMBRANE_TRANSPORT	0.01064136
CELLULAR_CATABOLIC_PROCESS	REACTOME_MITOCHONDRIAL_FATTY_ACID_BETA_OXIDATION	0.01662681
KEGG_TRYPTOPHAN_METABOLISM	REACTOME_GLUCOSE_REGULATION_OF_INSULIN_SECRETION	0.00037906
NITROGEN_COMPOUND_METABOLIC_PROCESS	REGULATION_OF_PHOSPHORYLATION	0.00488847
CATABOLIC_PROCESS	PATTERN_BINDING	0.02080176
CYTOSKELETON_ORGANIZATION_AND_BIOGENESIS	MICROTUBULE	0.0
AMINO_ACID_CATABOLIC_PROCESS	REACTOME_ACTIVATION_OF_ATR_IN_RESPONSE_TO_REPLICATION_STRESS	0.00960442
PATTERN_BINDING	REACTOME_TRANSMEMBRANE_TRANSPORT_OF_SMALL_MOLECULES	0.00158476
KEGG_CHRONIC_MYELOID_LEUKEMIA	REACTOME_CHOLESTEROL_BIOSYNTHESIS	0.01181153
KEGG_BETA_ALANINE_METABOLISM	KEGG_METABOLISM_OF_XENOBIOTICS_BY_CYTOCHROME_P450	0.00692496
REACTOME_REGULATION_OF_LIPID_METABOLISM_BY_PEROXISOME_PROLIFERATOR_ACTIVATED_RECEPTOR_ALPHA	REACTOME_SYNTHESIS_OF_BILE_ACIDS_AND_BILE_SALTS	0.00638865
BIOCARTA_TGFB_PATHWAY	KEGG_BETA_ALANINE_METABOLISM	0.00966157
REACTOME_GLUCOSE_METABOLISM	REACTOME_S_PHASE	0.03045277
SERINE_TYPE_ENDOPEPTIDASE_ACTIVITY	TRANSFERASE_ACTIVITY_TRANSFERRING_ACYL_GROUPS	0.00822198
MITOTIC_CELL_CYCLE	REACTOME_SYNTHESIS_OF_BILE_ACIDS_AND_BILE_SALTS	0.00982776
AMINO_ACID_CATABOLIC_PROCESS	CELL_PROJECTION	0.00520835
CELLULAR_CATABOLIC_PROCESS	REACTOME_LOSS_OF_NLP_FROM_MITOTIC_CENTROSOMES	0.00410981
BIOCARTA_NUCLEARRS_PATHWAY	CELLULAR_CARBOHYDRATE_METABOLIC_PROCESS	0.00439153
AMINO_ACID_AND_DERIVATIVE_METABOLIC_PROCESS	KEGG_BETA_ALANINE_METABOLISM	0.0
KEGG_BETA_ALANINE_METABOLISM	KEGG_BIOSYNTHESIS_OF_UNSATURATED_FATTY_ACIDS	0.00833388
BIOCARTA_PPARA_PATHWAY	FATTY_ACID_BETA_OXIDATION	0.00602135
CARBON_CARBON_LYASE_ACTIVITY	MITOCHONDRION	0.00050768
CARBOHYDRATE_METABOLIC_PROCESS	REACTOME_G2_M_TRANSITION	0.00329228
AROMATIC_COMPOUND_METABOLIC_PROCESS	FATTY_ACID_OXIDATION	0.0111791
BIOCARTA_P38MAPK_PATHWAY	ENERGY_DERIVATION_BY_OXIDATION_OF_ORGANIC_COMPOUNDS	0.00245998
KEGG_CYSTEINE_AND_METHIONINE_METABOLISM	LIPID_CATABOLIC_PROCESS	0.02772044
CELLULAR_LIPID_METABOLIC_PROCESS	GTPASE_BINDING	0.0
ELECTRON_CARRIER_ACTIVITY	KEGG_CELL_CYCLE	0.00408965
PHOSPHOLIPID_BIOSYNTHETIC_PROCESS	REACTOME_GLUCOSE_AND_OTHER_SUGAR_SLC_TRANSPORTERS	0.01101396
CELLULAR_CARBOHYDRATE_METABOLIC_PROCESS	GLUCOSE_METABOLIC_PROCESS	0.01073405
BIOCARTA_PPARA_PATHWAY	LIPID_METABOLIC_PROCESS	0.0
REACTOME_SLC_MEDIATED_TRANSMEMBRANE_TRANSPORT	SPINDLE	0.02178371
OXIDOREDUCTASE_ACTIVITY_GO_0016705	REACTOME_BIOLOGICAL_OXIDATIONS	0.0001465
KEGG_ONE_CARBON_POOL_BY_FOLATE	REACTOME_PHASE_II_CONJUGATION	0.0
KEGG_GLYCINE_SERINE_AND_THREONINE_METABOLISM	LIGASE_ACTIVITY	0.0
MITOCHONDRIAL_LUMEN	REACTOME_PEROXISOMAL_LIPID_METABOLISM	0.0050987
GLUCOSE_METABOLIC_PROCESS	KEGG_PEROXISOME	0.01748347
ELECTRON_CARRIER_ACTIVITY	TRANSFERASE_ACTIVITY_TRANSFERRING_ACYL_GROUPS	0.00272975
BIOCARTA_MCM_PATHWAY	CELL_CYCLE_PHASE	0.00036595
REACTOME_INTRINSIC_PATHWAY	SMALL_GTPASE_BINDING	0.04613506
KEGG_LYSINE_DEGRADATION	MONOCARBOXYLIC_ACID_METABOLIC_PROCESS	0.01980094
REACTOME_CELL_CYCLE_MITOTIC	STEROID_BIOSYNTHETIC_PROCESS	0.01098146
MITOCHONDRIAL_INNER_MEMBRANE	REACTOME_SYNTHESIS_OF_BILE_ACIDS_AND_BILE_SALTS_VIA_7ALPHA_HYDROXYCHOLESTEROL	0.00806779
ENERGY_RESERVE_METABOLIC_PROCESS	ORGANELLE_INNER_MEMBRANE	0.00415162
KEGG_BUTANOATE_METABOLISM	REACTOME_ELECTRON_TRANSPORT_CHAIN	0.09071805
REACTOME_BIOLOGICAL_OXIDATIONS	REACTOME_PHASE_1_FUNCTIONALIZATION_OF_COMPOUNDS	0.00158083
LIPID_CATABOLIC_PROCESS	REACTOME_PHASE_1_FUNCTIONALIZATION_OF_COMPOUNDS	0.0
AMINO_ACID_AND_DERIVATIVE_METABOLIC_PROCESS	KEGG_PRIMARY_BILE_ACID_BIOSYNTHESIS	0.00426594
ENERGY_DERIVATION_BY_OXIDATION_OF_ORGANIC_COMPOUNDS	KEGG_PYRUVATE_METABOLISM	0.00547291
MONOOXYGENASE_ACTIVITY	REACTOME_BIOLOGICAL_OXIDATIONS	0.00468584
CELL_CYCLE_GO_0007049	GLUCOSE_METABOLIC_PROCESS	0.01136315
BIOCARTA_PPARA_PATHWAY	MICROTUBULE_CYTOSKELETON	0.0
BIOCARTA_G2_PATHWAY	KEGG_FATTY_ACID_METABOLISM	0.01113246
INFLAMMATORY_RESPONSE	NITROGEN_COMPOUND_METABOLIC_PROCESS	0.00034177
BIOCARTA_HSP27_PATHWAY	SA_G1_AND_S_PHASES	0.00019679
ALCOHOL_METABOLIC_PROCESS	HORMONE_RECEPTOR_BINDING	0.06014751
AMINE_TRANSPORT	CELLULAR_CATABOLIC_PROCESS	0.0
BIOCARTA_G2_PATHWAY	CELL_CYCLE_PHASE	0.0
ENERGY_DERIVATION_BY_OXIDATION_OF_ORGANIC_COMPOUNDS	REACTOME_MITOCHONDRIAL_FATTY_ACID_BETA_OXIDATION	0.01246063
CARBOXYLIC_ACID_METABOLIC_PROCESS	RESPONSE_TO_EXTERNAL_STIMULUS	0.0001265
AMINO_ACID_AND_DERIVATIVE_METABOLIC_PROCESS	KEGG_STEROID_HORMONE_BIOSYNTHESIS	0.00943599
IMMUNE_EFFECTOR_PROCESS	REACTOME_INTEGRATION_OF_ENERGY_METABOLISM	0.01380247
KEGG_METABOLISM_OF_XENOBIOTICS_BY_CYTOCHROME_P450	KEGG_STEROID_BIOSYNTHESIS	0.01077369
MITOTIC_CELL_CYCLE	REACTOME_STEROID_HORMONES	0.01374972
GTPASE_BINDING	OXIDOREDUCTASE_ACTIVITY	0.00536351
REACTOME_NUCLEAR_RECEPTOR_TRANSCRIPTION_PATHWAY	REACTOME_SYNTHESIS_OF_DNA	0.00119278
CELL_CYCLE_GO_0007049	CYTOSKELETON_ORGANIZATION_AND_BIOGENESIS	0.0
CARBOXYLIC_ACID_TRANSMEMBRANE_TRANSPORTER_ACTIVITY	KEGG_ARGININE_AND_PROLINE_METABOLISM	0.00770005
REACTOME_STEROID_HORMONES	STEROID_METABOLIC_PROCESS	0.0
ACTIN_FILAMENT_ORGANIZATION	KEGG_ADIPOCYTOKINE_SIGNALING_PATHWAY	0.00010044
CYTOSKELETON_ORGANIZATION_AND_BIOGENESIS	IMMUNE_EFFECTOR_PROCESS	0.00304234
REACTOME_METABOLISM_OF_LIPIDS_AND_LIPOPROTEINS	SERINE_TYPE_ENDOPEPTIDASE_ACTIVITY	0.04394642
KEGG_METABOLISM_OF_XENOBIOTICS_BY_CYTOCHROME_P450	MITOCHONDRIAL_PART	0.01271978
KEGG_DRUG_METABOLISM_CYTOCHROME_P450	KEGG_STEROID_BIOSYNTHESIS	0.01824413
CORUM_C_COMPLEX_SPLICEOSOME	REGULATION_OF_PHOSPHORYLATION	0.02359067
MITOCHONDRIAL_MEMBRANE	RESPONSE_TO_WOUNDING	0.00216015
CYTOSKELETON	KEGG_BETA_ALANINE_METABOLISM	0.02336534
OXIDOREDUCTASE_ACTIVITY_GO_0016705	RESPONSE_TO_WOUNDING	0.0
AMINE_METABOLIC_PROCESS	REACTOME_SYNTHESIS_OF_DNA	0.00053973
REACTOME_MITOCHONDRIAL_FATTY_ACID_BETA_OXIDATION	REACTOME_TRANSFORMATION_OF_LANOSTEROL_TO_CHOLESTEROL	0.01977365
KEGG_ONE_CARBON_POOL_BY_FOLATE	REACTOME_GLUCOSE_METABOLISM	0.03776419
REACTOME_REGULATION_OF_LIPID_METABOLISM_BY_PEROXISOME_PROLIFERATOR_ACTIVATED_RECEPTOR_ALPHA	REACTOME_SLC_MEDIATED_TRANSMEMBRANE_TRANSPORT	0.07074694
CYTOSKELETAL_PART	LIPID_METABOLIC_PROCESS	0.0
ALCOHOL_METABOLIC_PROCESS	MITOCHONDRIAL_INNER_MEMBRANE	0.00115165
CARBON_CARBON_LYASE_ACTIVITY	KEGG_GLYCINE_SERINE_AND_THREONINE_METABOLISM	0.00555098
BIOCARTA_HSP27_PATHWAY	REACTOME_BIOLOGICAL_OXIDATIONS	0.00225714
CYTOSKELETON_ORGANIZATION_AND_BIOGENESIS	KEGG_GLYCINE_SERINE_AND_THREONINE_METABOLISM	0.03300688
GTPASE_BINDING	OXIDOREDUCTASE_ACTIVITY_ACTING_ON_THE_CH_CH_GROUP_OF_DONORS	0.00554963
AMINE_METABOLIC_PROCESS	REACTOME_SLC_MEDIATED_TRANSMEMBRANE_TRANSPORT	0.0
COFACTOR_BINDING	REACTOME_GLUCONEOGENESIS	0.00203711
KEGG_ADHERENS_JUNCTION	KEGG_ADIPOCYTOKINE_SIGNALING_PATHWAY	0.0
REACTOME_GLUCOSE_REGULATION_OF_INSULIN_SECRETION	REACTOME_METABOLISM_OF_BILE_ACIDS_AND_BILE_SALTS	0.03576053
REACTOME_COMMON_PATHWAY	REACTOME_POST_TRANSLATIONAL_PROTEIN_MODIFICATION	0.00067578
REACTOME_METABOLISM_OF_AMINO_ACIDS	REACTOME_PYRUVATE_METABOLISM	0.00088839
KEGG_CHRONIC_MYELOID_LEUKEMIA	REACTOME_G2_M_CHECKPOINTS	0.00272324
KEGG_BIOSYNTHESIS_OF_UNSATURATED_FATTY_ACIDS	KEGG_METABOLISM_OF_XENOBIOTICS_BY_CYTOCHROME_P450	0.00506365
REACTOME_CHAPERONIN_MEDIATED_PROTEIN_FOLDING	STRUCTURAL_CONSTITUENT_OF_CYTOSKELETON	0.15664874
CYTOSKELETON_ORGANIZATION_AND_BIOGENESIS	REACTOME_LOSS_OF_NLP_FROM_MITOTIC_CENTROSOMES	0.0
FATTY_ACID_OXIDATION	LIPID_CATABOLIC_PROCESS	0.00663855
KEGG_ALANINE_ASPARTATE_AND_GLUTAMATE_METABOLISM	ORGANELLE_INNER_MEMBRANE	0.00873628
KEGG_ARGININE_AND_PROLINE_METABOLISM	KEGG_PYRUVATE_METABOLISM	0.0051772
BIOCARTA_G2_PATHWAY	INFLAMMATORY_RESPONSE	0.01234464
BIOCARTA_CELLCYCLE_PATHWAY	MITOCHONDRIAL_MEMBRANE	9.81e-06
CELLULAR_CATABOLIC_PROCESS	GTPASE_BINDING	0.00602022
ACTIN_FILAMENT_ORGANIZATION	CORUM_RIBOSOME,_CYTOPLASMIC	0.00396967
REACTOME_BIOLOGICAL_OXIDATIONS	TRANSFERASE_ACTIVITY_TRANSFERRING_ACYL_GROUPS	0.0
CELL_CYCLE_PHASE	REACTOME_STEROID_HORMONES	0.00827666
KEGG_PRIMARY_BILE_ACID_BIOSYNTHESIS	OXYGEN_BINDING	0.00146246
COFACTOR_BINDING	REACTOME_TRANSMEMBRANE_TRANSPORT_OF_SMALL_MOLECULES	0.0030192
MITOCHONDRIAL_INNER_MEMBRANE	REACTOME_GLUCONEOGENESIS	0.01714984
OXYGEN_BINDING	REACTOME_SYNTHESIS_OF_BILE_ACIDS_AND_BILE_SALTS_VIA_7ALPHA_HYDROXYCHOLESTEROL	0.00300659
LIPID_CATABOLIC_PROCESS	LYASE_ACTIVITY	0.00959738
CARBOXY_LYASE_ACTIVITY	REGULATION_OF_PHOSPHORYLATION	0.00455902
ENERGY_RESERVE_METABOLIC_PROCESS	IMMUNE_EFFECTOR_PROCESS	0.00203343
GTPASE_BINDING	REACTOME_PYRUVATE_METABOLISM_AND_TCA_CYCLE	0.00499892
CENTROSOME	MITOTIC_CELL_CYCLE	0.03236476
BIOCARTA_PPARA_PATHWAY	REACTOME_CELL_CYCLE_MITOTIC	0.0
NITROGEN_COMPOUND_METABOLIC_PROCESS	REACTOME_SYNTHESIS_OF_DNA	0.0
KEGG_TYROSINE_METABOLISM	LIPID_BIOSYNTHETIC_PROCESS	0.0528051
KEGG_ARGININE_AND_PROLINE_METABOLISM	OXIDOREDUCTASE_ACTIVITY_GO_0016616	0.00693546
CELLULAR_LIPID_METABOLIC_PROCESS	OXIDOREDUCTASE_ACTIVITY_ACTING_ON_CH_OH_GROUP_OF_DONORS	0.00015464
POSITIVE_REGULATION_OF_LYMPHOCYTE_ACTIVATION	REGULATION_OF_PHOSPHORYLATION	0.0
BIOCARTA_TGFB_PATHWAY	REACTOME_STEROID_METABOLISM	0.00943234
ISOMERASE_ACTIVITY	KEGG_DRUG_METABOLISM_CYTOCHROME_P450	0.01213759
GLUCOSE_METABOLIC_PROCESS	MITOCHONDRIAL_INNER_MEMBRANE	0.00327308
BIOCARTA_NUCLEARRS_PATHWAY	CELL_CYCLE_PROCESS	0.00067885
CARBOXYLIC_ACID_METABOLIC_PROCESS	REACTOME_SYNTHESIS_OF_DNA	0.00019843
BIOCARTA_HSP27_PATHWAY	REACTOME_INTEGRATION_OF_ENERGY_METABOLISM	0.0
CYTOSKELETON_ORGANIZATION_AND_BIOGENESIS	REACTOME_MITOTIC_PROMETAPHASE	0.0
AMINE_TRANSPORT	COFACTOR_METABOLIC_PROCESS	0.000697
NUCLEAR_HORMONE_RECEPTOR_BINDING	REACTOME_MITOCHONDRIAL_FATTY_ACID_BETA_OXIDATION	0.0089689
REACTOME_GLUCONEOGENESIS	REACTOME_METABOLISM_OF_AMINO_ACIDS	0.03342357
CELL_CYCLE_GO_0007049	KEGG_ARGININE_AND_PROLINE_METABOLISM	0.00763177
MITOCHONDRIAL_MATRIX	REACTOME_GLUCOSE_METABOLISM	0.0
CELLULAR_CARBOHYDRATE_METABOLIC_PROCESS	KEGG_GLYCOLYSIS_GLUCONEOGENESIS	0.0
KEGG_STEROID_BIOSYNTHESIS	ORGANELLE_INNER_MEMBRANE	0.00897614
NETPATH_ALPHA6_BETA4_INTEGRIN_PATHWAY	ORGANIC_ACID_METABOLIC_PROCESS	0.05370739
CATABOLIC_PROCESS	REACTOME_INTEGRATION_OF_ENERGY_METABOLISM	0.0
KEGG_PPAR_SIGNALING_PATHWAY	NITROGEN_COMPOUND_METABOLIC_PROCESS	0.0
AMINE_METABOLIC_PROCESS	REACTOME_GLUCOSE_METABOLISM	0.0
CYTOSKELETON	MICROTUBULE_CYTOSKELETON	0.58379722
CYTOSKELETON_ORGANIZATION_AND_BIOGENESIS	NITROGEN_COMPOUND_CATABOLIC_PROCESS	0.01457741
REACTOME_GLUCOSE_REGULATION_OF_INSULIN_SECRETION	SERINE_HYDROLASE_ACTIVITY	0.02375329
LIGASE_ACTIVITY	REACTOME_NA_CL_DEPENDENT_NEUROTRANSMITTER_TRANSPORTERS	0.00119086
REACTOME_PHASE_II_CONJUGATION	REACTOME_PYRUVATE_METABOLISM	0.01177448
ELECTRON_CARRIER_ACTIVITY	KEGG_GLYCINE_SERINE_AND_THREONINE_METABOLISM	0.09775907
KEGG_STARCH_AND_SUCROSE_METABOLISM	SERINE_TYPE_PEPTIDASE_ACTIVITY	0.00764613
REACTOME_GLUCOSE_REGULATION_OF_INSULIN_SECRETION	SERINE_TYPE_PEPTIDASE_ACTIVITY	0.02147301
CELLULAR_LIPID_CATABOLIC_PROCESS	REACTOME_METABOLISM_OF_CARBOHYDRATES	0.0201166
CATABOLIC_PROCESS	CELLULAR_CARBOHYDRATE_METABOLIC_PROCESS	0.0
REACTOME_PHASE_1_FUNCTIONALIZATION_OF_COMPOUNDS	REACTOME_SLC_MEDIATED_TRANSMEMBRANE_TRANSPORT	0.00218405
CYTOSKELETON	SERINE_TYPE_PEPTIDASE_ACTIVITY	0.01050201
CYTOSKELETON_ORGANIZATION_AND_BIOGENESIS	NUCLEOCYTOPLASMIC_TRANSPORT	0.00248337
INTRAMOLECULAR_OXIDOREDUCTASE_ACTIVITY	KEGG_ADIPOCYTOKINE_SIGNALING_PATHWAY	0.01142778
COFACTOR_BINDING	CYTOSKELETON	0.00893065
BIOCARTA_G2_PATHWAY	REACTOME_METABOLISM_OF_CARBOHYDRATES	0.01012001
NUCLEAR_HORMONE_RECEPTOR_BINDING	REACTOME_ACTIVATED_AMPK_STIMULATES_FATTY_ACID_OXIDATION_IN_MUSCLE	0.02712125
KEGG_PRIMARY_BILE_ACID_BIOSYNTHESIS	KEGG_RETINOL_METABOLISM	0.01507081
BIOCARTA_LEPTIN_PATHWAY	IMMUNE_EFFECTOR_PROCESS	0.00285482
MITOCHONDRION	NUCLEAR_HORMONE_RECEPTOR_BINDING	0.00397791
CARBOXYLIC_ACID_TRANSMEMBRANE_TRANSPORTER_ACTIVITY	MITOCHONDRIAL_ENVELOPE	0.00749492
KEGG_ALANINE_ASPARTATE_AND_GLUTAMATE_METABOLISM	KEGG_STARCH_AND_SUCROSE_METABOLISM	0.01031145
KEGG_ALANINE_ASPARTATE_AND_GLUTAMATE_METABOLISM	PEROXISOME	0.01139225
KEGG_PPAR_SIGNALING_PATHWAY	REACTOME_LOSS_OF_NLP_FROM_MITOTIC_CENTROSOMES	0.0
KEGG_CELL_CYCLE	REACTOME_CELL_JUNCTION_ORGANIZATION	0.00032235
AMINO_ACID_AND_DERIVATIVE_METABOLIC_PROCESS	REACTOME_SYNTHESIS_OF_BILE_ACIDS_AND_BILE_SALTS_VIA_7ALPHA_HYDROXYCHOLESTEROL	0.00704575
KEGG_VALINE_LEUCINE_AND_ISOLEUCINE_DEGRADATION	REACTOME_GLUCOSE_AND_OTHER_SUGAR_SLC_TRANSPORTERS	0.01014917
KEGG_DRUG_METABOLISM_OTHER_ENZYMES	KEGG_PPAR_SIGNALING_PATHWAY	0.05079747
KEGG_ADIPOCYTOKINE_SIGNALING_PATHWAY	REACTOME_G2_M_TRANSITION	0.00108998
GENERATION_OF_PRECURSOR_METABOLITES_AND_ENERGY	POSITIVE_REGULATION_OF_LYMPHOCYTE_ACTIVATION	0.00079417
KEGG_VALINE_LEUCINE_AND_ISOLEUCINE_DEGRADATION	REACTOME_BIOLOGICAL_OXIDATIONS	0.00133244
KEGG_CELL_CYCLE	REACTOME_PHASE_II_CONJUGATION	0.01028586
BIOCARTA_P38MAPK_PATHWAY	REACTOME_CYTOCHROME_P450_ARRANGED_BY_SUBSTRATE_TYPE	0.00988523
CELLULAR_CARBOHYDRATE_METABOLIC_PROCESS	REACTOME_PEROXISOMAL_LIPID_METABOLISM	0.00647362
REACTOME_MITOTIC_M_M_G1_PHASES	REACTOME_S_PHASE	0.0
AMINO_ACID_METABOLIC_PROCESS	LIPID_BIOSYNTHETIC_PROCESS	0.00764918
BIOCARTA_NUCLEARRS_PATHWAY	REACTOME_BIOLOGICAL_OXIDATIONS	0.0
LIPID_TRANSPORT	NETPATH_ALPHA6_BETA4_INTEGRIN_PATHWAY	0.01522764
AMINO_ACID_CATABOLIC_PROCESS	REACTOME_S_PHASE	0.00965738
FATTY_ACID_OXIDATION	MITOCHONDRIAL_PART	2.816e-05
CELLULAR_CATABOLIC_PROCESS	MITOCHONDRIAL_LUMEN	0.0
CATABOLIC_PROCESS	REACTOME_BIOLOGICAL_OXIDATIONS	0.0
REACTOME_ACTIVATION_OF_ATR_IN_RESPONSE_TO_REPLICATION_STRESS	SERINE_TYPE_PEPTIDASE_ACTIVITY	0.00633973
CELLULAR_CATABOLIC_PROCESS	KEGG_GLYCOLYSIS_GLUCONEOGENESIS	0.0
IMMUNE_EFFECTOR_PROCESS	REACTOME_STEROID_METABOLISM	0.01075821
CARBON_CARBON_LYASE_ACTIVITY	MITOCHONDRIAL_INNER_MEMBRANE	0.00407468
KEGG_STEROID_BIOSYNTHESIS	LIPID_METABOLIC_PROCESS	0.00104636
KEGG_RETINOL_METABOLISM	REACTOME_METABOLISM_OF_LIPIDS_AND_LIPOPROTEINS	0.03055254
AMINO_ACID_AND_DERIVATIVE_METABOLIC_PROCESS	KEGG_CHRONIC_MYELOID_LEUKEMIA	0.00647316
AROMATIC_COMPOUND_METABOLIC_PROCESS	REACTOME_STEROID_METABOLISM	0.01162647
ENERGY_DERIVATION_BY_OXIDATION_OF_ORGANIC_COMPOUNDS	NETPATH_ALPHA6_BETA4_INTEGRIN_PATHWAY	1.04e-05
KEGG_ADHERENS_JUNCTION	REACTOME_GLUCOSE_METABOLISM	0.00713905
OXIDOREDUCTASE_ACTIVITY_ACTING_ON_CH_OH_GROUP_OF_DONORS	RESPONSE_TO_WOUNDING	0.00085467
NUCLEOCYTOPLASMIC_TRANSPORT	REACTOME_S_PHASE	0.0
KEGG_PPAR_SIGNALING_PATHWAY	REACTOME_MITOTIC_PROMETAPHASE	0.00153065
CARBOXYLIC_ACID_TRANSMEMBRANE_TRANSPORTER_ACTIVITY	MITOCHONDRION	0.00280458
CYTOSKELETAL_PART	REACTOME_SYNTHESIS_OF_DNA	0.0
KEGG_PRIMARY_BILE_ACID_BIOSYNTHESIS	STEROID_METABOLIC_PROCESS	0.00053941
IMMUNE_EFFECTOR_PROCESS	REACTOME_SYNTHESIS_OF_DNA	0.00478583
KEGG_GLYCOLYSIS_GLUCONEOGENESIS	OXIDOREDUCTASE_ACTIVITY_ACTING_ON_THE_CH_CH_GROUP_OF_DONORS	0.00963904
COENZYME_METABOLIC_PROCESS	KEGG_ADHERENS_JUNCTION	0.00959354
ORGANELLE_INNER_MEMBRANE	REACTOME_SYNTHESIS_OF_BILE_ACIDS_AND_BILE_SALTS	0.00940472
REACTOME_METABOLISM_OF_CARBOHYDRATES	REGULATION_OF_PHOSPHORYLATION	0.00137623
MONOOXYGENASE_ACTIVITY	NITROGEN_COMPOUND_CATABOLIC_PROCESS	0.00289045
KEGG_CITRATE_CYCLE_TCA_CYCLE	REACTOME_NA_CL_DEPENDENT_NEUROTRANSMITTER_TRANSPORTERS	0.00432194
BIOCARTA_NUCLEARRS_PATHWAY	LIPID_BIOSYNTHETIC_PROCESS	0.0
KEGG_DRUG_METABOLISM_OTHER_ENZYMES	OXIDOREDUCTASE_ACTIVITY_ACTING_ON_CH_OH_GROUP_OF_DONORS	0.00502325
LIPID_CATABOLIC_PROCESS	REACTOME_ACTIVATED_AMPK_STIMULATES_FATTY_ACID_OXIDATION_IN_MUSCLE	0.00123067
BIOCARTA_G1_PATHWAY	KEGG_GLYCOLYSIS_GLUCONEOGENESIS	0.01582646
FATTY_ACID_OXIDATION	KEGG_PROPANOATE_METABOLISM	0.0057922
BIOCARTA_CELLCYCLE_PATHWAY	CARBOXYLIC_ACID_METABOLIC_PROCESS	0.00169793
CELLULAR_LIPID_CATABOLIC_PROCESS	ENERGY_DERIVATION_BY_OXIDATION_OF_ORGANIC_COMPOUNDS	0.01794708
CARBOXYLIC_ACID_TRANSPORT	PEROXISOME	0.00776652
LIGASE_ACTIVITY	MONOCARBOXYLIC_ACID_METABOLIC_PROCESS	0.00146164
KEGG_GLYCINE_SERINE_AND_THREONINE_METABOLISM	KEGG_TRYPTOPHAN_METABOLISM	0.01104643
BIOCARTA_TGFB_PATHWAY	KEGG_STARCH_AND_SUCROSE_METABOLISM	0.02906244
CELL_CYCLE_PHASE	MITOCHONDRIAL_PART	0.00059267
BIOCARTA_TGFB_PATHWAY	COFACTOR_BINDING	0.0104256
LIPID_CATABOLIC_PROCESS	REACTOME_METABOLISM_OF_LIPIDS_AND_LIPOPROTEINS	0.0
KEGG_PRIMARY_BILE_ACID_BIOSYNTHESIS	REACTOME_LIPOPROTEIN_METABOLISM	0.00700078
KEGG_BIOSYNTHESIS_OF_UNSATURATED_FATTY_ACIDS	NUCLEAR_HORMONE_RECEPTOR_BINDING	0.00481079
KEGG_GLYCINE_SERINE_AND_THREONINE_METABOLISM	REACTOME_NA_CL_DEPENDENT_NEUROTRANSMITTER_TRANSPORTERS	0.00278167
NITROGEN_COMPOUND_CATABOLIC_PROCESS	REACTOME_PHASE_1_FUNCTIONALIZATION_OF_COMPOUNDS	0.01298372
COFACTOR_METABOLIC_PROCESS	KEGG_ADIPOCYTOKINE_SIGNALING_PATHWAY	0.00065515
KEGG_RETINOL_METABOLISM	REACTOME_CENTROSOME_MATURATION	0.00368561
FATTY_ACID_OXIDATION	REACTOME_TRANSMEMBRANE_TRANSPORT_OF_SMALL_MOLECULES	0.00028125
CELL_CYCLE_PHASE	GTPASE_BINDING	0.01098107
BIOCARTA_G1_PATHWAY	CARBOXY_LYASE_ACTIVITY	0.01001721
MITOCHONDRIAL_LUMEN	REACTOME_ACTIVATED_AMPK_STIMULATES_FATTY_ACID_OXIDATION_IN_MUSCLE	0.00755763
HORMONE_RECEPTOR_BINDING	REACTOME_S_PHASE	0.0
AROMATIC_COMPOUND_METABOLIC_PROCESS	CYTOSKELETON_ORGANIZATION_AND_BIOGENESIS	0.01159844
CARBOXYLIC_ACID_METABOLIC_PROCESS	REACTOME_PYRUVATE_METABOLISM_AND_TCA_CYCLE	0.0
CELLULAR_CATABOLIC_PROCESS	ORGANELLE_INNER_MEMBRANE	0.0
KEGG_CITRATE_CYCLE_TCA_CYCLE	ORGANIC_ACID_METABOLIC_PROCESS	0.0
KEGG_STEROID_BIOSYNTHESIS	REACTOME_PHASE_II_CONJUGATION	0.01219009
COFACTOR_BINDING	KEGG_ADHERENS_JUNCTION	0.00989878
KEGG_PYRUVATE_METABOLISM	REACTOME_PHASE_II_CONJUGATION	0.00801
KEGG_CELL_CYCLE	REACTOME_ACTIVATION_OF_THE_PRE_REPLICATIVE_COMPLEX	0.00058558
PATTERN_BINDING	REACTOME_PEROXISOMAL_LIPID_METABOLISM	0.00962038
REACTOME_LIPOPROTEIN_METABOLISM	STRUCTURAL_CONSTITUENT_OF_CYTOSKELETON	0.00708644
REACTOME_INTEGRATION_OF_ENERGY_METABOLISM	REACTOME_METABOLISM_OF_AMINO_ACIDS	0.0
BIOCARTA_NUCLEARRS_PATHWAY	MONOOXYGENASE_ACTIVITY	0.0196677
KEGG_DRUG_METABOLISM_CYTOCHROME_P450	REACTOME_METABOLISM_OF_AMINO_ACIDS	0.01403242
KEGG_ADHERENS_JUNCTION	REGULATION_OF_PHOSPHORYLATION	0.0
CELL_CYCLE_PHASE	FATTY_ACID_METABOLIC_PROCESS	0.00034375
REACTOME_ACTIVATED_AMPK_STIMULATES_FATTY_ACID_OXIDATION_IN_MUSCLE	REACTOME_CENTROSOME_MATURATION	0.00501944
KEGG_CITRATE_CYCLE_TCA_CYCLE	LIPID_TRANSPORT	0.00457047
KEGG_TERPENOID_BACKBONE_BIOSYNTHESIS	REACTOME_CHYLOMICRON_MEDIATED_LIPID_TRANSPORT	0.00803326
ELECTRON_CARRIER_ACTIVITY	INFLAMMATORY_RESPONSE	0.00113566
MITOCHONDRIAL_MEMBRANE	SA_G1_AND_S_PHASES	0.00088292
KEGG_ADHERENS_JUNCTION	SPINDLE	0.01090414
ENERGY_DERIVATION_BY_OXIDATION_OF_ORGANIC_COMPOUNDS	LIGASE_ACTIVITY	0.00962535
BIOCARTA_ACTINY_PATHWAY	KEGG_PPAR_SIGNALING_PATHWAY	0.00495829
REACTOME_GLUCOSE_REGULATION_OF_INSULIN_SECRETION	SMALL_GTPASE_BINDING	0.00316509
KEGG_ONE_CARBON_POOL_BY_FOLATE	KEGG_PYRUVATE_METABOLISM	0.03719825
CARBON_CARBON_LYASE_ACTIVITY	KEGG_ALANINE_ASPARTATE_AND_GLUTAMATE_METABOLISM	0.00135114
REACTOME_PYRUVATE_METABOLISM	STEROID_METABOLIC_PROCESS	0.03471494
ALCOHOL_METABOLIC_PROCESS	OXIDOREDUCTASE_ACTIVITY	0.10433136
ACTIN_FILAMENT_ORGANIZATION	REACTOME_INTEGRATION_OF_ENERGY_METABOLISM	0.00109439
REACTOME_PHASE_II_CONJUGATION	REACTOME_TRANSMEMBRANE_TRANSPORT_OF_SMALL_MOLECULES	0.00087405
CORUM_C_COMPLEX_SPLICEOSOME	MITOCHONDRIAL_ENVELOPE	0.03786638
ALCOHOL_METABOLIC_PROCESS	MITOCHONDRIAL_MEMBRANE	0.00043351
KEGG_METABOLISM_OF_XENOBIOTICS_BY_CYTOCHROME_P450	LYASE_ACTIVITY	0.01310646
CELL_PROJECTION	REACTOME_REGULATION_OF_LIPID_METABOLISM_BY_PEROXISOME_PROLIFERATOR_ACTIVATED_RECEPTOR_ALPHA	0.00551044
CELLULAR_LIPID_METABOLIC_PROCESS	REACTOME_GLUCOSE_AND_OTHER_SUGAR_SLC_TRANSPORTERS	0.00610453
KEGG_METABOLISM_OF_XENOBIOTICS_BY_CYTOCHROME_P450	KEGG_PROPANOATE_METABOLISM	0.00799439
AMINE_CATABOLIC_PROCESS	LYASE_ACTIVITY	0.01085487
KEGG_TRYPTOPHAN_METABOLISM	OXIDOREDUCTASE_ACTIVITY_ACTING_ON_THE_CH_CH_GROUP_OF_DONORS	0.00779816
GENERATION_OF_PRECURSOR_METABOLITES_AND_ENERGY	KEGG_STEROID_HORMONE_BIOSYNTHESIS	0.0024168
MITOCHONDRIAL_MATRIX	MITOCHONDRION	0.0
CELLULAR_LIPID_METABOLIC_PROCESS	REACTOME_SYNTHESIS_OF_BILE_ACIDS_AND_BILE_SALTS	0.00108523
ENERGY_DERIVATION_BY_OXIDATION_OF_ORGANIC_COMPOUNDS	REACTOME_GLUCOSE_REGULATION_OF_INSULIN_SECRETION	0.0
REACTOME_GLUCONEOGENESIS	REACTOME_NUCLEOTIDE_LIKE_PURINERGIC_RECEPTORS	0.00388909
AROMATIC_COMPOUND_METABOLIC_PROCESS	ISOMERASE_ACTIVITY	0.0030369
ELECTRON_CARRIER_ACTIVITY	KEGG_TYROSINE_METABOLISM	0.00726872
LIGASE_ACTIVITY	OXIDOREDUCTASE_ACTIVITY	0.0
CELL_CYCLE_PROCESS	KEGG_AUTOIMMUNE_THYROID_DISEASE	0.0
NUCLEAR_TRANSPORT	REACTOME_GLUCONEOGENESIS	0.00484467
MITOCHONDRIAL_LUMEN	REACTOME_REGULATION_OF_LIPID_METABOLISM_BY_PEROXISOME_PROLIFERATOR_ACTIVATED_RECEPTOR_ALPHA	0.0
BIOCARTA_PPARA_PATHWAY	NUCLEOCYTOPLASMIC_TRANSPORT	0.0
KEGG_METABOLISM_OF_XENOBIOTICS_BY_CYTOCHROME_P450	MICROTUBULE_CYTOSKELETON	0.01585969
KEGG_CITRATE_CYCLE_TCA_CYCLE	MITOCHONDRIAL_PART	0.0
AMINO_ACID_METABOLIC_PROCESS	FATTY_ACID_METABOLIC_PROCESS	0.01913927
AMINE_CATABOLIC_PROCESS	NITROGEN_COMPOUND_CATABOLIC_PROCESS	0.00641773
REACTOME_CHAPERONIN_MEDIATED_PROTEIN_FOLDING	REACTOME_METABOLISM_OF_LIPIDS_AND_LIPOPROTEINS	0.0
NITROGEN_COMPOUND_CATABOLIC_PROCESS	REACTOME_METABOLISM_OF_LIPIDS_AND_LIPOPROTEINS	0.00038267
PEROXISOME	RESPONSE_TO_WOUNDING	0.00825641
BIOCARTA_PPARA_PATHWAY	REACTOME_METABOLISM_OF_AMINO_ACIDS	0.00128381
KEGG_CHRONIC_MYELOID_LEUKEMIA	STEROID_METABOLIC_PROCESS	0.00064329
GLUCOSE_METABOLIC_PROCESS	LYASE_ACTIVITY	0.01864401
CARBOHYDRATE_METABOLIC_PROCESS	REACTOME_METABOLISM_OF_AMINO_ACIDS	0.0
CARBOHYDRATE_METABOLIC_PROCESS	PHOSPHOLIPID_BIOSYNTHETIC_PROCESS	0.00198278
KEGG_CELL_CYCLE	OXIDOREDUCTASE_ACTIVITY_GO_0016616	0.00308701
ENERGY_RESERVE_METABOLIC_PROCESS	LYASE_ACTIVITY	0.01232867
FATTY_ACID_OXIDATION	KEGG_ADHERENS_JUNCTION	0.00896244
CELLULAR_LIPID_CATABOLIC_PROCESS	LIPID_TRANSPORT	0.00282087
KEGG_BUTANOATE_METABOLISM	STEROID_METABOLIC_PROCESS	0.00465806
KEGG_COMPLEMENT_AND_COAGULATION_CASCADES	TRANSFERASE_ACTIVITY_TRANSFERRING_ACYL_GROUPS	0.00123136
KEGG_DRUG_METABOLISM_OTHER_ENZYMES	MONOCARBOXYLIC_ACID_METABOLIC_PROCESS	0.01937153
BIOCARTA_CELLCYCLE_PATHWAY	CELL_CYCLE_GO_0007049	0.0
AMINE_TRANSMEMBRANE_TRANSPORTER_ACTIVITY	REACTOME_TRANSMEMBRANE_TRANSPORT_OF_SMALL_MOLECULES	0.0
OXIDOREDUCTASE_ACTIVITY	REACTOME_MITOCHONDRIAL_FATTY_ACID_BETA_OXIDATION	0.17390194
BIOCARTA_G1_PATHWAY	REACTOME_BIOLOGICAL_OXIDATIONS	0.00716204
FATTY_ACID_BETA_OXIDATION	REACTOME_ELECTRON_TRANSPORT_CHAIN	0.00968091
CYTOSKELETAL_PART	SPINDLE	0.0
CARBON_CARBON_LYASE_ACTIVITY	RESPONSE_TO_WOUNDING	0.0
KEGG_GLYCOLYSIS_GLUCONEOGENESIS	REACTOME_PYRUVATE_METABOLISM_AND_TCA_CYCLE	0.0
KEGG_TYROSINE_METABOLISM	OXIDOREDUCTASE_ACTIVITY_ACTING_ON_THE_CH_CH_GROUP_OF_DONORS	0.01158999
KEGG_ARGININE_AND_PROLINE_METABOLISM	KEGG_BIOSYNTHESIS_OF_UNSATURATED_FATTY_ACIDS	0.00854766
REACTOME_METABOLISM_OF_AMINO_ACIDS	REACTOME_STEROID_HORMONES	0.00939557
CELL_CYCLE_PROCESS	SPINDLE	9.466e-05
MITOCHONDRIAL_ENVELOPE	REACTOME_METABOLISM_OF_BILE_ACIDS_AND_BILE_SALTS	0.00471043
HORMONE_RECEPTOR_BINDING	REGULATION_OF_PHOSPHORYLATION	0.01087545
CELL_CYCLE_PROCESS	IMMUNE_EFFECTOR_PROCESS	0.00027106
FATTY_ACID_BETA_OXIDATION	KEGG_STEROID_HORMONE_BIOSYNTHESIS	0.00655804
CYTOSKELETAL_PROTEIN_BINDING	KEGG_FATTY_ACID_METABOLISM	0.00183809
AMINO_ACID_METABOLIC_PROCESS	CELLULAR_CATABOLIC_PROCESS	0.0
MONOCARBOXYLIC_ACID_METABOLIC_PROCESS	REACTOME_SLC_MEDIATED_TRANSMEMBRANE_TRANSPORT	0.0125606
BIOCARTA_NUCLEARRS_PATHWAY	CATABOLIC_PROCESS	0.00056363
CARBOXYLIC_ACID_METABOLIC_PROCESS	REACTOME_TRANSFORMATION_OF_LANOSTEROL_TO_CHOLESTEROL	0.03660995
CARBOHYDRATE_METABOLIC_PROCESS	REACTOME_NUCLEOTIDE_LIKE_PURINERGIC_RECEPTORS	0.00194262
PHOSPHOLIPID_BIOSYNTHETIC_PROCESS	REACTOME_PHASE_II_CONJUGATION	0.00693215
LIPID_METABOLIC_PROCESS	REACTOME_AMINE_COMPOUND_SLC_TRANSPORTERS	0.01074663
MONOCARBOXYLIC_ACID_METABOLIC_PROCESS	REACTOME_MITOTIC_PROMETAPHASE	0.00384743
MONOCARBOXYLIC_ACID_METABOLIC_PROCESS	TRANSFERASE_ACTIVITY_TRANSFERRING_ACYL_GROUPS	0.00034212
BIOCARTA_TGFB_PATHWAY	REACTOME_SLC_MEDIATED_TRANSMEMBRANE_TRANSPORT	0.00263009
BIOCARTA_CELLCYCLE_PATHWAY	BIOCARTA_P38MAPK_PATHWAY	0.0
REACTOME_CHOLESTEROL_BIOSYNTHESIS	REACTOME_G2_M_TRANSITION	0.00294905
BIOCARTA_NUCLEARRS_PATHWAY	ORGANELLE_INNER_MEMBRANE	0.00083147
KEGG_ARGININE_AND_PROLINE_METABOLISM	KEGG_VALINE_LEUCINE_AND_ISOLEUCINE_DEGRADATION	0.01189174
BIOCARTA_HSP27_PATHWAY	REACTOME_G2_M_TRANSITION	0.01180303
AMINE_TRANSMEMBRANE_TRANSPORTER_ACTIVITY	SERINE_HYDROLASE_ACTIVITY	0.00454108
KEGG_STARCH_AND_SUCROSE_METABOLISM	MONOCARBOXYLIC_ACID_METABOLIC_PROCESS	0.04685888
KEGG_METABOLISM_OF_XENOBIOTICS_BY_CYTOCHROME_P450	LIPID_BIOSYNTHETIC_PROCESS	0.01367364
MITOCHONDRION	MONOOXYGENASE_ACTIVITY	0.00057758
CELLULAR_LIPID_METABOLIC_PROCESS	KEGG_PYRUVATE_METABOLISM	0.02865827
REACTOME_TRANSMEMBRANE_TRANSPORT_OF_SMALL_MOLECULES	SERINE_TYPE_PEPTIDASE_ACTIVITY	0.00622194
AMINO_ACID_DERIVATIVE_METABOLIC_PROCESS	NETPATH_ALPHA6_BETA4_INTEGRIN_PATHWAY	0.01244495
CELLULAR_LIPID_CATABOLIC_PROCESS	ORGANELLE_INNER_MEMBRANE	0.00315914
CARBOXYLIC_ACID_METABOLIC_PROCESS	OXIDOREDUCTASE_ACTIVITY_GO_0016705	0.00089339
CARBOHYDRATE_BIOSYNTHETIC_PROCESS	KEGG_GLYCOLYSIS_GLUCONEOGENESIS	0.02050947
CELL_CYCLE_PROCESS	ISOMERASE_ACTIVITY	0.01162114
CATABOLIC_PROCESS	REACTOME_CHYLOMICRON_MEDIATED_LIPID_TRANSPORT	0.00385381
CELL_CYCLE_PROCESS	KEGG_CELL_CYCLE	0.0
BIOCARTA_G2_PATHWAY	KEGG_ASTHMA	0.00467451
KEGG_ADHERENS_JUNCTION	RESPONSE_TO_WOUNDING	0.0
BIOCARTA_TGFB_PATHWAY	KEGG_BIOSYNTHESIS_OF_UNSATURATED_FATTY_ACIDS	0.02754391
CELLULAR_CATABOLIC_PROCESS	KEGG_DRUG_METABOLISM_CYTOCHROME_P450	0.00508241
KEGG_ARGININE_AND_PROLINE_METABOLISM	KEGG_CELL_CYCLE	0.01686653
GENERATION_OF_PRECURSOR_METABOLITES_AND_ENERGY	SERINE_TYPE_ENDOPEPTIDASE_ACTIVITY	0.00466294
AROMATIC_COMPOUND_METABOLIC_PROCESS	GENERATION_OF_PRECURSOR_METABOLITES_AND_ENERGY	0.03416456
MICROBODY	REACTOME_PYRUVATE_METABOLISM_AND_TCA_CYCLE	0.00943545
KEGG_GLYCOLYSIS_GLUCONEOGENESIS	MICROBODY	0.01046684
ENERGY_DERIVATION_BY_OXIDATION_OF_ORGANIC_COMPOUNDS	KEGG_DRUG_METABOLISM_OTHER_ENZYMES	0.00082788
ORGANIC_ACID_TRANSMEMBRANE_TRANSPORTER_ACTIVITY	REACTOME_PYRUVATE_METABOLISM	0.00209388
GTPASE_BINDING	REACTOME_LIPOPROTEIN_METABOLISM	0.04843021
CARBON_CARBON_LYASE_ACTIVITY	REACTOME_NA_CL_DEPENDENT_NEUROTRANSMITTER_TRANSPORTERS	0.01199255
REACTOME_AMINE_COMPOUND_SLC_TRANSPORTERS	SERINE_HYDROLASE_ACTIVITY	0.00652843
KEGG_VALINE_LEUCINE_AND_ISOLEUCINE_DEGRADATION	ORGANIC_ACID_METABOLIC_PROCESS	0.18721413
FATTY_ACID_OXIDATION	OXYGEN_BINDING	0.00013841
REACTOME_NUCLEAR_RECEPTOR_TRANSCRIPTION_PATHWAY	REACTOME_SYNTHESIS_OF_BILE_ACIDS_AND_BILE_SALTS	0.15755261
MICROTUBULE	SMALL_GTPASE_BINDING	0.00548103
BIOCARTA_TGFB_PATHWAY	REACTOME_POST_TRANSLATIONAL_PROTEIN_MODIFICATION	0.01688125
BIOCARTA_LEPTIN_PATHWAY	NUCLEOCYTOPLASMIC_TRANSPORT	0.026646
CARBON_CARBON_LYASE_ACTIVITY	REACTOME_MITOTIC_M_M_G1_PHASES	0.00618486
KEGG_ADIPOCYTOKINE_SIGNALING_PATHWAY	REACTOME_NUCLEAR_RECEPTOR_TRANSCRIPTION_PATHWAY	0.0
OXIDOREDUCTASE_ACTIVITY_GO_0016705	REACTOME_SYNTHESIS_OF_BILE_ACIDS_AND_BILE_SALTS_VIA_7ALPHA_HYDROXYCHOLESTEROL	0.00295156
NUCLEAR_TRANSPORT	REACTOME_CHAPERONIN_MEDIATED_PROTEIN_FOLDING	0.00823792
GLUCOSE_METABOLIC_PROCESS	STEROID_METABOLIC_PROCESS	0.01117614
CARBOXY_LYASE_ACTIVITY	IMMUNE_EFFECTOR_PROCESS	0.00239056
CELLULAR_LIPID_METABOLIC_PROCESS	STEROID_METABOLIC_PROCESS	0.00042653
AMINE_TRANSMEMBRANE_TRANSPORTER_ACTIVITY	MONOOXYGENASE_ACTIVITY	0.00035458
REACTOME_CHYLOMICRON_MEDIATED_LIPID_TRANSPORT	REACTOME_GLUCOSE_METABOLISM	0.0218656
POSITIVE_REGULATION_OF_LYMPHOCYTE_ACTIVATION	RESPONSE_TO_ORGANIC_SUBSTANCE	0.00535009
MITOCHONDRIAL_ENVELOPE	REACTOME_CHYLOMICRON_MEDIATED_LIPID_TRANSPORT	0.00602213
COFACTOR_BINDING	NITROGEN_COMPOUND_CATABOLIC_PROCESS	5.47e-05
ENERGY_RESERVE_METABOLIC_PROCESS	MITOCHONDRIAL_ENVELOPE	0.00099714
KEGG_GLYCINE_SERINE_AND_THREONINE_METABOLISM	KEGG_PEROXISOME	0.01868313
CARBON_CARBON_LYASE_ACTIVITY	CELLULAR_CATABOLIC_PROCESS	0.00629833
CELLULAR_CARBOHYDRATE_METABOLIC_PROCESS	REACTOME_TRANSFORMATION_OF_LANOSTEROL_TO_CHOLESTEROL	0.01214438
KEGG_STEROID_HORMONE_BIOSYNTHESIS	REACTOME_METABOLISM_OF_LIPIDS_AND_LIPOPROTEINS	0.0
PEROXISOME	REACTOME_CYTOCHROME_P450_ARRANGED_BY_SUBSTRATE_TYPE	0.00140652
COFACTOR_METABOLIC_PROCESS	REACTOME_SLC_MEDIATED_TRANSMEMBRANE_TRANSPORT	0.00259892
KEGG_GLYCINE_SERINE_AND_THREONINE_METABOLISM	KEGG_TYROSINE_METABOLISM	0.01229738
KEGG_BUTANOATE_METABOLISM	NITROGEN_COMPOUND_CATABOLIC_PROCESS	4.211e-05
REACTOME_CENTROSOME_MATURATION	REACTOME_PHASE_II_CONJUGATION	0.01006616
GENERATION_OF_PRECURSOR_METABOLITES_AND_ENERGY	KEGG_PPAR_SIGNALING_PATHWAY	0.0
CYTOSKELETON_ORGANIZATION_AND_BIOGENESIS	KEGG_DRUG_METABOLISM_CYTOCHROME_P450	7.6e-05
NETPATH_ALPHA6_BETA4_INTEGRIN_PATHWAY	SMALL_GTPASE_BINDING	0.0067899
BIOCARTA_ACTINY_PATHWAY	HORMONE_RECEPTOR_BINDING	0.00414724
KEGG_ADIPOCYTOKINE_SIGNALING_PATHWAY	OXIDOREDUCTASE_ACTIVITY_ACTING_ON_THE_CH_CH_GROUP_OF_DONORS	0.0103736
CARBOXYLIC_ACID_METABOLIC_PROCESS	HORMONE_RECEPTOR_BINDING	0.01566264
FATTY_ACID_OXIDATION	KEGG_CITRATE_CYCLE_TCA_CYCLE	0.0014853
CYTOSKELETON_ORGANIZATION_AND_BIOGENESIS	ORGANIC_ACID_METABOLIC_PROCESS	0.00088976
CARBOXY_LYASE_ACTIVITY	REACTOME_POST_TRANSLATIONAL_PROTEIN_MODIFICATION	0.00127116
BIOCARTA_TGFB_PATHWAY	KEGG_STEROID_HORMONE_BIOSYNTHESIS	0.02217403
AMINO_ACID_METABOLIC_PROCESS	NUCLEAR_TRANSPORT	0.00686198
FATTY_ACID_OXIDATION	KEGG_ADIPOCYTOKINE_SIGNALING_PATHWAY	0.0
ALCOHOL_METABOLIC_PROCESS	RESPONSE_TO_EXTERNAL_STIMULUS	0.0
OXIDOREDUCTASE_ACTIVITY_GO_0016705	RESPONSE_TO_EXTERNAL_STIMULUS	0.0
BIOCARTA_MCM_PATHWAY	NETPATH_ALPHA6_BETA4_INTEGRIN_PATHWAY	0.01259647
REACTOME_CELL_CYCLE_CHECKPOINTS	REACTOME_MITOTIC_M_M_G1_PHASES	0.0
REACTOME_METABOLISM_OF_CARBOHYDRATES	REACTOME_TRANSMEMBRANE_TRANSPORT_OF_SMALL_MOLECULES	0.0
OXIDOREDUCTASE_ACTIVITY_GO_0016616	REACTOME_S_PHASE	0.00757558
CELLULAR_CATABOLIC_PROCESS	REACTOME_G2_M_CHECKPOINTS	0.39835306
ENERGY_DERIVATION_BY_OXIDATION_OF_ORGANIC_COMPOUNDS	PERIPHERAL_NERVOUS_SYSTEM_DEVELOPMENT	0.02401721
CYTOSKELETON	KEGG_CITRATE_CYCLE_TCA_CYCLE	0.03240712
BIOCARTA_TGFB_PATHWAY	REACTOME_SYNTHESIS_OF_DNA	0.0
CATABOLIC_PROCESS	REGULATION_OF_PHOSPHORYLATION	0.00050374
FATTY_ACID_OXIDATION	KEGG_TERPENOID_BACKBONE_BIOSYNTHESIS	0.01005266
COFACTOR_METABOLIC_PROCESS	KEGG_ARGININE_AND_PROLINE_METABOLISM	0.00041543
BIOCARTA_HSP27_PATHWAY	ORGANIC_ACID_METABOLIC_PROCESS	0.00398595
CYTOSKELETAL_PROTEIN_BINDING	REACTOME_MITOCHONDRIAL_FATTY_ACID_BETA_OXIDATION	0.02759797
GENERATION_OF_PRECURSOR_METABOLITES_AND_ENERGY	MITOCHONDRION	0.0
KEGG_CHRONIC_MYELOID_LEUKEMIA	KEGG_PRIMARY_BILE_ACID_BIOSYNTHESIS	0.01214763
LIPID_BIOSYNTHETIC_PROCESS	PEROXISOME	0.08767961
KEGG_CYSTEINE_AND_METHIONINE_METABOLISM	REACTOME_PYRUVATE_METABOLISM_AND_TCA_CYCLE	0.00102515
KEGG_RETINOL_METABOLISM	REACTOME_METABOLISM_OF_BILE_ACIDS_AND_BILE_SALTS	0.01589811
ALCOHOL_METABOLIC_PROCESS	BIOCARTA_HSP27_PATHWAY	0.0
ISOMERASE_ACTIVITY	KEGG_DRUG_METABOLISM_OTHER_ENZYMES	0.01076476
BIOCARTA_NUCLEARRS_PATHWAY	MITOCHONDRIAL_INNER_MEMBRANE	0.00128781
BIOCARTA_MCM_PATHWAY	MITOCHONDRIAL_MEMBRANE	0.00230011
KEGG_STARCH_AND_SUCROSE_METABOLISM	LIPID_METABOLIC_PROCESS	0.04010925
INFLAMMATORY_RESPONSE	LIPID_BIOSYNTHETIC_PROCESS	0.01270256
POSITIVE_REGULATION_OF_LYMPHOCYTE_ACTIVATION	REACTOME_S_PHASE	0.05876251
MITOTIC_CELL_CYCLE	REACTOME_PEROXISOMAL_LIPID_METABOLISM	0.00429765
AMINO_ACID_TRANSMEMBRANE_TRANSPORTER_ACTIVITY	REACTOME_GLUCOSE_REGULATION_OF_INSULIN_SECRETION	0.00117415
AMINO_ACID_AND_DERIVATIVE_METABOLIC_PROCESS	REACTOME_CELL_JUNCTION_ORGANIZATION	0.00548992
MITOCHONDRIAL_INNER_MEMBRANE	PEROXISOME	0.01045602
CYTOSKELETON	SPINDLE	0.0
AMINO_ACID_AND_DERIVATIVE_METABOLIC_PROCESS	REACTOME_SYNTHESIS_OF_BILE_ACIDS_AND_BILE_SALTS	0.00303279
REACTOME_CELL_CYCLE_CHECKPOINTS	REACTOME_CELL_CYCLE_MITOTIC	0.0
AMINE_METABOLIC_PROCESS	REACTOME_PEROXISOMAL_LIPID_METABOLISM	0.00875022
CYTOSKELETAL_PROTEIN_BINDING	REACTOME_LOSS_OF_NLP_FROM_MITOTIC_CENTROSOMES	0.0
MITOCHONDRIAL_INNER_MEMBRANE	REACTOME_STEROID_HORMONES	0.00359926
KEGG_RETINOL_METABOLISM	KEGG_TRYPTOPHAN_METABOLISM	0.00335518
MITOCHONDRIAL_MEMBRANE	REACTOME_LIPOPROTEIN_METABOLISM	0.00086913
AMINE_METABOLIC_PROCESS	OXIDOREDUCTASE_ACTIVITY_GO_0016616	0.0115088
KEGG_PEROXISOME	REACTOME_METABOLISM_OF_BILE_ACIDS_AND_BILE_SALTS	0.0178008
KEGG_PRIMARY_BILE_ACID_BIOSYNTHESIS	REACTOME_BIOLOGICAL_OXIDATIONS	9.197e-05
NUCLEAR_HORMONE_RECEPTOR_BINDING	REACTOME_BIOLOGICAL_OXIDATIONS	0.00038322
KEGG_STEROID_BIOSYNTHESIS	OXIDOREDUCTASE_ACTIVITY_ACTING_ON_CH_OH_GROUP_OF_DONORS	0.02008917
CYTOSKELETAL_PROTEIN_BINDING	SMALL_GTPASE_BINDING	0.00168019
BIOCARTA_HSP27_PATHWAY	OXIDOREDUCTASE_ACTIVITY	0.0
AMINE_TRANSMEMBRANE_TRANSPORTER_ACTIVITY	CARBOXYLIC_ACID_METABOLIC_PROCESS	0.00162803
AROMATIC_COMPOUND_METABOLIC_PROCESS	REACTOME_CELL_CYCLE_MITOTIC	0.00980458
IMMUNE_EFFECTOR_PROCESS	REACTOME_METABOLISM_OF_LIPIDS_AND_LIPOPROTEINS	0.01746775
CATABOLIC_PROCESS	STEROID_METABOLIC_PROCESS	0.00063849
HORMONE_RECEPTOR_BINDING	TRANSFERASE_ACTIVITY_TRANSFERRING_ACYL_GROUPS	0.00803577
CATABOLIC_PROCESS	KEGG_PRIMARY_BILE_ACID_BIOSYNTHESIS	0.00314261
CYTOSKELETON_ORGANIZATION_AND_BIOGENESIS	REACTOME_SYNTHESIS_OF_BILE_ACIDS_AND_BILE_SALTS_VIA_7ALPHA_HYDROXYCHOLESTEROL	0.00564851
KEGG_GLYCOLYSIS_GLUCONEOGENESIS	REACTOME_CHAPERONIN_MEDIATED_PROTEIN_FOLDING	0.06854236
CARBOHYDRATE_BIOSYNTHETIC_PROCESS	RESPONSE_TO_WOUNDING	0.15348259
BIOCARTA_P38MAPK_PATHWAY	GENERATION_OF_PRECURSOR_METABOLITES_AND_ENERGY	0.00393822
KEGG_DRUG_METABOLISM_OTHER_ENZYMES	LIPID_METABOLIC_PROCESS	0.00204462
CELLULAR_CATABOLIC_PROCESS	REACTOME_PHASE_1_FUNCTIONALIZATION_OF_COMPOUNDS	0.0
KEGG_VALINE_LEUCINE_AND_ISOLEUCINE_DEGRADATION	STEROID_METABOLIC_PROCESS	0.01049775
BIOCARTA_G1_PATHWAY	REACTOME_LOSS_OF_NLP_FROM_MITOTIC_CENTROSOMES	0.00157943
AMINE_METABOLIC_PROCESS	BIOCARTA_CELLCYCLE_PATHWAY	0.00763763
OXIDOREDUCTASE_ACTIVITY	REACTOME_METABOLISM_OF_AMINO_ACIDS	0.98876671
CYTOSKELETON	KEGG_STARCH_AND_SUCROSE_METABOLISM	0.02308286
CYTOSKELETAL_PART	GENERATION_OF_PRECURSOR_METABOLITES_AND_ENERGY	0.02160031
CELL_PROJECTION	FATTY_ACID_OXIDATION	0.01236651
REACTOME_SLC_MEDIATED_TRANSMEMBRANE_TRANSPORT	STRUCTURAL_CONSTITUENT_OF_CYTOSKELETON	0.00244003
CYTOSKELETON_ORGANIZATION_AND_BIOGENESIS	RESPONSE_TO_ORGANIC_SUBSTANCE	0.0029622
MICROTUBULE_ORGANIZING_CENTER	REACTOME_SYNTHESIS_OF_BILE_ACIDS_AND_BILE_SALTS	0.01378383
LIPID_BIOSYNTHETIC_PROCESS	REACTOME_SYNTHESIS_OF_BILE_ACIDS_AND_BILE_SALTS_VIA_7ALPHA_HYDROXYCHOLESTEROL	0.00136169
AMINO_ACID_METABOLIC_PROCESS	REACTOME_METABOLISM_OF_LIPIDS_AND_LIPOPROTEINS	0.00188703
BIOCARTA_CTCF_PATHWAY	MICROTUBULE	0.00305635
FATTY_ACID_OXIDATION	MONOOXYGENASE_ACTIVITY	0.01134551
IMMUNE_EFFECTOR_PROCESS	OXIDOREDUCTASE_ACTIVITY_GO_0016705	0.00980422
CARBOHYDRATE_BIOSYNTHETIC_PROCESS	REACTOME_METABOLISM_OF_LIPIDS_AND_LIPOPROTEINS	0.00658071
CELLULAR_CATABOLIC_PROCESS	CELL_CYCLE_PHASE	0.00982282
REACTOME_PEROXISOMAL_LIPID_METABOLISM	REACTOME_PYRUVATE_METABOLISM	0.0107865
COFACTOR_METABOLIC_PROCESS	KEGG_STEROID_BIOSYNTHESIS	0.03020648
CELLULAR_CARBOHYDRATE_METABOLIC_PROCESS	KEGG_CYSTEINE_AND_METHIONINE_METABOLISM	0.00149118
ALCOHOL_METABOLIC_PROCESS	NUCLEOCYTOPLASMIC_TRANSPORT	0.001046
FATTY_ACID_OXIDATION	REACTOME_SYNTHESIS_OF_BILE_ACIDS_AND_BILE_SALTS	0.00985164
COENZYME_METABOLIC_PROCESS	LYASE_ACTIVITY	0.0001743
REACTOME_BIOLOGICAL_OXIDATIONS	REACTOME_METABOLISM_OF_BILE_ACIDS_AND_BILE_SALTS	0.00016027
CYTOSKELETON	REACTOME_GLUCOSE_REGULATION_OF_INSULIN_SECRETION	0.0
KEGG_DRUG_METABOLISM_CYTOCHROME_P450	LIPID_BIOSYNTHETIC_PROCESS	0.01242699
KEGG_ONE_CARBON_POOL_BY_FOLATE	TRANSFERASE_ACTIVITY_TRANSFERRING_ACYL_GROUPS	0.00875525
CELLULAR_LIPID_METABOLIC_PROCESS	HORMONE_RECEPTOR_BINDING	0.04239498
INFLAMMATORY_RESPONSE	REACTOME_CENTROSOME_MATURATION	0.00126659
CATABOLIC_PROCESS	NITROGEN_COMPOUND_METABOLIC_PROCESS	0.00038324
BIOCARTA_CTCF_PATHWAY	ENERGY_RESERVE_METABOLIC_PROCESS	0.0052323
KEGG_ADIPOCYTOKINE_SIGNALING_PATHWAY	REACTOME_INTEGRATION_OF_ENERGY_METABOLISM	0.0
KEGG_CYSTEINE_AND_METHIONINE_METABOLISM	KEGG_TYROSINE_METABOLISM	0.00020669
AMINO_ACID_TRANSMEMBRANE_TRANSPORTER_ACTIVITY	CELLULAR_CARBOHYDRATE_METABOLIC_PROCESS	0.00238135
LIPID_BIOSYNTHETIC_PROCESS	REACTOME_LOSS_OF_NLP_FROM_MITOTIC_CENTROSOMES	0.0010986
BIOCARTA_ACTINY_PATHWAY	NITROGEN_COMPOUND_METABOLIC_PROCESS	0.00532238
BIOCARTA_MCM_PATHWAY	RESPONSE_TO_WOUNDING	0.0130378
GLUCOSE_METABOLIC_PROCESS	REACTOME_REGULATION_OF_LIPID_METABOLISM_BY_PEROXISOME_PROLIFERATOR_ACTIVATED_RECEPTOR_ALPHA	0.01551483
CARBOHYDRATE_METABOLIC_PROCESS	REACTOME_G2_M_CHECKPOINTS	0.00278002
REACTOME_STEROID_HORMONES	RESPONSE_TO_WOUNDING	0.0007654
HORMONE_RECEPTOR_BINDING	LIPID_TRANSPORT	0.01760866
KEGG_PYRUVATE_METABOLISM	REACTOME_MITOCHONDRIAL_FATTY_ACID_BETA_OXIDATION	0.01566901
GENERATION_OF_PRECURSOR_METABOLITES_AND_ENERGY	KEGG_VALINE_LEUCINE_AND_ISOLEUCINE_DEGRADATION	0.1230031
OXYGEN_BINDING	REACTOME_INTEGRATION_OF_ENERGY_METABOLISM	0.00172377
REACTOME_NA_CL_DEPENDENT_NEUROTRANSMITTER_TRANSPORTERS	SERINE_HYDROLASE_ACTIVITY	0.00304117
KEGG_CYSTEINE_AND_METHIONINE_METABOLISM	KEGG_TRYPTOPHAN_METABOLISM	0.00704076
CELLULAR_CARBOHYDRATE_METABOLIC_PROCESS	MITOTIC_CELL_CYCLE	0.00216676
KEGG_CITRATE_CYCLE_TCA_CYCLE	REACTOME_INTEGRATION_OF_ENERGY_METABOLISM	0.0
CELLULAR_CARBOHYDRATE_METABOLIC_PROCESS	NETPATH_ALPHA6_BETA4_INTEGRIN_PATHWAY	0.0
CELL_CYCLE_PROCESS	ELECTRON_CARRIER_ACTIVITY	0.00984292
KEGG_BIOSYNTHESIS_OF_UNSATURATED_FATTY_ACIDS	LIPID_BIOSYNTHETIC_PROCESS	0.01192768
AMINO_ACID_DERIVATIVE_METABOLIC_PROCESS	COFACTOR_BINDING	0.00656882
IMMUNE_EFFECTOR_PROCESS	KEGG_CELL_CYCLE	0.00270883
CYTOSKELETAL_PROTEIN_BINDING	KEGG_ADIPOCYTOKINE_SIGNALING_PATHWAY	0.0
AMINE_TRANSPORT	ENERGY_DERIVATION_BY_OXIDATION_OF_ORGANIC_COMPOUNDS	0.00354594
OXIDOREDUCTASE_ACTIVITY_ACTING_ON_CH_OH_GROUP_OF_DONORS	RESPONSE_TO_EXTERNAL_STIMULUS	0.0007278
KEGG_PEROXISOME	REACTOME_TRANSFORMATION_OF_LANOSTEROL_TO_CHOLESTEROL	0.01122117
AMINE_CATABOLIC_PROCESS	REACTOME_REGULATION_OF_LIPID_METABOLISM_BY_PEROXISOME_PROLIFERATOR_ACTIVATED_RECEPTOR_ALPHA	0.00492206
REACTOME_NA_CL_DEPENDENT_NEUROTRANSMITTER_TRANSPORTERS	REACTOME_PHASE_1_FUNCTIONALIZATION_OF_COMPOUNDS	0.00624399
FATTY_ACID_OXIDATION	MONOCARBOXYLIC_ACID_METABOLIC_PROCESS	0.00484176
REACTOME_METABOLISM_OF_LIPIDS_AND_LIPOPROTEINS	SMALL_GTPASE_BINDING	0.05302005
CELLULAR_LIPID_CATABOLIC_PROCESS	LYASE_ACTIVITY	0.01304914
MITOCHONDRIAL_PART	NETPATH_ALPHA6_BETA4_INTEGRIN_PATHWAY	0.0
BIOCARTA_PPARA_PATHWAY	CARBOXYLIC_ACID_METABOLIC_PROCESS	0.00058575
CELL_CYCLE_PROCESS	RESPONSE_TO_WOUNDING	0.0
FATTY_ACID_METABOLIC_PROCESS	GLUTATHIONE_TRANSFERASE_ACTIVITY	0.00531546
CELL_CYCLE_PHASE	NITROGEN_COMPOUND_CATABOLIC_PROCESS	0.00877708
MITOCHONDRION	ORGANIC_ACID_TRANSPORT	0.00160769
KEGG_ALANINE_ASPARTATE_AND_GLUTAMATE_METABOLISM	MITOCHONDRIAL_ENVELOPE	0.00687846
COFACTOR_METABOLIC_PROCESS	KEGG_TRYPTOPHAN_METABOLISM	0.01168454
MITOCHONDRIAL_INNER_MEMBRANE	OXIDOREDUCTASE_ACTIVITY_GO_0016616	0.01979729
KEGG_PANTOTHENATE_AND_COA_BIOSYNTHESIS	REACTOME_NUCLEOTIDE_LIKE_PURINERGIC_RECEPTORS	0.00405355
AMINE_TRANSPORT	CARBOHYDRATE_METABOLIC_PROCESS	0.00047998
ELECTRON_CARRIER_ACTIVITY	KEGG_PANTOTHENATE_AND_COA_BIOSYNTHESIS	0.01573698
GLUCOSE_METABOLIC_PROCESS	KEGG_CITRATE_CYCLE_TCA_CYCLE	0.00651742
KEGG_PEROXISOME	MONOOXYGENASE_ACTIVITY	0.00210708
CATABOLIC_PROCESS	REACTOME_METABOLISM_OF_LIPIDS_AND_LIPOPROTEINS	0.0
ORGANIC_ACID_METABOLIC_PROCESS	REACTOME_METABOLISM_OF_BILE_ACIDS_AND_BILE_SALTS	0.00048261
KEGG_ADHERENS_JUNCTION	KEGG_GLYCOLYSIS_GLUCONEOGENESIS	0.00383589
KEGG_ADIPOCYTOKINE_SIGNALING_PATHWAY	NITROGEN_COMPOUND_METABOLIC_PROCESS	0.07127122
BIOCARTA_NUCLEARRS_PATHWAY	LIGASE_ACTIVITY	0.00596857
REACTOME_SYNTHESIS_OF_DNA	RESPONSE_TO_WOUNDING	0.0
MONOCARBOXYLIC_ACID_METABOLIC_PROCESS	OXIDOREDUCTASE_ACTIVITY_ACTING_ON_CH_OH_GROUP_OF_DONORS	0.00023757
OXIDOREDUCTASE_ACTIVITY_ACTING_ON_CH_OH_GROUP_OF_DONORS	REACTOME_CHOLESTEROL_BIOSYNTHESIS	0.01510219
CELL_CYCLE_PROCESS	REACTOME_METABOLISM_OF_LIPIDS_AND_LIPOPROTEINS	0.0
KEGG_STARCH_AND_SUCROSE_METABOLISM	REACTOME_METABOLISM_OF_BILE_ACIDS_AND_BILE_SALTS	0.00694436
ORGANIC_ACID_TRANSMEMBRANE_TRANSPORTER_ACTIVITY	REACTOME_LIPOPROTEIN_METABOLISM	0.02103186
MICROTUBULE_ORGANIZING_CENTER	MONOOXYGENASE_ACTIVITY	0.02130222
KEGG_PPAR_SIGNALING_PATHWAY	SERINE_TYPE_ENDOPEPTIDASE_ACTIVITY	0.00381716
KEGG_METABOLISM_OF_XENOBIOTICS_BY_CYTOCHROME_P450	KEGG_PRIMARY_BILE_ACID_BIOSYNTHESIS	0.012507
BIOCARTA_HSP27_PATHWAY	BIOCARTA_MCM_PATHWAY	0.00124675
LIGASE_ACTIVITY	REACTOME_LIPOPROTEIN_METABOLISM	0.01986639
BIOCARTA_NUCLEARRS_PATHWAY	PEROXISOME	0.0127586
AMINO_ACID_AND_DERIVATIVE_METABOLIC_PROCESS	REACTOME_CENTROSOME_MATURATION	0.00845824
KEGG_BUTANOATE_METABOLISM	REACTOME_SYNTHESIS_OF_BILE_ACIDS_AND_BILE_SALTS	0.01108022
MICROTUBULE_CYTOSKELETON	REACTOME_G2_M_TRANSITION	0.0
CATABOLIC_PROCESS	OXIDOREDUCTASE_ACTIVITY_GO_0016705	0.00227567
KEGG_PYRUVATE_METABOLISM	OXIDOREDUCTASE_ACTIVITY	0.02857419
AMINO_ACID_METABOLIC_PROCESS	NITROGEN_COMPOUND_METABOLIC_PROCESS	0.02307815
IMMUNE_EFFECTOR_PROCESS	KEGG_ADIPOCYTOKINE_SIGNALING_PATHWAY	0.0
GENERATION_OF_PRECURSOR_METABOLITES_AND_ENERGY	GTPASE_BINDING	0.00440238
CARBOHYDRATE_METABOLIC_PROCESS	FATTY_ACID_BETA_OXIDATION	0.00778436
CENTROSOME	SERINE_HYDROLASE_ACTIVITY	0.01708528
KEGG_STEROID_HORMONE_BIOSYNTHESIS	MICROTUBULE_CYTOSKELETON	0.02377411
OXIDOREDUCTASE_ACTIVITY_GO_0016705	REACTOME_METABOLISM_OF_AMINO_ACIDS	0.02214886
CORUM_RIBOSOME,_CYTOPLASMIC	ENERGY_DERIVATION_BY_OXIDATION_OF_ORGANIC_COMPOUNDS	0.00643569
CARBON_CARBON_LYASE_ACTIVITY	REACTOME_STEROID_METABOLISM	0.02377181
REACTOME_ACTIVATED_AMPK_STIMULATES_FATTY_ACID_OXIDATION_IN_MUSCLE	REACTOME_METABOLISM_OF_LIPIDS_AND_LIPOPROTEINS	0.00215374
ELECTRON_CARRIER_ACTIVITY	KEGG_CYSTEINE_AND_METHIONINE_METABOLISM	0.0025665
ALCOHOL_METABOLIC_PROCESS	REACTOME_METABOLISM_OF_AMINO_ACIDS	0.01557124
BIOCARTA_G1_PATHWAY	MITOCHONDRIAL_MATRIX	0.00773116
LIPID_METABOLIC_PROCESS	REACTOME_CHAPERONIN_MEDIATED_PROTEIN_FOLDING	0.10469967
KEGG_AUTOIMMUNE_THYROID_DISEASE	MONOOXYGENASE_ACTIVITY	0.00163653
NITROGEN_COMPOUND_CATABOLIC_PROCESS	TRANSFERASE_ACTIVITY_TRANSFERRING_SULFUR_CONTAINING_GROUPS	0.00424765
CENTROSOME	ORGANIC_ACID_METABOLIC_PROCESS	0.00745567
CYTOSKELETAL_PART	REACTOME_LIPOPROTEIN_METABOLISM	0.00808476
FATTY_ACID_OXIDATION	REACTOME_GLUCOSE_METABOLISM	0.01905283
ALCOHOL_METABOLIC_PROCESS	REACTOME_PHASE_II_CONJUGATION	0.00295419
MITOCHONDRIAL_PART	SPINDLE	0.01309983
ACTIN_FILAMENT_ORGANIZATION	REACTOME_PHASE_1_FUNCTIONALIZATION_OF_COMPOUNDS	4.744e-05
INFLAMMATORY_RESPONSE	RESPONSE_TO_ORGANIC_SUBSTANCE	0.00086985
OXIDOREDUCTASE_ACTIVITY_GO_0016705	REACTOME_GLUCOSE_AND_OTHER_SUGAR_SLC_TRANSPORTERS	0.00235938
KEGG_TRYPTOPHAN_METABOLISM	REACTOME_SLC_MEDIATED_TRANSMEMBRANE_TRANSPORT	0.00463182
ALCOHOL_METABOLIC_PROCESS	MONOOXYGENASE_ACTIVITY	0.0414985
CYTOSKELETON_ORGANIZATION_AND_BIOGENESIS	REACTOME_S_PHASE	0.0
CYTOSKELETON	REACTOME_GLUCONEOGENESIS	0.02893893
BIOCARTA_CELLCYCLE_PATHWAY	KEGG_ADIPOCYTOKINE_SIGNALING_PATHWAY	0.08443862
REACTOME_S_PHASE	SERINE_HYDROLASE_ACTIVITY	0.00185616
BIOCARTA_CTCF_PATHWAY	LIPID_METABOLIC_PROCESS	0.0
INTRAMOLECULAR_OXIDOREDUCTASE_ACTIVITY	REACTOME_CYTOCHROME_P450_ARRANGED_BY_SUBSTRATE_TYPE	0.00184702
GENERATION_OF_PRECURSOR_METABOLITES_AND_ENERGY	KEGG_BIOSYNTHESIS_OF_UNSATURATED_FATTY_ACIDS	0.00835417
KEGG_ONE_CARBON_POOL_BY_FOLATE	REACTOME_PYRUVATE_METABOLISM	0.00906377
BIOCARTA_LEPTIN_PATHWAY	KEGG_VALINE_LEUCINE_AND_ISOLEUCINE_DEGRADATION	0.01026067
BIOCARTA_LEPTIN_PATHWAY	KEGG_METABOLISM_OF_XENOBIOTICS_BY_CYTOCHROME_P450	0.01084781
MITOCHONDRIAL_MATRIX	REACTOME_PYRUVATE_METABOLISM	0.0
LIGASE_ACTIVITY	REACTOME_INTEGRATION_OF_ENERGY_METABOLISM	0.00439879
CARBON_CARBON_LYASE_ACTIVITY	CELL_CYCLE_PROCESS	0.00969984
CELLULAR_LIPID_METABOLIC_PROCESS	ISOMERASE_ACTIVITY	0.00017546
ACTIN_FILAMENT_ORGANIZATION	BIOCARTA_CELLCYCLE_PATHWAY	0.00254195
BIOCARTA_MCM_PATHWAY	REACTOME_METABOLISM_OF_LIPIDS_AND_LIPOPROTEINS	0.01318515
OXIDOREDUCTASE_ACTIVITY	REACTOME_STEROID_METABOLISM	0.0
KEGG_STARCH_AND_SUCROSE_METABOLISM	REACTOME_PHASE_1_FUNCTIONALIZATION_OF_COMPOUNDS	0.01198386
CYTOSKELETON_ORGANIZATION_AND_BIOGENESIS	ELECTRON_CARRIER_ACTIVITY	0.00232136
AMINE_METABOLIC_PROCESS	REACTOME_G2_M_CHECKPOINTS	0.00736657
BIOCARTA_ACTINY_PATHWAY	NETPATH_ALPHA6_BETA4_INTEGRIN_PATHWAY	0.0
MITOCHONDRIAL_LUMEN	MONOOXYGENASE_ACTIVITY	0.01283404
BIOCARTA_G2_PATHWAY	SA_G1_AND_S_PHASES	0.56644859
AMINO_ACID_DERIVATIVE_METABOLIC_PROCESS	REACTOME_CELL_CYCLE_CHECKPOINTS	0.0
BIOCARTA_HSP27_PATHWAY	GENERATION_OF_PRECURSOR_METABOLITES_AND_ENERGY	0.0
REACTOME_CELL_CYCLE_MITOTIC	REACTOME_PYRUVATE_METABOLISM_AND_TCA_CYCLE	0.01037796
PEROXISOME	RESPONSE_TO_EXTERNAL_STIMULUS	0.00955353
KEGG_COMPLEMENT_AND_COAGULATION_CASCADES	REACTOME_GLUCOSE_METABOLISM	0.02222629
COFACTOR_METABOLIC_PROCESS	GLUCOSE_METABOLIC_PROCESS	0.03857375
MICROTUBULE_ORGANIZING_CENTER	MITOCHONDRIAL_PART	0.01139689
REGULATION_OF_PHOSPHORYLATION	RESPONSE_TO_ORGANIC_SUBSTANCE	0.00067563
CELLULAR_LIPID_METABOLIC_PROCESS	KEGG_CHRONIC_MYELOID_LEUKEMIA	0.0
LYASE_ACTIVITY	SA_G1_AND_S_PHASES	0.00889576
KEGG_TYROSINE_METABOLISM	LIGASE_ACTIVITY	0.00223171
CARBOXYLIC_ACID_METABOLIC_PROCESS	KEGG_DRUG_METABOLISM_OTHER_ENZYMES	0.01152412
KEGG_ADHERENS_JUNCTION	REACTOME_METABOLISM_OF_AMINO_ACIDS	0.0
FATTY_ACID_METABOLIC_PROCESS	OXIDOREDUCTASE_ACTIVITY_GO_0016705	0.01474365
CARBOXYLIC_ACID_METABOLIC_PROCESS	TRANSFERASE_ACTIVITY_TRANSFERRING_SULFUR_CONTAINING_GROUPS	0.00273168
BIOCARTA_P38MAPK_PATHWAY	FATTY_ACID_OXIDATION	0.00514408
GLUTATHIONE_TRANSFERASE_ACTIVITY	KEGG_PPAR_SIGNALING_PATHWAY	0.0121497
CELLULAR_LIPID_CATABOLIC_PROCESS	REACTOME_CELL_CYCLE_MITOTIC	0.04335603
MONOCARBOXYLIC_ACID_METABOLIC_PROCESS	NUCLEOCYTOPLASMIC_TRANSPORT	0.00067224
AMINO_ACID_CATABOLIC_PROCESS	KEGG_TYROSINE_METABOLISM	0.00014492
AMINE_CATABOLIC_PROCESS	BIOCARTA_NUCLEARRS_PATHWAY	0.01090736
BIOCARTA_P38MAPK_PATHWAY	KEGG_CELL_CYCLE	0.0
CYTOSKELETON	TRANSFERASE_ACTIVITY_TRANSFERRING_ACYL_GROUPS	0.00521035
REACTOME_REGULATION_OF_LIPID_METABOLISM_BY_PEROXISOME_PROLIFERATOR_ACTIVATED_RECEPTOR_ALPHA	RESPONSE_TO_ORGANIC_SUBSTANCE	0.01147763
REACTOME_CELL_JUNCTION_ORGANIZATION	REACTOME_MITOTIC_M_M_G1_PHASES	0.0
KEGG_TRYPTOPHAN_METABOLISM	TRANSFERASE_ACTIVITY_TRANSFERRING_ACYL_GROUPS	0.0
MITOTIC_CELL_CYCLE	REACTOME_PYRUVATE_METABOLISM	0.0144351
PATTERN_BINDING	SERINE_TYPE_ENDOPEPTIDASE_ACTIVITY	0.00346807
BIOCARTA_CTCF_PATHWAY	FATTY_ACID_METABOLIC_PROCESS	0.00119177
COENZYME_METABOLIC_PROCESS	KEGG_DRUG_METABOLISM_CYTOCHROME_P450	0.0096676
CYTOSKELETAL_PROTEIN_BINDING	REACTOME_PEROXISOMAL_LIPID_METABOLISM	0.00788437
LIGASE_ACTIVITY	LIPID_METABOLIC_PROCESS	0.0
KEGG_TYROSINE_METABOLISM	REACTOME_STEROID_METABOLISM	0.00250019
ORGANIC_ACID_TRANSMEMBRANE_TRANSPORTER_ACTIVITY	REACTOME_AMINE_COMPOUND_SLC_TRANSPORTERS	0.0
KEGG_BIOSYNTHESIS_OF_UNSATURATED_FATTY_ACIDS	KEGG_PPAR_SIGNALING_PATHWAY	0.96747701
BIOCARTA_TGFB_PATHWAY	REACTOME_PYRUVATE_METABOLISM	0.01281738
MONOOXYGENASE_ACTIVITY	REACTOME_GLUCOSE_AND_OTHER_SUGAR_SLC_TRANSPORTERS	0.00424209
REACTOME_CENTROSOME_MATURATION	REACTOME_TRANSFORMATION_OF_LANOSTEROL_TO_CHOLESTEROL	0.00091974
REACTOME_TRANSFORMATION_OF_LANOSTEROL_TO_CHOLESTEROL	RESPONSE_TO_WOUNDING	0.00564782
ACTIN_FILAMENT_ORGANIZATION	KEGG_PPAR_SIGNALING_PATHWAY	0.00198306
NUCLEOCYTOPLASMIC_TRANSPORT	SA_G1_AND_S_PHASES	0.01856893
AROMATIC_COMPOUND_METABOLIC_PROCESS	COFACTOR_BINDING	0.00584118
AMINE_METABOLIC_PROCESS	KEGG_PEROXISOME	0.01226176
BIOCARTA_CTCF_PATHWAY	REACTOME_ACTIVATION_OF_ATR_IN_RESPONSE_TO_REPLICATION_STRESS	0.00842792
AMINO_ACID_AND_DERIVATIVE_METABOLIC_PROCESS	REACTOME_LOSS_OF_NLP_FROM_MITOTIC_CENTROSOMES	0.01280159
REACTOME_ACTIVATED_AMPK_STIMULATES_FATTY_ACID_OXIDATION_IN_MUSCLE	REACTOME_BIOLOGICAL_OXIDATIONS	0.0
GENERATION_OF_PRECURSOR_METABOLITES_AND_ENERGY	ORGANIC_ACID_METABOLIC_PROCESS	0.0
CELL_CYCLE_PHASE	SERINE_HYDROLASE_ACTIVITY	0.00538568
KEGG_LYSINE_DEGRADATION	OXYGEN_BINDING	0.00543677
REACTOME_METABOLISM_OF_LIPIDS_AND_LIPOPROTEINS	REACTOME_PHASE_1_FUNCTIONALIZATION_OF_COMPOUNDS	0.0
MONOCARBOXYLIC_ACID_METABOLIC_PROCESS	NUCLEAR_HORMONE_RECEPTOR_BINDING	0.01364008
PATTERN_BINDING	REACTOME_METABOLISM_OF_BILE_ACIDS_AND_BILE_SALTS	0.00671806
REACTOME_COMMON_PATHWAY	REACTOME_LIPOPROTEIN_METABOLISM	0.00713451
CYTOSKELETAL_PART	SMALL_GTPASE_BINDING	0.0047123
KEGG_BUTANOATE_METABOLISM	PATTERN_BINDING	0.00970048
AMINE_METABOLIC_PROCESS	KEGG_DRUG_METABOLISM_OTHER_ENZYMES	0.00023562
NUCLEOCYTOPLASMIC_TRANSPORT	REACTOME_CHYLOMICRON_MEDIATED_LIPID_TRANSPORT	0.00466229
KEGG_VALINE_LEUCINE_AND_ISOLEUCINE_DEGRADATION	REACTOME_METABOLISM_OF_BILE_ACIDS_AND_BILE_SALTS	0.00915198
KEGG_BUTANOATE_METABOLISM	REACTOME_PHASE_II_CONJUGATION	0.00050172
CELL_CYCLE_GO_0007049	REACTOME_MITOTIC_PROMETAPHASE	0.0
AMINO_ACID_AND_DERIVATIVE_METABOLIC_PROCESS	CELLULAR_LIPID_METABOLIC_PROCESS	0.00420873
BIOCARTA_G1_PATHWAY	RESPONSE_TO_WOUNDING	0.02033232
MICROTUBULE	REACTOME_POST_TRANSLATIONAL_PROTEIN_MODIFICATION	0.0040555
ENERGY_DERIVATION_BY_OXIDATION_OF_ORGANIC_COMPOUNDS	L_AMINO_ACID_TRANSMEMBRANE_TRANSPORTER_ACTIVITY	0.00627864
FATTY_ACID_METABOLIC_PROCESS	RESPONSE_TO_EXTERNAL_STIMULUS	0.00094803
CYTOSKELETON_ORGANIZATION_AND_BIOGENESIS	REACTOME_CHAPERONIN_MEDIATED_PROTEIN_FOLDING	0.02275224
L_AMINO_ACID_TRANSMEMBRANE_TRANSPORTER_ACTIVITY	MITOCHONDRIAL_INNER_MEMBRANE	0.00837023
CORUM_C_COMPLEX_SPLICEOSOME	REACTOME_METABOLISM_OF_AMINO_ACIDS	0.00140517
REACTOME_CELL_CYCLE_CHECKPOINTS	SPINDLE	0.0
REACTOME_MITOCHONDRIAL_FATTY_ACID_BETA_OXIDATION	STEROID_METABOLIC_PROCESS	0.01667715
CYTOSKELETON	REACTOME_CELL_CYCLE_MITOTIC	0.0
BIOCARTA_P38MAPK_PATHWAY	CATABOLIC_PROCESS	0.00695744
BIOCARTA_TGFB_PATHWAY	FATTY_ACID_BETA_OXIDATION	0.00987652
NUCLEAR_TRANSPORT	REACTOME_SLC_MEDIATED_TRANSMEMBRANE_TRANSPORT	0.00280847
LIGASE_ACTIVITY	ORGANELLE_INNER_MEMBRANE	0.00310277
COENZYME_METABOLIC_PROCESS	ELECTRON_CARRIER_ACTIVITY	0.0
BIOCARTA_NUCLEARRS_PATHWAY	CYTOSKELETON_ORGANIZATION_AND_BIOGENESIS	0.00281505
REACTOME_LOSS_OF_NLP_FROM_MITOTIC_CENTROSOMES	REACTOME_TRANSFORMATION_OF_LANOSTEROL_TO_CHOLESTEROL	0.00357433
INFLAMMATORY_RESPONSE	REACTOME_LIPOPROTEIN_METABOLISM	0.0195194
INFLAMMATORY_RESPONSE	MITOTIC_CELL_CYCLE	0.00040852
CYTOSKELETAL_PART	OXIDOREDUCTASE_ACTIVITY	0.0073569
MITOCHONDRIAL_PART	REACTOME_INTRINSIC_PATHWAY	0.00389287
MITOTIC_CELL_CYCLE	REACTOME_S_PHASE	0.0
AMINO_ACID_CATABOLIC_PROCESS	GLUCOSE_METABOLIC_PROCESS	0.01202267
REACTOME_METABOLISM_OF_CARBOHYDRATES	REACTOME_STEROID_METABOLISM	0.00016342
KEGG_CHRONIC_MYELOID_LEUKEMIA	LIGASE_ACTIVITY	0.01267279
AMINE_CATABOLIC_PROCESS	KEGG_DRUG_METABOLISM_OTHER_ENZYMES	0.00260627
KEGG_ALANINE_ASPARTATE_AND_GLUTAMATE_METABOLISM	KEGG_GLYCINE_SERINE_AND_THREONINE_METABOLISM	0.04586348
CATABOLIC_PROCESS	OXIDOREDUCTASE_ACTIVITY_ACTING_ON_CH_OH_GROUP_OF_DONORS	0.00102696
AMINO_ACID_CATABOLIC_PROCESS	ORGANELLE_INNER_MEMBRANE	0.011273
KEGG_ONE_CARBON_POOL_BY_FOLATE	ORGANIC_ACID_METABOLIC_PROCESS	0.00826688
REACTOME_CHOLESTEROL_BIOSYNTHESIS	SA_G1_AND_S_PHASES	0.01536689
NETPATH_ALPHA6_BETA4_INTEGRIN_PATHWAY	TRANSFERASE_ACTIVITY_TRANSFERRING_ACYL_GROUPS	0.01216374
AMINE_METABOLIC_PROCESS	NUCLEAR_TRANSPORT	0.00019208
MICROTUBULE_ORGANIZING_CENTER	OXYGEN_BINDING	0.00608963
AMINO_ACID_METABOLIC_PROCESS	REACTOME_METABOLISM_OF_BILE_ACIDS_AND_BILE_SALTS	0.00139912
ELECTRON_CARRIER_ACTIVITY	REACTOME_BIOLOGICAL_OXIDATIONS	0.0
GLUCOSE_METABOLIC_PROCESS	REACTOME_MITOTIC_M_M_G1_PHASES	0.00388654
OXIDOREDUCTASE_ACTIVITY_ACTING_ON_CH_OH_GROUP_OF_DONORS	REACTOME_LIPOPROTEIN_METABOLISM	0.01129888
ORGANIC_ACID_TRANSPORT	REACTOME_INTEGRATION_OF_ENERGY_METABOLISM	0.00044515
KEGG_STEROID_BIOSYNTHESIS	SERINE_TYPE_ENDOPEPTIDASE_ACTIVITY	0.02116951
GTPASE_BINDING	REACTOME_INTRINSIC_PATHWAY	0.0540639
CYTOSKELETAL_PROTEIN_BINDING	REACTOME_STEROID_METABOLISM	0.00143549
KEGG_ALANINE_ASPARTATE_AND_GLUTAMATE_METABOLISM	REACTOME_REGULATION_OF_LIPID_METABOLISM_BY_PEROXISOME_PROLIFERATOR_ACTIVATED_RECEPTOR_ALPHA	0.00463173
ALCOHOL_METABOLIC_PROCESS	KEGG_BETA_ALANINE_METABOLISM	0.00477834
AMINE_METABOLIC_PROCESS	AMINO_ACID_DERIVATIVE_METABOLIC_PROCESS	0.00148231
LIGASE_ACTIVITY	REACTOME_POST_TRANSLATIONAL_PROTEIN_MODIFICATION	0.00582701
INTRAMOLECULAR_OXIDOREDUCTASE_ACTIVITY	OXIDOREDUCTASE_ACTIVITY_GO_0016705	0.02438786
AMINO_ACID_CATABOLIC_PROCESS	REACTOME_NUCLEAR_RECEPTOR_TRANSCRIPTION_PATHWAY	0.00793383
MICROBODY	MONOOXYGENASE_ACTIVITY	0.00952857
REACTOME_CHOLESTEROL_BIOSYNTHESIS	REACTOME_CHYLOMICRON_MEDIATED_LIPID_TRANSPORT	0.01078999
AMINE_CATABOLIC_PROCESS	COFACTOR_METABOLIC_PROCESS	0.0
KEGG_DRUG_METABOLISM_CYTOCHROME_P450	MITOCHONDRIAL_INNER_MEMBRANE	0.01199742
LIPID_BIOSYNTHETIC_PROCESS	REACTOME_CELL_CYCLE_CHECKPOINTS	0.00152605
CENTROSOME	REACTOME_COMMON_PATHWAY	0.02048469
BIOCARTA_CELLCYCLE_PATHWAY	CELL_CYCLE_PHASE	0.0
CARBOXY_LYASE_ACTIVITY	KEGG_VALINE_LEUCINE_AND_ISOLEUCINE_DEGRADATION	0.0075415
CELL_PROJECTION	PEROXISOME	0.00343097
KEGG_VALINE_LEUCINE_AND_ISOLEUCINE_DEGRADATION	MONOOXYGENASE_ACTIVITY	0.01056817
CYTOSKELETAL_PROTEIN_BINDING	MICROBODY	0.00596778
CELL_CYCLE_GO_0007049	NITROGEN_COMPOUND_CATABOLIC_PROCESS	0.01229319
KEGG_CHRONIC_MYELOID_LEUKEMIA	REACTOME_INTEGRATION_OF_ENERGY_METABOLISM	0.0
AMINE_METABOLIC_PROCESS	BIOCARTA_PPARA_PATHWAY	0.00094906
REACTOME_SYNTHESIS_OF_BILE_ACIDS_AND_BILE_SALTS_VIA_7ALPHA_HYDROXYCHOLESTEROL	STEROID_METABOLIC_PROCESS	0.0026776
POSITIVE_REGULATION_OF_LYMPHOCYTE_ACTIVATION	REACTOME_METABOLISM_OF_AMINO_ACIDS	0.00525908
MITOCHONDRIAL_ENVELOPE	REACTOME_PEROXISOMAL_LIPID_METABOLISM	0.00896619
ALCOHOL_METABOLIC_PROCESS	KEGG_STEROID_BIOSYNTHESIS	0.04125457
CATABOLIC_PROCESS	REACTOME_STEROID_HORMONES	0.01020366
KEGG_CELL_CYCLE	REACTOME_G2_M_CHECKPOINTS	0.00193032
CELLULAR_CATABOLIC_PROCESS	REACTOME_NA_CL_DEPENDENT_NEUROTRANSMITTER_TRANSPORTERS	0.00185094
KEGG_DRUG_METABOLISM_OTHER_ENZYMES	REACTOME_CYTOCHROME_P450_ARRANGED_BY_SUBSTRATE_TYPE	0.00219574
L_AMINO_ACID_TRANSMEMBRANE_TRANSPORTER_ACTIVITY	REACTOME_PYRUVATE_METABOLISM_AND_TCA_CYCLE	0.0081435
BIOCARTA_NUCLEARRS_PATHWAY	RESPONSE_TO_EXTERNAL_STIMULUS	0.00034008
KEGG_STARCH_AND_SUCROSE_METABOLISM	OXIDOREDUCTASE_ACTIVITY_GO_0016705	0.00970969
LIPID_CATABOLIC_PROCESS	MICROTUBULE_ORGANIZING_CENTER	0.00692911
BIOCARTA_PPARA_PATHWAY	CELL_PROJECTION	0.0
BIOCARTA_NUCLEARRS_PATHWAY	CARBON_CARBON_LYASE_ACTIVITY	0.01499103
CELLULAR_CATABOLIC_PROCESS	MONOOXYGENASE_ACTIVITY	0.00576336
CATABOLIC_PROCESS	RESPONSE_TO_EXTERNAL_STIMULUS	0.0
FATTY_ACID_METABOLIC_PROCESS	OXIDOREDUCTASE_ACTIVITY_GO_0016616	0.00415313
AMINE_METABOLIC_PROCESS	BIOCARTA_NUCLEARRS_PATHWAY	0.00926868
KEGG_PROPANOATE_METABOLISM	REACTOME_METABOLISM_OF_BILE_ACIDS_AND_BILE_SALTS	0.01223437
REACTOME_METABOLISM_OF_LIPIDS_AND_LIPOPROTEINS	REACTOME_PYRUVATE_METABOLISM	0.02500648
AMINE_TRANSPORT	REACTOME_METABOLISM_OF_CARBOHYDRATES	0.00710645
NUCLEOCYTOPLASMIC_TRANSPORT	REGULATION_OF_PHOSPHORYLATION	0.0
KEGG_STARCH_AND_SUCROSE_METABOLISM	REACTOME_MITOTIC_M_M_G1_PHASES	0.00403832
KEGG_PRIMARY_BILE_ACID_BIOSYNTHESIS	MONOOXYGENASE_ACTIVITY	0.00275487
HORMONE_RECEPTOR_BINDING	MONOOXYGENASE_ACTIVITY	0.0121912
REACTOME_CELL_CYCLE_MITOTIC	SERINE_TYPE_PEPTIDASE_ACTIVITY	0.00212761
MICROTUBULE_ORGANIZING_CENTER	REACTOME_CELL_JUNCTION_ORGANIZATION	0.02087236
KEGG_ASTHMA	REACTOME_METABOLISM_OF_AMINO_ACIDS	0.00073062
ENERGY_DERIVATION_BY_OXIDATION_OF_ORGANIC_COMPOUNDS	GLUCOSE_METABOLIC_PROCESS	0.00659089
MICROTUBULE_CYTOSKELETON	REACTOME_INTEGRATION_OF_ENERGY_METABOLISM	0.0
AMINO_ACID_TRANSMEMBRANE_TRANSPORTER_ACTIVITY	KEGG_ARGININE_AND_PROLINE_METABOLISM	0.00906541
ELECTRON_CARRIER_ACTIVITY	OXYGEN_BINDING	0.0008479
BIOCARTA_P38MAPK_PATHWAY	REACTOME_SYNTHESIS_OF_DNA	0.00469427
KEGG_PROPANOATE_METABOLISM	REACTOME_ACTIVATED_AMPK_STIMULATES_FATTY_ACID_OXIDATION_IN_MUSCLE	0.01466534
CELLULAR_LIPID_METABOLIC_PROCESS	REACTOME_METABOLISM_OF_BILE_ACIDS_AND_BILE_SALTS	0.00267456
NITROGEN_COMPOUND_METABOLIC_PROCESS	REACTOME_METABOLISM_OF_AMINO_ACIDS	0.0
BIOCARTA_TGFB_PATHWAY	REACTOME_GLUCONEOGENESIS	0.0085413
AMINE_CATABOLIC_PROCESS	OXIDOREDUCTASE_ACTIVITY_ACTING_ON_CH_OH_GROUP_OF_DONORS	0.0141133
OXIDOREDUCTASE_ACTIVITY_ACTING_ON_THE_CH_CH_GROUP_OF_DONORS	REACTOME_GLUCOSE_AND_OTHER_SUGAR_SLC_TRANSPORTERS	0.00850835
CYTOSKELETAL_PART	KEGG_TYROSINE_METABOLISM	0.00206678
OXIDOREDUCTASE_ACTIVITY	REACTOME_PHASE_1_FUNCTIONALIZATION_OF_COMPOUNDS	0.0
BIOCARTA_HSP27_PATHWAY	KEGG_CELL_CYCLE	0.0
KEGG_PPAR_SIGNALING_PATHWAY	REACTOME_SLC_MEDIATED_TRANSMEMBRANE_TRANSPORT	0.03206243
AMINO_ACID_AND_DERIVATIVE_METABOLIC_PROCESS	KEGG_GLYCINE_SERINE_AND_THREONINE_METABOLISM	0.02696846
CARBOXYLIC_ACID_TRANSMEMBRANE_TRANSPORTER_ACTIVITY	KEGG_GLYCOLYSIS_GLUCONEOGENESIS	0.00363225
BIOCARTA_HSP27_PATHWAY	CARBOXYLIC_ACID_METABOLIC_PROCESS	0.00287796
CELL_CYCLE_GO_0007049	KEGG_DRUG_METABOLISM_CYTOCHROME_P450	0.00070959
MITOCHONDRIAL_INNER_MEMBRANE	MITOCHONDRIAL_LUMEN	0.11842101
OXIDOREDUCTASE_ACTIVITY_GO_0016705	REACTOME_PHASE_1_FUNCTIONALIZATION_OF_COMPOUNDS	0.00010251
KEGG_DRUG_METABOLISM_OTHER_ENZYMES	REACTOME_CELL_JUNCTION_ORGANIZATION	0.00818654
ORGANIC_ACID_TRANSMEMBRANE_TRANSPORTER_ACTIVITY	REACTOME_ELECTRON_TRANSPORT_CHAIN	0.0062458
KEGG_LYSINE_DEGRADATION	MONOOXYGENASE_ACTIVITY	0.01274995
AMINO_ACID_AND_DERIVATIVE_METABOLIC_PROCESS	KEGG_VALINE_LEUCINE_AND_ISOLEUCINE_DEGRADATION	0.01287173
CATABOLIC_PROCESS	KEGG_CYSTEINE_AND_METHIONINE_METABOLISM	0.00045414
CELL_CYCLE_PHASE	KEGG_PEROXISOME	0.00255022
KEGG_PYRUVATE_METABOLISM	TRANSFERASE_ACTIVITY_TRANSFERRING_SULFUR_CONTAINING_GROUPS	0.00292995
MICROTUBULE_ORGANIZING_CENTER	SERINE_TYPE_ENDOPEPTIDASE_ACTIVITY	0.01916914
CARBOHYDRATE_BIOSYNTHETIC_PROCESS	CYTOSKELETAL_PROTEIN_BINDING	0.0306593
CYTOSKELETON	REACTOME_AMINE_COMPOUND_SLC_TRANSPORTERS	0.00240897
BIOCARTA_NUCLEARRS_PATHWAY	STEROID_METABOLIC_PROCESS	0.0
ORGANIC_ACID_METABOLIC_PROCESS	REACTOME_PHASE_1_FUNCTIONALIZATION_OF_COMPOUNDS	0.0
KEGG_GLYCINE_SERINE_AND_THREONINE_METABOLISM	NITROGEN_COMPOUND_METABOLIC_PROCESS	0.08539081
PEROXISOME	REACTOME_SYNTHESIS_OF_BILE_ACIDS_AND_BILE_SALTS	0.01577597
AMINO_ACID_METABOLIC_PROCESS	REACTOME_CENTROSOME_MATURATION	0.00923997
REACTOME_LIPOPROTEIN_METABOLISM	REACTOME_PHASE_II_CONJUGATION	0.0099235
KEGG_TERPENOID_BACKBONE_BIOSYNTHESIS	LYASE_ACTIVITY	0.03125658
PATTERN_BINDING	REACTOME_COMMON_PATHWAY	0.00088462
BIOCARTA_TGFB_PATHWAY	LIPID_TRANSPORT	0.05317058
AMINE_CATABOLIC_PROCESS	KEGG_PPAR_SIGNALING_PATHWAY	7.163e-05
KEGG_ADIPOCYTOKINE_SIGNALING_PATHWAY	REACTOME_MITOCHONDRIAL_FATTY_ACID_BETA_OXIDATION	0.00876381
REACTOME_METABOLISM_OF_AMINO_ACIDS	REGULATION_OF_LYMPHOCYTE_ACTIVATION	0.0052212
MITOCHONDRIAL_INNER_MEMBRANE	REACTOME_STEROID_METABOLISM	0.00373237
AMINO_ACID_CATABOLIC_PROCESS	CELLULAR_CATABOLIC_PROCESS	0.01603203
GLUCOSE_METABOLIC_PROCESS	REACTOME_PEROXISOMAL_LIPID_METABOLISM	0.00957175
CELL_CYCLE_GO_0007049	KEGG_STEROID_BIOSYNTHESIS	0.01618989
ENERGY_RESERVE_METABOLIC_PROCESS	KEGG_BIOSYNTHESIS_OF_UNSATURATED_FATTY_ACIDS	0.01344115
BIOCARTA_TGFB_PATHWAY	REACTOME_G2_M_TRANSITION	0.00098436
KEGG_ARGININE_AND_PROLINE_METABOLISM	KEGG_PPAR_SIGNALING_PATHWAY	0.00010749
LIPID_CATABOLIC_PROCESS	NITROGEN_COMPOUND_METABOLIC_PROCESS	0.12365052
CYTOSKELETON_ORGANIZATION_AND_BIOGENESIS	REACTOME_NUCLEAR_RECEPTOR_TRANSCRIPTION_PATHWAY	0.0053359
COFACTOR_METABOLIC_PROCESS	CYTOSKELETON	0.02693099
AMINO_ACID_AND_DERIVATIVE_METABOLIC_PROCESS	KEGG_BIOSYNTHESIS_OF_UNSATURATED_FATTY_ACIDS	0.00954328
REACTOME_CELL_CYCLE_CHECKPOINTS	REACTOME_REGULATION_OF_LIPID_METABOLISM_BY_PEROXISOME_PROLIFERATOR_ACTIVATED_RECEPTOR_ALPHA	0.0109531
REACTOME_GLUCOSE_AND_OTHER_SUGAR_SLC_TRANSPORTERS	REACTOME_METABOLISM_OF_LIPIDS_AND_LIPOPROTEINS	0.01383469
AROMATIC_COMPOUND_METABOLIC_PROCESS	OXIDOREDUCTASE_ACTIVITY_GO_0016616	0.00204508
KEGG_TRYPTOPHAN_METABOLISM	LIPID_METABOLIC_PROCESS	0.0005861
BIOCARTA_LEPTIN_PATHWAY	MICROTUBULE_CYTOSKELETON	0.01054305
CELLULAR_LIPID_METABOLIC_PROCESS	REACTOME_CELL_CYCLE_CHECKPOINTS	6.068e-05
CARBON_CARBON_LYASE_ACTIVITY	REACTOME_AMINE_COMPOUND_SLC_TRANSPORTERS	0.01047516
BIOCARTA_PPARA_PATHWAY	ENERGY_RESERVE_METABOLIC_PROCESS	0.01174043
CELL_CYCLE_PROCESS	REACTOME_CELL_JUNCTION_ORGANIZATION	0.00438948
OXIDOREDUCTASE_ACTIVITY_GO_0016616	TRANSFERASE_ACTIVITY_TRANSFERRING_SULFUR_CONTAINING_GROUPS	0.00402835
AMINE_TRANSPORT	MITOCHONDRIAL_PART	0.00230323
AMINO_ACID_METABOLIC_PROCESS	FATTY_ACID_BETA_OXIDATION	0.01233777
ELECTRON_CARRIER_ACTIVITY	KEGG_CHRONIC_MYELOID_LEUKEMIA	0.00646668
CARBOXYLIC_ACID_METABOLIC_PROCESS	KEGG_ASTHMA	0.00027862
KEGG_FATTY_ACID_METABOLISM	NITROGEN_COMPOUND_METABOLIC_PROCESS	0.01959832
CARBOXYLIC_ACID_TRANSPORT	SERINE_TYPE_PEPTIDASE_ACTIVITY	0.00411596
BIOCARTA_ACTINY_PATHWAY	CARBOHYDRATE_METABOLIC_PROCESS	0.00632432
RESPONSE_TO_EXTERNAL_STIMULUS	SERINE_HYDROLASE_ACTIVITY	0.0
CYTOSKELETON_ORGANIZATION_AND_BIOGENESIS	REACTOME_STEROID_HORMONES	0.03155408
LYASE_ACTIVITY	MITOCHONDRIAL_INNER_MEMBRANE	0.0
KEGG_ARGININE_AND_PROLINE_METABOLISM	MITOCHONDRIAL_PART	0.00812215
AROMATIC_COMPOUND_METABOLIC_PROCESS	TRANSFERASE_ACTIVITY_TRANSFERRING_ACYL_GROUPS	0.00645786
BIOCARTA_CTCF_PATHWAY	SMALL_GTPASE_BINDING	0.00013794
REACTOME_STEROID_METABOLISM	SA_G1_AND_S_PHASES	0.01534652
LIPID_TRANSPORT	MITOCHONDRIAL_INNER_MEMBRANE	0.00288779
MONOCARBOXYLIC_ACID_METABOLIC_PROCESS	REACTOME_METABOLISM_OF_BILE_ACIDS_AND_BILE_SALTS	0.00444159
MITOCHONDRIAL_MEMBRANE	ORGANIC_ACID_METABOLIC_PROCESS	0.0
KEGG_BUTANOATE_METABOLISM	OXIDOREDUCTASE_ACTIVITY_ACTING_ON_THE_CH_CH_GROUP_OF_DONORS	0.02411768
RESPONSE_TO_EXTERNAL_STIMULUS	SERINE_TYPE_PEPTIDASE_ACTIVITY	0.00031932
LIPID_BIOSYNTHETIC_PROCESS	REACTOME_CENTROSOME_MATURATION	0.00027121
REACTOME_CYTOCHROME_P450_ARRANGED_BY_SUBSTRATE_TYPE	REACTOME_GLUCOSE_REGULATION_OF_INSULIN_SECRETION	0.00098695
MONOOXYGENASE_ACTIVITY	OXYGEN_BINDING	0.00540959
KEGG_PYRUVATE_METABOLISM	MICROBODY	0.01927608
OXIDOREDUCTASE_ACTIVITY_ACTING_ON_CH_OH_GROUP_OF_DONORS	REACTOME_STEROID_HORMONES	0.00595355
CYTOSKELETON	KEGG_ADIPOCYTOKINE_SIGNALING_PATHWAY	0.0
CARBOXYLIC_ACID_METABOLIC_PROCESS	KEGG_CELL_CYCLE	0.0
KEGG_STARCH_AND_SUCROSE_METABOLISM	REACTOME_TRANSMEMBRANE_TRANSPORT_OF_SMALL_MOLECULES	0.0
NUCLEOCYTOPLASMIC_TRANSPORT	REACTOME_BIOLOGICAL_OXIDATIONS	0.01032373
BIOCARTA_CTCF_PATHWAY	CYTOSKELETON_ORGANIZATION_AND_BIOGENESIS	0.0
KEGG_PEROXISOME	PATTERN_BINDING	0.00848938
BIOCARTA_HSP27_PATHWAY	GLUCOSE_METABOLIC_PROCESS	0.00484401
KEGG_ADIPOCYTOKINE_SIGNALING_PATHWAY	MICROTUBULE_CYTOSKELETON	0.01405413
REACTOME_TRANSMEMBRANE_TRANSPORT_OF_SMALL_MOLECULES	TRANSFERASE_ACTIVITY_TRANSFERRING_ACYL_GROUPS	0.0
REACTOME_MITOTIC_M_M_G1_PHASES	REGULATION_OF_PHOSPHORYLATION	0.00711436
ENERGY_RESERVE_METABOLIC_PROCESS	LIPID_CATABOLIC_PROCESS	0.01368433
MONOOXYGENASE_ACTIVITY	REACTOME_TRANSMEMBRANE_TRANSPORT_OF_SMALL_MOLECULES	0.00045186
BIOCARTA_G2_PATHWAY	KEGG_DRUG_METABOLISM_OTHER_ENZYMES	0.00850501
REACTOME_BIOLOGICAL_OXIDATIONS	TRANSFERASE_ACTIVITY_TRANSFERRING_SULFUR_CONTAINING_GROUPS	0.00181805
AMINE_METABOLIC_PROCESS	CELLULAR_CARBOHYDRATE_METABOLIC_PROCESS	0.0
FATTY_ACID_METABOLIC_PROCESS	REACTOME_GLUCOSE_AND_OTHER_SUGAR_SLC_TRANSPORTERS	0.00906415
CELL_CYCLE_PROCESS	CYTOSKELETAL_PROTEIN_BINDING	0.0
CELL_PROJECTION	MITOCHONDRIAL_MATRIX	0.0116743
KEGG_VALINE_LEUCINE_AND_ISOLEUCINE_DEGRADATION	REACTOME_CHOLESTEROL_BIOSYNTHESIS	0.04751021
MICROBODY	MICROTUBULE_ORGANIZING_CENTER	0.00913147
REACTOME_SYNTHESIS_OF_DNA	RESPONSE_TO_EXTERNAL_STIMULUS	0.0
MITOCHONDRION	REACTOME_MITOTIC_PROMETAPHASE	0.002451
FATTY_ACID_OXIDATION	REACTOME_METABOLISM_OF_CARBOHYDRATES	0.0211444
OXIDOREDUCTASE_ACTIVITY_ACTING_ON_THE_CH_CH_GROUP_OF_DONORS	REACTOME_METABOLISM_OF_LIPIDS_AND_LIPOPROTEINS	0.0211407
CARBOXYLIC_ACID_TRANSPORT	MITOCHONDRIAL_INNER_MEMBRANE	0.00820099
BIOCARTA_TGFB_PATHWAY	REACTOME_REGULATION_OF_LIPID_METABOLISM_BY_PEROXISOME_PROLIFERATOR_ACTIVATED_RECEPTOR_ALPHA	0.02498089
BIOCARTA_TGFB_PATHWAY	KEGG_CHRONIC_MYELOID_LEUKEMIA	0.0
KEGG_GLYCINE_SERINE_AND_THREONINE_METABOLISM	NITROGEN_COMPOUND_CATABOLIC_PROCESS	0.00785794
KEGG_STARCH_AND_SUCROSE_METABOLISM	NITROGEN_COMPOUND_CATABOLIC_PROCESS	0.00910737
BIOCARTA_NUCLEARRS_PATHWAY	KEGG_FATTY_ACID_METABOLISM	0.02125527
AMINO_ACID_DERIVATIVE_METABOLIC_PROCESS	RESPONSE_TO_EXTERNAL_STIMULUS	0.00379466
GENERATION_OF_PRECURSOR_METABOLITES_AND_ENERGY	KEGG_METABOLISM_OF_XENOBIOTICS_BY_CYTOCHROME_P450	0.0
KEGG_LYSINE_DEGRADATION	ORGANELLE_INNER_MEMBRANE	0.00423662
BIOCARTA_LEPTIN_PATHWAY	KEGG_PPAR_SIGNALING_PATHWAY	0.00039776
FATTY_ACID_OXIDATION	KEGG_BETA_ALANINE_METABOLISM	0.01411369
REACTOME_CENTROSOME_MATURATION	REACTOME_NUCLEAR_RECEPTOR_TRANSCRIPTION_PATHWAY	0.00698695
CELL_CYCLE_GO_0007049	KEGG_ADHERENS_JUNCTION	0.0
REACTOME_GLUCOSE_METABOLISM	REACTOME_TRANSMEMBRANE_TRANSPORT_OF_SMALL_MOLECULES	0.00043985
CARBOXYLIC_ACID_METABOLIC_PROCESS	MITOCHONDRIAL_LUMEN	0.0
BIOCARTA_CTCF_PATHWAY	REACTOME_PYRUVATE_METABOLISM_AND_TCA_CYCLE	2.96e-06
COENZYME_METABOLIC_PROCESS	KEGG_DRUG_METABOLISM_OTHER_ENZYMES	0.00607706
CARBON_CARBON_LYASE_ACTIVITY	REACTOME_GLUCOSE_REGULATION_OF_INSULIN_SECRETION	0.0005489
KEGG_COMPLEMENT_AND_COAGULATION_CASCADES	MITOTIC_CELL_CYCLE	0.00138648
CELL_CYCLE_PHASE	KEGG_PPAR_SIGNALING_PATHWAY	0.0
BIOCARTA_TGFB_PATHWAY	ENERGY_DERIVATION_BY_OXIDATION_OF_ORGANIC_COMPOUNDS	0.01185272
KEGG_METABOLISM_OF_XENOBIOTICS_BY_CYTOCHROME_P450	MONOCARBOXYLIC_ACID_METABOLIC_PROCESS	0.02554098
KEGG_STARCH_AND_SUCROSE_METABOLISM	KEGG_STEROID_BIOSYNTHESIS	0.01519092
KEGG_DRUG_METABOLISM_CYTOCHROME_P450	LYASE_ACTIVITY	0.03253747
REACTOME_CELL_CYCLE_CHECKPOINTS	REGULATION_OF_PHOSPHORYLATION	0.00153724
CELL_CYCLE_PHASE	REACTOME_MITOTIC_PROMETAPHASE	0.0
MONOCARBOXYLIC_ACID_METABOLIC_PROCESS	REACTOME_ELECTRON_TRANSPORT_CHAIN	0.00561842
CARBOHYDRATE_METABOLIC_PROCESS	CYTOSKELETAL_PART	0.00109033
CYTOSKELETON	REACTOME_NUCLEOTIDE_LIKE_PURINERGIC_RECEPTORS	0.00497245
FATTY_ACID_BETA_OXIDATION	RESPONSE_TO_EXTERNAL_STIMULUS	0.00472788
LIPID_METABOLIC_PROCESS	REACTOME_CHOLESTEROL_BIOSYNTHESIS	0.82440166
KEGG_RETINOL_METABOLISM	REACTOME_G2_M_TRANSITION	0.00201413
NITROGEN_COMPOUND_METABOLIC_PROCESS	REACTOME_INTEGRATION_OF_ENERGY_METABOLISM	0.0
COFACTOR_METABOLIC_PROCESS	FATTY_ACID_BETA_OXIDATION	0.01021616
CELL_CYCLE_PROCESS	NETPATH_ALPHA6_BETA4_INTEGRIN_PATHWAY	0.0
LIGASE_ACTIVITY	NUCLEOCYTOPLASMIC_TRANSPORT	0.00203092
REACTOME_G2_M_TRANSITION	SA_G1_AND_S_PHASES	0.47008216
BIOCARTA_G1_PATHWAY	KEGG_STARCH_AND_SUCROSE_METABOLISM	0.017465
KEGG_ONE_CARBON_POOL_BY_FOLATE	KEGG_TRYPTOPHAN_METABOLISM	0.02152644
KEGG_PYRUVATE_METABOLISM	OXIDOREDUCTASE_ACTIVITY_ACTING_ON_THE_CH_CH_GROUP_OF_DONORS	0.00713016
CARBOHYDRATE_BIOSYNTHETIC_PROCESS	REACTOME_PEROXISOMAL_LIPID_METABOLISM	0.01276882
ELECTRON_CARRIER_ACTIVITY	GTPASE_BINDING	0.00483892
MITOCHONDRION	RESPONSE_TO_WOUNDING	0.00023914
FATTY_ACID_METABOLIC_PROCESS	KEGG_METABOLISM_OF_XENOBIOTICS_BY_CYTOCHROME_P450	0.01944756
BIOCARTA_TGFB_PATHWAY	KEGG_GLYCOLYSIS_GLUCONEOGENESIS	0.01434332
BIOCARTA_LEPTIN_PATHWAY	NETPATH_ALPHA6_BETA4_INTEGRIN_PATHWAY	0.01094534
LIPID_METABOLIC_PROCESS	NUCLEAR_TRANSPORT	0.0
AMINE_CATABOLIC_PROCESS	KEGG_STARCH_AND_SUCROSE_METABOLISM	0.0103462
CYTOSKELETAL_PROTEIN_BINDING	REACTOME_MITOTIC_M_M_G1_PHASES	0.0
CELL_CYCLE_GO_0007049	MICROTUBULE_ORGANIZING_CENTER	0.00134386
CARBON_CARBON_LYASE_ACTIVITY	REACTOME_S_PHASE	0.01294752
ENERGY_RESERVE_METABOLIC_PROCESS	NUCLEAR_TRANSPORT	0.00856333
CELLULAR_CARBOHYDRATE_METABOLIC_PROCESS	ENERGY_DERIVATION_BY_OXIDATION_OF_ORGANIC_COMPOUNDS	0.0
FATTY_ACID_METABOLIC_PROCESS	PATTERN_BINDING	0.01131428
CARBOXYLIC_ACID_METABOLIC_PROCESS	RESPONSE_TO_ORGANIC_SUBSTANCE	0.0
CARBOXYLIC_ACID_TRANSMEMBRANE_TRANSPORTER_ACTIVITY	CATABOLIC_PROCESS	0.00728943
REACTOME_STEROID_METABOLISM	SERINE_TYPE_ENDOPEPTIDASE_ACTIVITY	0.02507515
REACTOME_G2_M_TRANSITION	SERINE_HYDROLASE_ACTIVITY	0.00470587
REACTOME_G2_M_TRANSITION	REACTOME_PHASE_1_FUNCTIONALIZATION_OF_COMPOUNDS	0.00481682
ENERGY_DERIVATION_BY_OXIDATION_OF_ORGANIC_COMPOUNDS	REACTOME_CELL_JUNCTION_ORGANIZATION	0.00413595
KEGG_LYSINE_DEGRADATION	KEGG_PANTOTHENATE_AND_COA_BIOSYNTHESIS	0.01789551
CARBOHYDRATE_BIOSYNTHETIC_PROCESS	REACTOME_AMINE_COMPOUND_SLC_TRANSPORTERS	0.00392882
AMINO_ACID_CATABOLIC_PROCESS	REACTOME_STEROID_METABOLISM	0.00400416
KEGG_ONE_CARBON_POOL_BY_FOLATE	REACTOME_REGULATION_OF_LIPID_METABOLISM_BY_PEROXISOME_PROLIFERATOR_ACTIVATED_RECEPTOR_ALPHA	0.01147181
CARBOHYDRATE_METABOLIC_PROCESS	REACTOME_CELL_CYCLE_MITOTIC	0.0
KEGG_LYSINE_DEGRADATION	REACTOME_PYRUVATE_METABOLISM	0.00183636
KEGG_TYROSINE_METABOLISM	TRANSFERASE_ACTIVITY_TRANSFERRING_ACYL_GROUPS	0.00068495
KEGG_PEROXISOME	OXIDOREDUCTASE_ACTIVITY_GO_0016705	0.00069952
COFACTOR_METABOLIC_PROCESS	MICROTUBULE_CYTOSKELETON	0.00834346
CELLULAR_CATABOLIC_PROCESS	STEROID_BIOSYNTHETIC_PROCESS	0.00212201
REACTOME_STEROID_METABOLISM	REGULATION_OF_PHOSPHORYLATION	0.01061812
HORMONE_RECEPTOR_BINDING	MITOCHONDRION	0.00189893
ISOMERASE_ACTIVITY	LIPID_METABOLIC_PROCESS	0.0
KEGG_ADHERENS_JUNCTION	KEGG_CITRATE_CYCLE_TCA_CYCLE	0.00424742
AMINO_ACID_CATABOLIC_PROCESS	REACTOME_SYNTHESIS_OF_BILE_ACIDS_AND_BILE_SALTS_VIA_7ALPHA_HYDROXYCHOLESTEROL	0.00707145
ENERGY_DERIVATION_BY_OXIDATION_OF_ORGANIC_COMPOUNDS	KEGG_GLYCOLYSIS_GLUCONEOGENESIS	0.00550805
REACTOME_ACTIVATED_AMPK_STIMULATES_FATTY_ACID_OXIDATION_IN_MUSCLE	REACTOME_METABOLISM_OF_CARBOHYDRATES	0.00184809
AMINE_TRANSPORT	ORGANELLE_INNER_MEMBRANE	0.00409765
KEGG_STARCH_AND_SUCROSE_METABOLISM	REACTOME_INTEGRATION_OF_ENERGY_METABOLISM	0.0
BIOCARTA_CTCF_PATHWAY	BIOCARTA_NUCLEARRS_PATHWAY	0.00633697
MITOCHONDRIAL_MEMBRANE	REACTOME_GLUCOSE_METABOLISM	0.01396897
REACTOME_CENTROSOME_MATURATION	REACTOME_METABOLISM_OF_BILE_ACIDS_AND_BILE_SALTS	0.00655958
BIOCARTA_TGFB_PATHWAY	SA_G1_AND_S_PHASES	0.00808556
BIOCARTA_ACTINY_PATHWAY	KEGG_ADHERENS_JUNCTION	0.00034066
AROMATIC_COMPOUND_METABOLIC_PROCESS	KEGG_ONE_CARBON_POOL_BY_FOLATE	0.0255224
CELLULAR_CARBOHYDRATE_METABOLIC_PROCESS	REACTOME_G2_M_TRANSITION	0.00344258
OXIDOREDUCTASE_ACTIVITY_GO_0016616	RESPONSE_TO_WOUNDING	0.00093421
BIOCARTA_CTCF_PATHWAY	REACTOME_GLUCOSE_AND_OTHER_SUGAR_SLC_TRANSPORTERS	0.00508018
REACTOME_ACTIVATED_AMPK_STIMULATES_FATTY_ACID_OXIDATION_IN_MUSCLE	REACTOME_MITOCHONDRIAL_FATTY_ACID_BETA_OXIDATION	0.01019792
KEGG_FATTY_ACID_METABOLISM	KEGG_TERPENOID_BACKBONE_BIOSYNTHESIS	0.02477507
CYTOSKELETAL_PROTEIN_BINDING	TRANSFERASE_ACTIVITY_TRANSFERRING_ACYL_GROUPS	0.00040426
KEGG_PPAR_SIGNALING_PATHWAY	REACTOME_PYRUVATE_METABOLISM_AND_TCA_CYCLE	0.0022572
CYTOSKELETAL_PROTEIN_BINDING	REACTOME_CYTOCHROME_P450_ARRANGED_BY_SUBSTRATE_TYPE	0.0049398
CARBOXY_LYASE_ACTIVITY	KEGG_PPAR_SIGNALING_PATHWAY	0.01416742
COFACTOR_METABOLIC_PROCESS	MITOCHONDRIAL_MEMBRANE	0.01237551
REACTOME_GLUCOSE_REGULATION_OF_INSULIN_SECRETION	TRANSFERASE_ACTIVITY_TRANSFERRING_ACYL_GROUPS	0.0
ACTIN_FILAMENT_ORGANIZATION	KEGG_TRYPTOPHAN_METABOLISM	0.00523244
CYTOSKELETAL_PART	ENERGY_RESERVE_METABOLIC_PROCESS	0.00959491
KEGG_STEROID_BIOSYNTHESIS	REACTOME_ACTIVATED_AMPK_STIMULATES_FATTY_ACID_OXIDATION_IN_MUSCLE	0.00673635
BIOCARTA_TGFB_PATHWAY	CELL_CYCLE_GO_0007049	0.89377203
CELLULAR_LIPID_CATABOLIC_PROCESS	KEGG_CITRATE_CYCLE_TCA_CYCLE	0.001203
CELL_PROJECTION	MICROTUBULE	0.01289735
CARBOXY_LYASE_ACTIVITY	ENERGY_DERIVATION_BY_OXIDATION_OF_ORGANIC_COMPOUNDS	0.01133518
NETPATH_ALPHA6_BETA4_INTEGRIN_PATHWAY	REACTOME_MITOTIC_M_M_G1_PHASES	0.01302348
IMMUNE_EFFECTOR_PROCESS	REACTOME_BIOLOGICAL_OXIDATIONS	0.00638599
MICROTUBULE_ORGANIZING_CENTER	REACTOME_PHASE_II_CONJUGATION	0.01644036
BIOCARTA_ACTINY_PATHWAY	REACTOME_MITOTIC_M_M_G1_PHASES	0.0
KEGG_FATTY_ACID_METABOLISM	REACTOME_G2_M_TRANSITION	0.00099992
REACTOME_ACTIVATED_AMPK_STIMULATES_FATTY_ACID_OXIDATION_IN_MUSCLE	REACTOME_LOSS_OF_NLP_FROM_MITOTIC_CENTROSOMES	0.00400155
CARBOHYDRATE_METABOLIC_PROCESS	IMMUNE_EFFECTOR_PROCESS	0.00531125
CELL_CYCLE_PHASE	KEGG_ASTHMA	0.0
REACTOME_MITOTIC_PROMETAPHASE	RESPONSE_TO_WOUNDING	0.00088981
CENTROSOME	REACTOME_INTEGRATION_OF_ENERGY_METABOLISM	0.0
KEGG_ALANINE_ASPARTATE_AND_GLUTAMATE_METABOLISM	REACTOME_PHASE_II_CONJUGATION	0.0
BIOCARTA_LEPTIN_PATHWAY	KEGG_DRUG_METABOLISM_CYTOCHROME_P450	0.0111021
CELL_PROJECTION	RESPONSE_TO_WOUNDING	0.00020472
KEGG_RETINOL_METABOLISM	LIPID_CATABOLIC_PROCESS	0.00281805
BIOCARTA_HSP27_PATHWAY	LIGASE_ACTIVITY	0.00029075
CELL_CYCLE_PHASE	LYASE_ACTIVITY	0.01069548
KEGG_TRYPTOPHAN_METABOLISM	ORGANIC_ACID_METABOLIC_PROCESS	0.00068951
MITOCHONDRION	OXIDOREDUCTASE_ACTIVITY_GO_0016616	0.0
BIOCARTA_PPARA_PATHWAY	NUCLEAR_TRANSPORT	0.0
KEGG_ADHERENS_JUNCTION	OXIDOREDUCTASE_ACTIVITY_ACTING_ON_THE_CH_CH_GROUP_OF_DONORS	0.01474225
ENERGY_DERIVATION_BY_OXIDATION_OF_ORGANIC_COMPOUNDS	REACTOME_MITOTIC_M_M_G1_PHASES	0.0
BIOCARTA_NUCLEARRS_PATHWAY	REACTOME_CELL_CYCLE_MITOTIC	0.00087724
CELLULAR_CATABOLIC_PROCESS	CYTOSKELETAL_PART	6.258e-05
LIPID_BIOSYNTHETIC_PROCESS	REACTOME_INTRINSIC_PATHWAY	0.0038927
BIOCARTA_G2_PATHWAY	MITOCHONDRIAL_MEMBRANE	0.00102048
CELLULAR_LIPID_METABOLIC_PROCESS	KEGG_TRYPTOPHAN_METABOLISM	0.00030603
KEGG_GLYCOLYSIS_GLUCONEOGENESIS	REACTOME_GLUCOSE_METABOLISM	0.0
AMINE_TRANSPORT	CELLULAR_CARBOHYDRATE_METABOLIC_PROCESS	0.00061277
CARBOXY_LYASE_ACTIVITY	KEGG_CITRATE_CYCLE_TCA_CYCLE	0.0061174
MICROTUBULE	STRUCTURAL_CONSTITUENT_OF_CYTOSKELETON	0.00299096
AMINO_ACID_AND_DERIVATIVE_METABOLIC_PROCESS	CELL_PROJECTION	0.00512027
COENZYME_METABOLIC_PROCESS	LIGASE_ACTIVITY	0.00165858
KEGG_LYSINE_DEGRADATION	REACTOME_CHOLESTEROL_BIOSYNTHESIS	0.01229203
KEGG_METABOLISM_OF_XENOBIOTICS_BY_CYTOCHROME_P450	REACTOME_ELECTRON_TRANSPORT_CHAIN	0.02387713
BIOCARTA_PPARA_PATHWAY	REACTOME_CHOLESTEROL_BIOSYNTHESIS	0.01186722
CELL_CYCLE_GO_0007049	REACTOME_METABOLISM_OF_BILE_ACIDS_AND_BILE_SALTS	0.01187653
KEGG_TYROSINE_METABOLISM	REACTOME_LIPOPROTEIN_METABOLISM	0.00219192
REACTOME_GLUCOSE_REGULATION_OF_INSULIN_SECRETION	REACTOME_PEROXISOMAL_LIPID_METABOLISM	0.0
LYASE_ACTIVITY	STEROID_METABOLIC_PROCESS	0.00017175
CELL_PROJECTION	REACTOME_METABOLISM_OF_CARBOHYDRATES	9.82e-05
KEGG_ONE_CARBON_POOL_BY_FOLATE	SA_G1_AND_S_PHASES	0.01859414
INTRAMOLECULAR_OXIDOREDUCTASE_ACTIVITY	RESPONSE_TO_ORGANIC_SUBSTANCE	0.03135967
MITOCHONDRIAL_INNER_MEMBRANE	OXYGEN_BINDING	0.00247284
KEGG_TYROSINE_METABOLISM	REACTOME_SYNTHESIS_OF_BILE_ACIDS_AND_BILE_SALTS	0.01286011
KEGG_PRIMARY_BILE_ACID_BIOSYNTHESIS	REACTOME_NUCLEAR_RECEPTOR_TRANSCRIPTION_PATHWAY	0.15502724
ELECTRON_CARRIER_ACTIVITY	FATTY_ACID_BETA_OXIDATION	0.01058551
COFACTOR_BINDING	RESPONSE_TO_EXTERNAL_STIMULUS	0.001089
CARBOXYLIC_ACID_METABOLIC_PROCESS	GLUCOSE_METABOLIC_PROCESS	0.01398303
BIOCARTA_G2_PATHWAY	GENERATION_OF_PRECURSOR_METABOLITES_AND_ENERGY	0.00356202
CELL_CYCLE_PHASE	MITOCHONDRIAL_MEMBRANE	4.179e-05
BIOCARTA_NUCLEARRS_PATHWAY	COFACTOR_BINDING	0.01121421
COFACTOR_BINDING	REACTOME_PYRUVATE_METABOLISM_AND_TCA_CYCLE	0.00224512
PERIPHERAL_NERVOUS_SYSTEM_DEVELOPMENT	REACTOME_TRANSMEMBRANE_TRANSPORT_OF_SMALL_MOLECULES	0.00493955
AMINE_METABOLIC_PROCESS	REACTOME_MITOCHONDRIAL_FATTY_ACID_BETA_OXIDATION	0.00865774
NUCLEAR_HORMONE_RECEPTOR_BINDING	SA_G1_AND_S_PHASES	0.0027288
CELL_CYCLE_GO_0007049	CENTROSOME	0.00317748
KEGG_PYRUVATE_METABOLISM	PEROXISOME	0.01644677
GENERATION_OF_PRECURSOR_METABOLITES_AND_ENERGY	REACTOME_ACTIVATION_OF_ATR_IN_RESPONSE_TO_REPLICATION_STRESS	0.00672167
KEGG_BUTANOATE_METABOLISM	KEGG_PPAR_SIGNALING_PATHWAY	0.0207976
REACTOME_ELECTRON_TRANSPORT_CHAIN	REACTOME_INTEGRATION_OF_ENERGY_METABOLISM	0.0
CELL_CYCLE_GO_0007049	ORGANELLE_INNER_MEMBRANE	0.00620265
ENERGY_DERIVATION_BY_OXIDATION_OF_ORGANIC_COMPOUNDS	REACTOME_GLUCONEOGENESIS	0.00586937
MONOCARBOXYLIC_ACID_METABOLIC_PROCESS	REACTOME_MITOTIC_M_M_G1_PHASES	1.919e-05
REACTOME_SLC_MEDIATED_TRANSMEMBRANE_TRANSPORT	RESPONSE_TO_ORGANIC_SUBSTANCE	0.00224684
CELLULAR_CATABOLIC_PROCESS	GENERATION_OF_PRECURSOR_METABOLITES_AND_ENERGY	0.0
BIOCARTA_MCM_PATHWAY	REACTOME_ACTIVATION_OF_ATR_IN_RESPONSE_TO_REPLICATION_STRESS	0.02955598
NUCLEAR_TRANSPORT	REGULATION_OF_PHOSPHORYLATION	0.0
CARBOXYLIC_ACID_METABOLIC_PROCESS	KEGG_VALINE_LEUCINE_AND_ISOLEUCINE_DEGRADATION	0.18290265
KEGG_ADIPOCYTOKINE_SIGNALING_PATHWAY	ORGANIC_ACID_TRANSPORT	0.00902118
BIOCARTA_P38MAPK_PATHWAY	RESPONSE_TO_ORGANIC_SUBSTANCE	0.00130222
OXYGEN_BINDING	REACTOME_METABOLISM_OF_CARBOHYDRATES	0.0025222
KEGG_CELL_CYCLE	PERIPHERAL_NERVOUS_SYSTEM_DEVELOPMENT	0.00439921
CELLULAR_LIPID_CATABOLIC_PROCESS	KEGG_BETA_ALANINE_METABOLISM	0.01537615
PERIPHERAL_NERVOUS_SYSTEM_DEVELOPMENT	REACTOME_BIOLOGICAL_OXIDATIONS	0.00819736
NITROGEN_COMPOUND_CATABOLIC_PROCESS	OXIDOREDUCTASE_ACTIVITY_ACTING_ON_THE_CH_CH_GROUP_OF_DONORS	0.01026592
KEGG_BETA_ALANINE_METABOLISM	REACTOME_PHASE_1_FUNCTIONALIZATION_OF_COMPOUNDS	9.018e-05
GENERATION_OF_PRECURSOR_METABOLITES_AND_ENERGY	REACTOME_G2_M_TRANSITION	0.00868603
BIOCARTA_G1_PATHWAY	OXIDOREDUCTASE_ACTIVITY_ACTING_ON_CH_OH_GROUP_OF_DONORS	0.05275915
KEGG_BUTANOATE_METABOLISM	REACTOME_NA_CL_DEPENDENT_NEUROTRANSMITTER_TRANSPORTERS	0.0011541
KEGG_AUTOIMMUNE_THYROID_DISEASE	REACTOME_GLUCOSE_METABOLISM	0.00120032
KEGG_ASTHMA	SERINE_HYDROLASE_ACTIVITY	0.00344856
CARBOHYDRATE_METABOLIC_PROCESS	CYTOSKELETAL_PROTEIN_BINDING	0.00112042
REACTOME_GLUCOSE_REGULATION_OF_INSULIN_SECRETION	STEROID_METABOLIC_PROCESS	0.01457165
ELECTRON_CARRIER_ACTIVITY	REACTOME_PYRUVATE_METABOLISM	0.00904875
CELLULAR_CATABOLIC_PROCESS	REACTOME_BIOLOGICAL_OXIDATIONS	0.0
BIOCARTA_G1_PATHWAY	NETPATH_ALPHA6_BETA4_INTEGRIN_PATHWAY	0.01015743
BIOCARTA_MCM_PATHWAY	NUCLEOCYTOPLASMIC_TRANSPORT	0.0107165
KEGG_RETINOL_METABOLISM	STEROID_METABOLIC_PROCESS	0.00435919
NETPATH_ALPHA6_BETA4_INTEGRIN_PATHWAY	REACTOME_GLUCONEOGENESIS	0.01864202
REGULATION_OF_PHOSPHORYLATION	RESPONSE_TO_WOUNDING	0.0
GENERATION_OF_PRECURSOR_METABOLITES_AND_ENERGY	REACTOME_GLUCOSE_AND_OTHER_SUGAR_SLC_TRANSPORTERS	0.01015184
KEGG_ADIPOCYTOKINE_SIGNALING_PATHWAY	LIPID_TRANSPORT	0.00046613
KEGG_STEROID_HORMONE_BIOSYNTHESIS	REACTOME_METABOLISM_OF_AMINO_ACIDS	0.00297704
REACTOME_GLUCOSE_METABOLISM	RESPONSE_TO_ORGANIC_SUBSTANCE	0.00317414
KEGG_GLYCOLYSIS_GLUCONEOGENESIS	KEGG_PYRUVATE_METABOLISM	0.00778312
BIOCARTA_TGFB_PATHWAY	MICROTUBULE_ORGANIZING_CENTER	0.02127682
FATTY_ACID_BETA_OXIDATION	MONOCARBOXYLIC_ACID_METABOLIC_PROCESS	0.00209149
AMINE_CATABOLIC_PROCESS	KEGG_GLYCOLYSIS_GLUCONEOGENESIS	0.01234925
REACTOME_G2_M_TRANSITION	REACTOME_TRANSFORMATION_OF_LANOSTEROL_TO_CHOLESTEROL	0.00204988
KEGG_TERPENOID_BACKBONE_BIOSYNTHESIS	MITOCHONDRIAL_PART	0.00026192
MICROTUBULE_ORGANIZING_CENTER	OXIDOREDUCTASE_ACTIVITY_ACTING_ON_CH_OH_GROUP_OF_DONORS	0.01017932
BIOCARTA_CTCF_PATHWAY	REACTOME_SLC_MEDIATED_TRANSMEMBRANE_TRANSPORT	0.00418922
KEGG_TRYPTOPHAN_METABOLISM	REACTOME_G2_M_TRANSITION	0.01221918
CARBOXYLIC_ACID_TRANSPORT	ENERGY_DERIVATION_BY_OXIDATION_OF_ORGANIC_COMPOUNDS	0.0078477
KEGG_PROPANOATE_METABOLISM	RESPONSE_TO_ORGANIC_SUBSTANCE	0.01164901
INFLAMMATORY_RESPONSE	REACTOME_COMMON_PATHWAY	0.0
KEGG_CELL_CYCLE	POSITIVE_REGULATION_OF_LYMPHOCYTE_ACTIVATION	0.11685497
BIOCARTA_CELLCYCLE_PATHWAY	NUCLEOCYTOPLASMIC_TRANSPORT	0.0256312
CATABOLIC_PROCESS	KEGG_TRYPTOPHAN_METABOLISM	0.00721512
KEGG_BIOSYNTHESIS_OF_UNSATURATED_FATTY_ACIDS	REACTOME_METABOLISM_OF_AMINO_ACIDS	0.0104657
REACTOME_CELL_CYCLE_CHECKPOINTS	REACTOME_CHAPERONIN_MEDIATED_PROTEIN_FOLDING	0.01547629
KEGG_PRIMARY_BILE_ACID_BIOSYNTHESIS	REACTOME_STEROID_METABOLISM	0.01457008
KEGG_STEROID_HORMONE_BIOSYNTHESIS	REACTOME_G2_M_TRANSITION	0.00766829
KEGG_ADIPOCYTOKINE_SIGNALING_PATHWAY	KEGG_VALINE_LEUCINE_AND_ISOLEUCINE_DEGRADATION	0.01211215
KEGG_ONE_CARBON_POOL_BY_FOLATE	KEGG_STEROID_BIOSYNTHESIS	0.02706115
KEGG_PEROXISOME	OXIDOREDUCTASE_ACTIVITY_ACTING_ON_CH_OH_GROUP_OF_DONORS	0.13632557
BIOCARTA_CTCF_PATHWAY	KEGG_COMPLEMENT_AND_COAGULATION_CASCADES	0.00137581
AMINO_ACID_METABOLIC_PROCESS	SA_G1_AND_S_PHASES	0.00869696
REACTOME_MITOTIC_PROMETAPHASE	REGULATION_OF_PHOSPHORYLATION	0.00796878
KEGG_DRUG_METABOLISM_OTHER_ENZYMES	MITOCHONDRIAL_LUMEN	0.01118525
KEGG_ADHERENS_JUNCTION	OXIDOREDUCTASE_ACTIVITY	0.00155032
ENERGY_RESERVE_METABOLIC_PROCESS	KEGG_CYSTEINE_AND_METHIONINE_METABOLISM	0.01105476
AMINO_ACID_CATABOLIC_PROCESS	REACTOME_SYNTHESIS_OF_DNA	0.0080969
ALCOHOL_METABOLIC_PROCESS	CARBON_CARBON_LYASE_ACTIVITY	0.00931846
COENZYME_METABOLIC_PROCESS	REACTOME_SLC_MEDIATED_TRANSMEMBRANE_TRANSPORT	0.00316384
CELL_CYCLE_PHASE	REACTOME_CENTROSOME_MATURATION	0.00699117
KEGG_ARGININE_AND_PROLINE_METABOLISM	REACTOME_SYNTHESIS_OF_DNA	0.00743866
BIOCARTA_PPARA_PATHWAY	REACTOME_G2_M_CHECKPOINTS	0.00066512
KEGG_ADHERENS_JUNCTION	MITOCHONDRIAL_MEMBRANE	0.0
CARBOHYDRATE_METABOLIC_PROCESS	CELLULAR_CARBOHYDRATE_METABOLIC_PROCESS	2.898e-05
KEGG_RETINOL_METABOLISM	REACTOME_ACTIVATED_AMPK_STIMULATES_FATTY_ACID_OXIDATION_IN_MUSCLE	0.00856692
CYTOSKELETAL_PART	LIPID_TRANSPORT	0.00410062
INFLAMMATORY_RESPONSE	REACTOME_CHOLESTEROL_BIOSYNTHESIS	0.00360979
ALCOHOL_METABOLIC_PROCESS	KEGG_STEROID_HORMONE_BIOSYNTHESIS	0.00753571
AMINO_ACID_AND_DERIVATIVE_METABOLIC_PROCESS	NUCLEAR_TRANSPORT	0.00093962
INTRAMOLECULAR_OXIDOREDUCTASE_ACTIVITY	MICROBODY	0.0109307
MITOCHONDRIAL_MEMBRANE	ORGANELLE_INNER_MEMBRANE	0.00113971
BIOCARTA_G1_PATHWAY	CELLULAR_LIPID_METABOLIC_PROCESS	0.0
REACTOME_PHASE_II_CONJUGATION	REACTOME_SYNTHESIS_OF_BILE_ACIDS_AND_BILE_SALTS_VIA_7ALPHA_HYDROXYCHOLESTEROL	0.01082011
COFACTOR_BINDING	ELECTRON_CARRIER_ACTIVITY	0.00474052
GENERATION_OF_PRECURSOR_METABOLITES_AND_ENERGY	KEGG_CHRONIC_MYELOID_LEUKEMIA	0.0
KEGG_ADHERENS_JUNCTION	SMALL_GTPASE_BINDING	0.0
CYTOSKELETAL_PROTEIN_BINDING	KEGG_STEROID_BIOSYNTHESIS	0.0021321
AMINO_ACID_AND_DERIVATIVE_METABOLIC_PROCESS	AMINO_ACID_TRANSMEMBRANE_TRANSPORTER_ACTIVITY	0.00057665
ENERGY_RESERVE_METABOLIC_PROCESS	KEGG_PANTOTHENATE_AND_COA_BIOSYNTHESIS	0.00160662
KEGG_ARGININE_AND_PROLINE_METABOLISM	SERINE_TYPE_PEPTIDASE_ACTIVITY	0.00763711
GLUCOSE_METABOLIC_PROCESS	KEGG_ADHERENS_JUNCTION	0.00407625
ORGANIC_ACID_METABOLIC_PROCESS	RESPONSE_TO_ORGANIC_SUBSTANCE	0.0
ISOMERASE_ACTIVITY	REACTOME_PHASE_1_FUNCTIONALIZATION_OF_COMPOUNDS	0.00012608
INFLAMMATORY_RESPONSE	REACTOME_LOSS_OF_NLP_FROM_MITOTIC_CENTROSOMES	0.00048774
BIOCARTA_G2_PATHWAY	MITOCHONDRION	0.02460937
CARBON_CARBON_LYASE_ACTIVITY	REACTOME_REGULATION_OF_LIPID_METABOLISM_BY_PEROXISOME_PROLIFERATOR_ACTIVATED_RECEPTOR_ALPHA	0.00950823
LIPID_METABOLIC_PROCESS	PERIPHERAL_NERVOUS_SYSTEM_DEVELOPMENT	0.00350282
BIOCARTA_LEPTIN_PATHWAY	OXYGEN_BINDING	0.00359763
BIOCARTA_NUCLEARRS_PATHWAY	CARBOXYLIC_ACID_METABOLIC_PROCESS	0.00152838
KEGG_PPAR_SIGNALING_PATHWAY	REACTOME_METABOLISM_OF_AMINO_ACIDS	0.0
REACTOME_CENTROSOME_MATURATION	REACTOME_GLUCOSE_REGULATION_OF_INSULIN_SECRETION	0.018345
MICROTUBULE_ORGANIZING_CENTER	NETPATH_ALPHA6_BETA4_INTEGRIN_PATHWAY	0.00022901
KEGG_BUTANOATE_METABOLISM	KEGG_ONE_CARBON_POOL_BY_FOLATE	0.01014293
KEGG_STARCH_AND_SUCROSE_METABOLISM	OXIDOREDUCTASE_ACTIVITY_ACTING_ON_CH_OH_GROUP_OF_DONORS	0.04213746
BIOCARTA_NUCLEARRS_PATHWAY	LIPID_CATABOLIC_PROCESS	0.00055557
CARBOXYLIC_ACID_TRANSMEMBRANE_TRANSPORTER_ACTIVITY	OXIDOREDUCTASE_ACTIVITY_GO_0016705	0.01158113
MICROTUBULE_CYTOSKELETON	SERINE_TYPE_ENDOPEPTIDASE_ACTIVITY	0.01810919
KEGG_VALINE_LEUCINE_AND_ISOLEUCINE_DEGRADATION	MITOCHONDRIAL_MEMBRANE	0.00791586
BIOCARTA_P38MAPK_PATHWAY	REACTOME_PYRUVATE_METABOLISM	0.00334286
REACTOME_G2_M_TRANSITION	REACTOME_SYNTHESIS_OF_BILE_ACIDS_AND_BILE_SALTS	0.00416367
MITOCHONDRIAL_LUMEN	REACTOME_GLUCOSE_METABOLISM	0.0
BIOCARTA_P38MAPK_PATHWAY	GLUCOSE_METABOLIC_PROCESS	0.00513213
FATTY_ACID_BETA_OXIDATION	REACTOME_CHYLOMICRON_MEDIATED_LIPID_TRANSPORT	0.01035362
KEGG_ADHERENS_JUNCTION	REACTOME_NUCLEAR_RECEPTOR_TRANSCRIPTION_PATHWAY	2.119e-05
CORUM_C_COMPLEX_SPLICEOSOME	KEGG_CHRONIC_MYELOID_LEUKEMIA	0.02200129
ORGANIC_ACID_METABOLIC_PROCESS	REACTOME_PEROXISOMAL_LIPID_METABOLISM	0.00765874
AMINE_CATABOLIC_PROCESS	REACTOME_LIPOPROTEIN_METABOLISM	0.00525071
KEGG_COMPLEMENT_AND_COAGULATION_CASCADES	ORGANIC_ACID_METABOLIC_PROCESS	0.04763844
BIOCARTA_MCM_PATHWAY	CATABOLIC_PROCESS	0.01273861
BIOCARTA_LEPTIN_PATHWAY	KEGG_GLYCOLYSIS_GLUCONEOGENESIS	0.00321942
INFLAMMATORY_RESPONSE	KEGG_TYROSINE_METABOLISM	0.00051067
CARBOXYLIC_ACID_METABOLIC_PROCESS	ENERGY_RESERVE_METABOLIC_PROCESS	0.00272484
REACTOME_STEROID_HORMONES	RESPONSE_TO_EXTERNAL_STIMULUS	0.00223871
AMINO_ACID_METABOLIC_PROCESS	STEROID_METABOLIC_PROCESS	0.00417796
REGULATION_OF_LYMPHOCYTE_ACTIVATION	REGULATION_OF_PHOSPHORYLATION	0.0
NUCLEAR_HORMONE_RECEPTOR_BINDING	PHOSPHOLIPID_BIOSYNTHETIC_PROCESS	0.0107693
KEGG_PPAR_SIGNALING_PATHWAY	REACTOME_PHASE_1_FUNCTIONALIZATION_OF_COMPOUNDS	0.0
KEGG_STARCH_AND_SUCROSE_METABOLISM	NUCLEAR_HORMONE_RECEPTOR_BINDING	0.01120518
NUCLEAR_TRANSPORT	RESPONSE_TO_EXTERNAL_STIMULUS	0.0
CELL_CYCLE_PHASE	KEGG_GLYCOLYSIS_GLUCONEOGENESIS	0.01914174
CELL_CYCLE_PROCESS	REACTOME_STEROID_METABOLISM	0.0095591
CELLULAR_CARBOHYDRATE_METABOLIC_PROCESS	KEGG_CELL_CYCLE	0.0
ISOMERASE_ACTIVITY	NUCLEAR_TRANSPORT	0.00438246
KEGG_BIOSYNTHESIS_OF_UNSATURATED_FATTY_ACIDS	LIPID_CATABOLIC_PROCESS	0.00868338
IMMUNE_EFFECTOR_PROCESS	NITROGEN_COMPOUND_CATABOLIC_PROCESS	0.00933428
REACTOME_ACTIVATION_OF_ATR_IN_RESPONSE_TO_REPLICATION_STRESS	REACTOME_S_PHASE	0.0
CARBOXYLIC_ACID_METABOLIC_PROCESS	KEGG_STEROID_BIOSYNTHESIS	0.03860784
COFACTOR_METABOLIC_PROCESS	STEROID_METABOLIC_PROCESS	0.00299817
BIOCARTA_G1_PATHWAY	CELL_CYCLE_PHASE	0.0
CORUM_C_COMPLEX_SPLICEOSOME	CYTOSKELETON_ORGANIZATION_AND_BIOGENESIS	0.0
CYTOSKELETAL_PART	REACTOME_METABOLISM_OF_CARBOHYDRATES	0.0
KEGG_LYSINE_DEGRADATION	OXIDOREDUCTASE_ACTIVITY_ACTING_ON_THE_CH_CH_GROUP_OF_DONORS	0.00975907
IMMUNE_EFFECTOR_PROCESS	KEGG_TRYPTOPHAN_METABOLISM	0.01321512
ALCOHOL_METABOLIC_PROCESS	KEGG_GLYCINE_SERINE_AND_THREONINE_METABOLISM	0.11075149
REACTOME_METABOLISM_OF_AMINO_ACIDS	REACTOME_NA_CL_DEPENDENT_NEUROTRANSMITTER_TRANSPORTERS	0.00156923
AMINO_ACID_CATABOLIC_PROCESS	REACTOME_SYNTHESIS_OF_BILE_ACIDS_AND_BILE_SALTS	0.00696434
CARBOXYLIC_ACID_METABOLIC_PROCESS	REACTOME_REGULATION_OF_LIPID_METABOLISM_BY_PEROXISOME_PROLIFERATOR_ACTIVATED_RECEPTOR_ALPHA	0.11089153
KEGG_ALANINE_ASPARTATE_AND_GLUTAMATE_METABOLISM	STEROID_METABOLIC_PROCESS	0.00453562
MITOCHONDRIAL_LUMEN	STEROID_METABOLIC_PROCESS	5e-05
KEGG_COMPLEMENT_AND_COAGULATION_CASCADES	REACTOME_COMMON_PATHWAY	0.0002383
BIOCARTA_CELLCYCLE_PATHWAY	REACTOME_ELECTRON_TRANSPORT_CHAIN	0.02446317
MITOCHONDRIAL_LUMEN	REACTOME_METABOLISM_OF_AMINO_ACIDS	0.00165974
MITOCHONDRIAL_INNER_MEMBRANE	REACTOME_NUCLEAR_RECEPTOR_TRANSCRIPTION_PATHWAY	0.00153777
LIPID_METABOLIC_PROCESS	MONOCARBOXYLIC_ACID_METABOLIC_PROCESS	0.0
AMINO_ACID_DERIVATIVE_METABOLIC_PROCESS	REACTOME_G2_M_TRANSITION	0.01087912
REACTOME_BIOLOGICAL_OXIDATIONS	REACTOME_NA_CL_DEPENDENT_NEUROTRANSMITTER_TRANSPORTERS	0.005272
LIPID_BIOSYNTHETIC_PROCESS	STEROID_METABOLIC_PROCESS	0.0
CARBOXYLIC_ACID_METABOLIC_PROCESS	LIGASE_ACTIVITY	0.0
KEGG_CELL_CYCLE	NITROGEN_COMPOUND_METABOLIC_PROCESS	0.05478187
KEGG_ONE_CARBON_POOL_BY_FOLATE	REACTOME_GLUCONEOGENESIS	0.03523424
CATABOLIC_PROCESS	KEGG_FATTY_ACID_METABOLISM	0.0
BIOCARTA_TGFB_PATHWAY	CARBOXYLIC_ACID_METABOLIC_PROCESS	0.00916951
OXIDOREDUCTASE_ACTIVITY	REACTOME_CELL_JUNCTION_ORGANIZATION	0.00398692
KEGG_CYSTEINE_AND_METHIONINE_METABOLISM	KEGG_PYRUVATE_METABOLISM	0.00274761
LIPID_CATABOLIC_PROCESS	TRANSFERASE_ACTIVITY_TRANSFERRING_SULFUR_CONTAINING_GROUPS	0.03405661
CELL_CYCLE_PHASE	MITOCHONDRIAL_MATRIX	0.03009562
PERIPHERAL_NERVOUS_SYSTEM_DEVELOPMENT	REACTOME_METABOLISM_OF_CARBOHYDRATES	0.00372912
AMINE_CATABOLIC_PROCESS	REACTOME_METABOLISM_OF_AMINO_ACIDS	0.00089243
INTRAMOLECULAR_OXIDOREDUCTASE_ACTIVITY	REACTOME_SYNTHESIS_OF_DNA	0.02675401
KEGG_TYROSINE_METABOLISM	RESPONSE_TO_ORGANIC_SUBSTANCE	0.00059437
KEGG_COMPLEMENT_AND_COAGULATION_CASCADES	REACTOME_PHASE_1_FUNCTIONALIZATION_OF_COMPOUNDS	0.05274032
HORMONE_RECEPTOR_BINDING	REACTOME_METABOLISM_OF_LIPIDS_AND_LIPOPROTEINS	0.02787721
KEGG_TYROSINE_METABOLISM	REACTOME_METABOLISM_OF_LIPIDS_AND_LIPOPROTEINS	0.00037171
BIOCARTA_G1_PATHWAY	CELLULAR_CARBOHYDRATE_METABOLIC_PROCESS	0.00037112
CYTOSKELETAL_PART	GTPASE_BINDING	0.00458435
AMINO_ACID_METABOLIC_PROCESS	KEGG_CHRONIC_MYELOID_LEUKEMIA	0.01278824
MICROTUBULE_CYTOSKELETON	REACTOME_SLC_MEDIATED_TRANSMEMBRANE_TRANSPORT	0.02314183
BIOCARTA_G1_PATHWAY	IMMUNE_EFFECTOR_PROCESS	0.00229393
GLUTATHIONE_TRANSFERASE_ACTIVITY	OXIDOREDUCTASE_ACTIVITY	0.0
ACTIN_FILAMENT_ORGANIZATION	REACTOME_CHAPERONIN_MEDIATED_PROTEIN_FOLDING	0.01619917
MITOCHONDRIAL_MATRIX	REACTOME_TRANSFORMATION_OF_LANOSTEROL_TO_CHOLESTEROL	0.0136076
CYTOSKELETON_ORGANIZATION_AND_BIOGENESIS	REACTOME_CHYLOMICRON_MEDIATED_LIPID_TRANSPORT	0.00140387
MONOOXYGENASE_ACTIVITY	REACTOME_METABOLISM_OF_BILE_ACIDS_AND_BILE_SALTS	0.00306071
REACTOME_GLUCOSE_REGULATION_OF_INSULIN_SECRETION	REACTOME_NA_CL_DEPENDENT_NEUROTRANSMITTER_TRANSPORTERS	0.00091495
GENERATION_OF_PRECURSOR_METABOLITES_AND_ENERGY	REACTOME_G2_M_CHECKPOINTS	0.00550637
COENZYME_METABOLIC_PROCESS	REACTOME_GLUCOSE_REGULATION_OF_INSULIN_SECRETION	0.0
CYTOSKELETON_ORGANIZATION_AND_BIOGENESIS	REACTOME_METABOLISM_OF_AMINO_ACIDS	0.0
CYTOSKELETON	REACTOME_ACTIVATION_OF_THE_PRE_REPLICATIVE_COMPLEX	0.01832117
CYTOSKELETAL_PART	ORGANIC_ACID_TRANSMEMBRANE_TRANSPORTER_ACTIVITY	0.00079992
BIOCARTA_ACTINY_PATHWAY	CELL_CYCLE_PROCESS	0.0
GLUCOSE_METABOLIC_PROCESS	REACTOME_PYRUVATE_METABOLISM_AND_TCA_CYCLE	0.00589521
ELECTRON_CARRIER_ACTIVITY	PEROXISOME	0.00752771
CARBOXYLIC_ACID_TRANSPORT	CATABOLIC_PROCESS	0.00262749
COFACTOR_BINDING	KEGG_VALINE_LEUCINE_AND_ISOLEUCINE_DEGRADATION	0.0196339
KEGG_CELL_CYCLE	REACTOME_METABOLISM_OF_LIPIDS_AND_LIPOPROTEINS	0.03094557
OXIDOREDUCTASE_ACTIVITY_GO_0016705	REACTOME_NUCLEOTIDE_LIKE_PURINERGIC_RECEPTORS	0.00333591
REACTOME_METABOLISM_OF_BILE_ACIDS_AND_BILE_SALTS	STEROID_BIOSYNTHETIC_PROCESS	0.00231968
MITOCHONDRIAL_PART	REACTOME_S_PHASE	0.00300202
INFLAMMATORY_RESPONSE	REACTOME_TRANSFORMATION_OF_LANOSTEROL_TO_CHOLESTEROL	0.00379496
BIOCARTA_ACTINY_PATHWAY	MITOCHONDRIAL_ENVELOPE	0.00142984
CELLULAR_LIPID_METABOLIC_PROCESS	STEROID_BIOSYNTHETIC_PROCESS	0.0
GLUTATHIONE_TRANSFERASE_ACTIVITY	OXIDOREDUCTASE_ACTIVITY_ACTING_ON_CH_OH_GROUP_OF_DONORS	0.00459569
MICROTUBULE_CYTOSKELETON	REACTOME_CELL_CYCLE_CHECKPOINTS	0.0
BIOCARTA_HSP27_PATHWAY	CYTOSKELETON	0.00014224
[truncated: 12,797 more rows]
