# Supplementary material for: Summarizing cellular responses as biological process networks
Source: BMC Syst Biol. 2013 Jul 29;7:68. doi: 10.1186/1752-0509-7-68 (PMC3751784; doi:10.1186/1752-0509-7-68)
Supplement: Additional file 2 — Supplementary results. A zipped file containing all the five BPNs for each of the contrasts studied and the parameters estimated by each run of the software. [file 1752-0509-7-68-S2.zip › supplementary-results/cs_vs_hm/cs_vs_hm-links_results-5.tsv]

term1	term2	probability
REACTOME_ACTIVATION_OF_THE_PRE_REPLICATIVE_COMPLEX	REACTOME_METABOLISM_OF_CARBOHYDRATES	0.00960992
MICROTUBULE	REACTOME_CENTROSOME_MATURATION	0.17291567
KEGG_CELL_CYCLE	MITOCHONDRIAL_PART	0.00021571
COENZYME_METABOLIC_PROCESS	REACTOME_PHASE_II_CONJUGATION	0.00013432
CARBOHYDRATE_METABOLIC_PROCESS	REACTOME_LIPOPROTEIN_METABOLISM	0.00411951
PHOSPHOLIPID_BIOSYNTHETIC_PROCESS	REACTOME_METABOLISM_OF_BILE_ACIDS_AND_BILE_SALTS	0.01070765
ELECTRON_CARRIER_ACTIVITY	KEGG_DRUG_METABOLISM_OTHER_ENZYMES	0.01239217
ISOMERASE_ACTIVITY	LIPID_CATABOLIC_PROCESS	0.01413019
BIOCARTA_G2_PATHWAY	MICROTUBULE	0.01195144
NUCLEAR_HORMONE_RECEPTOR_BINDING	RESPONSE_TO_EXTERNAL_STIMULUS	0.00116502
REACTOME_CYTOCHROME_P450_ARRANGED_BY_SUBSTRATE_TYPE	REACTOME_TRANSMEMBRANE_TRANSPORT_OF_SMALL_MOLECULES	0.00058255
COFACTOR_METABOLIC_PROCESS	REACTOME_CELL_CYCLE_MITOTIC	0.01266142
ACTIN_FILAMENT_ORGANIZATION	RESPONSE_TO_WOUNDING	0.00100301
REACTOME_BIOLOGICAL_OXIDATIONS	REACTOME_MITOTIC_M_M_G1_PHASES	0.00454892
CARBOXY_LYASE_ACTIVITY	REACTOME_CELL_CYCLE_CHECKPOINTS	0.00725602
KEGG_BETA_ALANINE_METABOLISM	PHOSPHOLIPID_BIOSYNTHETIC_PROCESS	0.00988527
CARBOHYDRATE_METABOLIC_PROCESS	REACTOME_GLUCOSE_AND_OTHER_SUGAR_SLC_TRANSPORTERS	0.00031705
CORUM_RIBOSOME,_CYTOPLASMIC	REACTOME_ACTIVATED_AMPK_STIMULATES_FATTY_ACID_OXIDATION_IN_MUSCLE	0.00385456
KEGG_VALINE_LEUCINE_AND_ISOLEUCINE_DEGRADATION	NITROGEN_COMPOUND_METABOLIC_PROCESS	0.01001249
AMINO_ACID_DERIVATIVE_METABOLIC_PROCESS	REACTOME_GLUCOSE_REGULATION_OF_INSULIN_SECRETION	0.00162667
ISOMERASE_ACTIVITY	REACTOME_LIPOPROTEIN_METABOLISM	0.15584835
CYTOSKELETON_ORGANIZATION_AND_BIOGENESIS	MICROBODY	0.00123795
ENERGY_DERIVATION_BY_OXIDATION_OF_ORGANIC_COMPOUNDS	REACTOME_CELL_CYCLE_CHECKPOINTS	0.0
MITOTIC_CELL_CYCLE	REGULATION_OF_PHOSPHORYLATION	0.0039037
CELL_PROJECTION	KEGG_PEROXISOME	1.699e-05
MITOCHONDRION	REACTOME_PYRUVATE_METABOLISM	0.0
KEGG_BETA_ALANINE_METABOLISM	KEGG_PRIMARY_BILE_ACID_BIOSYNTHESIS	0.00817982
REACTOME_INTEGRATION_OF_ENERGY_METABOLISM	TRANSFERASE_ACTIVITY_TRANSFERRING_ACYL_GROUPS	0.0
BIOCARTA_G1_PATHWAY	SPINDLE	0.0104977
AMINE_TRANSPORT	REACTOME_ELECTRON_TRANSPORT_CHAIN	0.00333522
HORMONE_RECEPTOR_BINDING	OXIDOREDUCTASE_ACTIVITY_ACTING_ON_CH_OH_GROUP_OF_DONORS	0.00654257
CORUM_RIBOSOME,_CYTOPLASMIC	NITROGEN_COMPOUND_METABOLIC_PROCESS	0.11763069
ALCOHOL_METABOLIC_PROCESS	GENERATION_OF_PRECURSOR_METABOLITES_AND_ENERGY	0.0
MITOCHONDRIAL_PART	STEROID_BIOSYNTHETIC_PROCESS	0.0
MITOCHONDRIAL_MATRIX	REACTOME_REGULATION_OF_LIPID_METABOLISM_BY_PEROXISOME_PROLIFERATOR_ACTIVATED_RECEPTOR_ALPHA	0.0002806
KEGG_PRIMARY_BILE_ACID_BIOSYNTHESIS	REACTOME_METABOLISM_OF_LIPIDS_AND_LIPOPROTEINS	0.0
BIOCARTA_TGFB_PATHWAY	REGULATION_OF_PHOSPHORYLATION	0.00203226
COENZYME_METABOLIC_PROCESS	LIPID_CATABOLIC_PROCESS	0.012767
KEGG_ARGININE_AND_PROLINE_METABOLISM	LIPID_BIOSYNTHETIC_PROCESS	0.00599903
OXIDOREDUCTASE_ACTIVITY_GO_0016616	REACTOME_ACTIVATED_AMPK_STIMULATES_FATTY_ACID_OXIDATION_IN_MUSCLE	0.00781366
CYTOSKELETON	KEGG_ASTHMA	0.00523388
FATTY_ACID_METABOLIC_PROCESS	RESPONSE_TO_ORGANIC_SUBSTANCE	0.00960129
REACTOME_G2_M_TRANSITION	REACTOME_GLUCOSE_METABOLISM	0.01780756
KEGG_PROPANOATE_METABOLISM	LIGASE_ACTIVITY	0.01824209
PEROXISOME	REACTOME_STEROID_HORMONES	0.00528865
LIGASE_ACTIVITY	MITOTIC_CELL_CYCLE	0.16721241
CARBOXYLIC_ACID_METABOLIC_PROCESS	NITROGEN_COMPOUND_METABOLIC_PROCESS	0.00360175
LIPID_CATABOLIC_PROCESS	MITOCHONDRION	0.0
GLUTATHIONE_TRANSFERASE_ACTIVITY	REACTOME_GLUCOSE_METABOLISM	0.00573071
KEGG_ADIPOCYTOKINE_SIGNALING_PATHWAY	OXIDOREDUCTASE_ACTIVITY_GO_0016705	0.0
CARBOHYDRATE_BIOSYNTHETIC_PROCESS	KEGG_DRUG_METABOLISM_OTHER_ENZYMES	0.00911924
CYTOSKELETON_ORGANIZATION_AND_BIOGENESIS	LIPID_TRANSPORT	0.00193045
ALCOHOL_METABOLIC_PROCESS	AMINE_CATABOLIC_PROCESS	0.00382025
MICROBODY	REACTOME_ELECTRON_TRANSPORT_CHAIN	0.01532655
CELLULAR_LIPID_CATABOLIC_PROCESS	OXYGEN_BINDING	0.0
FATTY_ACID_METABOLIC_PROCESS	REACTOME_GLUCOSE_METABOLISM	0.01396083
MICROTUBULE_ORGANIZING_CENTER	REACTOME_TRANSMEMBRANE_TRANSPORT_OF_SMALL_MOLECULES	0.0029218
CELL_CYCLE_PHASE	MITOCHONDRIAL_ENVELOPE	0.00020541
CELLULAR_CATABOLIC_PROCESS	MICROBODY	0.01402975
BIOCARTA_G2_PATHWAY	MITOCHONDRIAL_INNER_MEMBRANE	0.00576148
KEGG_DRUG_METABOLISM_OTHER_ENZYMES	KEGG_STEROID_HORMONE_BIOSYNTHESIS	0.003188
BIOCARTA_CTCF_PATHWAY	KEGG_PROPANOATE_METABOLISM	0.00383175
OXYGEN_BINDING	REACTOME_NUCLEAR_RECEPTOR_TRANSCRIPTION_PATHWAY	0.0
ENERGY_DERIVATION_BY_OXIDATION_OF_ORGANIC_COMPOUNDS	ISOMERASE_ACTIVITY	0.01095659
KEGG_ADHERENS_JUNCTION	MONOCARBOXYLIC_ACID_METABOLIC_PROCESS	0.00367622
AMINE_TRANSMEMBRANE_TRANSPORTER_ACTIVITY	CELLULAR_CATABOLIC_PROCESS	0.00537781
LIPID_CATABOLIC_PROCESS	MITOCHONDRIAL_MEMBRANE	0.00894622
PEROXISOME	REACTOME_METABOLISM_OF_CARBOHYDRATES	0.01105719
FATTY_ACID_OXIDATION	REACTOME_NUCLEAR_RECEPTOR_TRANSCRIPTION_PATHWAY	0.0
KEGG_PROPANOATE_METABOLISM	REACTOME_METABOLISM_OF_AMINO_ACIDS	0.00211771
AMINO_ACID_METABOLIC_PROCESS	BIOCARTA_CTCF_PATHWAY	0.00971732
CELLULAR_CARBOHYDRATE_METABOLIC_PROCESS	KEGG_TERPENOID_BACKBONE_BIOSYNTHESIS	0.017103
CATABOLIC_PROCESS	CENTROSOME	0.00085661
GTPASE_BINDING	PHOSPHOLIPID_BIOSYNTHETIC_PROCESS	0.00416073
OXIDOREDUCTASE_ACTIVITY_GO_0016705	REACTOME_REGULATION_OF_LIPID_METABOLISM_BY_PEROXISOME_PROLIFERATOR_ACTIVATED_RECEPTOR_ALPHA	0.01267634
REACTOME_STEROID_METABOLISM	STEROID_BIOSYNTHETIC_PROCESS	0.0
REACTOME_ACTIVATION_OF_THE_PRE_REPLICATIVE_COMPLEX	REACTOME_G2_M_CHECKPOINTS	0.07534588
AMINE_CATABOLIC_PROCESS	IMMUNE_EFFECTOR_PROCESS	0.00723595
INFLAMMATORY_RESPONSE	KEGG_RETINOL_METABOLISM	0.00376274
AMINE_CATABOLIC_PROCESS	BIOCARTA_CTCF_PATHWAY	0.00941774
CELLULAR_CATABOLIC_PROCESS	CORUM_RIBOSOME,_CYTOPLASMIC	0.0
ELECTRON_CARRIER_ACTIVITY	MITOCHONDRIAL_PART	0.0
BIOCARTA_LEPTIN_PATHWAY	REACTOME_LIPOPROTEIN_METABOLISM	0.01132235
INFLAMMATORY_RESPONSE	KEGG_FATTY_ACID_METABOLISM	0.08644663
MITOCHONDRIAL_MATRIX	MITOCHONDRIAL_MEMBRANE	0.06848307
ISOMERASE_ACTIVITY	REACTOME_BIOLOGICAL_OXIDATIONS	0.00013227
KEGG_ADIPOCYTOKINE_SIGNALING_PATHWAY	MICROTUBULE_ORGANIZING_CENTER	0.01313349
CELLULAR_CATABOLIC_PROCESS	COENZYME_METABOLIC_PROCESS	0.0
KEGG_PPAR_SIGNALING_PATHWAY	MICROBODY	0.02490606
FATTY_ACID_METABOLIC_PROCESS	KEGG_GLYCINE_SERINE_AND_THREONINE_METABOLISM	0.00798915
KEGG_GLYCINE_SERINE_AND_THREONINE_METABOLISM	REACTOME_CHOLESTEROL_BIOSYNTHESIS	0.02684948
KEGG_ONE_CARBON_POOL_BY_FOLATE	PATTERN_BINDING	0.03634828
CATABOLIC_PROCESS	KEGG_BUTANOATE_METABOLISM	0.00060095
KEGG_METABOLISM_OF_XENOBIOTICS_BY_CYTOCHROME_P450	REACTOME_GLUCOSE_AND_OTHER_SUGAR_SLC_TRANSPORTERS	0.0112863
BIOCARTA_G2_PATHWAY	REACTOME_PEROXISOMAL_LIPID_METABOLISM	0.00558456
INTRAMOLECULAR_OXIDOREDUCTASE_ACTIVITY	REACTOME_SYNTHESIS_OF_BILE_ACIDS_AND_BILE_SALTS_VIA_7ALPHA_HYDROXYCHOLESTEROL	0.0111537
REACTOME_S_PHASE	SPINDLE	0.0
AMINE_TRANSMEMBRANE_TRANSPORTER_ACTIVITY	KEGG_ARGININE_AND_PROLINE_METABOLISM	0.01155513
BIOCARTA_G1_PATHWAY	INFLAMMATORY_RESPONSE	0.00569203
LIPID_BIOSYNTHETIC_PROCESS	REACTOME_METABOLISM_OF_LIPIDS_AND_LIPOPROTEINS	0.0
KEGG_TRYPTOPHAN_METABOLISM	STEROID_METABOLIC_PROCESS	0.00666845
CELLULAR_CATABOLIC_PROCESS	FATTY_ACID_BETA_OXIDATION	0.01140431
BIOCARTA_LEPTIN_PATHWAY	REACTOME_STEROID_METABOLISM	0.00786312
REACTOME_CHYLOMICRON_MEDIATED_LIPID_TRANSPORT	REACTOME_PHASE_II_CONJUGATION	0.00911037
BIOCARTA_LEPTIN_PATHWAY	RESPONSE_TO_EXTERNAL_STIMULUS	0.0
REGULATION_OF_PHOSPHORYLATION	RESPONSE_TO_EXTERNAL_STIMULUS	0.0
MITOCHONDRIAL_ENVELOPE	RESPONSE_TO_ORGANIC_SUBSTANCE	0.0
CARBOHYDRATE_METABOLIC_PROCESS	NUCLEOCYTOPLASMIC_TRANSPORT	0.0
ACTIN_FILAMENT_ORGANIZATION	BIOCARTA_NUCLEARRS_PATHWAY	0.00265393
AMINE_METABOLIC_PROCESS	MITOCHONDRIAL_ENVELOPE	0.00722256
ACTIN_FILAMENT_ORGANIZATION	ENERGY_RESERVE_METABOLIC_PROCESS	0.00280369
KEGG_STEROID_BIOSYNTHESIS	REACTOME_SLC_MEDIATED_TRANSMEMBRANE_TRANSPORT	0.02830606
KEGG_ADIPOCYTOKINE_SIGNALING_PATHWAY	KEGG_TERPENOID_BACKBONE_BIOSYNTHESIS	0.01344795
KEGG_FATTY_ACID_METABOLISM	PHOSPHOLIPID_BIOSYNTHETIC_PROCESS	0.00824227
CELL_CYCLE_PROCESS	KEGG_GLYCOLYSIS_GLUCONEOGENESIS	0.01666851
BIOCARTA_G2_PATHWAY	COENZYME_METABOLIC_PROCESS	0.01345864
KEGG_PROPANOATE_METABOLISM	MITOCHONDRION	0.0
BIOCARTA_CTCF_PATHWAY	KEGG_PPAR_SIGNALING_PATHWAY	0.00025696
CARBOXYLIC_ACID_METABOLIC_PROCESS	L_AMINO_ACID_TRANSMEMBRANE_TRANSPORTER_ACTIVITY	0.00046397
REACTOME_METABOLISM_OF_AMINO_ACIDS	REACTOME_METABOLISM_OF_BILE_ACIDS_AND_BILE_SALTS	0.00384891
HORMONE_RECEPTOR_BINDING	MONOCARBOXYLIC_ACID_METABOLIC_PROCESS	0.01748409
CYTOSKELETAL_PROTEIN_BINDING	KEGG_PEROXISOME	0.00094292
REACTOME_STEROID_HORMONES	REACTOME_SYNTHESIS_OF_BILE_ACIDS_AND_BILE_SALTS	0.00234823
CARBON_CARBON_LYASE_ACTIVITY	KEGG_PRIMARY_BILE_ACID_BIOSYNTHESIS	0.00931614
CARBOXYLIC_ACID_TRANSPORT	NUCLEOCYTOPLASMIC_TRANSPORT	0.00452497
CYTOSKELETAL_PROTEIN_BINDING	REACTOME_CHYLOMICRON_MEDIATED_LIPID_TRANSPORT	0.00018504
CATABOLIC_PROCESS	REACTOME_GLUCOSE_METABOLISM	0.0
KEGG_CYSTEINE_AND_METHIONINE_METABOLISM	MONOOXYGENASE_ACTIVITY	0.00825067
KEGG_PPAR_SIGNALING_PATHWAY	LIPID_TRANSPORT	0.00742854
HORMONE_RECEPTOR_BINDING	REACTOME_TRANSMEMBRANE_TRANSPORT_OF_SMALL_MOLECULES	0.00208336
KEGG_METABOLISM_OF_XENOBIOTICS_BY_CYTOCHROME_P450	REACTOME_SYNTHESIS_OF_BILE_ACIDS_AND_BILE_SALTS_VIA_7ALPHA_HYDROXYCHOLESTEROL	0.00997119
OXIDOREDUCTASE_ACTIVITY_GO_0016616	REACTOME_PEROXISOMAL_LIPID_METABOLISM	0.02266902
KEGG_TERPENOID_BACKBONE_BIOSYNTHESIS	REACTOME_GLUCONEOGENESIS	0.01371853
BIOCARTA_MCM_PATHWAY	ELECTRON_CARRIER_ACTIVITY	0.00652444
ACTIN_FILAMENT_ORGANIZATION	CELLULAR_CARBOHYDRATE_METABOLIC_PROCESS	0.00429798
CELL_CYCLE_PROCESS	REACTOME_GLUCOSE_METABOLISM	0.02390087
CYTOSKELETAL_PROTEIN_BINDING	REACTOME_SLC_MEDIATED_TRANSMEMBRANE_TRANSPORT	0.0042339
BIOCARTA_ACTINY_PATHWAY	CENTROSOME	0.00778371
NITROGEN_COMPOUND_METABOLIC_PROCESS	STRUCTURAL_CONSTITUENT_OF_CYTOSKELETON	0.01264793
CYTOSKELETON	RESPONSE_TO_ORGANIC_SUBSTANCE	0.00716181
AMINO_ACID_METABOLIC_PROCESS	KEGG_CYSTEINE_AND_METHIONINE_METABOLISM	2.494e-05
KEGG_CITRATE_CYCLE_TCA_CYCLE	MITOCHONDRIAL_INNER_MEMBRANE	0.00102452
AROMATIC_COMPOUND_METABOLIC_PROCESS	KEGG_CYSTEINE_AND_METHIONINE_METABOLISM	0.05468477
KEGG_CHRONIC_MYELOID_LEUKEMIA	REACTOME_PYRUVATE_METABOLISM	0.00521871
MICROBODY	MONOCARBOXYLIC_ACID_METABOLIC_PROCESS	0.00057254
ENERGY_RESERVE_METABOLIC_PROCESS	MONOCARBOXYLIC_ACID_METABOLIC_PROCESS	0.00236919
BIOCARTA_HSP27_PATHWAY	CELL_PROJECTION	0.00032987
MONOOXYGENASE_ACTIVITY	OXIDOREDUCTASE_ACTIVITY_GO_0016616	0.02786899
KEGG_COMPLEMENT_AND_COAGULATION_CASCADES	RESPONSE_TO_EXTERNAL_STIMULUS	0.0
LIPID_METABOLIC_PROCESS	REACTOME_METABOLISM_OF_AMINO_ACIDS	0.00769296
AMINO_ACID_AND_DERIVATIVE_METABOLIC_PROCESS	KEGG_FATTY_ACID_METABOLISM	0.01895047
LYASE_ACTIVITY	REACTOME_MITOTIC_M_M_G1_PHASES	0.00542784
REACTOME_CYTOCHROME_P450_ARRANGED_BY_SUBSTRATE_TYPE	REACTOME_METABOLISM_OF_CARBOHYDRATES	0.00225181
KEGG_DRUG_METABOLISM_OTHER_ENZYMES	REACTOME_STEROID_METABOLISM	0.00934647
BIOCARTA_LEPTIN_PATHWAY	LIGASE_ACTIVITY	0.01080292
NITROGEN_COMPOUND_METABOLIC_PROCESS	OXIDOREDUCTASE_ACTIVITY_ACTING_ON_THE_CH_CH_GROUP_OF_DONORS	0.00561128
REACTOME_ACTIVATED_AMPK_STIMULATES_FATTY_ACID_OXIDATION_IN_MUSCLE	REACTOME_LIPOPROTEIN_METABOLISM	0.01235079
ELECTRON_CARRIER_ACTIVITY	MONOOXYGENASE_ACTIVITY	0.00030296
KEGG_GLYCOLYSIS_GLUCONEOGENESIS	MITOCHONDRIAL_ENVELOPE	0.00417172
NITROGEN_COMPOUND_CATABOLIC_PROCESS	REACTOME_MITOTIC_M_M_G1_PHASES	0.00839739
KEGG_METABOLISM_OF_XENOBIOTICS_BY_CYTOCHROME_P450	STEROID_METABOLIC_PROCESS	0.01703472
CARBON_CARBON_LYASE_ACTIVITY	INTRAMOLECULAR_OXIDOREDUCTASE_ACTIVITY	0.02446035
RESPONSE_TO_WOUNDING	SA_G1_AND_S_PHASES	0.05701347
KEGG_ALANINE_ASPARTATE_AND_GLUTAMATE_METABOLISM	LIGASE_ACTIVITY	0.0
GENERATION_OF_PRECURSOR_METABOLITES_AND_ENERGY	RESPONSE_TO_WOUNDING	0.0
AMINO_ACID_CATABOLIC_PROCESS	ENERGY_RESERVE_METABOLIC_PROCESS	0.00760512
BIOCARTA_P38MAPK_PATHWAY	SA_G1_AND_S_PHASES	0.0
KEGG_STEROID_HORMONE_BIOSYNTHESIS	OXIDOREDUCTASE_ACTIVITY_ACTING_ON_THE_CH_CH_GROUP_OF_DONORS	7.384e-05
CARBOXYLIC_ACID_METABOLIC_PROCESS	KEGG_ADHERENS_JUNCTION	0.00366452
CARBOHYDRATE_METABOLIC_PROCESS	KEGG_STEROID_HORMONE_BIOSYNTHESIS	0.01014932
CELLULAR_CARBOHYDRATE_METABOLIC_PROCESS	SMALL_GTPASE_BINDING	0.00169474
CYTOSKELETON_ORGANIZATION_AND_BIOGENESIS	MITOCHONDRIAL_MEMBRANE	1.018e-05
CELLULAR_LIPID_METABOLIC_PROCESS	OXIDOREDUCTASE_ACTIVITY_GO_0016616	0.00012721
ENERGY_DERIVATION_BY_OXIDATION_OF_ORGANIC_COMPOUNDS	KEGG_TRYPTOPHAN_METABOLISM	0.00173313
ENERGY_RESERVE_METABOLIC_PROCESS	KEGG_STARCH_AND_SUCROSE_METABOLISM	0.02357607
BIOCARTA_G2_PATHWAY	CARBON_CARBON_LYASE_ACTIVITY	0.00996899
AMINE_METABOLIC_PROCESS	L_AMINO_ACID_TRANSMEMBRANE_TRANSPORTER_ACTIVITY	0.00215744
FATTY_ACID_OXIDATION	REACTOME_METABOLISM_OF_BILE_ACIDS_AND_BILE_SALTS	0.01000283
KEGG_PPAR_SIGNALING_PATHWAY	OXIDOREDUCTASE_ACTIVITY	0.94204342
KEGG_STEROID_HORMONE_BIOSYNTHESIS	REACTOME_S_PHASE	0.00399983
FATTY_ACID_OXIDATION	KEGG_TYROSINE_METABOLISM	0.00773786
MITOCHONDRION	REACTOME_ACTIVATION_OF_ATR_IN_RESPONSE_TO_REPLICATION_STRESS	0.0068401
KEGG_TERPENOID_BACKBONE_BIOSYNTHESIS	KEGG_VALINE_LEUCINE_AND_ISOLEUCINE_DEGRADATION	0.05881989
HORMONE_RECEPTOR_BINDING	KEGG_STARCH_AND_SUCROSE_METABOLISM	0.01010065
KEGG_VALINE_LEUCINE_AND_ISOLEUCINE_DEGRADATION	REACTOME_CELL_JUNCTION_ORGANIZATION	0.00469174
KEGG_FATTY_ACID_METABOLISM	OXYGEN_BINDING	0.0
NETPATH_ALPHA6_BETA4_INTEGRIN_PATHWAY	REACTOME_INTEGRATION_OF_ENERGY_METABOLISM	0.0
MITOCHONDRIAL_INNER_MEMBRANE	REACTOME_PHASE_1_FUNCTIONALIZATION_OF_COMPOUNDS	0.00756704
KEGG_PPAR_SIGNALING_PATHWAY	OXYGEN_BINDING	0.0
AMINO_ACID_DERIVATIVE_METABOLIC_PROCESS	CARBOXYLIC_ACID_METABOLIC_PROCESS	0.00162754
REACTOME_INTEGRATION_OF_ENERGY_METABOLISM	REACTOME_METABOLISM_OF_CARBOHYDRATES	0.0
CARBON_CARBON_LYASE_ACTIVITY	KEGG_PROPANOATE_METABOLISM	0.00527124
COENZYME_METABOLIC_PROCESS	KEGG_ARGININE_AND_PROLINE_METABOLISM	0.0
CYTOSKELETON	LIPID_METABOLIC_PROCESS	0.0
CELLULAR_CARBOHYDRATE_METABOLIC_PROCESS	ELECTRON_CARRIER_ACTIVITY	3.599e-05
ENERGY_DERIVATION_BY_OXIDATION_OF_ORGANIC_COMPOUNDS	IMMUNE_EFFECTOR_PROCESS	0.00231711
HORMONE_RECEPTOR_BINDING	REACTOME_REGULATION_OF_LIPID_METABOLISM_BY_PEROXISOME_PROLIFERATOR_ACTIVATED_RECEPTOR_ALPHA	0.03883273
FATTY_ACID_BETA_OXIDATION	KEGG_PROPANOATE_METABOLISM	0.00856279
MONOOXYGENASE_ACTIVITY	REACTOME_AMINE_COMPOUND_SLC_TRANSPORTERS	0.00228023
KEGG_BETA_ALANINE_METABOLISM	PEROXISOME	0.00967585
AMINE_CATABOLIC_PROCESS	CELL_PROJECTION	0.00913577
CYTOSKELETON_ORGANIZATION_AND_BIOGENESIS	MICROTUBULE_CYTOSKELETON	0.0
OXIDOREDUCTASE_ACTIVITY_GO_0016616	REACTOME_SYNTHESIS_OF_BILE_ACIDS_AND_BILE_SALTS	0.00880802
BIOCARTA_CELLCYCLE_PATHWAY	LYASE_ACTIVITY	0.00523662
AMINO_ACID_CATABOLIC_PROCESS	KEGG_PRIMARY_BILE_ACID_BIOSYNTHESIS	0.00641782
CELLULAR_LIPID_METABOLIC_PROCESS	LIPID_BIOSYNTHETIC_PROCESS	0.0
BIOCARTA_PPARA_PATHWAY	REACTOME_NUCLEAR_RECEPTOR_TRANSCRIPTION_PATHWAY	0.0
CYTOSKELETAL_PART	MICROTUBULE	3.275e-05
CELL_CYCLE_PHASE	NUCLEOCYTOPLASMIC_TRANSPORT	8.877e-05
CELL_CYCLE_GO_0007049	ELECTRON_CARRIER_ACTIVITY	0.0014253
COFACTOR_BINDING	REACTOME_PHASE_II_CONJUGATION	0.00064213
FATTY_ACID_METABOLIC_PROCESS	REACTOME_PHASE_1_FUNCTIONALIZATION_OF_COMPOUNDS	0.0
CENTROSOME	KEGG_PPAR_SIGNALING_PATHWAY	0.00629563
FATTY_ACID_OXIDATION	REACTOME_LIPOPROTEIN_METABOLISM	0.01071871
KEGG_CYSTEINE_AND_METHIONINE_METABOLISM	MONOCARBOXYLIC_ACID_METABOLIC_PROCESS	0.01516533
BIOCARTA_G1_PATHWAY	MITOCHONDRIAL_MEMBRANE	0.00091661
KEGG_CELL_CYCLE	PHOSPHOLIPID_BIOSYNTHETIC_PROCESS	0.01246262
CELL_PROJECTION	CENTROSOME	0.00631847
PERIPHERAL_NERVOUS_SYSTEM_DEVELOPMENT	RESPONSE_TO_EXTERNAL_STIMULUS	0.00817222
REACTOME_GLUCONEOGENESIS	REACTOME_STEROID_METABOLISM	0.00400374
ORGANIC_ACID_METABOLIC_PROCESS	REACTOME_GLUCOSE_METABOLISM	8.884e-05
AROMATIC_COMPOUND_METABOLIC_PROCESS	CARBOXY_LYASE_ACTIVITY	0.00148165
BIOCARTA_G2_PATHWAY	KEGG_PEROXISOME	0.00283042
CARBOXYLIC_ACID_METABOLIC_PROCESS	CARBOXYLIC_ACID_TRANSPORT	0.0
KEGG_LYSINE_DEGRADATION	ORGANIC_ACID_METABOLIC_PROCESS	0.01942681
REACTOME_MITOTIC_M_M_G1_PHASES	STRUCTURAL_CONSTITUENT_OF_CYTOSKELETON	0.01627345
LIPID_CATABOLIC_PROCESS	PEROXISOME	0.01232057
AMINE_METABOLIC_PROCESS	OXIDOREDUCTASE_ACTIVITY_GO_0016705	0.00112653
AMINO_ACID_AND_DERIVATIVE_METABOLIC_PROCESS	OXIDOREDUCTASE_ACTIVITY_ACTING_ON_CH_OH_GROUP_OF_DONORS	0.01587751
CYTOSKELETON	REACTOME_METABOLISM_OF_AMINO_ACIDS	0.0
CELLULAR_CARBOHYDRATE_METABOLIC_PROCESS	MONOCARBOXYLIC_ACID_METABOLIC_PROCESS	0.00396705
CATABOLIC_PROCESS	ENERGY_DERIVATION_BY_OXIDATION_OF_ORGANIC_COMPOUNDS	0.0
CYTOSKELETAL_PART	REACTOME_LOSS_OF_NLP_FROM_MITOTIC_CENTROSOMES	0.0
AMINE_CATABOLIC_PROCESS	MITOTIC_CELL_CYCLE	0.0103942
CELL_CYCLE_GO_0007049	REACTOME_METABOLISM_OF_CARBOHYDRATES	0.00069778
LIPID_BIOSYNTHETIC_PROCESS	MITOCHONDRIAL_MEMBRANE	0.0
KEGG_DRUG_METABOLISM_OTHER_ENZYMES	TRANSFERASE_ACTIVITY_TRANSFERRING_SULFUR_CONTAINING_GROUPS	0.00316734
LIPID_METABOLIC_PROCESS	REACTOME_MITOCHONDRIAL_FATTY_ACID_BETA_OXIDATION	0.01683593
MITOCHONDRIAL_LUMEN	RESPONSE_TO_WOUNDING	0.01082896
REACTOME_CENTROSOME_MATURATION	REACTOME_CHOLESTEROL_BIOSYNTHESIS	0.00377422
CORUM_C_COMPLEX_SPLICEOSOME	MITOCHONDRIAL_PART	0.01578887
CYTOSKELETAL_PROTEIN_BINDING	KEGG_ASTHMA	0.00564189
BIOCARTA_LEPTIN_PATHWAY	FATTY_ACID_BETA_OXIDATION	0.01805818
BIOCARTA_TGFB_PATHWAY	MICROBODY	0.01118305
FATTY_ACID_METABOLIC_PROCESS	REACTOME_CYTOCHROME_P450_ARRANGED_BY_SUBSTRATE_TYPE	0.0
KEGG_ARGININE_AND_PROLINE_METABOLISM	LIPID_METABOLIC_PROCESS	0.00053976
CELL_CYCLE_PHASE	REACTOME_PEROXISOMAL_LIPID_METABOLISM	0.00294637
AMINE_METABOLIC_PROCESS	KEGG_CHRONIC_MYELOID_LEUKEMIA	0.00387824
ALCOHOL_METABOLIC_PROCESS	KEGG_PYRUVATE_METABOLISM	0.01398123
CELLULAR_LIPID_CATABOLIC_PROCESS	MITOTIC_CELL_CYCLE	0.00847011
CORUM_RIBOSOME,_CYTOPLASMIC	OXIDOREDUCTASE_ACTIVITY_GO_0016616	0.02723846
KEGG_STEROID_HORMONE_BIOSYNTHESIS	REACTOME_METABOLISM_OF_CARBOHYDRATES	0.00929147
KEGG_DRUG_METABOLISM_OTHER_ENZYMES	REACTOME_METABOLISM_OF_LIPIDS_AND_LIPOPROTEINS	0.04727874
KEGG_ADIPOCYTOKINE_SIGNALING_PATHWAY	LIPID_CATABOLIC_PROCESS	0.0
KEGG_ARGININE_AND_PROLINE_METABOLISM	REACTOME_PYRUVATE_METABOLISM_AND_TCA_CYCLE	0.00203843
BIOCARTA_PPARA_PATHWAY	KEGG_METABOLISM_OF_XENOBIOTICS_BY_CYTOCHROME_P450	0.01104123
KEGG_BETA_ALANINE_METABOLISM	OXIDOREDUCTASE_ACTIVITY_ACTING_ON_THE_CH_CH_GROUP_OF_DONORS	0.00758278
MITOCHONDRIAL_INNER_MEMBRANE	STEROID_BIOSYNTHETIC_PROCESS	0.00135661
MICROTUBULE_ORGANIZING_CENTER	REGULATION_OF_PHOSPHORYLATION	0.00261676
GLUCOSE_METABOLIC_PROCESS	REACTOME_TRANSMEMBRANE_TRANSPORT_OF_SMALL_MOLECULES	0.00028298
BIOCARTA_G1_PATHWAY	ISOMERASE_ACTIVITY	0.01624096
KEGG_TRYPTOPHAN_METABOLISM	REACTOME_ACTIVATED_AMPK_STIMULATES_FATTY_ACID_OXIDATION_IN_MUSCLE	0.00745785
KEGG_CHRONIC_MYELOID_LEUKEMIA	ORGANIC_ACID_METABOLIC_PROCESS	0.00063838
CYTOSKELETON	KEGG_PRIMARY_BILE_ACID_BIOSYNTHESIS	0.0149142
KEGG_ARGININE_AND_PROLINE_METABOLISM	KEGG_PEROXISOME	0.00598199
ORGANIC_ACID_TRANSPORT	REACTOME_PYRUVATE_METABOLISM	0.00254056
KEGG_PPAR_SIGNALING_PATHWAY	MICROTUBULE_CYTOSKELETON	0.00723623
REACTOME_PHASE_1_FUNCTIONALIZATION_OF_COMPOUNDS	RESPONSE_TO_EXTERNAL_STIMULUS	0.0
GTPASE_BINDING	ORGANELLE_INNER_MEMBRANE	0.00414049
REACTOME_CELL_CYCLE_CHECKPOINTS	REACTOME_NUCLEAR_RECEPTOR_TRANSCRIPTION_PATHWAY	0.08615763
CELL_CYCLE_GO_0007049	MICROTUBULE	0.05525944
KEGG_DRUG_METABOLISM_OTHER_ENZYMES	REACTOME_CHOLESTEROL_BIOSYNTHESIS	0.01554499
CARBOXYLIC_ACID_TRANSMEMBRANE_TRANSPORTER_ACTIVITY	REACTOME_CHOLESTEROL_BIOSYNTHESIS	0.01320842
AMINO_ACID_TRANSMEMBRANE_TRANSPORTER_ACTIVITY	MITOCHONDRION	0.00696279
CYTOSKELETAL_PART	MICROTUBULE_ORGANIZING_CENTER	0.0
CATABOLIC_PROCESS	FATTY_ACID_OXIDATION	0.00940925
COFACTOR_BINDING	KEGG_GLYCOLYSIS_GLUCONEOGENESIS	0.00946648
KEGG_PRIMARY_BILE_ACID_BIOSYNTHESIS	REACTOME_CENTROSOME_MATURATION	0.00828635
CYTOSKELETAL_PROTEIN_BINDING	SA_G1_AND_S_PHASES	0.00449168
REACTOME_CELL_JUNCTION_ORGANIZATION	STEROID_BIOSYNTHETIC_PROCESS	0.00988589
FATTY_ACID_OXIDATION	REACTOME_PEROXISOMAL_LIPID_METABOLISM	0.01137876
BIOCARTA_NUCLEARRS_PATHWAY	NETPATH_ALPHA6_BETA4_INTEGRIN_PATHWAY	0.09744405
CELLULAR_CATABOLIC_PROCESS	LIPID_BIOSYNTHETIC_PROCESS	3.986e-05
AMINO_ACID_METABOLIC_PROCESS	REACTOME_GLUCOSE_AND_OTHER_SUGAR_SLC_TRANSPORTERS	0.00144054
ALCOHOL_METABOLIC_PROCESS	REACTOME_PEROXISOMAL_LIPID_METABOLISM	0.00953279
CELL_CYCLE_PROCESS	KEGG_DRUG_METABOLISM_CYTOCHROME_P450	0.00584311
KEGG_ADIPOCYTOKINE_SIGNALING_PATHWAY	PATTERN_BINDING	0.03683593
LIPID_CATABOLIC_PROCESS	REACTOME_PYRUVATE_METABOLISM	0.01333574
KEGG_ADHERENS_JUNCTION	MICROBODY	0.01006774
KEGG_VALINE_LEUCINE_AND_ISOLEUCINE_DEGRADATION	REACTOME_G2_M_TRANSITION	0.01007286
BIOCARTA_LEPTIN_PATHWAY	REACTOME_PHASE_II_CONJUGATION	0.00872075
CARBOHYDRATE_METABOLIC_PROCESS	REACTOME_NA_CL_DEPENDENT_NEUROTRANSMITTER_TRANSPORTERS	0.00080923
KEGG_GLYCOLYSIS_GLUCONEOGENESIS	RESPONSE_TO_WOUNDING	0.00648431
REACTOME_BIOLOGICAL_OXIDATIONS	REACTOME_CHOLESTEROL_BIOSYNTHESIS	0.0952115
FATTY_ACID_OXIDATION	REACTOME_GLUCONEOGENESIS	0.00851956
KEGG_RETINOL_METABOLISM	STEROID_BIOSYNTHETIC_PROCESS	0.01281818
KEGG_PANTOTHENATE_AND_COA_BIOSYNTHESIS	REACTOME_TRANSMEMBRANE_TRANSPORT_OF_SMALL_MOLECULES	0.0
CELL_CYCLE_GO_0007049	REACTOME_CELL_CYCLE_CHECKPOINTS	0.0
KEGG_CELL_CYCLE	LIGASE_ACTIVITY	0.0161425
AROMATIC_COMPOUND_METABOLIC_PROCESS	LIPID_BIOSYNTHETIC_PROCESS	0.00883685
REACTOME_BIOLOGICAL_OXIDATIONS	REACTOME_CELL_CYCLE_MITOTIC	0.00087541
ENERGY_DERIVATION_BY_OXIDATION_OF_ORGANIC_COMPOUNDS	TRANSFERASE_ACTIVITY_TRANSFERRING_ACYL_GROUPS	0.00051434
GENERATION_OF_PRECURSOR_METABOLITES_AND_ENERGY	REACTOME_S_PHASE	0.0
FATTY_ACID_BETA_OXIDATION	KEGG_ARGININE_AND_PROLINE_METABOLISM	0.01224531
LIGASE_ACTIVITY	STEROID_BIOSYNTHETIC_PROCESS	0.00741107
LIPID_METABOLIC_PROCESS	REACTOME_SYNTHESIS_OF_BILE_ACIDS_AND_BILE_SALTS_VIA_7ALPHA_HYDROXYCHOLESTEROL	0.00364721
CELLULAR_CATABOLIC_PROCESS	KEGG_ALANINE_ASPARTATE_AND_GLUTAMATE_METABOLISM	0.02004595
AMINO_ACID_AND_DERIVATIVE_METABOLIC_PROCESS	BIOCARTA_TGFB_PATHWAY	0.01124644
KEGG_FATTY_ACID_METABOLISM	KEGG_STEROID_BIOSYNTHESIS	0.00035766
REACTOME_GLUCOSE_METABOLISM	RESPONSE_TO_WOUNDING	0.01111466
NETPATH_ALPHA6_BETA4_INTEGRIN_PATHWAY	NITROGEN_COMPOUND_METABOLIC_PROCESS	0.00958016
AMINE_CATABOLIC_PROCESS	NITROGEN_COMPOUND_METABOLIC_PROCESS	0.0
AMINO_ACID_TRANSMEMBRANE_TRANSPORTER_ACTIVITY	REACTOME_INTEGRATION_OF_ENERGY_METABOLISM	0.00224444
KEGG_TERPENOID_BACKBONE_BIOSYNTHESIS	MITOCHONDRIAL_LUMEN	0.00130475
ALCOHOL_METABOLIC_PROCESS	PHOSPHOLIPID_BIOSYNTHETIC_PROCESS	0.00411408
BIOCARTA_LEPTIN_PATHWAY	LIPID_TRANSPORT	0.01127044
KEGG_GLYCINE_SERINE_AND_THREONINE_METABOLISM	MONOCARBOXYLIC_ACID_METABOLIC_PROCESS	0.04145571
OXIDOREDUCTASE_ACTIVITY_ACTING_ON_CH_OH_GROUP_OF_DONORS	REACTOME_G2_M_CHECKPOINTS	0.00675148
KEGG_ASTHMA	REACTOME_SYNTHESIS_OF_DNA	0.00297729
CELL_CYCLE_GO_0007049	KEGG_STARCH_AND_SUCROSE_METABOLISM	0.01134276
KEGG_DRUG_METABOLISM_CYTOCHROME_P450	TRANSFERASE_ACTIVITY_TRANSFERRING_ACYL_GROUPS	0.01124132
REACTOME_METABOLISM_OF_LIPIDS_AND_LIPOPROTEINS	SERINE_TYPE_PEPTIDASE_ACTIVITY	0.04313271
ISOMERASE_ACTIVITY	OXIDOREDUCTASE_ACTIVITY_ACTING_ON_THE_CH_CH_GROUP_OF_DONORS	0.00320025
AMINO_ACID_CATABOLIC_PROCESS	REACTOME_GLUCONEOGENESIS	0.00307876
MITOCHONDRIAL_MATRIX	REACTOME_METABOLISM_OF_CARBOHYDRATES	0.0
AMINE_METABOLIC_PROCESS	BIOCARTA_CTCF_PATHWAY	0.0073602
CYTOSKELETAL_PROTEIN_BINDING	KEGG_AUTOIMMUNE_THYROID_DISEASE	0.00154938
KEGG_ADIPOCYTOKINE_SIGNALING_PATHWAY	LIPID_METABOLIC_PROCESS	0.0
LIGASE_ACTIVITY	MICROTUBULE_ORGANIZING_CENTER	0.00471888
KEGG_ADIPOCYTOKINE_SIGNALING_PATHWAY	LYASE_ACTIVITY	0.02266569
KEGG_STEROID_BIOSYNTHESIS	REACTOME_REGULATION_OF_LIPID_METABOLISM_BY_PEROXISOME_PROLIFERATOR_ACTIVATED_RECEPTOR_ALPHA	0.00262451
REACTOME_LOSS_OF_NLP_FROM_MITOTIC_CENTROSOMES	REACTOME_METABOLISM_OF_LIPIDS_AND_LIPOPROTEINS	0.0
REACTOME_ACTIVATED_AMPK_STIMULATES_FATTY_ACID_OXIDATION_IN_MUSCLE	REACTOME_METABOLISM_OF_BILE_ACIDS_AND_BILE_SALTS	0.01794151
KEGG_BETA_ALANINE_METABOLISM	REACTOME_BIOLOGICAL_OXIDATIONS	0.0
GENERATION_OF_PRECURSOR_METABOLITES_AND_ENERGY	SERINE_HYDROLASE_ACTIVITY	0.00673871
KEGG_VALINE_LEUCINE_AND_ISOLEUCINE_DEGRADATION	REACTOME_SYNTHESIS_OF_BILE_ACIDS_AND_BILE_SALTS_VIA_7ALPHA_HYDROXYCHOLESTEROL	0.00782309
FATTY_ACID_BETA_OXIDATION	KEGG_BETA_ALANINE_METABOLISM	0.01562604
KEGG_CELL_CYCLE	RESPONSE_TO_EXTERNAL_STIMULUS	0.0
AMINE_CATABOLIC_PROCESS	REACTOME_S_PHASE	0.010513
KEGG_AUTOIMMUNE_THYROID_DISEASE	LIGASE_ACTIVITY	0.00179734
AMINO_ACID_CATABOLIC_PROCESS	KEGG_BUTANOATE_METABOLISM	0.0
NITROGEN_COMPOUND_METABOLIC_PROCESS	SERINE_TYPE_PEPTIDASE_ACTIVITY	0.00750461
KEGG_CYSTEINE_AND_METHIONINE_METABOLISM	KEGG_LYSINE_DEGRADATION	0.01453611
KEGG_CELL_CYCLE	REACTOME_TRANSFORMATION_OF_LANOSTEROL_TO_CHOLESTEROL	0.01385852
KEGG_COMPLEMENT_AND_COAGULATION_CASCADES	RESPONSE_TO_ORGANIC_SUBSTANCE	0.02632016
CYTOSKELETON_ORGANIZATION_AND_BIOGENESIS	KEGG_ALANINE_ASPARTATE_AND_GLUTAMATE_METABOLISM	0.0159903
KEGG_BUTANOATE_METABOLISM	OXIDOREDUCTASE_ACTIVITY_ACTING_ON_CH_OH_GROUP_OF_DONORS	0.00435766
ENERGY_RESERVE_METABOLIC_PROCESS	REACTOME_LOSS_OF_NLP_FROM_MITOTIC_CENTROSOMES	0.00298868
HORMONE_RECEPTOR_BINDING	REACTOME_SYNTHESIS_OF_BILE_ACIDS_AND_BILE_SALTS_VIA_7ALPHA_HYDROXYCHOLESTEROL	0.00857949
AMINO_ACID_CATABOLIC_PROCESS	MITOCHONDRIAL_MATRIX	0.0083975
ALCOHOL_METABOLIC_PROCESS	BIOCARTA_TGFB_PATHWAY	0.01507617
AMINO_ACID_AND_DERIVATIVE_METABOLIC_PROCESS	REACTOME_CHYLOMICRON_MEDIATED_LIPID_TRANSPORT	0.01422281
CELLULAR_LIPID_METABOLIC_PROCESS	CELL_CYCLE_GO_0007049	0.0
ELECTRON_CARRIER_ACTIVITY	INTRAMOLECULAR_OXIDOREDUCTASE_ACTIVITY	0.05477075
CORUM_RIBOSOME,_CYTOPLASMIC	CYTOSKELETON_ORGANIZATION_AND_BIOGENESIS	0.00458603
CARBON_CARBON_LYASE_ACTIVITY	REACTOME_POST_TRANSLATIONAL_PROTEIN_MODIFICATION	0.00131234
CATABOLIC_PROCESS	MICROBODY	0.00738472
CELLULAR_CATABOLIC_PROCESS	KEGG_TYROSINE_METABOLISM	2.431e-05
CELLULAR_CARBOHYDRATE_METABOLIC_PROCESS	MITOCHONDRIAL_LUMEN	0.0
CARBOHYDRATE_METABOLIC_PROCESS	REACTOME_NUCLEAR_RECEPTOR_TRANSCRIPTION_PATHWAY	0.02234052
REACTOME_METABOLISM_OF_LIPIDS_AND_LIPOPROTEINS	REACTOME_STEROID_HORMONES	0.00061967
KEGG_VALINE_LEUCINE_AND_ISOLEUCINE_DEGRADATION	LYASE_ACTIVITY	0.02956365
REACTOME_MITOCHONDRIAL_FATTY_ACID_BETA_OXIDATION	REACTOME_REGULATION_OF_LIPID_METABOLISM_BY_PEROXISOME_PROLIFERATOR_ACTIVATED_RECEPTOR_ALPHA	0.00822732
KEGG_CELL_CYCLE	REACTOME_PYRUVATE_METABOLISM_AND_TCA_CYCLE	0.01276209
KEGG_BETA_ALANINE_METABOLISM	MITOCHONDRIAL_MATRIX	0.0092087
KEGG_CELL_CYCLE	MITOCHONDRION	0.0
KEGG_GLYCOLYSIS_GLUCONEOGENESIS	OXIDOREDUCTASE_ACTIVITY_GO_0016616	0.00397504
REACTOME_CELL_CYCLE_CHECKPOINTS	REACTOME_CENTROSOME_MATURATION	0.0
ORGANELLE_INNER_MEMBRANE	RESPONSE_TO_ORGANIC_SUBSTANCE	0.0
CARBOXY_LYASE_ACTIVITY	RESPONSE_TO_ORGANIC_SUBSTANCE	0.0110683
OXIDOREDUCTASE_ACTIVITY_ACTING_ON_CH_OH_GROUP_OF_DONORS	REACTOME_GLUCONEOGENESIS	0.09335643
CARBOHYDRATE_BIOSYNTHETIC_PROCESS	KEGG_CYSTEINE_AND_METHIONINE_METABOLISM	0.01055162
HORMONE_RECEPTOR_BINDING	REACTOME_SYNTHESIS_OF_BILE_ACIDS_AND_BILE_SALTS	0.0077099
CARBOXY_LYASE_ACTIVITY	REACTOME_GLUCOSE_REGULATION_OF_INSULIN_SECRETION	0.00334484
STEROID_BIOSYNTHETIC_PROCESS	STEROID_METABOLIC_PROCESS	0.00010175
LIPID_BIOSYNTHETIC_PROCESS	MITOCHONDRIAL_PART	0.0
FATTY_ACID_BETA_OXIDATION	REACTOME_PYRUVATE_METABOLISM	0.01134941
REACTOME_GLUCOSE_AND_OTHER_SUGAR_SLC_TRANSPORTERS	REACTOME_PEROXISOMAL_LIPID_METABOLISM	0.01102319
CARBOXY_LYASE_ACTIVITY	GLUCOSE_METABOLIC_PROCESS	0.0142678
KEGG_DRUG_METABOLISM_CYTOCHROME_P450	REACTOME_GLUCONEOGENESIS	0.0071812
KEGG_VALINE_LEUCINE_AND_ISOLEUCINE_DEGRADATION	LIPID_TRANSPORT	0.00768975
CELL_CYCLE_PROCESS	STEROID_METABOLIC_PROCESS	0.0120821
BIOCARTA_PPARA_PATHWAY	GTPASE_BINDING	0.00114292
FATTY_ACID_METABOLIC_PROCESS	GENERATION_OF_PRECURSOR_METABOLITES_AND_ENERGY	0.00042093
KEGG_ADIPOCYTOKINE_SIGNALING_PATHWAY	REACTOME_GLUCOSE_METABOLISM	0.06219544
CELLULAR_LIPID_METABOLIC_PROCESS	KEGG_PEROXISOME	0.0
MITOCHONDRIAL_ENVELOPE	REACTOME_METABOLISM_OF_AMINO_ACIDS	0.00578651
KEGG_ONE_CARBON_POOL_BY_FOLATE	REACTOME_PHASE_1_FUNCTIONALIZATION_OF_COMPOUNDS	0.00548451
CELLULAR_LIPID_METABOLIC_PROCESS	COFACTOR_BINDING	0.0086001
FATTY_ACID_OXIDATION	KEGG_METABOLISM_OF_XENOBIOTICS_BY_CYTOCHROME_P450	0.01169686
KEGG_BETA_ALANINE_METABOLISM	REACTOME_AMINE_COMPOUND_SLC_TRANSPORTERS	0.00160339
BIOCARTA_P38MAPK_PATHWAY	KEGG_GLYCOLYSIS_GLUCONEOGENESIS	0.00071583
FATTY_ACID_OXIDATION	IMMUNE_EFFECTOR_PROCESS	0.01168865
CORUM_C_COMPLEX_SPLICEOSOME	REACTOME_CELL_CYCLE_CHECKPOINTS	0.01033204
CARBOHYDRATE_METABOLIC_PROCESS	KEGG_ALANINE_ASPARTATE_AND_GLUTAMATE_METABOLISM	0.0014029
AMINE_METABOLIC_PROCESS	KEGG_STEROID_HORMONE_BIOSYNTHESIS	0.03700486
KEGG_PRIMARY_BILE_ACID_BIOSYNTHESIS	MITOCHONDRIAL_MATRIX	0.00943656
KEGG_FATTY_ACID_METABOLISM	MONOOXYGENASE_ACTIVITY	0.0124811
MITOCHONDRIAL_MATRIX	REACTOME_CELL_CYCLE_CHECKPOINTS	0.00865585
LYASE_ACTIVITY	STEROID_BIOSYNTHETIC_PROCESS	0.00286193
NUCLEOCYTOPLASMIC_TRANSPORT	REACTOME_PYRUVATE_METABOLISM_AND_TCA_CYCLE	0.00735892
MITOCHONDRIAL_ENVELOPE	REACTOME_METABOLISM_OF_CARBOHYDRATES	0.01383036
LIPID_METABOLIC_PROCESS	REACTOME_TRANSFORMATION_OF_LANOSTEROL_TO_CHOLESTEROL	0.03224284
KEGG_FATTY_ACID_METABOLISM	MITOCHONDRIAL_LUMEN	0.00097414
GLUTATHIONE_TRANSFERASE_ACTIVITY	PERIPHERAL_NERVOUS_SYSTEM_DEVELOPMENT	0.08148919
MITOCHONDRIAL_MATRIX	REACTOME_GLUCOSE_REGULATION_OF_INSULIN_SECRETION	0.0
CARBOXYLIC_ACID_TRANSMEMBRANE_TRANSPORTER_ACTIVITY	ENERGY_DERIVATION_BY_OXIDATION_OF_ORGANIC_COMPOUNDS	0.00964257
MITOCHONDRIAL_PART	REACTOME_NUCLEAR_RECEPTOR_TRANSCRIPTION_PATHWAY	0.0
CYTOSKELETAL_PROTEIN_BINDING	RESPONSE_TO_EXTERNAL_STIMULUS	0.0
GTPASE_BINDING	MICROTUBULE	0.00397842
GLUTATHIONE_TRANSFERASE_ACTIVITY	KEGG_FATTY_ACID_METABOLISM	0.01097556
ACTIN_FILAMENT_ORGANIZATION	REACTOME_CYTOCHROME_P450_ARRANGED_BY_SUBSTRATE_TYPE	0.0004237
AMINE_METABOLIC_PROCESS	RESPONSE_TO_ORGANIC_SUBSTANCE	0.0
BIOCARTA_LEPTIN_PATHWAY	REACTOME_METABOLISM_OF_CARBOHYDRATES	0.00309447
KEGG_GLYCINE_SERINE_AND_THREONINE_METABOLISM	REACTOME_MITOCHONDRIAL_FATTY_ACID_BETA_OXIDATION	0.00893307
CELLULAR_LIPID_CATABOLIC_PROCESS	REACTOME_STEROID_METABOLISM	0.00639552
KEGG_STARCH_AND_SUCROSE_METABOLISM	NUCLEAR_TRANSPORT	0.00057709
BIOCARTA_ACTINY_PATHWAY	REACTOME_GLUCOSE_METABOLISM	0.00522542
AMINO_ACID_TRANSMEMBRANE_TRANSPORTER_ACTIVITY	RESPONSE_TO_EXTERNAL_STIMULUS	0.00110799
OXIDOREDUCTASE_ACTIVITY	REACTOME_TRANSMEMBRANE_TRANSPORT_OF_SMALL_MOLECULES	0.00015999
KEGG_CHRONIC_MYELOID_LEUKEMIA	MITOCHONDRIAL_ENVELOPE	0.0
KEGG_PEROXISOME	OXYGEN_BINDING	0.0
AMINE_METABOLIC_PROCESS	INFLAMMATORY_RESPONSE	0.00172385
KEGG_METABOLISM_OF_XENOBIOTICS_BY_CYTOCHROME_P450	REACTOME_NUCLEAR_RECEPTOR_TRANSCRIPTION_PATHWAY	0.02857473
KEGG_FATTY_ACID_METABOLISM	OXIDOREDUCTASE_ACTIVITY_ACTING_ON_THE_CH_CH_GROUP_OF_DONORS	0.12096787
BIOCARTA_TGFB_PATHWAY	HORMONE_RECEPTOR_BINDING	0.00059749
KEGG_PPAR_SIGNALING_PATHWAY	KEGG_PYRUVATE_METABOLISM	0.04319175
LYASE_ACTIVITY	REACTOME_METABOLISM_OF_AMINO_ACIDS	0.42780032
BIOCARTA_TGFB_PATHWAY	KEGG_PRIMARY_BILE_ACID_BIOSYNTHESIS	0.01946401
REACTOME_CENTROSOME_MATURATION	REACTOME_MITOTIC_M_M_G1_PHASES	0.0
MITOCHONDRIAL_ENVELOPE	REACTOME_PHASE_II_CONJUGATION	0.00769382
AMINO_ACID_TRANSMEMBRANE_TRANSPORTER_ACTIVITY	MITOCHONDRIAL_INNER_MEMBRANE	0.0087071
MITOCHONDRION	OXIDOREDUCTASE_ACTIVITY_ACTING_ON_CH_OH_GROUP_OF_DONORS	0.00037745
AMINE_METABOLIC_PROCESS	AMINO_ACID_TRANSMEMBRANE_TRANSPORTER_ACTIVITY	0.00018944
LYASE_ACTIVITY	REACTOME_CHYLOMICRON_MEDIATED_LIPID_TRANSPORT	0.00826323
CELLULAR_CARBOHYDRATE_METABOLIC_PROCESS	PHOSPHOLIPID_BIOSYNTHETIC_PROCESS	0.00231394
ALCOHOL_METABOLIC_PROCESS	CELLULAR_CARBOHYDRATE_METABOLIC_PROCESS	0.00200085
KEGG_CITRATE_CYCLE_TCA_CYCLE	OXIDOREDUCTASE_ACTIVITY_ACTING_ON_THE_CH_CH_GROUP_OF_DONORS	0.00101043
MICROTUBULE_CYTOSKELETON	PHOSPHOLIPID_BIOSYNTHETIC_PROCESS	0.01147091
INTRAMOLECULAR_OXIDOREDUCTASE_ACTIVITY	REACTOME_LIPOPROTEIN_METABOLISM	0.16037466
REACTOME_GLUCOSE_AND_OTHER_SUGAR_SLC_TRANSPORTERS	SERINE_HYDROLASE_ACTIVITY	0.00603592
CARBOHYDRATE_METABOLIC_PROCESS	KEGG_PEROXISOME	0.00346529
BIOCARTA_PPARA_PATHWAY	NITROGEN_COMPOUND_CATABOLIC_PROCESS	0.00188308
AMINO_ACID_TRANSMEMBRANE_TRANSPORTER_ACTIVITY	REACTOME_GLUCOSE_METABOLISM	0.00563286
KEGG_STEROID_BIOSYNTHESIS	STEROID_METABOLIC_PROCESS	0.03492636
CELLULAR_LIPID_METABOLIC_PROCESS	REACTOME_MITOTIC_M_M_G1_PHASES	1.365e-05
NUCLEAR_HORMONE_RECEPTOR_BINDING	REACTOME_SYNTHESIS_OF_BILE_ACIDS_AND_BILE_SALTS	0.00785393
STEROID_METABOLIC_PROCESS	TRANSFERASE_ACTIVITY_TRANSFERRING_SULFUR_CONTAINING_GROUPS	0.03606187
AMINO_ACID_CATABOLIC_PROCESS	RESPONSE_TO_ORGANIC_SUBSTANCE	0.00022392
GLUCOSE_METABOLIC_PROCESS	MITOCHONDRIAL_ENVELOPE	0.00203543
OXIDOREDUCTASE_ACTIVITY_ACTING_ON_THE_CH_CH_GROUP_OF_DONORS	REACTOME_GLUCOSE_METABOLISM	0.01400588
REACTOME_METABOLISM_OF_CARBOHYDRATES	REACTOME_PHASE_1_FUNCTIONALIZATION_OF_COMPOUNDS	0.00176362
AMINO_ACID_CATABOLIC_PROCESS	MONOCARBOXYLIC_ACID_METABOLIC_PROCESS	0.00459032
OXIDOREDUCTASE_ACTIVITY	STRUCTURAL_CONSTITUENT_OF_CYTOSKELETON	0.00628666
REACTOME_METABOLISM_OF_AMINO_ACIDS	REACTOME_PYRUVATE_METABOLISM_AND_TCA_CYCLE	0.00135775
BIOCARTA_TGFB_PATHWAY	KEGG_PPAR_SIGNALING_PATHWAY	0.17453317
BIOCARTA_LEPTIN_PATHWAY	KEGG_RETINOL_METABOLISM	0.00883786
AMINE_TRANSPORT	TRANSFERASE_ACTIVITY_TRANSFERRING_ACYL_GROUPS	0.00363213
BIOCARTA_LEPTIN_PATHWAY	GENERATION_OF_PRECURSOR_METABOLITES_AND_ENERGY	0.00024026
KEGG_CHRONIC_MYELOID_LEUKEMIA	MITOCHONDRION	0.0
AMINO_ACID_CATABOLIC_PROCESS	ELECTRON_CARRIER_ACTIVITY	0.00970992
AMINE_CATABOLIC_PROCESS	ORGANIC_ACID_TRANSPORT	0.00957415
BIOCARTA_PPARA_PATHWAY	KEGG_STEROID_BIOSYNTHESIS	0.00837513
CELLULAR_CATABOLIC_PROCESS	REACTOME_CELL_CYCLE_MITOTIC	0.0
CELL_CYCLE_PHASE	ENERGY_DERIVATION_BY_OXIDATION_OF_ORGANIC_COMPOUNDS	0.00281283
CYTOSKELETAL_PROTEIN_BINDING	KEGG_DRUG_METABOLISM_OTHER_ENZYMES	0.00373579
REACTOME_CYTOCHROME_P450_ARRANGED_BY_SUBSTRATE_TYPE	REACTOME_LIPOPROTEIN_METABOLISM	0.0
FATTY_ACID_BETA_OXIDATION	REACTOME_PHASE_II_CONJUGATION	0.00910755
AMINE_CATABOLIC_PROCESS	KEGG_BIOSYNTHESIS_OF_UNSATURATED_FATTY_ACIDS	0.00643856
OXIDOREDUCTASE_ACTIVITY_GO_0016616	REACTOME_ACTIVATION_OF_ATR_IN_RESPONSE_TO_REPLICATION_STRESS	0.00752151
AMINO_ACID_METABOLIC_PROCESS	REACTOME_SYNTHESIS_OF_DNA	0.00463498
ENERGY_RESERVE_METABOLIC_PROCESS	KEGG_TYROSINE_METABOLISM	0.00897228
KEGG_STEROID_BIOSYNTHESIS	REACTOME_SYNTHESIS_OF_BILE_ACIDS_AND_BILE_SALTS_VIA_7ALPHA_HYDROXYCHOLESTEROL	0.01546924
BIOCARTA_LEPTIN_PATHWAY	ENERGY_DERIVATION_BY_OXIDATION_OF_ORGANIC_COMPOUNDS	0.00050087
ORGANIC_ACID_METABOLIC_PROCESS	STRUCTURAL_CONSTITUENT_OF_CYTOSKELETON	0.02424994
CELL_CYCLE_GO_0007049	REACTOME_GLUCOSE_AND_OTHER_SUGAR_SLC_TRANSPORTERS	0.02398629
FATTY_ACID_BETA_OXIDATION	NUCLEAR_HORMONE_RECEPTOR_BINDING	0.01526233
BIOCARTA_LEPTIN_PATHWAY	CARBOXYLIC_ACID_METABOLIC_PROCESS	0.01301156
INTRAMOLECULAR_OXIDOREDUCTASE_ACTIVITY	REACTOME_METABOLISM_OF_AMINO_ACIDS	0.02536573
BIOCARTA_HSP27_PATHWAY	NUCLEAR_TRANSPORT	0.0
COFACTOR_METABOLIC_PROCESS	HORMONE_RECEPTOR_BINDING	0.01073851
FATTY_ACID_OXIDATION	ISOMERASE_ACTIVITY	0.00540744
KEGG_PYRUVATE_METABOLISM	KEGG_STEROID_HORMONE_BIOSYNTHESIS	0.01183673
CYTOSKELETON	REACTOME_G2_M_TRANSITION	0.0
KEGG_PYRUVATE_METABOLISM	REACTOME_S_PHASE	0.0370338
CYTOSKELETAL_PROTEIN_BINDING	NUCLEOCYTOPLASMIC_TRANSPORT	0.0
NITROGEN_COMPOUND_METABOLIC_PROCESS	REACTOME_S_PHASE	0.0
KEGG_FATTY_ACID_METABOLISM	REACTOME_CENTROSOME_MATURATION	0.00091893
KEGG_CELL_CYCLE	KEGG_CHRONIC_MYELOID_LEUKEMIA	0.0
HORMONE_RECEPTOR_BINDING	KEGG_METABOLISM_OF_XENOBIOTICS_BY_CYTOCHROME_P450	0.00910322
KEGG_PANTOTHENATE_AND_COA_BIOSYNTHESIS	MITOTIC_CELL_CYCLE	0.00540776
FATTY_ACID_OXIDATION	REACTOME_PYRUVATE_METABOLISM	0.01411403
KEGG_METABOLISM_OF_XENOBIOTICS_BY_CYTOCHROME_P450	LIPID_METABOLIC_PROCESS	0.0
CYTOSKELETAL_PART	FATTY_ACID_METABOLIC_PROCESS	0.00276356
IMMUNE_EFFECTOR_PROCESS	REACTOME_METABOLISM_OF_CARBOHYDRATES	0.00910904
COFACTOR_BINDING	KEGG_PYRUVATE_METABOLISM	0.01073941
LIPID_CATABOLIC_PROCESS	REACTOME_SYNTHESIS_OF_BILE_ACIDS_AND_BILE_SALTS	0.00467625
KEGG_LYSINE_DEGRADATION	MICROTUBULE_CYTOSKELETON	0.01108752
CORUM_RIBOSOME,_CYTOPLASMIC	NUCLEOCYTOPLASMIC_TRANSPORT	0.00154347
ELECTRON_CARRIER_ACTIVITY	REACTOME_MITOCHONDRIAL_FATTY_ACID_BETA_OXIDATION	0.02434217
CELLULAR_LIPID_METABOLIC_PROCESS	REACTOME_LIPOPROTEIN_METABOLISM	0.00308226
CELL_PROJECTION	OXIDOREDUCTASE_ACTIVITY_ACTING_ON_CH_OH_GROUP_OF_DONORS	0.02794279
BIOCARTA_HSP27_PATHWAY	REACTOME_METABOLISM_OF_LIPIDS_AND_LIPOPROTEINS	0.00293535
KEGG_ADIPOCYTOKINE_SIGNALING_PATHWAY	OXIDOREDUCTASE_ACTIVITY_ACTING_ON_CH_OH_GROUP_OF_DONORS	0.00539207
KEGG_TRYPTOPHAN_METABOLISM	REACTOME_STEROID_METABOLISM	0.005439
KEGG_LYSINE_DEGRADATION	REACTOME_METABOLISM_OF_AMINO_ACIDS	0.00869666
CELLULAR_CARBOHYDRATE_METABOLIC_PROCESS	RESPONSE_TO_WOUNDING	0.00790932
PEROXISOME	REACTOME_PYRUVATE_METABOLISM	0.01923559
ENERGY_RESERVE_METABOLIC_PROCESS	REACTOME_CELL_JUNCTION_ORGANIZATION	0.00378335
CYTOSKELETON	KEGG_AUTOIMMUNE_THYROID_DISEASE	0.00081967
KEGG_PANTOTHENATE_AND_COA_BIOSYNTHESIS	OXIDOREDUCTASE_ACTIVITY_ACTING_ON_CH_OH_GROUP_OF_DONORS	0.01414531
CATABOLIC_PROCESS	MITOCHONDRIAL_INNER_MEMBRANE	0.0
L_AMINO_ACID_TRANSMEMBRANE_TRANSPORTER_ACTIVITY	ORGANIC_ACID_TRANSPORT	0.00087391
NUCLEAR_HORMONE_RECEPTOR_BINDING	REACTOME_PEROXISOMAL_LIPID_METABOLISM	0.01388863
NUCLEAR_HORMONE_RECEPTOR_BINDING	REACTOME_PHASE_1_FUNCTIONALIZATION_OF_COMPOUNDS	0.00064222
MITOCHONDRIAL_MATRIX	REACTOME_SYNTHESIS_OF_BILE_ACIDS_AND_BILE_SALTS	0.00906863
ENERGY_DERIVATION_BY_OXIDATION_OF_ORGANIC_COMPOUNDS	KEGG_ADIPOCYTOKINE_SIGNALING_PATHWAY	0.0
KEGG_FATTY_ACID_METABOLISM	KEGG_METABOLISM_OF_XENOBIOTICS_BY_CYTOCHROME_P450	0.03680279
ENERGY_DERIVATION_BY_OXIDATION_OF_ORGANIC_COMPOUNDS	REACTOME_NA_CL_DEPENDENT_NEUROTRANSMITTER_TRANSPORTERS	0.00523197
REACTOME_GLUCONEOGENESIS	REACTOME_GLUCOSE_REGULATION_OF_INSULIN_SECRETION	0.0
REACTOME_CHOLESTEROL_BIOSYNTHESIS	SERINE_TYPE_PEPTIDASE_ACTIVITY	0.02152135
BIOCARTA_CELLCYCLE_PATHWAY	MITOTIC_CELL_CYCLE	0.0
AMINO_ACID_CATABOLIC_PROCESS	KEGG_ARGININE_AND_PROLINE_METABOLISM	0.01195146
REACTOME_CELL_CYCLE_MITOTIC	REACTOME_SYNTHESIS_OF_DNA	0.0
LIPID_METABOLIC_PROCESS	ORGANELLE_INNER_MEMBRANE	0.0
REACTOME_SLC_MEDIATED_TRANSMEMBRANE_TRANSPORT	REACTOME_TRANSMEMBRANE_TRANSPORT_OF_SMALL_MOLECULES	0.00110422
CARBOXYLIC_ACID_TRANSPORT	REGULATION_OF_PHOSPHORYLATION	0.02261988
BIOCARTA_HSP27_PATHWAY	MITOCHONDRIAL_LUMEN	0.00034094
CYTOSKELETAL_PROTEIN_BINDING	FATTY_ACID_BETA_OXIDATION	0.02592247
CELLULAR_LIPID_CATABOLIC_PROCESS	KEGG_STARCH_AND_SUCROSE_METABOLISM	0.01086258
COENZYME_METABOLIC_PROCESS	REACTOME_GLUCOSE_METABOLISM	0.00047636
KEGG_BETA_ALANINE_METABOLISM	KEGG_PYRUVATE_METABOLISM	0.01193952
CYTOSKELETAL_PART	MICROBODY	0.0162928
AMINO_ACID_DERIVATIVE_METABOLIC_PROCESS	REACTOME_CENTROSOME_MATURATION	0.00962237
REACTOME_BIOLOGICAL_OXIDATIONS	REACTOME_GLUCOSE_AND_OTHER_SUGAR_SLC_TRANSPORTERS	0.0012019
GENERATION_OF_PRECURSOR_METABOLITES_AND_ENERGY	MITOCHONDRIAL_INNER_MEMBRANE	0.0
KEGG_FATTY_ACID_METABOLISM	KEGG_LYSINE_DEGRADATION	0.02468578
BIOCARTA_LEPTIN_PATHWAY	KEGG_PRIMARY_BILE_ACID_BIOSYNTHESIS	0.00698594
CELL_CYCLE_PHASE	ENERGY_RESERVE_METABOLIC_PROCESS	0.00735533
KEGG_TRYPTOPHAN_METABOLISM	RESPONSE_TO_EXTERNAL_STIMULUS	0.00386167
BIOCARTA_TGFB_PATHWAY	RESPONSE_TO_EXTERNAL_STIMULUS	0.0
NITROGEN_COMPOUND_CATABOLIC_PROCESS	REACTOME_CELL_CYCLE_CHECKPOINTS	0.00907329
AMINO_ACID_CATABOLIC_PROCESS	KEGG_PROPANOATE_METABOLISM	0.00501888
KEGG_LYSINE_DEGRADATION	REACTOME_LIPOPROTEIN_METABOLISM	0.00829151
OXIDOREDUCTASE_ACTIVITY	REACTOME_ACTIVATION_OF_THE_PRE_REPLICATIVE_COMPLEX	0.00917747
MICROTUBULE_CYTOSKELETON	REACTOME_ACTIVATED_AMPK_STIMULATES_FATTY_ACID_OXIDATION_IN_MUSCLE	0.01014913
KEGG_ADIPOCYTOKINE_SIGNALING_PATHWAY	KEGG_BIOSYNTHESIS_OF_UNSATURATED_FATTY_ACIDS	0.01888328
BIOCARTA_CTCF_PATHWAY	BIOCARTA_MCM_PATHWAY	0.00656178
AMINE_TRANSMEMBRANE_TRANSPORTER_ACTIVITY	MITOCHONDRIAL_INNER_MEMBRANE	0.00663627
INFLAMMATORY_RESPONSE	REACTOME_PYRUVATE_METABOLISM_AND_TCA_CYCLE	0.02638669
GLUTATHIONE_TRANSFERASE_ACTIVITY	KEGG_METABOLISM_OF_XENOBIOTICS_BY_CYTOCHROME_P450	0.72918399
NUCLEAR_HORMONE_RECEPTOR_BINDING	NUCLEOCYTOPLASMIC_TRANSPORT	0.00849829
REACTOME_CHAPERONIN_MEDIATED_PROTEIN_FOLDING	REACTOME_G2_M_TRANSITION	0.15218455
KEGG_ONE_CARBON_POOL_BY_FOLATE	REACTOME_STEROID_METABOLISM	0.04137041
FATTY_ACID_BETA_OXIDATION	KEGG_STARCH_AND_SUCROSE_METABOLISM	0.0068264
INFLAMMATORY_RESPONSE	KEGG_ALANINE_ASPARTATE_AND_GLUTAMATE_METABOLISM	0.00083296
MITOCHONDRIAL_MATRIX	SA_G1_AND_S_PHASES	0.00854166
ALCOHOL_METABOLIC_PROCESS	CELL_CYCLE_PROCESS	0.00122092
CELL_CYCLE_GO_0007049	ISOMERASE_ACTIVITY	0.01369819
LIGASE_ACTIVITY	LIPID_CATABOLIC_PROCESS	0.00016489
GLUCOSE_METABOLIC_PROCESS	REACTOME_CELL_CYCLE_MITOTIC	0.0061326
LIPID_CATABOLIC_PROCESS	MITOCHONDRIAL_LUMEN	0.00034094
KEGG_PROPANOATE_METABOLISM	KEGG_VALINE_LEUCINE_AND_ISOLEUCINE_DEGRADATION	0.00044573
CELL_CYCLE_PROCESS	REACTOME_CHAPERONIN_MEDIATED_PROTEIN_FOLDING	0.00623458
REACTOME_STEROID_METABOLISM	RESPONSE_TO_ORGANIC_SUBSTANCE	0.00685018
CELLULAR_LIPID_METABOLIC_PROCESS	INTRAMOLECULAR_OXIDOREDUCTASE_ACTIVITY	0.00085762
CELLULAR_CATABOLIC_PROCESS	TRANSFERASE_ACTIVITY_TRANSFERRING_ACYL_GROUPS	0.0
CORUM_C_COMPLEX_SPLICEOSOME	REACTOME_S_PHASE	0.05470127
KEGG_ADIPOCYTOKINE_SIGNALING_PATHWAY	PERIPHERAL_NERVOUS_SYSTEM_DEVELOPMENT	0.01503224
KEGG_ASTHMA	REACTOME_NUCLEOTIDE_LIKE_PURINERGIC_RECEPTORS	0.00643231
COENZYME_METABOLIC_PROCESS	NITROGEN_COMPOUND_CATABOLIC_PROCESS	0.0
CYTOSKELETON	REACTOME_SYNTHESIS_OF_BILE_ACIDS_AND_BILE_SALTS_VIA_7ALPHA_HYDROXYCHOLESTEROL	0.01356213
CARBOHYDRATE_BIOSYNTHETIC_PROCESS	FATTY_ACID_METABOLIC_PROCESS	0.00787703
MITOCHONDRIAL_MEMBRANE	ORGANIC_ACID_TRANSMEMBRANE_TRANSPORTER_ACTIVITY	0.00420974
MICROTUBULE_ORGANIZING_CENTER	REACTOME_METABOLISM_OF_LIPIDS_AND_LIPOPROTEINS	0.10085787
ORGANIC_ACID_TRANSPORT	REACTOME_AMINE_COMPOUND_SLC_TRANSPORTERS	0.0
CELL_CYCLE_PHASE	REACTOME_GLUCOSE_REGULATION_OF_INSULIN_SECRETION	0.01681584
PERIPHERAL_NERVOUS_SYSTEM_DEVELOPMENT	REACTOME_ELECTRON_TRANSPORT_CHAIN	0.02263821
AMINO_ACID_DERIVATIVE_METABOLIC_PROCESS	NUCLEOCYTOPLASMIC_TRANSPORT	0.00181523
KEGG_PEROXISOME	REACTOME_GLUCOSE_REGULATION_OF_INSULIN_SECRETION	0.00144555
COFACTOR_METABOLIC_PROCESS	REACTOME_CYTOCHROME_P450_ARRANGED_BY_SUBSTRATE_TYPE	0.00175182
NUCLEAR_TRANSPORT	SERINE_HYDROLASE_ACTIVITY	0.06864089
KEGG_ASTHMA	ORGANIC_ACID_METABOLIC_PROCESS	0.00107141
KEGG_ASTHMA	NITROGEN_COMPOUND_CATABOLIC_PROCESS	0.00053596
ELECTRON_CARRIER_ACTIVITY	SMALL_GTPASE_BINDING	0.00451177
BIOCARTA_LEPTIN_PATHWAY	REACTOME_GLUCOSE_REGULATION_OF_INSULIN_SECRETION	0.0069089
ALCOHOL_METABOLIC_PROCESS	KEGG_CHRONIC_MYELOID_LEUKEMIA	0.0
GENERATION_OF_PRECURSOR_METABOLITES_AND_ENERGY	REACTOME_PYRUVATE_METABOLISM_AND_TCA_CYCLE	0.0
AMINE_METABOLIC_PROCESS	REACTOME_TRANSMEMBRANE_TRANSPORT_OF_SMALL_MOLECULES	0.0
OXIDOREDUCTASE_ACTIVITY_ACTING_ON_CH_OH_GROUP_OF_DONORS	TRANSFERASE_ACTIVITY_TRANSFERRING_ACYL_GROUPS	0.00012221
AROMATIC_COMPOUND_METABOLIC_PROCESS	CARBOXYLIC_ACID_METABOLIC_PROCESS	0.00422823
IMMUNE_EFFECTOR_PROCESS	KEGG_COMPLEMENT_AND_COAGULATION_CASCADES	0.00051259
AMINE_METABOLIC_PROCESS	REACTOME_CYTOCHROME_P450_ARRANGED_BY_SUBSTRATE_TYPE	0.01352433
AMINO_ACID_AND_DERIVATIVE_METABOLIC_PROCESS	KEGG_BUTANOATE_METABOLISM	0.0
COENZYME_METABOLIC_PROCESS	REACTOME_CELL_CYCLE_CHECKPOINTS	0.00495484
KEGG_PYRUVATE_METABOLISM	ORGANIC_ACID_TRANSMEMBRANE_TRANSPORTER_ACTIVITY	0.02001317
CELLULAR_LIPID_CATABOLIC_PROCESS	REACTOME_INTEGRATION_OF_ENERGY_METABOLISM	0.00039803
LYASE_ACTIVITY	OXYGEN_BINDING	3.637e-05
AMINE_TRANSPORT	L_AMINO_ACID_TRANSMEMBRANE_TRANSPORTER_ACTIVITY	0.0015308
REACTOME_INTEGRATION_OF_ENERGY_METABOLISM	SMALL_GTPASE_BINDING	0.00298954
KEGG_PANTOTHENATE_AND_COA_BIOSYNTHESIS	REACTOME_PYRUVATE_METABOLISM	0.00994887
KEGG_ONE_CARBON_POOL_BY_FOLATE	PEROXISOME	0.00926307
OXIDOREDUCTASE_ACTIVITY_GO_0016705	PEROXISOME	0.01266079
NITROGEN_COMPOUND_CATABOLIC_PROCESS	OXIDOREDUCTASE_ACTIVITY_GO_0016705	0.00341683
NITROGEN_COMPOUND_CATABOLIC_PROCESS	OXIDOREDUCTASE_ACTIVITY_ACTING_ON_CH_OH_GROUP_OF_DONORS	0.00265184
BIOCARTA_G2_PATHWAY	PHOSPHOLIPID_BIOSYNTHETIC_PROCESS	0.01002069
AMINO_ACID_TRANSMEMBRANE_TRANSPORTER_ACTIVITY	REACTOME_NA_CL_DEPENDENT_NEUROTRANSMITTER_TRANSPORTERS	0.0
AMINO_ACID_METABOLIC_PROCESS	REACTOME_NUCLEAR_RECEPTOR_TRANSCRIPTION_PATHWAY	0.00056568
KEGG_COMPLEMENT_AND_COAGULATION_CASCADES	MITOCHONDRIAL_MEMBRANE	0.00556004
MONOCARBOXYLIC_ACID_METABOLIC_PROCESS	STRUCTURAL_CONSTITUENT_OF_CYTOSKELETON	0.02352801
KEGG_DRUG_METABOLISM_OTHER_ENZYMES	REACTOME_METABOLISM_OF_BILE_ACIDS_AND_BILE_SALTS	0.00936812
NITROGEN_COMPOUND_METABOLIC_PROCESS	REACTOME_MITOTIC_PROMETAPHASE	0.00665773
MITOTIC_CELL_CYCLE	NITROGEN_COMPOUND_CATABOLIC_PROCESS	0.00913392
BIOCARTA_NUCLEARRS_PATHWAY	REACTOME_PEROXISOMAL_LIPID_METABOLISM	0.01190341
LIPID_TRANSPORT	MITOCHONDRIAL_PART	0.0
AMINO_ACID_METABOLIC_PROCESS	TRANSFERASE_ACTIVITY_TRANSFERRING_ACYL_GROUPS	0.00387051
KEGG_TERPENOID_BACKBONE_BIOSYNTHESIS	MITOCHONDRION	0.00072473
MICROTUBULE	REACTOME_S_PHASE	0.00225168
ELECTRON_CARRIER_ACTIVITY	LIPID_TRANSPORT	0.00460994
KEGG_FATTY_ACID_METABOLISM	MITOCHONDRIAL_MATRIX	0.00092298
REACTOME_REGULATION_OF_LIPID_METABOLISM_BY_PEROXISOME_PROLIFERATOR_ACTIVATED_RECEPTOR_ALPHA	RESPONSE_TO_WOUNDING	0.00410385
BIOCARTA_HSP27_PATHWAY	MITOTIC_CELL_CYCLE	0.00010096
REACTOME_GLUCONEOGENESIS	RESPONSE_TO_EXTERNAL_STIMULUS	0.00023168
KEGG_DRUG_METABOLISM_CYTOCHROME_P450	KEGG_METABOLISM_OF_XENOBIOTICS_BY_CYTOCHROME_P450	0.26322357
BIOCARTA_P38MAPK_PATHWAY	CARBOXY_LYASE_ACTIVITY	0.00178295
AMINO_ACID_AND_DERIVATIVE_METABOLIC_PROCESS	REACTOME_PYRUVATE_METABOLISM	0.00678392
KEGG_ONE_CARBON_POOL_BY_FOLATE	NITROGEN_COMPOUND_CATABOLIC_PROCESS	0.00449535
MITOCHONDRIAL_MEMBRANE	SPINDLE	0.01039898
CARBON_CARBON_LYASE_ACTIVITY	REACTOME_PEROXISOMAL_LIPID_METABOLISM	0.01190375
KEGG_AUTOIMMUNE_THYROID_DISEASE	REACTOME_NUCLEOTIDE_LIKE_PURINERGIC_RECEPTORS	0.00558784
NUCLEAR_TRANSPORT	POSITIVE_REGULATION_OF_LYMPHOCYTE_ACTIVATION	0.0
REACTOME_METABOLISM_OF_AMINO_ACIDS	REACTOME_SLC_MEDIATED_TRANSMEMBRANE_TRANSPORT	0.0
KEGG_ADIPOCYTOKINE_SIGNALING_PATHWAY	SERINE_HYDROLASE_ACTIVITY	0.00162027
CARBOXYLIC_ACID_TRANSPORT	MITOCHONDRIAL_LUMEN	0.00267211
AMINO_ACID_AND_DERIVATIVE_METABOLIC_PROCESS	MITOCHONDRIAL_MEMBRANE	0.00687141
CELL_PROJECTION	IMMUNE_EFFECTOR_PROCESS	0.00566851
CELLULAR_CARBOHYDRATE_METABOLIC_PROCESS	LIPID_CATABOLIC_PROCESS	0.01204763
FATTY_ACID_BETA_OXIDATION	KEGG_ADIPOCYTOKINE_SIGNALING_PATHWAY	0.0
AMINO_ACID_CATABOLIC_PROCESS	LIPID_METABOLIC_PROCESS	0.01056799
CELLULAR_LIPID_METABOLIC_PROCESS	REACTOME_STEROID_METABOLISM	0.0
KEGG_TYROSINE_METABOLISM	REACTOME_CYTOCHROME_P450_ARRANGED_BY_SUBSTRATE_TYPE	0.01099558
BIOCARTA_NUCLEARRS_PATHWAY	PHOSPHOLIPID_BIOSYNTHETIC_PROCESS	0.00746305
BIOCARTA_LEPTIN_PATHWAY	MITOCHONDRIAL_MEMBRANE	0.00093189
COFACTOR_METABOLIC_PROCESS	REACTOME_INTEGRATION_OF_ENERGY_METABOLISM	0.0
KEGG_AUTOIMMUNE_THYROID_DISEASE	KEGG_CELL_CYCLE	0.00063673
CYTOSKELETAL_PART	ISOMERASE_ACTIVITY	0.03049463
AMINE_METABOLIC_PROCESS	REACTOME_REGULATION_OF_LIPID_METABOLISM_BY_PEROXISOME_PROLIFERATOR_ACTIVATED_RECEPTOR_ALPHA	0.00517244
BIOCARTA_LEPTIN_PATHWAY	MITOCHONDRIAL_INNER_MEMBRANE	0.00042462
CELLULAR_LIPID_CATABOLIC_PROCESS	SPINDLE	0.01113082
CARBOHYDRATE_METABOLIC_PROCESS	REACTOME_AMINE_COMPOUND_SLC_TRANSPORTERS	0.00035464
CELL_CYCLE_PHASE	NETPATH_ALPHA6_BETA4_INTEGRIN_PATHWAY	0.0
CYTOSKELETAL_PART	MITOCHONDRIAL_LUMEN	0.00723936
KEGG_CELL_CYCLE	RESPONSE_TO_WOUNDING	0.00523735
REACTOME_ACTIVATED_AMPK_STIMULATES_FATTY_ACID_OXIDATION_IN_MUSCLE	REACTOME_CHYLOMICRON_MEDIATED_LIPID_TRANSPORT	0.01502587
NITROGEN_COMPOUND_METABOLIC_PROCESS	RESPONSE_TO_WOUNDING	0.00018769
BIOCARTA_CTCF_PATHWAY	CELLULAR_CATABOLIC_PROCESS	0.04033864
CORUM_C_COMPLEX_SPLICEOSOME	NUCLEOCYTOPLASMIC_TRANSPORT	0.0
CYTOSKELETAL_PART	NETPATH_ALPHA6_BETA4_INTEGRIN_PATHWAY	0.0
KEGG_DRUG_METABOLISM_CYTOCHROME_P450	ORGANIC_ACID_METABOLIC_PROCESS	0.04425046
KEGG_LYSINE_DEGRADATION	KEGG_TYROSINE_METABOLISM	0.01049988
AROMATIC_COMPOUND_METABOLIC_PROCESS	MITOCHONDRIAL_LUMEN	0.01033775
KEGG_PANTOTHENATE_AND_COA_BIOSYNTHESIS	OXIDOREDUCTASE_ACTIVITY_GO_0016616	0.01599969
LIPID_CATABOLIC_PROCESS	MITOCHONDRIAL_PART	0.00015106
BIOCARTA_NUCLEARRS_PATHWAY	CELLULAR_LIPID_CATABOLIC_PROCESS	0.00021561
MICROTUBULE_ORGANIZING_CENTER	TRANSFERASE_ACTIVITY_TRANSFERRING_ACYL_GROUPS	0.02092943
ELECTRON_CARRIER_ACTIVITY	MITOCHONDRIAL_INNER_MEMBRANE	0.0
FATTY_ACID_BETA_OXIDATION	KEGG_ALANINE_ASPARTATE_AND_GLUTAMATE_METABOLISM	0.01342022
AMINO_ACID_DERIVATIVE_METABOLIC_PROCESS	KEGG_ADHERENS_JUNCTION	0.00782408
KEGG_STEROID_BIOSYNTHESIS	REACTOME_CENTROSOME_MATURATION	0.00099847
COFACTOR_BINDING	KEGG_TYROSINE_METABOLISM	0.00089293
CELLULAR_CARBOHYDRATE_METABOLIC_PROCESS	CELL_CYCLE_PROCESS	0.00051774
ENERGY_DERIVATION_BY_OXIDATION_OF_ORGANIC_COMPOUNDS	NITROGEN_COMPOUND_METABOLIC_PROCESS	0.00137335
MITOCHONDRIAL_MATRIX	OXIDOREDUCTASE_ACTIVITY_ACTING_ON_THE_CH_CH_GROUP_OF_DONORS	0.00545455
CELLULAR_LIPID_CATABOLIC_PROCESS	OXIDOREDUCTASE_ACTIVITY_ACTING_ON_CH_OH_GROUP_OF_DONORS	0.03030778
ORGANELLE_INNER_MEMBRANE	REACTOME_CHYLOMICRON_MEDIATED_LIPID_TRANSPORT	0.00401632
CARBON_CARBON_LYASE_ACTIVITY	ISOMERASE_ACTIVITY	0.05223214
CARBOHYDRATE_METABOLIC_PROCESS	CARBOXY_LYASE_ACTIVITY	0.0069443
CYTOSKELETON_ORGANIZATION_AND_BIOGENESIS	KEGG_STEROID_HORMONE_BIOSYNTHESIS	0.00667446
KEGG_ADHERENS_JUNCTION	REACTOME_PEROXISOMAL_LIPID_METABOLISM	0.00601848
BIOCARTA_G2_PATHWAY	REACTOME_INTEGRATION_OF_ENERGY_METABOLISM	0.00166755
AMINE_TRANSPORT	MONOOXYGENASE_ACTIVITY	0.00022707
KEGG_STEROID_BIOSYNTHESIS	OXIDOREDUCTASE_ACTIVITY_GO_0016705	0.0430173
CELLULAR_CATABOLIC_PROCESS	MITOTIC_CELL_CYCLE	0.01530175
BIOCARTA_P38MAPK_PATHWAY	NUCLEOCYTOPLASMIC_TRANSPORT	0.0027906
CYTOSKELETON_ORGANIZATION_AND_BIOGENESIS	ENERGY_DERIVATION_BY_OXIDATION_OF_ORGANIC_COMPOUNDS	0.00048637
IMMUNE_EFFECTOR_PROCESS	PATTERN_BINDING	0.00526411
LIPID_CATABOLIC_PROCESS	RESPONSE_TO_EXTERNAL_STIMULUS	0.00227154
CELLULAR_CARBOHYDRATE_METABOLIC_PROCESS	KEGG_CITRATE_CYCLE_TCA_CYCLE	0.0
LYASE_ACTIVITY	REACTOME_PHASE_1_FUNCTIONALIZATION_OF_COMPOUNDS	0.00250148
CARBOXYLIC_ACID_TRANSMEMBRANE_TRANSPORTER_ACTIVITY	REACTOME_NA_CL_DEPENDENT_NEUROTRANSMITTER_TRANSPORTERS	0.0
KEGG_COMPLEMENT_AND_COAGULATION_CASCADES	REACTOME_METABOLISM_OF_BILE_ACIDS_AND_BILE_SALTS	0.0278779
NETPATH_ALPHA6_BETA4_INTEGRIN_PATHWAY	REACTOME_NUCLEOTIDE_LIKE_PURINERGIC_RECEPTORS	0.00286279
REACTOME_PEROXISOMAL_LIPID_METABOLISM	REACTOME_PHASE_II_CONJUGATION	0.00827385
LYASE_ACTIVITY	MICROBODY	0.00741941
KEGG_CHRONIC_MYELOID_LEUKEMIA	REACTOME_G2_M_TRANSITION	0.0
KEGG_LYSINE_DEGRADATION	TRANSFERASE_ACTIVITY_TRANSFERRING_ACYL_GROUPS	0.00078549
KEGG_PPAR_SIGNALING_PATHWAY	REACTOME_GLUCOSE_AND_OTHER_SUGAR_SLC_TRANSPORTERS	0.03218017
MITOCHONDRION	SMALL_GTPASE_BINDING	0.00031708
REACTOME_MITOTIC_M_M_G1_PHASES	REACTOME_MITOTIC_PROMETAPHASE	0.0
ALCOHOL_METABOLIC_PROCESS	LYASE_ACTIVITY	0.0015788
AMINE_METABOLIC_PROCESS	REACTOME_NUCLEOTIDE_LIKE_PURINERGIC_RECEPTORS	0.00286664
MONOCARBOXYLIC_ACID_METABOLIC_PROCESS	REACTOME_MITOCHONDRIAL_FATTY_ACID_BETA_OXIDATION	0.01051413
OXIDOREDUCTASE_ACTIVITY_GO_0016705	REACTOME_SYNTHESIS_OF_BILE_ACIDS_AND_BILE_SALTS	0.00209185
KEGG_RETINOL_METABOLISM	REACTOME_SYNTHESIS_OF_BILE_ACIDS_AND_BILE_SALTS	0.0137597
REACTOME_G2_M_TRANSITION	REACTOME_LIPOPROTEIN_METABOLISM	0.00138938
CELL_CYCLE_GO_0007049	NUCLEAR_TRANSPORT	0.0
KEGG_ALANINE_ASPARTATE_AND_GLUTAMATE_METABOLISM	KEGG_DRUG_METABOLISM_OTHER_ENZYMES	0.00228376
ACTIN_FILAMENT_ORGANIZATION	SA_G1_AND_S_PHASES	0.00916128
BIOCARTA_PPARA_PATHWAY	CYTOSKELETON	0.0
MITOCHONDRIAL_INNER_MEMBRANE	MONOCARBOXYLIC_ACID_METABOLIC_PROCESS	0.00024189
BIOCARTA_HSP27_PATHWAY	CYTOSKELETON_ORGANIZATION_AND_BIOGENESIS	6.467e-05
L_AMINO_ACID_TRANSMEMBRANE_TRANSPORTER_ACTIVITY	NITROGEN_COMPOUND_METABOLIC_PROCESS	0.000609
COFACTOR_METABOLIC_PROCESS	ORGANELLE_INNER_MEMBRANE	0.00819036
CENTROSOME	REACTOME_LOSS_OF_NLP_FROM_MITOTIC_CENTROSOMES	0.22595705
KEGG_BETA_ALANINE_METABOLISM	KEGG_CYSTEINE_AND_METHIONINE_METABOLISM	0.00108015
AMINE_METABOLIC_PROCESS	REACTOME_POST_TRANSLATIONAL_PROTEIN_MODIFICATION	0.00363647
KEGG_METABOLISM_OF_XENOBIOTICS_BY_CYTOCHROME_P450	MONOOXYGENASE_ACTIVITY	0.02867173
MONOOXYGENASE_ACTIVITY	ORGANIC_ACID_TRANSMEMBRANE_TRANSPORTER_ACTIVITY	0.01794053
MONOOXYGENASE_ACTIVITY	REACTOME_PHASE_1_FUNCTIONALIZATION_OF_COMPOUNDS	0.00199368
CARBOXY_LYASE_ACTIVITY	NITROGEN_COMPOUND_METABOLIC_PROCESS	0.0
OXIDOREDUCTASE_ACTIVITY_GO_0016616	REACTOME_INTEGRATION_OF_ENERGY_METABOLISM	0.0
GLUCOSE_METABOLIC_PROCESS	KEGG_ADIPOCYTOKINE_SIGNALING_PATHWAY	0.28664724
CELL_PROJECTION	MONOOXYGENASE_ACTIVITY	0.00166537
AMINO_ACID_DERIVATIVE_METABOLIC_PROCESS	REACTOME_ELECTRON_TRANSPORT_CHAIN	0.01848852
CYTOSKELETAL_PROTEIN_BINDING	PEROXISOME	0.00939235
LIPID_METABOLIC_PROCESS	REACTOME_GLUCOSE_METABOLISM	0.02791146
KEGG_COMPLEMENT_AND_COAGULATION_CASCADES	PATTERN_BINDING	0.00021157
ELECTRON_CARRIER_ACTIVITY	GLUCOSE_METABOLIC_PROCESS	0.01310137
KEGG_ADHERENS_JUNCTION	NUCLEOCYTOPLASMIC_TRANSPORT	0.0
MITOCHONDRIAL_INNER_MEMBRANE	OXIDOREDUCTASE_ACTIVITY_ACTING_ON_THE_CH_CH_GROUP_OF_DONORS	0.00705013
PHOSPHOLIPID_BIOSYNTHETIC_PROCESS	REACTOME_ACTIVATED_AMPK_STIMULATES_FATTY_ACID_OXIDATION_IN_MUSCLE	0.01093192
LYASE_ACTIVITY	REACTOME_PYRUVATE_METABOLISM	0.00498224
KEGG_CYSTEINE_AND_METHIONINE_METABOLISM	KEGG_FATTY_ACID_METABOLISM	0.01026786
REACTOME_GLUCOSE_REGULATION_OF_INSULIN_SECRETION	SERINE_TYPE_ENDOPEPTIDASE_ACTIVITY	0.02838204
KEGG_ONE_CARBON_POOL_BY_FOLATE	KEGG_PEROXISOME	0.00963532
FATTY_ACID_METABOLIC_PROCESS	OXIDOREDUCTASE_ACTIVITY_ACTING_ON_THE_CH_CH_GROUP_OF_DONORS	0.01111401
ELECTRON_CARRIER_ACTIVITY	REACTOME_CELL_CYCLE_MITOTIC	0.00505376
GTPASE_BINDING	REGULATION_OF_PHOSPHORYLATION	0.02310503
ELECTRON_CARRIER_ACTIVITY	REACTOME_SYNTHESIS_OF_BILE_ACIDS_AND_BILE_SALTS_VIA_7ALPHA_HYDROXYCHOLESTEROL	0.01091005
GENERATION_OF_PRECURSOR_METABOLITES_AND_ENERGY	REACTOME_PEROXISOMAL_LIPID_METABOLISM	0.00498231
KEGG_BUTANOATE_METABOLISM	KEGG_TERPENOID_BACKBONE_BIOSYNTHESIS	0.07865855
SA_G1_AND_S_PHASES	STEROID_METABOLIC_PROCESS	0.00996697
REACTOME_ACTIVATION_OF_THE_PRE_REPLICATIVE_COMPLEX	REACTOME_CELL_CYCLE_MITOTIC	0.10213982
CARBOHYDRATE_BIOSYNTHETIC_PROCESS	OXYGEN_BINDING	0.00519084
KEGG_DRUG_METABOLISM_CYTOCHROME_P450	STEROID_BIOSYNTHETIC_PROCESS	0.00921421
CYTOSKELETON	MITOCHONDRIAL_ENVELOPE	0.05909467
KEGG_ARGININE_AND_PROLINE_METABOLISM	KEGG_METABOLISM_OF_XENOBIOTICS_BY_CYTOCHROME_P450	0.00542937
AMINO_ACID_TRANSMEMBRANE_TRANSPORTER_ACTIVITY	TRANSFERASE_ACTIVITY_TRANSFERRING_ACYL_GROUPS	0.01181231
BIOCARTA_PPARA_PATHWAY	ORGANELLE_INNER_MEMBRANE	0.0
KEGG_PROPANOATE_METABOLISM	REACTOME_PYRUVATE_METABOLISM	0.0
MONOOXYGENASE_ACTIVITY	REACTOME_METABOLISM_OF_CARBOHYDRATES	0.00107687
REACTOME_ACTIVATED_AMPK_STIMULATES_FATTY_ACID_OXIDATION_IN_MUSCLE	REACTOME_PEROXISOMAL_LIPID_METABOLISM	0.0086158
KEGG_BUTANOATE_METABOLISM	REACTOME_PYRUVATE_METABOLISM	0.00114885
AMINE_METABOLIC_PROCESS	GENERATION_OF_PRECURSOR_METABOLITES_AND_ENERGY	0.0
KEGG_FATTY_ACID_METABOLISM	PEROXISOME	0.02121931
AMINE_METABOLIC_PROCESS	KEGG_PROPANOATE_METABOLISM	0.0027727
REACTOME_METABOLISM_OF_BILE_ACIDS_AND_BILE_SALTS	TRANSFERASE_ACTIVITY_TRANSFERRING_ACYL_GROUPS	0.01868626
CARBOXYLIC_ACID_TRANSMEMBRANE_TRANSPORTER_ACTIVITY	REACTOME_SYNTHESIS_OF_BILE_ACIDS_AND_BILE_SALTS_VIA_7ALPHA_HYDROXYCHOLESTEROL	0.03596121
MITOCHONDRIAL_INNER_MEMBRANE	REACTOME_GLUCOSE_REGULATION_OF_INSULIN_SECRETION	0.0
PHOSPHOLIPID_BIOSYNTHETIC_PROCESS	REACTOME_INTEGRATION_OF_ENERGY_METABOLISM	0.00683566
KEGG_TRYPTOPHAN_METABOLISM	REACTOME_AMINE_COMPOUND_SLC_TRANSPORTERS	0.00621496
CYTOSKELETAL_PROTEIN_BINDING	GTPASE_BINDING	0.00242512
KEGG_VALINE_LEUCINE_AND_ISOLEUCINE_DEGRADATION	PATTERN_BINDING	0.00898124
KEGG_STEROID_BIOSYNTHESIS	REACTOME_STEROID_METABOLISM	0.03664721
CYTOSKELETAL_PART	REACTOME_ACTIVATION_OF_THE_PRE_REPLICATIVE_COMPLEX	0.01955562
AMINO_ACID_AND_DERIVATIVE_METABOLIC_PROCESS	NITROGEN_COMPOUND_METABOLIC_PROCESS	0.0280638
KEGG_PANTOTHENATE_AND_COA_BIOSYNTHESIS	MITOCHONDRION	0.00983055
KEGG_CELL_CYCLE	KEGG_GLYCOLYSIS_GLUCONEOGENESIS	0.01034952
MICROTUBULE_CYTOSKELETON	REACTOME_METABOLISM_OF_CARBOHYDRATES	0.00090921
CARBOXYLIC_ACID_TRANSMEMBRANE_TRANSPORTER_ACTIVITY	ORGANIC_ACID_METABOLIC_PROCESS	0.00012778
MITOCHONDRIAL_INNER_MEMBRANE	REACTOME_SLC_MEDIATED_TRANSMEMBRANE_TRANSPORT	0.00625147
CELLULAR_CATABOLIC_PROCESS	REACTOME_MITOCHONDRIAL_FATTY_ACID_BETA_OXIDATION	0.01442838
KEGG_TRYPTOPHAN_METABOLISM	REACTOME_GLUCOSE_REGULATION_OF_INSULIN_SECRETION	0.00051868
NITROGEN_COMPOUND_METABOLIC_PROCESS	REGULATION_OF_PHOSPHORYLATION	0.00156918
CATABOLIC_PROCESS	PATTERN_BINDING	0.02596107
CYTOSKELETON_ORGANIZATION_AND_BIOGENESIS	MICROTUBULE	0.0
AMINO_ACID_CATABOLIC_PROCESS	REACTOME_ACTIVATION_OF_ATR_IN_RESPONSE_TO_REPLICATION_STRESS	0.00921254
PATTERN_BINDING	REACTOME_TRANSMEMBRANE_TRANSPORT_OF_SMALL_MOLECULES	0.00114915
KEGG_CHRONIC_MYELOID_LEUKEMIA	REACTOME_CHOLESTEROL_BIOSYNTHESIS	0.01461915
KEGG_BETA_ALANINE_METABOLISM	KEGG_METABOLISM_OF_XENOBIOTICS_BY_CYTOCHROME_P450	0.01297044
REACTOME_REGULATION_OF_LIPID_METABOLISM_BY_PEROXISOME_PROLIFERATOR_ACTIVATED_RECEPTOR_ALPHA	REACTOME_SYNTHESIS_OF_BILE_ACIDS_AND_BILE_SALTS	0.00922402
BIOCARTA_TGFB_PATHWAY	KEGG_BETA_ALANINE_METABOLISM	0.00952551
REACTOME_GLUCOSE_METABOLISM	REACTOME_S_PHASE	0.03225924
SERINE_TYPE_ENDOPEPTIDASE_ACTIVITY	TRANSFERASE_ACTIVITY_TRANSFERRING_ACYL_GROUPS	0.00792115
MITOTIC_CELL_CYCLE	REACTOME_SYNTHESIS_OF_BILE_ACIDS_AND_BILE_SALTS	0.01157574
AMINO_ACID_CATABOLIC_PROCESS	CELL_PROJECTION	0.00547101
CELLULAR_CATABOLIC_PROCESS	REACTOME_LOSS_OF_NLP_FROM_MITOTIC_CENTROSOMES	0.00433929
BIOCARTA_NUCLEARRS_PATHWAY	CELLULAR_CARBOHYDRATE_METABOLIC_PROCESS	0.00461541
AMINO_ACID_AND_DERIVATIVE_METABOLIC_PROCESS	KEGG_BETA_ALANINE_METABOLISM	0.0
KEGG_BETA_ALANINE_METABOLISM	KEGG_BIOSYNTHESIS_OF_UNSATURATED_FATTY_ACIDS	0.00885907
BIOCARTA_PPARA_PATHWAY	FATTY_ACID_BETA_OXIDATION	0.00645188
CARBON_CARBON_LYASE_ACTIVITY	MITOCHONDRION	0.00039402
CARBOHYDRATE_METABOLIC_PROCESS	REACTOME_G2_M_TRANSITION	0.0023053
AROMATIC_COMPOUND_METABOLIC_PROCESS	FATTY_ACID_OXIDATION	0.01106093
BIOCARTA_P38MAPK_PATHWAY	ENERGY_DERIVATION_BY_OXIDATION_OF_ORGANIC_COMPOUNDS	0.00192627
KEGG_CYSTEINE_AND_METHIONINE_METABOLISM	LIPID_CATABOLIC_PROCESS	0.02655534
CELLULAR_LIPID_METABOLIC_PROCESS	GTPASE_BINDING	0.0
ELECTRON_CARRIER_ACTIVITY	KEGG_CELL_CYCLE	0.00510728
PHOSPHOLIPID_BIOSYNTHETIC_PROCESS	REACTOME_GLUCOSE_AND_OTHER_SUGAR_SLC_TRANSPORTERS	0.00976192
CELLULAR_CARBOHYDRATE_METABOLIC_PROCESS	GLUCOSE_METABOLIC_PROCESS	0.01216632
BIOCARTA_PPARA_PATHWAY	LIPID_METABOLIC_PROCESS	0.0
REACTOME_SLC_MEDIATED_TRANSMEMBRANE_TRANSPORT	SPINDLE	0.02094129
OXIDOREDUCTASE_ACTIVITY_GO_0016705	REACTOME_BIOLOGICAL_OXIDATIONS	0.0009405
KEGG_ONE_CARBON_POOL_BY_FOLATE	REACTOME_PHASE_II_CONJUGATION	0.0
KEGG_GLYCINE_SERINE_AND_THREONINE_METABOLISM	LIGASE_ACTIVITY	0.00040757
MITOCHONDRIAL_LUMEN	REACTOME_PEROXISOMAL_LIPID_METABOLISM	0.00281727
GLUCOSE_METABOLIC_PROCESS	KEGG_PEROXISOME	0.01556026
ELECTRON_CARRIER_ACTIVITY	TRANSFERASE_ACTIVITY_TRANSFERRING_ACYL_GROUPS	0.00219102
BIOCARTA_MCM_PATHWAY	CELL_CYCLE_PHASE	0.00130746
REACTOME_INTRINSIC_PATHWAY	SMALL_GTPASE_BINDING	0.04931862
KEGG_LYSINE_DEGRADATION	MONOCARBOXYLIC_ACID_METABOLIC_PROCESS	0.01728985
REACTOME_CELL_CYCLE_MITOTIC	STEROID_BIOSYNTHETIC_PROCESS	0.00787914
MITOCHONDRIAL_INNER_MEMBRANE	REACTOME_SYNTHESIS_OF_BILE_ACIDS_AND_BILE_SALTS_VIA_7ALPHA_HYDROXYCHOLESTEROL	0.00777946
ENERGY_RESERVE_METABOLIC_PROCESS	ORGANELLE_INNER_MEMBRANE	0.00340123
KEGG_BUTANOATE_METABOLISM	REACTOME_ELECTRON_TRANSPORT_CHAIN	0.09359584
REACTOME_BIOLOGICAL_OXIDATIONS	REACTOME_PHASE_1_FUNCTIONALIZATION_OF_COMPOUNDS	0.00374216
LIPID_CATABOLIC_PROCESS	REACTOME_PHASE_1_FUNCTIONALIZATION_OF_COMPOUNDS	0.0
AMINO_ACID_AND_DERIVATIVE_METABOLIC_PROCESS	KEGG_PRIMARY_BILE_ACID_BIOSYNTHESIS	0.0037639
ENERGY_DERIVATION_BY_OXIDATION_OF_ORGANIC_COMPOUNDS	KEGG_PYRUVATE_METABOLISM	0.0070228
MONOOXYGENASE_ACTIVITY	REACTOME_BIOLOGICAL_OXIDATIONS	0.0024017
CELL_CYCLE_GO_0007049	GLUCOSE_METABOLIC_PROCESS	0.01053733
BIOCARTA_PPARA_PATHWAY	MICROTUBULE_CYTOSKELETON	0.0
BIOCARTA_G2_PATHWAY	KEGG_FATTY_ACID_METABOLISM	0.01041568
INFLAMMATORY_RESPONSE	NITROGEN_COMPOUND_METABOLIC_PROCESS	0.00053888
BIOCARTA_HSP27_PATHWAY	SA_G1_AND_S_PHASES	0.0026198
ALCOHOL_METABOLIC_PROCESS	HORMONE_RECEPTOR_BINDING	0.05907717
AMINE_TRANSPORT	CELLULAR_CATABOLIC_PROCESS	4.766e-05
BIOCARTA_G2_PATHWAY	CELL_CYCLE_PHASE	0.0
ENERGY_DERIVATION_BY_OXIDATION_OF_ORGANIC_COMPOUNDS	REACTOME_MITOCHONDRIAL_FATTY_ACID_BETA_OXIDATION	0.01218079
CARBOXYLIC_ACID_METABOLIC_PROCESS	RESPONSE_TO_EXTERNAL_STIMULUS	0.0
AMINO_ACID_AND_DERIVATIVE_METABOLIC_PROCESS	KEGG_STEROID_HORMONE_BIOSYNTHESIS	0.00792336
IMMUNE_EFFECTOR_PROCESS	REACTOME_INTEGRATION_OF_ENERGY_METABOLISM	0.01122053
KEGG_METABOLISM_OF_XENOBIOTICS_BY_CYTOCHROME_P450	KEGG_STEROID_BIOSYNTHESIS	0.01615831
MITOTIC_CELL_CYCLE	REACTOME_STEROID_HORMONES	0.01628694
GTPASE_BINDING	OXIDOREDUCTASE_ACTIVITY	0.00516139
REACTOME_NUCLEAR_RECEPTOR_TRANSCRIPTION_PATHWAY	REACTOME_SYNTHESIS_OF_DNA	0.00030139
CELL_CYCLE_GO_0007049	CYTOSKELETON_ORGANIZATION_AND_BIOGENESIS	0.0
CARBOXYLIC_ACID_TRANSMEMBRANE_TRANSPORTER_ACTIVITY	KEGG_ARGININE_AND_PROLINE_METABOLISM	0.01100723
REACTOME_STEROID_HORMONES	STEROID_METABOLIC_PROCESS	0.0
ACTIN_FILAMENT_ORGANIZATION	KEGG_ADIPOCYTOKINE_SIGNALING_PATHWAY	0.0
CYTOSKELETON_ORGANIZATION_AND_BIOGENESIS	IMMUNE_EFFECTOR_PROCESS	0.00338023
REACTOME_METABOLISM_OF_LIPIDS_AND_LIPOPROTEINS	SERINE_TYPE_ENDOPEPTIDASE_ACTIVITY	0.03615637
KEGG_METABOLISM_OF_XENOBIOTICS_BY_CYTOCHROME_P450	MITOCHONDRIAL_PART	0.01065096
KEGG_DRUG_METABOLISM_CYTOCHROME_P450	KEGG_STEROID_BIOSYNTHESIS	0.01474483
CORUM_C_COMPLEX_SPLICEOSOME	REGULATION_OF_PHOSPHORYLATION	0.02617004
MITOCHONDRIAL_MEMBRANE	RESPONSE_TO_WOUNDING	0.00352338
CYTOSKELETON	KEGG_BETA_ALANINE_METABOLISM	0.02185129
OXIDOREDUCTASE_ACTIVITY_GO_0016705	RESPONSE_TO_WOUNDING	0.0
AMINE_METABOLIC_PROCESS	REACTOME_SYNTHESIS_OF_DNA	0.0
REACTOME_MITOCHONDRIAL_FATTY_ACID_BETA_OXIDATION	REACTOME_TRANSFORMATION_OF_LANOSTEROL_TO_CHOLESTEROL	0.01212656
KEGG_ONE_CARBON_POOL_BY_FOLATE	REACTOME_GLUCOSE_METABOLISM	0.03331915
REACTOME_REGULATION_OF_LIPID_METABOLISM_BY_PEROXISOME_PROLIFERATOR_ACTIVATED_RECEPTOR_ALPHA	REACTOME_SLC_MEDIATED_TRANSMEMBRANE_TRANSPORT	0.06903145
CYTOSKELETAL_PART	LIPID_METABOLIC_PROCESS	0.0
ALCOHOL_METABOLIC_PROCESS	MITOCHONDRIAL_INNER_MEMBRANE	0.00221516
CARBON_CARBON_LYASE_ACTIVITY	KEGG_GLYCINE_SERINE_AND_THREONINE_METABOLISM	0.00255708
BIOCARTA_HSP27_PATHWAY	REACTOME_BIOLOGICAL_OXIDATIONS	0.00052087
CYTOSKELETON_ORGANIZATION_AND_BIOGENESIS	KEGG_GLYCINE_SERINE_AND_THREONINE_METABOLISM	0.02976104
GTPASE_BINDING	OXIDOREDUCTASE_ACTIVITY_ACTING_ON_THE_CH_CH_GROUP_OF_DONORS	0.00701538
AMINE_METABOLIC_PROCESS	REACTOME_SLC_MEDIATED_TRANSMEMBRANE_TRANSPORT	0.0
COFACTOR_BINDING	REACTOME_GLUCONEOGENESIS	0.00140588
KEGG_ADHERENS_JUNCTION	KEGG_ADIPOCYTOKINE_SIGNALING_PATHWAY	0.0
REACTOME_GLUCOSE_REGULATION_OF_INSULIN_SECRETION	REACTOME_METABOLISM_OF_BILE_ACIDS_AND_BILE_SALTS	0.03575153
REACTOME_COMMON_PATHWAY	REACTOME_POST_TRANSLATIONAL_PROTEIN_MODIFICATION	0.0010239
REACTOME_METABOLISM_OF_AMINO_ACIDS	REACTOME_PYRUVATE_METABOLISM	0.00473689
KEGG_CHRONIC_MYELOID_LEUKEMIA	REACTOME_G2_M_CHECKPOINTS	0.00112494
KEGG_BIOSYNTHESIS_OF_UNSATURATED_FATTY_ACIDS	KEGG_METABOLISM_OF_XENOBIOTICS_BY_CYTOCHROME_P450	0.0063214
REACTOME_CHAPERONIN_MEDIATED_PROTEIN_FOLDING	STRUCTURAL_CONSTITUENT_OF_CYTOSKELETON	0.22965513
CYTOSKELETON_ORGANIZATION_AND_BIOGENESIS	REACTOME_LOSS_OF_NLP_FROM_MITOTIC_CENTROSOMES	0.0
FATTY_ACID_OXIDATION	LIPID_CATABOLIC_PROCESS	0.00787304
KEGG_ALANINE_ASPARTATE_AND_GLUTAMATE_METABOLISM	ORGANELLE_INNER_MEMBRANE	0.00700045
KEGG_ARGININE_AND_PROLINE_METABOLISM	KEGG_PYRUVATE_METABOLISM	0.00490697
BIOCARTA_G2_PATHWAY	INFLAMMATORY_RESPONSE	0.01107602
BIOCARTA_CELLCYCLE_PATHWAY	MITOCHONDRIAL_MEMBRANE	0.00011636
CELLULAR_CATABOLIC_PROCESS	GTPASE_BINDING	0.00462302
ACTIN_FILAMENT_ORGANIZATION	CORUM_RIBOSOME,_CYTOPLASMIC	0.00694073
REACTOME_BIOLOGICAL_OXIDATIONS	TRANSFERASE_ACTIVITY_TRANSFERRING_ACYL_GROUPS	0.0
CELL_CYCLE_PHASE	REACTOME_STEROID_HORMONES	0.01266
KEGG_PRIMARY_BILE_ACID_BIOSYNTHESIS	OXYGEN_BINDING	0.00215768
COFACTOR_BINDING	REACTOME_TRANSMEMBRANE_TRANSPORT_OF_SMALL_MOLECULES	0.00379595
MITOCHONDRIAL_INNER_MEMBRANE	REACTOME_GLUCONEOGENESIS	0.01543561
OXYGEN_BINDING	REACTOME_SYNTHESIS_OF_BILE_ACIDS_AND_BILE_SALTS_VIA_7ALPHA_HYDROXYCHOLESTEROL	0.00360219
LIPID_CATABOLIC_PROCESS	LYASE_ACTIVITY	0.00848308
CARBOXY_LYASE_ACTIVITY	REGULATION_OF_PHOSPHORYLATION	0.00665451
ENERGY_RESERVE_METABOLIC_PROCESS	IMMUNE_EFFECTOR_PROCESS	0.00262474
GTPASE_BINDING	REACTOME_PYRUVATE_METABOLISM_AND_TCA_CYCLE	0.00526154
CENTROSOME	MITOTIC_CELL_CYCLE	0.03449608
BIOCARTA_PPARA_PATHWAY	REACTOME_CELL_CYCLE_MITOTIC	0.0
NITROGEN_COMPOUND_METABOLIC_PROCESS	REACTOME_SYNTHESIS_OF_DNA	0.0
KEGG_TYROSINE_METABOLISM	LIPID_BIOSYNTHETIC_PROCESS	0.04972165
KEGG_ARGININE_AND_PROLINE_METABOLISM	OXIDOREDUCTASE_ACTIVITY_GO_0016616	0.00759079
CELLULAR_LIPID_METABOLIC_PROCESS	OXIDOREDUCTASE_ACTIVITY_ACTING_ON_CH_OH_GROUP_OF_DONORS	0.0
POSITIVE_REGULATION_OF_LYMPHOCYTE_ACTIVATION	REGULATION_OF_PHOSPHORYLATION	0.0
BIOCARTA_TGFB_PATHWAY	REACTOME_STEROID_METABOLISM	0.00651206
ISOMERASE_ACTIVITY	KEGG_DRUG_METABOLISM_CYTOCHROME_P450	0.01173177
GLUCOSE_METABOLIC_PROCESS	MITOCHONDRIAL_INNER_MEMBRANE	0.0014833
BIOCARTA_NUCLEARRS_PATHWAY	CELL_CYCLE_PROCESS	0.00028052
CARBOXYLIC_ACID_METABOLIC_PROCESS	REACTOME_SYNTHESIS_OF_DNA	0.0
BIOCARTA_HSP27_PATHWAY	REACTOME_INTEGRATION_OF_ENERGY_METABOLISM	0.0
CYTOSKELETON_ORGANIZATION_AND_BIOGENESIS	REACTOME_MITOTIC_PROMETAPHASE	0.0
AMINE_TRANSPORT	COFACTOR_METABOLIC_PROCESS	0.00073882
NUCLEAR_HORMONE_RECEPTOR_BINDING	REACTOME_MITOCHONDRIAL_FATTY_ACID_BETA_OXIDATION	0.00812256
REACTOME_GLUCONEOGENESIS	REACTOME_METABOLISM_OF_AMINO_ACIDS	0.04016319
CELL_CYCLE_GO_0007049	KEGG_ARGININE_AND_PROLINE_METABOLISM	0.00941515
MITOCHONDRIAL_MATRIX	REACTOME_GLUCOSE_METABOLISM	0.0
CELLULAR_CARBOHYDRATE_METABOLIC_PROCESS	KEGG_GLYCOLYSIS_GLUCONEOGENESIS	0.0
KEGG_STEROID_BIOSYNTHESIS	ORGANELLE_INNER_MEMBRANE	0.00676586
NETPATH_ALPHA6_BETA4_INTEGRIN_PATHWAY	ORGANIC_ACID_METABOLIC_PROCESS	0.06057573
CATABOLIC_PROCESS	REACTOME_INTEGRATION_OF_ENERGY_METABOLISM	0.0
KEGG_PPAR_SIGNALING_PATHWAY	NITROGEN_COMPOUND_METABOLIC_PROCESS	0.0
AMINE_METABOLIC_PROCESS	REACTOME_GLUCOSE_METABOLISM	0.00030808
CYTOSKELETON	MICROTUBULE_CYTOSKELETON	0.53039097
CYTOSKELETON_ORGANIZATION_AND_BIOGENESIS	NITROGEN_COMPOUND_CATABOLIC_PROCESS	0.01264997
REACTOME_GLUCOSE_REGULATION_OF_INSULIN_SECRETION	SERINE_HYDROLASE_ACTIVITY	0.01872858
LIGASE_ACTIVITY	REACTOME_NA_CL_DEPENDENT_NEUROTRANSMITTER_TRANSPORTERS	0.00254387
REACTOME_PHASE_II_CONJUGATION	REACTOME_PYRUVATE_METABOLISM	0.00944419
ELECTRON_CARRIER_ACTIVITY	KEGG_GLYCINE_SERINE_AND_THREONINE_METABOLISM	0.09012551
KEGG_STARCH_AND_SUCROSE_METABOLISM	SERINE_TYPE_PEPTIDASE_ACTIVITY	0.01212355
REACTOME_GLUCOSE_REGULATION_OF_INSULIN_SECRETION	SERINE_TYPE_PEPTIDASE_ACTIVITY	0.02606342
CELLULAR_LIPID_CATABOLIC_PROCESS	REACTOME_METABOLISM_OF_CARBOHYDRATES	0.02416959
CATABOLIC_PROCESS	CELLULAR_CARBOHYDRATE_METABOLIC_PROCESS	0.0
REACTOME_PHASE_1_FUNCTIONALIZATION_OF_COMPOUNDS	REACTOME_SLC_MEDIATED_TRANSMEMBRANE_TRANSPORT	0.00191768
CYTOSKELETON	SERINE_TYPE_PEPTIDASE_ACTIVITY	0.00820492
CYTOSKELETON_ORGANIZATION_AND_BIOGENESIS	NUCLEOCYTOPLASMIC_TRANSPORT	0.00019861
INTRAMOLECULAR_OXIDOREDUCTASE_ACTIVITY	KEGG_ADIPOCYTOKINE_SIGNALING_PATHWAY	0.01192467
COFACTOR_BINDING	CYTOSKELETON	0.00714378
BIOCARTA_G2_PATHWAY	REACTOME_METABOLISM_OF_CARBOHYDRATES	0.00887857
NUCLEAR_HORMONE_RECEPTOR_BINDING	REACTOME_ACTIVATED_AMPK_STIMULATES_FATTY_ACID_OXIDATION_IN_MUSCLE	0.02408086
KEGG_PRIMARY_BILE_ACID_BIOSYNTHESIS	KEGG_RETINOL_METABOLISM	0.0133684
BIOCARTA_LEPTIN_PATHWAY	IMMUNE_EFFECTOR_PROCESS	0.00179878
MITOCHONDRION	NUCLEAR_HORMONE_RECEPTOR_BINDING	0.00241186
CARBOXYLIC_ACID_TRANSMEMBRANE_TRANSPORTER_ACTIVITY	MITOCHONDRIAL_ENVELOPE	0.00632235
KEGG_ALANINE_ASPARTATE_AND_GLUTAMATE_METABOLISM	KEGG_STARCH_AND_SUCROSE_METABOLISM	0.01123017
KEGG_ALANINE_ASPARTATE_AND_GLUTAMATE_METABOLISM	PEROXISOME	0.0134104
KEGG_PPAR_SIGNALING_PATHWAY	REACTOME_LOSS_OF_NLP_FROM_MITOTIC_CENTROSOMES	0.0
KEGG_CELL_CYCLE	REACTOME_CELL_JUNCTION_ORGANIZATION	0.00038443
AMINO_ACID_AND_DERIVATIVE_METABOLIC_PROCESS	REACTOME_SYNTHESIS_OF_BILE_ACIDS_AND_BILE_SALTS_VIA_7ALPHA_HYDROXYCHOLESTEROL	0.00445197
KEGG_VALINE_LEUCINE_AND_ISOLEUCINE_DEGRADATION	REACTOME_GLUCOSE_AND_OTHER_SUGAR_SLC_TRANSPORTERS	0.0069158
KEGG_DRUG_METABOLISM_OTHER_ENZYMES	KEGG_PPAR_SIGNALING_PATHWAY	0.02928526
KEGG_ADIPOCYTOKINE_SIGNALING_PATHWAY	REACTOME_G2_M_TRANSITION	0.00018716
GENERATION_OF_PRECURSOR_METABOLITES_AND_ENERGY	POSITIVE_REGULATION_OF_LYMPHOCYTE_ACTIVATION	0.00184904
KEGG_VALINE_LEUCINE_AND_ISOLEUCINE_DEGRADATION	REACTOME_BIOLOGICAL_OXIDATIONS	0.00042818
KEGG_CELL_CYCLE	REACTOME_PHASE_II_CONJUGATION	0.01164529
BIOCARTA_P38MAPK_PATHWAY	REACTOME_CYTOCHROME_P450_ARRANGED_BY_SUBSTRATE_TYPE	0.00874287
CELLULAR_CARBOHYDRATE_METABOLIC_PROCESS	REACTOME_PEROXISOMAL_LIPID_METABOLISM	0.00392223
REACTOME_MITOTIC_M_M_G1_PHASES	REACTOME_S_PHASE	0.0
AMINO_ACID_METABOLIC_PROCESS	LIPID_BIOSYNTHETIC_PROCESS	0.0091869
BIOCARTA_NUCLEARRS_PATHWAY	REACTOME_BIOLOGICAL_OXIDATIONS	8.195e-05
LIPID_TRANSPORT	NETPATH_ALPHA6_BETA4_INTEGRIN_PATHWAY	0.01668824
AMINO_ACID_CATABOLIC_PROCESS	REACTOME_S_PHASE	0.0116517
FATTY_ACID_OXIDATION	MITOCHONDRIAL_PART	0.0
CELLULAR_CATABOLIC_PROCESS	MITOCHONDRIAL_LUMEN	0.0
CATABOLIC_PROCESS	REACTOME_BIOLOGICAL_OXIDATIONS	0.0
REACTOME_ACTIVATION_OF_ATR_IN_RESPONSE_TO_REPLICATION_STRESS	SERINE_TYPE_PEPTIDASE_ACTIVITY	0.00484342
CELLULAR_CATABOLIC_PROCESS	KEGG_GLYCOLYSIS_GLUCONEOGENESIS	0.0
IMMUNE_EFFECTOR_PROCESS	REACTOME_STEROID_METABOLISM	0.00850271
CARBON_CARBON_LYASE_ACTIVITY	MITOCHONDRIAL_INNER_MEMBRANE	0.00194345
KEGG_STEROID_BIOSYNTHESIS	LIPID_METABOLIC_PROCESS	0.00366279
KEGG_RETINOL_METABOLISM	REACTOME_METABOLISM_OF_LIPIDS_AND_LIPOPROTEINS	0.01989747
AMINO_ACID_AND_DERIVATIVE_METABOLIC_PROCESS	KEGG_CHRONIC_MYELOID_LEUKEMIA	0.00299818
AROMATIC_COMPOUND_METABOLIC_PROCESS	REACTOME_STEROID_METABOLISM	0.00924282
ENERGY_DERIVATION_BY_OXIDATION_OF_ORGANIC_COMPOUNDS	NETPATH_ALPHA6_BETA4_INTEGRIN_PATHWAY	0.0
KEGG_ADHERENS_JUNCTION	REACTOME_GLUCOSE_METABOLISM	0.00672176
OXIDOREDUCTASE_ACTIVITY_ACTING_ON_CH_OH_GROUP_OF_DONORS	RESPONSE_TO_WOUNDING	0.00112374
NUCLEOCYTOPLASMIC_TRANSPORT	REACTOME_S_PHASE	0.0
KEGG_PPAR_SIGNALING_PATHWAY	REACTOME_MITOTIC_PROMETAPHASE	0.00317424
CARBOXYLIC_ACID_TRANSMEMBRANE_TRANSPORTER_ACTIVITY	MITOCHONDRION	0.00333395
CYTOSKELETAL_PART	REACTOME_SYNTHESIS_OF_DNA	0.0
KEGG_PRIMARY_BILE_ACID_BIOSYNTHESIS	STEROID_METABOLIC_PROCESS	0.00268719
IMMUNE_EFFECTOR_PROCESS	REACTOME_SYNTHESIS_OF_DNA	0.00847196
KEGG_GLYCOLYSIS_GLUCONEOGENESIS	OXIDOREDUCTASE_ACTIVITY_ACTING_ON_THE_CH_CH_GROUP_OF_DONORS	0.00862889
COENZYME_METABOLIC_PROCESS	KEGG_ADHERENS_JUNCTION	0.00603553
ORGANELLE_INNER_MEMBRANE	REACTOME_SYNTHESIS_OF_BILE_ACIDS_AND_BILE_SALTS	0.01186542
REACTOME_METABOLISM_OF_CARBOHYDRATES	REGULATION_OF_PHOSPHORYLATION	0.00085513
MONOOXYGENASE_ACTIVITY	NITROGEN_COMPOUND_CATABOLIC_PROCESS	0.00297523
KEGG_CITRATE_CYCLE_TCA_CYCLE	REACTOME_NA_CL_DEPENDENT_NEUROTRANSMITTER_TRANSPORTERS	0.00576643
BIOCARTA_NUCLEARRS_PATHWAY	LIPID_BIOSYNTHETIC_PROCESS	0.00011297
KEGG_DRUG_METABOLISM_OTHER_ENZYMES	OXIDOREDUCTASE_ACTIVITY_ACTING_ON_CH_OH_GROUP_OF_DONORS	0.00431
LIPID_CATABOLIC_PROCESS	REACTOME_ACTIVATED_AMPK_STIMULATES_FATTY_ACID_OXIDATION_IN_MUSCLE	0.00157772
BIOCARTA_G1_PATHWAY	KEGG_GLYCOLYSIS_GLUCONEOGENESIS	0.01897377
FATTY_ACID_OXIDATION	KEGG_PROPANOATE_METABOLISM	0.00906385
BIOCARTA_CELLCYCLE_PATHWAY	CARBOXYLIC_ACID_METABOLIC_PROCESS	0.00245592
CELLULAR_LIPID_CATABOLIC_PROCESS	ENERGY_DERIVATION_BY_OXIDATION_OF_ORGANIC_COMPOUNDS	0.01348282
CARBOXYLIC_ACID_TRANSPORT	PEROXISOME	0.01186838
LIGASE_ACTIVITY	MONOCARBOXYLIC_ACID_METABOLIC_PROCESS	0.00133348
KEGG_GLYCINE_SERINE_AND_THREONINE_METABOLISM	KEGG_TRYPTOPHAN_METABOLISM	0.00683331
BIOCARTA_TGFB_PATHWAY	KEGG_STARCH_AND_SUCROSE_METABOLISM	0.02871254
CELL_CYCLE_PHASE	MITOCHONDRIAL_PART	0.00146854
BIOCARTA_TGFB_PATHWAY	COFACTOR_BINDING	0.01149151
LIPID_CATABOLIC_PROCESS	REACTOME_METABOLISM_OF_LIPIDS_AND_LIPOPROTEINS	0.0
KEGG_PRIMARY_BILE_ACID_BIOSYNTHESIS	REACTOME_LIPOPROTEIN_METABOLISM	0.00603128
KEGG_BIOSYNTHESIS_OF_UNSATURATED_FATTY_ACIDS	NUCLEAR_HORMONE_RECEPTOR_BINDING	0.01099353
KEGG_GLYCINE_SERINE_AND_THREONINE_METABOLISM	REACTOME_NA_CL_DEPENDENT_NEUROTRANSMITTER_TRANSPORTERS	0.0049181
NITROGEN_COMPOUND_CATABOLIC_PROCESS	REACTOME_PHASE_1_FUNCTIONALIZATION_OF_COMPOUNDS	0.01053874
COFACTOR_METABOLIC_PROCESS	KEGG_ADIPOCYTOKINE_SIGNALING_PATHWAY	0.00015713
KEGG_RETINOL_METABOLISM	REACTOME_CENTROSOME_MATURATION	0.00236262
FATTY_ACID_OXIDATION	REACTOME_TRANSMEMBRANE_TRANSPORT_OF_SMALL_MOLECULES	0.00044184
CELL_CYCLE_PHASE	GTPASE_BINDING	0.01249643
BIOCARTA_G1_PATHWAY	CARBOXY_LYASE_ACTIVITY	0.00992491
MITOCHONDRIAL_LUMEN	REACTOME_ACTIVATED_AMPK_STIMULATES_FATTY_ACID_OXIDATION_IN_MUSCLE	0.0058671
HORMONE_RECEPTOR_BINDING	REACTOME_S_PHASE	0.0
AROMATIC_COMPOUND_METABOLIC_PROCESS	CYTOSKELETON_ORGANIZATION_AND_BIOGENESIS	0.01430284
CARBOXYLIC_ACID_METABOLIC_PROCESS	REACTOME_PYRUVATE_METABOLISM_AND_TCA_CYCLE	0.0
CELLULAR_CATABOLIC_PROCESS	ORGANELLE_INNER_MEMBRANE	0.0
KEGG_CITRATE_CYCLE_TCA_CYCLE	ORGANIC_ACID_METABOLIC_PROCESS	0.0
KEGG_STEROID_BIOSYNTHESIS	REACTOME_PHASE_II_CONJUGATION	0.01197606
COFACTOR_BINDING	KEGG_ADHERENS_JUNCTION	0.00944757
KEGG_PYRUVATE_METABOLISM	REACTOME_PHASE_II_CONJUGATION	0.008101
KEGG_CELL_CYCLE	REACTOME_ACTIVATION_OF_THE_PRE_REPLICATIVE_COMPLEX	0.00045882
PATTERN_BINDING	REACTOME_PEROXISOMAL_LIPID_METABOLISM	0.01131056
REACTOME_LIPOPROTEIN_METABOLISM	STRUCTURAL_CONSTITUENT_OF_CYTOSKELETON	0.00436379
REACTOME_INTEGRATION_OF_ENERGY_METABOLISM	REACTOME_METABOLISM_OF_AMINO_ACIDS	0.0
BIOCARTA_NUCLEARRS_PATHWAY	MONOOXYGENASE_ACTIVITY	0.02185262
KEGG_DRUG_METABOLISM_CYTOCHROME_P450	REACTOME_METABOLISM_OF_AMINO_ACIDS	0.01526911
KEGG_ADHERENS_JUNCTION	REGULATION_OF_PHOSPHORYLATION	0.0
CELL_CYCLE_PHASE	FATTY_ACID_METABOLIC_PROCESS	0.0004229
REACTOME_ACTIVATED_AMPK_STIMULATES_FATTY_ACID_OXIDATION_IN_MUSCLE	REACTOME_CENTROSOME_MATURATION	0.00503587
KEGG_CITRATE_CYCLE_TCA_CYCLE	LIPID_TRANSPORT	0.00483687
KEGG_TERPENOID_BACKBONE_BIOSYNTHESIS	REACTOME_CHYLOMICRON_MEDIATED_LIPID_TRANSPORT	0.01205304
ELECTRON_CARRIER_ACTIVITY	INFLAMMATORY_RESPONSE	0.00266413
MITOCHONDRIAL_MEMBRANE	SA_G1_AND_S_PHASES	0.00095814
KEGG_ADHERENS_JUNCTION	SPINDLE	0.00939757
ENERGY_DERIVATION_BY_OXIDATION_OF_ORGANIC_COMPOUNDS	LIGASE_ACTIVITY	0.01108432
BIOCARTA_ACTINY_PATHWAY	KEGG_PPAR_SIGNALING_PATHWAY	0.00672776
REACTOME_GLUCOSE_REGULATION_OF_INSULIN_SECRETION	SMALL_GTPASE_BINDING	0.00299094
KEGG_ONE_CARBON_POOL_BY_FOLATE	KEGG_PYRUVATE_METABOLISM	0.04655368
CARBON_CARBON_LYASE_ACTIVITY	KEGG_ALANINE_ASPARTATE_AND_GLUTAMATE_METABOLISM	0.00044656
REACTOME_PYRUVATE_METABOLISM	STEROID_METABOLIC_PROCESS	0.03043031
ALCOHOL_METABOLIC_PROCESS	OXIDOREDUCTASE_ACTIVITY	0.08972532
ACTIN_FILAMENT_ORGANIZATION	REACTOME_INTEGRATION_OF_ENERGY_METABOLISM	0.00163412
REACTOME_PHASE_II_CONJUGATION	REACTOME_TRANSMEMBRANE_TRANSPORT_OF_SMALL_MOLECULES	7.1e-05
CORUM_C_COMPLEX_SPLICEOSOME	MITOCHONDRIAL_ENVELOPE	0.03519536
ALCOHOL_METABOLIC_PROCESS	MITOCHONDRIAL_MEMBRANE	0.00016908
KEGG_METABOLISM_OF_XENOBIOTICS_BY_CYTOCHROME_P450	LYASE_ACTIVITY	0.01164488
CELL_PROJECTION	REACTOME_REGULATION_OF_LIPID_METABOLISM_BY_PEROXISOME_PROLIFERATOR_ACTIVATED_RECEPTOR_ALPHA	0.00502868
CELLULAR_LIPID_METABOLIC_PROCESS	REACTOME_GLUCOSE_AND_OTHER_SUGAR_SLC_TRANSPORTERS	0.00655493
KEGG_METABOLISM_OF_XENOBIOTICS_BY_CYTOCHROME_P450	KEGG_PROPANOATE_METABOLISM	0.00866975
AMINE_CATABOLIC_PROCESS	LYASE_ACTIVITY	0.01076356
KEGG_TRYPTOPHAN_METABOLISM	OXIDOREDUCTASE_ACTIVITY_ACTING_ON_THE_CH_CH_GROUP_OF_DONORS	0.00796643
GENERATION_OF_PRECURSOR_METABOLITES_AND_ENERGY	KEGG_STEROID_HORMONE_BIOSYNTHESIS	0.00086745
MITOCHONDRIAL_MATRIX	MITOCHONDRION	0.0
CELLULAR_LIPID_METABOLIC_PROCESS	REACTOME_SYNTHESIS_OF_BILE_ACIDS_AND_BILE_SALTS	0.00220772
ENERGY_DERIVATION_BY_OXIDATION_OF_ORGANIC_COMPOUNDS	REACTOME_GLUCOSE_REGULATION_OF_INSULIN_SECRETION	0.0
REACTOME_GLUCONEOGENESIS	REACTOME_NUCLEOTIDE_LIKE_PURINERGIC_RECEPTORS	0.00592095
AROMATIC_COMPOUND_METABOLIC_PROCESS	ISOMERASE_ACTIVITY	0.00664606
ELECTRON_CARRIER_ACTIVITY	KEGG_TYROSINE_METABOLISM	0.00532641
LIGASE_ACTIVITY	OXIDOREDUCTASE_ACTIVITY	0.0
CELL_CYCLE_PROCESS	KEGG_AUTOIMMUNE_THYROID_DISEASE	0.0
NUCLEAR_TRANSPORT	REACTOME_GLUCONEOGENESIS	0.00579777
MITOCHONDRIAL_LUMEN	REACTOME_REGULATION_OF_LIPID_METABOLISM_BY_PEROXISOME_PROLIFERATOR_ACTIVATED_RECEPTOR_ALPHA	0.0
BIOCARTA_PPARA_PATHWAY	NUCLEOCYTOPLASMIC_TRANSPORT	0.0
KEGG_METABOLISM_OF_XENOBIOTICS_BY_CYTOCHROME_P450	MICROTUBULE_CYTOSKELETON	0.01835616
KEGG_CITRATE_CYCLE_TCA_CYCLE	MITOCHONDRIAL_PART	0.0
AMINO_ACID_METABOLIC_PROCESS	FATTY_ACID_METABOLIC_PROCESS	0.01826196
AMINE_CATABOLIC_PROCESS	NITROGEN_COMPOUND_CATABOLIC_PROCESS	0.00301184
REACTOME_CHAPERONIN_MEDIATED_PROTEIN_FOLDING	REACTOME_METABOLISM_OF_LIPIDS_AND_LIPOPROTEINS	0.0
NITROGEN_COMPOUND_CATABOLIC_PROCESS	REACTOME_METABOLISM_OF_LIPIDS_AND_LIPOPROTEINS	0.00083248
PEROXISOME	RESPONSE_TO_WOUNDING	0.00985322
BIOCARTA_PPARA_PATHWAY	REACTOME_METABOLISM_OF_AMINO_ACIDS	0.00194252
KEGG_CHRONIC_MYELOID_LEUKEMIA	STEROID_METABOLIC_PROCESS	0.00104046
GLUCOSE_METABOLIC_PROCESS	LYASE_ACTIVITY	0.01195824
CARBOHYDRATE_METABOLIC_PROCESS	REACTOME_METABOLISM_OF_AMINO_ACIDS	0.0
CARBOHYDRATE_METABOLIC_PROCESS	PHOSPHOLIPID_BIOSYNTHETIC_PROCESS	0.00065202
KEGG_CELL_CYCLE	OXIDOREDUCTASE_ACTIVITY_GO_0016616	0.00324022
ENERGY_RESERVE_METABOLIC_PROCESS	LYASE_ACTIVITY	0.01591044
FATTY_ACID_OXIDATION	KEGG_ADHERENS_JUNCTION	0.00720154
CELLULAR_LIPID_CATABOLIC_PROCESS	LIPID_TRANSPORT	0.0015311
KEGG_BUTANOATE_METABOLISM	STEROID_METABOLIC_PROCESS	0.00694559
KEGG_COMPLEMENT_AND_COAGULATION_CASCADES	TRANSFERASE_ACTIVITY_TRANSFERRING_ACYL_GROUPS	0.00057007
KEGG_DRUG_METABOLISM_OTHER_ENZYMES	MONOCARBOXYLIC_ACID_METABOLIC_PROCESS	0.01546965
BIOCARTA_CELLCYCLE_PATHWAY	CELL_CYCLE_GO_0007049	0.0
AMINE_TRANSMEMBRANE_TRANSPORTER_ACTIVITY	REACTOME_TRANSMEMBRANE_TRANSPORT_OF_SMALL_MOLECULES	0.0
OXIDOREDUCTASE_ACTIVITY	REACTOME_MITOCHONDRIAL_FATTY_ACID_BETA_OXIDATION	0.20268954
BIOCARTA_G1_PATHWAY	REACTOME_BIOLOGICAL_OXIDATIONS	0.00486018
FATTY_ACID_BETA_OXIDATION	REACTOME_ELECTRON_TRANSPORT_CHAIN	0.01345519
CYTOSKELETAL_PART	SPINDLE	0.0
CARBON_CARBON_LYASE_ACTIVITY	RESPONSE_TO_WOUNDING	0.0
KEGG_GLYCOLYSIS_GLUCONEOGENESIS	REACTOME_PYRUVATE_METABOLISM_AND_TCA_CYCLE	0.0
KEGG_TYROSINE_METABOLISM	OXIDOREDUCTASE_ACTIVITY_ACTING_ON_THE_CH_CH_GROUP_OF_DONORS	0.01208875
KEGG_ARGININE_AND_PROLINE_METABOLISM	KEGG_BIOSYNTHESIS_OF_UNSATURATED_FATTY_ACIDS	0.01198809
REACTOME_METABOLISM_OF_AMINO_ACIDS	REACTOME_STEROID_HORMONES	0.01071893
CELL_CYCLE_PROCESS	SPINDLE	0.00076855
MITOCHONDRIAL_ENVELOPE	REACTOME_METABOLISM_OF_BILE_ACIDS_AND_BILE_SALTS	0.00815919
HORMONE_RECEPTOR_BINDING	REGULATION_OF_PHOSPHORYLATION	0.01450064
CELL_CYCLE_PROCESS	IMMUNE_EFFECTOR_PROCESS	0.0001514
FATTY_ACID_BETA_OXIDATION	KEGG_STEROID_HORMONE_BIOSYNTHESIS	0.0078644
CYTOSKELETAL_PROTEIN_BINDING	KEGG_FATTY_ACID_METABOLISM	0.00145834
AMINO_ACID_METABOLIC_PROCESS	CELLULAR_CATABOLIC_PROCESS	0.0
MONOCARBOXYLIC_ACID_METABOLIC_PROCESS	REACTOME_SLC_MEDIATED_TRANSMEMBRANE_TRANSPORT	0.00969412
BIOCARTA_NUCLEARRS_PATHWAY	CATABOLIC_PROCESS	0.0
CARBOXYLIC_ACID_METABOLIC_PROCESS	REACTOME_TRANSFORMATION_OF_LANOSTEROL_TO_CHOLESTEROL	0.03117854
CARBOHYDRATE_METABOLIC_PROCESS	REACTOME_NUCLEOTIDE_LIKE_PURINERGIC_RECEPTORS	0.0018149
PHOSPHOLIPID_BIOSYNTHETIC_PROCESS	REACTOME_PHASE_II_CONJUGATION	0.00987512
LIPID_METABOLIC_PROCESS	REACTOME_AMINE_COMPOUND_SLC_TRANSPORTERS	0.00950407
MONOCARBOXYLIC_ACID_METABOLIC_PROCESS	REACTOME_MITOTIC_PROMETAPHASE	0.00511146
MONOCARBOXYLIC_ACID_METABOLIC_PROCESS	TRANSFERASE_ACTIVITY_TRANSFERRING_ACYL_GROUPS	0.00023782
BIOCARTA_TGFB_PATHWAY	REACTOME_SLC_MEDIATED_TRANSMEMBRANE_TRANSPORT	0.00313723
BIOCARTA_CELLCYCLE_PATHWAY	BIOCARTA_P38MAPK_PATHWAY	0.0
REACTOME_CHOLESTEROL_BIOSYNTHESIS	REACTOME_G2_M_TRANSITION	0.00358876
BIOCARTA_NUCLEARRS_PATHWAY	ORGANELLE_INNER_MEMBRANE	0.00268003
KEGG_ARGININE_AND_PROLINE_METABOLISM	KEGG_VALINE_LEUCINE_AND_ISOLEUCINE_DEGRADATION	0.01029383
BIOCARTA_HSP27_PATHWAY	REACTOME_G2_M_TRANSITION	0.00943851
AMINE_TRANSMEMBRANE_TRANSPORTER_ACTIVITY	SERINE_HYDROLASE_ACTIVITY	0.00526114
KEGG_STARCH_AND_SUCROSE_METABOLISM	MONOCARBOXYLIC_ACID_METABOLIC_PROCESS	0.05147222
KEGG_METABOLISM_OF_XENOBIOTICS_BY_CYTOCHROME_P450	LIPID_BIOSYNTHETIC_PROCESS	0.01545228
MITOCHONDRION	MONOOXYGENASE_ACTIVITY	0.00124689
CELLULAR_LIPID_METABOLIC_PROCESS	KEGG_PYRUVATE_METABOLISM	0.02749004
REACTOME_TRANSMEMBRANE_TRANSPORT_OF_SMALL_MOLECULES	SERINE_TYPE_PEPTIDASE_ACTIVITY	0.00688265
AMINO_ACID_DERIVATIVE_METABOLIC_PROCESS	NETPATH_ALPHA6_BETA4_INTEGRIN_PATHWAY	0.01197763
CELLULAR_LIPID_CATABOLIC_PROCESS	ORGANELLE_INNER_MEMBRANE	0.00207077
CARBOXYLIC_ACID_METABOLIC_PROCESS	OXIDOREDUCTASE_ACTIVITY_GO_0016705	0.00329067
CARBOHYDRATE_BIOSYNTHETIC_PROCESS	KEGG_GLYCOLYSIS_GLUCONEOGENESIS	0.02121991
CELL_CYCLE_PROCESS	ISOMERASE_ACTIVITY	0.01090643
CATABOLIC_PROCESS	REACTOME_CHYLOMICRON_MEDIATED_LIPID_TRANSPORT	0.00336152
CELL_CYCLE_PROCESS	KEGG_CELL_CYCLE	0.0
BIOCARTA_G2_PATHWAY	KEGG_ASTHMA	0.0099731
KEGG_ADHERENS_JUNCTION	RESPONSE_TO_WOUNDING	0.0
BIOCARTA_TGFB_PATHWAY	KEGG_BIOSYNTHESIS_OF_UNSATURATED_FATTY_ACIDS	0.02583887
CELLULAR_CATABOLIC_PROCESS	KEGG_DRUG_METABOLISM_CYTOCHROME_P450	0.00435509
KEGG_ARGININE_AND_PROLINE_METABOLISM	KEGG_CELL_CYCLE	0.01340712
GENERATION_OF_PRECURSOR_METABOLITES_AND_ENERGY	SERINE_TYPE_ENDOPEPTIDASE_ACTIVITY	0.00660981
AROMATIC_COMPOUND_METABOLIC_PROCESS	GENERATION_OF_PRECURSOR_METABOLITES_AND_ENERGY	0.03494767
MICROBODY	REACTOME_PYRUVATE_METABOLISM_AND_TCA_CYCLE	0.00640676
KEGG_GLYCOLYSIS_GLUCONEOGENESIS	MICROBODY	0.01108396
ENERGY_DERIVATION_BY_OXIDATION_OF_ORGANIC_COMPOUNDS	KEGG_DRUG_METABOLISM_OTHER_ENZYMES	0.00100297
ORGANIC_ACID_TRANSMEMBRANE_TRANSPORTER_ACTIVITY	REACTOME_PYRUVATE_METABOLISM	0.00136068
GTPASE_BINDING	REACTOME_LIPOPROTEIN_METABOLISM	0.05357813
CARBON_CARBON_LYASE_ACTIVITY	REACTOME_NA_CL_DEPENDENT_NEUROTRANSMITTER_TRANSPORTERS	0.00658151
REACTOME_AMINE_COMPOUND_SLC_TRANSPORTERS	SERINE_HYDROLASE_ACTIVITY	0.00657983
KEGG_VALINE_LEUCINE_AND_ISOLEUCINE_DEGRADATION	ORGANIC_ACID_METABOLIC_PROCESS	0.17097945
FATTY_ACID_OXIDATION	OXYGEN_BINDING	0.0002994
REACTOME_NUCLEAR_RECEPTOR_TRANSCRIPTION_PATHWAY	REACTOME_SYNTHESIS_OF_BILE_ACIDS_AND_BILE_SALTS	0.15893155
MICROTUBULE	SMALL_GTPASE_BINDING	0.00567826
BIOCARTA_TGFB_PATHWAY	REACTOME_POST_TRANSLATIONAL_PROTEIN_MODIFICATION	0.01616744
BIOCARTA_LEPTIN_PATHWAY	NUCLEOCYTOPLASMIC_TRANSPORT	0.02867079
CARBON_CARBON_LYASE_ACTIVITY	REACTOME_MITOTIC_M_M_G1_PHASES	0.01139093
KEGG_ADIPOCYTOKINE_SIGNALING_PATHWAY	REACTOME_NUCLEAR_RECEPTOR_TRANSCRIPTION_PATHWAY	0.0
OXIDOREDUCTASE_ACTIVITY_GO_0016705	REACTOME_SYNTHESIS_OF_BILE_ACIDS_AND_BILE_SALTS_VIA_7ALPHA_HYDROXYCHOLESTEROL	0.00624266
NUCLEAR_TRANSPORT	REACTOME_CHAPERONIN_MEDIATED_PROTEIN_FOLDING	0.01093793
GLUCOSE_METABOLIC_PROCESS	STEROID_METABOLIC_PROCESS	0.01133527
CARBOXY_LYASE_ACTIVITY	IMMUNE_EFFECTOR_PROCESS	0.00395871
CELLULAR_LIPID_METABOLIC_PROCESS	STEROID_METABOLIC_PROCESS	0.00069801
AMINE_TRANSMEMBRANE_TRANSPORTER_ACTIVITY	MONOOXYGENASE_ACTIVITY	0.00051615
REACTOME_CHYLOMICRON_MEDIATED_LIPID_TRANSPORT	REACTOME_GLUCOSE_METABOLISM	0.02045667
POSITIVE_REGULATION_OF_LYMPHOCYTE_ACTIVATION	RESPONSE_TO_ORGANIC_SUBSTANCE	0.00413254
MITOCHONDRIAL_ENVELOPE	REACTOME_CHYLOMICRON_MEDIATED_LIPID_TRANSPORT	0.00451318
COFACTOR_BINDING	NITROGEN_COMPOUND_CATABOLIC_PROCESS	0.0
ENERGY_RESERVE_METABOLIC_PROCESS	MITOCHONDRIAL_ENVELOPE	0.00261905
KEGG_GLYCINE_SERINE_AND_THREONINE_METABOLISM	KEGG_PEROXISOME	0.02951988
CARBON_CARBON_LYASE_ACTIVITY	CELLULAR_CATABOLIC_PROCESS	0.00666223
CELLULAR_CARBOHYDRATE_METABOLIC_PROCESS	REACTOME_TRANSFORMATION_OF_LANOSTEROL_TO_CHOLESTEROL	0.0161255
KEGG_STEROID_HORMONE_BIOSYNTHESIS	REACTOME_METABOLISM_OF_LIPIDS_AND_LIPOPROTEINS	0.0
PEROXISOME	REACTOME_CYTOCHROME_P450_ARRANGED_BY_SUBSTRATE_TYPE	0.000304
COFACTOR_METABOLIC_PROCESS	REACTOME_SLC_MEDIATED_TRANSMEMBRANE_TRANSPORT	0.00256373
KEGG_GLYCINE_SERINE_AND_THREONINE_METABOLISM	KEGG_TYROSINE_METABOLISM	0.01432893
KEGG_BUTANOATE_METABOLISM	NITROGEN_COMPOUND_CATABOLIC_PROCESS	0.00018287
REACTOME_CENTROSOME_MATURATION	REACTOME_PHASE_II_CONJUGATION	0.00852318
GENERATION_OF_PRECURSOR_METABOLITES_AND_ENERGY	KEGG_PPAR_SIGNALING_PATHWAY	0.0
CYTOSKELETON_ORGANIZATION_AND_BIOGENESIS	KEGG_DRUG_METABOLISM_CYTOCHROME_P450	0.00115034
NETPATH_ALPHA6_BETA4_INTEGRIN_PATHWAY	SMALL_GTPASE_BINDING	0.010126
BIOCARTA_ACTINY_PATHWAY	HORMONE_RECEPTOR_BINDING	0.00501845
KEGG_ADIPOCYTOKINE_SIGNALING_PATHWAY	OXIDOREDUCTASE_ACTIVITY_ACTING_ON_THE_CH_CH_GROUP_OF_DONORS	0.01186699
CARBOXYLIC_ACID_METABOLIC_PROCESS	HORMONE_RECEPTOR_BINDING	0.0205156
FATTY_ACID_OXIDATION	KEGG_CITRATE_CYCLE_TCA_CYCLE	0.00436192
CYTOSKELETON_ORGANIZATION_AND_BIOGENESIS	ORGANIC_ACID_METABOLIC_PROCESS	0.0006809
CARBOXY_LYASE_ACTIVITY	REACTOME_POST_TRANSLATIONAL_PROTEIN_MODIFICATION	0.00130368
BIOCARTA_TGFB_PATHWAY	KEGG_STEROID_HORMONE_BIOSYNTHESIS	0.01568249
AMINO_ACID_METABOLIC_PROCESS	NUCLEAR_TRANSPORT	0.00472755
FATTY_ACID_OXIDATION	KEGG_ADIPOCYTOKINE_SIGNALING_PATHWAY	0.0
ALCOHOL_METABOLIC_PROCESS	RESPONSE_TO_EXTERNAL_STIMULUS	0.0
OXIDOREDUCTASE_ACTIVITY_GO_0016705	RESPONSE_TO_EXTERNAL_STIMULUS	0.0
BIOCARTA_MCM_PATHWAY	NETPATH_ALPHA6_BETA4_INTEGRIN_PATHWAY	0.01763096
REACTOME_CELL_CYCLE_CHECKPOINTS	REACTOME_MITOTIC_M_M_G1_PHASES	0.0
REACTOME_METABOLISM_OF_CARBOHYDRATES	REACTOME_TRANSMEMBRANE_TRANSPORT_OF_SMALL_MOLECULES	3.121e-05
OXIDOREDUCTASE_ACTIVITY_GO_0016616	REACTOME_S_PHASE	0.0061568
CELLULAR_CATABOLIC_PROCESS	REACTOME_G2_M_CHECKPOINTS	0.3069253
ENERGY_DERIVATION_BY_OXIDATION_OF_ORGANIC_COMPOUNDS	PERIPHERAL_NERVOUS_SYSTEM_DEVELOPMENT	0.02687971
CYTOSKELETON	KEGG_CITRATE_CYCLE_TCA_CYCLE	0.02806876
BIOCARTA_TGFB_PATHWAY	REACTOME_SYNTHESIS_OF_DNA	0.0
CATABOLIC_PROCESS	REGULATION_OF_PHOSPHORYLATION	0.0
FATTY_ACID_OXIDATION	KEGG_TERPENOID_BACKBONE_BIOSYNTHESIS	0.00869425
COFACTOR_METABOLIC_PROCESS	KEGG_ARGININE_AND_PROLINE_METABOLISM	4.59e-05
BIOCARTA_HSP27_PATHWAY	ORGANIC_ACID_METABOLIC_PROCESS	0.00361923
CYTOSKELETAL_PROTEIN_BINDING	REACTOME_MITOCHONDRIAL_FATTY_ACID_BETA_OXIDATION	0.02412721
GENERATION_OF_PRECURSOR_METABOLITES_AND_ENERGY	MITOCHONDRION	0.0
KEGG_CHRONIC_MYELOID_LEUKEMIA	KEGG_PRIMARY_BILE_ACID_BIOSYNTHESIS	0.0121595
LIPID_BIOSYNTHETIC_PROCESS	PEROXISOME	0.09553189
KEGG_CYSTEINE_AND_METHIONINE_METABOLISM	REACTOME_PYRUVATE_METABOLISM_AND_TCA_CYCLE	0.0
KEGG_RETINOL_METABOLISM	REACTOME_METABOLISM_OF_BILE_ACIDS_AND_BILE_SALTS	0.01152064
ALCOHOL_METABOLIC_PROCESS	BIOCARTA_HSP27_PATHWAY	3.297e-05
ISOMERASE_ACTIVITY	KEGG_DRUG_METABOLISM_OTHER_ENZYMES	0.01120308
BIOCARTA_NUCLEARRS_PATHWAY	MITOCHONDRIAL_INNER_MEMBRANE	0.000614
BIOCARTA_MCM_PATHWAY	MITOCHONDRIAL_MEMBRANE	0.00352877
KEGG_STARCH_AND_SUCROSE_METABOLISM	LIPID_METABOLIC_PROCESS	0.02659072
INFLAMMATORY_RESPONSE	LIPID_BIOSYNTHETIC_PROCESS	0.01442615
POSITIVE_REGULATION_OF_LYMPHOCYTE_ACTIVATION	REACTOME_S_PHASE	0.05574399
MITOTIC_CELL_CYCLE	REACTOME_PEROXISOMAL_LIPID_METABOLISM	0.00303529
AMINO_ACID_TRANSMEMBRANE_TRANSPORTER_ACTIVITY	REACTOME_GLUCOSE_REGULATION_OF_INSULIN_SECRETION	0.00213778
AMINO_ACID_AND_DERIVATIVE_METABOLIC_PROCESS	REACTOME_CELL_JUNCTION_ORGANIZATION	0.00465669
MITOCHONDRIAL_INNER_MEMBRANE	PEROXISOME	0.01056355
CYTOSKELETON	SPINDLE	0.0
AMINO_ACID_AND_DERIVATIVE_METABOLIC_PROCESS	REACTOME_SYNTHESIS_OF_BILE_ACIDS_AND_BILE_SALTS	0.00417752
REACTOME_CELL_CYCLE_CHECKPOINTS	REACTOME_CELL_CYCLE_MITOTIC	0.0
AMINE_METABOLIC_PROCESS	REACTOME_PEROXISOMAL_LIPID_METABOLISM	0.00798206
CYTOSKELETAL_PROTEIN_BINDING	REACTOME_LOSS_OF_NLP_FROM_MITOTIC_CENTROSOMES	0.0
MITOCHONDRIAL_INNER_MEMBRANE	REACTOME_STEROID_HORMONES	0.00543722
KEGG_RETINOL_METABOLISM	KEGG_TRYPTOPHAN_METABOLISM	0.00437595
MITOCHONDRIAL_MEMBRANE	REACTOME_LIPOPROTEIN_METABOLISM	0.00466368
AMINE_METABOLIC_PROCESS	OXIDOREDUCTASE_ACTIVITY_GO_0016616	0.01461263
KEGG_PEROXISOME	REACTOME_METABOLISM_OF_BILE_ACIDS_AND_BILE_SALTS	0.0175771
KEGG_PRIMARY_BILE_ACID_BIOSYNTHESIS	REACTOME_BIOLOGICAL_OXIDATIONS	1.05e-05
NUCLEAR_HORMONE_RECEPTOR_BINDING	REACTOME_BIOLOGICAL_OXIDATIONS	5.05e-06
KEGG_STEROID_BIOSYNTHESIS	OXIDOREDUCTASE_ACTIVITY_ACTING_ON_CH_OH_GROUP_OF_DONORS	0.01612748
CYTOSKELETAL_PROTEIN_BINDING	SMALL_GTPASE_BINDING	0.00178377
BIOCARTA_HSP27_PATHWAY	OXIDOREDUCTASE_ACTIVITY	0.0
AMINE_TRANSMEMBRANE_TRANSPORTER_ACTIVITY	CARBOXYLIC_ACID_METABOLIC_PROCESS	0.00013899
AROMATIC_COMPOUND_METABOLIC_PROCESS	REACTOME_CELL_CYCLE_MITOTIC	0.00814285
IMMUNE_EFFECTOR_PROCESS	REACTOME_METABOLISM_OF_LIPIDS_AND_LIPOPROTEINS	0.01587473
CATABOLIC_PROCESS	STEROID_METABOLIC_PROCESS	0.0003414
HORMONE_RECEPTOR_BINDING	TRANSFERASE_ACTIVITY_TRANSFERRING_ACYL_GROUPS	0.00857427
CATABOLIC_PROCESS	KEGG_PRIMARY_BILE_ACID_BIOSYNTHESIS	0.00575574
CYTOSKELETON_ORGANIZATION_AND_BIOGENESIS	REACTOME_SYNTHESIS_OF_BILE_ACIDS_AND_BILE_SALTS_VIA_7ALPHA_HYDROXYCHOLESTEROL	0.00456213
KEGG_GLYCOLYSIS_GLUCONEOGENESIS	REACTOME_CHAPERONIN_MEDIATED_PROTEIN_FOLDING	0.06983689
CARBOHYDRATE_BIOSYNTHETIC_PROCESS	RESPONSE_TO_WOUNDING	0.12914423
BIOCARTA_P38MAPK_PATHWAY	GENERATION_OF_PRECURSOR_METABOLITES_AND_ENERGY	0.00391452
KEGG_DRUG_METABOLISM_OTHER_ENZYMES	LIPID_METABOLIC_PROCESS	0.00294083
CELLULAR_CATABOLIC_PROCESS	REACTOME_PHASE_1_FUNCTIONALIZATION_OF_COMPOUNDS	0.0
KEGG_VALINE_LEUCINE_AND_ISOLEUCINE_DEGRADATION	STEROID_METABOLIC_PROCESS	0.01036937
BIOCARTA_G1_PATHWAY	REACTOME_LOSS_OF_NLP_FROM_MITOTIC_CENTROSOMES	0.00152732
AMINE_METABOLIC_PROCESS	BIOCARTA_CELLCYCLE_PATHWAY	0.00948951
OXIDOREDUCTASE_ACTIVITY	REACTOME_METABOLISM_OF_AMINO_ACIDS	0.89656463
CYTOSKELETON	KEGG_STARCH_AND_SUCROSE_METABOLISM	0.01754541
CYTOSKELETAL_PART	GENERATION_OF_PRECURSOR_METABOLITES_AND_ENERGY	0.03141001
CELL_PROJECTION	FATTY_ACID_OXIDATION	0.01275236
REACTOME_SLC_MEDIATED_TRANSMEMBRANE_TRANSPORT	STRUCTURAL_CONSTITUENT_OF_CYTOSKELETON	0.00113034
CYTOSKELETON_ORGANIZATION_AND_BIOGENESIS	RESPONSE_TO_ORGANIC_SUBSTANCE	0.00302016
MICROTUBULE_ORGANIZING_CENTER	REACTOME_SYNTHESIS_OF_BILE_ACIDS_AND_BILE_SALTS	0.01459637
LIPID_BIOSYNTHETIC_PROCESS	REACTOME_SYNTHESIS_OF_BILE_ACIDS_AND_BILE_SALTS_VIA_7ALPHA_HYDROXYCHOLESTEROL	0.00272345
AMINO_ACID_METABOLIC_PROCESS	REACTOME_METABOLISM_OF_LIPIDS_AND_LIPOPROTEINS	0.00239884
BIOCARTA_CTCF_PATHWAY	MICROTUBULE	0.00538815
FATTY_ACID_OXIDATION	MONOOXYGENASE_ACTIVITY	0.00850493
IMMUNE_EFFECTOR_PROCESS	OXIDOREDUCTASE_ACTIVITY_GO_0016705	0.00939614
CARBOHYDRATE_BIOSYNTHETIC_PROCESS	REACTOME_METABOLISM_OF_LIPIDS_AND_LIPOPROTEINS	0.00613446
CELLULAR_CATABOLIC_PROCESS	CELL_CYCLE_PHASE	0.01083339
REACTOME_PEROXISOMAL_LIPID_METABOLISM	REACTOME_PYRUVATE_METABOLISM	0.01012377
COFACTOR_METABOLIC_PROCESS	KEGG_STEROID_BIOSYNTHESIS	0.03004309
CELLULAR_CARBOHYDRATE_METABOLIC_PROCESS	KEGG_CYSTEINE_AND_METHIONINE_METABOLISM	0.00133859
ALCOHOL_METABOLIC_PROCESS	NUCLEOCYTOPLASMIC_TRANSPORT	0.0006827
FATTY_ACID_OXIDATION	REACTOME_SYNTHESIS_OF_BILE_ACIDS_AND_BILE_SALTS	0.01158836
COENZYME_METABOLIC_PROCESS	LYASE_ACTIVITY	0.0
REACTOME_BIOLOGICAL_OXIDATIONS	REACTOME_METABOLISM_OF_BILE_ACIDS_AND_BILE_SALTS	1.86e-05
CYTOSKELETON	REACTOME_GLUCOSE_REGULATION_OF_INSULIN_SECRETION	0.0
KEGG_DRUG_METABOLISM_CYTOCHROME_P450	LIPID_BIOSYNTHETIC_PROCESS	0.011255
KEGG_ONE_CARBON_POOL_BY_FOLATE	TRANSFERASE_ACTIVITY_TRANSFERRING_ACYL_GROUPS	0.01104846
CELLULAR_LIPID_METABOLIC_PROCESS	HORMONE_RECEPTOR_BINDING	0.04020984
INFLAMMATORY_RESPONSE	REACTOME_CENTROSOME_MATURATION	0.00117329
CATABOLIC_PROCESS	NITROGEN_COMPOUND_METABOLIC_PROCESS	0.0
BIOCARTA_CTCF_PATHWAY	ENERGY_RESERVE_METABOLIC_PROCESS	0.00659171
KEGG_ADIPOCYTOKINE_SIGNALING_PATHWAY	REACTOME_INTEGRATION_OF_ENERGY_METABOLISM	0.0
KEGG_CYSTEINE_AND_METHIONINE_METABOLISM	KEGG_TYROSINE_METABOLISM	0.0
AMINO_ACID_TRANSMEMBRANE_TRANSPORTER_ACTIVITY	CELLULAR_CARBOHYDRATE_METABOLIC_PROCESS	0.00291128
LIPID_BIOSYNTHETIC_PROCESS	REACTOME_LOSS_OF_NLP_FROM_MITOTIC_CENTROSOMES	0.00048456
BIOCARTA_ACTINY_PATHWAY	NITROGEN_COMPOUND_METABOLIC_PROCESS	0.00975045
BIOCARTA_MCM_PATHWAY	RESPONSE_TO_WOUNDING	0.01146192
GLUCOSE_METABOLIC_PROCESS	REACTOME_REGULATION_OF_LIPID_METABOLISM_BY_PEROXISOME_PROLIFERATOR_ACTIVATED_RECEPTOR_ALPHA	0.01102722
CARBOHYDRATE_METABOLIC_PROCESS	REACTOME_G2_M_CHECKPOINTS	0.00612203
REACTOME_STEROID_HORMONES	RESPONSE_TO_WOUNDING	0.00349718
HORMONE_RECEPTOR_BINDING	LIPID_TRANSPORT	0.01417173
KEGG_PYRUVATE_METABOLISM	REACTOME_MITOCHONDRIAL_FATTY_ACID_BETA_OXIDATION	0.01739519
GENERATION_OF_PRECURSOR_METABOLITES_AND_ENERGY	KEGG_VALINE_LEUCINE_AND_ISOLEUCINE_DEGRADATION	0.13215067
OXYGEN_BINDING	REACTOME_INTEGRATION_OF_ENERGY_METABOLISM	0.00084741
REACTOME_NA_CL_DEPENDENT_NEUROTRANSMITTER_TRANSPORTERS	SERINE_HYDROLASE_ACTIVITY	0.00504439
KEGG_CYSTEINE_AND_METHIONINE_METABOLISM	KEGG_TRYPTOPHAN_METABOLISM	0.0047714
CELLULAR_CARBOHYDRATE_METABOLIC_PROCESS	MITOTIC_CELL_CYCLE	0.00078424
KEGG_CITRATE_CYCLE_TCA_CYCLE	REACTOME_INTEGRATION_OF_ENERGY_METABOLISM	0.0
CELLULAR_CARBOHYDRATE_METABOLIC_PROCESS	NETPATH_ALPHA6_BETA4_INTEGRIN_PATHWAY	0.0
CELL_CYCLE_PROCESS	ELECTRON_CARRIER_ACTIVITY	0.01178307
KEGG_BIOSYNTHESIS_OF_UNSATURATED_FATTY_ACIDS	LIPID_BIOSYNTHETIC_PROCESS	0.01217209
AMINO_ACID_DERIVATIVE_METABOLIC_PROCESS	COFACTOR_BINDING	0.00433176
IMMUNE_EFFECTOR_PROCESS	KEGG_CELL_CYCLE	0.00134596
CYTOSKELETAL_PROTEIN_BINDING	KEGG_ADIPOCYTOKINE_SIGNALING_PATHWAY	0.0
AMINE_TRANSPORT	ENERGY_DERIVATION_BY_OXIDATION_OF_ORGANIC_COMPOUNDS	0.00145623
OXIDOREDUCTASE_ACTIVITY_ACTING_ON_CH_OH_GROUP_OF_DONORS	RESPONSE_TO_EXTERNAL_STIMULUS	0.00127472
KEGG_PEROXISOME	REACTOME_TRANSFORMATION_OF_LANOSTEROL_TO_CHOLESTEROL	0.00887971
AMINE_CATABOLIC_PROCESS	REACTOME_REGULATION_OF_LIPID_METABOLISM_BY_PEROXISOME_PROLIFERATOR_ACTIVATED_RECEPTOR_ALPHA	0.00418266
REACTOME_NA_CL_DEPENDENT_NEUROTRANSMITTER_TRANSPORTERS	REACTOME_PHASE_1_FUNCTIONALIZATION_OF_COMPOUNDS	0.00462295
FATTY_ACID_OXIDATION	MONOCARBOXYLIC_ACID_METABOLIC_PROCESS	0.00164952
REACTOME_METABOLISM_OF_LIPIDS_AND_LIPOPROTEINS	SMALL_GTPASE_BINDING	0.04853451
CELLULAR_LIPID_CATABOLIC_PROCESS	LYASE_ACTIVITY	0.00938559
MITOCHONDRIAL_PART	NETPATH_ALPHA6_BETA4_INTEGRIN_PATHWAY	0.0
BIOCARTA_PPARA_PATHWAY	CARBOXYLIC_ACID_METABOLIC_PROCESS	4.31e-05
CELL_CYCLE_PROCESS	RESPONSE_TO_WOUNDING	0.0
FATTY_ACID_METABOLIC_PROCESS	GLUTATHIONE_TRANSFERASE_ACTIVITY	0.00534343
CELL_CYCLE_PHASE	NITROGEN_COMPOUND_CATABOLIC_PROCESS	0.00898316
MITOCHONDRION	ORGANIC_ACID_TRANSPORT	0.00165273
KEGG_ALANINE_ASPARTATE_AND_GLUTAMATE_METABOLISM	MITOCHONDRIAL_ENVELOPE	0.007278
COFACTOR_METABOLIC_PROCESS	KEGG_TRYPTOPHAN_METABOLISM	0.01127723
MITOCHONDRIAL_INNER_MEMBRANE	OXIDOREDUCTASE_ACTIVITY_GO_0016616	0.02168466
KEGG_PANTOTHENATE_AND_COA_BIOSYNTHESIS	REACTOME_NUCLEOTIDE_LIKE_PURINERGIC_RECEPTORS	0.0031179
AMINE_TRANSPORT	CARBOHYDRATE_METABOLIC_PROCESS	0.00101357
ELECTRON_CARRIER_ACTIVITY	KEGG_PANTOTHENATE_AND_COA_BIOSYNTHESIS	0.01226613
GLUCOSE_METABOLIC_PROCESS	KEGG_CITRATE_CYCLE_TCA_CYCLE	0.00409851
KEGG_PEROXISOME	MONOOXYGENASE_ACTIVITY	0.0019564
CATABOLIC_PROCESS	REACTOME_METABOLISM_OF_LIPIDS_AND_LIPOPROTEINS	0.0
ORGANIC_ACID_METABOLIC_PROCESS	REACTOME_METABOLISM_OF_BILE_ACIDS_AND_BILE_SALTS	0.0007877
KEGG_ADHERENS_JUNCTION	KEGG_GLYCOLYSIS_GLUCONEOGENESIS	0.00379862
KEGG_ADIPOCYTOKINE_SIGNALING_PATHWAY	NITROGEN_COMPOUND_METABOLIC_PROCESS	0.06924944
BIOCARTA_NUCLEARRS_PATHWAY	LIGASE_ACTIVITY	0.00499339
REACTOME_SYNTHESIS_OF_DNA	RESPONSE_TO_WOUNDING	0.0
MONOCARBOXYLIC_ACID_METABOLIC_PROCESS	OXIDOREDUCTASE_ACTIVITY_ACTING_ON_CH_OH_GROUP_OF_DONORS	0.00168306
OXIDOREDUCTASE_ACTIVITY_ACTING_ON_CH_OH_GROUP_OF_DONORS	REACTOME_CHOLESTEROL_BIOSYNTHESIS	0.02091255
CELL_CYCLE_PROCESS	REACTOME_METABOLISM_OF_LIPIDS_AND_LIPOPROTEINS	7.682e-05
KEGG_STARCH_AND_SUCROSE_METABOLISM	REACTOME_METABOLISM_OF_BILE_ACIDS_AND_BILE_SALTS	0.01093476
ORGANIC_ACID_TRANSMEMBRANE_TRANSPORTER_ACTIVITY	REACTOME_LIPOPROTEIN_METABOLISM	0.02180485
MICROTUBULE_ORGANIZING_CENTER	MONOOXYGENASE_ACTIVITY	0.02339634
KEGG_PPAR_SIGNALING_PATHWAY	SERINE_TYPE_ENDOPEPTIDASE_ACTIVITY	0.00509493
KEGG_METABOLISM_OF_XENOBIOTICS_BY_CYTOCHROME_P450	KEGG_PRIMARY_BILE_ACID_BIOSYNTHESIS	0.01158748
BIOCARTA_HSP27_PATHWAY	BIOCARTA_MCM_PATHWAY	0.00256411
LIGASE_ACTIVITY	REACTOME_LIPOPROTEIN_METABOLISM	0.01814327
BIOCARTA_NUCLEARRS_PATHWAY	PEROXISOME	0.0168929
AMINO_ACID_AND_DERIVATIVE_METABOLIC_PROCESS	REACTOME_CENTROSOME_MATURATION	0.00696327
KEGG_BUTANOATE_METABOLISM	REACTOME_SYNTHESIS_OF_BILE_ACIDS_AND_BILE_SALTS	0.0064417
MICROTUBULE_CYTOSKELETON	REACTOME_G2_M_TRANSITION	0.0
CATABOLIC_PROCESS	OXIDOREDUCTASE_ACTIVITY_GO_0016705	0.0004485
KEGG_PYRUVATE_METABOLISM	OXIDOREDUCTASE_ACTIVITY	0.03346902
AMINO_ACID_METABOLIC_PROCESS	NITROGEN_COMPOUND_METABOLIC_PROCESS	0.02352563
IMMUNE_EFFECTOR_PROCESS	KEGG_ADIPOCYTOKINE_SIGNALING_PATHWAY	0.0
GENERATION_OF_PRECURSOR_METABOLITES_AND_ENERGY	GTPASE_BINDING	0.00590031
CARBOHYDRATE_METABOLIC_PROCESS	FATTY_ACID_BETA_OXIDATION	0.00550837
CENTROSOME	SERINE_HYDROLASE_ACTIVITY	0.01785887
KEGG_STEROID_HORMONE_BIOSYNTHESIS	MICROTUBULE_CYTOSKELETON	0.01962852
OXIDOREDUCTASE_ACTIVITY_GO_0016705	REACTOME_METABOLISM_OF_AMINO_ACIDS	0.01869449
CORUM_RIBOSOME,_CYTOPLASMIC	ENERGY_DERIVATION_BY_OXIDATION_OF_ORGANIC_COMPOUNDS	0.00782685
CARBON_CARBON_LYASE_ACTIVITY	REACTOME_STEROID_METABOLISM	0.02601321
REACTOME_ACTIVATED_AMPK_STIMULATES_FATTY_ACID_OXIDATION_IN_MUSCLE	REACTOME_METABOLISM_OF_LIPIDS_AND_LIPOPROTEINS	0.00206525
ELECTRON_CARRIER_ACTIVITY	KEGG_CYSTEINE_AND_METHIONINE_METABOLISM	0.00328413
ALCOHOL_METABOLIC_PROCESS	REACTOME_METABOLISM_OF_AMINO_ACIDS	0.01568638
BIOCARTA_G1_PATHWAY	MITOCHONDRIAL_MATRIX	0.01142429
LIPID_METABOLIC_PROCESS	REACTOME_CHAPERONIN_MEDIATED_PROTEIN_FOLDING	0.09522781
KEGG_AUTOIMMUNE_THYROID_DISEASE	MONOOXYGENASE_ACTIVITY	0.00293571
NITROGEN_COMPOUND_CATABOLIC_PROCESS	TRANSFERASE_ACTIVITY_TRANSFERRING_SULFUR_CONTAINING_GROUPS	0.0047539
CENTROSOME	ORGANIC_ACID_METABOLIC_PROCESS	0.00773967
CYTOSKELETAL_PART	REACTOME_LIPOPROTEIN_METABOLISM	0.00948186
FATTY_ACID_OXIDATION	REACTOME_GLUCOSE_METABOLISM	0.01758571
ALCOHOL_METABOLIC_PROCESS	REACTOME_PHASE_II_CONJUGATION	0.00191088
MITOCHONDRIAL_PART	SPINDLE	0.01101853
ACTIN_FILAMENT_ORGANIZATION	REACTOME_PHASE_1_FUNCTIONALIZATION_OF_COMPOUNDS	0.00013069
INFLAMMATORY_RESPONSE	RESPONSE_TO_ORGANIC_SUBSTANCE	0.000855
OXIDOREDUCTASE_ACTIVITY_GO_0016705	REACTOME_GLUCOSE_AND_OTHER_SUGAR_SLC_TRANSPORTERS	0.00144553
KEGG_TRYPTOPHAN_METABOLISM	REACTOME_SLC_MEDIATED_TRANSMEMBRANE_TRANSPORT	0.00514589
ALCOHOL_METABOLIC_PROCESS	MONOOXYGENASE_ACTIVITY	0.03735909
CYTOSKELETON_ORGANIZATION_AND_BIOGENESIS	REACTOME_S_PHASE	0.0
CYTOSKELETON	REACTOME_GLUCONEOGENESIS	0.02513878
BIOCARTA_CELLCYCLE_PATHWAY	KEGG_ADIPOCYTOKINE_SIGNALING_PATHWAY	0.07700528
REACTOME_S_PHASE	SERINE_HYDROLASE_ACTIVITY	0.00475742
BIOCARTA_CTCF_PATHWAY	LIPID_METABOLIC_PROCESS	0.0
INTRAMOLECULAR_OXIDOREDUCTASE_ACTIVITY	REACTOME_CYTOCHROME_P450_ARRANGED_BY_SUBSTRATE_TYPE	0.00038315
GENERATION_OF_PRECURSOR_METABOLITES_AND_ENERGY	KEGG_BIOSYNTHESIS_OF_UNSATURATED_FATTY_ACIDS	0.00864057
KEGG_ONE_CARBON_POOL_BY_FOLATE	REACTOME_PYRUVATE_METABOLISM	0.00887621
BIOCARTA_LEPTIN_PATHWAY	KEGG_VALINE_LEUCINE_AND_ISOLEUCINE_DEGRADATION	0.00821829
BIOCARTA_LEPTIN_PATHWAY	KEGG_METABOLISM_OF_XENOBIOTICS_BY_CYTOCHROME_P450	0.00894724
MITOCHONDRIAL_MATRIX	REACTOME_PYRUVATE_METABOLISM	1.41e-06
LIGASE_ACTIVITY	REACTOME_INTEGRATION_OF_ENERGY_METABOLISM	0.0059707
CARBON_CARBON_LYASE_ACTIVITY	CELL_CYCLE_PROCESS	0.01115866
CELLULAR_LIPID_METABOLIC_PROCESS	ISOMERASE_ACTIVITY	0.0
ACTIN_FILAMENT_ORGANIZATION	BIOCARTA_CELLCYCLE_PATHWAY	0.00131603
BIOCARTA_MCM_PATHWAY	REACTOME_METABOLISM_OF_LIPIDS_AND_LIPOPROTEINS	0.01194428
OXIDOREDUCTASE_ACTIVITY	REACTOME_STEROID_METABOLISM	0.0
KEGG_STARCH_AND_SUCROSE_METABOLISM	REACTOME_PHASE_1_FUNCTIONALIZATION_OF_COMPOUNDS	0.00656194
CYTOSKELETON_ORGANIZATION_AND_BIOGENESIS	ELECTRON_CARRIER_ACTIVITY	0.00217333
AMINE_METABOLIC_PROCESS	REACTOME_G2_M_CHECKPOINTS	0.00579445
BIOCARTA_ACTINY_PATHWAY	NETPATH_ALPHA6_BETA4_INTEGRIN_PATHWAY	5.497e-05
MITOCHONDRIAL_LUMEN	MONOOXYGENASE_ACTIVITY	0.00873718
BIOCARTA_G2_PATHWAY	SA_G1_AND_S_PHASES	0.63180557
AMINO_ACID_DERIVATIVE_METABOLIC_PROCESS	REACTOME_CELL_CYCLE_CHECKPOINTS	0.0
BIOCARTA_HSP27_PATHWAY	GENERATION_OF_PRECURSOR_METABOLITES_AND_ENERGY	0.0
REACTOME_CELL_CYCLE_MITOTIC	REACTOME_PYRUVATE_METABOLISM_AND_TCA_CYCLE	0.0080809
PEROXISOME	RESPONSE_TO_EXTERNAL_STIMULUS	0.00507367
KEGG_COMPLEMENT_AND_COAGULATION_CASCADES	REACTOME_GLUCOSE_METABOLISM	0.02265395
COFACTOR_METABOLIC_PROCESS	GLUCOSE_METABOLIC_PROCESS	0.04360506
MICROTUBULE_ORGANIZING_CENTER	MITOCHONDRIAL_PART	0.01252786
REGULATION_OF_PHOSPHORYLATION	RESPONSE_TO_ORGANIC_SUBSTANCE	0.00087597
CELLULAR_LIPID_METABOLIC_PROCESS	KEGG_CHRONIC_MYELOID_LEUKEMIA	0.0
LYASE_ACTIVITY	SA_G1_AND_S_PHASES	0.01064405
KEGG_TYROSINE_METABOLISM	LIGASE_ACTIVITY	0.00107473
CARBOXYLIC_ACID_METABOLIC_PROCESS	KEGG_DRUG_METABOLISM_OTHER_ENZYMES	0.00985574
KEGG_ADHERENS_JUNCTION	REACTOME_METABOLISM_OF_AMINO_ACIDS	0.0
FATTY_ACID_METABOLIC_PROCESS	OXIDOREDUCTASE_ACTIVITY_GO_0016705	0.01765511
CARBOXYLIC_ACID_METABOLIC_PROCESS	TRANSFERASE_ACTIVITY_TRANSFERRING_SULFUR_CONTAINING_GROUPS	0.00306257
BIOCARTA_P38MAPK_PATHWAY	FATTY_ACID_OXIDATION	0.00956375
GLUTATHIONE_TRANSFERASE_ACTIVITY	KEGG_PPAR_SIGNALING_PATHWAY	0.01615464
CELLULAR_LIPID_CATABOLIC_PROCESS	REACTOME_CELL_CYCLE_MITOTIC	0.02195747
MONOCARBOXYLIC_ACID_METABOLIC_PROCESS	NUCLEOCYTOPLASMIC_TRANSPORT	0.0007885
AMINO_ACID_CATABOLIC_PROCESS	KEGG_TYROSINE_METABOLISM	0.00021444
AMINE_CATABOLIC_PROCESS	BIOCARTA_NUCLEARRS_PATHWAY	0.01283574
BIOCARTA_P38MAPK_PATHWAY	KEGG_CELL_CYCLE	0.0
CYTOSKELETON	TRANSFERASE_ACTIVITY_TRANSFERRING_ACYL_GROUPS	0.00752595
REACTOME_REGULATION_OF_LIPID_METABOLISM_BY_PEROXISOME_PROLIFERATOR_ACTIVATED_RECEPTOR_ALPHA	RESPONSE_TO_ORGANIC_SUBSTANCE	0.0064505
REACTOME_CELL_JUNCTION_ORGANIZATION	REACTOME_MITOTIC_M_M_G1_PHASES	0.0
KEGG_TRYPTOPHAN_METABOLISM	TRANSFERASE_ACTIVITY_TRANSFERRING_ACYL_GROUPS	0.0
MITOTIC_CELL_CYCLE	REACTOME_PYRUVATE_METABOLISM	0.00944452
PATTERN_BINDING	SERINE_TYPE_ENDOPEPTIDASE_ACTIVITY	0.00150564
BIOCARTA_CTCF_PATHWAY	FATTY_ACID_METABOLIC_PROCESS	0.00077399
COENZYME_METABOLIC_PROCESS	KEGG_DRUG_METABOLISM_CYTOCHROME_P450	0.01046915
CYTOSKELETAL_PROTEIN_BINDING	REACTOME_PEROXISOMAL_LIPID_METABOLISM	0.00811501
LIGASE_ACTIVITY	LIPID_METABOLIC_PROCESS	0.0
KEGG_TYROSINE_METABOLISM	REACTOME_STEROID_METABOLISM	0.00325024
ORGANIC_ACID_TRANSMEMBRANE_TRANSPORTER_ACTIVITY	REACTOME_AMINE_COMPOUND_SLC_TRANSPORTERS	0.0
KEGG_BIOSYNTHESIS_OF_UNSATURATED_FATTY_ACIDS	KEGG_PPAR_SIGNALING_PATHWAY	0.9606597
BIOCARTA_TGFB_PATHWAY	REACTOME_PYRUVATE_METABOLISM	0.01617449
MONOOXYGENASE_ACTIVITY	REACTOME_GLUCOSE_AND_OTHER_SUGAR_SLC_TRANSPORTERS	0.00172344
REACTOME_CENTROSOME_MATURATION	REACTOME_TRANSFORMATION_OF_LANOSTEROL_TO_CHOLESTEROL	0.00474967
REACTOME_TRANSFORMATION_OF_LANOSTEROL_TO_CHOLESTEROL	RESPONSE_TO_WOUNDING	0.00308635
ACTIN_FILAMENT_ORGANIZATION	KEGG_PPAR_SIGNALING_PATHWAY	0.0023955
NUCLEOCYTOPLASMIC_TRANSPORT	SA_G1_AND_S_PHASES	0.02135606
AROMATIC_COMPOUND_METABOLIC_PROCESS	COFACTOR_BINDING	0.00529893
AMINE_METABOLIC_PROCESS	KEGG_PEROXISOME	0.02097519
BIOCARTA_CTCF_PATHWAY	REACTOME_ACTIVATION_OF_ATR_IN_RESPONSE_TO_REPLICATION_STRESS	0.00764795
AMINO_ACID_AND_DERIVATIVE_METABOLIC_PROCESS	REACTOME_LOSS_OF_NLP_FROM_MITOTIC_CENTROSOMES	0.01556778
REACTOME_ACTIVATED_AMPK_STIMULATES_FATTY_ACID_OXIDATION_IN_MUSCLE	REACTOME_BIOLOGICAL_OXIDATIONS	0.00101344
GENERATION_OF_PRECURSOR_METABOLITES_AND_ENERGY	ORGANIC_ACID_METABOLIC_PROCESS	0.0
CELL_CYCLE_PHASE	SERINE_HYDROLASE_ACTIVITY	0.00627649
KEGG_LYSINE_DEGRADATION	OXYGEN_BINDING	0.00413785
REACTOME_METABOLISM_OF_LIPIDS_AND_LIPOPROTEINS	REACTOME_PHASE_1_FUNCTIONALIZATION_OF_COMPOUNDS	0.0
MONOCARBOXYLIC_ACID_METABOLIC_PROCESS	NUCLEAR_HORMONE_RECEPTOR_BINDING	0.01794734
PATTERN_BINDING	REACTOME_METABOLISM_OF_BILE_ACIDS_AND_BILE_SALTS	0.01240421
REACTOME_COMMON_PATHWAY	REACTOME_LIPOPROTEIN_METABOLISM	0.00861768
CYTOSKELETAL_PART	SMALL_GTPASE_BINDING	0.00414329
KEGG_BUTANOATE_METABOLISM	PATTERN_BINDING	0.00892144
AMINE_METABOLIC_PROCESS	KEGG_DRUG_METABOLISM_OTHER_ENZYMES	0.0
NUCLEOCYTOPLASMIC_TRANSPORT	REACTOME_CHYLOMICRON_MEDIATED_LIPID_TRANSPORT	0.00558113
KEGG_VALINE_LEUCINE_AND_ISOLEUCINE_DEGRADATION	REACTOME_METABOLISM_OF_BILE_ACIDS_AND_BILE_SALTS	0.01048231
KEGG_BUTANOATE_METABOLISM	REACTOME_PHASE_II_CONJUGATION	0.0
CELL_CYCLE_GO_0007049	REACTOME_MITOTIC_PROMETAPHASE	0.0
AMINO_ACID_AND_DERIVATIVE_METABOLIC_PROCESS	CELLULAR_LIPID_METABOLIC_PROCESS	0.00510516
BIOCARTA_G1_PATHWAY	RESPONSE_TO_WOUNDING	0.02232389
MICROTUBULE	REACTOME_POST_TRANSLATIONAL_PROTEIN_MODIFICATION	0.00548388
ENERGY_DERIVATION_BY_OXIDATION_OF_ORGANIC_COMPOUNDS	L_AMINO_ACID_TRANSMEMBRANE_TRANSPORTER_ACTIVITY	0.00946569
FATTY_ACID_METABOLIC_PROCESS	RESPONSE_TO_EXTERNAL_STIMULUS	0.00101593
CYTOSKELETON_ORGANIZATION_AND_BIOGENESIS	REACTOME_CHAPERONIN_MEDIATED_PROTEIN_FOLDING	0.06202052
L_AMINO_ACID_TRANSMEMBRANE_TRANSPORTER_ACTIVITY	MITOCHONDRIAL_INNER_MEMBRANE	0.00662713
CORUM_C_COMPLEX_SPLICEOSOME	REACTOME_METABOLISM_OF_AMINO_ACIDS	0.00274344
REACTOME_CELL_CYCLE_CHECKPOINTS	SPINDLE	0.0
REACTOME_MITOCHONDRIAL_FATTY_ACID_BETA_OXIDATION	STEROID_METABOLIC_PROCESS	0.01162097
CYTOSKELETON	REACTOME_CELL_CYCLE_MITOTIC	0.0
BIOCARTA_P38MAPK_PATHWAY	CATABOLIC_PROCESS	0.00818288
BIOCARTA_TGFB_PATHWAY	FATTY_ACID_BETA_OXIDATION	0.00648068
NUCLEAR_TRANSPORT	REACTOME_SLC_MEDIATED_TRANSMEMBRANE_TRANSPORT	0.00301707
LIGASE_ACTIVITY	ORGANELLE_INNER_MEMBRANE	0.00256296
COENZYME_METABOLIC_PROCESS	ELECTRON_CARRIER_ACTIVITY	0.0
BIOCARTA_NUCLEARRS_PATHWAY	CYTOSKELETON_ORGANIZATION_AND_BIOGENESIS	0.00360239
REACTOME_LOSS_OF_NLP_FROM_MITOTIC_CENTROSOMES	REACTOME_TRANSFORMATION_OF_LANOSTEROL_TO_CHOLESTEROL	0.00420377
INFLAMMATORY_RESPONSE	REACTOME_LIPOPROTEIN_METABOLISM	0.01509638
INFLAMMATORY_RESPONSE	MITOTIC_CELL_CYCLE	6.776e-05
CYTOSKELETAL_PART	OXIDOREDUCTASE_ACTIVITY	0.00742403
MITOCHONDRIAL_PART	REACTOME_INTRINSIC_PATHWAY	0.00503008
MITOTIC_CELL_CYCLE	REACTOME_S_PHASE	0.0
AMINO_ACID_CATABOLIC_PROCESS	GLUCOSE_METABOLIC_PROCESS	0.00825265
REACTOME_METABOLISM_OF_CARBOHYDRATES	REACTOME_STEROID_METABOLISM	0.0
KEGG_CHRONIC_MYELOID_LEUKEMIA	LIGASE_ACTIVITY	0.01022891
AMINE_CATABOLIC_PROCESS	KEGG_DRUG_METABOLISM_OTHER_ENZYMES	0.00306472
KEGG_ALANINE_ASPARTATE_AND_GLUTAMATE_METABOLISM	KEGG_GLYCINE_SERINE_AND_THREONINE_METABOLISM	0.04285203
CATABOLIC_PROCESS	OXIDOREDUCTASE_ACTIVITY_ACTING_ON_CH_OH_GROUP_OF_DONORS	0.00101101
AMINO_ACID_CATABOLIC_PROCESS	ORGANELLE_INNER_MEMBRANE	0.00992268
KEGG_ONE_CARBON_POOL_BY_FOLATE	ORGANIC_ACID_METABOLIC_PROCESS	0.00753903
REACTOME_CHOLESTEROL_BIOSYNTHESIS	SA_G1_AND_S_PHASES	0.0105325
NETPATH_ALPHA6_BETA4_INTEGRIN_PATHWAY	TRANSFERASE_ACTIVITY_TRANSFERRING_ACYL_GROUPS	0.00935293
AMINE_METABOLIC_PROCESS	NUCLEAR_TRANSPORT	0.00284007
MICROTUBULE_ORGANIZING_CENTER	OXYGEN_BINDING	0.00711925
AMINO_ACID_METABOLIC_PROCESS	REACTOME_METABOLISM_OF_BILE_ACIDS_AND_BILE_SALTS	0.00189156
ELECTRON_CARRIER_ACTIVITY	REACTOME_BIOLOGICAL_OXIDATIONS	0.0
GLUCOSE_METABOLIC_PROCESS	REACTOME_MITOTIC_M_M_G1_PHASES	0.00284092
OXIDOREDUCTASE_ACTIVITY_ACTING_ON_CH_OH_GROUP_OF_DONORS	REACTOME_LIPOPROTEIN_METABOLISM	0.01136943
ORGANIC_ACID_TRANSPORT	REACTOME_INTEGRATION_OF_ENERGY_METABOLISM	0.0
KEGG_STEROID_BIOSYNTHESIS	SERINE_TYPE_ENDOPEPTIDASE_ACTIVITY	0.03013628
GTPASE_BINDING	REACTOME_INTRINSIC_PATHWAY	0.05664013
CYTOSKELETAL_PROTEIN_BINDING	REACTOME_STEROID_METABOLISM	0.00115205
KEGG_ALANINE_ASPARTATE_AND_GLUTAMATE_METABOLISM	REACTOME_REGULATION_OF_LIPID_METABOLISM_BY_PEROXISOME_PROLIFERATOR_ACTIVATED_RECEPTOR_ALPHA	0.00481388
ALCOHOL_METABOLIC_PROCESS	KEGG_BETA_ALANINE_METABOLISM	0.00447216
AMINE_METABOLIC_PROCESS	AMINO_ACID_DERIVATIVE_METABOLIC_PROCESS	0.00051834
LIGASE_ACTIVITY	REACTOME_POST_TRANSLATIONAL_PROTEIN_MODIFICATION	0.00468366
INTRAMOLECULAR_OXIDOREDUCTASE_ACTIVITY	OXIDOREDUCTASE_ACTIVITY_GO_0016705	0.01913687
AMINO_ACID_CATABOLIC_PROCESS	REACTOME_NUCLEAR_RECEPTOR_TRANSCRIPTION_PATHWAY	0.00944325
MICROBODY	MONOOXYGENASE_ACTIVITY	0.00760523
REACTOME_CHOLESTEROL_BIOSYNTHESIS	REACTOME_CHYLOMICRON_MEDIATED_LIPID_TRANSPORT	0.01068721
AMINE_CATABOLIC_PROCESS	COFACTOR_METABOLIC_PROCESS	0.0
KEGG_DRUG_METABOLISM_CYTOCHROME_P450	MITOCHONDRIAL_INNER_MEMBRANE	0.01025196
LIPID_BIOSYNTHETIC_PROCESS	REACTOME_CELL_CYCLE_CHECKPOINTS	0.00201666
CENTROSOME	REACTOME_COMMON_PATHWAY	0.01633792
BIOCARTA_CELLCYCLE_PATHWAY	CELL_CYCLE_PHASE	0.0
CARBOXY_LYASE_ACTIVITY	KEGG_VALINE_LEUCINE_AND_ISOLEUCINE_DEGRADATION	0.01184697
CELL_PROJECTION	PEROXISOME	0.00147239
KEGG_VALINE_LEUCINE_AND_ISOLEUCINE_DEGRADATION	MONOOXYGENASE_ACTIVITY	0.01159529
CYTOSKELETAL_PROTEIN_BINDING	MICROBODY	0.00433619
CELL_CYCLE_GO_0007049	NITROGEN_COMPOUND_CATABOLIC_PROCESS	0.00868433
KEGG_CHRONIC_MYELOID_LEUKEMIA	REACTOME_INTEGRATION_OF_ENERGY_METABOLISM	0.0
AMINE_METABOLIC_PROCESS	BIOCARTA_PPARA_PATHWAY	0.00285171
REACTOME_SYNTHESIS_OF_BILE_ACIDS_AND_BILE_SALTS_VIA_7ALPHA_HYDROXYCHOLESTEROL	STEROID_METABOLIC_PROCESS	0.00082578
POSITIVE_REGULATION_OF_LYMPHOCYTE_ACTIVATION	REACTOME_METABOLISM_OF_AMINO_ACIDS	0.006114
MITOCHONDRIAL_ENVELOPE	REACTOME_PEROXISOMAL_LIPID_METABOLISM	0.0093154
ALCOHOL_METABOLIC_PROCESS	KEGG_STEROID_BIOSYNTHESIS	0.04109171
CATABOLIC_PROCESS	REACTOME_STEROID_HORMONES	0.01018028
KEGG_CELL_CYCLE	REACTOME_G2_M_CHECKPOINTS	0.00887764
CELLULAR_CATABOLIC_PROCESS	REACTOME_NA_CL_DEPENDENT_NEUROTRANSMITTER_TRANSPORTERS	0.00077449
KEGG_DRUG_METABOLISM_OTHER_ENZYMES	REACTOME_CYTOCHROME_P450_ARRANGED_BY_SUBSTRATE_TYPE	0.00275597
L_AMINO_ACID_TRANSMEMBRANE_TRANSPORTER_ACTIVITY	REACTOME_PYRUVATE_METABOLISM_AND_TCA_CYCLE	0.0084105
BIOCARTA_NUCLEARRS_PATHWAY	RESPONSE_TO_EXTERNAL_STIMULUS	0.00021748
KEGG_STARCH_AND_SUCROSE_METABOLISM	OXIDOREDUCTASE_ACTIVITY_GO_0016705	0.00945053
LIPID_CATABOLIC_PROCESS	MICROTUBULE_ORGANIZING_CENTER	0.00566823
BIOCARTA_PPARA_PATHWAY	CELL_PROJECTION	0.0
BIOCARTA_NUCLEARRS_PATHWAY	CARBON_CARBON_LYASE_ACTIVITY	0.01028263
CELLULAR_CATABOLIC_PROCESS	MONOOXYGENASE_ACTIVITY	0.0028029
CATABOLIC_PROCESS	RESPONSE_TO_EXTERNAL_STIMULUS	0.0
FATTY_ACID_METABOLIC_PROCESS	OXIDOREDUCTASE_ACTIVITY_GO_0016616	0.00274111
AMINE_METABOLIC_PROCESS	BIOCARTA_NUCLEARRS_PATHWAY	0.01246562
KEGG_PROPANOATE_METABOLISM	REACTOME_METABOLISM_OF_BILE_ACIDS_AND_BILE_SALTS	0.01005976
REACTOME_METABOLISM_OF_LIPIDS_AND_LIPOPROTEINS	REACTOME_PYRUVATE_METABOLISM	0.01929278
AMINE_TRANSPORT	REACTOME_METABOLISM_OF_CARBOHYDRATES	0.00687012
NUCLEOCYTOPLASMIC_TRANSPORT	REGULATION_OF_PHOSPHORYLATION	0.0
KEGG_STARCH_AND_SUCROSE_METABOLISM	REACTOME_MITOTIC_M_M_G1_PHASES	0.00388227
KEGG_PRIMARY_BILE_ACID_BIOSYNTHESIS	MONOOXYGENASE_ACTIVITY	0.00158511
HORMONE_RECEPTOR_BINDING	MONOOXYGENASE_ACTIVITY	0.00817222
REACTOME_CELL_CYCLE_MITOTIC	SERINE_TYPE_PEPTIDASE_ACTIVITY	0.00326016
MICROTUBULE_ORGANIZING_CENTER	REACTOME_CELL_JUNCTION_ORGANIZATION	0.01740729
KEGG_ASTHMA	REACTOME_METABOLISM_OF_AMINO_ACIDS	0.00045434
ENERGY_DERIVATION_BY_OXIDATION_OF_ORGANIC_COMPOUNDS	GLUCOSE_METABOLIC_PROCESS	0.00910169
MICROTUBULE_CYTOSKELETON	REACTOME_INTEGRATION_OF_ENERGY_METABOLISM	0.0
AMINO_ACID_TRANSMEMBRANE_TRANSPORTER_ACTIVITY	KEGG_ARGININE_AND_PROLINE_METABOLISM	0.01092761
ELECTRON_CARRIER_ACTIVITY	OXYGEN_BINDING	0.00031065
BIOCARTA_P38MAPK_PATHWAY	REACTOME_SYNTHESIS_OF_DNA	0.00401879
KEGG_PROPANOATE_METABOLISM	REACTOME_ACTIVATED_AMPK_STIMULATES_FATTY_ACID_OXIDATION_IN_MUSCLE	0.01764933
CELLULAR_LIPID_METABOLIC_PROCESS	REACTOME_METABOLISM_OF_BILE_ACIDS_AND_BILE_SALTS	0.00224162
NITROGEN_COMPOUND_METABOLIC_PROCESS	REACTOME_METABOLISM_OF_AMINO_ACIDS	0.0
BIOCARTA_TGFB_PATHWAY	REACTOME_GLUCONEOGENESIS	0.00955159
AMINE_CATABOLIC_PROCESS	OXIDOREDUCTASE_ACTIVITY_ACTING_ON_CH_OH_GROUP_OF_DONORS	0.00822167
OXIDOREDUCTASE_ACTIVITY_ACTING_ON_THE_CH_CH_GROUP_OF_DONORS	REACTOME_GLUCOSE_AND_OTHER_SUGAR_SLC_TRANSPORTERS	0.00996069
CYTOSKELETAL_PART	KEGG_TYROSINE_METABOLISM	0.00187226
OXIDOREDUCTASE_ACTIVITY	REACTOME_PHASE_1_FUNCTIONALIZATION_OF_COMPOUNDS	0.0
BIOCARTA_HSP27_PATHWAY	KEGG_CELL_CYCLE	0.0
KEGG_PPAR_SIGNALING_PATHWAY	REACTOME_SLC_MEDIATED_TRANSMEMBRANE_TRANSPORT	0.02392353
AMINO_ACID_AND_DERIVATIVE_METABOLIC_PROCESS	KEGG_GLYCINE_SERINE_AND_THREONINE_METABOLISM	0.03448027
CARBOXYLIC_ACID_TRANSMEMBRANE_TRANSPORTER_ACTIVITY	KEGG_GLYCOLYSIS_GLUCONEOGENESIS	0.00339529
BIOCARTA_HSP27_PATHWAY	CARBOXYLIC_ACID_METABOLIC_PROCESS	0.00340867
CELL_CYCLE_GO_0007049	KEGG_DRUG_METABOLISM_CYTOCHROME_P450	0.00061758
MITOCHONDRIAL_INNER_MEMBRANE	MITOCHONDRIAL_LUMEN	0.11898822
OXIDOREDUCTASE_ACTIVITY_GO_0016705	REACTOME_PHASE_1_FUNCTIONALIZATION_OF_COMPOUNDS	0.0009388
KEGG_DRUG_METABOLISM_OTHER_ENZYMES	REACTOME_CELL_JUNCTION_ORGANIZATION	0.00973266
ORGANIC_ACID_TRANSMEMBRANE_TRANSPORTER_ACTIVITY	REACTOME_ELECTRON_TRANSPORT_CHAIN	0.0063856
KEGG_LYSINE_DEGRADATION	MONOOXYGENASE_ACTIVITY	0.00920234
AMINO_ACID_AND_DERIVATIVE_METABOLIC_PROCESS	KEGG_VALINE_LEUCINE_AND_ISOLEUCINE_DEGRADATION	0.01031262
CATABOLIC_PROCESS	KEGG_CYSTEINE_AND_METHIONINE_METABOLISM	0.00013855
CELL_CYCLE_PHASE	KEGG_PEROXISOME	0.00149365
KEGG_PYRUVATE_METABOLISM	TRANSFERASE_ACTIVITY_TRANSFERRING_SULFUR_CONTAINING_GROUPS	0.00452876
MICROTUBULE_ORGANIZING_CENTER	SERINE_TYPE_ENDOPEPTIDASE_ACTIVITY	0.01728332
CARBOHYDRATE_BIOSYNTHETIC_PROCESS	CYTOSKELETAL_PROTEIN_BINDING	0.04344553
CYTOSKELETON	REACTOME_AMINE_COMPOUND_SLC_TRANSPORTERS	0.00306116
BIOCARTA_NUCLEARRS_PATHWAY	STEROID_METABOLIC_PROCESS	8.808e-05
ORGANIC_ACID_METABOLIC_PROCESS	REACTOME_PHASE_1_FUNCTIONALIZATION_OF_COMPOUNDS	0.0
KEGG_GLYCINE_SERINE_AND_THREONINE_METABOLISM	NITROGEN_COMPOUND_METABOLIC_PROCESS	0.10532342
PEROXISOME	REACTOME_SYNTHESIS_OF_BILE_ACIDS_AND_BILE_SALTS	0.01655012
AMINO_ACID_METABOLIC_PROCESS	REACTOME_CENTROSOME_MATURATION	0.00951711
REACTOME_LIPOPROTEIN_METABOLISM	REACTOME_PHASE_II_CONJUGATION	0.01204984
KEGG_TERPENOID_BACKBONE_BIOSYNTHESIS	LYASE_ACTIVITY	0.02877537
PATTERN_BINDING	REACTOME_COMMON_PATHWAY	0.00180382
BIOCARTA_TGFB_PATHWAY	LIPID_TRANSPORT	0.05016036
AMINE_CATABOLIC_PROCESS	KEGG_PPAR_SIGNALING_PATHWAY	0.0
KEGG_ADIPOCYTOKINE_SIGNALING_PATHWAY	REACTOME_MITOCHONDRIAL_FATTY_ACID_BETA_OXIDATION	0.00948958
REACTOME_METABOLISM_OF_AMINO_ACIDS	REGULATION_OF_LYMPHOCYTE_ACTIVATION	0.00449311
MITOCHONDRIAL_INNER_MEMBRANE	REACTOME_STEROID_METABOLISM	0.00227129
AMINO_ACID_CATABOLIC_PROCESS	CELLULAR_CATABOLIC_PROCESS	0.01600125
GLUCOSE_METABOLIC_PROCESS	REACTOME_PEROXISOMAL_LIPID_METABOLISM	0.01174883
CELL_CYCLE_GO_0007049	KEGG_STEROID_BIOSYNTHESIS	0.01572863
ENERGY_RESERVE_METABOLIC_PROCESS	KEGG_BIOSYNTHESIS_OF_UNSATURATED_FATTY_ACIDS	0.01486174
BIOCARTA_TGFB_PATHWAY	REACTOME_G2_M_TRANSITION	0.00118963
KEGG_ARGININE_AND_PROLINE_METABOLISM	KEGG_PPAR_SIGNALING_PATHWAY	0.00010104
LIPID_CATABOLIC_PROCESS	NITROGEN_COMPOUND_METABOLIC_PROCESS	0.14088172
CYTOSKELETON_ORGANIZATION_AND_BIOGENESIS	REACTOME_NUCLEAR_RECEPTOR_TRANSCRIPTION_PATHWAY	0.00346635
COFACTOR_METABOLIC_PROCESS	CYTOSKELETON	0.01818549
AMINO_ACID_AND_DERIVATIVE_METABOLIC_PROCESS	KEGG_BIOSYNTHESIS_OF_UNSATURATED_FATTY_ACIDS	0.00841267
REACTOME_CELL_CYCLE_CHECKPOINTS	REACTOME_REGULATION_OF_LIPID_METABOLISM_BY_PEROXISOME_PROLIFERATOR_ACTIVATED_RECEPTOR_ALPHA	0.01236967
REACTOME_GLUCOSE_AND_OTHER_SUGAR_SLC_TRANSPORTERS	REACTOME_METABOLISM_OF_LIPIDS_AND_LIPOPROTEINS	0.01244062
AROMATIC_COMPOUND_METABOLIC_PROCESS	OXIDOREDUCTASE_ACTIVITY_GO_0016616	0.00285577
KEGG_TRYPTOPHAN_METABOLISM	LIPID_METABOLIC_PROCESS	0.0009968
BIOCARTA_LEPTIN_PATHWAY	MICROTUBULE_CYTOSKELETON	0.00923325
CELLULAR_LIPID_METABOLIC_PROCESS	REACTOME_CELL_CYCLE_CHECKPOINTS	0.00020225
CARBON_CARBON_LYASE_ACTIVITY	REACTOME_AMINE_COMPOUND_SLC_TRANSPORTERS	0.00870246
BIOCARTA_PPARA_PATHWAY	ENERGY_RESERVE_METABOLIC_PROCESS	0.01440835
CELL_CYCLE_PROCESS	REACTOME_CELL_JUNCTION_ORGANIZATION	0.00252488
OXIDOREDUCTASE_ACTIVITY_GO_0016616	TRANSFERASE_ACTIVITY_TRANSFERRING_SULFUR_CONTAINING_GROUPS	0.00220071
AMINE_TRANSPORT	MITOCHONDRIAL_PART	0.00349817
AMINO_ACID_METABOLIC_PROCESS	FATTY_ACID_BETA_OXIDATION	0.00792918
ELECTRON_CARRIER_ACTIVITY	KEGG_CHRONIC_MYELOID_LEUKEMIA	0.00777054
CARBOXYLIC_ACID_METABOLIC_PROCESS	KEGG_ASTHMA	0.00051034
KEGG_FATTY_ACID_METABOLISM	NITROGEN_COMPOUND_METABOLIC_PROCESS	0.02371738
CARBOXYLIC_ACID_TRANSPORT	SERINE_TYPE_PEPTIDASE_ACTIVITY	0.00505159
BIOCARTA_ACTINY_PATHWAY	CARBOHYDRATE_METABOLIC_PROCESS	0.00373469
RESPONSE_TO_EXTERNAL_STIMULUS	SERINE_HYDROLASE_ACTIVITY	0.0
CYTOSKELETON_ORGANIZATION_AND_BIOGENESIS	REACTOME_STEROID_HORMONES	0.03273664
LYASE_ACTIVITY	MITOCHONDRIAL_INNER_MEMBRANE	0.00049363
KEGG_ARGININE_AND_PROLINE_METABOLISM	MITOCHONDRIAL_PART	0.00558209
AROMATIC_COMPOUND_METABOLIC_PROCESS	TRANSFERASE_ACTIVITY_TRANSFERRING_ACYL_GROUPS	0.00327381
BIOCARTA_CTCF_PATHWAY	SMALL_GTPASE_BINDING	0.00072977
REACTOME_STEROID_METABOLISM	SA_G1_AND_S_PHASES	0.01779921
LIPID_TRANSPORT	MITOCHONDRIAL_INNER_MEMBRANE	0.00236915
MONOCARBOXYLIC_ACID_METABOLIC_PROCESS	REACTOME_METABOLISM_OF_BILE_ACIDS_AND_BILE_SALTS	0.00338341
MITOCHONDRIAL_MEMBRANE	ORGANIC_ACID_METABOLIC_PROCESS	0.0
KEGG_BUTANOATE_METABOLISM	OXIDOREDUCTASE_ACTIVITY_ACTING_ON_THE_CH_CH_GROUP_OF_DONORS	0.03426341
RESPONSE_TO_EXTERNAL_STIMULUS	SERINE_TYPE_PEPTIDASE_ACTIVITY	0.0
LIPID_BIOSYNTHETIC_PROCESS	REACTOME_CENTROSOME_MATURATION	0.00039336
REACTOME_CYTOCHROME_P450_ARRANGED_BY_SUBSTRATE_TYPE	REACTOME_GLUCOSE_REGULATION_OF_INSULIN_SECRETION	0.00075338
MONOOXYGENASE_ACTIVITY	OXYGEN_BINDING	0.00379964
KEGG_PYRUVATE_METABOLISM	MICROBODY	0.01388908
OXIDOREDUCTASE_ACTIVITY_ACTING_ON_CH_OH_GROUP_OF_DONORS	REACTOME_STEROID_HORMONES	0.00737723
CYTOSKELETON	KEGG_ADIPOCYTOKINE_SIGNALING_PATHWAY	0.0
CARBOXYLIC_ACID_METABOLIC_PROCESS	KEGG_CELL_CYCLE	0.0
KEGG_STARCH_AND_SUCROSE_METABOLISM	REACTOME_TRANSMEMBRANE_TRANSPORT_OF_SMALL_MOLECULES	0.0
NUCLEOCYTOPLASMIC_TRANSPORT	REACTOME_BIOLOGICAL_OXIDATIONS	0.01040075
BIOCARTA_CTCF_PATHWAY	CYTOSKELETON_ORGANIZATION_AND_BIOGENESIS	0.0
KEGG_PEROXISOME	PATTERN_BINDING	0.01087772
BIOCARTA_HSP27_PATHWAY	GLUCOSE_METABOLIC_PROCESS	0.00453326
KEGG_ADIPOCYTOKINE_SIGNALING_PATHWAY	MICROTUBULE_CYTOSKELETON	0.01527496
REACTOME_TRANSMEMBRANE_TRANSPORT_OF_SMALL_MOLECULES	TRANSFERASE_ACTIVITY_TRANSFERRING_ACYL_GROUPS	0.0
REACTOME_MITOTIC_M_M_G1_PHASES	REGULATION_OF_PHOSPHORYLATION	0.00727149
ENERGY_RESERVE_METABOLIC_PROCESS	LIPID_CATABOLIC_PROCESS	0.01176603
MONOOXYGENASE_ACTIVITY	REACTOME_TRANSMEMBRANE_TRANSPORT_OF_SMALL_MOLECULES	6.98e-05
BIOCARTA_G2_PATHWAY	KEGG_DRUG_METABOLISM_OTHER_ENZYMES	0.00987935
REACTOME_BIOLOGICAL_OXIDATIONS	TRANSFERASE_ACTIVITY_TRANSFERRING_SULFUR_CONTAINING_GROUPS	0.00291505
AMINE_METABOLIC_PROCESS	CELLULAR_CARBOHYDRATE_METABOLIC_PROCESS	0.0
FATTY_ACID_METABOLIC_PROCESS	REACTOME_GLUCOSE_AND_OTHER_SUGAR_SLC_TRANSPORTERS	0.01361653
CELL_CYCLE_PROCESS	CYTOSKELETAL_PROTEIN_BINDING	0.0
CELL_PROJECTION	MITOCHONDRIAL_MATRIX	0.00819682
KEGG_VALINE_LEUCINE_AND_ISOLEUCINE_DEGRADATION	REACTOME_CHOLESTEROL_BIOSYNTHESIS	0.05959105
MICROBODY	MICROTUBULE_ORGANIZING_CENTER	0.01131519
REACTOME_SYNTHESIS_OF_DNA	RESPONSE_TO_EXTERNAL_STIMULUS	0.0
MITOCHONDRION	REACTOME_MITOTIC_PROMETAPHASE	0.00421516
FATTY_ACID_OXIDATION	REACTOME_METABOLISM_OF_CARBOHYDRATES	0.02170434
OXIDOREDUCTASE_ACTIVITY_ACTING_ON_THE_CH_CH_GROUP_OF_DONORS	REACTOME_METABOLISM_OF_LIPIDS_AND_LIPOPROTEINS	0.02403969
CARBOXYLIC_ACID_TRANSPORT	MITOCHONDRIAL_INNER_MEMBRANE	0.00733897
BIOCARTA_TGFB_PATHWAY	REACTOME_REGULATION_OF_LIPID_METABOLISM_BY_PEROXISOME_PROLIFERATOR_ACTIVATED_RECEPTOR_ALPHA	0.03019315
BIOCARTA_TGFB_PATHWAY	KEGG_CHRONIC_MYELOID_LEUKEMIA	0.0
KEGG_GLYCINE_SERINE_AND_THREONINE_METABOLISM	NITROGEN_COMPOUND_CATABOLIC_PROCESS	0.01197294
KEGG_STARCH_AND_SUCROSE_METABOLISM	NITROGEN_COMPOUND_CATABOLIC_PROCESS	0.01298858
BIOCARTA_NUCLEARRS_PATHWAY	KEGG_FATTY_ACID_METABOLISM	0.02356947
AMINO_ACID_DERIVATIVE_METABOLIC_PROCESS	RESPONSE_TO_EXTERNAL_STIMULUS	0.00513129
GENERATION_OF_PRECURSOR_METABOLITES_AND_ENERGY	KEGG_METABOLISM_OF_XENOBIOTICS_BY_CYTOCHROME_P450	0.0
KEGG_LYSINE_DEGRADATION	ORGANELLE_INNER_MEMBRANE	0.0067781
BIOCARTA_LEPTIN_PATHWAY	KEGG_PPAR_SIGNALING_PATHWAY	0.00042266
FATTY_ACID_OXIDATION	KEGG_BETA_ALANINE_METABOLISM	0.01277161
REACTOME_CENTROSOME_MATURATION	REACTOME_NUCLEAR_RECEPTOR_TRANSCRIPTION_PATHWAY	0.00523942
CELL_CYCLE_GO_0007049	KEGG_ADHERENS_JUNCTION	0.0
REACTOME_GLUCOSE_METABOLISM	REACTOME_TRANSMEMBRANE_TRANSPORT_OF_SMALL_MOLECULES	0.00085082
CARBOXYLIC_ACID_METABOLIC_PROCESS	MITOCHONDRIAL_LUMEN	0.0
BIOCARTA_CTCF_PATHWAY	REACTOME_PYRUVATE_METABOLISM_AND_TCA_CYCLE	0.00101449
COENZYME_METABOLIC_PROCESS	KEGG_DRUG_METABOLISM_OTHER_ENZYMES	0.01037757
CARBON_CARBON_LYASE_ACTIVITY	REACTOME_GLUCOSE_REGULATION_OF_INSULIN_SECRETION	0.00083549
KEGG_COMPLEMENT_AND_COAGULATION_CASCADES	MITOTIC_CELL_CYCLE	0.00059758
CELL_CYCLE_PHASE	KEGG_PPAR_SIGNALING_PATHWAY	0.0
BIOCARTA_TGFB_PATHWAY	ENERGY_DERIVATION_BY_OXIDATION_OF_ORGANIC_COMPOUNDS	0.01101457
KEGG_METABOLISM_OF_XENOBIOTICS_BY_CYTOCHROME_P450	MONOCARBOXYLIC_ACID_METABOLIC_PROCESS	0.02283855
KEGG_STARCH_AND_SUCROSE_METABOLISM	KEGG_STEROID_BIOSYNTHESIS	0.01301342
KEGG_DRUG_METABOLISM_CYTOCHROME_P450	LYASE_ACTIVITY	0.03003769
REACTOME_CELL_CYCLE_CHECKPOINTS	REGULATION_OF_PHOSPHORYLATION	0.00152216
CELL_CYCLE_PHASE	REACTOME_MITOTIC_PROMETAPHASE	0.0
MONOCARBOXYLIC_ACID_METABOLIC_PROCESS	REACTOME_ELECTRON_TRANSPORT_CHAIN	0.00270403
CARBOHYDRATE_METABOLIC_PROCESS	CYTOSKELETAL_PART	0.00105878
CYTOSKELETON	REACTOME_NUCLEOTIDE_LIKE_PURINERGIC_RECEPTORS	0.00616485
FATTY_ACID_BETA_OXIDATION	RESPONSE_TO_EXTERNAL_STIMULUS	0.0056331
LIPID_METABOLIC_PROCESS	REACTOME_CHOLESTEROL_BIOSYNTHESIS	0.79844211
KEGG_RETINOL_METABOLISM	REACTOME_G2_M_TRANSITION	0.00226664
NITROGEN_COMPOUND_METABOLIC_PROCESS	REACTOME_INTEGRATION_OF_ENERGY_METABOLISM	0.0
COFACTOR_METABOLIC_PROCESS	FATTY_ACID_BETA_OXIDATION	0.00835856
CELL_CYCLE_PROCESS	NETPATH_ALPHA6_BETA4_INTEGRIN_PATHWAY	0.0
LIGASE_ACTIVITY	NUCLEOCYTOPLASMIC_TRANSPORT	0.00309548
REACTOME_G2_M_TRANSITION	SA_G1_AND_S_PHASES	0.57918804
BIOCARTA_G1_PATHWAY	KEGG_STARCH_AND_SUCROSE_METABOLISM	0.01699721
KEGG_ONE_CARBON_POOL_BY_FOLATE	KEGG_TRYPTOPHAN_METABOLISM	0.01337415
KEGG_PYRUVATE_METABOLISM	OXIDOREDUCTASE_ACTIVITY_ACTING_ON_THE_CH_CH_GROUP_OF_DONORS	0.00705643
CARBOHYDRATE_BIOSYNTHETIC_PROCESS	REACTOME_PEROXISOMAL_LIPID_METABOLISM	0.01000163
ELECTRON_CARRIER_ACTIVITY	GTPASE_BINDING	0.00730865
MITOCHONDRION	RESPONSE_TO_WOUNDING	0.00034542
FATTY_ACID_METABOLIC_PROCESS	KEGG_METABOLISM_OF_XENOBIOTICS_BY_CYTOCHROME_P450	0.02167355
BIOCARTA_TGFB_PATHWAY	KEGG_GLYCOLYSIS_GLUCONEOGENESIS	0.01754412
BIOCARTA_LEPTIN_PATHWAY	NETPATH_ALPHA6_BETA4_INTEGRIN_PATHWAY	0.00914412
LIPID_METABOLIC_PROCESS	NUCLEAR_TRANSPORT	0.0
AMINE_CATABOLIC_PROCESS	KEGG_STARCH_AND_SUCROSE_METABOLISM	0.00603945
CYTOSKELETAL_PROTEIN_BINDING	REACTOME_MITOTIC_M_M_G1_PHASES	0.0
CELL_CYCLE_GO_0007049	MICROTUBULE_ORGANIZING_CENTER	0.00232654
CARBON_CARBON_LYASE_ACTIVITY	REACTOME_S_PHASE	0.01533329
ENERGY_RESERVE_METABOLIC_PROCESS	NUCLEAR_TRANSPORT	0.01110405
CELLULAR_CARBOHYDRATE_METABOLIC_PROCESS	ENERGY_DERIVATION_BY_OXIDATION_OF_ORGANIC_COMPOUNDS	0.0
FATTY_ACID_METABOLIC_PROCESS	PATTERN_BINDING	0.00947496
CARBOXYLIC_ACID_METABOLIC_PROCESS	RESPONSE_TO_ORGANIC_SUBSTANCE	0.0
CARBOXYLIC_ACID_TRANSMEMBRANE_TRANSPORTER_ACTIVITY	CATABOLIC_PROCESS	0.00889579
REACTOME_STEROID_METABOLISM	SERINE_TYPE_ENDOPEPTIDASE_ACTIVITY	0.02751339
REACTOME_G2_M_TRANSITION	SERINE_HYDROLASE_ACTIVITY	0.00563057
REACTOME_G2_M_TRANSITION	REACTOME_PHASE_1_FUNCTIONALIZATION_OF_COMPOUNDS	0.00456956
ENERGY_DERIVATION_BY_OXIDATION_OF_ORGANIC_COMPOUNDS	REACTOME_CELL_JUNCTION_ORGANIZATION	0.00404111
KEGG_LYSINE_DEGRADATION	KEGG_PANTOTHENATE_AND_COA_BIOSYNTHESIS	0.02240666
CARBOHYDRATE_BIOSYNTHETIC_PROCESS	REACTOME_AMINE_COMPOUND_SLC_TRANSPORTERS	0.00472087
AMINO_ACID_CATABOLIC_PROCESS	REACTOME_STEROID_METABOLISM	0.00450993
KEGG_ONE_CARBON_POOL_BY_FOLATE	REACTOME_REGULATION_OF_LIPID_METABOLISM_BY_PEROXISOME_PROLIFERATOR_ACTIVATED_RECEPTOR_ALPHA	0.01159002
CARBOHYDRATE_METABOLIC_PROCESS	REACTOME_CELL_CYCLE_MITOTIC	0.0
KEGG_LYSINE_DEGRADATION	REACTOME_PYRUVATE_METABOLISM	0.00308787
KEGG_TYROSINE_METABOLISM	TRANSFERASE_ACTIVITY_TRANSFERRING_ACYL_GROUPS	0.0031346
KEGG_PEROXISOME	OXIDOREDUCTASE_ACTIVITY_GO_0016705	0.00203784
COFACTOR_METABOLIC_PROCESS	MICROTUBULE_CYTOSKELETON	0.00689028
CELLULAR_CATABOLIC_PROCESS	STEROID_BIOSYNTHETIC_PROCESS	0.00194919
REACTOME_STEROID_METABOLISM	REGULATION_OF_PHOSPHORYLATION	0.01521045
HORMONE_RECEPTOR_BINDING	MITOCHONDRION	0.00284946
ISOMERASE_ACTIVITY	LIPID_METABOLIC_PROCESS	0.0004583
KEGG_ADHERENS_JUNCTION	KEGG_CITRATE_CYCLE_TCA_CYCLE	0.00390657
AMINO_ACID_CATABOLIC_PROCESS	REACTOME_SYNTHESIS_OF_BILE_ACIDS_AND_BILE_SALTS_VIA_7ALPHA_HYDROXYCHOLESTEROL	0.0056698
ENERGY_DERIVATION_BY_OXIDATION_OF_ORGANIC_COMPOUNDS	KEGG_GLYCOLYSIS_GLUCONEOGENESIS	0.00443897
REACTOME_ACTIVATED_AMPK_STIMULATES_FATTY_ACID_OXIDATION_IN_MUSCLE	REACTOME_METABOLISM_OF_CARBOHYDRATES	0.00083649
AMINE_TRANSPORT	ORGANELLE_INNER_MEMBRANE	0.0057003
KEGG_STARCH_AND_SUCROSE_METABOLISM	REACTOME_INTEGRATION_OF_ENERGY_METABOLISM	0.0
BIOCARTA_CTCF_PATHWAY	BIOCARTA_NUCLEARRS_PATHWAY	0.00706279
MITOCHONDRIAL_MEMBRANE	REACTOME_GLUCOSE_METABOLISM	0.01696136
REACTOME_CENTROSOME_MATURATION	REACTOME_METABOLISM_OF_BILE_ACIDS_AND_BILE_SALTS	0.00466797
BIOCARTA_TGFB_PATHWAY	SA_G1_AND_S_PHASES	0.009847
BIOCARTA_ACTINY_PATHWAY	KEGG_ADHERENS_JUNCTION	3.26e-05
AROMATIC_COMPOUND_METABOLIC_PROCESS	KEGG_ONE_CARBON_POOL_BY_FOLATE	0.0242089
CELLULAR_CARBOHYDRATE_METABOLIC_PROCESS	REACTOME_G2_M_TRANSITION	0.00881817
OXIDOREDUCTASE_ACTIVITY_GO_0016616	RESPONSE_TO_WOUNDING	0.00093998
BIOCARTA_CTCF_PATHWAY	REACTOME_GLUCOSE_AND_OTHER_SUGAR_SLC_TRANSPORTERS	0.00565457
REACTOME_ACTIVATED_AMPK_STIMULATES_FATTY_ACID_OXIDATION_IN_MUSCLE	REACTOME_MITOCHONDRIAL_FATTY_ACID_BETA_OXIDATION	0.01097518
KEGG_FATTY_ACID_METABOLISM	KEGG_TERPENOID_BACKBONE_BIOSYNTHESIS	0.01882224
CYTOSKELETAL_PROTEIN_BINDING	TRANSFERASE_ACTIVITY_TRANSFERRING_ACYL_GROUPS	0.00220969
KEGG_PPAR_SIGNALING_PATHWAY	REACTOME_PYRUVATE_METABOLISM_AND_TCA_CYCLE	0.00214141
CYTOSKELETAL_PROTEIN_BINDING	REACTOME_CYTOCHROME_P450_ARRANGED_BY_SUBSTRATE_TYPE	0.00395827
CARBOXY_LYASE_ACTIVITY	KEGG_PPAR_SIGNALING_PATHWAY	0.01076587
COFACTOR_METABOLIC_PROCESS	MITOCHONDRIAL_MEMBRANE	0.00773925
REACTOME_GLUCOSE_REGULATION_OF_INSULIN_SECRETION	TRANSFERASE_ACTIVITY_TRANSFERRING_ACYL_GROUPS	0.0
ACTIN_FILAMENT_ORGANIZATION	KEGG_TRYPTOPHAN_METABOLISM	0.00395895
CYTOSKELETAL_PART	ENERGY_RESERVE_METABOLIC_PROCESS	0.00876077
KEGG_STEROID_BIOSYNTHESIS	REACTOME_ACTIVATED_AMPK_STIMULATES_FATTY_ACID_OXIDATION_IN_MUSCLE	0.00494677
BIOCARTA_TGFB_PATHWAY	CELL_CYCLE_GO_0007049	0.89932617
CELLULAR_LIPID_CATABOLIC_PROCESS	KEGG_CITRATE_CYCLE_TCA_CYCLE	0.00209009
CELL_PROJECTION	MICROTUBULE	0.01798222
CARBOXY_LYASE_ACTIVITY	ENERGY_DERIVATION_BY_OXIDATION_OF_ORGANIC_COMPOUNDS	0.0106964
NETPATH_ALPHA6_BETA4_INTEGRIN_PATHWAY	REACTOME_MITOTIC_M_M_G1_PHASES	0.0110918
IMMUNE_EFFECTOR_PROCESS	REACTOME_BIOLOGICAL_OXIDATIONS	0.00328583
MICROTUBULE_ORGANIZING_CENTER	REACTOME_PHASE_II_CONJUGATION	0.01833244
BIOCARTA_ACTINY_PATHWAY	REACTOME_MITOTIC_M_M_G1_PHASES	0.0
KEGG_FATTY_ACID_METABOLISM	REACTOME_G2_M_TRANSITION	0.00086652
REACTOME_ACTIVATED_AMPK_STIMULATES_FATTY_ACID_OXIDATION_IN_MUSCLE	REACTOME_LOSS_OF_NLP_FROM_MITOTIC_CENTROSOMES	0.00372889
CARBOHYDRATE_METABOLIC_PROCESS	IMMUNE_EFFECTOR_PROCESS	0.00367384
CELL_CYCLE_PHASE	KEGG_ASTHMA	0.0
REACTOME_MITOTIC_PROMETAPHASE	RESPONSE_TO_WOUNDING	0.00036427
CENTROSOME	REACTOME_INTEGRATION_OF_ENERGY_METABOLISM	0.0
KEGG_ALANINE_ASPARTATE_AND_GLUTAMATE_METABOLISM	REACTOME_PHASE_II_CONJUGATION	0.0
BIOCARTA_LEPTIN_PATHWAY	KEGG_DRUG_METABOLISM_CYTOCHROME_P450	0.01439359
CELL_PROJECTION	RESPONSE_TO_WOUNDING	0.00040037
KEGG_RETINOL_METABOLISM	LIPID_CATABOLIC_PROCESS	0.0020806
BIOCARTA_HSP27_PATHWAY	LIGASE_ACTIVITY	0.00018554
CELL_CYCLE_PHASE	LYASE_ACTIVITY	0.01328873
KEGG_TRYPTOPHAN_METABOLISM	ORGANIC_ACID_METABOLIC_PROCESS	0.00102097
MITOCHONDRION	OXIDOREDUCTASE_ACTIVITY_GO_0016616	5.842e-05
BIOCARTA_PPARA_PATHWAY	NUCLEAR_TRANSPORT	0.0
KEGG_ADHERENS_JUNCTION	OXIDOREDUCTASE_ACTIVITY_ACTING_ON_THE_CH_CH_GROUP_OF_DONORS	0.01127632
ENERGY_DERIVATION_BY_OXIDATION_OF_ORGANIC_COMPOUNDS	REACTOME_MITOTIC_M_M_G1_PHASES	0.0
BIOCARTA_NUCLEARRS_PATHWAY	REACTOME_CELL_CYCLE_MITOTIC	0.00109243
CELLULAR_CATABOLIC_PROCESS	CYTOSKELETAL_PART	0.0
LIPID_BIOSYNTHETIC_PROCESS	REACTOME_INTRINSIC_PATHWAY	0.00368023
BIOCARTA_G2_PATHWAY	MITOCHONDRIAL_MEMBRANE	0.000253
CELLULAR_LIPID_METABOLIC_PROCESS	KEGG_TRYPTOPHAN_METABOLISM	0.00087642
KEGG_GLYCOLYSIS_GLUCONEOGENESIS	REACTOME_GLUCOSE_METABOLISM	0.0
AMINE_TRANSPORT	CELLULAR_CARBOHYDRATE_METABOLIC_PROCESS	0.00125252
CARBOXY_LYASE_ACTIVITY	KEGG_CITRATE_CYCLE_TCA_CYCLE	0.00896271
MICROTUBULE	STRUCTURAL_CONSTITUENT_OF_CYTOSKELETON	0.00277413
AMINO_ACID_AND_DERIVATIVE_METABOLIC_PROCESS	CELL_PROJECTION	0.00610279
COENZYME_METABOLIC_PROCESS	LIGASE_ACTIVITY	0.0018676
KEGG_LYSINE_DEGRADATION	REACTOME_CHOLESTEROL_BIOSYNTHESIS	0.01272916
KEGG_METABOLISM_OF_XENOBIOTICS_BY_CYTOCHROME_P450	REACTOME_ELECTRON_TRANSPORT_CHAIN	0.03283406
BIOCARTA_PPARA_PATHWAY	REACTOME_CHOLESTEROL_BIOSYNTHESIS	0.00990212
CELL_CYCLE_GO_0007049	REACTOME_METABOLISM_OF_BILE_ACIDS_AND_BILE_SALTS	0.01126957
KEGG_TYROSINE_METABOLISM	REACTOME_LIPOPROTEIN_METABOLISM	0.00249789
REACTOME_GLUCOSE_REGULATION_OF_INSULIN_SECRETION	REACTOME_PEROXISOMAL_LIPID_METABOLISM	0.00011806
LYASE_ACTIVITY	STEROID_METABOLIC_PROCESS	0.00115286
CELL_PROJECTION	REACTOME_METABOLISM_OF_CARBOHYDRATES	0.0
KEGG_ONE_CARBON_POOL_BY_FOLATE	SA_G1_AND_S_PHASES	0.01515851
INTRAMOLECULAR_OXIDOREDUCTASE_ACTIVITY	RESPONSE_TO_ORGANIC_SUBSTANCE	0.02911563
MITOCHONDRIAL_INNER_MEMBRANE	OXYGEN_BINDING	0.00341557
KEGG_TYROSINE_METABOLISM	REACTOME_SYNTHESIS_OF_BILE_ACIDS_AND_BILE_SALTS	0.00872382
KEGG_PRIMARY_BILE_ACID_BIOSYNTHESIS	REACTOME_NUCLEAR_RECEPTOR_TRANSCRIPTION_PATHWAY	0.14257155
ELECTRON_CARRIER_ACTIVITY	FATTY_ACID_BETA_OXIDATION	0.01243809
COFACTOR_BINDING	RESPONSE_TO_EXTERNAL_STIMULUS	0.00198743
CARBOXYLIC_ACID_METABOLIC_PROCESS	GLUCOSE_METABOLIC_PROCESS	0.01585221
BIOCARTA_G2_PATHWAY	GENERATION_OF_PRECURSOR_METABOLITES_AND_ENERGY	0.00285443
CELL_CYCLE_PHASE	MITOCHONDRIAL_MEMBRANE	0.0
BIOCARTA_NUCLEARRS_PATHWAY	COFACTOR_BINDING	0.01295139
COFACTOR_BINDING	REACTOME_PYRUVATE_METABOLISM_AND_TCA_CYCLE	0.0028703
PERIPHERAL_NERVOUS_SYSTEM_DEVELOPMENT	REACTOME_TRANSMEMBRANE_TRANSPORT_OF_SMALL_MOLECULES	0.0054972
AMINE_METABOLIC_PROCESS	REACTOME_MITOCHONDRIAL_FATTY_ACID_BETA_OXIDATION	0.01169807
NUCLEAR_HORMONE_RECEPTOR_BINDING	SA_G1_AND_S_PHASES	0.00176693
CELL_CYCLE_GO_0007049	CENTROSOME	0.00262659
KEGG_PYRUVATE_METABOLISM	PEROXISOME	0.01508148
GENERATION_OF_PRECURSOR_METABOLITES_AND_ENERGY	REACTOME_ACTIVATION_OF_ATR_IN_RESPONSE_TO_REPLICATION_STRESS	0.0042159
KEGG_BUTANOATE_METABOLISM	KEGG_PPAR_SIGNALING_PATHWAY	0.0261729
REACTOME_ELECTRON_TRANSPORT_CHAIN	REACTOME_INTEGRATION_OF_ENERGY_METABOLISM	0.0
CELL_CYCLE_GO_0007049	ORGANELLE_INNER_MEMBRANE	0.00364325
ENERGY_DERIVATION_BY_OXIDATION_OF_ORGANIC_COMPOUNDS	REACTOME_GLUCONEOGENESIS	0.00228382
MONOCARBOXYLIC_ACID_METABOLIC_PROCESS	REACTOME_MITOTIC_M_M_G1_PHASES	0.00049873
REACTOME_SLC_MEDIATED_TRANSMEMBRANE_TRANSPORT	RESPONSE_TO_ORGANIC_SUBSTANCE	0.00367364
CELLULAR_CATABOLIC_PROCESS	GENERATION_OF_PRECURSOR_METABOLITES_AND_ENERGY	0.0
BIOCARTA_MCM_PATHWAY	REACTOME_ACTIVATION_OF_ATR_IN_RESPONSE_TO_REPLICATION_STRESS	0.03160262
NUCLEAR_TRANSPORT	REGULATION_OF_PHOSPHORYLATION	0.0
CARBOXYLIC_ACID_METABOLIC_PROCESS	KEGG_VALINE_LEUCINE_AND_ISOLEUCINE_DEGRADATION	0.16966764
KEGG_ADIPOCYTOKINE_SIGNALING_PATHWAY	ORGANIC_ACID_TRANSPORT	0.00979229
BIOCARTA_P38MAPK_PATHWAY	RESPONSE_TO_ORGANIC_SUBSTANCE	0.00059428
OXYGEN_BINDING	REACTOME_METABOLISM_OF_CARBOHYDRATES	0.00337712
KEGG_CELL_CYCLE	PERIPHERAL_NERVOUS_SYSTEM_DEVELOPMENT	0.00510651
CELLULAR_LIPID_CATABOLIC_PROCESS	KEGG_BETA_ALANINE_METABOLISM	0.01258481
PERIPHERAL_NERVOUS_SYSTEM_DEVELOPMENT	REACTOME_BIOLOGICAL_OXIDATIONS	0.00892322
NITROGEN_COMPOUND_CATABOLIC_PROCESS	OXIDOREDUCTASE_ACTIVITY_ACTING_ON_THE_CH_CH_GROUP_OF_DONORS	0.0081833
KEGG_BETA_ALANINE_METABOLISM	REACTOME_PHASE_1_FUNCTIONALIZATION_OF_COMPOUNDS	0.00026464
GENERATION_OF_PRECURSOR_METABOLITES_AND_ENERGY	REACTOME_G2_M_TRANSITION	0.00586719
BIOCARTA_G1_PATHWAY	OXIDOREDUCTASE_ACTIVITY_ACTING_ON_CH_OH_GROUP_OF_DONORS	0.03555866
KEGG_BUTANOATE_METABOLISM	REACTOME_NA_CL_DEPENDENT_NEUROTRANSMITTER_TRANSPORTERS	0.0029766
KEGG_AUTOIMMUNE_THYROID_DISEASE	REACTOME_GLUCOSE_METABOLISM	0.00095495
KEGG_ASTHMA	SERINE_HYDROLASE_ACTIVITY	0.00581179
CARBOHYDRATE_METABOLIC_PROCESS	CYTOSKELETAL_PROTEIN_BINDING	0.00210371
REACTOME_GLUCOSE_REGULATION_OF_INSULIN_SECRETION	STEROID_METABOLIC_PROCESS	0.01338082
ELECTRON_CARRIER_ACTIVITY	REACTOME_PYRUVATE_METABOLISM	0.00888558
CELLULAR_CATABOLIC_PROCESS	REACTOME_BIOLOGICAL_OXIDATIONS	0.0
BIOCARTA_G1_PATHWAY	NETPATH_ALPHA6_BETA4_INTEGRIN_PATHWAY	0.01131454
BIOCARTA_MCM_PATHWAY	NUCLEOCYTOPLASMIC_TRANSPORT	0.01035544
KEGG_RETINOL_METABOLISM	STEROID_METABOLIC_PROCESS	0.00068394
NETPATH_ALPHA6_BETA4_INTEGRIN_PATHWAY	REACTOME_GLUCONEOGENESIS	0.01716602
REGULATION_OF_PHOSPHORYLATION	RESPONSE_TO_WOUNDING	0.0
GENERATION_OF_PRECURSOR_METABOLITES_AND_ENERGY	REACTOME_GLUCOSE_AND_OTHER_SUGAR_SLC_TRANSPORTERS	0.00466693
KEGG_ADIPOCYTOKINE_SIGNALING_PATHWAY	LIPID_TRANSPORT	0.0007647
KEGG_STEROID_HORMONE_BIOSYNTHESIS	REACTOME_METABOLISM_OF_AMINO_ACIDS	0.00441974
REACTOME_GLUCOSE_METABOLISM	RESPONSE_TO_ORGANIC_SUBSTANCE	0.00266265
KEGG_GLYCOLYSIS_GLUCONEOGENESIS	KEGG_PYRUVATE_METABOLISM	0.00899289
BIOCARTA_TGFB_PATHWAY	MICROTUBULE_ORGANIZING_CENTER	0.01956932
FATTY_ACID_BETA_OXIDATION	MONOCARBOXYLIC_ACID_METABOLIC_PROCESS	0.00210815
AMINE_CATABOLIC_PROCESS	KEGG_GLYCOLYSIS_GLUCONEOGENESIS	0.00943304
REACTOME_G2_M_TRANSITION	REACTOME_TRANSFORMATION_OF_LANOSTEROL_TO_CHOLESTEROL	0.00530672
KEGG_TERPENOID_BACKBONE_BIOSYNTHESIS	MITOCHONDRIAL_PART	0.00221749
MICROTUBULE_ORGANIZING_CENTER	OXIDOREDUCTASE_ACTIVITY_ACTING_ON_CH_OH_GROUP_OF_DONORS	0.00832093
BIOCARTA_CTCF_PATHWAY	REACTOME_SLC_MEDIATED_TRANSMEMBRANE_TRANSPORT	0.00559728
KEGG_TRYPTOPHAN_METABOLISM	REACTOME_G2_M_TRANSITION	0.01292264
CARBOXYLIC_ACID_TRANSPORT	ENERGY_DERIVATION_BY_OXIDATION_OF_ORGANIC_COMPOUNDS	0.00871394
KEGG_PROPANOATE_METABOLISM	RESPONSE_TO_ORGANIC_SUBSTANCE	0.00808852
INFLAMMATORY_RESPONSE	REACTOME_COMMON_PATHWAY	0.0
KEGG_CELL_CYCLE	POSITIVE_REGULATION_OF_LYMPHOCYTE_ACTIVATION	0.10961976
BIOCARTA_CELLCYCLE_PATHWAY	NUCLEOCYTOPLASMIC_TRANSPORT	0.02344416
CATABOLIC_PROCESS	KEGG_TRYPTOPHAN_METABOLISM	0.00616103
KEGG_BIOSYNTHESIS_OF_UNSATURATED_FATTY_ACIDS	REACTOME_METABOLISM_OF_AMINO_ACIDS	0.01136929
REACTOME_CELL_CYCLE_CHECKPOINTS	REACTOME_CHAPERONIN_MEDIATED_PROTEIN_FOLDING	0.01060525
KEGG_PRIMARY_BILE_ACID_BIOSYNTHESIS	REACTOME_STEROID_METABOLISM	0.01362051
KEGG_STEROID_HORMONE_BIOSYNTHESIS	REACTOME_G2_M_TRANSITION	0.00827258
KEGG_ADIPOCYTOKINE_SIGNALING_PATHWAY	KEGG_VALINE_LEUCINE_AND_ISOLEUCINE_DEGRADATION	0.01123651
KEGG_ONE_CARBON_POOL_BY_FOLATE	KEGG_STEROID_BIOSYNTHESIS	0.02538619
KEGG_PEROXISOME	OXIDOREDUCTASE_ACTIVITY_ACTING_ON_CH_OH_GROUP_OF_DONORS	0.1232386
BIOCARTA_CTCF_PATHWAY	KEGG_COMPLEMENT_AND_COAGULATION_CASCADES	0.0015932
AMINO_ACID_METABOLIC_PROCESS	SA_G1_AND_S_PHASES	0.01074628
REACTOME_MITOTIC_PROMETAPHASE	REGULATION_OF_PHOSPHORYLATION	0.00636703
KEGG_DRUG_METABOLISM_OTHER_ENZYMES	MITOCHONDRIAL_LUMEN	0.01526972
KEGG_ADHERENS_JUNCTION	OXIDOREDUCTASE_ACTIVITY	0.00163441
ENERGY_RESERVE_METABOLIC_PROCESS	KEGG_CYSTEINE_AND_METHIONINE_METABOLISM	0.00916387
AMINO_ACID_CATABOLIC_PROCESS	REACTOME_SYNTHESIS_OF_DNA	0.01211391
ALCOHOL_METABOLIC_PROCESS	CARBON_CARBON_LYASE_ACTIVITY	0.01233738
COENZYME_METABOLIC_PROCESS	REACTOME_SLC_MEDIATED_TRANSMEMBRANE_TRANSPORT	0.00323231
CELL_CYCLE_PHASE	REACTOME_CENTROSOME_MATURATION	0.00286283
KEGG_ARGININE_AND_PROLINE_METABOLISM	REACTOME_SYNTHESIS_OF_DNA	0.0061255
BIOCARTA_PPARA_PATHWAY	REACTOME_G2_M_CHECKPOINTS	0.00198393
KEGG_ADHERENS_JUNCTION	MITOCHONDRIAL_MEMBRANE	0.0
CARBOHYDRATE_METABOLIC_PROCESS	CELLULAR_CARBOHYDRATE_METABOLIC_PROCESS	0.00037445
KEGG_RETINOL_METABOLISM	REACTOME_ACTIVATED_AMPK_STIMULATES_FATTY_ACID_OXIDATION_IN_MUSCLE	0.00853791
CYTOSKELETAL_PART	LIPID_TRANSPORT	0.00637674
INFLAMMATORY_RESPONSE	REACTOME_CHOLESTEROL_BIOSYNTHESIS	0.00447185
ALCOHOL_METABOLIC_PROCESS	KEGG_STEROID_HORMONE_BIOSYNTHESIS	0.00411263
AMINO_ACID_AND_DERIVATIVE_METABOLIC_PROCESS	NUCLEAR_TRANSPORT	0.00138676
INTRAMOLECULAR_OXIDOREDUCTASE_ACTIVITY	MICROBODY	0.01265476
MITOCHONDRIAL_MEMBRANE	ORGANELLE_INNER_MEMBRANE	0.00133813
BIOCARTA_G1_PATHWAY	CELLULAR_LIPID_METABOLIC_PROCESS	0.0
REACTOME_PHASE_II_CONJUGATION	REACTOME_SYNTHESIS_OF_BILE_ACIDS_AND_BILE_SALTS_VIA_7ALPHA_HYDROXYCHOLESTEROL	0.01189178
COFACTOR_BINDING	ELECTRON_CARRIER_ACTIVITY	0.00626713
GENERATION_OF_PRECURSOR_METABOLITES_AND_ENERGY	KEGG_CHRONIC_MYELOID_LEUKEMIA	0.00013432
KEGG_ADHERENS_JUNCTION	SMALL_GTPASE_BINDING	0.0
CYTOSKELETAL_PROTEIN_BINDING	KEGG_STEROID_BIOSYNTHESIS	0.00258231
AMINO_ACID_AND_DERIVATIVE_METABOLIC_PROCESS	AMINO_ACID_TRANSMEMBRANE_TRANSPORTER_ACTIVITY	0.00073805
ENERGY_RESERVE_METABOLIC_PROCESS	KEGG_PANTOTHENATE_AND_COA_BIOSYNTHESIS	0.00307248
KEGG_ARGININE_AND_PROLINE_METABOLISM	SERINE_TYPE_PEPTIDASE_ACTIVITY	0.00477514
GLUCOSE_METABOLIC_PROCESS	KEGG_ADHERENS_JUNCTION	0.00092761
ORGANIC_ACID_METABOLIC_PROCESS	RESPONSE_TO_ORGANIC_SUBSTANCE	0.0
ISOMERASE_ACTIVITY	REACTOME_PHASE_1_FUNCTIONALIZATION_OF_COMPOUNDS	0.00109846
INFLAMMATORY_RESPONSE	REACTOME_LOSS_OF_NLP_FROM_MITOTIC_CENTROSOMES	0.00106492
BIOCARTA_G2_PATHWAY	MITOCHONDRION	0.01841194
CARBON_CARBON_LYASE_ACTIVITY	REACTOME_REGULATION_OF_LIPID_METABOLISM_BY_PEROXISOME_PROLIFERATOR_ACTIVATED_RECEPTOR_ALPHA	0.01011454
LIPID_METABOLIC_PROCESS	PERIPHERAL_NERVOUS_SYSTEM_DEVELOPMENT	0.00820865
BIOCARTA_LEPTIN_PATHWAY	OXYGEN_BINDING	0.00452363
BIOCARTA_NUCLEARRS_PATHWAY	CARBOXYLIC_ACID_METABOLIC_PROCESS	0.00310355
KEGG_PPAR_SIGNALING_PATHWAY	REACTOME_METABOLISM_OF_AMINO_ACIDS	0.0
REACTOME_CENTROSOME_MATURATION	REACTOME_GLUCOSE_REGULATION_OF_INSULIN_SECRETION	0.02051516
MICROTUBULE_ORGANIZING_CENTER	NETPATH_ALPHA6_BETA4_INTEGRIN_PATHWAY	0.00129354
KEGG_BUTANOATE_METABOLISM	KEGG_ONE_CARBON_POOL_BY_FOLATE	0.00869875
KEGG_STARCH_AND_SUCROSE_METABOLISM	OXIDOREDUCTASE_ACTIVITY_ACTING_ON_CH_OH_GROUP_OF_DONORS	0.04795905
BIOCARTA_NUCLEARRS_PATHWAY	LIPID_CATABOLIC_PROCESS	0.00014629
CARBOXYLIC_ACID_TRANSMEMBRANE_TRANSPORTER_ACTIVITY	OXIDOREDUCTASE_ACTIVITY_GO_0016705	0.0109501
MICROTUBULE_CYTOSKELETON	SERINE_TYPE_ENDOPEPTIDASE_ACTIVITY	0.01487524
KEGG_VALINE_LEUCINE_AND_ISOLEUCINE_DEGRADATION	MITOCHONDRIAL_MEMBRANE	0.00652162
BIOCARTA_P38MAPK_PATHWAY	REACTOME_PYRUVATE_METABOLISM	0.0046207
REACTOME_G2_M_TRANSITION	REACTOME_SYNTHESIS_OF_BILE_ACIDS_AND_BILE_SALTS	0.00644587
MITOCHONDRIAL_LUMEN	REACTOME_GLUCOSE_METABOLISM	0.0
BIOCARTA_P38MAPK_PATHWAY	GLUCOSE_METABOLIC_PROCESS	0.00617085
FATTY_ACID_BETA_OXIDATION	REACTOME_CHYLOMICRON_MEDIATED_LIPID_TRANSPORT	0.00932124
KEGG_ADHERENS_JUNCTION	REACTOME_NUCLEAR_RECEPTOR_TRANSCRIPTION_PATHWAY	0.00037511
CORUM_C_COMPLEX_SPLICEOSOME	KEGG_CHRONIC_MYELOID_LEUKEMIA	0.02936641
ORGANIC_ACID_METABOLIC_PROCESS	REACTOME_PEROXISOMAL_LIPID_METABOLISM	0.00979699
AMINE_CATABOLIC_PROCESS	REACTOME_LIPOPROTEIN_METABOLISM	0.00618707
KEGG_COMPLEMENT_AND_COAGULATION_CASCADES	ORGANIC_ACID_METABOLIC_PROCESS	0.05427429
BIOCARTA_MCM_PATHWAY	CATABOLIC_PROCESS	0.01067349
BIOCARTA_LEPTIN_PATHWAY	KEGG_GLYCOLYSIS_GLUCONEOGENESIS	0.00367549
INFLAMMATORY_RESPONSE	KEGG_TYROSINE_METABOLISM	0.00079296
CARBOXYLIC_ACID_METABOLIC_PROCESS	ENERGY_RESERVE_METABOLIC_PROCESS	0.00310235
REACTOME_STEROID_HORMONES	RESPONSE_TO_EXTERNAL_STIMULUS	0.00230722
AMINO_ACID_METABOLIC_PROCESS	STEROID_METABOLIC_PROCESS	0.003392
REGULATION_OF_LYMPHOCYTE_ACTIVATION	REGULATION_OF_PHOSPHORYLATION	0.0
NUCLEAR_HORMONE_RECEPTOR_BINDING	PHOSPHOLIPID_BIOSYNTHETIC_PROCESS	0.01102752
KEGG_PPAR_SIGNALING_PATHWAY	REACTOME_PHASE_1_FUNCTIONALIZATION_OF_COMPOUNDS	0.0
KEGG_STARCH_AND_SUCROSE_METABOLISM	NUCLEAR_HORMONE_RECEPTOR_BINDING	0.00665401
NUCLEAR_TRANSPORT	RESPONSE_TO_EXTERNAL_STIMULUS	0.0
CELL_CYCLE_PHASE	KEGG_GLYCOLYSIS_GLUCONEOGENESIS	0.01768209
CELL_CYCLE_PROCESS	REACTOME_STEROID_METABOLISM	0.01115476
CELLULAR_CARBOHYDRATE_METABOLIC_PROCESS	KEGG_CELL_CYCLE	0.00027154
ISOMERASE_ACTIVITY	NUCLEAR_TRANSPORT	0.00289522
KEGG_BIOSYNTHESIS_OF_UNSATURATED_FATTY_ACIDS	LIPID_CATABOLIC_PROCESS	0.00742801
IMMUNE_EFFECTOR_PROCESS	NITROGEN_COMPOUND_CATABOLIC_PROCESS	0.00558649
REACTOME_ACTIVATION_OF_ATR_IN_RESPONSE_TO_REPLICATION_STRESS	REACTOME_S_PHASE	0.0
CARBOXYLIC_ACID_METABOLIC_PROCESS	KEGG_STEROID_BIOSYNTHESIS	0.03964876
COFACTOR_METABOLIC_PROCESS	STEROID_METABOLIC_PROCESS	0.00294832
BIOCARTA_G1_PATHWAY	CELL_CYCLE_PHASE	0.0
CORUM_C_COMPLEX_SPLICEOSOME	CYTOSKELETON_ORGANIZATION_AND_BIOGENESIS	0.0
CYTOSKELETAL_PART	REACTOME_METABOLISM_OF_CARBOHYDRATES	0.0
KEGG_LYSINE_DEGRADATION	OXIDOREDUCTASE_ACTIVITY_ACTING_ON_THE_CH_CH_GROUP_OF_DONORS	0.0095489
IMMUNE_EFFECTOR_PROCESS	KEGG_TRYPTOPHAN_METABOLISM	0.00861123
ALCOHOL_METABOLIC_PROCESS	KEGG_GLYCINE_SERINE_AND_THREONINE_METABOLISM	0.12163114
REACTOME_METABOLISM_OF_AMINO_ACIDS	REACTOME_NA_CL_DEPENDENT_NEUROTRANSMITTER_TRANSPORTERS	0.00047076
AMINO_ACID_CATABOLIC_PROCESS	REACTOME_SYNTHESIS_OF_BILE_ACIDS_AND_BILE_SALTS	0.00673017
CARBOXYLIC_ACID_METABOLIC_PROCESS	REACTOME_REGULATION_OF_LIPID_METABOLISM_BY_PEROXISOME_PROLIFERATOR_ACTIVATED_RECEPTOR_ALPHA	0.07802422
KEGG_ALANINE_ASPARTATE_AND_GLUTAMATE_METABOLISM	STEROID_METABOLIC_PROCESS	0.00540879
MITOCHONDRIAL_LUMEN	STEROID_METABOLIC_PROCESS	0.0
KEGG_COMPLEMENT_AND_COAGULATION_CASCADES	REACTOME_COMMON_PATHWAY	0.00028442
BIOCARTA_CELLCYCLE_PATHWAY	REACTOME_ELECTRON_TRANSPORT_CHAIN	0.02038018
MITOCHONDRIAL_LUMEN	REACTOME_METABOLISM_OF_AMINO_ACIDS	0.0003206
MITOCHONDRIAL_INNER_MEMBRANE	REACTOME_NUCLEAR_RECEPTOR_TRANSCRIPTION_PATHWAY	0.00091967
LIPID_METABOLIC_PROCESS	MONOCARBOXYLIC_ACID_METABOLIC_PROCESS	0.0
AMINO_ACID_DERIVATIVE_METABOLIC_PROCESS	REACTOME_G2_M_TRANSITION	0.01117289
REACTOME_BIOLOGICAL_OXIDATIONS	REACTOME_NA_CL_DEPENDENT_NEUROTRANSMITTER_TRANSPORTERS	0.00671621
LIPID_BIOSYNTHETIC_PROCESS	STEROID_METABOLIC_PROCESS	0.0
CARBOXYLIC_ACID_METABOLIC_PROCESS	LIGASE_ACTIVITY	0.0
KEGG_CELL_CYCLE	NITROGEN_COMPOUND_METABOLIC_PROCESS	0.05651038
KEGG_ONE_CARBON_POOL_BY_FOLATE	REACTOME_GLUCONEOGENESIS	0.03438453
CATABOLIC_PROCESS	KEGG_FATTY_ACID_METABOLISM	0.0
BIOCARTA_TGFB_PATHWAY	CARBOXYLIC_ACID_METABOLIC_PROCESS	0.01233355
OXIDOREDUCTASE_ACTIVITY	REACTOME_CELL_JUNCTION_ORGANIZATION	0.00578127
KEGG_CYSTEINE_AND_METHIONINE_METABOLISM	KEGG_PYRUVATE_METABOLISM	0.00138167
LIPID_CATABOLIC_PROCESS	TRANSFERASE_ACTIVITY_TRANSFERRING_SULFUR_CONTAINING_GROUPS	0.03364317
CELL_CYCLE_PHASE	MITOCHONDRIAL_MATRIX	0.03289215
PERIPHERAL_NERVOUS_SYSTEM_DEVELOPMENT	REACTOME_METABOLISM_OF_CARBOHYDRATES	0.00277352
AMINE_CATABOLIC_PROCESS	REACTOME_METABOLISM_OF_AMINO_ACIDS	0.00209714
INTRAMOLECULAR_OXIDOREDUCTASE_ACTIVITY	REACTOME_SYNTHESIS_OF_DNA	0.02723906
KEGG_TYROSINE_METABOLISM	RESPONSE_TO_ORGANIC_SUBSTANCE	0.0
KEGG_COMPLEMENT_AND_COAGULATION_CASCADES	REACTOME_PHASE_1_FUNCTIONALIZATION_OF_COMPOUNDS	0.04698677
HORMONE_RECEPTOR_BINDING	REACTOME_METABOLISM_OF_LIPIDS_AND_LIPOPROTEINS	0.03164401
KEGG_TYROSINE_METABOLISM	REACTOME_METABOLISM_OF_LIPIDS_AND_LIPOPROTEINS	0.0008885
BIOCARTA_G1_PATHWAY	CELLULAR_CARBOHYDRATE_METABOLIC_PROCESS	0.00051935
CYTOSKELETAL_PART	GTPASE_BINDING	0.00578709
AMINO_ACID_METABOLIC_PROCESS	KEGG_CHRONIC_MYELOID_LEUKEMIA	0.01108886
MICROTUBULE_CYTOSKELETON	REACTOME_SLC_MEDIATED_TRANSMEMBRANE_TRANSPORT	0.02526295
BIOCARTA_G1_PATHWAY	IMMUNE_EFFECTOR_PROCESS	0.00051429
GLUTATHIONE_TRANSFERASE_ACTIVITY	OXIDOREDUCTASE_ACTIVITY	0.0
ACTIN_FILAMENT_ORGANIZATION	REACTOME_CHAPERONIN_MEDIATED_PROTEIN_FOLDING	0.01201133
MITOCHONDRIAL_MATRIX	REACTOME_TRANSFORMATION_OF_LANOSTEROL_TO_CHOLESTEROL	0.01182211
CYTOSKELETON_ORGANIZATION_AND_BIOGENESIS	REACTOME_CHYLOMICRON_MEDIATED_LIPID_TRANSPORT	0.00074021
MONOOXYGENASE_ACTIVITY	REACTOME_METABOLISM_OF_BILE_ACIDS_AND_BILE_SALTS	0.00449698
REACTOME_GLUCOSE_REGULATION_OF_INSULIN_SECRETION	REACTOME_NA_CL_DEPENDENT_NEUROTRANSMITTER_TRANSPORTERS	6.446e-05
GENERATION_OF_PRECURSOR_METABOLITES_AND_ENERGY	REACTOME_G2_M_CHECKPOINTS	0.00760164
COENZYME_METABOLIC_PROCESS	REACTOME_GLUCOSE_REGULATION_OF_INSULIN_SECRETION	0.0
CYTOSKELETON_ORGANIZATION_AND_BIOGENESIS	REACTOME_METABOLISM_OF_AMINO_ACIDS	0.0
CYTOSKELETON	REACTOME_ACTIVATION_OF_THE_PRE_REPLICATIVE_COMPLEX	0.02315519
CYTOSKELETAL_PART	ORGANIC_ACID_TRANSMEMBRANE_TRANSPORTER_ACTIVITY	0.00200692
BIOCARTA_ACTINY_PATHWAY	CELL_CYCLE_PROCESS	0.0
GLUCOSE_METABOLIC_PROCESS	REACTOME_PYRUVATE_METABOLISM_AND_TCA_CYCLE	0.00489104
ELECTRON_CARRIER_ACTIVITY	PEROXISOME	0.00634542
CARBOXYLIC_ACID_TRANSPORT	CATABOLIC_PROCESS	0.00203355
COFACTOR_BINDING	KEGG_VALINE_LEUCINE_AND_ISOLEUCINE_DEGRADATION	0.01573223
KEGG_CELL_CYCLE	REACTOME_METABOLISM_OF_LIPIDS_AND_LIPOPROTEINS	0.02928211
OXIDOREDUCTASE_ACTIVITY_GO_0016705	REACTOME_NUCLEOTIDE_LIKE_PURINERGIC_RECEPTORS	0.00445921
REACTOME_METABOLISM_OF_BILE_ACIDS_AND_BILE_SALTS	STEROID_BIOSYNTHETIC_PROCESS	0.00132559
MITOCHONDRIAL_PART	REACTOME_S_PHASE	0.00077764
INFLAMMATORY_RESPONSE	REACTOME_TRANSFORMATION_OF_LANOSTEROL_TO_CHOLESTEROL	0.00605061
BIOCARTA_ACTINY_PATHWAY	MITOCHONDRIAL_ENVELOPE	0.00261851
CELLULAR_LIPID_METABOLIC_PROCESS	STEROID_BIOSYNTHETIC_PROCESS	0.00019249
GLUTATHIONE_TRANSFERASE_ACTIVITY	OXIDOREDUCTASE_ACTIVITY_ACTING_ON_CH_OH_GROUP_OF_DONORS	0.00546677
MICROTUBULE_CYTOSKELETON	REACTOME_CELL_CYCLE_CHECKPOINTS	0.0
BIOCARTA_HSP27_PATHWAY	CYTOSKELETON	0.00011825
[truncated: 12,797 more rows]
