# Supplementary material for: Summarizing cellular responses as biological process networks
Source: BMC Syst Biol. 2013 Jul 29;7:68. doi: 10.1186/1752-0509-7-68 (PMC3751784; doi:10.1186/1752-0509-7-68)
Supplement: Additional file 2 — Supplementary results. A zipped file containing all the five BPNs for each of the contrasts studied and the parameters estimated by each run of the software. [file 1752-0509-7-68-S2.zip › supplementary-results/cs_vs_hm/cs_vs_hm-links_results-bpln-p_values-corrected.tsv]

term1	term2	fishers_exact	bh_corrected_p_value
MICROTUBULE	REACTOME_CELL_CYCLE_MITOTIC	1.54968794288e-42	6.80173535009e-38
SPINDLE	REACTOME_CELL_CYCLE_MITOTIC	1.24114975031e-40	2.72376518454e-36
CELL_PROJECTION	REACTOME_CELL_CYCLE_MITOTIC	3.10123134875e-40	4.5372048376e-36
CELL_CYCLE_PHASE	REACTOME_CELL_CYCLE_MITOTIC	1.12822593337e-39	1.23797411104e-35
MITOTIC_CELL_CYCLE	REACTOME_CELL_CYCLE_MITOTIC	6.67257285219e-38	5.85731790111e-34
PHOSPHOLIPID_BIOSYNTHETIC_PROCESS	REACTOME_REGULATION_OF_LIPID_METABOLISM_BY_PEROXISOME_PROLIFERATOR_ACTIVATED_RECEPTOR_ALPHA	1.09315608816e-34	7.99661897757e-31
CELL_CYCLE_PROCESS	REACTOME_CELL_CYCLE_MITOTIC	2.6124507633e-34	1.63804394931e-30
CENTROSOME	REACTOME_CELL_CYCLE_MITOTIC	6.45294681272e-34	3.54032860696e-30
BIOCARTA_G2_PATHWAY	REACTOME_CELL_CYCLE_MITOTIC	3.53942989724e-33	1.72610130689e-29
KEGG_DRUG_METABOLISM_CYTOCHROME_P450	REACTOME_REGULATION_OF_LIPID_METABOLISM_BY_PEROXISOME_PROLIFERATOR_ACTIVATED_RECEPTOR_ALPHA	4.55085524039e-32	1.99741587356e-28
KEGG_DRUG_METABOLISM_OTHER_ENZYMES	REACTOME_REGULATION_OF_LIPID_METABOLISM_BY_PEROXISOME_PROLIFERATOR_ACTIVATED_RECEPTOR_ALPHA	1.29214223117e-31	5.15576496984e-28
KEGG_METABOLISM_OF_XENOBIOTICS_BY_CYTOCHROME_P450	REACTOME_REGULATION_OF_LIPID_METABOLISM_BY_PEROXISOME_PROLIFERATOR_ACTIVATED_RECEPTOR_ALPHA	1.29214223117e-31	5.15576496984e-28
REACTOME_MITOTIC_PROMETAPHASE	REACTOME_CELL_CYCLE_MITOTIC	2.26106205629e-31	7.63386728559e-28
BIOCARTA_LEPTIN_PATHWAY	REACTOME_REGULATION_OF_LIPID_METABOLISM_BY_PEROXISOME_PROLIFERATOR_ACTIVATED_RECEPTOR_ALPHA	1.7653349219e-30	5.53445107551e-27
REACTOME_GLUCOSE_AND_OTHER_SUGAR_SLC_TRANSPORTERS	REACTOME_REGULATION_OF_LIPID_METABOLISM_BY_PEROXISOME_PROLIFERATOR_ACTIVATED_RECEPTOR_ALPHA	1.7653349219e-30	5.53445107551e-27
REACTOME_PHASE_II_CONJUGATION	REACTOME_REGULATION_OF_LIPID_METABOLISM_BY_PEROXISOME_PROLIFERATOR_ACTIVATED_RECEPTOR_ALPHA	2.31986148218e-30	6.36381501965e-27
REACTOME_SLC_MEDIATED_TRANSMEMBRANE_TRANSPORT	REACTOME_REGULATION_OF_LIPID_METABOLISM_BY_PEROXISOME_PROLIFERATOR_ACTIVATED_RECEPTOR_ALPHA	9.07040728159e-30	2.3418190941e-26
IMMUNE_EFFECTOR_PROCESS	REACTOME_REGULATION_OF_LIPID_METABOLISM_BY_PEROXISOME_PROLIFERATOR_ACTIVATED_RECEPTOR_ALPHA	1.52719117109e-29	3.7238859828e-26
BIOCARTA_CELLCYCLE_PATHWAY	REACTOME_CELL_CYCLE_CHECKPOINTS	5.62607065079e-29	1.29965193123e-25
MONOOXYGENASE_ACTIVITY	REACTOME_REGULATION_OF_LIPID_METABOLISM_BY_PEROXISOME_PROLIFERATOR_ACTIVATED_RECEPTOR_ALPHA	6.86959427342e-29	1.50756681127e-25
REACTOME_PEROXISOMAL_LIPID_METABOLISM	REACTOME_REGULATION_OF_LIPID_METABOLISM_BY_PEROXISOME_PROLIFERATOR_ACTIVATED_RECEPTOR_ALPHA	1.10072469955e-28	2.30056703752e-25
KEGG_RETINOL_METABOLISM	REACTOME_REGULATION_OF_LIPID_METABOLISM_BY_PEROXISOME_PROLIFERATOR_ACTIVATED_RECEPTOR_ALPHA	6.8036761087e-28	1.35736430949e-24
REACTOME_ACTIVATED_AMPK_STIMULATES_FATTY_ACID_OXIDATION_IN_MUSCLE	REACTOME_REGULATION_OF_LIPID_METABOLISM_BY_PEROXISOME_PROLIFERATOR_ACTIVATED_RECEPTOR_ALPHA	9.06035671566e-28	1.72899181133e-24
KEGG_PRIMARY_BILE_ACID_BIOSYNTHESIS	REACTOME_REGULATION_OF_LIPID_METABOLISM_BY_PEROXISOME_PROLIFERATOR_ACTIVATED_RECEPTOR_ALPHA	1.05021183781e-27	1.92061865722e-24
BIOCARTA_LEPTIN_PATHWAY	KEGG_PPAR_SIGNALING_PATHWAY	1.3387850609e-27	2.35042460432e-24
OXIDOREDUCTASE_ACTIVITY_ACTING_ON_THE_CH_CH_GROUP_OF_DONORS	REACTOME_REGULATION_OF_LIPID_METABOLISM_BY_PEROXISOME_PROLIFERATOR_ACTIVATED_RECEPTOR_ALPHA	1.91328148402e-27	3.22983990827e-24
REACTOME_SYNTHESIS_OF_BILE_ACIDS_AND_BILE_SALTS	REACTOME_REGULATION_OF_LIPID_METABOLISM_BY_PEROXISOME_PROLIFERATOR_ACTIVATED_RECEPTOR_ALPHA	2.44458918626e-27	3.97390607312e-24
REACTOME_SYNTHESIS_OF_BILE_ACIDS_AND_BILE_SALTS_VIA_7ALPHA_HYDROXYCHOLESTEROL	REACTOME_REGULATION_OF_LIPID_METABOLISM_BY_PEROXISOME_PROLIFERATOR_ACTIVATED_RECEPTOR_ALPHA	2.44458918626e-27	3.97390607312e-24
COFACTOR_BINDING	REACTOME_REGULATION_OF_LIPID_METABOLISM_BY_PEROXISOME_PROLIFERATOR_ACTIVATED_RECEPTOR_ALPHA	3.68842981075e-27	5.58237492495e-24
HORMONE_RECEPTOR_BINDING	REACTOME_REGULATION_OF_LIPID_METABOLISM_BY_PEROXISOME_PROLIFERATOR_ACTIVATED_RECEPTOR_ALPHA	3.68842981075e-27	5.58237492495e-24
NUCLEAR_HORMONE_RECEPTOR_BINDING	REACTOME_REGULATION_OF_LIPID_METABOLISM_BY_PEROXISOME_PROLIFERATOR_ACTIVATED_RECEPTOR_ALPHA	3.68842981075e-27	5.58237492495e-24
REACTOME_METABOLISM_OF_BILE_ACIDS_AND_BILE_SALTS	REACTOME_REGULATION_OF_LIPID_METABOLISM_BY_PEROXISOME_PROLIFERATOR_ACTIVATED_RECEPTOR_ALPHA	3.68842981075e-27	5.58237492495e-24
KEGG_STARCH_AND_SUCROSE_METABOLISM	REACTOME_REGULATION_OF_LIPID_METABOLISM_BY_PEROXISOME_PROLIFERATOR_ACTIVATED_RECEPTOR_ALPHA	3.78507986871e-27	5.58237492495e-24
BIOCARTA_TGFB_PATHWAY	REACTOME_REGULATION_OF_LIPID_METABOLISM_BY_PEROXISOME_PROLIFERATOR_ACTIVATED_RECEPTOR_ALPHA	5.28709568962e-27	6.82517402686e-24
CELL_PROJECTION	REACTOME_G2_M_TRANSITION	3.97384098697e-26	4.98331013597e-23
MICROTUBULE_ORGANIZING_CENTER	REACTOME_REGULATION_OF_LIPID_METABOLISM_BY_PEROXISOME_PROLIFERATOR_ACTIVATED_RECEPTOR_ALPHA	4.87354748029e-26	5.94180201271e-23
TRANSFERASE_ACTIVITY_TRANSFERRING_ACYL_GROUPS	REACTOME_METABOLISM_OF_LIPIDS_AND_LIPOPROTEINS	6.76071388435e-26	8.01985116481e-23
KEGG_PRIMARY_BILE_ACID_BIOSYNTHESIS	REACTOME_METABOLISM_OF_LIPIDS_AND_LIPOPROTEINS	7.7741025065e-26	8.97929297665e-23
MONOOXYGENASE_ACTIVITY	REACTOME_METABOLISM_OF_LIPIDS_AND_LIPOPROTEINS	9.50190070026e-26	1.06935365035e-22
KEGG_STEROID_HORMONE_BIOSYNTHESIS	REACTOME_REGULATION_OF_LIPID_METABOLISM_BY_PEROXISOME_PROLIFERATOR_ACTIVATED_RECEPTOR_ALPHA	1.1167403993e-25	1.22537132164e-22
REACTOME_CYTOCHROME_P450_ARRANGED_BY_SUBSTRATE_TYPE	REACTOME_REGULATION_OF_LIPID_METABOLISM_BY_PEROXISOME_PROLIFERATOR_ACTIVATED_RECEPTOR_ALPHA	1.1167403993e-25	1.22537132164e-22
REACTOME_PHASE_1_FUNCTIONALIZATION_OF_COMPOUNDS	REACTOME_REGULATION_OF_LIPID_METABOLISM_BY_PEROXISOME_PROLIFERATOR_ACTIVATED_RECEPTOR_ALPHA	1.58500675153e-25	1.6563697936e-22
REACTOME_CHAPERONIN_MEDIATED_PROTEIN_FOLDING	REACTOME_CENTROSOME_MATURATION	2.17309260162e-25	2.21812110181e-22
KEGG_BETA_ALANINE_METABOLISM	REACTOME_REGULATION_OF_LIPID_METABOLISM_BY_PEROXISOME_PROLIFERATOR_ACTIVATED_RECEPTOR_ALPHA	2.23812866943e-25	2.23258421432e-22
REACTOME_TRANSMEMBRANE_TRANSPORT_OF_SMALL_MOLECULES	REACTOME_REGULATION_OF_LIPID_METABOLISM_BY_PEROXISOME_PROLIFERATOR_ACTIVATED_RECEPTOR_ALPHA	3.14469517194e-25	3.06719590648e-22
REACTOME_SYNTHESIS_OF_BILE_ACIDS_AND_BILE_SALTS	REACTOME_METABOLISM_OF_LIPIDS_AND_LIPOPROTEINS	3.80329952361e-25	3.62892650849e-22
REACTOME_SYNTHESIS_OF_BILE_ACIDS_AND_BILE_SALTS_VIA_7ALPHA_HYDROXYCHOLESTEROL	REACTOME_METABOLISM_OF_LIPIDS_AND_LIPOPROTEINS	3.80329952361e-25	3.62892650849e-22
REACTOME_CHAPERONIN_MEDIATED_PROTEIN_FOLDING	REACTOME_LOSS_OF_NLP_FROM_MITOTIC_CENTROSOMES	7.09916308991e-25	6.49144514957e-22
LIPID_TRANSPORT	REACTOME_REGULATION_OF_LIPID_METABOLISM_BY_PEROXISOME_PROLIFERATOR_ACTIVATED_RECEPTOR_ALPHA	7.3134815181e-25	6.55093912879e-22
OXIDOREDUCTASE_ACTIVITY_GO_0016705	REACTOME_METABOLISM_OF_LIPIDS_AND_LIPOPROTEINS	8.0448487984e-25	7.06192917221e-22
KEGG_LYSINE_DEGRADATION	REACTOME_REGULATION_OF_LIPID_METABOLISM_BY_PEROXISOME_PROLIFERATOR_ACTIVATED_RECEPTOR_ALPHA	1.60587270485e-24	1.38202664487e-21
KEGG_PROPANOATE_METABOLISM	REACTOME_REGULATION_OF_LIPID_METABOLISM_BY_PEROXISOME_PROLIFERATOR_ACTIVATED_RECEPTOR_ALPHA	1.60587270485e-24	1.38202664487e-21
REACTOME_STEROID_METABOLISM	REACTOME_REGULATION_OF_LIPID_METABOLISM_BY_PEROXISOME_PROLIFERATOR_ACTIVATED_RECEPTOR_ALPHA	1.60587270485e-24	1.38202664487e-21
CELL_PROJECTION	REACTOME_CELL_CYCLE_CHECKPOINTS	1.61538289689e-24	1.38202664487e-21
COENZYME_METABOLIC_PROCESS	REACTOME_REGULATION_OF_LIPID_METABOLISM_BY_PEROXISOME_PROLIFERATOR_ACTIVATED_RECEPTOR_ALPHA	2.19609559867e-24	1.75252421675e-21
REACTOME_NUCLEAR_RECEPTOR_TRANSCRIPTION_PATHWAY	REACTOME_REGULATION_OF_LIPID_METABOLISM_BY_PEROXISOME_PROLIFERATOR_ACTIVATED_RECEPTOR_ALPHA	2.26007391861e-24	1.77137329217e-21
KEGG_BIOSYNTHESIS_OF_UNSATURATED_FATTY_ACIDS	REACTOME_REGULATION_OF_LIPID_METABOLISM_BY_PEROXISOME_PROLIFERATOR_ACTIVATED_RECEPTOR_ALPHA	3.03226608853e-24	2.33489808582e-21
PHOSPHOLIPID_BIOSYNTHETIC_PROCESS	KEGG_PPAR_SIGNALING_PATHWAY	3.87996822037e-24	2.93613250276e-21
REGULATION_OF_PHOSPHORYLATION	REACTOME_S_PHASE	4.74195081679e-24	3.52760954745e-21
PATTERN_BINDING	REACTOME_REGULATION_OF_LIPID_METABOLISM_BY_PEROXISOME_PROLIFERATOR_ACTIVATED_RECEPTOR_ALPHA	6.61685246979e-24	4.84033786253e-21
KEGG_BUTANOATE_METABOLISM	REACTOME_REGULATION_OF_LIPID_METABOLISM_BY_PEROXISOME_PROLIFERATOR_ACTIVATED_RECEPTOR_ALPHA	9.89843143497e-24	7.12216482151e-21
KEGG_VALINE_LEUCINE_AND_ISOLEUCINE_DEGRADATION	REACTOME_REGULATION_OF_LIPID_METABOLISM_BY_PEROXISOME_PROLIFERATOR_ACTIVATED_RECEPTOR_ALPHA	9.89843143497e-24	7.12216482151e-21
REACTOME_ACTIVATED_AMPK_STIMULATES_FATTY_ACID_OXIDATION_IN_MUSCLE	KEGG_PPAR_SIGNALING_PATHWAY	1.15476744537e-23	8.04506316583e-21
OXIDOREDUCTASE_ACTIVITY_GO_0016705	REACTOME_REGULATION_OF_LIPID_METABOLISM_BY_PEROXISOME_PROLIFERATOR_ACTIVATED_RECEPTOR_ALPHA	1.31736712688e-23	9.03446258842e-21
REACTOME_BIOLOGICAL_OXIDATIONS	REACTOME_REGULATION_OF_LIPID_METABOLISM_BY_PEROXISOME_PROLIFERATOR_ACTIVATED_RECEPTOR_ALPHA	1.76152428832e-23	1.18946250059e-20
MICROTUBULE_CYTOSKELETON	REACTOME_REGULATION_OF_LIPID_METABOLISM_BY_PEROXISOME_PROLIFERATOR_ACTIVATED_RECEPTOR_ALPHA	2.28859266469e-23	1.52194879767e-20
REACTOME_CHYLOMICRON_MEDIATED_LIPID_TRANSPORT	REACTOME_REGULATION_OF_LIPID_METABOLISM_BY_PEROXISOME_PROLIFERATOR_ACTIVATED_RECEPTOR_ALPHA	3.28925851754e-23	2.15475888945e-20
OXIDOREDUCTASE_ACTIVITY_ACTING_ON_THE_CH_CH_GROUP_OF_DONORS	REACTOME_METABOLISM_OF_LIPIDS_AND_LIPOPROTEINS	3.98578814109e-23	2.57265040148e-20
ENERGY_RESERVE_METABOLIC_PROCESS	REACTOME_METABOLISM_OF_CARBOHYDRATES	5.30862780557e-23	3.37682584079e-20
LIPID_BIOSYNTHETIC_PROCESS	REACTOME_METABOLISM_OF_LIPIDS_AND_LIPOPROTEINS	5.50654318964e-23	3.45268124481e-20
STEROID_METABOLIC_PROCESS	REACTOME_REGULATION_OF_LIPID_METABOLISM_BY_PEROXISOME_PROLIFERATOR_ACTIVATED_RECEPTOR_ALPHA	5.80159601168e-23	3.58644859928e-20
KEGG_BIOSYNTHESIS_OF_UNSATURATED_FATTY_ACIDS	KEGG_PPAR_SIGNALING_PATHWAY	7.16465760589e-23	4.36755537472e-20
KEGG_DRUG_METABOLISM_CYTOCHROME_P450	KEGG_PPAR_SIGNALING_PATHWAY	9.11290813139e-23	5.47910480541e-20
COFACTOR_METABOLIC_PROCESS	REACTOME_REGULATION_OF_LIPID_METABOLISM_BY_PEROXISOME_PROLIFERATOR_ACTIVATED_RECEPTOR_ALPHA	9.16572771978e-23	5.47910480541e-20
MICROTUBULE_ORGANIZING_CENTER	REACTOME_CELL_CYCLE_MITOTIC	9.79361674405e-23	5.73135510017e-20
RESPONSE_TO_ORGANIC_SUBSTANCE	REACTOME_REGULATION_OF_LIPID_METABOLISM_BY_PEROXISOME_PROLIFERATOR_ACTIVATED_RECEPTOR_ALPHA	1.70540408363e-22	9.84893297824e-20
FATTY_ACID_METABOLIC_PROCESS	REACTOME_METABOLISM_OF_LIPIDS_AND_LIPOPROTEINS	1.84988108992e-22	1.05445624568e-19
HORMONE_RECEPTOR_BINDING	REACTOME_LOSS_OF_NLP_FROM_MITOTIC_CENTROSOMES	2.11585142214e-22	1.19060044576e-19
NUCLEAR_HORMONE_RECEPTOR_BINDING	REACTOME_LOSS_OF_NLP_FROM_MITOTIC_CENTROSOMES	2.11585142214e-22	1.19060044576e-19
FATTY_ACID_BETA_OXIDATION	REACTOME_REGULATION_OF_LIPID_METABOLISM_BY_PEROXISOME_PROLIFERATOR_ACTIVATED_RECEPTOR_ALPHA	2.30317244057e-22	1.26360676986e-19
MICROBODY	REACTOME_REGULATION_OF_LIPID_METABOLISM_BY_PEROXISOME_PROLIFERATOR_ACTIVATED_RECEPTOR_ALPHA	2.30317244057e-22	1.26360676986e-19
PEROXISOME	REACTOME_REGULATION_OF_LIPID_METABOLISM_BY_PEROXISOME_PROLIFERATOR_ACTIVATED_RECEPTOR_ALPHA	2.30317244057e-22	1.26360676986e-19
TRANSFERASE_ACTIVITY_TRANSFERRING_ACYL_GROUPS	REACTOME_REGULATION_OF_LIPID_METABOLISM_BY_PEROXISOME_PROLIFERATOR_ACTIVATED_RECEPTOR_ALPHA	2.30317244057e-22	1.26360676986e-19
KEGG_METABOLISM_OF_XENOBIOTICS_BY_CYTOCHROME_P450	KEGG_PPAR_SIGNALING_PATHWAY	2.39313000137e-22	1.26360676986e-19
REACTOME_METABOLISM_OF_BILE_ACIDS_AND_BILE_SALTS	REACTOME_METABOLISM_OF_LIPIDS_AND_LIPOPROTEINS	2.526563044e-22	1.30462798311e-19
HORMONE_RECEPTOR_BINDING	REACTOME_CENTROSOME_MATURATION	2.5798392144e-22	1.31664794139e-19
NUCLEAR_HORMONE_RECEPTOR_BINDING	REACTOME_CENTROSOME_MATURATION	2.5798392144e-22	1.31664794139e-19
BIOCARTA_MCM_PATHWAY	REACTOME_CELL_CYCLE_MITOTIC	2.58085100241e-22	1.31664794139e-19
PERIPHERAL_NERVOUS_SYSTEM_DEVELOPMENT	KEGG_METABOLISM_OF_XENOBIOTICS_BY_CYTOCHROME_P450	2.63073733488e-22	1.31664794139e-19
KEGG_ADHERENS_JUNCTION	REACTOME_REGULATION_OF_LIPID_METABOLISM_BY_PEROXISOME_PROLIFERATOR_ACTIVATED_RECEPTOR_ALPHA	3.37955028583e-22	1.64813157328e-19
REACTOME_GLUCOSE_AND_OTHER_SUGAR_SLC_TRANSPORTERS	KEGG_PPAR_SIGNALING_PATHWAY	3.64388989418e-22	1.75751616863e-19
REACTOME_PEROXISOMAL_LIPID_METABOLISM	KEGG_PPAR_SIGNALING_PATHWAY	3.81961453101e-22	1.82224675414e-19
REACTOME_CYTOCHROME_P450_ARRANGED_BY_SUBSTRATE_TYPE	REACTOME_METABOLISM_OF_LIPIDS_AND_LIPOPROTEINS	3.90740857677e-22	1.84408677251e-19
LIPID_BIOSYNTHETIC_PROCESS	REACTOME_REGULATION_OF_LIPID_METABOLISM_BY_PEROXISOME_PROLIFERATOR_ACTIVATED_RECEPTOR_ALPHA	4.1514131809e-22	1.93840080769e-19
KEGG_TRYPTOPHAN_METABOLISM	REACTOME_REGULATION_OF_LIPID_METABOLISM_BY_PEROXISOME_PROLIFERATOR_ACTIVATED_RECEPTOR_ALPHA	5.48451452926e-22	2.53390344425e-19
CELL_PROJECTION	KEGG_CELL_CYCLE	7.02962875954e-22	3.2139316238e-19
REACTOME_PHASE_1_FUNCTIONALIZATION_OF_COMPOUNDS	REACTOME_METABOLISM_OF_LIPIDS_AND_LIPOPROTEINS	7.24005681105e-22	3.27601374736e-19
BIOCARTA_NUCLEARRS_PATHWAY	REACTOME_REGULATION_OF_LIPID_METABOLISM_BY_PEROXISOME_PROLIFERATOR_ACTIVATED_RECEPTOR_ALPHA	7.25605862262e-22	3.27601374736e-19
BIOCARTA_MCM_PATHWAY	REACTOME_S_PHASE	9.25852147229e-22	4.10470470647e-19
MICROTUBULE_CYTOSKELETON	REACTOME_CELL_CYCLE_MITOTIC	1.06994359206e-21	4.69608941991e-19
BIOCARTA_G2_PATHWAY	REACTOME_REGULATION_OF_LIPID_METABOLISM_BY_PEROXISOME_PROLIFERATOR_ACTIVATED_RECEPTOR_ALPHA	1.17294512781e-21	5.09720144601e-19
ELECTRON_CARRIER_ACTIVITY	REACTOME_REGULATION_OF_LIPID_METABOLISM_BY_PEROXISOME_PROLIFERATOR_ACTIVATED_RECEPTOR_ALPHA	1.43897243757e-21	6.19195482916e-19
CYTOSKELETAL_PART	REACTOME_CELL_CYCLE_MITOTIC	1.47436582131e-21	6.28265924885e-19
REACTOME_SLC_MEDIATED_TRANSMEMBRANE_TRANSPORT	KEGG_PPAR_SIGNALING_PATHWAY	1.65160401756e-21	6.97024537834e-19
OXIDOREDUCTASE_ACTIVITY_GO_0016616	REACTOME_METABOLISM_OF_LIPIDS_AND_LIPOPROTEINS	1.72086641668e-21	7.19338551376e-19
FATTY_ACID_OXIDATION	REACTOME_REGULATION_OF_LIPID_METABOLISM_BY_PEROXISOME_PROLIFERATOR_ACTIVATED_RECEPTOR_ALPHA	2.22739055658e-21	9.22286782253e-19
LIGASE_ACTIVITY	REACTOME_REGULATION_OF_LIPID_METABOLISM_BY_PEROXISOME_PROLIFERATOR_ACTIVATED_RECEPTOR_ALPHA	2.89319985807e-21	1.18677976608e-18
MICROBODY	REACTOME_METABOLISM_OF_LIPIDS_AND_LIPOPROTEINS	3.18799791267e-21	1.29559644801e-18
PEROXISOME	REACTOME_METABOLISM_OF_LIPIDS_AND_LIPOPROTEINS	3.18799791267e-21	1.29559644801e-18
BIOCARTA_CELLCYCLE_PATHWAY	REACTOME_CELL_CYCLE_MITOTIC	3.28800347101e-21	1.31194327587e-18
CELL_CYCLE_GO_0007049	REACTOME_CELL_CYCLE_MITOTIC	4.98422809798e-21	1.97083563467e-18
REACTOME_CHAPERONIN_MEDIATED_PROTEIN_FOLDING	REACTOME_G2_M_TRANSITION	5.94253330288e-21	2.3287832964e-18
REACTOME_MITOTIC_PROMETAPHASE	REACTOME_G2_M_TRANSITION	5.999761287e-21	2.33040285529e-18
KEGG_PYRUVATE_METABOLISM	REACTOME_REGULATION_OF_LIPID_METABOLISM_BY_PEROXISOME_PROLIFERATOR_ACTIVATED_RECEPTOR_ALPHA	7.11773141581e-21	2.74038903133e-18
OXIDOREDUCTASE_ACTIVITY_ACTING_ON_CH_OH_GROUP_OF_DONORS	REACTOME_METABOLISM_OF_LIPIDS_AND_LIPOPROTEINS	7.24805475064e-21	2.76629887879e-18
REACTOME_MITOTIC_M_M_G1_PHASES	REACTOME_G2_M_TRANSITION	1.11409407932e-20	4.21540545133e-18
REGULATION_OF_PHOSPHORYLATION	REACTOME_SYNTHESIS_OF_DNA	1.46798657986e-20	5.50695717749e-18
REACTOME_CENTROSOME_MATURATION	REACTOME_CELL_CYCLE_CHECKPOINTS	1.55677152328e-20	5.79053041765e-18
REACTOME_BIOLOGICAL_OXIDATIONS	REACTOME_METABOLISM_OF_LIPIDS_AND_LIPOPROTEINS	1.84945564612e-20	6.82138300537e-18
CELLULAR_CARBOHYDRATE_METABOLIC_PROCESS	REACTOME_REGULATION_OF_LIPID_METABOLISM_BY_PEROXISOME_PROLIFERATOR_ACTIVATED_RECEPTOR_ALPHA	2.09396286173e-20	7.65884366368e-18
CYTOSKELETAL_PROTEIN_BINDING	REACTOME_CELL_CYCLE_MITOTIC	2.26433003779e-20	8.21352972633e-18
OXIDOREDUCTASE_ACTIVITY_GO_0016616	REACTOME_REGULATION_OF_LIPID_METABOLISM_BY_PEROXISOME_PROLIFERATOR_ACTIVATED_RECEPTOR_ALPHA	2.84477785869e-20	1.02344381144e-17
REACTOME_MITOTIC_M_M_G1_PHASES	REACTOME_CELL_CYCLE_MITOTIC	3.26241176045e-20	1.16415052502e-17
REACTOME_CHYLOMICRON_MEDIATED_LIPID_TRANSPORT	KEGG_PPAR_SIGNALING_PATHWAY	4.41155281838e-20	1.56151181251e-17
BIOCARTA_G2_PATHWAY	REACTOME_G2_M_TRANSITION	4.4798208658e-20	1.57299054097e-17
OXIDOREDUCTASE_ACTIVITY_ACTING_ON_CH_OH_GROUP_OF_DONORS	REACTOME_REGULATION_OF_LIPID_METABOLISM_BY_PEROXISOME_PROLIFERATOR_ACTIVATED_RECEPTOR_ALPHA	5.79154340586e-20	2.01743358434e-17
KEGG_RETINOL_METABOLISM	KEGG_PPAR_SIGNALING_PATHWAY	8.84476806687e-20	3.05673791514e-17
CELL_CYCLE_PHASE	REACTOME_G2_M_TRANSITION	1.01832973534e-19	3.49183675108e-17
REACTOME_CENTROSOME_MATURATION	REACTOME_CELL_CYCLE_MITOTIC	1.04692613912e-19	3.56206474202e-17
BIOCARTA_NUCLEARRS_PATHWAY	KEGG_PPAR_SIGNALING_PATHWAY	1.12612349256e-19	3.80205278553e-17
REACTOME_LIPOPROTEIN_METABOLISM	REACTOME_REGULATION_OF_LIPID_METABOLISM_BY_PEROXISOME_PROLIFERATOR_ACTIVATED_RECEPTOR_ALPHA	1.39524074799e-19	4.67469554733e-17
FATTY_ACID_BETA_OXIDATION	KEGG_PPAR_SIGNALING_PATHWAY	1.40745164475e-19	4.67988334392e-17
TRANSFERASE_ACTIVITY_TRANSFERRING_ACYL_GROUPS	KEGG_PPAR_SIGNALING_PATHWAY	1.40745164475e-19	4.67988334392e-17
CELL_PROJECTION	REACTOME_CENTROSOME_MATURATION	1.66780125121e-19	5.46279587439e-17
KEGG_CELL_CYCLE	REACTOME_REGULATION_OF_LIPID_METABOLISM_BY_PEROXISOME_PROLIFERATOR_ACTIVATED_RECEPTOR_ALPHA	2.68066370782e-19	8.71533413333e-17
REACTOME_METABOLISM_OF_CARBOHYDRATES	REACTOME_REGULATION_OF_LIPID_METABOLISM_BY_PEROXISOME_PROLIFERATOR_ACTIVATED_RECEPTOR_ALPHA	2.80334826971e-19	9.04718815484e-17
REACTOME_CHAPERONIN_MEDIATED_PROTEIN_FOLDING	CYTOSKELETAL_PART	2.88791602986e-19	9.25208193187e-17
KEGG_DRUG_METABOLISM_OTHER_ENZYMES	KEGG_PPAR_SIGNALING_PATHWAY	4.03833122067e-19	1.28439417106e-16
MICROTUBULE	REACTOME_G2_M_TRANSITION	4.40227052252e-19	1.39007234175e-16
KEGG_PROPANOATE_METABOLISM	REACTOME_METABOLISM_OF_LIPIDS_AND_LIPOPROTEINS	4.64170834399e-19	1.4552087209e-16
MONOCARBOXYLIC_ACID_METABOLIC_PROCESS	REACTOME_METABOLISM_OF_LIPIDS_AND_LIPOPROTEINS	7.86205300323e-19	2.44732885365e-16
KEGG_RETINOL_METABOLISM	REACTOME_METABOLISM_OF_LIPIDS_AND_LIPOPROTEINS	8.78577934616e-19	2.71561014988e-16
KEGG_STEROID_HORMONE_BIOSYNTHESIS	REACTOME_METABOLISM_OF_LIPIDS_AND_LIPOPROTEINS	8.87582150206e-19	2.72425651431e-16
KEGG_CELL_CYCLE	REACTOME_CELL_CYCLE_MITOTIC	1.00908126308e-18	3.07566567485e-16
REACTOME_NUCLEAR_RECEPTOR_TRANSCRIPTION_PATHWAY	KEGG_PPAR_SIGNALING_PATHWAY	1.25228789721e-18	3.79063228251e-16
KEGG_BIOSYNTHESIS_OF_UNSATURATED_FATTY_ACIDS	REACTOME_METABOLISM_OF_LIPIDS_AND_LIPOPROTEINS	1.33819279404e-18	4.02291917282e-16
FATTY_ACID_OXIDATION	KEGG_PPAR_SIGNALING_PATHWAY	1.60345485223e-18	4.78756713736e-16
SPINDLE	REACTOME_G2_M_TRANSITION	1.62578300627e-18	4.82143526542e-16
OXIDOREDUCTASE_ACTIVITY_ACTING_ON_THE_CH_CH_GROUP_OF_DONORS	KEGG_PPAR_SIGNALING_PATHWAY	1.6679258077e-18	4.91321688763e-16
RESPONSE_TO_WOUNDING	REACTOME_REGULATION_OF_LIPID_METABOLISM_BY_PEROXISOME_PROLIFERATOR_ACTIVATED_RECEPTOR_ALPHA	1.72643103987e-18	5.05165231806e-16
KEGG_DRUG_METABOLISM_CYTOCHROME_P450	REACTOME_METABOLISM_OF_LIPIDS_AND_LIPOPROTEINS	1.78431605248e-18	5.18645138142e-16
CARBOHYDRATE_METABOLIC_PROCESS	REACTOME_REGULATION_OF_LIPID_METABOLISM_BY_PEROXISOME_PROLIFERATOR_ACTIVATED_RECEPTOR_ALPHA	1.82664371984e-18	5.27455391497e-16
REACTOME_GLUCOSE_REGULATION_OF_INSULIN_SECRETION	REACTOME_REGULATION_OF_LIPID_METABOLISM_BY_PEROXISOME_PROLIFERATOR_ACTIVATED_RECEPTOR_ALPHA	2.05516177268e-18	5.89562780161e-16
REACTOME_MITOTIC_PROMETAPHASE	REACTOME_CENTROSOME_MATURATION	2.08474831546e-18	5.94166807233e-16
CENTROSOME	REACTOME_MITOTIC_M_M_G1_PHASES	3.08827120835e-18	8.74498784553e-16
PATTERN_BINDING	KEGG_PPAR_SIGNALING_PATHWAY	3.54747823984e-18	9.98092098877e-16
ENERGY_DERIVATION_BY_OXIDATION_OF_ORGANIC_COMPOUNDS	REACTOME_INTEGRATION_OF_ENERGY_METABOLISM	3.80119485924e-18	1.06266397176e-15
IMMUNE_EFFECTOR_PROCESS	KEGG_PPAR_SIGNALING_PATHWAY	3.90061724326e-18	1.08355690775e-15
KEGG_PROPANOATE_METABOLISM	KEGG_PPAR_SIGNALING_PATHWAY	4.23291479191e-18	1.16847083731e-15
MICROBODY	KEGG_PPAR_SIGNALING_PATHWAY	4.23291479191e-18	1.16847083731e-15
PEROXISOME	KEGG_PPAR_SIGNALING_PATHWAY	4.23291479191e-18	1.16847083731e-15
REACTOME_PHASE_II_CONJUGATION	KEGG_PPAR_SIGNALING_PATHWAY	4.32754878721e-18	1.17247187543e-15
FATTY_ACID_BETA_OXIDATION	REACTOME_METABOLISM_OF_LIPIDS_AND_LIPOPROTEINS	5.07326745725e-18	1.36607841697e-15
PERIPHERAL_NERVOUS_SYSTEM_DEVELOPMENT	KEGG_DRUG_METABOLISM_CYTOCHROME_P450	5.24827895854e-18	1.40458665713e-15
CELL_CYCLE_PHASE	REACTOME_S_PHASE	5.56931868489e-18	1.48147252363e-15
COENZYME_METABOLIC_PROCESS	KEGG_PPAR_SIGNALING_PATHWAY	5.72437353852e-18	1.51354505409e-15
CYTOSKELETON	REACTOME_REGULATION_OF_LIPID_METABOLISM_BY_PEROXISOME_PROLIFERATOR_ACTIVATED_RECEPTOR_ALPHA	6.58977017454e-18	1.73192576485e-15
KEGG_METABOLISM_OF_XENOBIOTICS_BY_CYTOCHROME_P450	REACTOME_METABOLISM_OF_LIPIDS_AND_LIPOPROTEINS	6.71081998733e-18	1.75324166705e-15
MITOTIC_CELL_CYCLE	REACTOME_G2_M_TRANSITION	6.74448372054e-18	1.75324166705e-15
MITOTIC_CELL_CYCLE	REACTOME_S_PHASE	6.79232795972e-18	1.75365921459e-15
SPINDLE	REACTOME_SYNTHESIS_OF_DNA	6.8914219735e-18	1.76883860724e-15
OXIDOREDUCTASE_ACTIVITY_GO_0016705	KEGG_PPAR_SIGNALING_PATHWAY	6.90882980016e-18	1.76883860724e-15
LIPID_BIOSYNTHETIC_PROCESS	KEGG_PPAR_SIGNALING_PATHWAY	7.7095984413e-18	1.9559652323e-15
BIOCARTA_MCM_PATHWAY	REACTOME_SYNTHESIS_OF_DNA	7.87335904947e-18	1.98603219563e-15
BIOCARTA_MCM_PATHWAY	REACTOME_CELL_CYCLE_CHECKPOINTS	8.59848535997e-18	2.15654926248e-15
REACTOME_G2_M_CHECKPOINTS	REACTOME_CELL_CYCLE_MITOTIC	8.95858101029e-18	2.23409704047e-15
REACTOME_LIPOPROTEIN_METABOLISM	KEGG_PPAR_SIGNALING_PATHWAY	9.5667848666e-18	2.37229239876e-15
REACTOME_MITOTIC_PROMETAPHASE	REACTOME_CELL_CYCLE_CHECKPOINTS	9.8280949309e-18	2.4233983967e-15
REACTOME_G2_M_TRANSITION	REACTOME_CELL_CYCLE_CHECKPOINTS	1.18238139711e-17	2.89921239668e-15
CELL_PROJECTION	REACTOME_LOSS_OF_NLP_FROM_MITOTIC_CENTROSOMES	1.19861338164e-17	2.92268555186e-15
BIOCARTA_LEPTIN_PATHWAY	REACTOME_METABOLISM_OF_LIPIDS_AND_LIPOPROTEINS	1.2219528021e-17	2.96313427829e-15
COFACTOR_BINDING	KEGG_PPAR_SIGNALING_PATHWAY	1.28532873062e-17	3.09969029207e-15
HORMONE_RECEPTOR_BINDING	KEGG_PPAR_SIGNALING_PATHWAY	1.28532873062e-17	3.09969029207e-15
NUCLEAR_HORMONE_RECEPTOR_BINDING	KEGG_PPAR_SIGNALING_PATHWAY	1.28532873062e-17	3.09969029207e-15
BIOCARTA_CTCF_PATHWAY	REACTOME_S_PHASE	1.29136650167e-17	3.09969029207e-15
REGULATION_OF_PHOSPHORYLATION	REACTOME_CELL_CYCLE_MITOTIC	1.38982283859e-17	3.27960829078e-15
STEROID_METABOLIC_PROCESS	REACTOME_METABOLISM_OF_LIPIDS_AND_LIPOPROTEINS	1.73771386942e-17	4.07860959587e-15
KEGG_BETA_ALANINE_METABOLISM	KEGG_PPAR_SIGNALING_PATHWAY	1.80740944169e-17	4.21962807475e-15
CARBOXY_LYASE_ACTIVITY	REACTOME_METABOLISM_OF_AMINO_ACIDS	1.98541877322e-17	4.6106886442e-15
STEROID_METABOLIC_PROCESS	REACTOME_LOSS_OF_NLP_FROM_MITOTIC_CENTROSOMES	2.00099866439e-17	4.62241223046e-15
FATTY_ACID_OXIDATION	REACTOME_METABOLISM_OF_LIPIDS_AND_LIPOPROTEINS	2.19117910283e-17	5.03523780117e-15
OXIDOREDUCTASE_ACTIVITY_GO_0016616	KEGG_PPAR_SIGNALING_PATHWAY	2.42722464461e-17	5.54861025399e-15
REACTOME_ACTIVATED_AMPK_STIMULATES_FATTY_ACID_OXIDATION_IN_MUSCLE	REACTOME_METABOLISM_OF_LIPIDS_AND_LIPOPROTEINS	2.4433739049e-17	5.55658673886e-15
REACTOME_TRANSMEMBRANE_TRANSPORT_OF_SMALL_MOLECULES	KEGG_PPAR_SIGNALING_PATHWAY	2.46665633523e-17	5.58061923761e-15
HORMONE_RECEPTOR_BINDING	REACTOME_G2_M_TRANSITION	2.51606334413e-17	5.66320698652e-15
NUCLEAR_HORMONE_RECEPTOR_BINDING	REACTOME_G2_M_TRANSITION	2.51606334413e-17	5.66320698652e-15
MITOTIC_CELL_CYCLE	REACTOME_CELL_CYCLE_CHECKPOINTS	3.65198220689e-17	8.13650512907e-15
PATTERN_BINDING	CORUM_RIBOSOME,_CYTOPLASMIC	3.72551942105e-17	8.25842287421e-15
BIOCARTA_CELLCYCLE_PATHWAY	REACTOME_S_PHASE	4.13381222323e-17	9.11744483868e-15
STEROID_METABOLIC_PROCESS	REACTOME_CENTROSOME_MATURATION	4.53721072659e-17	9.95713580004e-15
CELL_CYCLE_PROCESS	REACTOME_S_PHASE	4.54682388002e-17	9.95713580004e-15
STEROID_METABOLIC_PROCESS	KEGG_PPAR_SIGNALING_PATHWAY	4.76428198835e-17	1.03519356807e-14
REACTOME_CHYLOMICRON_MEDIATED_LIPID_TRANSPORT	REACTOME_METABOLISM_OF_LIPIDS_AND_LIPOPROTEINS	4.78834097876e-17	1.03529593054e-14
OXIDOREDUCTASE_ACTIVITY_ACTING_ON_CH_OH_GROUP_OF_DONORS	KEGG_PPAR_SIGNALING_PATHWAY	5.1672232656e-17	1.1117382174e-14
CARBON_CARBON_LYASE_ACTIVITY	REACTOME_METABOLISM_OF_AMINO_ACIDS	5.24985432124e-17	1.1240066147e-14
MICROTUBULE_CYTOSKELETON	REACTOME_S_PHASE	6.11736220314e-17	1.3033841964e-14
MICROTUBULE	REACTOME_SYNTHESIS_OF_DNA	6.73066291784e-17	1.42712814554e-14
MONOOXYGENASE_ACTIVITY	KEGG_PPAR_SIGNALING_PATHWAY	6.98099073519e-17	1.47308973249e-14
KEGG_FATTY_ACID_METABOLISM	REACTOME_REGULATION_OF_LIPID_METABOLISM_BY_PEROXISOME_PROLIFERATOR_ACTIVATED_RECEPTOR_ALPHA	8.11475580743e-17	1.70413754614e-14
KEGG_STARCH_AND_SUCROSE_METABOLISM	KEGG_PPAR_SIGNALING_PATHWAY	8.18488593784e-17	1.71068013666e-14
CARBOHYDRATE_BIOSYNTHETIC_PROCESS	REACTOME_METABOLISM_OF_CARBOHYDRATES	8.20422410971e-17	1.71068013666e-14
KEGG_FATTY_ACID_METABOLISM	REACTOME_METABOLISM_OF_LIPIDS_AND_LIPOPROTEINS	8.29759039523e-17	1.71787518885e-14
KEGG_DRUG_METABOLISM_OTHER_ENZYMES	REACTOME_METABOLISM_OF_LIPIDS_AND_LIPOPROTEINS	8.78020100366e-17	1.80925728757e-14
REGULATION_OF_PHOSPHORYLATION	REACTOME_CELL_CYCLE_CHECKPOINTS	1.04615865034e-16	2.14565183748e-14
KEGG_LYSINE_DEGRADATION	KEGG_PPAR_SIGNALING_PATHWAY	1.09312962848e-16	2.23156058249e-14
KEGG_PRIMARY_BILE_ACID_BIOSYNTHESIS	KEGG_PPAR_SIGNALING_PATHWAY	1.22616282206e-16	2.49155150107e-14
ENERGY_DERIVATION_BY_OXIDATION_OF_ORGANIC_COMPOUNDS	REACTOME_GLUCOSE_REGULATION_OF_INSULIN_SECRETION	1.51462521623e-16	3.06352144542e-14
REACTOME_PEROXISOMAL_LIPID_METABOLISM	REACTOME_METABOLISM_OF_LIPIDS_AND_LIPOPROTEINS	1.60572747923e-16	3.23288921059e-14
CELLULAR_LIPID_METABOLIC_PROCESS	REACTOME_METABOLISM_OF_LIPIDS_AND_LIPOPROTEINS	1.61858282181e-16	3.24389126174e-14
CELL_CYCLE_PHASE	REACTOME_MITOTIC_M_M_G1_PHASES	1.82416459825e-16	3.63929129008e-14
BIOCARTA_G2_PATHWAY	REACTOME_LOSS_OF_NLP_FROM_MITOTIC_CENTROSOMES	1.84949875049e-16	3.67313799356e-14
MICROTUBULE	REACTOME_CENTROSOME_MATURATION	1.88425897608e-16	3.72531579816e-14
REACTOME_CENTROSOME_MATURATION	REACTOME_MITOTIC_M_M_G1_PHASES	1.97759863429e-16	3.89232204743e-14
COFACTOR_METABOLIC_PROCESS	KEGG_PPAR_SIGNALING_PATHWAY	2.06361701559e-16	4.04349171568e-14
ACTIN_FILAMENT_ORGANIZATION	REACTOME_CHAPERONIN_MEDIATED_PROTEIN_FOLDING	2.13945679732e-16	4.17346214627e-14
CELL_CYCLE_PHASE	REACTOME_SYNTHESIS_OF_DNA	2.28375821534e-16	4.43524034644e-14
REACTOME_SYNTHESIS_OF_BILE_ACIDS_AND_BILE_SALTS	KEGG_PPAR_SIGNALING_PATHWAY	2.44030363214e-16	4.71838619904e-14
REACTOME_SYNTHESIS_OF_BILE_ACIDS_AND_BILE_SALTS_VIA_7ALPHA_HYDROXYCHOLESTEROL	KEGG_PPAR_SIGNALING_PATHWAY	2.44030363214e-16	4.71838619904e-14
KEGG_STEROID_HORMONE_BIOSYNTHESIS	KEGG_PPAR_SIGNALING_PATHWAY	2.45422108003e-16	4.71838619904e-14
MITOTIC_CELL_CYCLE	REACTOME_SYNTHESIS_OF_DNA	2.71812568514e-16	5.18701106289e-14
CENTROSOME	REACTOME_CELL_CYCLE_CHECKPOINTS	2.7604560623e-16	5.24498601863e-14
KEGG_BETA_ALANINE_METABOLISM	REACTOME_METABOLISM_OF_LIPIDS_AND_LIPOPROTEINS	2.89307796027e-16	5.47327951527e-14
PHOSPHOLIPID_BIOSYNTHETIC_PROCESS	REACTOME_METABOLISM_OF_LIPIDS_AND_LIPOPROTEINS	3.00597952234e-16	5.66246554571e-14
LYASE_ACTIVITY	REACTOME_REGULATION_OF_LIPID_METABOLISM_BY_PEROXISOME_PROLIFERATOR_ACTIVATED_RECEPTOR_ALPHA	3.01455999629e-16	5.66246554571e-14
KEGG_PEROXISOME	REACTOME_REGULATION_OF_LIPID_METABOLISM_BY_PEROXISOME_PROLIFERATOR_ACTIVATED_RECEPTOR_ALPHA	3.36866543267e-16	6.29166359597e-14
REACTOME_METABOLISM_OF_BILE_ACIDS_AND_BILE_SALTS	KEGG_PPAR_SIGNALING_PATHWAY	3.41124735096e-16	6.34419735089e-14
REACTOME_MITOTIC_PROMETAPHASE	REACTOME_LOSS_OF_NLP_FROM_MITOTIC_CENTROSOMES	3.92763630829e-16	7.27375043068e-14
CELLULAR_LIPID_CATABOLIC_PROCESS	REACTOME_LOSS_OF_NLP_FROM_MITOTIC_CENTROSOMES	4.45290532578e-16	8.21186838882e-14
LIPID_CATABOLIC_PROCESS	REACTOME_LOSS_OF_NLP_FROM_MITOTIC_CENTROSOMES	4.45290532578e-16	8.21186838882e-14
SPINDLE	REACTOME_S_PHASE	4.66246813759e-16	8.52668287612e-14
BIOCARTA_G2_PATHWAY	REACTOME_CENTROSOME_MATURATION	4.67854620379e-16	8.52668287612e-14
RESPONSE_TO_WOUNDING	KEGG_PPAR_SIGNALING_PATHWAY	4.76425252719e-16	8.6408184988e-14
KEGG_LYSINE_DEGRADATION	REACTOME_METABOLISM_OF_LIPIDS_AND_LIPOPROTEINS	4.97611937325e-16	8.98793643668e-14
MICROTUBULE	REACTOME_LOSS_OF_NLP_FROM_MITOTIC_CENTROSOMES	5.07335437544e-16	9.12600806936e-14
REACTOME_NUCLEAR_RECEPTOR_TRANSCRIPTION_PATHWAY	REACTOME_METABOLISM_OF_LIPIDS_AND_LIPOPROTEINS	5.54925424579e-16	9.9413191062e-14
KEGG_BUTANOATE_METABOLISM	KEGG_PPAR_SIGNALING_PATHWAY	5.72530308634e-16	1.02150112912e-13
KEGG_VALINE_LEUCINE_AND_ISOLEUCINE_DEGRADATION	KEGG_PPAR_SIGNALING_PATHWAY	5.72530308634e-16	1.02150112912e-13
CENTROSOME	REACTOME_G2_M_TRANSITION	5.74987717953e-16	1.02150112912e-13
NUCLEAR_TRANSPORT	REACTOME_LOSS_OF_NLP_FROM_MITOTIC_CENTROSOMES	6.21739415806e-16	1.09593432527e-13
NUCLEOCYTOPLASMIC_TRANSPORT	REACTOME_LOSS_OF_NLP_FROM_MITOTIC_CENTROSOMES	6.21739415806e-16	1.09593432527e-13
NUCLEAR_TRANSPORT	REACTOME_CENTROSOME_MATURATION	6.91308820432e-16	1.2088540015e-13
NUCLEOCYTOPLASMIC_TRANSPORT	REACTOME_CENTROSOME_MATURATION	6.91308820432e-16	1.2088540015e-13
BIOCARTA_HSP27_PATHWAY	REACTOME_CHAPERONIN_MEDIATED_PROTEIN_FOLDING	7.20512596637e-16	1.24996120075e-13
BIOCARTA_CELLCYCLE_PATHWAY	REACTOME_SYNTHESIS_OF_DNA	7.45058652841e-16	1.28745548551e-13
NETPATH_ALPHA6_BETA4_INTEGRIN_PATHWAY	REACTOME_CENTROSOME_MATURATION	7.9421642316e-16	1.36701776584e-13
CELL_CYCLE_PHASE	REACTOME_CELL_CYCLE_CHECKPOINTS	8.17551750632e-16	1.40168608934e-13
KEGG_ADIPOCYTOKINE_SIGNALING_PATHWAY	REACTOME_REGULATION_OF_LIPID_METABOLISM_BY_PEROXISOME_PROLIFERATOR_ACTIVATED_RECEPTOR_ALPHA	8.66686874497e-16	1.48014605481e-13
CELL_CYCLE_PHASE	REACTOME_CENTROSOME_MATURATION	8.68546098914e-16	1.48014605481e-13
KEGG_TRYPTOPHAN_METABOLISM	KEGG_PPAR_SIGNALING_PATHWAY	1.14004468143e-15	1.93195757192e-13
CELLULAR_LIPID_CATABOLIC_PROCESS	REACTOME_CENTROSOME_MATURATION	1.17494748507e-15	1.98344692566e-13
LIPID_CATABOLIC_PROCESS	REACTOME_CENTROSOME_MATURATION	1.17494748507e-15	1.98344692566e-13
ENERGY_DERIVATION_BY_OXIDATION_OF_ORGANIC_COMPOUNDS	REACTOME_METABOLISM_OF_CARBOHYDRATES	1.24532145635e-15	2.08619862751e-13
CELL_CYCLE_PROCESS	REACTOME_SYNTHESIS_OF_DNA	1.44216286515e-15	2.4067669321e-13
SPINDLE	REACTOME_CENTROSOME_MATURATION	1.44876148479e-15	2.40862084579e-13
CELL_CYCLE_PROCESS	REACTOME_G2_M_TRANSITION	1.4821638688e-15	2.45485488172e-13
REACTOME_MITOTIC_M_M_G1_PHASES	REACTOME_CENTROSOME_MATURATION	1.50038569219e-15	2.47569279759e-13
KEGG_PEROXISOME	REACTOME_METABOLISM_OF_LIPIDS_AND_LIPOPROTEINS	1.7730807074e-15	2.9146923344e-13
CARBOHYDRATE_METABOLIC_PROCESS	KEGG_PPAR_SIGNALING_PATHWAY	1.98782916357e-15	3.25551529173e-13
CELLULAR_CARBOHYDRATE_METABOLIC_PROCESS	KEGG_PPAR_SIGNALING_PATHWAY	1.98782916357e-15	3.25551529173e-13
CELLULAR_LIPID_CATABOLIC_PROCESS	REACTOME_REGULATION_OF_LIPID_METABOLISM_BY_PEROXISOME_PROLIFERATOR_ACTIVATED_RECEPTOR_ALPHA	1.9979289531e-15	3.25551529173e-13
LIPID_CATABOLIC_PROCESS	REACTOME_REGULATION_OF_LIPID_METABOLISM_BY_PEROXISOME_PROLIFERATOR_ACTIVATED_RECEPTOR_ALPHA	1.9979289531e-15	3.25551529173e-13
CELL_PROJECTION	REACTOME_MITOTIC_M_M_G1_PHASES	2.01878502565e-15	3.25759167503e-13
FATTY_ACID_METABOLIC_PROCESS	REACTOME_REGULATION_OF_LIPID_METABOLISM_BY_PEROXISOME_PROLIFERATOR_ACTIVATED_RECEPTOR_ALPHA	2.29651096838e-15	3.69216713968e-13
SA_G1_AND_S_PHASES	REACTOME_S_PHASE	2.30453103276e-15	3.69216713968e-13
CELLULAR_LIPID_CATABOLIC_PROCESS	REACTOME_METABOLISM_OF_LIPIDS_AND_LIPOPROTEINS	2.37075122413e-15	3.78380516285e-13
LIPID_CATABOLIC_PROCESS	REACTOME_METABOLISM_OF_LIPIDS_AND_LIPOPROTEINS	2.37075122413e-15	3.78380516285e-13
REACTOME_CHAPERONIN_MEDIATED_PROTEIN_FOLDING	CYTOSKELETON	2.3722602275e-15	3.78380516285e-13
BIOCARTA_TGFB_PATHWAY	KEGG_PPAR_SIGNALING_PATHWAY	2.44071019067e-15	3.85342485535e-13
REACTOME_STEROID_METABOLISM	KEGG_PPAR_SIGNALING_PATHWAY	2.44071019067e-15	3.85342485535e-13
REACTOME_PHASE_II_CONJUGATION	REACTOME_METABOLISM_OF_LIPIDS_AND_LIPOPROTEINS	2.6525059299e-15	4.15789777747e-13
REACTOME_SYNTHESIS_OF_DNA	KEGG_CELL_CYCLE	3.05339222508e-15	4.7692682616e-13
MICROTUBULE	REACTOME_S_PHASE	4.40347816911e-15	6.85365462129e-13
KEGG_STARCH_AND_SUCROSE_METABOLISM	REACTOME_METABOLISM_OF_CARBOHYDRATES	4.58117645053e-15	7.10503235301e-13
MICROTUBULE_CYTOSKELETON	REACTOME_SYNTHESIS_OF_DNA	5.04060949658e-15	7.79004899346e-13
SPINDLE	REACTOME_LOSS_OF_NLP_FROM_MITOTIC_CENTROSOMES	5.12669685354e-15	7.89529303855e-13
REACTOME_CYTOCHROME_P450_ARRANGED_BY_SUBSTRATE_TYPE	KEGG_PPAR_SIGNALING_PATHWAY	5.46129954092e-15	8.38118525002e-13
LIGASE_ACTIVITY	KEGG_PPAR_SIGNALING_PATHWAY	5.54855683302e-15	8.48542536439e-13
BIOCARTA_CTCF_PATHWAY	REACTOME_SYNTHESIS_OF_DNA	5.5955434129e-15	8.52756930332e-13
MITOTIC_CELL_CYCLE	REACTOME_MITOTIC_M_M_G1_PHASES	5.67115583738e-15	8.61289622348e-13
CELL_CYCLE_PROCESS	REACTOME_CELL_CYCLE_CHECKPOINTS	5.91603210876e-15	8.95381259605e-13
SA_G1_AND_S_PHASES	REACTOME_CELL_CYCLE_CHECKPOINTS	6.05749230587e-15	9.13640531948e-13
CARBOXYLIC_ACID_METABOLIC_PROCESS	REACTOME_METABOLISM_OF_LIPIDS_AND_LIPOPROTEINS	6.3046644502e-15	9.47664477342e-13
ORGANIC_ACID_METABOLIC_PROCESS	REACTOME_METABOLISM_OF_LIPIDS_AND_LIPOPROTEINS	6.3046644502e-15	9.47664477342e-13
GENERATION_OF_PRECURSOR_METABOLITES_AND_ENERGY	REACTOME_INTEGRATION_OF_ENERGY_METABOLISM	6.63714292004e-15	9.90853196951e-13
REACTOME_PHASE_1_FUNCTIONALIZATION_OF_COMPOUNDS	KEGG_PPAR_SIGNALING_PATHWAY	7.25654726526e-15	1.07965124074e-12
REACTOME_ACTIVATION_OF_ATR_IN_RESPONSE_TO_REPLICATION_STRESS	REACTOME_CELL_CYCLE_MITOTIC	7.32353461158e-15	1.08593668121e-12
AMINE_CATABOLIC_PROCESS	KEGG_CITRATE_CYCLE_TCA_CYCLE	7.77884729854e-15	1.14956695886e-12
AMINO_ACID_CATABOLIC_PROCESS	KEGG_CITRATE_CYCLE_TCA_CYCLE	7.77884729854e-15	1.14956695886e-12
NITROGEN_COMPOUND_CATABOLIC_PROCESS	KEGG_CITRATE_CYCLE_TCA_CYCLE	7.77884729854e-15	1.14956695886e-12
LIPID_TRANSPORT	KEGG_PPAR_SIGNALING_PATHWAY	7.8624029065e-15	1.15029575323e-12
BIOCARTA_ACTINY_PATHWAY	REACTOME_CHAPERONIN_MEDIATED_PROTEIN_FOLDING	7.89538736143e-15	1.15128387602e-12
REACTOME_ACTIVATION_OF_THE_PRE_REPLICATIVE_COMPLEX	REACTOME_CELL_CYCLE_MITOTIC	7.95927747454e-15	1.15675711137e-12
REACTOME_LOSS_OF_NLP_FROM_MITOTIC_CENTROSOMES	REACTOME_MITOTIC_M_M_G1_PHASES	9.42978105412e-15	1.3659489117e-12
CATABOLIC_PROCESS	REACTOME_CELL_CYCLE_MITOTIC	1.02772335738e-14	1.48380940391e-12
GENERATION_OF_PRECURSOR_METABOLITES_AND_ENERGY	REACTOME_GLUCOSE_REGULATION_OF_INSULIN_SECRETION	1.10873687204e-14	1.59552688691e-12
BIOCARTA_CELLCYCLE_PATHWAY	KEGG_CELL_CYCLE	1.19932073086e-14	1.72024137903e-12
COFACTOR_BINDING	REACTOME_METABOLISM_OF_LIPIDS_AND_LIPOPROTEINS	1.22773408924e-14	1.75525983423e-12
CELLULAR_CATABOLIC_PROCESS	REACTOME_CELL_CYCLE_MITOTIC	1.23377049291e-14	1.75816300988e-12
SERINE_HYDROLASE_ACTIVITY	KEGG_COMPLEMENT_AND_COAGULATION_CASCADES	1.33531466072e-14	1.89670860109e-12
SERINE_TYPE_ENDOPEPTIDASE_ACTIVITY	KEGG_COMPLEMENT_AND_COAGULATION_CASCADES	1.33531466072e-14	1.89670860109e-12
SERINE_TYPE_PEPTIDASE_ACTIVITY	KEGG_COMPLEMENT_AND_COAGULATION_CASCADES	1.33531466072e-14	1.89670860109e-12
MICROTUBULE_ORGANIZING_CENTER	KEGG_PPAR_SIGNALING_PATHWAY	1.49142023605e-14	2.09807453784e-12
REACTOME_MITOCHONDRIAL_FATTY_ACID_BETA_OXIDATION	KEGG_VALINE_LEUCINE_AND_ISOLEUCINE_DEGRADATION	1.70524563111e-14	2.39121201262e-12
ELECTRON_CARRIER_ACTIVITY	REACTOME_METABOLISM_OF_LIPIDS_AND_LIPOPROTEINS	1.92164531807e-14	2.68608072151e-12
FATTY_ACID_METABOLIC_PROCESS	KEGG_PPAR_SIGNALING_PATHWAY	1.97216130432e-14	2.74794069231e-12
NETPATH_ALPHA6_BETA4_INTEGRIN_PATHWAY	REACTOME_LOSS_OF_NLP_FROM_MITOTIC_CENTROSOMES	2.39826258953e-14	3.33108048472e-12
BIOCARTA_G1_PATHWAY	REACTOME_S_PHASE	3.04979169369e-14	4.22266268857e-12
BIOCARTA_CELLCYCLE_PATHWAY	REACTOME_MITOTIC_M_M_G1_PHASES	3.29922278477e-14	4.55365368699e-12
RESPONSE_TO_ORGANIC_SUBSTANCE	KEGG_PPAR_SIGNALING_PATHWAY	3.66494810528e-14	5.04257797144e-12
CELL_CYCLE_PHASE	REACTOME_LOSS_OF_NLP_FROM_MITOTIC_CENTROSOMES	3.79116783235e-14	5.19994210405e-12
CYTOSKELETAL_PART	REACTOME_SYNTHESIS_OF_DNA	3.86026080573e-14	5.2782151721e-12
MITOCHONDRION	REACTOME_REGULATION_OF_LIPID_METABOLISM_BY_PEROXISOME_PROLIFERATOR_ACTIVATED_RECEPTOR_ALPHA	4.13390465469e-14	5.63482016146e-12
CELL_PROJECTION	REACTOME_S_PHASE	4.44562649391e-14	6.0409595184e-12
REACTOME_ACTIVATION_OF_ATR_IN_RESPONSE_TO_REPLICATION_STRESS	REACTOME_S_PHASE	4.51305749208e-14	6.11366069089e-12
REGULATION_OF_PHOSPHORYLATION	REACTOME_MITOTIC_M_M_G1_PHASES	5.00462834275e-14	6.75871207974e-12
BIOCARTA_G2_PATHWAY	REACTOME_MITOTIC_M_M_G1_PHASES	5.04645071214e-14	6.7942873683e-12
ELECTRON_CARRIER_ACTIVITY	KEGG_PPAR_SIGNALING_PATHWAY	5.1662107652e-14	6.93425555643e-12
REACTOME_STEROID_METABOLISM	KEGG_FATTY_ACID_METABOLISM	5.44775670735e-14	7.28986248909e-12
CELLULAR_LIPID_CATABOLIC_PROCESS	KEGG_PPAR_SIGNALING_PATHWAY	5.47109682788e-14	7.29884227576e-12
LIPID_CATABOLIC_PROCESS	KEGG_PPAR_SIGNALING_PATHWAY	5.47109682788e-14	7.29884227576e-12
CELL_PROJECTION	CYTOSKELETON	5.5258825457e-14	7.32738703364e-12
MITOTIC_CELL_CYCLE	REACTOME_CENTROSOME_MATURATION	6.02735570629e-14	7.96827317183e-12
REACTOME_G2_M_TRANSITION	REACTOME_MITOTIC_M_M_G1_PHASES	6.18876027104e-14	8.15708339508e-12
BIOCARTA_G1_PATHWAY	REACTOME_CELL_CYCLE_CHECKPOINTS	7.91860256098e-14	1.04058498504e-11
CYTOSKELETON_ORGANIZATION_AND_BIOGENESIS	REACTOME_CELL_CYCLE_MITOTIC	1.00637561229e-13	1.31853229848e-11
MICROTUBULE	REACTOME_MITOTIC_M_M_G1_PHASES	1.05519028825e-13	1.3783737185e-11
REACTOME_G2_M_TRANSITION	REACTOME_CELL_CYCLE_MITOTIC	1.05637297019e-13	1.3783737185e-11
REACTOME_G2_M_CHECKPOINTS	KEGG_CELL_CYCLE	1.08400763494e-13	1.40763843506e-11
KEGG_ARGININE_AND_PROLINE_METABOLISM	REACTOME_METABOLISM_OF_AMINO_ACIDS	1.12777923115e-13	1.46015806001e-11
LIPID_TRANSPORT	REACTOME_METABOLISM_OF_LIPIDS_AND_LIPOPROTEINS	1.14377613002e-13	1.47651406243e-11
REACTOME_CENTROSOME_MATURATION	REACTOME_S_PHASE	1.16571032089e-13	1.50041617872e-11
MICROTUBULE_ORGANIZING_CENTER	REACTOME_MITOTIC_M_M_G1_PHASES	1.22240446043e-13	1.56878813371e-11
REACTOME_MITOTIC_M_M_G1_PHASES	REACTOME_LOSS_OF_NLP_FROM_MITOTIC_CENTROSOMES	1.23354417272e-13	1.57846901705e-11
CELL_CYCLE_GO_0007049	CORUM_RIBOSOME,_CYTOPLASMIC	1.26710186713e-13	1.61669674565e-11
STRUCTURAL_CONSTITUENT_OF_CYTOSKELETON	REACTOME_CHAPERONIN_MEDIATED_PROTEIN_FOLDING	1.37122413542e-13	1.74447531964e-11
REACTOME_SLC_MEDIATED_TRANSMEMBRANE_TRANSPORT	REACTOME_METABOLISM_OF_LIPIDS_AND_LIPOPROTEINS	1.47047531793e-13	1.86533619015e-11
BIOCARTA_G2_PATHWAY	REACTOME_CELL_CYCLE_CHECKPOINTS	1.70185901751e-13	2.15263095497e-11
CELLULAR_LIPID_METABOLIC_PROCESS	REACTOME_LOSS_OF_NLP_FROM_MITOTIC_CENTROSOMES	1.92904318477e-13	2.43297800065e-11
BIOCARTA_NUCLEARRS_PATHWAY	REACTOME_METABOLISM_OF_LIPIDS_AND_LIPOPROTEINS	1.98482052351e-13	2.49615351282e-11
PATTERN_BINDING	REACTOME_METABOLISM_OF_LIPIDS_AND_LIPOPROTEINS	1.98482052351e-13	2.49615351282e-11
KEGG_STARCH_AND_SUCROSE_METABOLISM	REACTOME_METABOLISM_OF_LIPIDS_AND_LIPOPROTEINS	1.9871398197e-13	2.49615351282e-11
ENERGY_RESERVE_METABOLIC_PROCESS	REACTOME_GLUCOSE_METABOLISM	2.01581319703e-13	2.51352434747e-11
MICROTUBULE	REACTOME_CELL_CYCLE_CHECKPOINTS	2.36785296359e-13	2.94411995538e-11
BIOCARTA_CTCF_PATHWAY	REACTOME_MITOTIC_M_M_G1_PHASES	2.39597813787e-13	2.97067447597e-11
PERIPHERAL_NERVOUS_SYSTEM_DEVELOPMENT	GLUTATHIONE_TRANSFERASE_ACTIVITY	2.44591730325e-13	3.02404947484e-11
REACTOME_ACTIVATION_OF_THE_PRE_REPLICATIVE_COMPLEX	REACTOME_S_PHASE	2.85031680162e-13	3.5141363691e-11
MITOTIC_CELL_CYCLE	KEGG_CELL_CYCLE	2.90550770756e-13	3.57214674489e-11
REACTOME_STEROID_METABOLISM	REACTOME_METABOLISM_OF_LIPIDS_AND_LIPOPROTEINS	2.9541988157e-13	3.62186425195e-11
REACTOME_GLUCOSE_AND_OTHER_SUGAR_SLC_TRANSPORTERS	REACTOME_METABOLISM_OF_LIPIDS_AND_LIPOPROTEINS	2.9574884282e-13	3.62186425195e-11
REACTOME_CHAPERONIN_MEDIATED_PROTEIN_FOLDING	REACTOME_CELL_CYCLE_MITOTIC	3.1543351983e-13	3.84574794968e-11
CELLULAR_CARBOHYDRATE_METABOLIC_PROCESS	REACTOME_METABOLISM_OF_CARBOHYDRATES	3.22366780723e-13	3.91939068496e-11
REACTOME_BIOLOGICAL_OXIDATIONS	KEGG_PPAR_SIGNALING_PATHWAY	3.27313371633e-13	3.96853900396e-11
KEGG_PYRUVATE_METABOLISM	KEGG_VALINE_LEUCINE_AND_ISOLEUCINE_DEGRADATION	3.30723818996e-13	3.99884273817e-11
REACTOME_SYNTHESIS_OF_DNA	CELL_CYCLE_GO_0007049	3.8413837533e-13	4.63192786583e-11
KEGG_VALINE_LEUCINE_AND_ISOLEUCINE_DEGRADATION	REACTOME_METABOLISM_OF_LIPIDS_AND_LIPOPROTEINS	3.95046882032e-13	4.75041169843e-11
LIPID_METABOLIC_PROCESS	REACTOME_LOSS_OF_NLP_FROM_MITOTIC_CENTROSOMES	4.3521997121e-13	5.21919119027e-11
LIPID_TRANSPORT	REACTOME_NUCLEAR_RECEPTOR_TRANSCRIPTION_PATHWAY	4.7216415581e-13	5.6468002623e-11
KEGG_BETA_ALANINE_METABOLISM	KEGG_FATTY_ACID_METABOLISM	5.00777100805e-13	5.97271949224e-11
AMINO_ACID_AND_DERIVATIVE_METABOLIC_PROCESS	REACTOME_METABOLISM_OF_AMINO_ACIDS	5.68484833358e-13	6.76188829835e-11
CELL_CYCLE_PROCESS	REACTOME_MITOTIC_M_M_G1_PHASES	5.99005321399e-13	7.10566015176e-11
SA_G1_AND_S_PHASES	REACTOME_CELL_CYCLE_MITOTIC	6.22668041466e-13	7.36644825013e-11
LYASE_ACTIVITY	REACTOME_METABOLISM_OF_AMINO_ACIDS	6.28490090623e-13	7.41533832461e-11
REACTOME_G2_M_CHECKPOINTS	CELL_CYCLE_GO_0007049	6.45492090561e-13	7.59552100451e-11
SPINDLE	REACTOME_CELL_CYCLE_CHECKPOINTS	6.52136782754e-13	7.65319131868e-11
KEGG_PEROXISOME	KEGG_PPAR_SIGNALING_PATHWAY	6.63419747264e-13	7.76484163391e-11
SA_G1_AND_S_PHASES	REACTOME_SYNTHESIS_OF_DNA	6.66566943957e-13	7.7809281216e-11
CELLULAR_LIPID_METABOLIC_PROCESS	REACTOME_CENTROSOME_MATURATION	6.69004307762e-13	7.78866527108e-11
MONOCARBOXYLIC_ACID_METABOLIC_PROCESS	KEGG_PPAR_SIGNALING_PATHWAY	6.879611469e-13	7.98817531709e-11
OXYGEN_BINDING	KEGG_METABOLISM_OF_XENOBIOTICS_BY_CYTOCHROME_P450	7.02589443252e-13	8.1365048163e-11
KEGG_PPAR_SIGNALING_PATHWAY	REACTOME_METABOLISM_OF_LIPIDS_AND_LIPOPROTEINS	7.10552647976e-13	8.20707007166e-11
CELL_PROJECTION	CYTOSKELETAL_PART	7.45160184173e-13	8.58420620565e-11
KEGG_TERPENOID_BACKBONE_BIOSYNTHESIS	REACTOME_METABOLISM_OF_LIPIDS_AND_LIPOPROTEINS	7.62730515871e-13	8.76361389322e-11
CENTROSOME	REACTOME_CENTROSOME_MATURATION	8.2594216822e-13	9.46512472724e-11
KEGG_CELL_CYCLE	REACTOME_LOSS_OF_NLP_FROM_MITOTIC_CENTROSOMES	9.46428735882e-13	1.0817631158e-10
NETPATH_ALPHA6_BETA4_INTEGRIN_PATHWAY	REACTOME_G2_M_TRANSITION	9.88225731988e-13	1.12660300267e-10
REACTOME_SYNTHESIS_OF_BILE_ACIDS_AND_BILE_SALTS	LIPID_METABOLIC_PROCESS	1.06881564157e-12	1.21532091513e-10
REACTOME_SYNTHESIS_OF_BILE_ACIDS_AND_BILE_SALTS_VIA_7ALPHA_HYDROXYCHOLESTEROL	LIPID_METABOLIC_PROCESS	1.06881564157e-12	1.21532091513e-10
REACTOME_INTEGRATION_OF_ENERGY_METABOLISM	REACTOME_CENTROSOME_MATURATION	1.1412213838e-12	1.29096257104e-10
BIOCARTA_G2_PATHWAY	KEGG_CELL_CYCLE	1.2763332165e-12	1.44009103356e-10
CATABOLIC_PROCESS	REACTOME_G2_M_TRANSITION	1.37614430295e-12	1.54872691284e-10
KEGG_ADHERENS_JUNCTION	KEGG_PPAR_SIGNALING_PATHWAY	1.42497549096e-12	1.59958054409e-10
CELLULAR_CATABOLIC_PROCESS	REACTOME_G2_M_TRANSITION	1.5143747787e-12	1.69559753602e-10
AMINE_METABOLIC_PROCESS	REACTOME_METABOLISM_OF_AMINO_ACIDS	1.52323956642e-12	1.70118340483e-10
KEGG_CELL_CYCLE	REACTOME_CENTROSOME_MATURATION	1.52965884705e-12	1.70401666132e-10
LIPID_METABOLIC_PROCESS	REACTOME_CENTROSOME_MATURATION	1.56145285256e-12	1.73503106713e-10
KEGG_TRYPTOPHAN_METABOLISM	REACTOME_METABOLISM_OF_LIPIDS_AND_LIPOPROTEINS	1.5838529929e-12	1.75547706342e-10
REACTOME_METABOLISM_OF_BILE_ACIDS_AND_BILE_SALTS	LIPID_METABOLIC_PROCESS	1.61630421015e-12	1.78693219364e-10
MICROBODY	KEGG_FATTY_ACID_METABOLISM	1.66324964044e-12	1.83421331579e-10
PEROXISOME	KEGG_FATTY_ACID_METABOLISM	1.66324964044e-12	1.83421331579e-10
REACTOME_CENTROSOME_MATURATION	KEGG_CELL_CYCLE	1.67230918942e-12	1.83498306582e-10
CYTOSKELETON_ORGANIZATION_AND_BIOGENESIS	REACTOME_CENTROSOME_MATURATION	1.72941224316e-12	1.89290854774e-10
CELL_CYCLE_PROCESS	KEGG_CELL_CYCLE	1.84763326766e-12	2.01727541669e-10
MICROTUBULE_CYTOSKELETON	REACTOME_CELL_CYCLE_CHECKPOINTS	1.89106219048e-12	2.0595685013e-10
CYTOSKELETAL_PROTEIN_BINDING	REACTOME_LOSS_OF_NLP_FROM_MITOTIC_CENTROSOMES	1.93909563919e-12	2.10665462128e-10
CELL_CYCLE_PHASE	CORUM_RIBOSOME,_CYTOPLASMIC	2.02312696087e-12	2.19252013431e-10
MICROTUBULE_CYTOSKELETON	KEGG_PPAR_SIGNALING_PATHWAY	2.15094079789e-12	2.32529415173e-10
CYTOSKELETAL_PART	REACTOME_S_PHASE	2.23541447017e-12	2.41067755553e-10
MITOTIC_CELL_CYCLE	CORUM_RIBOSOME,_CYTOPLASMIC	2.29454069082e-12	2.46837464365e-10
MITOTIC_CELL_CYCLE	REACTOME_LOSS_OF_NLP_FROM_MITOTIC_CENTROSOMES	2.29454069082e-12	2.46837464365e-10
IMMUNE_EFFECTOR_PROCESS	REACTOME_METABOLISM_OF_LIPIDS_AND_LIPOPROTEINS	2.39767499358e-12	2.56674032057e-10
REACTOME_GLUCOSE_REGULATION_OF_INSULIN_SECRETION	KEGG_PPAR_SIGNALING_PATHWAY	2.66982263272e-12	2.85112372683e-10
CELL_CYCLE_PHASE	KEGG_CELL_CYCLE	2.70753435951e-12	2.88437841197e-10
LYASE_ACTIVITY	REACTOME_METABOLISM_OF_LIPIDS_AND_LIPOPROTEINS	2.76522510159e-12	2.93870447782e-10
KEGG_BUTANOATE_METABOLISM	REACTOME_METABOLISM_OF_LIPIDS_AND_LIPOPROTEINS	2.78250692107e-12	2.94992780852e-10
STEROID_METABOLIC_PROCESS	REACTOME_G2_M_TRANSITION	2.84155173274e-12	3.00526619522e-10
KEGG_PYRUVATE_METABOLISM	KEGG_PPAR_SIGNALING_PATHWAY	3.1331554149e-12	3.30570491143e-10
COENZYME_METABOLIC_PROCESS	REACTOME_METABOLISM_OF_LIPIDS_AND_LIPOPROTEINS	3.15375394074e-12	3.31945837441e-10
CELL_PROJECTION	REACTOME_SYNTHESIS_OF_DNA	3.41054882802e-12	3.5811578615e-10
REACTOME_INTEGRATION_OF_ENERGY_METABOLISM	REACTOME_REGULATION_OF_LIPID_METABOLISM_BY_PEROXISOME_PROLIFERATOR_ACTIVATED_RECEPTOR_ALPHA	3.52159659506e-12	3.68893546906e-10
CENTROSOME	REACTOME_LOSS_OF_NLP_FROM_MITOTIC_CENTROSOMES	3.72911243037e-12	3.89701127813e-10
BIOCARTA_G2_PATHWAY	KEGG_PPAR_SIGNALING_PATHWAY	4.06533401702e-12	4.23827969931e-10
KEGG_PRIMARY_BILE_ACID_BIOSYNTHESIS	LIPID_METABOLIC_PROCESS	4.13886890646e-12	4.30471789511e-10
BIOCARTA_CTCF_PATHWAY	REACTOME_CELL_CYCLE_MITOTIC	4.97632133056e-12	5.16349218722e-10
CYTOSKELETAL_PART	REACTOME_CELL_CYCLE_CHECKPOINTS	5.27600890684e-12	5.46154025779e-10
MICROTUBULE_ORGANIZING_CENTER	REACTOME_CELL_CYCLE_CHECKPOINTS	5.27600890684e-12	5.46154025779e-10
MONOCARBOXYLIC_ACID_METABOLIC_PROCESS	REACTOME_REGULATION_OF_LIPID_METABOLISM_BY_PEROXISOME_PROLIFERATOR_ACTIVATED_RECEPTOR_ALPHA	5.32827995732e-12	5.48975435697e-10
REACTOME_LIPOPROTEIN_METABOLISM	REACTOME_METABOLISM_OF_LIPIDS_AND_LIPOPROTEINS	5.33980911708e-12	5.48975435697e-10
REACTOME_ACTIVATION_OF_ATR_IN_RESPONSE_TO_REPLICATION_STRESS	KEGG_CELL_CYCLE	5.65268664347e-12	5.79677732403e-10
BIOCARTA_G1_PATHWAY	REACTOME_SYNTHESIS_OF_DNA	5.66912218368e-12	5.8000802276e-10
REACTOME_MITOCHONDRIAL_FATTY_ACID_BETA_OXIDATION	KEGG_FATTY_ACID_METABOLISM	5.68686968483e-12	5.80470691481e-10
CYTOSKELETON	REACTOME_S_PHASE	5.82171184533e-12	5.92855579126e-10
REACTOME_CYTOCHROME_P450_ARRANGED_BY_SUBSTRATE_TYPE	LIPID_METABOLIC_PROCESS	6.25229966557e-12	6.35230751439e-10
SPINDLE	REACTOME_MITOTIC_M_M_G1_PHASES	6.36271600523e-12	6.44956046618e-10
MICROTUBULE_ORGANIZING_CENTER	REACTOME_G2_M_TRANSITION	6.39548727399e-12	6.46784174983e-10
CELL_CYCLE_GO_0007049	REACTOME_SYNTHESIS_OF_DNA	6.48599168941e-12	6.54429106299e-10
FATTY_ACID_BETA_OXIDATION	REACTOME_NUCLEAR_RECEPTOR_TRANSCRIPTION_PATHWAY	7.42488807569e-12	7.47444409473e-10
CELL_CYCLE_PROCESS	CORUM_RIBOSOME,_CYTOPLASMIC	7.67855559847e-12	7.71211633347e-10
PERIPHERAL_NERVOUS_SYSTEM_DEVELOPMENT	REACTOME_BIOLOGICAL_OXIDATIONS	7.78500144784e-12	7.80117576592e-10
KEGG_PYRUVATE_METABOLISM	REACTOME_METABOLISM_OF_LIPIDS_AND_LIPOPROTEINS	7.86196077887e-12	7.86034898737e-10
CELL_CYCLE_PROCESS	REACTOME_CENTROSOME_MATURATION	8.05624555493e-12	8.03628803753e-10
MITOCHONDRIAL_INNER_MEMBRANE	REACTOME_GLUCOSE_REGULATION_OF_INSULIN_SECRETION	8.25647468826e-12	8.21734536377e-10
ORGANELLE_INNER_MEMBRANE	REACTOME_GLUCOSE_REGULATION_OF_INSULIN_SECRETION	8.25647468826e-12	8.21734536377e-10
BIOCARTA_MCM_PATHWAY	REACTOME_MITOTIC_M_M_G1_PHASES	8.28515861363e-12	8.21734536377e-10
REACTOME_G2_M_CHECKPOINTS	REACTOME_S_PHASE	8.28515861363e-12	8.21734536377e-10
AMINO_ACID_METABOLIC_PROCESS	KEGG_CITRATE_CYCLE_TCA_CYCLE	8.57186826678e-12	8.45455887859e-10
REACTOME_PHASE_1_FUNCTIONALIZATION_OF_COMPOUNDS	LIPID_METABOLIC_PROCESS	8.95882406954e-12	8.8164068887e-10
BIOCARTA_CTCF_PATHWAY	REACTOME_CELL_CYCLE_CHECKPOINTS	9.63355361906e-12	9.45920138466e-10
NUCLEAR_TRANSPORT	REACTOME_G2_M_TRANSITION	1.03582065515e-11	1.01480366909e-09
NUCLEOCYTOPLASMIC_TRANSPORT	REACTOME_G2_M_TRANSITION	1.03582065515e-11	1.01480366909e-09
NITROGEN_COMPOUND_METABOLIC_PROCESS	REACTOME_LOSS_OF_NLP_FROM_MITOTIC_CENTROSOMES	1.17930176136e-11	1.15023852462e-09
OXYGEN_BINDING	KEGG_DRUG_METABOLISM_CYTOCHROME_P450	1.24090982359e-11	1.20764463564e-09
REACTOME_INTEGRATION_OF_ENERGY_METABOLISM	KEGG_PPAR_SIGNALING_PATHWAY	1.70215640525e-11	1.65286165449e-09
REACTOME_REGULATION_OF_LIPID_METABOLISM_BY_PEROXISOME_PROLIFERATOR_ACTIVATED_RECEPTOR_ALPHA	REACTOME_METABOLISM_OF_LIPIDS_AND_LIPOPROTEINS	1.83554296141e-11	1.77845068696e-09
KEGG_PRIMARY_BILE_ACID_BIOSYNTHESIS	KEGG_FATTY_ACID_METABOLISM	1.83911292638e-11	1.77845068696e-09
REACTOME_S_PHASE	KEGG_CELL_CYCLE	2.0717044355e-11	1.99844350282e-09
NITROGEN_COMPOUND_METABOLIC_PROCESS	REACTOME_CENTROSOME_MATURATION	2.14317731961e-11	2.06285516963e-09
FATTY_ACID_OXIDATION	REACTOME_NUCLEAR_RECEPTOR_TRANSCRIPTION_PATHWAY	2.23703036385e-11	2.14847920568e-09
REACTOME_INTEGRATION_OF_ENERGY_METABOLISM	REACTOME_LOSS_OF_NLP_FROM_MITOTIC_CENTROSOMES	2.30908450934e-11	2.21283904366e-09
CYTOSKELETAL_PROTEIN_BINDING	REACTOME_SYNTHESIS_OF_DNA	2.31799728346e-11	2.21654071391e-09
OXIDOREDUCTASE_ACTIVITY_ACTING_ON_THE_CH_CH_GROUP_OF_DONORS	KEGG_FATTY_ACID_METABOLISM	2.34830364409e-11	2.24063902702e-09
CYTOSKELETON	REACTOME_CELL_CYCLE_MITOTIC	2.54183736104e-11	2.4200386901e-09
INFLAMMATORY_RESPONSE	KEGG_CHRONIC_MYELOID_LEUKEMIA	2.64920925558e-11	2.51680613499e-09
REACTOME_SYNTHESIS_OF_BILE_ACIDS_AND_BILE_SALTS	KEGG_FATTY_ACID_METABOLISM	2.83047255994e-11	2.68320240018e-09
REACTOME_SYNTHESIS_OF_BILE_ACIDS_AND_BILE_SALTS_VIA_7ALPHA_HYDROXYCHOLESTEROL	KEGG_FATTY_ACID_METABOLISM	2.83047255994e-11	2.68320240018e-09
BIOCARTA_PPARA_PATHWAY	KEGG_PPAR_SIGNALING_PATHWAY	3.03667090235e-11	2.86629080807e-09
CYTOSKELETAL_PROTEIN_BINDING	REACTOME_CENTROSOME_MATURATION	3.23971649776e-11	3.05138190565e-09
PERIPHERAL_NERVOUS_SYSTEM_DEVELOPMENT	REACTOME_PHASE_II_CONJUGATION	3.40523498649e-11	3.20041046664e-09
REACTOME_METABOLISM_OF_BILE_ACIDS_AND_BILE_SALTS	KEGG_FATTY_ACID_METABOLISM	3.49271066974e-11	3.275610342e-09
CARBOHYDRATE_METABOLIC_PROCESS	REACTOME_METABOLISM_OF_CARBOHYDRATES	3.60516167308e-11	3.37386249452e-09
RESPONSE_TO_EXTERNAL_STIMULUS	KEGG_PPAR_SIGNALING_PATHWAY	3.61621102731e-11	3.37700251489e-09
BIOCARTA_PPARA_PATHWAY	REACTOME_LOSS_OF_NLP_FROM_MITOTIC_CENTROSOMES	3.6265148112e-11	3.37943442842e-09
OXIDOREDUCTASE_ACTIVITY_GO_0016616	KEGG_FATTY_ACID_METABOLISM	3.71249840784e-11	3.45223024615e-09
LIPID_METABOLIC_PROCESS	REACTOME_METABOLISM_OF_LIPIDS_AND_LIPOPROTEINS	3.85087799466e-11	3.57333797175e-09
MONOOXYGENASE_ACTIVITY	REACTOME_STEROID_METABOLISM	3.94422725756e-11	3.65223794434e-09
COFACTOR_METABOLIC_PROCESS	REACTOME_METABOLISM_OF_LIPIDS_AND_LIPOPROTEINS	4.02434998627e-11	3.71858411047e-09
KEGG_PROPANOATE_METABOLISM	KEGG_FATTY_ACID_METABOLISM	4.0399710679e-11	3.7251758433e-09
KEGG_CITRATE_CYCLE_TCA_CYCLE	KEGG_VALINE_LEUCINE_AND_ISOLEUCINE_DEGRADATION	4.05768597183e-11	3.73366656163e-09
BIOCARTA_PPARA_PATHWAY	REACTOME_CENTROSOME_MATURATION	4.12430503699e-11	3.7870266188e-09
BIOCARTA_NUCLEARRS_PATHWAY	KEGG_METABOLISM_OF_XENOBIOTICS_BY_CYTOCHROME_P450	5.07064050123e-11	4.64625223882e-09
KEGG_ALANINE_ASPARTATE_AND_GLUTAMATE_METABOLISM	KEGG_CITRATE_CYCLE_TCA_CYCLE	5.33273840952e-11	4.87623378192e-09
KEGG_CHRONIC_MYELOID_LEUKEMIA	REACTOME_S_PHASE	5.63205021709e-11	5.13921655048e-09
KEGG_ADIPOCYTOKINE_SIGNALING_PATHWAY	KEGG_PPAR_SIGNALING_PATHWAY	5.8054686574e-11	5.28646939506e-09
OXIDOREDUCTASE_ACTIVITY_ACTING_ON_CH_OH_GROUP_OF_DONORS	KEGG_FATTY_ACID_METABOLISM	5.87368445508e-11	5.33751313495e-09
CYTOSKELETON_ORGANIZATION_AND_BIOGENESIS	REACTOME_LOSS_OF_NLP_FROM_MITOTIC_CENTROSOMES	5.99583262897e-11	5.43725392393e-09
MITOCHONDRIAL_INNER_MEMBRANE	REACTOME_ELECTRON_TRANSPORT_CHAIN	6.05063154956e-11	5.47563441942e-09
ORGANELLE_INNER_MEMBRANE	REACTOME_ELECTRON_TRANSPORT_CHAIN	6.05063154956e-11	5.47563441942e-09
CELLULAR_LIPID_CATABOLIC_PROCESS	REACTOME_G2_M_TRANSITION	6.13741361616e-11	5.53135977468e-09
LIPID_CATABOLIC_PROCESS	REACTOME_G2_M_TRANSITION	6.13741361616e-11	5.53135977468e-09
REACTOME_METABOLISM_OF_CARBOHYDRATES	KEGG_PPAR_SIGNALING_PATHWAY	6.79849030235e-11	6.10209688876e-09
CATABOLIC_PROCESS	REACTOME_CENTROSOME_MATURATION	6.89422131431e-11	6.1753932185e-09
ENERGY_DERIVATION_BY_OXIDATION_OF_ORGANIC_COMPOUNDS	REACTOME_ELECTRON_TRANSPORT_CHAIN	7.13178859576e-11	6.37517990339e-09
CELLULAR_CATABOLIC_PROCESS	REACTOME_CENTROSOME_MATURATION	7.43043852765e-11	6.62864588246e-09
OXIDOREDUCTASE_ACTIVITY_GO_0016705	REACTOME_STEROID_METABOLISM	7.81252775481e-11	6.9553682695e-09
GLUCOSE_METABOLIC_PROCESS	REACTOME_METABOLISM_OF_CARBOHYDRATES	7.84550202544e-11	6.97058561536e-09
REACTOME_ACTIVATION_OF_THE_PRE_REPLICATIVE_COMPLEX	REACTOME_SYNTHESIS_OF_DNA	8.0987801706e-11	7.18108202965e-09
MONOOXYGENASE_ACTIVITY	LIPID_METABOLIC_PROCESS	8.56228093681e-11	7.57675549592e-09
CELL_CYCLE_GO_0007049	REACTOME_S_PHASE	9.32719600409e-11	8.23702132426e-09
REACTOME_STEROID_METABOLISM	LIPID_METABOLIC_PROCESS	9.35842403874e-11	8.24800380491e-09
REACTOME_S_PHASE	CELL_CYCLE_GO_0007049	9.56075742875e-11	8.40944297205e-09
ALCOHOL_METABOLIC_PROCESS	REACTOME_NUCLEAR_RECEPTOR_TRANSCRIPTION_PATHWAY	9.84347434646e-11	8.64079865081e-09
CYTOSKELETON	REACTOME_SYNTHESIS_OF_DNA	1.04022490269e-10	9.11307608862e-09
REACTOME_LOSS_OF_NLP_FROM_MITOTIC_CENTROSOMES	REACTOME_CHAPERONIN_MEDIATED_PROTEIN_FOLDING	1.05651702418e-10	9.23736826858e-09
KEGG_CELL_CYCLE	REACTOME_G2_M_TRANSITION	1.05971708886e-10	9.24692698751e-09
CELL_CYCLE_GO_0007049	REACTOME_G2_M_TRANSITION	1.07403563751e-10	9.35327344563e-09
SA_G1_AND_S_PHASES	KEGG_CELL_CYCLE	1.11569779892e-10	9.69684991929e-09
MITOCHONDRIAL_LUMEN	MITOCHONDRION	1.19762982113e-10	1.03883736125e-08
MITOCHONDRIAL_MATRIX	MITOCHONDRION	1.19762982113e-10	1.03883736125e-08
BIOCARTA_G1_PATHWAY	REACTOME_CELL_CYCLE_MITOTIC	1.3879569556e-10	1.19918934524e-08
KEGG_CHRONIC_MYELOID_LEUKEMIA	REACTOME_CELL_CYCLE_CHECKPOINTS	1.39201609244e-10	1.20033356215e-08
REACTOME_PEROXISOMAL_LIPID_METABOLISM	KEGG_FATTY_ACID_METABOLISM	1.4518462157e-10	1.24947024026e-08
KEGG_TYROSINE_METABOLISM	KEGG_CITRATE_CYCLE_TCA_CYCLE	1.46685064937e-10	1.25991275639e-08
MICROTUBULE_CYTOSKELETON	REACTOME_MITOTIC_M_M_G1_PHASES	1.49189604668e-10	1.2789220583e-08
KEGG_STEROID_HORMONE_BIOSYNTHESIS	REACTOME_NUCLEAR_RECEPTOR_TRANSCRIPTION_PATHWAY	1.50719413016e-10	1.28951769136e-08
REACTOME_CYTOCHROME_P450_ARRANGED_BY_SUBSTRATE_TYPE	REACTOME_NUCLEAR_RECEPTOR_TRANSCRIPTION_PATHWAY	1.50719413016e-10	1.28951769136e-08
STEROID_BIOSYNTHETIC_PROCESS	REACTOME_STEROID_METABOLISM	1.52510703117e-10	1.29977616903e-08
REACTOME_BIOLOGICAL_OXIDATIONS	LIPID_METABOLIC_PROCESS	1.63880687602e-10	1.39397039914e-08
OXIDOREDUCTASE_ACTIVITY	REACTOME_REGULATION_OF_LIPID_METABOLISM_BY_PEROXISOME_PROLIFERATOR_ACTIVATED_RECEPTOR_ALPHA	1.70577861229e-10	1.44813015613e-08
REACTOME_PHASE_1_FUNCTIONALIZATION_OF_COMPOUNDS	REACTOME_NUCLEAR_RECEPTOR_TRANSCRIPTION_PATHWAY	1.7399876504e-10	1.47432042401e-08
REACTOME_G2_M_TRANSITION	REACTOME_SYNTHESIS_OF_DNA	1.75616483356e-10	1.48516051464e-08
CYTOSKELETAL_PART	REACTOME_CHAPERONIN_MEDIATED_PROTEIN_FOLDING	1.83413407598e-10	1.54811497555e-08
BIOCARTA_G2_PATHWAY	REACTOME_S_PHASE	1.88078655879e-10	1.58444535224e-08
KEGG_FATTY_ACID_METABOLISM	KEGG_PPAR_SIGNALING_PATHWAY	1.90648126007e-10	1.60301473153e-08
REACTOME_G2_M_TRANSITION	KEGG_CELL_CYCLE	2.15088766692e-10	1.80505947589e-08
GENERATION_OF_PRECURSOR_METABOLITES_AND_ENERGY	REACTOME_METABOLISM_OF_CARBOHYDRATES	2.17584505267e-10	1.82251937417e-08
POSITIVE_REGULATION_OF_LYMPHOCYTE_ACTIVATION	BIOCARTA_TGFB_PATHWAY	2.29257118603e-10	1.91663317954e-08
REGULATION_OF_LYMPHOCYTE_ACTIVATION	BIOCARTA_TGFB_PATHWAY	2.29257118603e-10	1.91663317954e-08
CELL_CYCLE_PROCESS	REACTOME_LOSS_OF_NLP_FROM_MITOTIC_CENTROSOMES	2.31779487769e-10	1.9303668876e-08
KEGG_LYSINE_DEGRADATION	KEGG_VALINE_LEUCINE_AND_ISOLEUCINE_DEGRADATION	2.61496489941e-10	2.17373909848e-08
REACTOME_INTRINSIC_PATHWAY	KEGG_COMPLEMENT_AND_COAGULATION_CASCADES	2.73158940384e-10	2.26639301558e-08
REACTOME_G2_M_TRANSITION	REACTOME_S_PHASE	2.74744632618e-10	2.27524842835e-08
MITOCHONDRION	KEGG_PPAR_SIGNALING_PATHWAY	2.77307516658e-10	2.29214768618e-08
SA_G1_AND_S_PHASES	REACTOME_MITOTIC_M_M_G1_PHASES	2.86965951984e-10	2.36752304484e-08
REACTOME_ACTIVATION_OF_ATR_IN_RESPONSE_TO_REPLICATION_STRESS	REACTOME_SYNTHESIS_OF_DNA	3.56861752822e-10	2.93865275668e-08
KEGG_CELL_CYCLE	KEGG_PPAR_SIGNALING_PATHWAY	3.72128259952e-10	3.05862948643e-08
CARBOXY_LYASE_ACTIVITY	REACTOME_S_PHASE	3.72725175208e-10	3.05862948643e-08
REACTOME_PYRUVATE_METABOLISM	KEGG_CITRATE_CYCLE_TCA_CYCLE	3.94295747565e-10	3.22873780903e-08
KEGG_CHRONIC_MYELOID_LEUKEMIA	REACTOME_CELL_CYCLE_MITOTIC	4.21327025541e-10	3.44366191397e-08
RESPONSE_TO_EXTERNAL_STIMULUS	REACTOME_REGULATION_OF_LIPID_METABOLISM_BY_PEROXISOME_PROLIFERATOR_ACTIVATED_RECEPTOR_ALPHA	4.41579948335e-10	3.60248801345e-08
REACTOME_CENTROSOME_MATURATION	REACTOME_SYNTHESIS_OF_DNA	4.43477168513e-10	3.61125350709e-08
CELL_CYCLE_GO_0007049	REACTOME_CENTROSOME_MATURATION	4.44048467485e-10	3.61125350709e-08
FATTY_ACID_METABOLIC_PROCESS	REACTOME_NUCLEAR_RECEPTOR_TRANSCRIPTION_PATHWAY	4.50419549561e-10	3.65422633083e-08
BIOCARTA_P38MAPK_PATHWAY	KEGG_CHRONIC_MYELOID_LEUKEMIA	4.68789032421e-10	3.79623974575e-08
GLUCOSE_METABOLIC_PROCESS	KEGG_GLYCOLYSIS_GLUCONEOGENESIS	5.00478419899e-10	4.04539564048e-08
REACTOME_MITOTIC_M_M_G1_PHASES	KEGG_CELL_CYCLE	5.01752463418e-10	4.04823848748e-08
ENERGY_DERIVATION_BY_OXIDATION_OF_ORGANIC_COMPOUNDS	REACTOME_GLUCOSE_METABOLISM	5.16955664279e-10	4.16324790108e-08
CYTOSKELETON_ORGANIZATION_AND_BIOGENESIS	REACTOME_G2_M_TRANSITION	5.3754824874e-10	4.32115937462e-08
REACTOME_CHAPERONIN_MEDIATED_PROTEIN_FOLDING	MICROTUBULE_CYTOSKELETON	5.54100775203e-10	4.44607625675e-08
CARBOXYLIC_ACID_METABOLIC_PROCESS	KEGG_PPAR_SIGNALING_PATHWAY	5.5786511063e-10	4.46811269538e-08
ORGANIC_ACID_METABOLIC_PROCESS	KEGG_PPAR_SIGNALING_PATHWAY	5.5786511063e-10	4.46811269538e-08
CYTOSKELETON	KEGG_PPAR_SIGNALING_PATHWAY	5.60151726999e-10	4.47011262722e-08
TRANSFERASE_ACTIVITY_TRANSFERRING_ACYL_GROUPS	LIPID_METABOLIC_PROCESS	6.05617647769e-10	4.82416772745e-08
CATABOLIC_PROCESS	CORUM_RIBOSOME,_CYTOPLASMIC	6.7038175637e-10	5.33038508493e-08
CATABOLIC_PROCESS	REACTOME_LOSS_OF_NLP_FROM_MITOTIC_CENTROSOMES	6.7038175637e-10	5.33038508493e-08
AMINO_ACID_AND_DERIVATIVE_METABOLIC_PROCESS	KEGG_CITRATE_CYCLE_TCA_CYCLE	6.72288064806e-10	5.33038508493e-08
CELLULAR_CATABOLIC_PROCESS	CORUM_RIBOSOME,_CYTOPLASMIC	7.17209893763e-10	5.67190260309e-08
CELLULAR_CATABOLIC_PROCESS	REACTOME_LOSS_OF_NLP_FROM_MITOTIC_CENTROSOMES	7.17209893763e-10	5.67190260309e-08
NETPATH_ALPHA6_BETA4_INTEGRIN_PATHWAY	KEGG_CHRONIC_MYELOID_LEUKEMIA	7.47835746877e-10	5.89286512858e-08
KEGG_LYSINE_DEGRADATION	KEGG_FATTY_ACID_METABOLISM	7.94190303862e-10	6.24691875032e-08
TRANSFERASE_ACTIVITY_TRANSFERRING_ACYL_GROUPS	KEGG_FATTY_ACID_METABOLISM	7.94190303862e-10	6.24691875032e-08
CYTOSKELETAL_PROTEIN_BINDING	REACTOME_MITOTIC_M_M_G1_PHASES	8.15042388639e-10	6.38804026424e-08
CYTOSKELETAL_PROTEIN_BINDING	REACTOME_S_PHASE	8.15042388639e-10	6.38804026424e-08
CARBOHYDRATE_BIOSYNTHETIC_PROCESS	REACTOME_GLUCOSE_METABOLISM	8.2063727961e-10	6.40900192871e-08
STEROID_BIOSYNTHETIC_PROCESS	KEGG_STEROID_BIOSYNTHESIS	8.37322511296e-10	6.52769491e-08
BIOCARTA_MCM_PATHWAY	KEGG_CELL_CYCLE	9.15760507445e-10	7.12653270076e-08
MICROTUBULE_ORGANIZING_CENTER	REACTOME_CENTROSOME_MATURATION	9.42256808698e-10	7.31975107798e-08
BIOCARTA_PPARA_PATHWAY	REACTOME_METABOLISM_OF_LIPIDS_AND_LIPOPROTEINS	9.44250914038e-10	7.32228213216e-08
REACTOME_GLUCONEOGENESIS	KEGG_ALANINE_ASPARTATE_AND_GLUTAMATE_METABOLISM	9.80605691075e-10	7.59078736984e-08
AMINE_METABOLIC_PROCESS	KEGG_CITRATE_CYCLE_TCA_CYCLE	9.90199997592e-10	7.65156128421e-08
CENTROSOME	REACTOME_SYNTHESIS_OF_DNA	9.93698473948e-10	7.66510012655e-08
CELLULAR_LIPID_METABOLIC_PROCESS	KEGG_PPAR_SIGNALING_PATHWAY	1.02529234451e-09	7.89493092858e-08
BIOCARTA_LEPTIN_PATHWAY	KEGG_ADIPOCYTOKINE_SIGNALING_PATHWAY	1.06085999882e-09	8.15450196291e-08
BIOCARTA_PPARA_PATHWAY	REACTOME_G2_M_TRANSITION	1.18604209446e-09	9.10079957482e-08
REACTOME_BIOLOGICAL_OXIDATIONS	REACTOME_NUCLEAR_RECEPTOR_TRANSCRIPTION_PATHWAY	1.22184092308e-09	9.35913088218e-08
REACTOME_MITOCHONDRIAL_FATTY_ACID_BETA_OXIDATION	KEGG_BUTANOATE_METABOLISM	1.24605943449e-09	9.52801300335e-08
REACTOME_ACTIVATED_AMPK_STIMULATES_FATTY_ACID_OXIDATION_IN_MUSCLE	LIPID_METABOLIC_PROCESS	1.28268786667e-09	9.79103533148e-08
CYTOSKELETAL_PROTEIN_BINDING	REACTOME_CHAPERONIN_MEDIATED_PROTEIN_FOLDING	1.33653829503e-09	1.01843754005e-07
REACTOME_REGULATION_OF_LIPID_METABOLISM_BY_PEROXISOME_PROLIFERATOR_ACTIVATED_RECEPTOR_ALPHA	KEGG_FATTY_ACID_METABOLISM	1.42206240026e-09	1.08172861022e-07
OXIDOREDUCTASE_ACTIVITY_GO_0016705	LIPID_METABOLIC_PROCESS	1.56284871495e-09	1.18676458387e-07
KEGG_CYSTEINE_AND_METHIONINE_METABOLISM	KEGG_ALANINE_ASPARTATE_AND_GLUTAMATE_METABOLISM	1.76179902358e-09	1.33552885914e-07
KEGG_CELL_CYCLE	REACTOME_SYNTHESIS_OF_DNA	1.93490408075e-09	1.4642219829e-07
CYTOSKELETAL_PROTEIN_BINDING	REACTOME_G2_M_TRANSITION	1.98218106702e-09	1.4974166818e-07
BIOCARTA_G1_PATHWAY	REACTOME_MITOTIC_M_M_G1_PHASES	1.98363353895e-09	1.4974166818e-07
REACTOME_CENTROSOME_MATURATION	REACTOME_CHAPERONIN_MEDIATED_PROTEIN_FOLDING	2.00833262805e-09	1.51196787955e-07
CARBON_CARBON_LYASE_ACTIVITY	REACTOME_S_PHASE	2.07030893889e-09	1.55595769926e-07
NETPATH_ALPHA6_BETA4_INTEGRIN_PATHWAY	CORUM_RIBOSOME,_CYTOPLASMIC	2.08494784636e-09	1.56428112692e-07
CELLULAR_LIPID_METABOLIC_PROCESS	REACTOME_G2_M_TRANSITION	2.1070018878e-09	1.5781300317e-07
KEGG_STEROID_HORMONE_BIOSYNTHESIS	LIPID_METABOLIC_PROCESS	2.12411849295e-09	1.58823994504e-07
KEGG_STEROID_HORMONE_BIOSYNTHESIS	KEGG_METABOLISM_OF_XENOBIOTICS_BY_CYTOCHROME_P450	2.13896476156e-09	1.59662078826e-07
REACTOME_CYTOCHROME_P450_ARRANGED_BY_SUBSTRATE_TYPE	KEGG_METABOLISM_OF_XENOBIOTICS_BY_CYTOCHROME_P450	2.13896476156e-09	1.59662078826e-07
LIGASE_ACTIVITY	REACTOME_METABOLISM_OF_LIPIDS_AND_LIPOPROTEINS	2.1439136758e-09	1.59662078826e-07
KEGG_CHRONIC_MYELOID_LEUKEMIA	KEGG_CELL_CYCLE	2.35271186558e-09	1.74725679344e-07
LYASE_ACTIVITY	KEGG_PPAR_SIGNALING_PATHWAY	2.48903184653e-09	1.84537325635e-07
MICROTUBULE_ORGANIZING_CENTER	REACTOME_LOSS_OF_NLP_FROM_MITOTIC_CENTROSOMES	2.49424330019e-09	1.84611859509e-07
REACTOME_GLUCOSE_REGULATION_OF_INSULIN_SECRETION	REACTOME_METABOLISM_OF_LIPIDS_AND_LIPOPROTEINS	2.52852995404e-09	1.86834525611e-07
RESPONSE_TO_WOUNDING	BIOCARTA_PPARA_PATHWAY	2.5550469045e-09	1.88476577623e-07
HORMONE_RECEPTOR_BINDING	REACTOME_METABOLISM_OF_LIPIDS_AND_LIPOPROTEINS	2.62996168661e-09	1.93677262394e-07
NUCLEAR_HORMONE_RECEPTOR_BINDING	REACTOME_METABOLISM_OF_LIPIDS_AND_LIPOPROTEINS	2.62996168661e-09	1.93677262394e-07
REACTOME_CELL_JUNCTION_ORGANIZATION	REACTOME_MITOTIC_M_M_G1_PHASES	2.67114097214e-09	1.96051920415e-07
LIGASE_ACTIVITY	REACTOME_CELL_CYCLE_CHECKPOINTS	2.75204597314e-09	2.01652837741e-07
CARBOXYLIC_ACID_METABOLIC_PROCESS	REACTOME_REGULATION_OF_LIPID_METABOLISM_BY_PEROXISOME_PROLIFERATOR_ACTIVATED_RECEPTOR_ALPHA	2.83248346334e-09	2.07200886149e-07
ORGANIC_ACID_METABOLIC_PROCESS	REACTOME_REGULATION_OF_LIPID_METABOLISM_BY_PEROXISOME_PROLIFERATOR_ACTIVATED_RECEPTOR_ALPHA	2.83248346334e-09	2.07200886149e-07
BIOCARTA_CTCF_PATHWAY	KEGG_CELL_CYCLE	2.85541901965e-09	2.08184711281e-07
CELLULAR_LIPID_CATABOLIC_PROCESS	REACTOME_NUCLEAR_RECEPTOR_TRANSCRIPTION_PATHWAY	2.94501929758e-09	2.14361263665e-07
LIPID_CATABOLIC_PROCESS	REACTOME_NUCLEAR_RECEPTOR_TRANSCRIPTION_PATHWAY	2.94501929758e-09	2.14361263665e-07
KEGG_CHRONIC_MYELOID_LEUKEMIA	REACTOME_SYNTHESIS_OF_DNA	2.97069138283e-09	2.15515066915e-07
REACTOME_LOSS_OF_NLP_FROM_MITOTIC_CENTROSOMES	REACTOME_CELL_CYCLE_MITOTIC	3.00341785767e-09	2.17529724738e-07
BIOCARTA_PPARA_PATHWAY	KEGG_FATTY_ACID_METABOLISM	3.2460227295e-09	2.34713646821e-07
KEGG_LYSINE_DEGRADATION	CARBOXYLIC_ACID_METABOLIC_PROCESS	3.39833842017e-09	2.45323144078e-07
KEGG_LYSINE_DEGRADATION	ORGANIC_ACID_METABOLIC_PROCESS	3.39833842017e-09	2.45323144078e-07
CARBOHYDRATE_BIOSYNTHETIC_PROCESS	KEGG_GLYCOLYSIS_GLUCONEOGENESIS	3.48471847592e-09	2.50734063322e-07
KEGG_STARCH_AND_SUCROSE_METABOLISM	REACTOME_GLUCOSE_METABOLISM	3.49479037591e-09	2.51047208493e-07
REACTOME_INTEGRATION_OF_ENERGY_METABOLISM	REACTOME_G2_M_TRANSITION	3.54529222074e-09	2.54258857615e-07
REACTOME_SYNTHESIS_OF_BILE_ACIDS_AND_BILE_SALTS	CELLULAR_LIPID_METABOLIC_PROCESS	3.65906547674e-09	2.61990281957e-07
REACTOME_SYNTHESIS_OF_BILE_ACIDS_AND_BILE_SALTS_VIA_7ALPHA_HYDROXYCHOLESTEROL	CELLULAR_LIPID_METABOLIC_PROCESS	3.65906547674e-09	2.61990281957e-07
REACTOME_SYNTHESIS_OF_DNA	CELL_CYCLE_PHASE	3.75011997756e-09	2.67636611277e-07
REACTOME_POST_TRANSLATIONAL_PROTEIN_MODIFICATION	KEGG_COMPLEMENT_AND_COAGULATION_CASCADES	3.90813954573e-09	2.78461287016e-07
REACTOME_TRANSMEMBRANE_TRANSPORT_OF_SMALL_MOLECULES	REACTOME_METABOLISM_OF_LIPIDS_AND_LIPOPROTEINS	3.95175999556e-09	2.81112962666e-07
MITOCHONDRIAL_INNER_MEMBRANE	REACTOME_INTEGRATION_OF_ENERGY_METABOLISM	4.09753085344e-09	2.91010884609e-07
ORGANELLE_INNER_MEMBRANE	REACTOME_INTEGRATION_OF_ENERGY_METABOLISM	4.09753085344e-09	2.91010884609e-07
CARBOHYDRATE_METABOLIC_PROCESS	REACTOME_GLUCOSE_METABOLISM	4.13816727312e-09	2.9294887062e-07
CELLULAR_CARBOHYDRATE_METABOLIC_PROCESS	REACTOME_GLUCOSE_METABOLISM	4.13816727312e-09	2.9294887062e-07
CELLULAR_CARBOHYDRATE_METABOLIC_PROCESS	REACTOME_METABOLISM_OF_LIPIDS_AND_LIPOPROTEINS	4.22103007359e-09	2.97854069067e-07
NUCLEAR_TRANSPORT	KEGG_CHRONIC_MYELOID_LEUKEMIA	4.27283613098e-09	3.01025763443e-07
NUCLEOCYTOPLASMIC_TRANSPORT	KEGG_CHRONIC_MYELOID_LEUKEMIA	4.27283613098e-09	3.01025763443e-07
REACTOME_MITOTIC_PROMETAPHASE	MICROTUBULE_CYTOSKELETON	4.36099671478e-09	3.06253610893e-07
REGULATION_OF_PHOSPHORYLATION	KEGG_CELL_CYCLE	4.57566271895e-09	3.20815355267e-07
REACTOME_CELL_CYCLE_CHECKPOINTS	REACTOME_CELL_CYCLE_MITOTIC	4.58394426347e-09	3.20883409359e-07
CYTOSKELETAL_PROTEIN_BINDING	CYTOSKELETON	4.59773896232e-09	3.21336561776e-07
MITOCHONDRIAL_MEMBRANE	REACTOME_ELECTRON_TRANSPORT_CHAIN	4.60720161227e-09	3.21485987224e-07
LIPID_METABOLIC_PROCESS	REACTOME_G2_M_TRANSITION	4.80850401334e-09	3.35000078809e-07
REACTOME_METABOLISM_OF_BILE_ACIDS_AND_BILE_SALTS	CELLULAR_LIPID_METABOLIC_PROCESS	4.85163960591e-09	3.37469594204e-07
RESPONSE_TO_WOUNDING	REACTOME_NUCLEAR_RECEPTOR_TRANSCRIPTION_PATHWAY	4.89902048174e-09	3.40226120196e-07
BIOCARTA_G2_PATHWAY	MICROTUBULE_CYTOSKELETON	4.94186449125e-09	3.42659359219e-07
BIOCARTA_CTCF_PATHWAY	CELL_CYCLE_GO_0007049	5.29568990456e-09	3.66613762778e-07
KEGG_BIOSYNTHESIS_OF_UNSATURATED_FATTY_ACIDS	KEGG_FATTY_ACID_METABOLISM	5.57179424515e-09	3.85120663329e-07
CYTOSKELETAL_PART	REACTOME_MITOTIC_M_M_G1_PHASES	5.59939557062e-09	3.8641992294e-07
FATTY_ACID_BETA_OXIDATION	BIOCARTA_PPARA_PATHWAY	5.69976811574e-09	3.92729234487e-07
KEGG_LYSINE_DEGRADATION	OXIDOREDUCTASE_ACTIVITY	5.87368105735e-09	4.04077954997e-07
ISOMERASE_ACTIVITY	REACTOME_METABOLISM_OF_CARBOHYDRATES	5.89747088418e-09	4.05079647226e-07
HORMONE_RECEPTOR_BINDING	BIOCARTA_PPARA_PATHWAY	6.2790546732e-09	4.30615607283e-07
LIPID_TRANSPORT	BIOCARTA_PPARA_PATHWAY	6.2790546732e-09	4.30615607283e-07
NUCLEAR_HORMONE_RECEPTOR_BINDING	BIOCARTA_PPARA_PATHWAY	6.2790546732e-09	4.30615607283e-07
REACTOME_MITOTIC_PROMETAPHASE	REACTOME_S_PHASE	6.28145087579e-09	4.30615607283e-07
REACTOME_REGULATION_OF_LIPID_METABOLISM_BY_PEROXISOME_PROLIFERATOR_ACTIVATED_RECEPTOR_ALPHA	REACTOME_NUCLEAR_RECEPTOR_TRANSCRIPTION_PATHWAY	6.32587630936e-09	4.31132045177e-07
GLUTATHIONE_TRANSFERASE_ACTIVITY	KEGG_METABOLISM_OF_XENOBIOTICS_BY_CYTOCHROME_P450	6.58753919669e-09	4.48269275786e-07
REACTOME_G2_M_TRANSITION	REACTOME_CHAPERONIN_MEDIATED_PROTEIN_FOLDING	6.61395125964e-09	4.49369868014e-07
REACTOME_SYNTHESIS_OF_DNA	CELL_CYCLE_PROCESS	6.69917018399e-09	4.5445638106e-07
MITOCHONDRIAL_MEMBRANE	REACTOME_GLUCOSE_REGULATION_OF_INSULIN_SECRETION	7.27240832046e-09	4.92582212335e-07
KEGG_CHRONIC_MYELOID_LEUKEMIA	REACTOME_MITOTIC_M_M_G1_PHASES	7.2904494291e-09	4.93043321868e-07
CELL_CYCLE_GO_0007049	REACTOME_LOSS_OF_NLP_FROM_MITOTIC_CENTROSOMES	7.86744671669e-09	5.31246313603e-07
HORMONE_RECEPTOR_BINDING	REACTOME_CELL_CYCLE_MITOTIC	7.98103847019e-09	5.38088724263e-07
NUCLEAR_HORMONE_RECEPTOR_BINDING	REACTOME_CELL_CYCLE_MITOTIC	7.98103847019e-09	5.38088724263e-07
OXIDOREDUCTASE_ACTIVITY	REACTOME_METABOLISM_OF_LIPIDS_AND_LIPOPROTEINS	7.98122124815e-09	5.38088724263e-07
BIOCARTA_G2_PATHWAY	REACTOME_SYNTHESIS_OF_DNA	8.12865470861e-09	5.45527192379e-07
REACTOME_MITOTIC_PROMETAPHASE	REACTOME_SYNTHESIS_OF_DNA	8.16081736012e-09	5.46849518707e-07
LIPID_BIOSYNTHETIC_PROCESS	REACTOME_STEROID_METABOLISM	8.24101217976e-09	5.51381502411e-07
MICROBODY	REACTOME_MITOCHONDRIAL_FATTY_ACID_BETA_OXIDATION	8.70203546479e-09	5.81341002413e-07
PEROXISOME	REACTOME_MITOCHONDRIAL_FATTY_ACID_BETA_OXIDATION	8.70203546479e-09	5.81341002413e-07
KEGG_CELL_CYCLE	REACTOME_MITOTIC_M_M_G1_PHASES	8.97279663541e-09	5.97610041161e-07
KEGG_CELL_CYCLE	REACTOME_S_PHASE	8.97279663541e-09	5.97610041161e-07
CENTROSOME	REACTOME_S_PHASE	9.28652556959e-09	6.16633727345e-07
BIOCARTA_CELLCYCLE_PATHWAY	REACTOME_G2_M_CHECKPOINTS	9.63572709629e-09	6.38854528676e-07
BIOCARTA_G1_PATHWAY	KEGG_CELL_CYCLE	9.68529575216e-09	6.41172422109e-07
BIOCARTA_PPARA_PATHWAY	KEGG_ADIPOCYTOKINE_SIGNALING_PATHWAY	1.03824059538e-08	6.86286415238e-07
RESPONSE_TO_ORGANIC_SUBSTANCE	REACTOME_METABOLISM_OF_CARBOHYDRATES	1.0481207283e-08	6.91775441892e-07
REACTOME_MITOTIC_PROMETAPHASE	KEGG_CELL_CYCLE	1.08101952403e-08	7.12417836775e-07
KEGG_BIOSYNTHESIS_OF_UNSATURATED_FATTY_ACIDS	KEGG_PEROXISOME	1.08469535275e-08	7.13768571627e-07
CELL_CYCLE_GO_0007049	REACTOME_MITOTIC_M_M_G1_PHASES	1.08836392178e-08	7.15110492378e-07
BIOCARTA_NUCLEARRS_PATHWAY	KEGG_DRUG_METABOLISM_CYTOCHROME_P450	1.14313212753e-08	7.49973276673e-07
KEGG_ONE_CARBON_POOL_BY_FOLATE	KEGG_GLYCINE_SERINE_AND_THREONINE_METABOLISM	1.2125939168e-08	7.94357606004e-07
REACTOME_PHASE_II_CONJUGATION	KEGG_STEROID_HORMONE_BIOSYNTHESIS	1.27427788114e-08	8.33522063802e-07
FATTY_ACID_BETA_OXIDATION	KEGG_FATTY_ACID_METABOLISM	1.27856027329e-08	8.35078704687e-07
RESPONSE_TO_ORGANIC_SUBSTANCE	REACTOME_METABOLISM_OF_LIPIDS_AND_LIPOPROTEINS	1.30796959013e-08	8.53017730764e-07
AMINE_CATABOLIC_PROCESS	REACTOME_METABOLISM_OF_AMINO_ACIDS	1.32298530039e-08	8.61530383077e-07
AMINO_ACID_CATABOLIC_PROCESS	REACTOME_METABOLISM_OF_AMINO_ACIDS	1.32298530039e-08	8.61530383077e-07
NITROGEN_COMPOUND_CATABOLIC_PROCESS	REACTOME_METABOLISM_OF_AMINO_ACIDS	1.32298530039e-08	8.61530383077e-07
REACTOME_ACTIVATION_OF_THE_PRE_REPLICATIVE_COMPLEX	KEGG_CELL_CYCLE	1.38003798373e-08	8.94700844075e-07
CYTOSKELETON_ORGANIZATION_AND_BIOGENESIS	REACTOME_CHAPERONIN_MEDIATED_PROTEIN_FOLDING	1.39099678789e-08	9.00475516479e-07
REACTOME_COMMON_PATHWAY	KEGG_COMPLEMENT_AND_COAGULATION_CASCADES	1.40881428597e-08	9.10666683734e-07
MONOCARBOXYLIC_ACID_METABOLIC_PROCESS	REACTOME_STEROID_METABOLISM	1.42260587008e-08	9.18229327113e-07
REACTOME_G2_M_CHECKPOINTS	REACTOME_SYNTHESIS_OF_DNA	1.43307567484e-08	9.23628846467e-07
KEGG_ADIPOCYTOKINE_SIGNALING_PATHWAY	REACTOME_METABOLISM_OF_LIPIDS_AND_LIPOPROTEINS	1.48525247041e-08	9.55853609659e-07
KEGG_PEROXISOME	KEGG_PYRUVATE_METABOLISM	1.53883868925e-08	9.88889735137e-07
KEGG_PRIMARY_BILE_ACID_BIOSYNTHESIS	CELLULAR_LIPID_METABOLIC_PROCESS	1.55848703733e-08	1.00005196718e-06
OXYGEN_BINDING	GLUTATHIONE_TRANSFERASE_ACTIVITY	1.55904905907e-08	1.00005196718e-06
AMINO_ACID_DERIVATIVE_METABOLIC_PROCESS	REACTOME_SYNTHESIS_OF_DNA	1.59577781509e-08	1.02099539478e-06
KEGG_TRYPTOPHAN_METABOLISM	KEGG_FATTY_ACID_METABOLISM	1.61481996748e-08	1.03167486452e-06
MITOTIC_CELL_CYCLE	REACTOME_G2_M_CHECKPOINTS	1.63325912256e-08	1.04193860681e-06
GENERATION_OF_PRECURSOR_METABOLITES_AND_ENERGY	REACTOME_ELECTRON_TRANSPORT_CHAIN	1.65509501204e-08	1.05433635956e-06
REACTOME_STEROID_METABOLISM	REACTOME_NUCLEAR_RECEPTOR_TRANSCRIPTION_PATHWAY	1.66023043653e-08	1.05607498681e-06
CATABOLIC_PROCESS	REACTOME_REGULATION_OF_LIPID_METABOLISM_BY_PEROXISOME_PROLIFERATOR_ACTIVATED_RECEPTOR_ALPHA	1.70137337871e-08	1.08067986925e-06
BIOCARTA_TGFB_PATHWAY	REACTOME_METABOLISM_OF_LIPIDS_AND_LIPOPROTEINS	1.74082095609e-08	1.10413833214e-06
KEGG_STEROID_HORMONE_BIOSYNTHESIS	KEGG_DRUG_METABOLISM_CYTOCHROME_P450	1.75552641961e-08	1.11185873136e-06
REACTOME_CYTOCHROME_P450_ARRANGED_BY_SUBSTRATE_TYPE	KEGG_DRUG_METABOLISM_CYTOCHROME_P450	1.75552641961e-08	1.11185873136e-06
CELLULAR_CATABOLIC_PROCESS	REACTOME_REGULATION_OF_LIPID_METABOLISM_BY_PEROXISOME_PROLIFERATOR_ACTIVATED_RECEPTOR_ALPHA	1.83150816288e-08	1.15664352197e-06
CARBOHYDRATE_METABOLIC_PROCESS	REACTOME_METABOLISM_OF_LIPIDS_AND_LIPOPROTEINS	1.89651522746e-08	1.19597629093e-06
CELLULAR_LIPID_CATABOLIC_PROCESS	BIOCARTA_PPARA_PATHWAY	2.01582507884e-08	1.26939137067e-06
LIPID_CATABOLIC_PROCESS	BIOCARTA_PPARA_PATHWAY	2.01582507884e-08	1.26939137067e-06
BIOCARTA_G2_PATHWAY	CELL_CYCLE_GO_0007049	2.22239449749e-08	1.39546662217e-06
RESPONSE_TO_WOUNDING	KEGG_ADIPOCYTOKINE_SIGNALING_PATHWAY	2.23940760749e-08	1.40414056143e-06
OXIDOREDUCTASE_ACTIVITY_GO_0016705	BIOCARTA_PPARA_PATHWAY	2.30946349076e-08	1.44600088549e-06
KEGG_PEROXISOME	KEGG_FATTY_ACID_METABOLISM	2.34948010401e-08	1.46896055905e-06
REACTOME_ACTIVATED_AMPK_STIMULATES_FATTY_ACID_OXIDATION_IN_MUSCLE	KEGG_ADIPOCYTOKINE_SIGNALING_PATHWAY	2.38262012967e-08	1.48756159476e-06
KEGG_PPAR_SIGNALING_PATHWAY	LIPID_METABOLIC_PROCESS	2.42135254314e-08	1.50959637033e-06
CYTOSKELETON	REACTOME_CELL_CYCLE_CHECKPOINTS	2.46075245697e-08	1.53198419984e-06
KEGG_CYSTEINE_AND_METHIONINE_METABOLISM	KEGG_PYRUVATE_METABOLISM	2.47621313671e-08	1.53942593178e-06
CARBOHYDRATE_BIOSYNTHETIC_PROCESS	REACTOME_GLUCONEOGENESIS	2.55135886757e-08	1.58389946332e-06
ELECTRON_CARRIER_ACTIVITY	KEGG_FATTY_ACID_METABOLISM	2.65541635277e-08	1.64617060931e-06
KEGG_STEROID_HORMONE_BIOSYNTHESIS	BIOCARTA_PPARA_PATHWAY	2.68853469458e-08	1.66435086431e-06
REACTOME_CYTOCHROME_P450_ARRANGED_BY_SUBSTRATE_TYPE	BIOCARTA_PPARA_PATHWAY	2.68853469458e-08	1.66435086431e-06
CELL_CYCLE_GO_0007049	REACTOME_CELL_CYCLE_CHECKPOINTS	2.73173363271e-08	1.68633643985e-06
CENTROSOME	REACTOME_MITOTIC_PROMETAPHASE	2.73417619743e-08	1.68633643985e-06
REACTOME_INTEGRATION_OF_ENERGY_METABOLISM	REACTOME_METABOLISM_OF_LIPIDS_AND_LIPOPROTEINS	2.81281308145e-08	1.73151723644e-06
CATABOLIC_PROCESS	KEGG_PPAR_SIGNALING_PATHWAY	3.00695599516e-08	1.84843565243e-06
KEGG_BUTANOATE_METABOLISM	KEGG_FATTY_ACID_METABOLISM	3.00729851127e-08	1.84843565243e-06
CYTOSKELETON_ORGANIZATION_AND_BIOGENESIS	REACTOME_MITOTIC_M_M_G1_PHASES	3.00873273661e-08	1.84843565243e-06
REACTOME_PHASE_1_FUNCTIONALIZATION_OF_COMPOUNDS	BIOCARTA_PPARA_PATHWAY	3.12298578274e-08	1.91172899568e-06
RESPONSE_TO_EXTERNAL_STIMULUS	CORUM_RIBOSOME,_CYTOPLASMIC	3.18926194835e-08	1.94958072667e-06
CELL_PROJECTION	MICROTUBULE_CYTOSKELETON	3.19453820554e-08	1.95009007482e-06
CELLULAR_CATABOLIC_PROCESS	KEGG_PPAR_SIGNALING_PATHWAY	3.27627570268e-08	1.99720856759e-06
NETPATH_ALPHA6_BETA4_INTEGRIN_PATHWAY	REACTOME_NUCLEAR_RECEPTOR_TRANSCRIPTION_PATHWAY	3.30287400826e-08	2.01063027873e-06
KEGG_GLYCOLYSIS_GLUCONEOGENESIS	REACTOME_METABOLISM_OF_CARBOHYDRATES	3.3244296969e-08	2.02094936048e-06
MONOOXYGENASE_ACTIVITY	KEGG_STEROID_BIOSYNTHESIS	3.58546459393e-08	2.17662000681e-06
STEROID_BIOSYNTHETIC_PROCESS	REACTOME_CHOLESTEROL_BIOSYNTHESIS	3.60279426337e-08	2.18411937864e-06
KEGG_ALANINE_ASPARTATE_AND_GLUTAMATE_METABOLISM	KEGG_PYRUVATE_METABOLISM	3.6107341182e-08	2.18591353354e-06
KEGG_PRIMARY_BILE_ACID_BIOSYNTHESIS	REACTOME_NUCLEAR_RECEPTOR_TRANSCRIPTION_PATHWAY	3.88360561858e-08	2.34786961715e-06
FATTY_ACID_OXIDATION	KEGG_FATTY_ACID_METABOLISM	3.94365002187e-08	2.38089055172e-06
REACTOME_GLUCOSE_METABOLISM	KEGG_ALANINE_ASPARTATE_AND_GLUTAMATE_METABOLISM	4.03441093829e-08	2.43233970457e-06
IMMUNE_EFFECTOR_PROCESS	BIOCARTA_TGFB_PATHWAY	4.2063280575e-08	2.53250953048e-06
REACTOME_MITOTIC_PROMETAPHASE	CENTROSOME	4.44611541155e-08	2.67321166477e-06
LYASE_ACTIVITY	REACTOME_S_PHASE	4.56916562386e-08	2.74343705057e-06
KEGG_ALANINE_ASPARTATE_AND_GLUTAMATE_METABOLISM	KEGG_GLYCOLYSIS_GLUCONEOGENESIS	4.59275169498e-08	2.75383148421e-06
KEGG_STEROID_HORMONE_BIOSYNTHESIS	BIOCARTA_NUCLEARRS_PATHWAY	4.60180322065e-08	2.75549447691e-06
REACTOME_BIOLOGICAL_OXIDATIONS	STEROID_METABOLIC_PROCESS	4.882917712e-08	2.91983843729e-06
REACTOME_CYTOCHROME_P450_ARRANGED_BY_SUBSTRATE_TYPE	CELLULAR_LIPID_METABOLIC_PROCESS	4.89648029534e-08	2.92396485228e-06
KEGG_ARGININE_AND_PROLINE_METABOLISM	KEGG_CITRATE_CYCLE_TCA_CYCLE	5.07919153192e-08	3.02895102619e-06
REACTOME_SYNTHESIS_OF_BILE_ACIDS_AND_BILE_SALTS	REACTOME_NUCLEAR_RECEPTOR_TRANSCRIPTION_PATHWAY	5.07919153192e-08	3.02895102619e-06
REACTOME_SYNTHESIS_OF_BILE_ACIDS_AND_BILE_SALTS_VIA_7ALPHA_HYDROXYCHOLESTEROL	REACTOME_NUCLEAR_RECEPTOR_TRANSCRIPTION_PATHWAY	5.07919153192e-08	3.02895102619e-06
REACTOME_CELL_JUNCTION_ORGANIZATION	REACTOME_SYNTHESIS_OF_DNA	5.12630952251e-08	3.04463939449e-06
OXIDOREDUCTASE_ACTIVITY_GO_0016705	KEGG_STEROID_BIOSYNTHESIS	5.12701618988e-08	3.04463939449e-06
SA_G1_AND_S_PHASES	REACTOME_G2_M_CHECKPOINTS	5.12701618988e-08	3.04463939449e-06
FATTY_ACID_BETA_OXIDATION	KEGG_VALINE_LEUCINE_AND_ISOLEUCINE_DEGRADATION	5.40215613182e-08	3.19549912105e-06
MICROBODY	FATTY_ACID_METABOLIC_PROCESS	5.40215613182e-08	3.19549912105e-06
MICROBODY	KEGG_VALINE_LEUCINE_AND_ISOLEUCINE_DEGRADATION	5.40215613182e-08	3.19549912105e-06
PEROXISOME	FATTY_ACID_METABOLIC_PROCESS	5.40215613182e-08	3.19549912105e-06
PEROXISOME	KEGG_VALINE_LEUCINE_AND_ISOLEUCINE_DEGRADATION	5.40215613182e-08	3.19549912105e-06
OXIDOREDUCTASE_ACTIVITY_GO_0016616	KEGG_VALINE_LEUCINE_AND_ISOLEUCINE_DEGRADATION	5.42760258659e-08	3.19549912105e-06
AMINE_CATABOLIC_PROCESS	KEGG_GLYCOLYSIS_GLUCONEOGENESIS	5.61684809393e-08	3.29584331137e-06
AMINO_ACID_CATABOLIC_PROCESS	KEGG_GLYCOLYSIS_GLUCONEOGENESIS	5.61684809393e-08	3.29584331137e-06
NITROGEN_COMPOUND_CATABOLIC_PROCESS	KEGG_GLYCOLYSIS_GLUCONEOGENESIS	5.61684809393e-08	3.29584331137e-06
REACTOME_METABOLISM_OF_BILE_ACIDS_AND_BILE_SALTS	REACTOME_NUCLEAR_RECEPTOR_TRANSCRIPTION_PATHWAY	5.7903495299e-08	3.38407764603e-06
REACTOME_METABOLISM_OF_AMINO_ACIDS	KEGG_BUTANOATE_METABOLISM	5.89034668381e-08	3.43794157313e-06
REACTOME_REGULATION_OF_LIPID_METABOLISM_BY_PEROXISOME_PROLIFERATOR_ACTIVATED_RECEPTOR_ALPHA	REACTOME_MITOCHONDRIAL_FATTY_ACID_BETA_OXIDATION	5.97755383539e-08	3.48420737569e-06
KEGG_PRIMARY_BILE_ACID_BIOSYNTHESIS	BIOCARTA_PPARA_PATHWAY	6.16851115657e-08	3.59074433916e-06
REACTOME_PHASE_1_FUNCTIONALIZATION_OF_COMPOUNDS	CELLULAR_LIPID_METABOLIC_PROCESS	6.18934061329e-08	3.59809733587e-06
REACTOME_ACTIVATION_OF_ATR_IN_RESPONSE_TO_REPLICATION_STRESS	CELL_CYCLE_GO_0007049	6.31033156916e-08	3.66358151987e-06
OXIDOREDUCTASE_ACTIVITY_GO_0016616	LIPID_METABOLIC_PROCESS	6.37162569879e-08	3.69428036388e-06
KEGG_PEROXISOME	REACTOME_MITOCHONDRIAL_FATTY_ACID_BETA_OXIDATION	6.43736566889e-08	3.72747251416e-06
LIPID_BIOSYNTHETIC_PROCESS	REACTOME_CHOLESTEROL_BIOSYNTHESIS	6.49887906978e-08	3.75813308632e-06
KEGG_ADIPOCYTOKINE_SIGNALING_PATHWAY	REACTOME_NUCLEAR_RECEPTOR_TRANSCRIPTION_PATHWAY	6.64013223232e-08	3.83476373433e-06
RESPONSE_TO_EXTERNAL_STIMULUS	KEGG_ADIPOCYTOKINE_SIGNALING_PATHWAY	6.6468476866e-08	3.83476373433e-06
HORMONE_RECEPTOR_BINDING	MICROTUBULE_CYTOSKELETON	6.93425097437e-08	3.9941103611e-06
NUCLEAR_HORMONE_RECEPTOR_BINDING	MICROTUBULE_CYTOSKELETON	6.93425097437e-08	3.9941103611e-06
REACTOME_SYNTHESIS_OF_DNA	REACTOME_CELL_CYCLE_MITOTIC	7.52632969e-08	4.32379759717e-06
KEGG_TRYPTOPHAN_METABOLISM	CARBOXYLIC_ACID_METABOLIC_PROCESS	7.58392121607e-08	4.35118805352e-06
KEGG_TRYPTOPHAN_METABOLISM	ORGANIC_ACID_METABOLIC_PROCESS	7.58392121607e-08	4.35118805352e-06
REACTOME_S_PHASE	CELL_CYCLE_PHASE	7.72321259353e-08	4.41955050773e-06
BIOCARTA_PPARA_PATHWAY	REACTOME_REGULATION_OF_LIPID_METABOLISM_BY_PEROXISOME_PROLIFERATOR_ACTIVATED_RECEPTOR_ALPHA	7.7427063661e-08	4.42493652493e-06
OXIDOREDUCTASE_ACTIVITY_ACTING_ON_CH_OH_GROUP_OF_DONORS	KEGG_VALINE_LEUCINE_AND_ISOLEUCINE_DEGRADATION	7.93494451462e-08	4.52890311692e-06
ENERGY_RESERVE_METABOLIC_PROCESS	KEGG_STARCH_AND_SUCROSE_METABOLISM	8.23804504559e-08	4.69579266358e-06
KEGG_BUTANOATE_METABOLISM	CARBOXYLIC_ACID_METABOLIC_PROCESS	8.36813229152e-08	4.76375738531e-06
KEGG_BUTANOATE_METABOLISM	ORGANIC_ACID_METABOLIC_PROCESS	8.36813229152e-08	4.76375738531e-06
REACTOME_SYNTHESIS_OF_BILE_ACIDS_AND_BILE_SALTS	BIOCARTA_PPARA_PATHWAY	8.50894468404e-08	4.83138539621e-06
REACTOME_SYNTHESIS_OF_BILE_ACIDS_AND_BILE_SALTS_VIA_7ALPHA_HYDROXYCHOLESTEROL	BIOCARTA_PPARA_PATHWAY	8.50894468404e-08	4.83138539621e-06
KEGG_PPAR_SIGNALING_PATHWAY	KEGG_VALINE_LEUCINE_AND_ISOLEUCINE_DEGRADATION	8.73647921722e-08	4.94777818481e-06
CARBOXY_LYASE_ACTIVITY	REACTOME_SYNTHESIS_OF_DNA	8.8291324717e-08	4.99380738808e-06
KEGG_TRYPTOPHAN_METABOLISM	KEGG_METABOLISM_OF_XENOBIOTICS_BY_CYTOCHROME_P450	9.04310393801e-08	5.10824806877e-06
BIOCARTA_MCM_PATHWAY	BIOCARTA_CELLCYCLE_PATHWAY	9.10053608594e-08	5.13408263943e-06
CELL_PROJECTION	REACTOME_G2_M_CHECKPOINTS	9.15365841357e-08	5.15742261142e-06
REACTOME_CYTOCHROME_P450_ARRANGED_BY_SUBSTRATE_TYPE	STEROID_METABOLIC_PROCESS	9.18375888255e-08	5.16774821941e-06
AMINO_ACID_DERIVATIVE_METABOLIC_PROCESS	REACTOME_MITOTIC_M_M_G1_PHASES	9.61350823508e-08	5.40264391736e-06
AMINO_ACID_DERIVATIVE_METABOLIC_PROCESS	REACTOME_S_PHASE	9.61350823508e-08	5.40264391736e-06
CELLULAR_LIPID_METABOLIC_PROCESS	REACTOME_STEROID_METABOLISM	9.65053630964e-08	5.40960011707e-06
NITROGEN_COMPOUND_METABOLIC_PROCESS	REACTOME_CELL_CYCLE_MITOTIC	9.66059777558e-08	5.40960011707e-06
PHOSPHOLIPID_BIOSYNTHETIC_PROCESS	BIOCARTA_PPARA_PATHWAY	9.70717469993e-08	5.42748541089e-06
CELLULAR_LIPID_METABOLIC_PROCESS	REACTOME_REGULATION_OF_LIPID_METABOLISM_BY_PEROXISOME_PROLIFERATOR_ACTIVATED_RECEPTOR_ALPHA	9.83769396889e-08	5.49346343497e-06
REACTOME_METABOLISM_OF_BILE_ACIDS_AND_BILE_SALTS	BIOCARTA_PPARA_PATHWAY	9.95380187379e-08	5.55123656979e-06
REACTOME_METABOLISM_OF_LIPIDS_AND_LIPOPROTEINS	KEGG_PYRUVATE_METABOLISM	9.98839239476e-08	5.56345851013e-06
BIOCARTA_LEPTIN_PATHWAY	BIOCARTA_PPARA_PATHWAY	1.00082025501e-07	5.56742735268e-06
REACTOME_GLUCOSE_AND_OTHER_SUGAR_SLC_TRANSPORTERS	BIOCARTA_PPARA_PATHWAY	1.00082025501e-07	5.56742735268e-06
REACTOME_REGULATION_OF_LIPID_METABOLISM_BY_PEROXISOME_PROLIFERATOR_ACTIVATED_RECEPTOR_ALPHA	KEGG_VALINE_LEUCINE_AND_ISOLEUCINE_DEGRADATION	1.01518049874e-07	5.63303252468e-06
NITROGEN_COMPOUND_METABOLIC_PROCESS	KEGG_CITRATE_CYCLE_TCA_CYCLE	1.03051093856e-07	5.71087823287e-06
REACTOME_PHASE_1_FUNCTIONALIZATION_OF_COMPOUNDS	STEROID_METABOLIC_PROCESS	1.05285592345e-07	5.82735174478e-06
REACTOME_PYRUVATE_METABOLISM_AND_TCA_CYCLE	CARBOXYLIC_ACID_METABOLIC_PROCESS	1.07947167412e-07	5.96713995577e-06
REACTOME_PYRUVATE_METABOLISM_AND_TCA_CYCLE	ORGANIC_ACID_METABOLIC_PROCESS	1.07947167412e-07	5.96713995577e-06
KEGG_RETINOL_METABOLISM	KEGG_METABOLISM_OF_XENOBIOTICS_BY_CYTOCHROME_P450	1.09580476761e-07	6.04220691648e-06
AROMATIC_COMPOUND_METABOLIC_PROCESS	BIOCARTA_TGFB_PATHWAY	1.11466927259e-07	6.13851305436e-06
MICROTUBULE_ORGANIZING_CENTER	REACTOME_METABOLISM_OF_LIPIDS_AND_LIPOPROTEINS	1.12602462615e-07	6.19327654967e-06
REACTOME_G2_M_CHECKPOINTS	MITOTIC_CELL_CYCLE	1.13502130839e-07	6.23494621359e-06
KEGG_PEROXISOME	FATTY_ACID_METABOLIC_PROCESS	1.14601227506e-07	6.28745309558e-06
KEGG_PROPANOATE_METABOLISM	CARBOXYLIC_ACID_METABOLIC_PROCESS	1.16295099842e-07	6.37241975926e-06
KEGG_PROPANOATE_METABOLISM	ORGANIC_ACID_METABOLIC_PROCESS	1.16295099842e-07	6.37241975926e-06
REACTOME_MITOTIC_PROMETAPHASE	MICROTUBULE_ORGANIZING_CENTER	1.16607998384e-07	6.37365088054e-06
REACTOME_CELL_CYCLE_MITOTIC	REACTOME_CHAPERONIN_MEDIATED_PROTEIN_FOLDING	1.17717691821e-07	6.42630250213e-06
REACTOME_S_PHASE	CELL_CYCLE_PROCESS	1.17739465518e-07	6.42630250213e-06
MONOOXYGENASE_ACTIVITY	CELLULAR_LIPID_METABOLIC_PROCESS	1.19327451328e-07	6.49801633528e-06
REACTOME_ACTIVATED_AMPK_STIMULATES_FATTY_ACID_OXIDATION_IN_MUSCLE	BIOCARTA_PPARA_PATHWAY	1.20345655533e-07	6.54534221437e-06
REACTOME_GLUCONEOGENESIS	CARBOXYLIC_ACID_METABOLIC_PROCESS	1.21551663249e-07	6.60275253919e-06
REACTOME_GLUCONEOGENESIS	ORGANIC_ACID_METABOLIC_PROCESS	1.21551663249e-07	6.60275253919e-06
OXIDOREDUCTASE_ACTIVITY_ACTING_ON_CH_OH_GROUP_OF_DONORS	LIPID_METABOLIC_PROCESS	1.2328732322e-07	6.68049864623e-06
STEROID_BIOSYNTHETIC_PROCESS	REACTOME_METABOLISM_OF_LIPIDS_AND_LIPOPROTEINS	1.33389064501e-07	7.21896353886e-06
KEGG_PYRUVATE_METABOLISM	CARBOXYLIC_ACID_METABOLIC_PROCESS	1.33972975578e-07	7.24163530923e-06
KEGG_PYRUVATE_METABOLISM	ORGANIC_ACID_METABOLIC_PROCESS	1.33972975578e-07	7.24163530923e-06
ALCOHOL_METABOLIC_PROCESS	REACTOME_STEROID_METABOLISM	1.37215002883e-07	7.39865318371e-06
KEGG_DRUG_METABOLISM_CYTOCHROME_P450	KEGG_STEROID_HORMONE_BIOSYNTHESIS	1.37271615656e-07	7.39865318371e-06
REACTOME_CYTOCHROME_P450_ARRANGED_BY_SUBSTRATE_TYPE	REACTOME_STEROID_METABOLISM	1.3852417668e-07	7.45093705718e-06
AMINO_ACID_DERIVATIVE_METABOLIC_PROCESS	REACTOME_CELL_CYCLE_CHECKPOINTS	1.43151310192e-07	7.69039676333e-06
MITOCHONDRIAL_PART	KEGG_VALINE_LEUCINE_AND_ISOLEUCINE_DEGRADATION	1.45487892606e-07	7.80636808603e-06
MICROBODY	KEGG_BUTANOATE_METABOLISM	1.46518589593e-07	7.8520725468e-06
PEROXISOME	KEGG_BUTANOATE_METABOLISM	1.46518589593e-07	7.8520725468e-06
CATABOLIC_PROCESS	REACTOME_MITOTIC_M_M_G1_PHASES	1.49727650685e-07	8.0045022122e-06
KEGG_ADIPOCYTOKINE_SIGNALING_PATHWAY	BIOCARTA_PPARA_PATHWAY	1.51653049781e-07	8.09757178581e-06
STEROID_BIOSYNTHETIC_PROCESS	REACTOME_TRANSFORMATION_OF_LANOSTEROL_TO_CHOLESTEROL	1.51984299209e-07	8.10539839196e-06
LIPID_METABOLIC_PROCESS	KEGG_PPAR_SIGNALING_PATHWAY	1.52316883382e-07	8.11327709772e-06
OXIDOREDUCTASE_ACTIVITY_GO_0016616	KEGG_PYRUVATE_METABOLISM	1.52366394584e-07	8.11327709772e-06
BIOCARTA_G1_PATHWAY	REACTOME_G2_M_CHECKPOINTS	1.5300292576e-07	8.13008645827e-06
REACTOME_NUCLEAR_RECEPTOR_TRANSCRIPTION_PATHWAY	BIOCARTA_PPARA_PATHWAY	1.56964266013e-07	8.33049407446e-06
NITROGEN_COMPOUND_METABOLIC_PROCESS	REACTOME_G2_M_TRANSITION	1.57202863972e-07	8.33308080024e-06
CELLULAR_CATABOLIC_PROCESS	REACTOME_MITOTIC_M_M_G1_PHASES	1.61584750727e-07	8.55502568656e-06
FATTY_ACID_OXIDATION	KEGG_VALINE_LEUCINE_AND_ISOLEUCINE_DEGRADATION	1.63468524497e-07	8.64433374542e-06
REACTOME_PHASE_1_FUNCTIONALIZATION_OF_COMPOUNDS	REACTOME_STEROID_METABOLISM	1.63921808698e-07	8.65787256987e-06
AMINO_ACID_DERIVATIVE_METABOLIC_PROCESS	REACTOME_METABOLISM_OF_AMINO_ACIDS	1.66782932436e-07	8.79840106676e-06
CYTOSKELETAL_PART	REACTOME_G2_M_TRANSITION	1.68490180914e-07	8.87779415426e-06
REACTOME_SLC_MEDIATED_TRANSMEMBRANE_TRANSPORT	BIOCARTA_PPARA_PATHWAY	1.72054575499e-07	9.05473306142e-06
MITOCHONDRIAL_ENVELOPE	REACTOME_ELECTRON_TRANSPORT_CHAIN	1.76656380643e-07	9.28577868599e-06
LIPID_TRANSPORT	LIPID_METABOLIC_PROCESS	1.79783082068e-07	9.4388268601e-06
OXIDOREDUCTASE_ACTIVITY_ACTING_ON_CH_OH_GROUP_OF_DONORS	MONOCARBOXYLIC_ACID_METABOLIC_PROCESS	1.80028222927e-07	9.44040469831e-06
ISOMERASE_ACTIVITY	KEGG_STARCH_AND_SUCROSE_METABOLISM	1.80143407741e-07	9.44040469831e-06
BIOCARTA_TGFB_PATHWAY	REACTOME_MITOTIC_M_M_G1_PHASES	1.8218519608e-07	9.53073950077e-06
KEGG_TERPENOID_BACKBONE_BIOSYNTHESIS	KEGG_FATTY_ACID_METABOLISM	1.82977545088e-07	9.56079456126e-06
MONOOXYGENASE_ACTIVITY	REACTOME_CHOLESTEROL_BIOSYNTHESIS	1.85790870406e-07	9.69625100237e-06
REACTOME_REGULATION_OF_LIPID_METABOLISM_BY_PEROXISOME_PROLIFERATOR_ACTIVATED_RECEPTOR_ALPHA	LIPID_METABOLIC_PROCESS	1.88505940497e-07	9.82626393629e-06
BIOCARTA_TGFB_PATHWAY	REACTOME_SYNTHESIS_OF_DNA	1.89481239822e-07	9.86538682921e-06
REACTOME_BIOLOGICAL_OXIDATIONS	REACTOME_STEROID_METABOLISM	2.00473172709e-07	1.04253175632e-05
REACTOME_ACTIVATION_OF_THE_PRE_REPLICATIVE_COMPLEX	CELL_CYCLE_GO_0007049	2.01802189785e-07	1.048201173e-05
REACTOME_LOSS_OF_NLP_FROM_MITOTIC_CENTROSOMES	REACTOME_S_PHASE	2.06225205394e-07	1.06990904137e-05
REACTOME_ACTIVATED_AMPK_STIMULATES_FATTY_ACID_OXIDATION_IN_MUSCLE	KEGG_FATTY_ACID_METABOLISM	2.09743079556e-07	1.08687526621e-05
CARBON_CARBON_LYASE_ACTIVITY	KEGG_GLYCOLYSIS_GLUCONEOGENESIS	2.10158489755e-07	1.08774366437e-05
MONOOXYGENASE_ACTIVITY	BIOCARTA_PPARA_PATHWAY	2.10158489755e-07	1.08774366437e-05
KEGG_ONE_CARBON_POOL_BY_FOLATE	KEGG_ALANINE_ASPARTATE_AND_GLUTAMATE_METABOLISM	2.12248812487e-07	1.09597795634e-05
KEGG_ADHERENS_JUNCTION	REACTOME_CHAPERONIN_MEDIATED_PROTEIN_FOLDING	2.23160095496e-07	1.15096589323e-05
CELL_PROJECTION	CELL_CYCLE_GO_0007049	2.27648664501e-07	1.17273797343e-05
AMINE_CATABOLIC_PROCESS	REACTOME_PYRUVATE_METABOLISM_AND_TCA_CYCLE	2.3094127755e-07	1.18830523012e-05
AMINO_ACID_CATABOLIC_PROCESS	REACTOME_PYRUVATE_METABOLISM_AND_TCA_CYCLE	2.3094127755e-07	1.18830523012e-05
NITROGEN_COMPOUND_CATABOLIC_PROCESS	REACTOME_PYRUVATE_METABOLISM_AND_TCA_CYCLE	2.3094127755e-07	1.18830523012e-05
FATTY_ACID_OXIDATION	BIOCARTA_PPARA_PATHWAY	2.35134471061e-07	1.20564101277e-05
REACTOME_BIOLOGICAL_OXIDATIONS	BIOCARTA_PPARA_PATHWAY	2.35134471061e-07	1.20564101277e-05
OXIDOREDUCTASE_ACTIVITY_GO_0016705	CELLULAR_LIPID_METABOLIC_PROCESS	2.37229703462e-07	1.21354882455e-05
BIOCARTA_G2_PATHWAY	MICROTUBULE_ORGANIZING_CENTER	2.47280941359e-07	1.26349334077e-05
OXIDOREDUCTASE_ACTIVITY	KEGG_PPAR_SIGNALING_PATHWAY	2.48057981221e-07	1.26598986672e-05
REACTOME_SYNTHESIS_OF_DNA	KEGG_CHRONIC_MYELOID_LEUKEMIA	2.48875745604e-07	1.268688194e-05
REACTOME_CHYLOMICRON_MEDIATED_LIPID_TRANSPORT	KEGG_FATTY_ACID_METABOLISM	2.50966442844e-07	1.27786173351e-05
AMINO_ACID_DERIVATIVE_METABOLIC_PROCESS	BIOCARTA_TGFB_PATHWAY	2.54386425157e-07	1.2937745755e-05
REACTOME_G2_M_CHECKPOINTS	CELL_CYCLE_PHASE	2.55843961677e-07	1.29968140301e-05
BIOCARTA_NUCLEARRS_PATHWAY	KEGG_BIOSYNTHESIS_OF_UNSATURATED_FATTY_ACIDS	2.58747895929e-07	1.31291374569e-05
KEGG_BETA_ALANINE_METABOLISM	FATTY_ACID_METABOLIC_PROCESS	2.62418615149e-07	1.33000178262e-05
KEGG_BETA_ALANINE_METABOLISM	KEGG_VALINE_LEUCINE_AND_ISOLEUCINE_DEGRADATION	2.62418615149e-07	1.33000178262e-05
REACTOME_BIOLOGICAL_OXIDATIONS	CELLULAR_LIPID_METABOLIC_PROCESS	2.63831673595e-07	1.33408248684e-05
LIGASE_ACTIVITY	KEGG_ALANINE_ASPARTATE_AND_GLUTAMATE_METABOLISM	2.71712643988e-07	1.37235208945e-05
OXIDOREDUCTASE_ACTIVITY_GO_0016705	REACTOME_CHOLESTEROL_BIOSYNTHESIS	2.7374112587e-07	1.38100824777e-05
ELECTRON_CARRIER_ACTIVITY	LIPID_METABOLIC_PROCESS	2.84851523756e-07	1.4354096704e-05
BIOCARTA_LEPTIN_PATHWAY	LIPID_METABOLIC_PROCESS	2.99475344059e-07	1.5073706796e-05
GENERATION_OF_PRECURSOR_METABOLITES_AND_ENERGY	OXIDOREDUCTASE_ACTIVITY	3.02032730857e-07	1.51850155671e-05
REACTOME_BIOLOGICAL_OXIDATIONS	KEGG_STEROID_BIOSYNTHESIS	3.04618318961e-07	1.52974858553e-05
ISOMERASE_ACTIVITY	REACTOME_GLUCOSE_METABOLISM	3.08792943253e-07	1.54894069398e-05
KEGG_CYSTEINE_AND_METHIONINE_METABOLISM	REACTOME_METABOLISM_OF_AMINO_ACIDS	3.1324094286e-07	1.56945870126e-05
REACTOME_LOSS_OF_NLP_FROM_MITOTIC_CENTROSOMES	REACTOME_CELL_CYCLE_CHECKPOINTS	3.17986106263e-07	1.59141712543e-05
REACTOME_CHOLESTEROL_BIOSYNTHESIS	KEGG_FATTY_ACID_METABOLISM	3.1914108408e-07	1.59537828261e-05
KEGG_RETINOL_METABOLISM	LIPID_METABOLIC_PROCESS	3.22319017295e-07	1.60943162549e-05
CARBON_CARBON_LYASE_ACTIVITY	REACTOME_SYNTHESIS_OF_DNA	3.30238456579e-07	1.64710182929e-05
BIOCARTA_ACTINY_PATHWAY	CYTOSKELETON_ORGANIZATION_AND_BIOGENESIS	3.34039256349e-07	1.66416765044e-05
KEGG_METABOLISM_OF_XENOBIOTICS_BY_CYTOCHROME_P450	BIOCARTA_PPARA_PATHWAY	3.37388613231e-07	1.67894825661e-05
BIOCARTA_G2_PATHWAY	SPINDLE	3.50874285724e-07	1.74407964606e-05
MICROBODY	KEGG_PYRUVATE_METABOLISM	3.58189866662e-07	1.77842889566e-05
PEROXISOME	KEGG_PYRUVATE_METABOLISM	3.58189866662e-07	1.77842889566e-05
TRANSFERASE_ACTIVITY_TRANSFERRING_ACYL_GROUPS	KEGG_PYRUVATE_METABOLISM	3.58189866662e-07	1.77842889566e-05
FATTY_ACID_METABOLIC_PROCESS	KEGG_VALINE_LEUCINE_AND_ISOLEUCINE_DEGRADATION	3.60360182625e-07	1.78315318778e-05
REACTOME_LOSS_OF_NLP_FROM_MITOTIC_CENTROSOMES	REACTOME_SYNTHESIS_OF_DNA	3.61004215247e-07	1.78432837966e-05
REACTOME_CELL_JUNCTION_ORGANIZATION	REACTOME_S_PHASE	3.61330882455e-07	1.78432837966e-05
REACTOME_CHAPERONIN_MEDIATED_PROTEIN_FOLDING	CYTOSKELETAL_PROTEIN_BINDING	3.6665443737e-07	1.80818313602e-05
NITROGEN_COMPOUND_METABOLIC_PROCESS	KEGG_CHRONIC_MYELOID_LEUKEMIA	3.67779952399e-07	1.81169807977e-05
CARBOXYLIC_ACID_METABOLIC_PROCESS	REACTOME_STEROID_METABOLISM	3.68272694933e-07	1.81209157548e-05
ORGANIC_ACID_METABOLIC_PROCESS	REACTOME_STEROID_METABOLISM	3.68272694933e-07	1.81209157548e-05
MICROTUBULE_CYTOSKELETON	REACTOME_G2_M_TRANSITION	3.76903726666e-07	1.85041179721e-05
BIOCARTA_ACTINY_PATHWAY	CYTOSKELETON	3.87776997384e-07	1.90166706058e-05
REACTOME_S_PHASE	KEGG_CHRONIC_MYELOID_LEUKEMIA	3.97478110531e-07	1.94706604345e-05
KEGG_RETINOL_METABOLISM	GLUTATHIONE_TRANSFERASE_ACTIVITY	3.99595089646e-07	1.95525396652e-05
KEGG_PROPANOATE_METABOLISM	MONOCARBOXYLIC_ACID_METABOLIC_PROCESS	4.01133872617e-07	1.96059763954e-05
KEGG_TERPENOID_BACKBONE_BIOSYNTHESIS	FATTY_ACID_METABOLIC_PROCESS	4.01611645317e-07	1.96074935758e-05
NITROGEN_COMPOUND_METABOLIC_PROCESS	REACTOME_METABOLISM_OF_AMINO_ACIDS	4.04328009044e-07	1.97181784944e-05
KEGG_TERPENOID_BACKBONE_BIOSYNTHESIS	LIPID_METABOLIC_PROCESS	4.07190560119e-07	1.9835739039e-05
MITOCHONDRIAL_LUMEN	MITOCHONDRIAL_INNER_MEMBRANE	4.1500594267e-07	2.01940419398e-05
MITOCHONDRIAL_LUMEN	ORGANELLE_INNER_MEMBRANE	4.1500594267e-07	2.01940419398e-05
MITOCHONDRIAL_MATRIX	MITOCHONDRIAL_INNER_MEMBRANE	4.1500594267e-07	2.01940419398e-05
MITOCHONDRIAL_MATRIX	ORGANELLE_INNER_MEMBRANE	4.1500594267e-07	2.01940419398e-05
KEGG_VALINE_LEUCINE_AND_ISOLEUCINE_DEGRADATION	CARBOXYLIC_ACID_METABOLIC_PROCESS	4.28404017659e-07	2.07539522506e-05
KEGG_VALINE_LEUCINE_AND_ISOLEUCINE_DEGRADATION	ORGANIC_ACID_METABOLIC_PROCESS	4.28404017659e-07	2.07539522506e-05
KEGG_METABOLISM_OF_XENOBIOTICS_BY_CYTOCHROME_P450	LIPID_METABOLIC_PROCESS	4.29517252327e-07	2.07620503545e-05
CARBOXYLIC_ACID_METABOLIC_PROCESS	KEGG_GLYCOLYSIS_GLUCONEOGENESIS	4.36811702233e-07	2.10914218072e-05
ORGANIC_ACID_METABOLIC_PROCESS	KEGG_GLYCOLYSIS_GLUCONEOGENESIS	4.36811702233e-07	2.10914218072e-05
INTRAMOLECULAR_OXIDOREDUCTASE_ACTIVITY	KEGG_GLYCOLYSIS_GLUCONEOGENESIS	4.47119575173e-07	2.1541740147e-05
STEROID_METABOLIC_PROCESS	REACTOME_NUCLEAR_RECEPTOR_TRANSCRIPTION_PATHWAY	4.49230700442e-07	2.16197200363e-05
REACTOME_ACTIVATION_OF_THE_PRE_REPLICATIVE_COMPLEX	BIOCARTA_CELLCYCLE_PATHWAY	4.53250370865e-07	2.17892793293e-05
COENZYME_METABOLIC_PROCESS	KEGG_ALANINE_ASPARTATE_AND_GLUTAMATE_METABOLISM	4.55322325102e-07	2.18649367298e-05
CELL_CYCLE_PHASE	REACTOME_G2_M_CHECKPOINTS	4.68881911069e-07	2.24914709931e-05
MICROTUBULE_ORGANIZING_CENTER	REACTOME_SYNTHESIS_OF_DNA	4.93980423497e-07	2.36695357726e-05
CARBOXY_LYASE_ACTIVITY	KEGG_PYRUVATE_METABOLISM	5.12337706603e-07	2.45223710802e-05
REACTOME_INTEGRATION_OF_ENERGY_METABOLISM	KEGG_VALINE_LEUCINE_AND_ISOLEUCINE_DEGRADATION	5.13623418514e-07	2.45571301329e-05
REACTOME_METABOLISM_OF_LIPIDS_AND_LIPOPROTEINS	REACTOME_NUCLEAR_RECEPTOR_TRANSCRIPTION_PATHWAY	5.13851475167e-07	2.45571301329e-05
KEGG_TRYPTOPHAN_METABOLISM	KEGG_DRUG_METABOLISM_CYTOCHROME_P450	5.23475475836e-07	2.4973763163e-05
REACTOME_CHAPERONIN_MEDIATED_PROTEIN_FOLDING	CENTROSOME	5.38816879291e-07	2.56777542334e-05
REACTOME_MITOTIC_M_M_G1_PHASES	MICROTUBULE_CYTOSKELETON	5.43900644836e-07	2.58919123671e-05
REACTOME_CELL_JUNCTION_ORGANIZATION	REACTOME_CELL_CYCLE_CHECKPOINTS	5.55221811591e-07	2.64022107611e-05
REACTOME_CHYLOMICRON_MEDIATED_LIPID_TRANSPORT	LIPID_METABOLIC_PROCESS	5.5702633434e-07	2.64593537235e-05
CARBON_CARBON_LYASE_ACTIVITY	REACTOME_METABOLISM_OF_CARBOHYDRATES	5.61686146702e-07	2.66518558539e-05
ENERGY_RESERVE_METABOLIC_PROCESS	KEGG_GLYCOLYSIS_GLUCONEOGENESIS	5.66911473703e-07	2.68707467519e-05
REACTOME_ACTIVATED_AMPK_STIMULATES_FATTY_ACID_OXIDATION_IN_MUSCLE	FATTY_ACID_METABOLIC_PROCESS	5.74839659822e-07	2.72171386292e-05
KEGG_LYSINE_DEGRADATION	FATTY_ACID_METABOLIC_PROCESS	5.9761415167e-07	2.82649598394e-05
KEGG_PROPANOATE_METABOLISM	FATTY_ACID_METABOLIC_PROCESS	5.9761415167e-07	2.82649598394e-05
MITOCHONDRIAL_LUMEN	REACTOME_GLUCOSE_REGULATION_OF_INSULIN_SECRETION	6.01181753431e-07	2.8372546602e-05
MITOCHONDRIAL_MATRIX	REACTOME_GLUCOSE_REGULATION_OF_INSULIN_SECRETION	6.01181753431e-07	2.8372546602e-05
CELL_PROJECTION	KEGG_ADHERENS_JUNCTION	6.10550673985e-07	2.87528751415e-05
GENERATION_OF_PRECURSOR_METABOLITES_AND_ENERGY	MITOCHONDRION	6.11766261051e-07	2.87792421906e-05
CYTOSKELETON	REACTOME_MITOTIC_M_M_G1_PHASES	6.16416638168e-07	2.8966962169e-05
RESPONSE_TO_EXTERNAL_STIMULUS	BIOCARTA_PPARA_PATHWAY	6.20311608706e-07	2.91188201259e-05
KEGG_BUTANOATE_METABOLISM	OXIDOREDUCTASE_ACTIVITY	6.39234315586e-07	2.99750356254e-05
OXYGEN_BINDING	REACTOME_NUCLEAR_RECEPTOR_TRANSCRIPTION_PATHWAY	6.39505965055e-07	2.99750356254e-05
KEGG_PEROXISOME	CARBOXYLIC_ACID_METABOLIC_PROCESS	6.42983720461e-07	3.00865655381e-05
KEGG_PEROXISOME	ORGANIC_ACID_METABOLIC_PROCESS	6.42983720461e-07	3.00865655381e-05
REACTOME_SYNTHESIS_OF_DNA	REACTOME_CELL_CYCLE_CHECKPOINTS	6.50142666425e-07	3.03568210341e-05
AMINO_ACID_METABOLIC_PROCESS	REACTOME_METABOLISM_OF_AMINO_ACIDS	6.52810786772e-07	3.04490098217e-05
KEGG_PYRUVATE_METABOLISM	KEGG_FATTY_ACID_METABOLISM	6.57795310524e-07	3.06489320321e-05
REACTOME_CHOLESTEROL_BIOSYNTHESIS	REACTOME_METABOLISM_OF_LIPIDS_AND_LIPOPROTEINS	6.69491509534e-07	3.11608184994e-05
FATTY_ACID_BETA_OXIDATION	KEGG_BIOSYNTHESIS_OF_UNSATURATED_FATTY_ACIDS	6.74783762398e-07	3.1373870885e-05
KEGG_GLYCOLYSIS_GLUCONEOGENESIS	KEGG_ALANINE_ASPARTATE_AND_GLUTAMATE_METABOLISM	6.76415462826e-07	3.14164561681e-05
KEGG_GLYCOLYSIS_GLUCONEOGENESIS	KEGG_CITRATE_CYCLE_TCA_CYCLE	6.76415462826e-07	3.14164561681e-05
ELECTRON_CARRIER_ACTIVITY	OXIDOREDUCTASE_ACTIVITY	6.95508681691e-07	3.22350280339e-05
REACTOME_CHOLESTEROL_BIOSYNTHESIS	KEGG_VALINE_LEUCINE_AND_ISOLEUCINE_DEGRADATION	6.97477114137e-07	3.2292160355e-05
KEGG_BIOSYNTHESIS_OF_UNSATURATED_FATTY_ACIDS	LIPID_METABOLIC_PROCESS	6.99346363219e-07	3.23445850664e-05
RESPONSE_TO_EXTERNAL_STIMULUS	KEGG_CHRONIC_MYELOID_LEUKEMIA	7.12907065996e-07	3.29370568775e-05
REACTOME_MITOTIC_PROMETAPHASE	REACTOME_MITOTIC_M_M_G1_PHASES	7.27625808493e-07	3.35817290858e-05
REACTOME_PHASE_1_FUNCTIONALIZATION_OF_COMPOUNDS	KEGG_METABOLISM_OF_XENOBIOTICS_BY_CYTOCHROME_P450	7.30273830032e-07	3.3668538523e-05
KEGG_RETINOL_METABOLISM	BIOCARTA_PPARA_PATHWAY	7.31246565888e-07	3.36780094684e-05
ELECTRON_CARRIER_ACTIVITY	REACTOME_GLUCOSE_REGULATION_OF_INSULIN_SECRETION	7.41031992873e-07	3.40929090138e-05
KEGG_BUTANOATE_METABOLISM	KEGG_CITRATE_CYCLE_TCA_CYCLE	7.44587838883e-07	3.42206333366e-05
REACTOME_SLC_MEDIATED_TRANSMEMBRANE_TRANSPORT	LIPID_METABOLIC_PROCESS	7.50501164368e-07	3.44563249009e-05
INFLAMMATORY_RESPONSE	BIOCARTA_TGFB_PATHWAY	7.6076995979e-07	3.48912793157e-05
MONOOXYGENASE_ACTIVITY	STEROID_METABOLIC_PROCESS	7.62367694329e-07	3.49280589476e-05
CENTROSOME	KEGG_CELL_CYCLE	7.66892808112e-07	3.50987406057e-05
ELECTRON_CARRIER_ACTIVITY	REACTOME_INTEGRATION_OF_ENERGY_METABOLISM	7.71182316398e-07	3.52582948427e-05
LYASE_ACTIVITY	REACTOME_SYNTHESIS_OF_DNA	8.00950163537e-07	3.65811692277e-05
FATTY_ACID_METABOLIC_PROCESS	KEGG_FATTY_ACID_METABOLISM	8.06715834695e-07	3.68062003125e-05
CYTOSKELETON_ORGANIZATION_AND_BIOGENESIS	CYTOSKELETON	8.10584769385e-07	3.69443157976e-05
OXIDOREDUCTASE_ACTIVITY_GO_0016616	MONOCARBOXYLIC_ACID_METABOLIC_PROCESS	8.20637034539e-07	3.73636722852e-05
KEGG_BETA_ALANINE_METABOLISM	CARBOXYLIC_ACID_METABOLIC_PROCESS	8.32636462444e-07	3.78707222519e-05
KEGG_BETA_ALANINE_METABOLISM	ORGANIC_ACID_METABOLIC_PROCESS	8.32636462444e-07	3.78707222519e-05
FATTY_ACID_METABOLIC_PROCESS	REACTOME_STEROID_METABOLISM	8.38897310402e-07	3.80765686152e-05
STEROID_METABOLIC_PROCESS	REACTOME_STEROID_METABOLISM	8.38897310402e-07	3.80765686152e-05
KEGG_PPAR_SIGNALING_PATHWAY	REACTOME_NUCLEAR_RECEPTOR_TRANSCRIPTION_PATHWAY	8.43396921419e-07	3.82017897606e-05
POSITIVE_REGULATION_OF_LYMPHOCYTE_ACTIVATION	KEGG_CHRONIC_MYELOID_LEUKEMIA	8.66248385568e-07	3.91963998876e-05
REGULATION_OF_LYMPHOCYTE_ACTIVATION	KEGG_CHRONIC_MYELOID_LEUKEMIA	8.66248385568e-07	3.91963998876e-05
REACTOME_ACTIVATION_OF_ATR_IN_RESPONSE_TO_REPLICATION_STRESS	BIOCARTA_CELLCYCLE_PATHWAY	8.78194585631e-07	3.96551837016e-05
KEGG_BIOSYNTHESIS_OF_UNSATURATED_FATTY_ACIDS	BIOCARTA_PPARA_PATHWAY	8.81796585521e-07	3.97769105191e-05
AMINO_ACID_METABOLIC_PROCESS	KEGG_DRUG_METABOLISM_CYTOCHROME_P450	8.91126715989e-07	4.01565120036e-05
KEGG_RETINOL_METABOLISM	KEGG_DRUG_METABOLISM_CYTOCHROME_P450	8.93723190563e-07	4.02322098021e-05
REACTOME_MITOTIC_M_M_G1_PHASES	CENTROSOME	8.99235290513e-07	4.04388689917e-05
AMINE_CATABOLIC_PROCESS	KEGG_PYRUVATE_METABOLISM	9.01026904832e-07	4.04779650767e-05
AMINO_ACID_CATABOLIC_PROCESS	KEGG_PYRUVATE_METABOLISM	9.01026904832e-07	4.04779650767e-05
KEGG_GLYCINE_SERINE_AND_THREONINE_METABOLISM	KEGG_PYRUVATE_METABOLISM	9.01026904832e-07	4.04779650767e-05
NITROGEN_COMPOUND_CATABOLIC_PROCESS	KEGG_PYRUVATE_METABOLISM	9.01026904832e-07	4.04779650767e-05
RESPONSE_TO_ORGANIC_SUBSTANCE	KEGG_GLYCOLYSIS_GLUCONEOGENESIS	9.04209025209e-07	4.04779650767e-05
CARBOHYDRATE_METABOLIC_PROCESS	KEGG_PYRUVATE_METABOLISM	9.0594851282e-07	4.04918392833e-05
CELLULAR_CARBOHYDRATE_METABOLIC_PROCESS	KEGG_PYRUVATE_METABOLISM	9.0594851282e-07	4.04918392833e-05
REACTOME_GLUCONEOGENESIS	REACTOME_METABOLISM_OF_AMINO_ACIDS	9.08481583004e-07	4.05225255687e-05
MONOCARBOXYLIC_ACID_METABOLIC_PROCESS	REACTOME_NUCLEAR_RECEPTOR_TRANSCRIPTION_PATHWAY	9.16726229373e-07	4.08487623689e-05
CARBOXY_LYASE_ACTIVITY	REACTOME_CELL_CYCLE_CHECKPOINTS	9.3980744415e-07	4.18347753866e-05
REACTOME_GLUCOSE_METABOLISM	NITROGEN_COMPOUND_METABOLIC_PROCESS	9.68842309996e-07	4.30835438987e-05
MONOOXYGENASE_ACTIVITY	REACTOME_TRANSFORMATION_OF_LANOSTEROL_TO_CHOLESTEROL	9.84951851689e-07	4.37555887879e-05
OXYGEN_BINDING	STEROID_METABOLIC_PROCESS	9.85813245271e-07	4.37555887879e-05
CELL_CYCLE_PROCESS	REACTOME_G2_M_CHECKPOINTS	9.96090078804e-07	4.41609996452e-05
MITOCHONDRIAL_ENVELOPE	KEGG_BUTANOATE_METABOLISM	1.02026515444e-06	4.51871421731e-05
REACTOME_STEROID_METABOLISM	BIOCARTA_PPARA_PATHWAY	1.02135269211e-06	4.51897086788e-05
TRANSFERASE_ACTIVITY_TRANSFERRING_ACYL_GROUPS	BIOCARTA_PPARA_PATHWAY	1.02135269211e-06	4.51897086788e-05
REACTOME_CHAPERONIN_MEDIATED_PROTEIN_FOLDING	MICROTUBULE_ORGANIZING_CENTER	1.03897933624e-06	4.5877104675e-05
REACTOME_MITOTIC_PROMETAPHASE	CYTOSKELETAL_PART	1.06455827633e-06	4.6959323926e-05
BIOCARTA_NUCLEARRS_PATHWAY	GLUTATHIONE_TRANSFERASE_ACTIVITY	1.08106708113e-06	4.76396739537e-05
MICROTUBULE_CYTOSKELETON	KEGG_CELL_CYCLE	1.09040292079e-06	4.80028832461e-05
MITOCHONDRION	REACTOME_METABOLISM_OF_LIPIDS_AND_LIPOPROTEINS	1.09399236441e-06	4.81126441546e-05
REACTOME_CELL_CYCLE_MITOTIC	KEGG_CHRONIC_MYELOID_LEUKEMIA	1.09686863738e-06	4.81908522155e-05
TRANSFERASE_ACTIVITY_TRANSFERRING_ACYL_GROUPS	OXIDOREDUCTASE_ACTIVITY_ACTING_ON_THE_CH_CH_GROUP_OF_DONORS	1.10657708717e-06	4.8568774933e-05
KEGG_PEROXISOME	KEGG_VALINE_LEUCINE_AND_ISOLEUCINE_DEGRADATION	1.11166190526e-06	4.87432094743e-05
OXIDOREDUCTASE_ACTIVITY_GO_0016705	STEROID_METABOLIC_PROCESS	1.11556685674e-06	4.88656136818e-05
KEGG_BETA_ALANINE_METABOLISM	MONOCARBOXYLIC_ACID_METABOLIC_PROCESS	1.1367595131e-06	4.97442789526e-05
NUCLEAR_TRANSPORT	REACTOME_CELL_CYCLE_MITOTIC	1.13776653645e-06	4.97442789526e-05
NUCLEOCYTOPLASMIC_TRANSPORT	REACTOME_CELL_CYCLE_MITOTIC	1.13776653645e-06	4.97442789526e-05
AMINO_ACID_METABOLIC_PROCESS	KEGG_GLYCOLYSIS_GLUCONEOGENESIS	1.15180946061e-06	5.02525537134e-05
LYASE_ACTIVITY	KEGG_VALINE_LEUCINE_AND_ISOLEUCINE_DEGRADATION	1.1831154157e-06	5.15671486698e-05
KEGG_STEROID_HORMONE_BIOSYNTHESIS	REACTOME_BIOLOGICAL_OXIDATIONS	1.18517395932e-06	5.16056252465e-05
CARBON_CARBON_LYASE_ACTIVITY	REACTOME_GLUCOSE_METABOLISM	1.19501785918e-06	5.1982684695e-05
KEGG_BIOSYNTHESIS_OF_UNSATURATED_FATTY_ACIDS	TRANSFERASE_ACTIVITY_TRANSFERRING_ACYL_GROUPS	1.21274969074e-06	5.27017788874e-05
FATTY_ACID_OXIDATION	KEGG_BIOSYNTHESIS_OF_UNSATURATED_FATTY_ACIDS	1.25563098114e-06	5.45112753642e-05
REACTOME_CHOLESTEROL_BIOSYNTHESIS	TRANSFERASE_ACTIVITY_TRANSFERRING_ACYL_GROUPS	1.26761490401e-06	5.49771598339e-05
KEGG_ONE_CARBON_POOL_BY_FOLATE	KEGG_PYRUVATE_METABOLISM	1.28832032379e-06	5.58200072374e-05
MITOCHONDRIAL_LUMEN	MITOCHONDRIAL_MEMBRANE	1.29596420376e-06	5.60958233405e-05
MITOCHONDRIAL_MATRIX	MITOCHONDRIAL_MEMBRANE	1.29596420376e-06	5.60958233405e-05
OXIDOREDUCTASE_ACTIVITY_GO_0016705	REACTOME_TRANSFORMATION_OF_LANOSTEROL_TO_CHOLESTEROL	1.29738929066e-06	5.60958233405e-05
GENERATION_OF_PRECURSOR_METABOLITES_AND_ENERGY	KEGG_GLYCOLYSIS_GLUCONEOGENESIS	1.31125006037e-06	5.65900456241e-05
BIOCARTA_G2_PATHWAY	CENTROSOME	1.31638242948e-06	5.67557379296e-05
KEGG_DRUG_METABOLISM_CYTOCHROME_P450	LIPID_METABOLIC_PROCESS	1.33184092828e-06	5.73658784918e-05
ISOMERASE_ACTIVITY	KEGG_GLYCOLYSIS_GLUCONEOGENESIS	1.36247590284e-06	5.86278724035e-05
GENERATION_OF_PRECURSOR_METABOLITES_AND_ENERGY	REACTOME_GLUCOSE_METABOLISM	1.36474829717e-06	5.86681366416e-05
REACTOME_ACTIVATED_AMPK_STIMULATES_FATTY_ACID_OXIDATION_IN_MUSCLE	CELLULAR_LIPID_METABOLIC_PROCESS	1.38315816274e-06	5.94013648932e-05
CARBON_CARBON_LYASE_ACTIVITY	KEGG_PYRUVATE_METABOLISM	1.39054034509e-06	5.96600256954e-05
LYASE_ACTIVITY	KEGG_CITRATE_CYCLE_TCA_CYCLE	1.40679565441e-06	6.02985039724e-05
INTRAMOLECULAR_OXIDOREDUCTASE_ACTIVITY	REACTOME_CHOLESTEROL_BIOSYNTHESIS	1.41595154955e-06	6.06317360598e-05
KEGG_STEROID_HORMONE_BIOSYNTHESIS	GLUTATHIONE_TRANSFERASE_ACTIVITY	1.4186631597e-06	6.06886400998e-05
REACTOME_CYTOCHROME_P450_ARRANGED_BY_SUBSTRATE_TYPE	GLUTATHIONE_TRANSFERASE_ACTIVITY	1.4186631597e-06	6.06886400998e-05
REACTOME_CYTOCHROME_P450_ARRANGED_BY_SUBSTRATE_TYPE	KEGG_STEROID_BIOSYNTHESIS	1.42304774972e-06	6.07577711897e-05
REACTOME_G2_M_CHECKPOINTS	CELL_CYCLE_PROCESS	1.42586899039e-06	6.08190630294e-05
REACTOME_G2_M_CHECKPOINTS	REACTOME_CELL_CYCLE_CHECKPOINTS	1.42586899039e-06	6.08190630294e-05
KEGG_CITRATE_CYCLE_TCA_CYCLE	MITOCHONDRION	1.43008438155e-06	6.08805369453e-05
KEGG_TERPENOID_BACKBONE_BIOSYNTHESIS	CELLULAR_LIPID_METABOLIC_PROCESS	1.43044305843e-06	6.08805369453e-05
BIOCARTA_G2_PATHWAY	BIOCARTA_PPARA_PATHWAY	1.435318657e-06	6.09850640604e-05
REACTOME_MITOTIC_PROMETAPHASE	CYTOSKELETON	1.44719877456e-06	6.14303688725e-05
STRUCTURAL_CONSTITUENT_OF_CYTOSKELETON	CYTOSKELETON	1.45226363378e-06	6.15858001452e-05
INTRAMOLECULAR_OXIDOREDUCTASE_ACTIVITY	REACTOME_STEROID_METABOLISM	1.48148687653e-06	6.27644213299e-05
REACTOME_STEROID_METABOLISM	CELLULAR_LIPID_METABOLIC_PROCESS	1.51857272936e-06	6.42735541604e-05
REACTOME_METABOLISM_OF_CARBOHYDRATES	KEGG_ALANINE_ASPARTATE_AND_GLUTAMATE_METABOLISM	1.51971495868e-06	6.42735541604e-05
MITOCHONDRIAL_ENVELOPE	REACTOME_GLUCOSE_REGULATION_OF_INSULIN_SECRETION	1.52475930715e-06	6.44111749279e-05
STEROID_BIOSYNTHETIC_PROCESS	KEGG_STEROID_HORMONE_BIOSYNTHESIS	1.53978933834e-06	6.4983551778e-05
COFACTOR_METABOLIC_PROCESS	KEGG_ALANINE_ASPARTATE_AND_GLUTAMATE_METABOLISM	1.54485390209e-06	6.51346614953e-05
BIOCARTA_TGFB_PATHWAY	REACTOME_S_PHASE	1.54518538231e-06	6.51346614953e-05
REACTOME_PHASE_1_FUNCTIONALIZATION_OF_COMPOUNDS	GLUTATHIONE_TRANSFERASE_ACTIVITY	1.54943516165e-06	6.520254907e-05
REACTOME_PHASE_1_FUNCTIONALIZATION_OF_COMPOUNDS	KEGG_STEROID_BIOSYNTHESIS	1.57192443849e-06	6.60855704308e-05
KEGG_PEROXISOME	KEGG_BUTANOATE_METABOLISM	1.5951399252e-06	6.69974033081e-05
KEGG_PEROXISOME	KEGG_METABOLISM_OF_XENOBIOTICS_BY_CYTOCHROME_P450	1.60557703454e-06	6.73713017428e-05
REACTOME_METABOLISM_OF_AMINO_ACIDS	KEGG_CITRATE_CYCLE_TCA_CYCLE	1.63147860676e-06	6.83927674587e-05
KEGG_STEROID_HORMONE_BIOSYNTHESIS	CELLULAR_LIPID_METABOLIC_PROCESS	1.63260680054e-06	6.83927674587e-05
ENERGY_DERIVATION_BY_OXIDATION_OF_ORGANIC_COMPOUNDS	KEGG_GLYCOLYSIS_GLUCONEOGENESIS	1.63661282553e-06	6.84771911586e-05
KEGG_CYSTEINE_AND_METHIONINE_METABOLISM	KEGG_CITRATE_CYCLE_TCA_CYCLE	1.64069643363e-06	6.85826734938e-05
REACTOME_CENTROSOME_MATURATION	CELL_CYCLE_GO_0007049	1.70035812543e-06	7.10089614493e-05
REACTOME_METABOLISM_OF_CARBOHYDRATES	BIOCARTA_PPARA_PATHWAY	1.71576850724e-06	7.15844064176e-05
KEGG_PPAR_SIGNALING_PATHWAY	KEGG_FATTY_ACID_METABOLISM	1.75682940487e-06	7.32279196668e-05
KEGG_ALANINE_ASPARTATE_AND_GLUTAMATE_METABOLISM	CELLULAR_CARBOHYDRATE_METABOLIC_PROCESS	1.81781632559e-06	7.56980800251e-05
RESPONSE_TO_WOUNDING	REACTOME_METABOLISM_OF_LIPIDS_AND_LIPOPROTEINS	1.82376470744e-06	7.58737978903e-05
AMINO_ACID_METABOLIC_PROCESS	KEGG_METABOLISM_OF_XENOBIOTICS_BY_CYTOCHROME_P450	1.83591210927e-06	7.63068355947e-05
MONOCARBOXYLIC_ACID_METABOLIC_PROCESS	REACTOME_METABOLISM_OF_CARBOHYDRATES	1.84279366823e-06	7.65203944109e-05
REACTOME_PEROXISOMAL_LIPID_METABOLISM	FATTY_ACID_METABOLIC_PROCESS	1.84777716073e-06	7.66548084703e-05
REACTOME_PEROXISOMAL_LIPID_METABOLISM	KEGG_VALINE_LEUCINE_AND_ISOLEUCINE_DEGRADATION	1.84777716073e-06	7.66548084703e-05
KEGG_BUTANOATE_METABOLISM	OXIDOREDUCTASE_ACTIVITY_ACTING_ON_THE_CH_CH_GROUP_OF_DONORS	1.87758264693e-06	7.77443207136e-05
MITOCHONDRIAL_PART	KEGG_BUTANOATE_METABOLISM	1.89550418461e-06	7.84124167453e-05
KEGG_BUTANOATE_METABOLISM	REACTOME_PYRUVATE_METABOLISM_AND_TCA_CYCLE	1.89806444178e-06	7.8444393987e-05
REACTOME_PHASE_II_CONJUGATION	KEGG_METABOLISM_OF_XENOBIOTICS_BY_CYTOCHROME_P450	1.91439102326e-06	7.90447190987e-05
REACTOME_ACTIVATION_OF_ATR_IN_RESPONSE_TO_REPLICATION_STRESS	BIOCARTA_G2_PATHWAY	1.93558799586e-06	7.98448239909e-05
KEGG_CELL_CYCLE	BIOCARTA_PPARA_PATHWAY	1.94075004875e-06	7.99825919152e-05
MICROTUBULE_ORGANIZING_CENTER	REACTOME_MITOTIC_PROMETAPHASE	2.08461879725e-06	8.58311478706e-05
REACTOME_CELL_CYCLE_CHECKPOINTS	REACTOME_MITOTIC_PROMETAPHASE	2.08461879725e-06	8.58311478706e-05
CELL_PROJECTION	SPINDLE	2.09562084747e-06	8.61225605022e-05
COENZYME_METABOLIC_PROCESS	KEGG_FATTY_ACID_METABOLISM	2.10954412169e-06	8.66136586016e-05
POSITIVE_REGULATION_OF_LYMPHOCYTE_ACTIVATION	BIOCARTA_CTCF_PATHWAY	2.12178850441e-06	8.70349712589e-05
REGULATION_OF_LYMPHOCYTE_ACTIVATION	BIOCARTA_CTCF_PATHWAY	2.12178850441e-06	8.70349712589e-05
MITOCHONDRIAL_MEMBRANE	REACTOME_INTEGRATION_OF_ENERGY_METABOLISM	2.16924628695e-06	8.88156611759e-05
RESPONSE_TO_EXTERNAL_STIMULUS	REACTOME_NUCLEAR_RECEPTOR_TRANSCRIPTION_PATHWAY	2.1866326317e-06	8.94440753383e-05
COFACTOR_BINDING	KEGG_FATTY_ACID_METABOLISM	2.21920062001e-06	9.06917452634e-05
INTRAMOLECULAR_OXIDOREDUCTASE_ACTIVITY	KEGG_STEROID_HORMONE_BIOSYNTHESIS	2.22890992056e-06	9.10038003007e-05
KEGG_BIOSYNTHESIS_OF_UNSATURATED_FATTY_ACIDS	KEGG_ADIPOCYTOKINE_SIGNALING_PATHWAY	2.23295523111e-06	9.10842361047e-05
REACTOME_PEROXISOMAL_LIPID_METABOLISM	KEGG_BUTANOATE_METABOLISM	2.23357948944e-06	9.10842361047e-05
REACTOME_MITOCHONDRIAL_FATTY_ACID_BETA_OXIDATION	KEGG_PROPANOATE_METABOLISM	2.26004431718e-06	9.20181865727e-05
MONOOXYGENASE_ACTIVITY	REACTOME_NUCLEAR_RECEPTOR_TRANSCRIPTION_PATHWAY	2.27696470555e-06	9.26211843293e-05
REACTOME_MITOTIC_M_M_G1_PHASES	MICROTUBULE_ORGANIZING_CENTER	2.28700134718e-06	9.29433112306e-05
MICROTUBULE_ORGANIZING_CENTER	BIOCARTA_PPARA_PATHWAY	2.29485561418e-06	9.31762328973e-05
FATTY_ACID_BETA_OXIDATION	LIPID_METABOLIC_PROCESS	2.3079883987e-06	9.36228454781e-05
KEGG_PROPANOATE_METABOLISM	LIPID_METABOLIC_PROCESS	2.3079883987e-06	9.36228454781e-05
MICROBODY	LIPID_METABOLIC_PROCESS	2.3079883987e-06	9.36228454781e-05
PEROXISOME	LIPID_METABOLIC_PROCESS	2.3079883987e-06	9.36228454781e-05
BIOCARTA_LEPTIN_PATHWAY	KEGG_FATTY_ACID_METABOLISM	2.35749163198e-06	9.52786972553e-05
HORMONE_RECEPTOR_BINDING	CYTOSKELETON	2.35964506819e-06	9.52786972553e-05
NUCLEAR_HORMONE_RECEPTOR_BINDING	CYTOSKELETON	2.35964506819e-06	9.52786972553e-05
RESPONSE_TO_WOUNDING	KEGG_CHRONIC_MYELOID_LEUKEMIA	2.38281031703e-06	9.60366644855e-05
BIOCARTA_CELLCYCLE_PATHWAY	CELL_CYCLE_GO_0007049	2.40221511757e-06	9.67299300232e-05
KEGG_PROPANOATE_METABOLISM	KEGG_BUTANOATE_METABOLISM	2.41863558901e-06	9.73018649287e-05
REACTOME_STEROID_METABOLISM	KEGG_BUTANOATE_METABOLISM	2.41863558901e-06	9.73018649287e-05
TRANSFERASE_ACTIVITY_TRANSFERRING_ACYL_GROUPS	KEGG_BUTANOATE_METABOLISM	2.41863558901e-06	9.73018649287e-05
REACTOME_CELL_CYCLE_CHECKPOINTS	KEGG_CHRONIC_MYELOID_LEUKEMIA	2.42688266945e-06	9.73659115583e-05
BIOCARTA_TGFB_PATHWAY	REACTOME_CELL_CYCLE_CHECKPOINTS	2.4409439414e-06	9.7840612358e-05
REGULATION_OF_PHOSPHORYLATION	REACTOME_ACTIVATION_OF_THE_PRE_REPLICATIVE_COMPLEX	2.49673883695e-06	9.99857338436e-05
KEGG_GLYCINE_SERINE_AND_THREONINE_METABOLISM	KEGG_CITRATE_CYCLE_TCA_CYCLE	2.50660573913e-06	0.000100289364172
MITOCHONDRIAL_LUMEN	MITOCHONDRIAL_ENVELOPE	2.52199095257e-06	0.000100813028141
MITOCHONDRIAL_MATRIX	MITOCHONDRIAL_ENVELOPE	2.52199095257e-06	0.000100813028141
MONOOXYGENASE_ACTIVITY	BIOCARTA_NUCLEARRS_PATHWAY	2.52403692606e-06	0.000100813028141
BIOCARTA_NUCLEARRS_PATHWAY	REACTOME_NUCLEAR_RECEPTOR_TRANSCRIPTION_PATHWAY	2.52680746114e-06	0.000100813028141
REACTOME_NUCLEAR_RECEPTOR_TRANSCRIPTION_PATHWAY	REACTOME_CYTOCHROME_P450_ARRANGED_BY_SUBSTRATE_TYPE	2.52861197582e-06	0.000100813028141
CYTOSKELETON_ORGANIZATION_AND_BIOGENESIS	CYTOSKELETAL_PART	2.56494282996e-06	0.00010206519107
KEGG_CITRATE_CYCLE_TCA_CYCLE	REACTOME_METABOLISM_OF_AMINO_ACIDS	2.58588049342e-06	0.000102805145595
KEGG_ADHERENS_JUNCTION	KEGG_CHRONIC_MYELOID_LEUKEMIA	2.61581712012e-06	0.000103901202913
CELLULAR_LIPID_CATABOLIC_PROCESS	KEGG_VALINE_LEUCINE_AND_ISOLEUCINE_DEGRADATION	2.62562968901e-06	0.000104196666076
LIPID_CATABOLIC_PROCESS	KEGG_VALINE_LEUCINE_AND_ISOLEUCINE_DEGRADATION	2.62562968901e-06	0.000104196666076
MICROBODY	OXIDOREDUCTASE_ACTIVITY	2.63966239631e-06	0.000104564460502
PEROXISOME	OXIDOREDUCTASE_ACTIVITY	2.63966239631e-06	0.000104564460502
REACTOME_TRANSFORMATION_OF_LANOSTEROL_TO_CHOLESTEROL	REACTOME_STEROID_METABOLISM	2.69625783158e-06	0.000106613921158
KEGG_BETA_ALANINE_METABOLISM	LIPID_METABOLIC_PROCESS	2.73059026278e-06	0.00010787429093
MICROBODY	MONOCARBOXYLIC_ACID_METABOLIC_PROCESS	2.8399497107e-06	0.00011209373449
PEROXISOME	MONOCARBOXYLIC_ACID_METABOLIC_PROCESS	2.8399497107e-06	0.00011209373449
BIOCARTA_NUCLEARRS_PATHWAY	BIOCARTA_PPARA_PATHWAY	2.85341027714e-06	0.000112422828074
HORMONE_RECEPTOR_BINDING	MICROTUBULE_ORGANIZING_CENTER	2.88032826949e-06	0.000113381603656
NUCLEAR_HORMONE_RECEPTOR_BINDING	MICROTUBULE_ORGANIZING_CENTER	2.88032826949e-06	0.000113381603656
MICROBODY	CARBOXYLIC_ACID_METABOLIC_PROCESS	2.8839708732e-06	0.000113381603656
MICROBODY	ORGANIC_ACID_METABOLIC_PROCESS	2.8839708732e-06	0.000113381603656
PEROXISOME	CARBOXYLIC_ACID_METABOLIC_PROCESS	2.8839708732e-06	0.000113381603656
PEROXISOME	ORGANIC_ACID_METABOLIC_PROCESS	2.8839708732e-06	0.000113381603656
OXIDOREDUCTASE_ACTIVITY_ACTING_ON_CH_OH_GROUP_OF_DONORS	KEGG_PYRUVATE_METABOLISM	2.91795647742e-06	0.000114248017619
REACTOME_PEROXISOMAL_LIPID_METABOLISM	LIPID_METABOLIC_PROCESS	2.9879063811e-06	0.000116882530279
AMINO_ACID_METABOLIC_PROCESS	GLUTATHIONE_TRANSFERASE_ACTIVITY	3.01624564001e-06	0.000117886052881
CATABOLIC_PROCESS	REACTOME_CELL_CYCLE_CHECKPOINTS	3.01634222924e-06	0.000117886052881
REACTOME_STEROID_METABOLISM	TRANSFERASE_ACTIVITY_TRANSFERRING_ACYL_GROUPS	3.04371987902e-06	0.000118748363742
BIOCARTA_MCM_PATHWAY	CELL_CYCLE_GO_0007049	3.06955651483e-06	0.000119650004434
REACTOME_REGULATION_OF_LIPID_METABOLISM_BY_PEROXISOME_PROLIFERATOR_ACTIVATED_RECEPTOR_ALPHA	STEROID_METABOLIC_PROCESS	3.09425046319e-06	0.000120505543105
OXIDOREDUCTASE_ACTIVITY_GO_0016705	REACTOME_NUCLEAR_RECEPTOR_TRANSCRIPTION_PATHWAY	3.09797741418e-06	0.000120543729331
KEGG_PYRUVATE_METABOLISM	KEGG_BUTANOATE_METABOLISM	3.11833768107e-06	0.000121228484641
REACTOME_CELL_CYCLE_CHECKPOINTS	CELL_CYCLE_GO_0007049	3.15585059888e-06	0.000122578264279
CYTOSKELETON_ORGANIZATION_AND_BIOGENESIS	REACTOME_CELL_CYCLE_CHECKPOINTS	3.16194762086e-06	0.000122706492509
KEGG_DRUG_METABOLISM_CYTOCHROME_P450	BIOCARTA_PPARA_PATHWAY	3.18554437446e-06	0.000123513010724
CELLULAR_CATABOLIC_PROCESS	REACTOME_CELL_CYCLE_CHECKPOINTS	3.23259668802e-06	0.000125226744249
ACTIN_FILAMENT_ORGANIZATION	CYTOSKELETON	3.35541675851e-06	0.000129870014945
CARBON_CARBON_LYASE_ACTIVITY	REACTOME_CELL_CYCLE_CHECKPOINTS	3.35541675851e-06	0.000129870014945
AMINE_METABOLIC_PROCESS	KEGG_DRUG_METABOLISM_CYTOCHROME_P450	3.40193206535e-06	0.000131438556585
REACTOME_CYTOCHROME_P450_ARRANGED_BY_SUBSTRATE_TYPE	BIOCARTA_NUCLEARRS_PATHWAY	3.454461742e-06	0.000133350730271
REACTOME_REGULATION_OF_LIPID_METABOLISM_BY_PEROXISOME_PROLIFERATOR_ACTIVATED_RECEPTOR_ALPHA	KEGG_PYRUVATE_METABOLISM	3.47755521335e-06	0.000134124231871
LIGASE_ACTIVITY	REACTOME_METABOLISM_OF_AMINO_ACIDS	3.58491453178e-06	0.000138143532673
LIPID_BIOSYNTHETIC_PROCESS	KEGG_STEROID_BIOSYNTHESIS	3.63749647475e-06	0.000140046805064
FATTY_ACID_METABOLIC_PROCESS	KEGG_BUTANOATE_METABOLISM	3.65841402505e-06	0.000140728702869
KEGG_PPAR_SIGNALING_PATHWAY	CELLULAR_LIPID_METABOLIC_PROCESS	3.66560003837e-06	0.000140881656116
FATTY_ACID_METABOLIC_PROCESS	BIOCARTA_PPARA_PATHWAY	3.68112021209e-06	0.000141354372029
STEROID_METABOLIC_PROCESS	BIOCARTA_PPARA_PATHWAY	3.68112021209e-06	0.000141354372029
REACTOME_METABOLISM_OF_CARBOHYDRATES	REACTOME_METABOLISM_OF_LIPIDS_AND_LIPOPROTEINS	3.70480899305e-06	0.000142015520973
ISOMERASE_ACTIVITY	REACTOME_CHOLESTEROL_BIOSYNTHESIS	3.72398187877e-06	0.000142625906319
REACTOME_PHASE_1_FUNCTIONALIZATION_OF_COMPOUNDS	BIOCARTA_NUCLEARRS_PATHWAY	3.7267889942e-06	0.000142625906319
REACTOME_REGULATION_OF_LIPID_METABOLISM_BY_PEROXISOME_PROLIFERATOR_ACTIVATED_RECEPTOR_ALPHA	CELLULAR_LIPID_METABOLIC_PROCESS	3.73321844705e-06	0.000142730566951
RESPONSE_TO_WOUNDING	BIOCARTA_NUCLEARRS_PATHWAY	3.87084556174e-06	0.000147863605353
KEGG_PRIMARY_BILE_ACID_BIOSYNTHESIS	KEGG_VALINE_LEUCINE_AND_ISOLEUCINE_DEGRADATION	3.88330258103e-06	0.000148210463986
OXIDOREDUCTASE_ACTIVITY_ACTING_ON_THE_CH_CH_GROUP_OF_DONORS	FATTY_ACID_METABOLIC_PROCESS	3.88598892577e-06	0.000148210463986
MICROTUBULE_ORGANIZING_CENTER	REACTOME_S_PHASE	3.89583052894e-06	0.000148430466793
KEGG_ALANINE_ASPARTATE_AND_GLUTAMATE_METABOLISM	KEGG_GLYCINE_SERINE_AND_THREONINE_METABOLISM	3.93531862046e-06	0.000149804917234
BIOCARTA_NUCLEARRS_PATHWAY	LIPID_METABOLIC_PROCESS	3.96355550107e-06	0.000150749059357
REACTOME_REGULATION_OF_LIPID_METABOLISM_BY_PEROXISOME_PROLIFERATOR_ACTIVATED_RECEPTOR_ALPHA	KEGG_PPAR_SIGNALING_PATHWAY	3.98429849404e-06	0.000151406792383
BIOCARTA_CELLCYCLE_PATHWAY	REACTOME_ACTIVATION_OF_ATR_IN_RESPONSE_TO_REPLICATION_STRESS	3.98669082891e-06	0.000151406792383
KEGG_CHRONIC_MYELOID_LEUKEMIA	REACTOME_G2_M_CHECKPOINTS	3.99889588577e-06	0.000151698823961
KEGG_BETA_ALANINE_METABOLISM	FATTY_ACID_BETA_OXIDATION	4.01666135761e-06	0.000152241177588
ELECTRON_CARRIER_ACTIVITY	CELLULAR_LIPID_CATABOLIC_PROCESS	4.12971522745e-06	0.000156391139817
ELECTRON_CARRIER_ACTIVITY	LIPID_CATABOLIC_PROCESS	4.12971522745e-06	0.000156391139817
MICROTUBULE_CYTOSKELETON	REACTOME_METABOLISM_OF_LIPIDS_AND_LIPOPROTEINS	4.13129062248e-06	0.000156391139817
KEGG_BETA_ALANINE_METABOLISM	REACTOME_METABOLISM_OF_AMINO_ACIDS	4.15578172148e-06	0.000156971958294
KEGG_ALANINE_ASPARTATE_AND_GLUTAMATE_METABOLISM	COENZYME_METABOLIC_PROCESS	4.16959130721e-06	0.000157358153108
RESPONSE_TO_WOUNDING	BIOCARTA_TGFB_PATHWAY	4.1835720647e-06	0.000157750138739
REACTOME_PEROXISOMAL_LIPID_METABOLISM	KEGG_PYRUVATE_METABOLISM	4.21126524949e-06	0.000158658062717
KEGG_DRUG_METABOLISM_OTHER_ENZYMES	KEGG_STEROID_HORMONE_BIOSYNTHESIS	4.22467443032e-06	0.000159026745644
KEGG_METABOLISM_OF_XENOBIOTICS_BY_CYTOCHROME_P450	KEGG_STEROID_HORMONE_BIOSYNTHESIS	4.22467443032e-06	0.000159026745644
KEGG_TERPENOID_BACKBONE_BIOSYNTHESIS	KEGG_BUTANOATE_METABOLISM	4.23349524434e-06	0.000159085907337
MITOCHONDRIAL_INNER_MEMBRANE	KEGG_CITRATE_CYCLE_TCA_CYCLE	4.23486247372e-06	0.000159085907337
ORGANELLE_INNER_MEMBRANE	KEGG_CITRATE_CYCLE_TCA_CYCLE	4.23486247372e-06	0.000159085907337
KEGG_DRUG_METABOLISM_OTHER_ENZYMES	BIOCARTA_PPARA_PATHWAY	4.25615449858e-06	0.000159527649101
LYASE_ACTIVITY	KEGG_PYRUVATE_METABOLISM	4.36529210997e-06	0.000163478699658
COFACTOR_BINDING	LIPID_METABOLIC_PROCESS	4.50238547973e-06	0.000168469054638
AMINE_CATABOLIC_PROCESS	KEGG_ARGININE_AND_PROLINE_METABOLISM	4.5955146897e-06	0.000171807270226
AMINO_ACID_CATABOLIC_PROCESS	KEGG_ARGININE_AND_PROLINE_METABOLISM	4.5955146897e-06	0.000171807270226
NITROGEN_COMPOUND_CATABOLIC_PROCESS	KEGG_ARGININE_AND_PROLINE_METABOLISM	4.5955146897e-06	0.000171807270226
REACTOME_PEROXISOMAL_LIPID_METABOLISM	TRANSFERASE_ACTIVITY_TRANSFERRING_ACYL_GROUPS	4.72712644308e-06	0.00017627723595
NETPATH_ALPHA6_BETA4_INTEGRIN_PATHWAY	CYTOSKELETON_ORGANIZATION_AND_BIOGENESIS	4.73599687301e-06	0.000176458097414
KEGG_GLYCINE_SERINE_AND_THREONINE_METABOLISM	REACTOME_PYRUVATE_METABOLISM_AND_TCA_CYCLE	4.78227020071e-06	0.00017803106139
LIGASE_ACTIVITY	KEGG_BIOSYNTHESIS_OF_UNSATURATED_FATTY_ACIDS	4.80151943474e-06	0.000178596177551
REACTOME_PHASE_1_FUNCTIONALIZATION_OF_COMPOUNDS	KEGG_DRUG_METABOLISM_CYTOCHROME_P450	4.80523571928e-06	0.000178596177551
REACTOME_G2_M_CHECKPOINTS	BIOCARTA_CELLCYCLE_PATHWAY	4.88487489277e-06	0.000181389208053
REACTOME_G2_M_CHECKPOINTS	SA_G1_AND_S_PHASES	4.88487489277e-06	0.000181389208053
REACTOME_PEROXISOMAL_LIPID_METABOLISM	BIOCARTA_PPARA_PATHWAY	4.89949746228e-06	0.000181624867497
CARBON_CARBON_LYASE_ACTIVITY	REACTOME_GLUCONEOGENESIS	4.93720218732e-06	0.000182868136037
OXIDOREDUCTASE_ACTIVITY_GO_0016616	FATTY_ACID_METABOLIC_PROCESS	4.94911396114e-06	0.000183154773076
COFACTOR_BINDING	KEGG_GLYCINE_SERINE_AND_THREONINE_METABOLISM	4.98320098234e-06	0.000184260888219
OXIDOREDUCTASE_ACTIVITY_ACTING_ON_THE_CH_CH_GROUP_OF_DONORS	FATTY_ACID_BETA_OXIDATION	5.00053540949e-06	0.000184746211833
ISOMERASE_ACTIVITY	REACTOME_STEROID_METABOLISM	5.06062683165e-06	0.000186809059939
CELLULAR_LIPID_CATABOLIC_PROCESS	KEGG_FATTY_ACID_METABOLISM	5.10117238929e-06	0.000188147527175
LIPID_CATABOLIC_PROCESS	KEGG_FATTY_ACID_METABOLISM	5.10117238929e-06	0.000188147527175
ELECTRON_CARRIER_ACTIVITY	CELLULAR_LIPID_METABOLIC_PROCESS	5.10798564064e-06	0.000188147527175
ISOMERASE_ACTIVITY	KEGG_STEROID_HORMONE_BIOSYNTHESIS	5.11018960861e-06	0.000188147527175
REACTOME_SYNTHESIS_OF_BILE_ACIDS_AND_BILE_SALTS	KEGG_VALINE_LEUCINE_AND_ISOLEUCINE_DEGRADATION	5.13250463852e-06	0.000188668979137
REACTOME_SYNTHESIS_OF_BILE_ACIDS_AND_BILE_SALTS_VIA_7ALPHA_HYDROXYCHOLESTEROL	KEGG_VALINE_LEUCINE_AND_ISOLEUCINE_DEGRADATION	5.13250463852e-06	0.000188668979137
REACTOME_SYNTHESIS_OF_BILE_ACIDS_AND_BILE_SALTS	KEGG_BUTANOATE_METABOLISM	5.15757026429e-06	0.00018927334153
REACTOME_SYNTHESIS_OF_BILE_ACIDS_AND_BILE_SALTS_VIA_7ALPHA_HYDROXYCHOLESTEROL	KEGG_BUTANOATE_METABOLISM	5.15757026429e-06	0.00018927334153
OXIDOREDUCTASE_ACTIVITY_ACTING_ON_THE_CH_CH_GROUP_OF_DONORS	LIPID_METABOLIC_PROCESS	5.20976061942e-06	0.000190869451876
CELL_CYCLE_PHASE	REACTOME_MITOTIC_PROMETAPHASE	5.27866129315e-06	0.000193232462734
KEGG_CITRATE_CYCLE_TCA_CYCLE	AMINE_CATABOLIC_PROCESS	5.27899725578e-06	0.000193232462734
KEGG_CITRATE_CYCLE_TCA_CYCLE	AMINO_ACID_CATABOLIC_PROCESS	5.27899725578e-06	0.000193232462734
KEGG_CITRATE_CYCLE_TCA_CYCLE	NITROGEN_COMPOUND_CATABOLIC_PROCESS	5.27899725578e-06	0.000193232462734
CARBOXY_LYASE_ACTIVITY	REACTOME_MITOTIC_M_M_G1_PHASES	5.3788706112e-06	0.000196246059847
STEROID_METABOLIC_PROCESS	REACTOME_CELL_CYCLE_MITOTIC	5.45502171781e-06	0.000198859101509
REACTOME_NUCLEAR_RECEPTOR_TRANSCRIPTION_PATHWAY	KEGG_ADIPOCYTOKINE_SIGNALING_PATHWAY	5.46118990417e-06	0.000198918743638
MITOCHONDRIAL_ENVELOPE	KEGG_VALINE_LEUCINE_AND_ISOLEUCINE_DEGRADATION	5.49420683975e-06	0.000199955416587
REACTOME_ACTIVATED_AMPK_STIMULATES_FATTY_ACID_OXIDATION_IN_MUSCLE	MONOCARBOXYLIC_ACID_METABOLIC_PROCESS	5.50776620061e-06	0.00020028282213
CELL_PROJECTION	KEGG_CHRONIC_MYELOID_LEUKEMIA	5.5201240833e-06	0.000200566031573
REACTOME_ELECTRON_TRANSPORT_CHAIN	MITOCHONDRION	5.55670387083e-06	0.000201728113809
KEGG_PROPANOATE_METABOLISM	KEGG_VALINE_LEUCINE_AND_ISOLEUCINE_DEGRADATION	5.56977574733e-06	0.000202035559774
REACTOME_STEROID_METABOLISM	KEGG_VALINE_LEUCINE_AND_ISOLEUCINE_DEGRADATION	5.56977574733e-06	0.000202035559774
REACTOME_MITOTIC_M_M_G1_PHASES	CYTOSKELETON	5.57881685505e-06	0.000202035559774
AMINO_ACID_METABOLIC_PROCESS	KEGG_PYRUVATE_METABOLISM	5.59282343786e-06	0.000202369838014
COENZYME_METABOLIC_PROCESS	KEGG_PYRUVATE_METABOLISM	5.59282343786e-06	0.000202369838014
KEGG_STEROID_BIOSYNTHESIS	REACTOME_STEROID_METABOLISM	5.63005424997e-06	0.000203381655214
ALCOHOL_METABOLIC_PROCESS	BIOCARTA_TGFB_PATHWAY	5.65802541376e-06	0.000204224007759
CARBOXYLIC_ACID_METABOLIC_PROCESS	REACTOME_NUCLEAR_RECEPTOR_TRANSCRIPTION_PATHWAY	5.67410951577e-06	0.000204636270137
ORGANIC_ACID_METABOLIC_PROCESS	REACTOME_NUCLEAR_RECEPTOR_TRANSCRIPTION_PATHWAY	5.67410951577e-06	0.000204636270137
ELECTRON_CARRIER_ACTIVITY	MITOCHONDRION	5.6856218841e-06	0.00020471503701
REACTOME_SYNTHESIS_OF_BILE_ACIDS_AND_BILE_SALTS	KEGG_BIOSYNTHESIS_OF_UNSATURATED_FATTY_ACIDS	5.70427104337e-06	0.000205218164233
REACTOME_SYNTHESIS_OF_BILE_ACIDS_AND_BILE_SALTS_VIA_7ALPHA_HYDROXYCHOLESTEROL	KEGG_BIOSYNTHESIS_OF_UNSATURATED_FATTY_ACIDS	5.70427104337e-06	0.000205218164233
REACTOME_METABOLISM_OF_BILE_ACIDS_AND_BILE_SALTS	KEGG_BUTANOATE_METABOLISM	5.76754579863e-06	0.000207154953067
BIOCARTA_NUCLEARRS_PATHWAY	REACTOME_BIOLOGICAL_OXIDATIONS	5.77686495974e-06	0.000207320016311
REACTOME_TRANSMEMBRANE_TRANSPORT_OF_SMALL_MOLECULES	BIOCARTA_PPARA_PATHWAY	5.8646079135e-06	0.00021029698197
REACTOME_METABOLISM_OF_BILE_ACIDS_AND_BILE_SALTS	KEGG_VALINE_LEUCINE_AND_ISOLEUCINE_DEGRADATION	5.87949328614e-06	0.000210658644753
REACTOME_ACTIVATION_OF_THE_PRE_REPLICATIVE_COMPLEX	REACTOME_G2_M_CHECKPOINTS	5.97267957897e-06	0.000213822903263
REACTOME_GLUCONEOGENESIS	NITROGEN_COMPOUND_METABOLIC_PROCESS	5.98381101084e-06	0.000214046820763
CELL_PROJECTION	CENTROSOME	6.02195397092e-06	0.000215235815747
REACTOME_PYRUVATE_METABOLISM	CARBOXYLIC_ACID_METABOLIC_PROCESS	6.02751754948e-06	0.000215259375724
REACTOME_PYRUVATE_METABOLISM	ORGANIC_ACID_METABOLIC_PROCESS	6.02751754948e-06	0.000215259375724
CELL_PROJECTION	REACTOME_ACTIVATION_OF_THE_PRE_REPLICATIVE_COMPLEX	6.15425370024e-06	0.000219428390867
KEGG_LYSINE_DEGRADATION	FATTY_ACID_BETA_OXIDATION	6.17605022051e-06	0.000220026802133
KEGG_PROPANOATE_METABOLISM	FATTY_ACID_BETA_OXIDATION	6.17605022051e-06	0.000220026802133
MICROBODY	FATTY_ACID_BETA_OXIDATION	6.17605022051e-06	0.000220026802133
PEROXISOME	FATTY_ACID_BETA_OXIDATION	6.17605022051e-06	0.000220026802133
LIPID_TRANSPORT	KEGG_BIOSYNTHESIS_OF_UNSATURATED_FATTY_ACIDS	6.2175234873e-06	0.000220787478464
REACTOME_METABOLISM_OF_BILE_ACIDS_AND_BILE_SALTS	KEGG_BIOSYNTHESIS_OF_UNSATURATED_FATTY_ACIDS	6.2175234873e-06	0.000220787478464
AMINO_ACID_METABOLIC_PROCESS	KEGG_VALINE_LEUCINE_AND_ISOLEUCINE_DEGRADATION	6.25921592096e-06	0.000221908922445
COENZYME_METABOLIC_PROCESS	KEGG_VALINE_LEUCINE_AND_ISOLEUCINE_DEGRADATION	6.25921592096e-06	0.000221908922445
REACTOME_ACTIVATION_OF_THE_PRE_REPLICATIVE_COMPLEX	REACTOME_CELL_CYCLE_CHECKPOINTS	6.26411949975e-06	0.000221908922445
KEGG_BIOSYNTHESIS_OF_UNSATURATED_FATTY_ACIDS	REACTOME_SYNTHESIS_OF_BILE_ACIDS_AND_BILE_SALTS	6.28025525721e-06	0.000222116586216
KEGG_BIOSYNTHESIS_OF_UNSATURATED_FATTY_ACIDS	REACTOME_SYNTHESIS_OF_BILE_ACIDS_AND_BILE_SALTS_VIA_7ALPHA_HYDROXYCHOLESTEROL	6.28025525721e-06	0.000222116586216
REACTOME_CHOLESTEROL_BIOSYNTHESIS	KEGG_BUTANOATE_METABOLISM	6.34279951078e-06	0.000223967669612
KEGG_PYRUVATE_METABOLISM	KEGG_ALANINE_ASPARTATE_AND_GLUTAMATE_METABOLISM	6.47932252472e-06	0.000228604457341
KEGG_BUTANOATE_METABOLISM	MONOCARBOXYLIC_ACID_METABOLIC_PROCESS	6.56508230957e-06	0.000231444198915
AROMATIC_COMPOUND_METABOLIC_PROCESS	KEGG_VALINE_LEUCINE_AND_ISOLEUCINE_DEGRADATION	6.59111133356e-06	0.000232175335105
KEGG_PPAR_SIGNALING_PATHWAY	KEGG_BUTANOATE_METABOLISM	6.73678513625e-06	0.000237116468657
KEGG_TRYPTOPHAN_METABOLISM	FATTY_ACID_METABOLIC_PROCESS	6.74724549224e-06	0.000237294352484
KEGG_TRYPTOPHAN_METABOLISM	KEGG_VALINE_LEUCINE_AND_ISOLEUCINE_DEGRADATION	6.74724549224e-06	0.000237294352484
OXIDOREDUCTASE_ACTIVITY_ACTING_ON_CH_OH_GROUP_OF_DONORS	FATTY_ACID_METABOLIC_PROCESS	6.74724549224e-06	0.000237294352484
REACTOME_GLUCONEOGENESIS	AMINE_METABOLIC_PROCESS	6.79290997763e-06	0.000238327427521
KEGG_TERPENOID_BACKBONE_BIOSYNTHESIS	KEGG_VALINE_LEUCINE_AND_ISOLEUCINE_DEGRADATION	6.79707475924e-06	0.000238327427521
KEGG_DRUG_METABOLISM_OTHER_ENZYMES	KEGG_FATTY_ACID_METABOLISM	6.79837599976e-06	0.000238327427521
OXIDOREDUCTASE_ACTIVITY_ACTING_ON_CH_OH_GROUP_OF_DONORS	CARBOXYLIC_ACID_METABOLIC_PROCESS	6.87538038035e-06	0.000240643796072
OXIDOREDUCTASE_ACTIVITY_ACTING_ON_CH_OH_GROUP_OF_DONORS	ORGANIC_ACID_METABOLIC_PROCESS	6.87538038035e-06	0.000240643796072
AROMATIC_COMPOUND_METABOLIC_PROCESS	BIOCARTA_CTCF_PATHWAY	6.89771991101e-06	0.000241041261635
REACTOME_CHAPERONIN_MEDIATED_PROTEIN_FOLDING	MICROTUBULE	6.89771991101e-06	0.000241041261635
REACTOME_CHAPERONIN_MEDIATED_PROTEIN_FOLDING	SPINDLE	6.89771991101e-06	0.000241041261635
REACTOME_LIPOPROTEIN_METABOLISM	KEGG_FATTY_ACID_METABOLISM	6.99373966505e-06	0.000243814319014
CATABOLIC_PROCESS	REACTOME_S_PHASE	7.01356174147e-06	0.000244311300313
REACTOME_REGULATION_OF_LIPID_METABOLISM_BY_PEROXISOME_PROLIFERATOR_ACTIVATED_RECEPTOR_ALPHA	OXIDOREDUCTASE_ACTIVITY_ACTING_ON_THE_CH_CH_GROUP_OF_DONORS	7.0228803456e-06	0.000244441904242
REACTOME_MITOCHONDRIAL_FATTY_ACID_BETA_OXIDATION	KEGG_PEROXISOME	7.04505337119e-06	0.000245019364116
REACTOME_MITOCHONDRIAL_FATTY_ACID_BETA_OXIDATION	KEGG_PPAR_SIGNALING_PATHWAY	7.04505337119e-06	0.000245019364116
KEGG_CELL_CYCLE	MICROTUBULE_CYTOSKELETON	7.13473405961e-06	0.000247745737825
REACTOME_GLUCONEOGENESIS	AMINO_ACID_AND_DERIVATIVE_METABOLIC_PROCESS	7.14081714404e-06	0.000247760952782
REACTOME_TRANSFORMATION_OF_LANOSTEROL_TO_CHOLESTEROL	REACTOME_METABOLISM_OF_LIPIDS_AND_LIPOPROTEINS	7.22667612062e-06	0.000250541897006
KEGG_CYSTEINE_AND_METHIONINE_METABOLISM	CARBOXYLIC_ACID_METABOLIC_PROCESS	7.23095227062e-06	0.000250541897006
KEGG_CYSTEINE_AND_METHIONINE_METABOLISM	ORGANIC_ACID_METABOLIC_PROCESS	7.23095227062e-06	0.000250541897006
KEGG_PROPANOATE_METABOLISM	KEGG_ALANINE_ASPARTATE_AND_GLUTAMATE_METABOLISM	7.2558103867e-06	0.000250957268465
KEGG_RETINOL_METABOLISM	KEGG_STEROID_HORMONE_BIOSYNTHESIS	7.27085392962e-06	0.000251279566791
OXIDOREDUCTASE_ACTIVITY_ACTING_ON_THE_CH_CH_GROUP_OF_DONORS	BIOCARTA_PPARA_PATHWAY	7.3555958358e-06	0.000254008227246
OXIDOREDUCTASE_ACTIVITY_GO_0016616	CELLULAR_LIPID_METABOLIC_PROCESS	7.35629265953e-06	0.000254008227246
TRANSFERASE_ACTIVITY_TRANSFERRING_ACYL_GROUPS	CELLULAR_LIPID_METABOLIC_PROCESS	7.36214486865e-06	0.000254008227246
REACTOME_ACTIVATION_OF_ATR_IN_RESPONSE_TO_REPLICATION_STRESS	REACTOME_G2_M_TRANSITION	7.45145768323e-06	0.000256712660263
CELLULAR_CATABOLIC_PROCESS	REACTOME_S_PHASE	7.48880807934e-06	0.000257797078753
KEGG_PEROXISOME	OXIDOREDUCTASE_ACTIVITY	7.58857698221e-06	0.000261026827842
REACTOME_ELECTRON_TRANSPORT_CHAIN	KEGG_FATTY_ACID_METABOLISM	7.61144836429e-06	0.000261608520092
AMINE_METABOLIC_PROCESS	KEGG_METABOLISM_OF_XENOBIOTICS_BY_CYTOCHROME_P450	7.62794669869e-06	0.000261970429227
GENERATION_OF_PRECURSOR_METABOLITES_AND_ENERGY	MITOCHONDRIAL_PART	7.64005646533e-06	0.000262181171478
ALCOHOL_METABOLIC_PROCESS	REACTOME_METABOLISM_OF_LIPIDS_AND_LIPOPROTEINS	7.76859531551e-06	0.000266383919526
KEGG_TERPENOID_BACKBONE_BIOSYNTHESIS	KEGG_PEROXISOME	7.83816628654e-06	0.000268559684998
REACTOME_S_PHASE	REACTOME_CELL_CYCLE_CHECKPOINTS	7.84198950219e-06	0.000268559684998
BIOCARTA_NUCLEARRS_PATHWAY	KEGG_ADIPOCYTOKINE_SIGNALING_PATHWAY	7.97537157423e-06	0.000272834788593
PATTERN_BINDING	KEGG_ADIPOCYTOKINE_SIGNALING_PATHWAY	7.97537157423e-06	0.000272834788593
REACTOME_NUCLEAR_RECEPTOR_TRANSCRIPTION_PATHWAY	KEGG_BIOSYNTHESIS_OF_UNSATURATED_FATTY_ACIDS	7.99075677425e-06	0.000272935646365
KEGG_PRIMARY_BILE_ACID_BIOSYNTHESIS	TRANSFERASE_ACTIVITY_TRANSFERRING_ACYL_GROUPS	8.06128262635e-06	0.000275130447708
NUCLEAR_TRANSPORT	BIOCARTA_TGFB_PATHWAY	8.08273957474e-06	0.000275648424767
NUCLEOCYTOPLASMIC_TRANSPORT	BIOCARTA_TGFB_PATHWAY	8.08273957474e-06	0.000275648424767
OXIDOREDUCTASE_ACTIVITY_GO_0016616	OXIDOREDUCTASE_ACTIVITY	8.3754682109e-06	0.000285188266288
REACTOME_GLUCONEOGENESIS	KEGG_GLYCOLYSIS_GLUCONEOGENESIS	8.3888746929e-06	0.000285423332671
TRANSFERASE_ACTIVITY_TRANSFERRING_ACYL_GROUPS	KEGG_PEROXISOME	8.4730723376e-06	0.000288064769922
CELL_CYCLE_GO_0007049	REACTOME_G2_M_CHECKPOINTS	8.61731290014e-06	0.000292741857972
BIOCARTA_PPARA_PATHWAY	REACTOME_NUCLEAR_RECEPTOR_TRANSCRIPTION_PATHWAY	8.66880201641e-06	0.000294263255454
ALCOHOL_METABOLIC_PROCESS	KEGG_GLYCOLYSIS_GLUCONEOGENESIS	8.68730886983e-06	0.000294663580839
COFACTOR_METABOLIC_PROCESS	KEGG_FATTY_ACID_METABOLISM	8.69223552865e-06	0.000294663580839
REACTOME_CELL_JUNCTION_ORGANIZATION	REACTOME_CELL_CYCLE_MITOTIC	8.69767347733e-06	0.000294663580839
CYTOSKELETAL_PROTEIN_BINDING	CYTOSKELETAL_PART	8.78027702881e-06	0.000297128094889
REACTOME_NUCLEAR_RECEPTOR_TRANSCRIPTION_PATHWAY	LIPID_METABOLIC_PROCESS	8.92299701457e-06	0.000301725163302
GLUCOSE_METABOLIC_PROCESS	REACTOME_GLUCOSE_METABOLISM	8.93283991607e-06	0.000301825463246
KEGG_BUTANOATE_METABOLISM	KEGG_PYRUVATE_METABOLISM	8.98979310417e-06	0.000303516160873
CYTOSKELETON	BIOCARTA_PPARA_PATHWAY	9.02173831011e-06	0.000304360581221
L_AMINO_ACID_TRANSMEMBRANE_TRANSPORTER_ACTIVITY	KEGG_ARGININE_AND_PROLINE_METABOLISM	9.07723992066e-06	0.00030599780135
REACTOME_GLUCOSE_AND_OTHER_SUGAR_SLC_TRANSPORTERS	LIPID_METABOLIC_PROCESS	9.18557888941e-06	0.000309412312383
MONOOXYGENASE_ACTIVITY	STEROID_BIOSYNTHETIC_PROCESS	9.38969469263e-06	0.000316045314229
HORMONE_RECEPTOR_BINDING	CYTOSKELETAL_PART	9.5261203919e-06	0.00032039153266
NUCLEAR_HORMONE_RECEPTOR_BINDING	CYTOSKELETAL_PART	9.5261203919e-06	0.00032039153266
REACTOME_G2_M_TRANSITION	CELL_CYCLE_GO_0007049	9.52644827918e-06	0.00032039153266
REACTOME_PHASE_II_CONJUGATION	BIOCARTA_PPARA_PATHWAY	9.53937771785e-06	0.00032039153266
KEGG_TRYPTOPHAN_METABOLISM	BIOCARTA_PPARA_PATHWAY	9.54737626181e-06	0.00032039153266
KEGG_LYSINE_DEGRADATION	LIPID_METABOLIC_PROCESS	9.59863864315e-06	0.000321598357776
KEGG_ONE_CARBON_POOL_BY_FOLATE	REACTOME_GLUCONEOGENESIS	9.62077700907e-06	0.00032209422098
KEGG_FATTY_ACID_METABOLISM	KEGG_PEROXISOME	9.67730621228e-06	0.00032373982238
OXYGEN_BINDING	REACTOME_BIOLOGICAL_OXIDATIONS	9.67737312275e-06	0.00032373982238
REACTOME_REGULATION_OF_LIPID_METABOLISM_BY_PEROXISOME_PROLIFERATOR_ACTIVATED_RECEPTOR_ALPHA	REACTOME_STEROID_METABOLISM	9.8363222115e-06	0.000328558613535
REACTOME_SYNTHESIS_OF_BILE_ACIDS_AND_BILE_SALTS	TRANSFERASE_ACTIVITY_TRANSFERRING_ACYL_GROUPS	9.8603247278e-06	0.000329109895535
REACTOME_SYNTHESIS_OF_BILE_ACIDS_AND_BILE_SALTS_VIA_7ALPHA_HYDROXYCHOLESTEROL	TRANSFERASE_ACTIVITY_TRANSFERRING_ACYL_GROUPS	9.8603247278e-06	0.000329109895535
SPINDLE	MICROTUBULE_CYTOSKELETON	9.98944599881e-06	0.000332913268287
ELECTRON_CARRIER_ACTIVITY	KEGG_VALINE_LEUCINE_AND_ISOLEUCINE_DEGRADATION	1.0039266044e-05	0.000334319746538
CARBOXYLIC_ACID_METABOLIC_PROCESS	KEGG_FATTY_ACID_METABOLISM	1.01168045776e-05	0.000336646451642
ORGANIC_ACID_METABOLIC_PROCESS	KEGG_FATTY_ACID_METABOLISM	1.01168045776e-05	0.000336646451642
REACTOME_PHASE_II_CONJUGATION	LIPID_METABOLIC_PROCESS	1.01565480721e-05	0.000337457268306
BIOCARTA_TGFB_PATHWAY	BIOCARTA_PPARA_PATHWAY	1.02126250182e-05	0.000339063785684
OXIDOREDUCTASE_ACTIVITY_GO_0016616	KEGG_PRIMARY_BILE_ACID_BIOSYNTHESIS	1.02677389048e-05	0.000340635924619
GLUCOSE_METABOLIC_PROCESS	REACTOME_GLUCONEOGENESIS	1.02744316513e-05	0.000340635924619
RESPONSE_TO_EXTERNAL_STIMULUS	REACTOME_S_PHASE	1.03655214257e-05	0.000343360830864
GENERATION_OF_PRECURSOR_METABOLITES_AND_ENERGY	KEGG_VALINE_LEUCINE_AND_ISOLEUCINE_DEGRADATION	1.04627818376e-05	0.000346321235018
REACTOME_BIOLOGICAL_OXIDATIONS	BIOCARTA_NUCLEARRS_PATHWAY	1.04729014445e-05	0.000346394964055
BIOCARTA_HSP27_PATHWAY	CYTOSKELETON	1.04791455398e-05	0.000346394964055
KEGG_ARGININE_AND_PROLINE_METABOLISM	REACTOME_CELL_CYCLE_CHECKPOINTS	1.05426982088e-05	0.00034817875627
NETPATH_ALPHA6_BETA4_INTEGRIN_PATHWAY	CYTOSKELETON	1.06562371311e-05	0.000351663837535
KEGG_PPAR_SIGNALING_PATHWAY	REACTOME_MITOCHONDRIAL_FATTY_ACID_BETA_OXIDATION	1.0702951369e-05	0.000352940074032
KEGG_CITRATE_CYCLE_TCA_CYCLE	KEGG_ALANINE_ASPARTATE_AND_GLUTAMATE_METABOLISM	1.07713331779e-05	0.00035492836675
CELL_CYCLE_PROCESS	CYTOSKELETAL_PART	1.08526022545e-05	0.000357338008666
HORMONE_RECEPTOR_BINDING	SPINDLE	1.08793290431e-05	0.000357949498524
NUCLEAR_HORMONE_RECEPTOR_BINDING	SPINDLE	1.08793290431e-05	0.000357949498524
REACTOME_METABOLISM_OF_BILE_ACIDS_AND_BILE_SALTS	TRANSFERASE_ACTIVITY_TRANSFERRING_ACYL_GROUPS	1.08793290431e-05	0.000357949498524
MONOCARBOXYLIC_ACID_METABOLIC_PROCESS	KEGG_BUTANOATE_METABOLISM	1.09145958577e-05	0.000358304058931
KEGG_BUTANOATE_METABOLISM	FATTY_ACID_METABOLIC_PROCESS	1.09632628868e-05	0.000359632714024
KEGG_DRUG_METABOLISM_OTHER_ENZYMES	LIPID_METABOLIC_PROCESS	1.12160986883e-05	0.000367651820409
GLUTATHIONE_TRANSFERASE_ACTIVITY	REACTOME_BIOLOGICAL_OXIDATIONS	1.12680009277e-05	0.000369077484118
FATTY_ACID_OXIDATION	LIPID_METABOLIC_PROCESS	1.14161770854e-05	0.000373652071928
REACTOME_MITOCHONDRIAL_FATTY_ACID_BETA_OXIDATION	REACTOME_METABOLISM_OF_LIPIDS_AND_LIPOPROTEINS	1.15316332683e-05	0.000377149713695
OXIDOREDUCTASE_ACTIVITY_ACTING_ON_CH_OH_GROUP_OF_DONORS	CELLULAR_LIPID_METABOLIC_PROCESS	1.16806480452e-05	0.000381738885593
KEGG_FATTY_ACID_METABOLISM	LIPID_METABOLIC_PROCESS	1.16816618069e-05	0.000381738885593
OXIDOREDUCTASE_ACTIVITY_GO_0016705	STEROID_BIOSYNTHETIC_PROCESS	1.1861690771e-05	0.000387079159576
REACTOME_SYNTHESIS_OF_DNA	BIOCARTA_CELLCYCLE_PATHWAY	1.1861690771e-05	0.000387079159576
CELL_PROJECTION	BIOCARTA_TGFB_PATHWAY	1.2129583274e-05	0.00039523351112
KEGG_ARGININE_AND_PROLINE_METABOLISM	REACTOME_SYNTHESIS_OF_DNA	1.21687492342e-05	0.000396215558337
KEGG_ALANINE_ASPARTATE_AND_GLUTAMATE_METABOLISM	CARBOXYLIC_ACID_METABOLIC_PROCESS	1.22051819207e-05	0.000397107219927
KEGG_ALANINE_ASPARTATE_AND_GLUTAMATE_METABOLISM	ORGANIC_ACID_METABOLIC_PROCESS	1.22051819207e-05	0.000397107219927
OXIDOREDUCTASE_ACTIVITY_GO_0016616	KEGG_BUTANOATE_METABOLISM	1.22668841547e-05	0.00039852391742
AROMATIC_COMPOUND_METABOLIC_PROCESS	KEGG_ALANINE_ASPARTATE_AND_GLUTAMATE_METABOLISM	1.23482082239e-05	0.000400869236062
KEGG_TERPENOID_BACKBONE_BIOSYNTHESIS	MONOCARBOXYLIC_ACID_METABOLIC_PROCESS	1.24612777728e-05	0.000404240903715
KEGG_TRYPTOPHAN_METABOLISM	GLUTATHIONE_TRANSFERASE_ACTIVITY	1.24687546625e-05	0.000404240903715
OXIDOREDUCTASE_ACTIVITY_ACTING_ON_CH_OH_GROUP_OF_DONORS	KEGG_PRIMARY_BILE_ACID_BIOSYNTHESIS	1.24687546625e-05	0.000404240903715
REACTOME_GLUCOSE_METABOLISM	CARBOXYLIC_ACID_METABOLIC_PROCESS	1.25525433722e-05	0.000406300649815
REACTOME_GLUCOSE_METABOLISM	ORGANIC_ACID_METABOLIC_PROCESS	1.25525433722e-05	0.000406300649815
KEGG_BIOSYNTHESIS_OF_UNSATURATED_FATTY_ACIDS	FATTY_ACID_BETA_OXIDATION	1.26069947338e-05	0.000407462154537
KEGG_GLYCINE_SERINE_AND_THREONINE_METABOLISM	KEGG_ONE_CARBON_POOL_BY_FOLATE	1.26069947338e-05	0.000407462154537
ALCOHOL_METABOLIC_PROCESS	REACTOME_METABOLISM_OF_CARBOHYDRATES	1.27319103635e-05	0.000410894321886
REACTOME_METABOLISM_OF_AMINO_ACIDS	LIGASE_ACTIVITY	1.27485054203e-05	0.000411127591038
BIOCARTA_CELLCYCLE_PATHWAY	BIOCARTA_MCM_PATHWAY	1.27933375331e-05	0.000412270468183
BIOCARTA_CELLCYCLE_PATHWAY	REACTOME_ACTIVATION_OF_THE_PRE_REPLICATIVE_COMPLEX	1.27933375331e-05	0.000412270468183
REACTOME_PYRUVATE_METABOLISM_AND_TCA_CYCLE	REACTOME_GLUCONEOGENESIS	1.29997457016e-05	0.000418307799552
ELECTRON_CARRIER_ACTIVITY	CARBOXYLIC_ACID_METABOLIC_PROCESS	1.3078505976e-05	0.000420533850398
ELECTRON_CARRIER_ACTIVITY	ORGANIC_ACID_METABOLIC_PROCESS	1.3078505976e-05	0.000420533850398
STEROID_BIOSYNTHETIC_PROCESS	REACTOME_CYTOCHROME_P450_ARRANGED_BY_SUBSTRATE_TYPE	1.3214128468e-05	0.000424273088946
KEGG_RETINOL_METABOLISM	OXIDOREDUCTASE_ACTIVITY_GO_0016616	1.33251275765e-05	0.000427524250336
LYASE_ACTIVITY	KEGG_FATTY_ACID_METABOLISM	1.33488764638e-05	0.000427973365137
REACTOME_GLUCOSE_REGULATION_OF_INSULIN_SECRETION	CARBOXYLIC_ACID_METABOLIC_PROCESS	1.34429486995e-05	0.000430674789321
REACTOME_GLUCOSE_REGULATION_OF_INSULIN_SECRETION	ORGANIC_ACID_METABOLIC_PROCESS	1.34429486995e-05	0.000430674789321
AMINO_ACID_DERIVATIVE_METABOLIC_PROCESS	BIOCARTA_CTCF_PATHWAY	1.36858792366e-05	0.000437818458873
COFACTOR_BINDING	BIOCARTA_PPARA_PATHWAY	1.38451416163e-05	0.000442590757961
KEGG_STEROID_HORMONE_BIOSYNTHESIS	STEROID_METABOLIC_PROCESS	1.40162034864e-05	0.000447733032912
MITOCHONDRIAL_ENVELOPE	KEGG_FATTY_ACID_METABOLISM	1.4158418646e-05	0.000451947020212
LIPID_BIOSYNTHETIC_PROCESS	LIPID_METABOLIC_PROCESS	1.4167123517e-05	0.000451947020212
BIOCARTA_P38MAPK_PATHWAY	KEGG_ADHERENS_JUNCTION	1.41927659465e-05	0.000452385395903
KEGG_STARCH_AND_SUCROSE_METABOLISM	REACTOME_GLUCONEOGENESIS	1.42078244747e-05	0.000452536737314
RESPONSE_TO_ORGANIC_SUBSTANCE	REACTOME_GLUCONEOGENESIS	1.42078244747e-05	0.000452536737314
KEGG_TERPENOID_BACKBONE_BIOSYNTHESIS	MICROBODY	1.45932910755e-05	0.000464140680141
KEGG_TERPENOID_BACKBONE_BIOSYNTHESIS	PEROXISOME	1.45932910755e-05	0.000464140680141
REACTOME_METABOLISM_OF_AMINO_ACIDS	OXIDOREDUCTASE_ACTIVITY_ACTING_ON_CH_OH_GROUP_OF_DONORS	1.47280400362e-05	0.000467748484247
FATTY_ACID_METABOLIC_PROCESS	OXIDOREDUCTASE_ACTIVITY_ACTING_ON_THE_CH_CH_GROUP_OF_DONORS	1.47360594245e-05	0.000467748484247
AMINO_ACID_AND_DERIVATIVE_METABOLIC_PROCESS	REACTOME_SYNTHESIS_OF_DNA	1.47781584132e-05	0.000468661958753
OXIDOREDUCTASE_ACTIVITY_ACTING_ON_CH_OH_GROUP_OF_DONORS	OXIDOREDUCTASE_ACTIVITY	1.47798652145e-05	0.000468661958753
KEGG_BETA_ALANINE_METABOLISM	REACTOME_MITOCHONDRIAL_FATTY_ACID_BETA_OXIDATION	1.4846238673e-05	0.000470141602884
CELL_PROJECTION	MICROTUBULE_ORGANIZING_CENTER	1.49093244762e-05	0.00047179896221
AMINE_CATABOLIC_PROCESS	GENERATION_OF_PRECURSOR_METABOLITES_AND_ENERGY	1.49360076188e-05	0.000472302817289
AMINO_ACID_CATABOLIC_PROCESS	GENERATION_OF_PRECURSOR_METABOLITES_AND_ENERGY	1.49360076188e-05	0.000472302817289
NITROGEN_COMPOUND_CATABOLIC_PROCESS	GENERATION_OF_PRECURSOR_METABOLITES_AND_ENERGY	1.49360076188e-05	0.000472302817289
KEGG_PEROXISOME	GLUTATHIONE_TRANSFERASE_ACTIVITY	1.505645513e-05	0.000475084739116
KEGG_FATTY_ACID_METABOLISM	CARBOXYLIC_ACID_METABOLIC_PROCESS	1.5186218932e-05	0.00047883501088
KEGG_FATTY_ACID_METABOLISM	ORGANIC_ACID_METABOLIC_PROCESS	1.5186218932e-05	0.00047883501088
KEGG_ADIPOCYTOKINE_SIGNALING_PATHWAY	KEGG_BIOSYNTHESIS_OF_UNSATURATED_FATTY_ACIDS	1.54554053905e-05	0.000486623527973
REGULATION_OF_PHOSPHORYLATION	REACTOME_G2_M_CHECKPOINTS	1.55435968756e-05	0.000489049469869
REACTOME_ACTIVATION_OF_ATR_IN_RESPONSE_TO_REPLICATION_STRESS	REACTOME_CELL_CYCLE_CHECKPOINTS	1.55884126569e-05	0.000490108180461
OXIDOREDUCTASE_ACTIVITY_ACTING_ON_CH_OH_GROUP_OF_DONORS	KEGG_BUTANOATE_METABOLISM	1.55937402796e-05	0.000490108180461
INFLAMMATORY_RESPONSE	BIOCARTA_P38MAPK_PATHWAY	1.56014549283e-05	0.000490108180461
REACTOME_METABOLISM_OF_AMINO_ACIDS	KEGG_GLYCOLYSIS_GLUCONEOGENESIS	1.56313877325e-05	0.000490405460305
MITOCHONDRIAL_LUMEN	REACTOME_INTEGRATION_OF_ENERGY_METABOLISM	1.57257624812e-05	0.000493013886473
MITOCHONDRIAL_MATRIX	REACTOME_INTEGRATION_OF_ENERGY_METABOLISM	1.57257624812e-05	0.000493013886473
CATABOLIC_PROCESS	REACTOME_NUCLEAR_RECEPTOR_TRANSCRIPTION_PATHWAY	1.61405227015e-05	0.000505295065543
REACTOME_SYNTHESIS_OF_DNA	MITOTIC_CELL_CYCLE	1.61407981607e-05	0.000505295065543
REACTOME_S_PHASE	REACTOME_CELL_CYCLE_MITOTIC	1.62378223778e-05	0.000507616995715
REACTOME_LOSS_OF_NLP_FROM_MITOTIC_CENTROSOMES	REACTOME_MITOTIC_PROMETAPHASE	1.63057366239e-05	0.000509377285523
CARBOXY_LYASE_ACTIVITY	KEGG_CITRATE_CYCLE_TCA_CYCLE	1.63773479589e-05	0.000511250483118
REACTOME_PHASE_II_CONJUGATION	KEGG_CYSTEINE_AND_METHIONINE_METABOLISM	1.63773479589e-05	0.000511250483118
CELL_CYCLE_PHASE	MICROTUBULE_CYTOSKELETON	1.64015763403e-05	0.00051127953633
NETPATH_ALPHA6_BETA4_INTEGRIN_PATHWAY	BIOCARTA_TGFB_PATHWAY	1.66053727638e-05	0.000517265021984
OXIDOREDUCTASE_ACTIVITY_GO_0016616	CARBOXYLIC_ACID_METABOLIC_PROCESS	1.66130617535e-05	0.000517265021984
OXIDOREDUCTASE_ACTIVITY_GO_0016616	ORGANIC_ACID_METABOLIC_PROCESS	1.66130617535e-05	0.000517265021984
CELL_CYCLE_PHASE	REACTOME_ACTIVATION_OF_THE_PRE_REPLICATIVE_COMPLEX	1.66385336909e-05	0.000517265021984
CELLULAR_CATABOLIC_PROCESS	REACTOME_NUCLEAR_RECEPTOR_TRANSCRIPTION_PATHWAY	1.68085944499e-05	0.0005221132477
CARBON_CARBON_LYASE_ACTIVITY	REACTOME_MITOTIC_M_M_G1_PHASES	1.6868405075e-05	0.000523600542537
AMINO_ACID_METABOLIC_PROCESS	REACTOME_PYRUVATE_METABOLISM_AND_TCA_CYCLE	1.6940916996e-05	0.000525479708743
OXIDOREDUCTASE_ACTIVITY_ACTING_ON_THE_CH_CH_GROUP_OF_DONORS	REACTOME_STEROID_METABOLISM	1.71445359706e-05	0.000531420076473
MITOTIC_CELL_CYCLE	REACTOME_ACTIVATION_OF_THE_PRE_REPLICATIVE_COMPLEX	1.73780240771e-05	0.000538277244014
NETPATH_ALPHA6_BETA4_INTEGRIN_PATHWAY	REACTOME_CELL_CYCLE_MITOTIC	1.76578796042e-05	0.000546559939145
REACTOME_ACTIVATION_OF_THE_PRE_REPLICATIVE_COMPLEX	MITOTIC_CELL_CYCLE	1.76664037231e-05	0.000546559939145
INTRAMOLECULAR_OXIDOREDUCTASE_ACTIVITY	REACTOME_METABOLISM_OF_CARBOHYDRATES	1.77325921068e-05	0.000548099436732
KEGG_LYSINE_DEGRADATION	MONOCARBOXYLIC_ACID_METABOLIC_PROCESS	1.77442955455e-05	0.000548099436732
TRANSFERASE_ACTIVITY_TRANSFERRING_ACYL_GROUPS	MONOCARBOXYLIC_ACID_METABOLIC_PROCESS	1.77442955455e-05	0.000548099436732
GENERATION_OF_PRECURSOR_METABOLITES_AND_ENERGY	KEGG_ALANINE_ASPARTATE_AND_GLUTAMATE_METABOLISM	1.80210931814e-05	0.000555842446117
INFLAMMATORY_RESPONSE	KEGG_ADIPOCYTOKINE_SIGNALING_PATHWAY	1.80799272687e-05	0.000557265511061
COFACTOR_METABOLIC_PROCESS	KEGG_PYRUVATE_METABOLISM	1.81417117191e-05	0.000558777451974
REACTOME_REGULATION_OF_LIPID_METABOLISM_BY_PEROXISOME_PROLIFERATOR_ACTIVATED_RECEPTOR_ALPHA	KEGG_BUTANOATE_METABOLISM	1.82231416372e-05	0.000560891942215
KEGG_PANTOTHENATE_AND_COA_BIOSYNTHESIS	KEGG_VALINE_LEUCINE_AND_ISOLEUCINE_DEGRADATION	1.8244254517e-05	0.000561148265596
FATTY_ACID_METABOLIC_PROCESS	REACTOME_CHOLESTEROL_BIOSYNTHESIS	1.83775732476e-05	0.000564852988383
REACTOME_ACTIVATED_AMPK_STIMULATES_FATTY_ACID_OXIDATION_IN_MUSCLE	FATTY_ACID_BETA_OXIDATION	1.8378700951e-05	0.000564852988383
KEGG_TRYPTOPHAN_METABOLISM	KEGG_PEROXISOME	1.8527765509e-05	0.000568672836333
OXIDOREDUCTASE_ACTIVITY_ACTING_ON_CH_OH_GROUP_OF_DONORS	KEGG_PEROXISOME	1.8527765509e-05	0.000568672836333
AMINO_ACID_AND_DERIVATIVE_METABOLIC_PROCESS	REACTOME_S_PHASE	1.85442812161e-05	0.000568672836333
REACTOME_REGULATION_OF_LIPID_METABOLISM_BY_PEROXISOME_PROLIFERATOR_ACTIVATED_RECEPTOR_ALPHA	REACTOME_METABOLISM_OF_BILE_ACIDS_AND_BILE_SALTS	1.88159179503e-05	0.000576308063333
CARBOXYLIC_ACID_METABOLIC_PROCESS	KEGG_PYRUVATE_METABOLISM	1.88734620832e-05	0.000577667450693
ORGANIC_ACID_METABOLIC_PROCESS	KEGG_PYRUVATE_METABOLISM	1.88734620832e-05	0.000577667450693
MITOTIC_CELL_CYCLE	REACTOME_ACTIVATION_OF_ATR_IN_RESPONSE_TO_REPLICATION_STRESS	1.89002286147e-05	0.000577681012624
BIOCARTA_NUCLEARRS_PATHWAY	REACTOME_METABOLISM_OF_BILE_ACIDS_AND_BILE_SALTS	1.90375698712e-05	0.000581473889504
OXIDOREDUCTASE_ACTIVITY_GO_0016616	FATTY_ACID_BETA_OXIDATION	1.90598581223e-05	0.000581749814218
LIGASE_ACTIVITY	GLUTATHIONE_TRANSFERASE_ACTIVITY	1.92017502873e-05	0.000585673399486
CELLULAR_LIPID_METABOLIC_PROCESS	KEGG_VALINE_LEUCINE_AND_ISOLEUCINE_DEGRADATION	1.92224876959e-05	0.000585898755181
REACTOME_ELECTRON_TRANSPORT_CHAIN	REACTOME_MITOCHONDRIAL_FATTY_ACID_BETA_OXIDATION	1.92271461448e-05	0.000585898755181
MITOCHONDRIAL_ENVELOPE	REACTOME_INTEGRATION_OF_ENERGY_METABOLISM	1.94693565632e-05	0.000592600228097
CELLULAR_LIPID_CATABOLIC_PROCESS	KEGG_BIOSYNTHESIS_OF_UNSATURATED_FATTY_ACIDS	1.98566936527e-05	0.000603970991761
LIPID_CATABOLIC_PROCESS	KEGG_BIOSYNTHESIS_OF_UNSATURATED_FATTY_ACIDS	1.98566936527e-05	0.000603970991761
KEGG_PYRUVATE_METABOLISM	MITOCHONDRION	1.99476682469e-05	0.000605898343962
KEGG_PANTOTHENATE_AND_COA_BIOSYNTHESIS	KEGG_STARCH_AND_SUCROSE_METABOLISM	2.0028859681e-05	0.000607943762281
REACTOME_GLUCONEOGENESIS	OXIDOREDUCTASE_ACTIVITY	2.01302184653e-05	0.000610598077858
BIOCARTA_NUCLEARRS_PATHWAY	REACTOME_LIPOPROTEIN_METABOLISM	2.020997138e-05	0.000612593821712
GLUTATHIONE_TRANSFERASE_ACTIVITY	KEGG_DRUG_METABOLISM_CYTOCHROME_P450	2.02400083202e-05	0.000613080886944
KEGG_ALANINE_ASPARTATE_AND_GLUTAMATE_METABOLISM	COFACTOR_METABOLIC_PROCESS	2.05749047647e-05	0.000622795272433
REACTOME_ACTIVATED_AMPK_STIMULATES_FATTY_ACID_OXIDATION_IN_MUSCLE	FATTY_ACID_OXIDATION	2.05852979256e-05	0.000622795272433
REACTOME_BIOLOGICAL_OXIDATIONS	REACTOME_CHOLESTEROL_BIOSYNTHESIS	2.08117242133e-05	0.000629095996864
REACTOME_PYRUVATE_METABOLISM	COENZYME_METABOLIC_PROCESS	2.08301298897e-05	0.00062921901651
CYTOSKELETAL_PART	REACTOME_CENTROSOME_MATURATION	2.09050419425e-05	0.000631047590026
KEGG_STEROID_BIOSYNTHESIS	REACTOME_METABOLISM_OF_LIPIDS_AND_LIPOPROTEINS	2.11548444379e-05	0.000638149331425
AMINE_METABOLIC_PROCESS	REACTOME_SYNTHESIS_OF_DNA	2.12234650189e-05	0.000639779603808
KEGG_ADHERENS_JUNCTION	REACTOME_SYNTHESIS_OF_DNA	2.12234650189e-05	0.000639779603808
ALCOHOL_METABOLIC_PROCESS	BIOCARTA_NUCLEARRS_PATHWAY	2.13323794066e-05	0.000642180702699
BIOCARTA_CTCF_PATHWAY	BIOCARTA_MCM_PATHWAY	2.13464263403e-05	0.000642180702699
MICROTUBULE_CYTOSKELETON	BIOCARTA_PPARA_PATHWAY	2.13622833138e-05	0.000642199984196
REGULATION_OF_PHOSPHORYLATION	REACTOME_ACTIVATION_OF_ATR_IN_RESPONSE_TO_REPLICATION_STRESS	2.13978309587e-05	0.000642828335803
KEGG_LYSINE_DEGRADATION	OXIDOREDUCTASE_ACTIVITY_ACTING_ON_THE_CH_CH_GROUP_OF_DONORS	2.14824494163e-05	0.000644928992702
MICROBODY	FATTY_ACID_OXIDATION	2.14824494163e-05	0.000644928992702
PEROXISOME	FATTY_ACID_OXIDATION	2.14824494163e-05	0.000644928992702
MICROTUBULE_CYTOSKELETON	BIOCARTA_G2_PATHWAY	2.16120381962e-05	0.00064749076346
GENERATION_OF_PRECURSOR_METABOLITES_AND_ENERGY	KEGG_FATTY_ACID_METABOLISM	2.16307064481e-05	0.000647608005944
HORMONE_RECEPTOR_BINDING	CENTROSOME	2.20307007869e-05	0.000659133938812
NUCLEAR_HORMONE_RECEPTOR_BINDING	CENTROSOME	2.20307007869e-05	0.000659133938812
KEGG_TRYPTOPHAN_METABOLISM	FATTY_ACID_BETA_OXIDATION	2.25498983728e-05	0.000673749209994
OXIDOREDUCTASE_ACTIVITY_ACTING_ON_CH_OH_GROUP_OF_DONORS	FATTY_ACID_BETA_OXIDATION	2.25498983728e-05	0.000673749209994
KEGG_PROPANOATE_METABOLISM	REACTOME_MITOCHONDRIAL_FATTY_ACID_BETA_OXIDATION	2.26798495949e-05	0.000676710590462
MICROBODY	KEGG_BIOSYNTHESIS_OF_UNSATURATED_FATTY_ACIDS	2.26798495949e-05	0.000676710590462
PEROXISOME	KEGG_BIOSYNTHESIS_OF_UNSATURATED_FATTY_ACIDS	2.26798495949e-05	0.000676710590462
REACTOME_STEROID_METABOLISM	KEGG_BIOSYNTHESIS_OF_UNSATURATED_FATTY_ACIDS	2.26798495949e-05	0.000676710590462
TRANSFERASE_ACTIVITY_TRANSFERRING_ACYL_GROUPS	KEGG_BIOSYNTHESIS_OF_UNSATURATED_FATTY_ACIDS	2.26798495949e-05	0.000676710590462
TRANSFERASE_ACTIVITY_TRANSFERRING_ACYL_GROUPS	REACTOME_MITOCHONDRIAL_FATTY_ACID_BETA_OXIDATION	2.26798495949e-05	0.000676710590462
REACTOME_CHYLOMICRON_MEDIATED_LIPID_TRANSPORT	BIOCARTA_PPARA_PATHWAY	2.30356497735e-05	0.000684534667711
CYTOSKELETON_ORGANIZATION_AND_BIOGENESIS	CENTROSOME	2.31715575434e-05	0.000688107464234
BIOCARTA_G2_PATHWAY	CYTOSKELETON	2.33646579158e-05	0.00069337268464
CELLULAR_LIPID_METABOLIC_PROCESS	REACTOME_CHOLESTEROL_BIOSYNTHESIS	2.33776343319e-05	0.00069337268464
OXIDOREDUCTASE_ACTIVITY_ACTING_ON_THE_CH_CH_GROUP_OF_DONORS	KEGG_BUTANOATE_METABOLISM	2.33822191522e-05	0.00069337268464
AMINE_CATABOLIC_PROCESS	COFACTOR_METABOLIC_PROCESS	2.35228512504e-05	0.0006966541594
AMINO_ACID_CATABOLIC_PROCESS	COFACTOR_METABOLIC_PROCESS	2.35228512504e-05	0.0006966541594
NITROGEN_COMPOUND_CATABOLIC_PROCESS	COFACTOR_METABOLIC_PROCESS	2.35228512504e-05	0.0006966541594
KEGG_TERPENOID_BACKBONE_BIOSYNTHESIS	KEGG_STEROID_BIOSYNTHESIS	2.40955450507e-05	0.000712173446344
KEGG_FATTY_ACID_METABOLISM	KEGG_BIOSYNTHESIS_OF_UNSATURATED_FATTY_ACIDS	2.42664721418e-05	0.000716742751531
AMINO_ACID_TRANSMEMBRANE_TRANSPORTER_ACTIVITY	REACTOME_METABOLISM_OF_AMINO_ACIDS	2.43055314927e-05	0.000717413640044
LYASE_ACTIVITY	OXIDOREDUCTASE_ACTIVITY_ACTING_ON_THE_CH_CH_GROUP_OF_DONORS	2.46710409535e-05	0.000727712808125
MONOOXYGENASE_ACTIVITY	LIPID_BIOSYNTHETIC_PROCESS	2.47534199887e-05	0.000729652355087
AMINO_ACID_AND_DERIVATIVE_METABOLIC_PROCESS	KEGG_DRUG_METABOLISM_CYTOCHROME_P450	2.48355833715e-05	0.000731582946147
COFACTOR_METABOLIC_PROCESS	KEGG_VALINE_LEUCINE_AND_ISOLEUCINE_DEGRADATION	2.50143107644e-05	0.000736353530356
REACTOME_GLUCONEOGENESIS	AMINO_ACID_METABOLIC_PROCESS	2.50607194733e-05	0.000737225226811
IMMUNE_EFFECTOR_PROCESS	LIPID_METABOLIC_PROCESS	2.50903241873e-05	0.000737601754122
KEGG_BIOSYNTHESIS_OF_UNSATURATED_FATTY_ACIDS	REACTOME_METABOLISM_OF_BILE_ACIDS_AND_BILE_SALTS	2.5149086586e-05	0.000738834377072
OXIDOREDUCTASE_ACTIVITY_GO_0016616	CELLULAR_LIPID_CATABOLIC_PROCESS	2.51751077479e-05	0.000739104116497
OXIDOREDUCTASE_ACTIVITY_GO_0016616	LIPID_CATABOLIC_PROCESS	2.51751077479e-05	0.000739104116497
REACTOME_METABOLISM_OF_LIPIDS_AND_LIPOPROTEINS	REACTOME_MITOTIC_PROMETAPHASE	2.53384803286e-05	0.000742906640015
PHOSPHOLIPID_BIOSYNTHETIC_PROCESS	LIPID_METABOLIC_PROCESS	2.59848591956e-05	0.000761349435884
KEGG_PYRUVATE_METABOLISM	MONOCARBOXYLIC_ACID_METABOLIC_PROCESS	2.6205754813e-05	0.000767309395929
REACTOME_CELL_JUNCTION_ORGANIZATION	KEGG_ADHERENS_JUNCTION	2.63560122375e-05	0.000771194488744
CELL_CYCLE_PROCESS	REACTOME_ACTIVATION_OF_THE_PRE_REPLICATIVE_COMPLEX	2.64050056512e-05	0.000772113326474
KEGG_PEROXISOME	FATTY_ACID_BETA_OXIDATION	2.65518372169e-05	0.000775889938274
ALCOHOL_METABOLIC_PROCESS	KEGG_ADIPOCYTOKINE_SIGNALING_PATHWAY	2.67014404697e-05	0.000779742464175
CORUM_C_COMPLEX_SPLICEOSOME	REACTOME_TRANSMEMBRANE_TRANSPORT_OF_SMALL_MOLECULES	2.67686520797e-05	0.000781185444435
MITOCHONDRIAL_PART	KEGG_FATTY_ACID_METABOLISM	2.68084119632e-05	0.000781825919918
KEGG_CELL_CYCLE	MICROTUBULE_ORGANIZING_CENTER	2.68259040528e-05	0.000781825919918
REACTOME_STEROID_HORMONES	KEGG_STEROID_HORMONE_BIOSYNTHESIS	2.71072572786e-05	0.000789492122903
AMINE_METABOLIC_PROCESS	REACTOME_S_PHASE	2.71518510473e-05	0.000790266508168
MONOCARBOXYLIC_ACID_METABOLIC_PROCESS	KEGG_GLYCOLYSIS_GLUCONEOGENESIS	2.72638298512e-05	0.000792999838303
PATTERN_BINDING	BIOCARTA_PPARA_PATHWAY	2.76519506858e-05	0.000803756137451
BIOCARTA_G1_PATHWAY	CELL_CYCLE_GO_0007049	2.78285516639e-05	0.000808354044395
CELLULAR_LIPID_METABOLIC_PROCESS	KEGG_FATTY_ACID_METABOLISM	2.79084573394e-05	0.000810138955743
NETPATH_ALPHA6_BETA4_INTEGRIN_PATHWAY	CYTOSKELETAL_PART	2.79637606198e-05	0.000811207810551
POSITIVE_REGULATION_OF_LYMPHOCYTE_ACTIVATION	KEGG_ADHERENS_JUNCTION	2.82885341553e-05	0.000820087221011
REGULATION_OF_LYMPHOCYTE_ACTIVATION	KEGG_ADHERENS_JUNCTION	2.82885341553e-05	0.000820087221011
KEGG_TYROSINE_METABOLISM	KEGG_PYRUVATE_METABOLISM	2.83074653865e-05	0.000820087221011
KEGG_GLYCOLYSIS_GLUCONEOGENESIS	REACTOME_METABOLISM_OF_AMINO_ACIDS	2.85048569522e-05	0.000824724242906
KEGG_ALANINE_ASPARTATE_AND_GLUTAMATE_METABOLISM	CARBOHYDRATE_METABOLIC_PROCESS	2.8519541221e-05	0.000824724242906
COFACTOR_METABOLIC_PROCESS	REACTOME_METABOLISM_OF_AMINO_ACIDS	2.85473134506e-05	0.000824865131442
MONOCARBOXYLIC_ACID_METABOLIC_PROCESS	KEGG_PYRUVATE_METABOLISM	2.88137390468e-05	0.000832015671384
KEGG_RETINOL_METABOLISM	REACTOME_CHYLOMICRON_MEDIATED_LIPID_TRANSPORT	2.88979799273e-05	0.000833899564095
REACTOME_ACTIVATION_OF_THE_PRE_REPLICATIVE_COMPLEX	CELL_CYCLE_PHASE	2.9187846775e-05	0.000841710763996
MICROTUBULE	MICROTUBULE_CYTOSKELETON	2.91917790555e-05	0.000841710763996
REACTOME_NUCLEAR_RECEPTOR_TRANSCRIPTION_PATHWAY	REACTOME_PHASE_1_FUNCTIONALIZATION_OF_COMPOUNDS	2.92313999375e-05	0.000841860482058
REACTOME_METABOLISM_OF_AMINO_ACIDS	KEGG_PYRUVATE_METABOLISM	2.9330149978e-05	0.000844150565695
KEGG_CITRATE_CYCLE_TCA_CYCLE	AMINO_ACID_AND_DERIVATIVE_METABOLIC_PROCESS	2.93657079647e-05	0.000844620110274
REACTOME_G2_M_TRANSITION	SA_G1_AND_S_PHASES	2.95828050227e-05	0.000850307069582
KEGG_BUTANOATE_METABOLISM	LIPID_METABOLIC_PROCESS	2.96444004338e-05	0.000851519881832
REACTOME_METABOLISM_OF_AMINO_ACIDS	OXIDOREDUCTASE_ACTIVITY_GO_0016616	2.96504327132e-05	0.000851519881832
IMMUNE_EFFECTOR_PROCESS	BIOCARTA_PPARA_PATHWAY	3.00462697357e-05	0.000861935179719
CELLULAR_LIPID_METABOLIC_PROCESS	KEGG_BUTANOATE_METABOLISM	3.02378953314e-05	0.000866865750484
FATTY_ACID_BETA_OXIDATION	KEGG_BUTANOATE_METABOLISM	3.04995672907e-05	0.000873796676212
KEGG_LYSINE_DEGRADATION	KEGG_BUTANOATE_METABOLISM	3.04995672907e-05	0.000873796676212
GLUCOSE_METABOLIC_PROCESS	KEGG_PYRUVATE_METABOLISM	3.07672626794e-05	0.000880316770705
OXIDOREDUCTASE_ACTIVITY_GO_0016616	REACTOME_SYNTHESIS_OF_BILE_ACIDS_AND_BILE_SALTS	3.07676745948e-05	0.000880316770705
OXIDOREDUCTASE_ACTIVITY_GO_0016616	REACTOME_SYNTHESIS_OF_BILE_ACIDS_AND_BILE_SALTS_VIA_7ALPHA_HYDROXYCHOLESTEROL	3.07676745948e-05	0.000880316770705
KEGG_RETINOL_METABOLISM	OXIDOREDUCTASE_ACTIVITY_ACTING_ON_CH_OH_GROUP_OF_DONORS	3.08562592199e-05	0.000881139930658
KEGG_PYRUVATE_METABOLISM	OXIDOREDUCTASE_ACTIVITY	3.15161955941e-05	0.000899400091561
MICROBODY	KEGG_GLYCINE_SERINE_AND_THREONINE_METABOLISM	3.15231910232e-05	0.000899400091561
PEROXISOME	KEGG_GLYCINE_SERINE_AND_THREONINE_METABOLISM	3.15231910232e-05	0.000899400091561
KEGG_VALINE_LEUCINE_AND_ISOLEUCINE_DEGRADATION	KEGG_FATTY_ACID_METABOLISM	3.16190635566e-05	0.000900579051631
OXIDOREDUCTASE_ACTIVITY_ACTING_ON_THE_CH_CH_GROUP_OF_DONORS	KEGG_VALINE_LEUCINE_AND_ISOLEUCINE_DEGRADATION	3.18280389769e-05	0.000905943228752
SA_G1_AND_S_PHASES	BIOCARTA_MCM_PATHWAY	3.18297556259e-05	0.000905943228752
OXIDOREDUCTASE_ACTIVITY_ACTING_ON_CH_OH_GROUP_OF_DONORS	CELLULAR_LIPID_CATABOLIC_PROCESS	3.18911765966e-05	0.000906564528498
OXIDOREDUCTASE_ACTIVITY_ACTING_ON_CH_OH_GROUP_OF_DONORS	LIPID_CATABOLIC_PROCESS	3.18911765966e-05	0.000906564528498
CELL_PROJECTION	BIOCARTA_CTCF_PATHWAY	3.21975081272e-05	0.000914088505311
CELL_PROJECTION	BIOCARTA_G1_PATHWAY	3.21975081272e-05	0.000914088505311
KEGG_PROPANOATE_METABOLISM	CELLULAR_LIPID_METABOLIC_PROCESS	3.26160232852e-05	0.000924773823004
MICROBODY	CELLULAR_LIPID_METABOLIC_PROCESS	3.26160232852e-05	0.000924773823004
PEROXISOME	CELLULAR_LIPID_METABOLIC_PROCESS	3.26160232852e-05	0.000924773823004
AMINO_ACID_AND_DERIVATIVE_METABOLIC_PROCESS	KEGG_VALINE_LEUCINE_AND_ISOLEUCINE_DEGRADATION	3.2685192264e-05	0.000924942471734
KEGG_BETA_ALANINE_METABOLISM	CELLULAR_LIPID_CATABOLIC_PROCESS	3.27341717412e-05	0.000925731657148
KEGG_BETA_ALANINE_METABOLISM	LIPID_CATABOLIC_PROCESS	3.27341717412e-05	0.000925731657148
REACTOME_GLUCOSE_REGULATION_OF_INSULIN_SECRETION	KEGG_VALINE_LEUCINE_AND_ISOLEUCINE_DEGRADATION	3.28953720207e-05	0.000929093161751
MITOCHONDRIAL_ENVELOPE	KEGG_CITRATE_CYCLE_TCA_CYCLE	3.30106812087e-05	0.000931750359441
REACTOME_PEROXISOMAL_LIPID_METABOLISM	FATTY_ACID_BETA_OXIDATION	3.33371404265e-05	0.000940360173817
MITOCHONDRIAL_LUMEN	MITOCHONDRIAL_PART	3.35561953763e-05	0.000945931259641
MITOCHONDRIAL_MATRIX	MITOCHONDRIAL_PART	3.35561953763e-05	0.000945931259641
COFACTOR_METABOLIC_PROCESS	REACTOME_INTEGRATION_OF_ENERGY_METABOLISM	3.35991300571e-05	0.000945931259641
ELECTRON_CARRIER_ACTIVITY	REACTOME_ELECTRON_TRANSPORT_CHAIN	3.36128340133e-05	0.000945931259641
KEGG_VALINE_LEUCINE_AND_ISOLEUCINE_DEGRADATION	KEGG_BIOSYNTHESIS_OF_UNSATURATED_FATTY_ACIDS	3.363165764e-05	0.000945931259641
MONOCARBOXYLIC_ACID_METABOLIC_PROCESS	KEGG_VALINE_LEUCINE_AND_ISOLEUCINE_DEGRADATION	3.37632148291e-05	0.000948720398248
MONOCARBOXYLIC_ACID_METABOLIC_PROCESS	REACTOME_GLUCOSE_METABOLISM	3.37632148291e-05	0.000948720398248
RESPONSE_TO_EXTERNAL_STIMULUS	KEGG_CELL_CYCLE	3.37691966168e-05	0.000948720398248
AMINO_ACID_AND_DERIVATIVE_METABOLIC_PROCESS	GLUTATHIONE_TRANSFERASE_ACTIVITY	3.39758270562e-05	0.000952864552922
MITOCHONDRIAL_ENVELOPE	OXIDOREDUCTASE_ACTIVITY	3.40243208651e-05	0.000953615240798
KEGG_ADHERENS_JUNCTION	CYTOSKELETON_ORGANIZATION_AND_BIOGENESIS	3.42748710871e-05	0.000960024484291
KEGG_VALINE_LEUCINE_AND_ISOLEUCINE_DEGRADATION	OXIDOREDUCTASE_ACTIVITY	3.43288277792e-05	0.000960922563812
KEGG_ARGININE_AND_PROLINE_METABOLISM	CARBOXYLIC_ACID_METABOLIC_PROCESS	3.4447310498e-05	0.000963624541152
KEGG_ARGININE_AND_PROLINE_METABOLISM	ORGANIC_ACID_METABOLIC_PROCESS	3.4447310498e-05	0.000963624541152
CATABOLIC_PROCESS	REACTOME_SYNTHESIS_OF_DNA	3.45520098743e-05	0.000965322893312
ALCOHOL_METABOLIC_PROCESS	REACTOME_CYTOCHROME_P450_ARRANGED_BY_SUBSTRATE_TYPE	3.49641286061e-05	0.00097621537446
LIPID_TRANSPORT	CELLULAR_LIPID_METABOLIC_PROCESS	3.50087812146e-05	0.000976840696942
CARBON_CARBON_LYASE_ACTIVITY	KEGG_CITRATE_CYCLE_TCA_CYCLE	3.50480061476e-05	0.000977313874094
REACTOME_CELL_JUNCTION_ORGANIZATION	NETPATH_ALPHA6_BETA4_INTEGRIN_PATHWAY	3.50629921749e-05	0.000977313874094
OXIDOREDUCTASE_ACTIVITY_ACTING_ON_THE_CH_CH_GROUP_OF_DONORS	KEGG_PEROXISOME	3.52415341757e-05	0.000981463309966
ALCOHOL_METABOLIC_PROCESS	REACTOME_PHASE_1_FUNCTIONALIZATION_OF_COMPOUNDS	3.54463249385e-05	0.000986540677156
AMINO_ACID_TRANSMEMBRANE_TRANSPORTER_ACTIVITY	KEGG_ARGININE_AND_PROLINE_METABOLISM	3.58023230359e-05	0.000995817338637
REACTOME_CELL_CYCLE_CHECKPOINTS	BIOCARTA_CELLCYCLE_PATHWAY	3.58203952188e-05	0.000995817338637
MITOCHONDRIAL_PART	REACTOME_ELECTRON_TRANSPORT_CHAIN	3.64518186131e-05	0.00101259922199
CELLULAR_CATABOLIC_PROCESS	REACTOME_SYNTHESIS_OF_DNA	3.65509715316e-05	0.00101471137982
BIOCARTA_LEPTIN_PATHWAY	CELLULAR_LIPID_METABOLIC_PROCESS	3.6555440319e-05	0.00101471137982
REACTOME_METABOLISM_OF_CARBOHYDRATES	CARBOXYLIC_ACID_METABOLIC_PROCESS	3.66021938566e-05	0.00101484958342
REACTOME_METABOLISM_OF_CARBOHYDRATES	ORGANIC_ACID_METABOLIC_PROCESS	3.66021938566e-05	0.00101484958342
CATABOLIC_PROCESS	REACTOME_METABOLISM_OF_LIPIDS_AND_LIPOPROTEINS	3.66485222438e-05	0.00101485191786
KEGG_BIOSYNTHESIS_OF_UNSATURATED_FATTY_ACIDS	MICROBODY	3.67173351346e-05	0.00101611636595
KEGG_BIOSYNTHESIS_OF_UNSATURATED_FATTY_ACIDS	PEROXISOME	3.67173351346e-05	0.00101611636595
REACTOME_CHAPERONIN_MEDIATED_PROTEIN_FOLDING	CYTOSKELETON_ORGANIZATION_AND_BIOGENESIS	3.67429862532e-05	0.00101611636595
KEGG_PROPANOATE_METABOLISM	OXIDOREDUCTASE_ACTIVITY	3.68707252335e-05	0.00101843486546
TRANSFERASE_ACTIVITY_TRANSFERRING_ACYL_GROUPS	OXIDOREDUCTASE_ACTIVITY	3.68707252335e-05	0.00101843486546
REACTOME_PEROXISOMAL_LIPID_METABOLISM	CELLULAR_LIPID_METABOLIC_PROCESS	3.68788614668e-05	0.00101843486546
KEGG_CYSTEINE_AND_METHIONINE_METABOLISM	KEGG_ARGININE_AND_PROLINE_METABOLISM	3.70002946991e-05	0.00102008789864
KEGG_CYSTEINE_AND_METHIONINE_METABOLISM	KEGG_GLYCINE_SERINE_AND_THREONINE_METABOLISM	3.70002946991e-05	0.00102008789864
KEGG_PYRUVATE_METABOLISM	REACTOME_INTEGRATION_OF_ENERGY_METABOLISM	3.71058051739e-05	0.00102171323393
KEGG_PRIMARY_BILE_ACID_BIOSYNTHESIS	STEROID_METABOLIC_PROCESS	3.72193847812e-05	0.00102419813005
OXIDOREDUCTASE_ACTIVITY_ACTING_ON_CH_OH_GROUP_OF_DONORS	REACTOME_SYNTHESIS_OF_BILE_ACIDS_AND_BILE_SALTS	3.72363886004e-05	0.00102419813005
OXIDOREDUCTASE_ACTIVITY_ACTING_ON_CH_OH_GROUP_OF_DONORS	REACTOME_SYNTHESIS_OF_BILE_ACIDS_AND_BILE_SALTS_VIA_7ALPHA_HYDROXYCHOLESTEROL	3.72363886004e-05	0.00102419813005
REACTOME_ELECTRON_TRANSPORT_CHAIN	OXIDOREDUCTASE_ACTIVITY	3.72734454116e-05	0.00102419813005
OXIDOREDUCTASE_ACTIVITY_ACTING_ON_THE_CH_CH_GROUP_OF_DONORS	KEGG_STEROID_BIOSYNTHESIS	3.73895955138e-05	0.00102630815303
OXIDOREDUCTASE_ACTIVITY_ACTING_ON_THE_CH_CH_GROUP_OF_DONORS	TRANSFERASE_ACTIVITY_TRANSFERRING_ACYL_GROUPS	3.73895955138e-05	0.00102630815303
MICROTUBULE	REACTOME_MITOTIC_PROMETAPHASE	3.74049435122e-05	0.00102630815303
CYTOSKELETON_ORGANIZATION_AND_BIOGENESIS	KEGG_CHRONIC_MYELOID_LEUKEMIA	3.75381774171e-05	0.00102845701936
LIGASE_ACTIVITY	REACTOME_SYNTHESIS_OF_DNA	3.7569328848e-05	0.00102866837958
CENTROSOME	MICROTUBULE_CYTOSKELETON	3.76162216674e-05	0.00102931021521
KEGG_VALINE_LEUCINE_AND_ISOLEUCINE_DEGRADATION	MONOCARBOXYLIC_ACID_METABOLIC_PROCESS	3.77556254534e-05	0.00103248109456
KEGG_CHRONIC_MYELOID_LEUKEMIA	BIOCARTA_G2_PATHWAY	3.78614349459e-05	0.00103472991358
MICROTUBULE	KEGG_CELL_CYCLE	3.80137352091e-05	0.00103824570757
CARBOHYDRATE_METABOLIC_PROCESS	KEGG_GLYCOLYSIS_GLUCONEOGENESIS	3.80240408353e-05	0.00103824570757
CELLULAR_CARBOHYDRATE_METABOLIC_PROCESS	KEGG_GLYCOLYSIS_GLUCONEOGENESIS	3.80240408353e-05	0.00103824570757
REACTOME_GLUCOSE_AND_OTHER_SUGAR_SLC_TRANSPORTERS	KEGG_ADIPOCYTOKINE_SIGNALING_PATHWAY	3.80455401731e-05	0.00103824570757
BIOCARTA_NUCLEARRS_PATHWAY	REACTOME_PHASE_1_FUNCTIONALIZATION_OF_COMPOUNDS	3.83001260162e-05	0.00104347041029
REACTOME_INTEGRATION_OF_ENERGY_METABOLISM	KEGG_FATTY_ACID_METABOLISM	3.83567487083e-05	0.00104436479997
LIPID_METABOLIC_PROCESS	REACTOME_STEROID_METABOLISM	3.87402974205e-05	0.00105415399509
CARBOHYDRATE_BIOSYNTHETIC_PROCESS	REACTOME_GLUCOSE_REGULATION_OF_INSULIN_SECRETION	3.88130123433e-05	0.00105547826813
KEGG_TERPENOID_BACKBONE_BIOSYNTHESIS	FATTY_ACID_BETA_OXIDATION	3.88289121296e-05	0.00105547826813
KEGG_BETA_ALANINE_METABOLISM	OXIDOREDUCTASE_ACTIVITY	3.8893101423e-05	0.00105634722435
MONOOXYGENASE_ACTIVITY	OXIDOREDUCTASE_ACTIVITY_GO_0016616	3.89246029585e-05	0.00105654900956
FATTY_ACID_METABOLIC_PROCESS	KEGG_STEROID_BIOSYNTHESIS	3.89795115564e-05	0.00105738550168
RESPONSE_TO_ORGANIC_SUBSTANCE	REACTOME_GLUCOSE_METABOLISM	3.93982323179e-05	0.001068083888
KEGG_ALANINE_ASPARTATE_AND_GLUTAMATE_METABOLISM	KEGG_CYSTEINE_AND_METHIONINE_METABOLISM	3.97049671303e-05	0.0010757350076
LIGASE_ACTIVITY	REACTOME_MITOTIC_M_M_G1_PHASES	3.98403500319e-05	0.00107873707788
KEGG_TRYPTOPHAN_METABOLISM	MONOCARBOXYLIC_ACID_METABOLIC_PROCESS	4.04326296892e-05	0.00109409898255
NETPATH_ALPHA6_BETA4_INTEGRIN_PATHWAY	KEGG_ADHERENS_JUNCTION	4.05168637354e-05	0.00109570281344
CELLULAR_CATABOLIC_PROCESS	REACTOME_METABOLISM_OF_LIPIDS_AND_LIPOPROTEINS	4.08147701832e-05	0.0011030794816
AMINO_ACID_AND_DERIVATIVE_METABOLIC_PROCESS	KEGG_GLYCOLYSIS_GLUCONEOGENESIS	4.11558621682e-05	0.00111161350549
REACTOME_CENTROSOME_MATURATION	BIOCARTA_G2_PATHWAY	4.11581005947e-05	0.00111161350549
REACTOME_PEROXISOMAL_LIPID_METABOLISM	FATTY_ACID_OXIDATION	4.15185139565e-05	0.00112003017582
REACTOME_PEROXISOMAL_LIPID_METABOLISM	KEGG_PROPANOATE_METABOLISM	4.15185139565e-05	0.00112003017582
MONOCARBOXYLIC_ACID_METABOLIC_PROCESS	REACTOME_GLUCONEOGENESIS	4.17651515981e-05	0.00112530034917
REACTOME_ACTIVATION_OF_ATR_IN_RESPONSE_TO_REPLICATION_STRESS	SA_G1_AND_S_PHASES	4.19723475742e-05	0.00113018914563
AMINE_METABOLIC_PROCESS	GLUTATHIONE_TRANSFERASE_ACTIVITY	4.21153620194e-05	0.00113334479117
KEGG_TYROSINE_METABOLISM	COFACTOR_METABOLIC_PROCESS	4.23435330091e-05	0.00113878676918
BIOCARTA_LEPTIN_PATHWAY	KEGG_BIOSYNTHESIS_OF_UNSATURATED_FATTY_ACIDS	4.25552716401e-05	0.00114378042104
REACTOME_GLUCOSE_AND_OTHER_SUGAR_SLC_TRANSPORTERS	KEGG_BIOSYNTHESIS_OF_UNSATURATED_FATTY_ACIDS	4.25552716401e-05	0.00114378042104
OXIDOREDUCTASE_ACTIVITY_ACTING_ON_THE_CH_CH_GROUP_OF_DONORS	CELLULAR_LIPID_CATABOLIC_PROCESS	4.30236100075e-05	0.00115495368002
OXIDOREDUCTASE_ACTIVITY_ACTING_ON_THE_CH_CH_GROUP_OF_DONORS	LIPID_CATABOLIC_PROCESS	4.30236100075e-05	0.00115495368002
REACTOME_MITOTIC_M_M_G1_PHASES	REACTOME_CELL_CYCLE_CHECKPOINTS	4.31786709608e-05	0.00115770008988
MICROTUBULE_ORGANIZING_CENTER	KEGG_CELL_CYCLE	4.33607074836e-05	0.0011618710697
PATTERN_BINDING	KEGG_FATTY_ACID_METABOLISM	4.34336638675e-05	0.00116311588823
TRANSFERASE_ACTIVITY_TRANSFERRING_ACYL_GROUPS	FATTY_ACID_METABOLIC_PROCESS	4.37352139295e-05	0.00117047699669
TRANSFERASE_ACTIVITY_TRANSFERRING_ACYL_GROUPS	KEGG_VALINE_LEUCINE_AND_ISOLEUCINE_DEGRADATION	4.37352139295e-05	0.00117047699669
GENERATION_OF_PRECURSOR_METABOLITES_AND_ENERGY	REACTOME_GLUCONEOGENESIS	4.37738613805e-05	0.00117047699669
KEGG_STARCH_AND_SUCROSE_METABOLISM	KEGG_STEROID_HORMONE_BIOSYNTHESIS	4.37765496749e-05	0.00117047699669
FATTY_ACID_METABOLIC_PROCESS	BIOCARTA_NUCLEARRS_PATHWAY	4.43590224324e-05	0.00118428336592
KEGG_GLYCINE_SERINE_AND_THREONINE_METABOLISM	KEGG_CYSTEINE_AND_METHIONINE_METABOLISM	4.45569273118e-05	0.00118884382775
REACTOME_SYNTHESIS_OF_BILE_ACIDS_AND_BILE_SALTS	FATTY_ACID_METABOLIC_PROCESS	4.4623304476e-05	0.00118989152901
REACTOME_SYNTHESIS_OF_BILE_ACIDS_AND_BILE_SALTS_VIA_7ALPHA_HYDROXYCHOLESTEROL	FATTY_ACID_METABOLIC_PROCESS	4.4623304476e-05	0.00118989152901
MITOTIC_CELL_CYCLE	BIOCARTA_TGFB_PATHWAY	4.52675644259e-05	0.00120560598921
CYTOSKELETAL_PROTEIN_BINDING	REACTOME_CELL_CYCLE_CHECKPOINTS	4.53585880331e-05	0.00120729762727
KEGG_RETINOL_METABOLISM	BIOCARTA_NUCLEARRS_PATHWAY	4.54294214288e-05	0.00120845014299
MITOCHONDRIAL_MEMBRANE	KEGG_CITRATE_CYCLE_TCA_CYCLE	4.55628608476e-05	0.00121126561203
AMINE_METABOLIC_PROCESS	KEGG_VALINE_LEUCINE_AND_ISOLEUCINE_DEGRADATION	4.55978972003e-05	0.0012114632603
CYTOSKELETON_ORGANIZATION_AND_BIOGENESIS	REACTOME_SYNTHESIS_OF_DNA	4.56084426119e-05	0.0012114632603
REACTOME_ACTIVATION_OF_THE_PRE_REPLICATIVE_COMPLEX	REACTOME_G2_M_TRANSITION	4.61303673523e-05	0.00122412814599
OXYGEN_BINDING	LIPID_METABOLIC_PROCESS	4.63135049518e-05	0.00122824534492
REACTOME_SYNTHESIS_OF_BILE_ACIDS_AND_BILE_SALTS	STEROID_METABOLIC_PROCESS	4.63908627366e-05	0.00122955395916
REACTOME_SYNTHESIS_OF_BILE_ACIDS_AND_BILE_SALTS_VIA_7ALPHA_HYDROXYCHOLESTEROL	STEROID_METABOLIC_PROCESS	4.63908627366e-05	0.00122955395916
KEGG_CITRATE_CYCLE_TCA_CYCLE	CARBOXYLIC_ACID_METABOLIC_PROCESS	4.65106467283e-05	0.00123124173435
KEGG_CITRATE_CYCLE_TCA_CYCLE	ORGANIC_ACID_METABOLIC_PROCESS	4.65106467283e-05	0.00123124173435
REACTOME_ACTIVATED_AMPK_STIMULATES_FATTY_ACID_OXIDATION_IN_MUSCLE	KEGG_BIOSYNTHESIS_OF_UNSATURATED_FATTY_ACIDS	4.65847000882e-05	0.00123171630818
KEGG_BETA_ALANINE_METABOLISM	BIOCARTA_PPARA_PATHWAY	4.69282267095e-05	0.00124005225678
CARBOHYDRATE_METABOLIC_PROCESS	KEGG_STARCH_AND_SUCROSE_METABOLISM	4.69461576154e-05	0.00124005225678
CELLULAR_CARBOHYDRATE_METABOLIC_PROCESS	KEGG_STARCH_AND_SUCROSE_METABOLISM	4.69461576154e-05	0.00124005225678
MICROBODY	TRANSFERASE_ACTIVITY_TRANSFERRING_ACYL_GROUPS	4.72966707684e-05	0.00124753496196
PEROXISOME	TRANSFERASE_ACTIVITY_TRANSFERRING_ACYL_GROUPS	4.72966707684e-05	0.00124753496196
REACTOME_CYTOCHROME_P450_ARRANGED_BY_SUBSTRATE_TYPE	REACTOME_CHOLESTEROL_BIOSYNTHESIS	4.73659487849e-05	0.00124786245985
CELLULAR_LIPID_CATABOLIC_PROCESS	OXIDOREDUCTASE_ACTIVITY_ACTING_ON_THE_CH_CH_GROUP_OF_DONORS	4.77973117351e-05	0.00125847139134
LIPID_CATABOLIC_PROCESS	OXIDOREDUCTASE_ACTIVITY_ACTING_ON_THE_CH_CH_GROUP_OF_DONORS	4.77973117351e-05	0.00125847139134
KEGG_TRYPTOPHAN_METABOLISM	OXIDOREDUCTASE_ACTIVITY	4.82554361854e-05	0.00126901099438
CARBOXYLIC_ACID_METABOLIC_PROCESS	KEGG_VALINE_LEUCINE_AND_ISOLEUCINE_DEGRADATION	4.82798514059e-05	0.00126901099438
ORGANIC_ACID_METABOLIC_PROCESS	KEGG_VALINE_LEUCINE_AND_ISOLEUCINE_DEGRADATION	4.82798514059e-05	0.00126901099438
KEGG_FATTY_ACID_METABOLISM	KEGG_VALINE_LEUCINE_AND_ISOLEUCINE_DEGRADATION	4.84790111458e-05	0.0012726030372
KEGG_PRIMARY_BILE_ACID_BIOSYNTHESIS	BIOCARTA_NUCLEARRS_PATHWAY	4.89337761572e-05	0.00128377308387
AMINO_ACID_AND_DERIVATIVE_METABOLIC_PROCESS	KEGG_METABOLISM_OF_XENOBIOTICS_BY_CYTOCHROME_P450	4.89815429625e-05	0.00128425860345
KEGG_PEROXISOME	LIPID_METABOLIC_PROCESS	4.91410813301e-05	0.0012876723586
AMINO_ACID_AND_DERIVATIVE_METABOLIC_PROCESS	BIOCARTA_G1_PATHWAY	4.98930670643e-05	0.0013065970206
REACTOME_CHYLOMICRON_MEDIATED_LIPID_TRANSPORT	KEGG_ADIPOCYTOKINE_SIGNALING_PATHWAY	4.99702970943e-05	0.00130783918293
ELECTRON_CARRIER_ACTIVITY	KEGG_CITRATE_CYCLE_TCA_CYCLE	5.00555980234e-05	0.00130929097309
COFACTOR_BINDING	FATTY_ACID_METABOLIC_PROCESS	5.02474061004e-05	0.00131352525381
REACTOME_METABOLISM_OF_BILE_ACIDS_AND_BILE_SALTS	FATTY_ACID_METABOLIC_PROCESS	5.02474061004e-05	0.00131352525381
CARBOXYLIC_ACID_METABOLIC_PROCESS	KEGG_DRUG_METABOLISM_CYTOCHROME_P450	5.06993992167e-05	0.00132376402797
ORGANIC_ACID_METABOLIC_PROCESS	KEGG_DRUG_METABOLISM_CYTOCHROME_P450	5.06993992167e-05	0.00132376402797
KEGG_DRUG_METABOLISM_CYTOCHROME_P450	KEGG_FATTY_ACID_METABOLISM	5.07953054262e-05	0.00132469206801
GENERATION_OF_PRECURSOR_METABOLITES_AND_ENERGY	KEGG_PPAR_SIGNALING_PATHWAY	5.08933059347e-05	0.00132645967386
KEGG_LYSINE_DEGRADATION	KEGG_PEROXISOME	5.08949474676e-05	0.00132645967386
KEGG_PROPANOATE_METABOLISM	KEGG_PEROXISOME	5.08949474676e-05	0.00132645967386
REACTOME_CHYLOMICRON_MEDIATED_LIPID_TRANSPORT	KEGG_BIOSYNTHESIS_OF_UNSATURATED_FATTY_ACIDS	5.090795303e-05	0.00132645967386
RESPONSE_TO_ORGANIC_SUBSTANCE	KEGG_PYRUVATE_METABOLISM	5.1307393183e-05	0.00133408340888
REACTOME_METABOLISM_OF_BILE_ACIDS_AND_BILE_SALTS	STEROID_METABOLIC_PROCESS	5.16489785149e-05	0.00134217011012
REACTOME_PHASE_1_FUNCTIONALIZATION_OF_COMPOUNDS	REACTOME_CHOLESTEROL_BIOSYNTHESIS	5.2030136518e-05	0.00135127498338
KEGG_BETA_ALANINE_METABOLISM	CELLULAR_LIPID_METABOLIC_PROCESS	5.23582139246e-05	0.00135899134676
RESPONSE_TO_EXTERNAL_STIMULUS	REACTOME_MITOTIC_M_M_G1_PHASES	5.24031876098e-05	0.0013593547916
KEGG_ARGININE_AND_PROLINE_METABOLISM	REACTOME_MITOTIC_M_M_G1_PHASES	5.27322018244e-05	0.00136708155362
KEGG_ARGININE_AND_PROLINE_METABOLISM	REACTOME_S_PHASE	5.27322018244e-05	0.00136708155362
INTRAMOLECULAR_OXIDOREDUCTASE_ACTIVITY	KEGG_STARCH_AND_SUCROSE_METABOLISM	5.3009664242e-05	0.00137265319955
INTRAMOLECULAR_OXIDOREDUCTASE_ACTIVITY	KEGG_STEROID_BIOSYNTHESIS	5.3009664242e-05	0.00137265319955
CENTROSOME	SPINDLE	5.32611844406e-05	0.00137754074619
IMMUNE_EFFECTOR_PROCESS	BIOCARTA_CTCF_PATHWAY	5.32611844406e-05	0.00137754074619
MITOCHONDRIAL_PART	KEGG_CITRATE_CYCLE_TCA_CYCLE	5.35215052912e-05	0.00138264413698
KEGG_PRIMARY_BILE_ACID_BIOSYNTHESIS	KEGG_BUTANOATE_METABOLISM	5.39982131103e-05	0.00139413857154
KEGG_TERPENOID_BACKBONE_BIOSYNTHESIS	REACTOME_STEROID_METABOLISM	5.45079690772e-05	0.00140647223443
REACTOME_TRANSMEMBRANE_TRANSPORT_OF_SMALL_MOLECULES	LIPID_METABOLIC_PROCESS	5.47563161102e-05	0.00141205021762
MONOCARBOXYLIC_ACID_METABOLIC_PROCESS	KEGG_FATTY_ACID_METABOLISM	5.49357401125e-05	0.00141584531373
NETPATH_ALPHA6_BETA4_INTEGRIN_PATHWAY	BIOCARTA_CTCF_PATHWAY	5.49670381445e-05	0.00141584531373
MONOCARBOXYLIC_ACID_METABOLIC_PROCESS	OXIDOREDUCTASE_ACTIVITY	5.50529282475e-05	0.00141720121625
REACTOME_SLC_MEDIATED_TRANSMEMBRANE_TRANSPORT	KEGG_BIOSYNTHESIS_OF_UNSATURATED_FATTY_ACIDS	5.55401832468e-05	0.00142890632057
KEGG_PEROXISOME	MONOCARBOXYLIC_ACID_METABOLIC_PROCESS	5.58748256411e-05	0.00143667368027
KEGG_PROPANOATE_METABOLISM	CELLULAR_LIPID_CATABOLIC_PROCESS	5.59313544923e-05	0.00143728517566
KEGG_PROPANOATE_METABOLISM	LIPID_CATABOLIC_PROCESS	5.59313544923e-05	0.00143728517566
CYTOSKELETON_ORGANIZATION_AND_BIOGENESIS	MICROTUBULE_ORGANIZING_CENTER	5.60138426046e-05	0.00143772138348
AMINE_METABOLIC_PROCESS	KEGG_GLYCOLYSIS_GLUCONEOGENESIS	5.60596165207e-05	0.00143805530608
KEGG_ADHERENS_JUNCTION	BIOCARTA_PPARA_PATHWAY	5.60596165207e-05	0.00143805530608
BIOCARTA_PPARA_PATHWAY	REACTOME_MITOCHONDRIAL_FATTY_ACID_BETA_OXIDATION	5.64263397999e-05	0.00144577260955
REACTOME_SYNTHESIS_OF_BILE_ACIDS_AND_BILE_SALTS	BIOCARTA_NUCLEARRS_PATHWAY	5.65804195466e-05	0.0014488746758
REACTOME_SYNTHESIS_OF_BILE_ACIDS_AND_BILE_SALTS_VIA_7ALPHA_HYDROXYCHOLESTEROL	BIOCARTA_NUCLEARRS_PATHWAY	5.65804195466e-05	0.0014488746758
GLUCOSE_METABOLIC_PROCESS	KEGG_ADIPOCYTOKINE_SIGNALING_PATHWAY	5.70232820621e-05	0.00145851332925
REACTOME_SLC_MEDIATED_TRANSMEMBRANE_TRANSPORT	KEGG_ADIPOCYTOKINE_SIGNALING_PATHWAY	5.70232820621e-05	0.00145851332925
CELL_CYCLE_PROCESS	CYTOSKELETON	5.71387400509e-05	0.0014597650987
STEROID_BIOSYNTHETIC_PROCESS	MONOOXYGENASE_ACTIVITY	5.74817433971e-05	0.00146767376349
REACTOME_ELECTRON_TRANSPORT_CHAIN	GENERATION_OF_PRECURSOR_METABOLITES_AND_ENERGY	5.75962711899e-05	0.00146974298767
BIOCARTA_G1_PATHWAY	BIOCARTA_MCM_PATHWAY	5.80078354719e-05	0.00147938518692
KEGG_BETA_ALANINE_METABOLISM	KEGG_ALANINE_ASPARTATE_AND_GLUTAMATE_METABOLISM	5.85844906226e-05	0.00149322408706
REACTOME_PYRUVATE_METABOLISM_AND_TCA_CYCLE	AMINE_CATABOLIC_PROCESS	5.88064656201e-05	0.00149801194575
REACTOME_PYRUVATE_METABOLISM_AND_TCA_CYCLE	AMINO_ACID_CATABOLIC_PROCESS	5.88064656201e-05	0.00149801194575
REACTOME_PYRUVATE_METABOLISM_AND_TCA_CYCLE	NITROGEN_COMPOUND_CATABOLIC_PROCESS	5.88064656201e-05	0.00149801194575
FATTY_ACID_OXIDATION	KEGG_BUTANOATE_METABOLISM	5.90494787355e-05	0.00150158787438
REGULATION_OF_PHOSPHORYLATION	REACTOME_METABOLISM_OF_AMINO_ACIDS	5.97115928463e-05	0.00151754575658
CYTOSKELETAL_PART	REACTOME_LOSS_OF_NLP_FROM_MITOTIC_CENTROSOMES	5.98205284703e-05	0.00151943449947
KEGG_STEROID_BIOSYNTHESIS	KEGG_TERPENOID_BACKBONE_BIOSYNTHESIS	6.04706729639e-05	0.0015350597496
IMMUNE_EFFECTOR_PROCESS	KEGG_BIOSYNTHESIS_OF_UNSATURATED_FATTY_ACIDS	6.04969999195e-05	0.0015350597496
KEGG_DRUG_METABOLISM_CYTOCHROME_P450	OXIDOREDUCTASE_ACTIVITY	6.07147176511e-05	0.00153947410308
LIPID_TRANSPORT	BIOCARTA_NUCLEARRS_PATHWAY	6.07408749633e-05	0.00153947410308
REACTOME_METABOLISM_OF_BILE_ACIDS_AND_BILE_SALTS	BIOCARTA_NUCLEARRS_PATHWAY	6.07408749633e-05	0.00153947410308
CATABOLIC_PROCESS	KEGG_CELL_CYCLE	6.09425544806e-05	0.00154257765785
REACTOME_G2_M_CHECKPOINTS	BIOCARTA_G1_PATHWAY	6.11308656013e-05	0.00154645234704
REACTOME_METABOLISM_OF_AMINO_ACIDS	COFACTOR_METABOLIC_PROCESS	6.14586594531e-05	0.00155384909105
CARBOXYLIC_ACID_METABOLIC_PROCESS	KEGG_BUTANOATE_METABOLISM	6.20730914936e-05	0.00156848017199
ORGANIC_ACID_METABOLIC_PROCESS	KEGG_BUTANOATE_METABOLISM	6.20730914936e-05	0.00156848017199
ELECTRON_CARRIER_ACTIVITY	MONOCARBOXYLIC_ACID_METABOLIC_PROCESS	6.20738272118e-05	0.00156848017199
STEROID_BIOSYNTHETIC_PROCESS	REACTOME_PHASE_1_FUNCTIONALIZATION_OF_COMPOUNDS	6.21233501892e-05	0.00156848017199
REACTOME_GLUCOSE_REGULATION_OF_INSULIN_SECRETION	KEGG_FATTY_ACID_METABOLISM	6.22385953719e-05	0.00156904893134
REACTOME_STEROID_METABOLISM	KEGG_LYSINE_DEGRADATION	6.2469126527e-05	0.0015739566202
OXIDOREDUCTASE_ACTIVITY	KEGG_FATTY_ACID_METABOLISM	6.24963941684e-05	0.0015739566202
KEGG_ALANINE_ASPARTATE_AND_GLUTAMATE_METABOLISM	KEGG_TYROSINE_METABOLISM	6.25282878681e-05	0.0015739566202
MITOTIC_CELL_CYCLE	REACTOME_MITOTIC_PROMETAPHASE	6.31707725756e-05	0.00158889878459
AMINE_METABOLIC_PROCESS	BIOCARTA_G1_PATHWAY	6.33136021305e-05	0.00159157921598
KEGG_ADHERENS_JUNCTION	BIOCARTA_CTCF_PATHWAY	6.33136021305e-05	0.00159157921598
KEGG_PPAR_SIGNALING_PATHWAY	TRANSFERASE_ACTIVITY_TRANSFERRING_ACYL_GROUPS	6.33136021305e-05	0.00159157921598
ENERGY_DERIVATION_BY_OXIDATION_OF_ORGANIC_COMPOUNDS	KEGG_STARCH_AND_SUCROSE_METABOLISM	6.38326804953e-05	0.00160187546005
CARBOXYLIC_ACID_METABOLIC_PROCESS	OXIDOREDUCTASE_ACTIVITY	6.46183943566e-05	0.00162066625526
ORGANIC_ACID_METABOLIC_PROCESS	OXIDOREDUCTASE_ACTIVITY	6.46183943566e-05	0.00162066625526
KEGG_METABOLISM_OF_XENOBIOTICS_BY_CYTOCHROME_P450	KEGG_FATTY_ACID_METABOLISM	6.50946087304e-05	0.00163074627385
KEGG_GLYCOLYSIS_GLUCONEOGENESIS	CARBOHYDRATE_METABOLIC_PROCESS	6.51152943263e-05	0.00163074627385
KEGG_PRIMARY_BILE_ACID_BIOSYNTHESIS	LIPID_TRANSPORT	6.51336342234e-05	0.00163074627385
CELLULAR_CATABOLIC_PROCESS	KEGG_CELL_CYCLE	6.52887433179e-05	0.00163281380796
REACTOME_ELECTRON_TRANSPORT_CHAIN	KEGG_BUTANOATE_METABOLISM	6.53754979715e-05	0.00163405238125
KEGG_DRUG_METABOLISM_CYTOCHROME_P450	KEGG_BIOSYNTHESIS_OF_UNSATURATED_FATTY_ACIDS	6.57944716323e-05	0.00164358859101
CATABOLIC_PROCESS	BIOCARTA_PPARA_PATHWAY	6.62301764316e-05	0.00165353166881
KEGG_ALANINE_ASPARTATE_AND_GLUTAMATE_METABOLISM	REACTOME_GLUCONEOGENESIS	6.63564989977e-05	0.00165574365975
KEGG_ALANINE_ASPARTATE_AND_GLUTAMATE_METABOLISM	REACTOME_PYRUVATE_METABOLISM_AND_TCA_CYCLE	6.63564989977e-05	0.00165574365975
CARBOHYDRATE_METABOLIC_PROCESS	KEGG_FATTY_ACID_METABOLISM	6.67216953938e-05	0.00166296532228
CELLULAR_CARBOHYDRATE_METABOLIC_PROCESS	KEGG_FATTY_ACID_METABOLISM	6.67216953938e-05	0.00166296532228
AMINO_ACID_METABOLIC_PROCESS	KEGG_LYSINE_DEGRADATION	6.67669251454e-05	0.00166296532228
KEGG_FATTY_ACID_METABOLISM	KEGG_PRIMARY_BILE_ACID_BIOSYNTHESIS	6.67669251454e-05	0.00166296532228
CENTROSOME	CYTOSKELETON	6.70016705743e-05	0.00166615882333
ALCOHOL_METABOLIC_PROCESS	KEGG_CHRONIC_MYELOID_LEUKEMIA	6.73011968778e-05	0.00167265958786
REACTOME_REGULATION_OF_LIPID_METABOLISM_BY_PEROXISOME_PROLIFERATOR_ACTIVATED_RECEPTOR_ALPHA	OXIDOREDUCTASE_ACTIVITY	6.76797107473e-05	0.00168111498835
CELL_CYCLE_GO_0007049	CYTOSKELETON	6.80401372277e-05	0.00168911180037
FATTY_ACID_METABOLIC_PROCESS	LIPID_METABOLIC_PROCESS	6.85413608386e-05	0.00170059291609
OXIDOREDUCTASE_ACTIVITY_GO_0016616	KEGG_BIOSYNTHESIS_OF_UNSATURATED_FATTY_ACIDS	6.86242225025e-05	0.00170168686433
OXIDOREDUCTASE_ACTIVITY_GO_0016616	REACTOME_MITOCHONDRIAL_FATTY_ACID_BETA_OXIDATION	6.86242225025e-05	0.00170168686433
REACTOME_PEROXISOMAL_LIPID_METABOLISM	KEGG_PEROXISOME	6.86738534509e-05	0.00170168686433
ELECTRON_CARRIER_ACTIVITY	FATTY_ACID_METABOLIC_PROCESS	6.88113472096e-05	0.00170343984229
MITOCHONDRION	BIOCARTA_PPARA_PATHWAY	6.88761412002e-05	0.00170408270204
KEGG_BIOSYNTHESIS_OF_UNSATURATED_FATTY_ACIDS	KEGG_PRIMARY_BILE_ACID_BIOSYNTHESIS	6.89001003382e-05	0.00170408270204
CELLULAR_CATABOLIC_PROCESS	BIOCARTA_PPARA_PATHWAY	6.95290677444e-05	0.00171829972543
REACTOME_GLUCOSE_AND_OTHER_SUGAR_SLC_TRANSPORTERS	REACTOME_ACTIVATED_AMPK_STIMULATES_FATTY_ACID_OXIDATION_IN_MUSCLE	7.07705081537e-05	0.00174799570815
LIPID_BIOSYNTHETIC_PROCESS	REACTOME_TRANSFORMATION_OF_LANOSTEROL_TO_CHOLESTEROL	7.13028954203e-05	0.00176015488352
OXIDOREDUCTASE_ACTIVITY_GO_0016616	KEGG_PEROXISOME	7.13157292161e-05	0.00176015488352
STEROID_METABOLIC_PROCESS	MICROTUBULE_CYTOSKELETON	7.16897167314e-05	0.00176771536913
CARBOXYLIC_ACID_METABOLIC_PROCESS	KEGG_CITRATE_CYCLE_TCA_CYCLE	7.18483355017e-05	0.0017706318324
ORGANIC_ACID_METABOLIC_PROCESS	KEGG_CITRATE_CYCLE_TCA_CYCLE	7.18483355017e-05	0.0017706318324
KEGG_PPAR_SIGNALING_PATHWAY	MONOCARBOXYLIC_ACID_METABOLIC_PROCESS	7.19484578453e-05	0.00177111035518
MITOCHONDRIAL_ENVELOPE	MITOCHONDRION	7.19615959213e-05	0.00177111035518
KEGG_GLYCOLYSIS_GLUCONEOGENESIS	KEGG_VALINE_LEUCINE_AND_ISOLEUCINE_DEGRADATION	7.21790221198e-05	0.00177479521561
MITOCHONDRIAL_ENVELOPE	REACTOME_MITOCHONDRIAL_FATTY_ACID_BETA_OXIDATION	7.25397405171e-05	0.001782666154
CARBOXY_LYASE_ACTIVITY	REACTOME_CELL_CYCLE_MITOTIC	7.2755225447e-05	0.00178696116401
SPINDLE	KEGG_CELL_CYCLE	7.32392298672e-05	0.00179784286247
BIOCARTA_G2_PATHWAY	MITOTIC_CELL_CYCLE	7.33856915721e-05	0.00180043118434
MITOTIC_CELL_CYCLE	BIOCARTA_G2_PATHWAY	7.34187357791e-05	0.00180043118434
LIGASE_ACTIVITY	CARBOXYLIC_ACID_METABOLIC_PROCESS	7.35249023777e-05	0.0018018322112
LIGASE_ACTIVITY	ORGANIC_ACID_METABOLIC_PROCESS	7.35249023777e-05	0.0018018322112
BIOCARTA_G2_PATHWAY	CELL_CYCLE_PROCESS	7.38045330978e-05	0.00180666746358
AMINE_CATABOLIC_PROCESS	COENZYME_METABOLIC_PROCESS	7.43879201451e-05	0.00181993322357
AMINE_CATABOLIC_PROCESS	REACTOME_GLUCONEOGENESIS	7.43879201451e-05	0.00181993322357
AMINO_ACID_CATABOLIC_PROCESS	COENZYME_METABOLIC_PROCESS	7.43879201451e-05	0.00181993322357
AMINO_ACID_CATABOLIC_PROCESS	REACTOME_GLUCONEOGENESIS	7.43879201451e-05	0.00181993322357
NITROGEN_COMPOUND_CATABOLIC_PROCESS	COENZYME_METABOLIC_PROCESS	7.43879201451e-05	0.00181993322357
NITROGEN_COMPOUND_CATABOLIC_PROCESS	REACTOME_GLUCONEOGENESIS	7.43879201451e-05	0.00181993322357
REACTOME_INTRINSIC_PATHWAY	REACTOME_COMMON_PATHWAY	7.44530712654e-05	0.00181993322357
RESPONSE_TO_EXTERNAL_STIMULUS	REACTOME_SYNTHESIS_OF_DNA	7.46098485784e-05	0.00181993322357
CARBOXYLIC_ACID_TRANSMEMBRANE_TRANSPORTER_ACTIVITY	REACTOME_METABOLISM_OF_BILE_ACIDS_AND_BILE_SALTS	7.4685874146e-05	0.00181993322357
ORGANIC_ACID_TRANSMEMBRANE_TRANSPORTER_ACTIVITY	REACTOME_METABOLISM_OF_BILE_ACIDS_AND_BILE_SALTS	7.4685874146e-05	0.00181993322357
POSITIVE_REGULATION_OF_LYMPHOCYTE_ACTIVATION	BIOCARTA_G1_PATHWAY	7.4685874146e-05	0.00181993322357
REGULATION_OF_LYMPHOCYTE_ACTIVATION	BIOCARTA_G1_PATHWAY	7.4685874146e-05	0.00181993322357
BIOCARTA_MCM_PATHWAY	REACTOME_G2_M_TRANSITION	7.5851462087e-05	0.00184340892717
ENERGY_RESERVE_METABOLIC_PROCESS	REACTOME_TRANSMEMBRANE_TRANSPORT_OF_SMALL_MOLECULES	7.5851462087e-05	0.00184340892717
KEGG_PEROXISOME	KEGG_DRUG_METABOLISM_CYTOCHROME_P450	7.59787739589e-05	0.00184446038044
OXIDOREDUCTASE_ACTIVITY_GO_0016616	FATTY_ACID_OXIDATION	7.60694082123e-05	0.0018456397987
OXIDOREDUCTASE_ACTIVITY_GO_0016616	OXIDOREDUCTASE_ACTIVITY_ACTING_ON_THE_CH_CH_GROUP_OF_DONORS	7.60694082123e-05	0.0018456397987
KEGG_PRIMARY_BILE_ACID_BIOSYNTHESIS	REACTOME_STEROID_METABOLISM	7.63426348665e-05	0.00185022340526
CELL_CYCLE_PROCESS	BIOCARTA_TGFB_PATHWAY	7.65615062063e-05	0.00185450390116
KEGG_STARCH_AND_SUCROSE_METABOLISM	BIOCARTA_PPARA_PATHWAY	7.67100876805e-05	0.00185707802448
KEGG_STARCH_AND_SUCROSE_METABOLISM	KEGG_GLYCOLYSIS_GLUCONEOGENESIS	7.67100876805e-05	0.00185707802448
REACTOME_PYRUVATE_METABOLISM	COFACTOR_METABOLIC_PROCESS	7.68864304034e-05	0.00185929604233
REACTOME_G2_M_TRANSITION	KEGG_CHRONIC_MYELOID_LEUKEMIA	7.71371779742e-05	0.00186433253219
REACTOME_SYNTHESIS_OF_BILE_ACIDS_AND_BILE_SALTS	LIPID_TRANSPORT	7.71995265616e-05	0.00186481255934
REACTOME_SYNTHESIS_OF_BILE_ACIDS_AND_BILE_SALTS_VIA_7ALPHA_HYDROXYCHOLESTEROL	LIPID_TRANSPORT	7.71995265616e-05	0.00186481255934
KEGG_DRUG_METABOLISM_OTHER_ENZYMES	KEGG_BIOSYNTHESIS_OF_UNSATURATED_FATTY_ACIDS	7.74779684325e-05	0.00186948076551
KEGG_METABOLISM_OF_XENOBIOTICS_BY_CYTOCHROME_P450	KEGG_BIOSYNTHESIS_OF_UNSATURATED_FATTY_ACIDS	7.74779684325e-05	0.00186948076551
KEGG_RETINOL_METABOLISM	OXIDOREDUCTASE_ACTIVITY	7.83784100396e-05	0.00188913058487
KEGG_BUTANOATE_METABOLISM	KEGG_VALINE_LEUCINE_AND_ISOLEUCINE_DEGRADATION	7.94666125048e-05	0.0019143079525
KEGG_VALINE_LEUCINE_AND_ISOLEUCINE_DEGRADATION	FATTY_ACID_METABOLIC_PROCESS	7.94666125048e-05	0.0019143079525
STEROID_METABOLIC_PROCESS	REACTOME_CYTOCHROME_P450_ARRANGED_BY_SUBSTRATE_TYPE	8.00496442984e-05	0.0019262384528
REACTOME_TRANSMEMBRANE_TRANSPORT_OF_SMALL_MOLECULES	BIOCARTA_LEPTIN_PATHWAY	8.00658440637e-05	0.0019262384528
CELL_PROJECTION	CELL_CYCLE_PROCESS	8.08259336244e-05	0.0019427880902
OXIDOREDUCTASE_ACTIVITY_ACTING_ON_CH_OH_GROUP_OF_DONORS	KEGG_BIOSYNTHESIS_OF_UNSATURATED_FATTY_ACIDS	8.09204031512e-05	0.00194399420619
OXIDOREDUCTASE_ACTIVITY_ACTING_ON_CH_OH_GROUP_OF_DONORS	REACTOME_MITOCHONDRIAL_FATTY_ACID_BETA_OXIDATION	8.09204031512e-05	0.00194399420619
REACTOME_G2_M_TRANSITION	BIOCARTA_G2_PATHWAY	8.11296766689e-05	0.00194689045308
AMINE_CATABOLIC_PROCESS	REACTOME_GLUCOSE_REGULATION_OF_INSULIN_SECRETION	8.15107775914e-05	0.00195496696135
AMINO_ACID_CATABOLIC_PROCESS	REACTOME_GLUCOSE_REGULATION_OF_INSULIN_SECRETION	8.15107775914e-05	0.00195496696135
NITROGEN_COMPOUND_CATABOLIC_PROCESS	REACTOME_GLUCOSE_REGULATION_OF_INSULIN_SECRETION	8.15107775914e-05	0.00195496696135
REACTOME_METABOLISM_OF_BILE_ACIDS_AND_BILE_SALTS	LIPID_TRANSPORT	8.3877924074e-05	0.00200844842637
REACTOME_PEROXISOMAL_LIPID_METABOLISM	KEGG_BIOSYNTHESIS_OF_UNSATURATED_FATTY_ACIDS	8.3898452506e-05	0.00200844842637
REACTOME_MITOTIC_M_M_G1_PHASES	CYTOSKELETAL_PART	8.41940155495e-05	0.00201381991089
KEGG_LYSINE_DEGRADATION	BIOCARTA_PPARA_PATHWAY	8.42857479838e-05	0.00201491599388
KEGG_PROPANOATE_METABOLISM	BIOCARTA_PPARA_PATHWAY	8.42857479838e-05	0.00201491599388
MICROBODY	BIOCARTA_PPARA_PATHWAY	8.42857479838e-05	0.00201491599388
PEROXISOME	BIOCARTA_PPARA_PATHWAY	8.42857479838e-05	0.00201491599388
LIGASE_ACTIVITY	MONOCARBOXYLIC_ACID_METABOLIC_PROCESS	8.44738956767e-05	0.00201502377997
CELLULAR_LIPID_METABOLIC_PROCESS	BIOCARTA_PPARA_PATHWAY	8.45532333769e-05	0.0020158207312
REACTOME_BIOLOGICAL_OXIDATIONS	KEGG_STEROID_HORMONE_BIOSYNTHESIS	8.492971309e-05	0.00202369708862
REACTOME_ACTIVATION_OF_THE_PRE_REPLICATIVE_COMPLEX	CELL_CYCLE_PROCESS	8.55678621124e-05	0.00203779654692
KEGG_GLYCOLYSIS_GLUCONEOGENESIS	CELLULAR_CARBOHYDRATE_METABOLIC_PROCESS	8.56551983458e-05	0.00203877023351
KEGG_TYROSINE_METABOLISM	KEGG_ARGININE_AND_PROLINE_METABOLISM	8.69635037842e-05	0.00206878869626
BIOCARTA_PPARA_PATHWAY	LIPID_METABOLIC_PROCESS	8.7036679788e-05	0.00206940786163
MITOTIC_CELL_CYCLE	MICROTUBULE_CYTOSKELETON	8.75615104416e-05	0.00208075920671
REACTOME_SLC_MEDIATED_TRANSMEMBRANE_TRANSPORT	REACTOME_ACTIVATED_AMPK_STIMULATES_FATTY_ACID_OXIDATION_IN_MUSCLE	8.77797708913e-05	0.00208481705854
MONOOXYGENASE_ACTIVITY	OXIDOREDUCTASE_ACTIVITY_ACTING_ON_CH_OH_GROUP_OF_DONORS	8.83384474581e-05	0.00209695121546
REACTOME_MITOCHONDRIAL_FATTY_ACID_BETA_OXIDATION	TRANSFERASE_ACTIVITY_TRANSFERRING_ACYL_GROUPS	9.14212127396e-05	0.00216895591803
OXIDOREDUCTASE_ACTIVITY_ACTING_ON_CH_OH_GROUP_OF_DONORS	FATTY_ACID_OXIDATION	9.17513155858e-05	0.0021756115572
OXIDOREDUCTASE_ACTIVITY_ACTING_ON_CH_OH_GROUP_OF_DONORS	OXIDOREDUCTASE_ACTIVITY_ACTING_ON_THE_CH_CH_GROUP_OF_DONORS	9.17513155858e-05	0.0021756115572
KEGG_PPAR_SIGNALING_PATHWAY	ALCOHOL_METABOLIC_PROCESS	9.17542320325e-05	0.0021756115572
REACTOME_METABOLISM_OF_AMINO_ACIDS	KEGG_VALINE_LEUCINE_AND_ISOLEUCINE_DEGRADATION	9.21809020432e-05	0.00218226104184
KEGG_CELL_CYCLE	CELL_CYCLE_GO_0007049	9.22350532123e-05	0.00218236588708
REACTOME_TRANSFORMATION_OF_LANOSTEROL_TO_CHOLESTEROL	KEGG_STEROID_HORMONE_BIOSYNTHESIS	9.26549427467e-05	0.00219111966169
REACTOME_TRANSFORMATION_OF_LANOSTEROL_TO_CHOLESTEROL	TRANSFERASE_ACTIVITY_TRANSFERRING_ACYL_GROUPS	9.26549427467e-05	0.00219111966169
LIGASE_ACTIVITY	REACTOME_CELL_CYCLE_MITOTIC	9.27717303082e-05	0.00219151992194
KEGG_PYRUVATE_METABOLISM	REACTOME_METABOLISM_OF_AMINO_ACIDS	9.36013080883e-05	0.00220992738747
REACTOME_CENTROSOME_MATURATION	CYTOSKELETON	9.46313422285e-05	0.00223304529126
KEGG_METABOLISM_OF_XENOBIOTICS_BY_CYTOCHROME_P450	OXIDOREDUCTASE_ACTIVITY	9.67694214356e-05	0.00228227118551
KEGG_STARCH_AND_SUCROSE_METABOLISM	BIOCARTA_LEPTIN_PATHWAY	9.69831423101e-05	0.00228608329706
KEGG_ADHERENS_JUNCTION	REACTOME_METABOLISM_OF_LIPIDS_AND_LIPOPROTEINS	9.73346781517e-05	0.00229313814211
REACTOME_PYRUVATE_METABOLISM_AND_TCA_CYCLE	AMINO_ACID_AND_DERIVATIVE_METABOLIC_PROCESS	9.8805821197e-05	0.00232654844322
REACTOME_SYNTHESIS_OF_BILE_ACIDS_AND_BILE_SALTS	REACTOME_STEROID_METABOLISM	9.908990336e-05	0.00233198656749
REACTOME_SYNTHESIS_OF_BILE_ACIDS_AND_BILE_SALTS_VIA_7ALPHA_HYDROXYCHOLESTEROL	REACTOME_STEROID_METABOLISM	9.908990336e-05	0.00233198656749
ENERGY_DERIVATION_BY_OXIDATION_OF_ORGANIC_COMPOUNDS	REACTOME_REGULATION_OF_LIPID_METABOLISM_BY_PEROXISOME_PROLIFERATOR_ACTIVATED_RECEPTOR_ALPHA	9.95649026779e-05	0.00234065513842
KEGG_BIOSYNTHESIS_OF_UNSATURATED_FATTY_ACIDS	CELLULAR_LIPID_METABOLIC_PROCESS	9.99327742116e-05	0.00234804571356
CELL_CYCLE_GO_0007049	REACTOME_ACTIVATION_OF_THE_PRE_REPLICATIVE_COMPLEX	0.000100335108639	0.00235623769571
KEGG_BUTANOATE_METABOLISM	KEGG_PEROXISOME	0.000101230131672	0.00237598487124
ELECTRON_CARRIER_ACTIVITY	CELLULAR_CATABOLIC_PROCESS	0.000101263451359	0.00237598487124
KEGG_TRYPTOPHAN_METABOLISM	LIPID_METABOLIC_PROCESS	0.000101334641647	0.00237598487124
LIPID_BIOSYNTHETIC_PROCESS	BIOCARTA_PPARA_PATHWAY	0.000101364670902	0.00237598487124
LIGASE_ACTIVITY	KEGG_DRUG_METABOLISM_CYTOCHROME_P450	0.000101521408426	0.00237773539873
BIOCARTA_MCM_PATHWAY	REACTOME_METABOLISM_OF_AMINO_ACIDS	0.000102512193832	0.00239966010639
REACTOME_PYRUVATE_METABOLISM_AND_TCA_CYCLE	KEGG_ALANINE_ASPARTATE_AND_GLUTAMATE_METABOLISM	0.000103321380175	0.00241731273841
OXIDOREDUCTASE_ACTIVITY_GO_0016705	BIOCARTA_NUCLEARRS_PATHWAY	0.000103407073531	0.00241802869704
REACTOME_REGULATION_OF_LIPID_METABOLISM_BY_PEROXISOME_PROLIFERATOR_ACTIVATED_RECEPTOR_ALPHA	FATTY_ACID_OXIDATION	0.000103635073031	0.00242206974995
CARBOHYDRATE_BIOSYNTHETIC_PROCESS	KEGG_STARCH_AND_SUCROSE_METABOLISM	0.000103751358901	0.00242349701624
ISOMERASE_ACTIVITY	KEGG_STEROID_BIOSYNTHESIS	0.000103751358901	0.00242349701624
ELECTRON_CARRIER_ACTIVITY	REACTOME_PYRUVATE_METABOLISM_AND_TCA_CYCLE	0.000104082976022	0.0024286581077
REACTOME_BIOLOGICAL_OXIDATIONS	REACTOME_TRANSFORMATION_OF_LANOSTEROL_TO_CHOLESTEROL	0.000104100964572	0.0024286581077
BIOCARTA_PPARA_PATHWAY	KEGG_VALINE_LEUCINE_AND_ISOLEUCINE_DEGRADATION	0.00010419424748	0.00242867218064
KEGG_VALINE_LEUCINE_AND_ISOLEUCINE_DEGRADATION	LIPID_METABOLIC_PROCESS	0.000104305711491	0.00242997982115
REACTOME_PYRUVATE_METABOLISM_AND_TCA_CYCLE	REACTOME_GLUCOSE_METABOLISM	0.000104492029294	0.00243302899615
KEGG_CELL_CYCLE	CENTROSOME	0.000104674061644	0.00243597520658
MITOCHONDRIAL_PART	REACTOME_MITOCHONDRIAL_FATTY_ACID_BETA_OXIDATION	0.000105388585617	0.00245130387457
REACTOME_PEROXISOMAL_LIPID_METABOLISM	KEGG_ADIPOCYTOKINE_SIGNALING_PATHWAY	0.00010612872386	0.00246721176851
CARBOXYLIC_ACID_TRANSMEMBRANE_TRANSPORTER_ACTIVITY	REACTOME_NUCLEAR_RECEPTOR_TRANSCRIPTION_PATHWAY	0.00010636811757	0.00247146799802
ORGANIC_ACID_TRANSMEMBRANE_TRANSPORTER_ACTIVITY	REACTOME_NUCLEAR_RECEPTOR_TRANSCRIPTION_PATHWAY	0.00010636811757	0.00247146799802
KEGG_ALANINE_ASPARTATE_AND_GLUTAMATE_METABOLISM	GENERATION_OF_PRECURSOR_METABOLITES_AND_ENERGY	0.000106941735028	0.00248216800218
AMINO_ACID_AND_DERIVATIVE_METABOLIC_PROCESS	KEGG_PYRUVATE_METABOLISM	0.000106997400622	0.00248216800218
CARBOHYDRATE_METABOLIC_PROCESS	KEGG_ALANINE_ASPARTATE_AND_GLUTAMATE_METABOLISM	0.000107258416712	0.00248688809715
CELLULAR_CARBOHYDRATE_METABOLIC_PROCESS	KEGG_ALANINE_ASPARTATE_AND_GLUTAMATE_METABOLISM	0.000107258416712	0.00248688809715
REACTOME_CENTROSOME_MATURATION	REACTOME_MITOTIC_PROMETAPHASE	0.000108205259262	0.00250619368563
KEGG_ARGININE_AND_PROLINE_METABOLISM	KEGG_GLYCOLYSIS_GLUCONEOGENESIS	0.000109296258485	0.00253012767994
KEGG_PEROXISOME	FATTY_ACID_OXIDATION	0.000110041626234	0.00254603954509
KEGG_PEROXISOME	OXIDOREDUCTASE_ACTIVITY_ACTING_ON_THE_CH_CH_GROUP_OF_DONORS	0.000110041626234	0.00254603954509
MITOCHONDRIAL_PART	OXIDOREDUCTASE_ACTIVITY	0.000110194205166	0.00254688460186
KEGG_ONE_CARBON_POOL_BY_FOLATE	KEGG_CITRATE_CYCLE_TCA_CYCLE	0.000110512362885	0.00255289374705
CELL_CYCLE_PHASE	SPINDLE	0.000110971313334	0.00256214724542
RESPONSE_TO_ORGANIC_SUBSTANCE	LIPID_METABOLIC_PROCESS	0.000111168752465	0.00256535631674
MITOCHONDRIAL_LUMEN	SA_G1_AND_S_PHASES	0.000111860425479	0.00257996107972
MITOCHONDRIAL_MATRIX	SA_G1_AND_S_PHASES	0.000111860425479	0.00257996107972
KEGG_GLYCOLYSIS_GLUCONEOGENESIS	CARBOXYLIC_ACID_METABOLIC_PROCESS	0.000113524754042	0.00261559841452
KEGG_GLYCOLYSIS_GLUCONEOGENESIS	ORGANIC_ACID_METABOLIC_PROCESS	0.000113524754042	0.00261559841452
KEGG_GLYCOLYSIS_GLUCONEOGENESIS	REACTOME_INTEGRATION_OF_ENERGY_METABOLISM	0.000113524754042	0.00261559841452
CELL_PROJECTION	MITOTIC_CELL_CYCLE	0.000113588400914	0.00261559841452
KEGG_RETINOL_METABOLISM	KEGG_BIOSYNTHESIS_OF_UNSATURATED_FATTY_ACIDS	0.000113862591568	0.00261788528366
CELLULAR_LIPID_CATABOLIC_PROCESS	LIPID_METABOLIC_PROCESS	0.000115834577033	0.00266183006312
LIPID_CATABOLIC_PROCESS	LIPID_METABOLIC_PROCESS	0.000115834577033	0.00266183006312
REACTOME_MITOTIC_PROMETAPHASE	CELL_CYCLE_GO_0007049	0.000116179084474	0.00266695407774
KEGG_RETINOL_METABOLISM	KEGG_FATTY_ACID_METABOLISM	0.000116269306963	0.00266762998009
REACTOME_MITOTIC_M_M_G1_PHASES	KEGG_CHRONIC_MYELOID_LEUKEMIA	0.000116281334582	0.00266762998009
REACTOME_INTEGRATION_OF_ENERGY_METABOLISM	CARBOXYLIC_ACID_METABOLIC_PROCESS	0.000116494980818	0.00267001629404
REACTOME_INTEGRATION_OF_ENERGY_METABOLISM	ORGANIC_ACID_METABOLIC_PROCESS	0.000116494980818	0.00267001629404
REGULATION_OF_PHOSPHORYLATION	BIOCARTA_MCM_PATHWAY	0.000116964344191	0.00267797706358
KEGG_TERPENOID_BACKBONE_BIOSYNTHESIS	REACTOME_REGULATION_OF_LIPID_METABOLISM_BY_PEROXISOME_PROLIFERATOR_ACTIVATED_RECEPTOR_ALPHA	0.000117299295887	0.00268424577465
REACTOME_PEROXISOMAL_LIPID_METABOLISM	MONOCARBOXYLIC_ACID_METABOLIC_PROCESS	0.000118332610564	0.00270648077658
KEGG_CITRATE_CYCLE_TCA_CYCLE	AMINO_ACID_METABOLIC_PROCESS	0.000118535338422	0.0027097054889
COFACTOR_BINDING	KEGG_PYRUVATE_METABOLISM	0.000119914922193	0.00273981564288
LIPID_TRANSPORT	REACTOME_LIPOPROTEIN_METABOLISM	0.000119914922193	0.00273981564288
KEGG_PPAR_SIGNALING_PATHWAY	STEROID_METABOLIC_PROCESS	0.000119995862864	0.00273981564288
CARBOXYLIC_ACID_METABOLIC_PROCESS	KEGG_METABOLISM_OF_XENOBIOTICS_BY_CYTOCHROME_P450	0.000120194806464	0.00274192840463
ORGANIC_ACID_METABOLIC_PROCESS	KEGG_METABOLISM_OF_XENOBIOTICS_BY_CYTOCHROME_P450	0.000120194806464	0.00274192840463
SA_G1_AND_S_PHASES	CELL_CYCLE_GO_0007049	0.000121543571727	0.00276981770855
NITROGEN_COMPOUND_METABOLIC_PROCESS	BIOCARTA_G1_PATHWAY	0.00012201487056	0.00277911504087
KEGG_PRIMARY_BILE_ACID_BIOSYNTHESIS	KEGG_BIOSYNTHESIS_OF_UNSATURATED_FATTY_ACIDS	0.000122519766955	0.00278916757854
REACTOME_PHASE_II_CONJUGATION	KEGG_BIOSYNTHESIS_OF_UNSATURATED_FATTY_ACIDS	0.000122519766955	0.00278916757854
REACTOME_TRANSMEMBRANE_TRANSPORT_OF_SMALL_MOLECULES	KEGG_ADIPOCYTOKINE_SIGNALING_PATHWAY	0.00012268804429	0.00279010412017
KEGG_CELL_CYCLE	CYTOSKELETON	0.000122991246546	0.00279555090738
KEGG_METABOLISM_OF_XENOBIOTICS_BY_CYTOCHROME_P450	REACTOME_NUCLEAR_RECEPTOR_TRANSCRIPTION_PATHWAY	0.000125013438222	0.00284004390114
FATTY_ACID_OXIDATION	KEGG_PEROXISOME	0.000125675232284	0.00285360145896
REACTOME_LOSS_OF_NLP_FROM_MITOTIC_CENTROSOMES	CYTOSKELETON	0.000125794160944	0.00285482498345
KEGG_TYROSINE_METABOLISM	KEGG_ALANINE_ASPARTATE_AND_GLUTAMATE_METABOLISM	0.000126243129631	0.00286353343805
KEGG_TYROSINE_METABOLISM	KEGG_CYSTEINE_AND_METHIONINE_METABOLISM	0.000126243129631	0.00286353343805
KEGG_BUTANOATE_METABOLISM	REACTOME_METABOLISM_OF_AMINO_ACIDS	0.000129403941525	0.00293219844991
KEGG_PRIMARY_BILE_ACID_BIOSYNTHESIS	OXIDOREDUCTASE_ACTIVITY_GO_0016616	0.000129753787412	0.00293860860851
REACTOME_PHASE_II_CONJUGATION	KEGG_FATTY_ACID_METABOLISM	0.000129753787412	0.00293860860851
NITROGEN_COMPOUND_METABOLIC_PROCESS	REACTOME_MITOTIC_M_M_G1_PHASES	0.000130995778947	0.00296367821328
BIOCARTA_G2_PATHWAY	CYTOSKELETAL_PART	0.000131590944128	0.00297560954597
KEGG_LYSINE_DEGRADATION	CELLULAR_LIPID_METABOLIC_PROCESS	0.000131814022975	0.00297911909495
KEGG_BUTANOATE_METABOLISM	REACTOME_INTEGRATION_OF_ENERGY_METABOLISM	0.000131976978996	0.00298126689918
AROMATIC_COMPOUND_METABOLIC_PROCESS	BIOCARTA_G1_PATHWAY	0.000132258951108	0.00298609960035
KEGG_ASTHMA	KEGG_CHRONIC_MYELOID_LEUKEMIA	0.00013381285545	0.00301962983987
KEGG_AUTOIMMUNE_THYROID_DISEASE	KEGG_CHRONIC_MYELOID_LEUKEMIA	0.00013381285545	0.00301962983987
REACTOME_CELL_JUNCTION_ORGANIZATION	KEGG_CHRONIC_MYELOID_LEUKEMIA	0.000134550529063	0.00303315730411
CELL_PROJECTION	BIOCARTA_CELLCYCLE_PATHWAY	0.000135598143781	0.00305520437818
CELL_PROJECTION	REACTOME_ACTIVATION_OF_ATR_IN_RESPONSE_TO_REPLICATION_STRESS	0.000135598143781	0.00305520437818
POSITIVE_REGULATION_OF_LYMPHOCYTE_ACTIVATION	KEGG_CELL_CYCLE	0.00013605435417	0.00306233931224
REGULATION_OF_LYMPHOCYTE_ACTIVATION	KEGG_CELL_CYCLE	0.00013605435417	0.00306233931224
SPINDLE	CENTROSOME	0.000137156357778	0.00308398037871
REACTOME_CENTROSOME_MATURATION	MICROTUBULE_CYTOSKELETON	0.000137343495007	0.00308660693259
KEGG_STEROID_BIOSYNTHESIS	KEGG_STEROID_HORMONE_BIOSYNTHESIS	0.000137791671393	0.0030950942933
KEGG_CITRATE_CYCLE_TCA_CYCLE	AMINE_METABOLIC_PROCESS	0.000138048394898	0.0030992747317
AMINE_METABOLIC_PROCESS	KEGG_PYRUVATE_METABOLISM	0.000138348522872	0.00310442485551
KEGG_PPAR_SIGNALING_PATHWAY	KEGG_PYRUVATE_METABOLISM	0.000138348522872	0.00310442485551
RESPONSE_TO_EXTERNAL_STIMULUS	BIOCARTA_NUCLEARRS_PATHWAY	0.000139676324297	0.00313101815614
KEGG_TYROSINE_METABOLISM	CELLULAR_CARBOHYDRATE_METABOLIC_PROCESS	0.000139988021706	0.00313640340005
OXIDOREDUCTASE_ACTIVITY_ACTING_ON_THE_CH_CH_GROUP_OF_DONORS	REACTOME_GLUCOSE_REGULATION_OF_INSULIN_SECRETION	0.000140613265484	0.00314880450784
GENERATION_OF_PRECURSOR_METABOLITES_AND_ENERGY	OXIDOREDUCTASE_ACTIVITY_GO_0016616	0.000140722418705	0.00314964185588
KEGG_ADHERENS_JUNCTION	REACTOME_MITOTIC_M_M_G1_PHASES	0.000141156052786	0.0031577371625
KEGG_ADHERENS_JUNCTION	REACTOME_S_PHASE	0.000141156052786	0.0031577371625
COFACTOR_METABOLIC_PROCESS	OXIDOREDUCTASE_ACTIVITY	0.000142372940798	0.00318171626505
KEGG_METABOLISM_OF_XENOBIOTICS_BY_CYTOCHROME_P450	CELLULAR_LIPID_METABOLIC_PROCESS	0.000142800725202	0.00318965222893
CARBOXYLIC_ACID_METABOLIC_PROCESS	REACTOME_METABOLISM_OF_CARBOHYDRATES	0.000143267237954	0.00319844473095
ORGANIC_ACID_METABOLIC_PROCESS	REACTOME_METABOLISM_OF_CARBOHYDRATES	0.000143267237954	0.00319844473095
TRANSFERASE_ACTIVITY_TRANSFERRING_ACYL_GROUPS	REACTOME_CHYLOMICRON_MEDIATED_LIPID_TRANSPORT	0.000143398838507	0.00319844473095
REACTOME_PHASE_II_CONJUGATION	KEGG_DRUG_METABOLISM_CYTOCHROME_P450	0.000143491744126	0.0031985759987
CELLULAR_LIPID_CATABOLIC_PROCESS	KEGG_BUTANOATE_METABOLISM	0.000144181800576	0.00321232660359
LIPID_CATABOLIC_PROCESS	KEGG_BUTANOATE_METABOLISM	0.000144181800576	0.00321232660359
KEGG_BUTANOATE_METABOLISM	BIOCARTA_PPARA_PATHWAY	0.000144483209053	0.00321577714429
KEGG_VALINE_LEUCINE_AND_ISOLEUCINE_DEGRADATION	BIOCARTA_PPARA_PATHWAY	0.000144483209053	0.00321577714429
ENERGY_RESERVE_METABOLIC_PROCESS	REACTOME_GLUCONEOGENESIS	0.000145354802452	0.00323189849768
KEGG_BUTANOATE_METABOLISM	KEGG_ALANINE_ASPARTATE_AND_GLUTAMATE_METABOLISM	0.000145633191957	0.0032364488244
KEGG_VALINE_LEUCINE_AND_ISOLEUCINE_DEGRADATION	KEGG_CITRATE_CYCLE_TCA_CYCLE	0.000145633191957	0.0032364488244
MITOCHONDRION	KEGG_FATTY_ACID_METABOLISM	0.000146629545394	0.00325529457607
OXIDOREDUCTASE_ACTIVITY	LIPID_METABOLIC_PROCESS	0.000148085025445	0.00328594532447
KEGG_FATTY_ACID_METABOLISM	OXIDOREDUCTASE_ACTIVITY	0.000148133299927	0.00328594532447
MICROTUBULE_CYTOSKELETON	REACTOME_CENTROSOME_MATURATION	0.000149535649286	0.00331478241556
OXIDOREDUCTASE_ACTIVITY	CELLULAR_LIPID_CATABOLIC_PROCESS	0.000149730591948	0.0033174282742
OXIDOREDUCTASE_ACTIVITY	LIPID_CATABOLIC_PROCESS	0.000149730591948	0.0033174282742
REACTOME_CELL_CYCLE_CHECKPOINTS	REACTOME_S_PHASE	0.000150966489241	0.00334143730675
MICROTUBULE	CYTOSKELETON	0.000151005337092	0.00334143730675
KEGG_BETA_ALANINE_METABOLISM	KEGG_ARGININE_AND_PROLINE_METABOLISM	0.000151221439594	0.00334370791195
AMINO_ACID_AND_DERIVATIVE_METABOLIC_PROCESS	REACTOME_CELL_CYCLE_CHECKPOINTS	0.00015125229741	0.00334370791195
RESPONSE_TO_WOUNDING	KEGG_COMPLEMENT_AND_COAGULATION_CASCADES	0.000151544214169	0.00334747212083
COFACTOR_BINDING	KEGG_BIOSYNTHESIS_OF_UNSATURATED_FATTY_ACIDS	0.000151613127423	0.00334747212083
HORMONE_RECEPTOR_BINDING	KEGG_BIOSYNTHESIS_OF_UNSATURATED_FATTY_ACIDS	0.000151613127423	0.00334747212083
NUCLEAR_HORMONE_RECEPTOR_BINDING	KEGG_BIOSYNTHESIS_OF_UNSATURATED_FATTY_ACIDS	0.000151613127423	0.00334747212083
KEGG_FATTY_ACID_METABOLISM	CELLULAR_LIPID_METABOLIC_PROCESS	0.000152321664236	0.00335788556755
CYTOSKELETON_ORGANIZATION_AND_BIOGENESIS	NETPATH_ALPHA6_BETA4_INTEGRIN_PATHWAY	0.000152853612503	0.00336792063573
KEGG_FATTY_ACID_METABOLISM	REACTOME_CHYLOMICRON_MEDIATED_LIPID_TRANSPORT	0.000153099080705	0.00337163660372
KEGG_FATTY_ACID_METABOLISM	REACTOME_SYNTHESIS_OF_BILE_ACIDS_AND_BILE_SALTS	0.000153099080705	0.00337163660372
KEGG_FATTY_ACID_METABOLISM	REACTOME_SYNTHESIS_OF_BILE_ACIDS_AND_BILE_SALTS_VIA_7ALPHA_HYDROXYCHOLESTEROL	0.000153099080705	0.00337163660372
REACTOME_ELECTRON_TRANSPORT_CHAIN	KEGG_VALINE_LEUCINE_AND_ISOLEUCINE_DEGRADATION	0.000154781221601	0.00340355841548
CARBOHYDRATE_BIOSYNTHETIC_PROCESS	REACTOME_TRANSMEMBRANE_TRANSPORT_OF_SMALL_MOLECULES	0.000155043519523	0.00340761898617
MONOCARBOXYLIC_ACID_METABOLIC_PROCESS	KEGG_CITRATE_CYCLE_TCA_CYCLE	0.000155150960358	0.00340827367421
CELLULAR_LIPID_METABOLIC_PROCESS	KEGG_TERPENOID_BACKBONE_BIOSYNTHESIS	0.00015749723495	0.0034580846119
[truncated: 41,891 more rows]
