# Supplementary material for: Summarizing cellular responses as biological process networks
Source: BMC Syst Biol. 2013 Jul 29;7:68. doi: 10.1186/1752-0509-7-68 (PMC3751784; doi:10.1186/1752-0509-7-68)
Supplement: Additional file 2 — Supplementary results. A zipped file containing all the five BPNs for each of the contrasts studied and the parameters estimated by each run of the software. [file 1752-0509-7-68-S2.zip › supplementary-results/very_advanced_hcc/very_advanced-links_results-1.tsv]

term1	term2	probability
BIOCARTA_ATRBRCA_PATHWAY	REACTOME_TRANSPORT_OF_MATURE_MRNA_DERIVED_FROM_AN_INTRON_CONTAINING_TRANSCRIPT	0.00740849
KEGG_HOMOLOGOUS_RECOMBINATION	KEGG_OOCYTE_MEIOSIS	0.00640346
MICROTUBULE	REACTOME_CENTROSOME_MATURATION	0.00104949
MICROTUBULE_CYTOSKELETON_ORGANIZATION_AND_BIOGENESIS	REACTOME_TRANSCRIPTION_COUPLED_NER	0.00811171
REACTOME_ORC1_REMOVAL_FROM_CHROMATIN	SA_REG_CASCADE_OF_CYCLIN_EXPR	0.00046865
NUCLEAR_CHROMOSOME	RNA_SPLICINGVIA_TRANSESTERIFICATION_REACTIONS	0.00987609
REACTOME_M_G1_TRANSITION	SA_REG_CASCADE_OF_CYCLIN_EXPR	0.0
NUCLEAR_MATRIX	SA_REG_CASCADE_OF_CYCLIN_EXPR	0.00164448
BIOPOLYMER_CATABOLIC_PROCESS	REGULATION_OF_CELL_CYCLE	0.0
CHROMOSOME_SEGREGATION	DNA_RECOMBINATION	0.00678415
BIOPOLYMER_CATABOLIC_PROCESS	CELLULAR_LIPID_METABOLIC_PROCESS	0.00041505
CATION_CHANNEL_ACTIVITY	KEGG_SMALL_CELL_LUNG_CANCER	0.00509041
REACTOME_TRANSCRIPTION	RESPONSE_TO_ENDOGENOUS_STIMULUS	0.0
KEGG_ASCORBATE_AND_ALDARATE_METABOLISM	KEGG_DRUG_METABOLISM_CYTOCHROME_P450	0.00096621
NUCLEOPLASM	REACTOME_MRNA_SPLICING_MINOR_PATHWAY	0.0
NITROGEN_COMPOUND_METABOLIC_PROCESS	OXIDOREDUCTASE_ACTIVITY_ACTING_ON_THE_CH_CH_GROUP_OF_DONORS	0.00875229
CHROMATIN	REACTOME_ORC1_REMOVAL_FROM_CHROMATIN	0.13599836
CORUM_MASH1_PROMOTER-COACTIVATOR_COMPLEX	SA_REG_CASCADE_OF_CYCLIN_EXPR	0.04419276
CYTOSKELETON_ORGANIZATION_AND_BIOGENESIS	POTASSIUM_CHANNEL_ACTIVITY	0.0
CENTROSOME	REACTOME_HIV_INFECTION	0.0
KINESIN_COMPLEX	MICROTUBULE_MOTOR_ACTIVITY	0.0
NUCLEAR_BODY	REACTOME_EXTENSION_OF_TELOMERES	0.05219304
BASEMENT_MEMBRANE	CORUM_CDC5L_COMPLEX	0.00610464
NUCLEOLUS	REACTOME_SYNTHESIS_OF_DNA	0.0
CORUM_EMERIN_COMPLEX_24	REACTOME_HIV_LIFE_CYCLE	0.00467063
FATTY_ACID_METABOLIC_PROCESS	REACTOME_CYTOCHROME_P450_ARRANGED_BY_SUBSTRATE_TYPE	0.01771543
KEGG_PRIMARY_BILE_ACID_BIOSYNTHESIS	REACTOME_METABOLISM_OF_LIPIDS_AND_LIPOPROTEINS	0.03108382
AMINE_METABOLIC_PROCESS	REACTOME_HOMOLOGOUS_RECOMBINATION_REPAIR	0.01145445
CORUM_ALL-1_SUPERCOMPLEX	REACTOME_HIV_LIFE_CYCLE	0.0
REACTOME_CYCLIN_E_ASSOCIATED_EVENTS_DURING_G1_S_TRANSITION_	REACTOME_SNRNP_ASSEMBLY	0.01202282
KEGG_DRUG_METABOLISM_CYTOCHROME_P450	NEGATIVE_REGULATION_OF_DNA_METABOLIC_PROCESS	0.00523999
FATTY_ACID_METABOLIC_PROCESS	REACTOME_RNA_POLYMERASE_I_CHAIN_ELONGATION	0.00659361
CARBOXYLIC_ACID_METABOLIC_PROCESS	NITROGEN_COMPOUND_METABOLIC_PROCESS	0.13658809
CELL_DIVISION	SPINDLE	0.00350829
MITOSIS	REACTOME_MITOTIC_M_M_G1_PHASES	0.00340172
KEGG_MISMATCH_REPAIR	KEGG_VALINE_LEUCINE_AND_ISOLEUCINE_DEGRADATION	0.00934756
DNA_METABOLIC_PROCESS	REACTOME_METABOLISM_OF_RNA	0.0
MEIOSIS_I	MICROTUBULE_ORGANIZING_CENTER	0.00437292
AMINO_ACID_METABOLIC_PROCESS	MICROSOME	0.0041349
REACTOME_DNA_REPAIR	SA_REG_CASCADE_OF_CYCLIN_EXPR	0.0
REACTOME_E2F_TRANSCRIPTIONAL_TARGETS_AT_G1_S	REACTOME_VPR_MEDIATED_NUCLEAR_IMPORT_OF_PICS	0.0052366
KEGG_DRUG_METABOLISM_OTHER_ENZYMES	KEGG_STEROID_HORMONE_BIOSYNTHESIS	0.00468031
KEGG_HOMOLOGOUS_RECOMBINATION	REACTOME_BIOLOGICAL_OXIDATIONS	0.00605607
MEIOSIS_I	REACTOME_TELOMERE_MAINTENANCE	0.00055744
MICROTUBULE_BINDING	REACTOME_PACKAGING_OF_TELOMERE_ENDS	0.01277256
DNA_REPLICATION	REACTOME_LOSS_OF_NLP_FROM_MITOTIC_CENTROSOMES	0.01365462
FATTY_ACID_METABOLIC_PROCESS	REGULATION_OF_DNA_REPLICATION	0.0117189
FATTY_ACID_OXIDATION	REACTOME_NUCLEAR_RECEPTOR_TRANSCRIPTION_PATHWAY	0.00208686
FATTY_ACID_METABOLIC_PROCESS	REACTOME_EXTENSION_OF_TELOMERES	0.01198868
CORUM_MASH1_PROMOTER-COACTIVATOR_COMPLEX	REACTOME_RNA_POLYMERASE_I_III_AND_MITOCHONDRIAL_TRANSCRIPTION	0.0
CARBOHYDRATE_BINDING	MRNA_METABOLIC_PROCESS	0.01485
AMINO_ACID_CATABOLIC_PROCESS	MONOCARBOXYLIC_ACID_METABOLIC_PROCESS	0.01065164
LIPID_CATABOLIC_PROCESS	REACTOME_CYCLIN_A1_ASSOCIATED_EVENTS_DURING_G2_M_TRANSITION	0.01356449
NUCLEOLUS	REACTOME_CYCLIN_A1_ASSOCIATED_EVENTS_DURING_G2_M_TRANSITION	0.00125824
CELLULAR_LIPID_CATABOLIC_PROCESS	VITAMIN_BINDING	0.00591983
G1_PHASE_OF_MITOTIC_CELL_CYCLE	MEIOTIC_CELL_CYCLE	0.01271509
MICROTUBULE_BASED_PROCESS	VESICULAR_FRACTION	0.00229199
REACTOME_BIOLOGICAL_OXIDATIONS	REACTOME_INNATE_IMMUNITY_SIGNALING	0.00329914
POTASSIUM_CHANNEL_ACTIVITY	REACTOME_G2_M_TRANSITION	0.00361256
CHROMOSOMEPERICENTRIC_REGION	G1_PHASE_OF_MITOTIC_CELL_CYCLE	0.01356994
CELLULAR_LIPID_CATABOLIC_PROCESS	DNA_REPLICATION	0.00829242
KEGG_PENTOSE_AND_GLUCURONATE_INTERCONVERSIONS	REGULATION_OF_MITOTIC_CELL_CYCLE	0.00460366
CELL_CYCLE_PROCESS	REACTOME_BASIGIN_INTERACTIONS	0.01961479
NEGATIVE_REGULATION_OF_DNA_METABOLIC_PROCESS	REACTOME_RNA_POLYMERASE_I_CHAIN_ELONGATION	0.0
CHROMOSOME	REACTOME_BIOLOGICAL_OXIDATIONS	0.01498376
KEGG_BETA_ALANINE_METABOLISM	REACTOME_GAMMA_CARBOXYLATION_TRANSPORT_AND_AMINO_TERMINAL_CLEAVAGE_OF_PROTEINS	0.00481618
AMINO_ACID_AND_DERIVATIVE_METABOLIC_PROCESS	MICROTUBULE_CYTOSKELETON_ORGANIZATION_AND_BIOGENESIS	0.00346287
ION_CHANNEL_ACTIVITY	REACTOME_PREFOLDIN_MEDIATED_TRANSFER_OF_SUBSTRATE_TO_CCT_TRIC	0.00535095
CARBOHYDRATE_BINDING	KEGG_LINOLEIC_ACID_METABOLISM	0.0080901
KEGG_JAK_STAT_SIGNALING_PATHWAY	REACTOME_TRANSCRIPTION	0.0
M_PHASE	RNA_SPLICINGVIA_TRANSESTERIFICATION_REACTIONS	0.01239632
KEGG_PEROXISOME	REACTOME_LOSS_OF_NLP_FROM_MITOTIC_CENTROSOMES	0.00792004
CONDENSED_CHROMOSOME	REACTOME_CDC20_PHOSPHO_APC_MEDIATED_DEGRADATION_OF_CYCLIN_A	0.00600722
M_PHASE_OF_MITOTIC_CELL_CYCLE	REACTOME_TRANSCRIPTION	0.00111453
DNA_POLYMERASE_ACTIVITY	REACTOME_RNA_POLYMERASE_III_TRANSCRIPTION_INITIATION	0.01259923
SERINE_TYPE_PEPTIDASE_ACTIVITY	STEROID_METABOLIC_PROCESS	0.00155853
G_PROTEIN_COUPLED_RECEPTOR_ACTIVITY	REACTOME_BASIGIN_INTERACTIONS	0.00399431
INTERPHASE	KEGG_PYRIMIDINE_METABOLISM	0.01544483
KEGG_PPAR_SIGNALING_PATHWAY	REACTOME_CYCLIN_A1_ASSOCIATED_EVENTS_DURING_G2_M_TRANSITION	0.00830774
MICROTUBULE_CYTOSKELETON_ORGANIZATION_AND_BIOGENESIS	REGULATION_OF_MITOTIC_CELL_CYCLE	0.01044419
CHROMOSOME	REACTOME_CENTROSOME_MATURATION	0.01240099
CELL_CYCLE_PROCESS	REACTOME_FORMATION_AND_MATURATION_OF_MRNA_TRANSCRIPT	0.0
REACTOME_TRNA_AMINOACYLATION	REGULATION_OF_DNA_REPLICATION	0.01824926
REACTOME_LATE_PHASE_OF_HIV_LIFE_CYCLE	REACTOME_NUCLEAR_IMPORT_OF_REV_PROTEIN	0.04248436
G1_PHASE	REACTOME_G2_M_TRANSITION	0.00133499
COLLAGEN	KEGG_PPAR_SIGNALING_PATHWAY	0.00255962
REACTOME_CHAPERONIN_MEDIATED_PROTEIN_FOLDING	REACTOME_METABOLISM_OF_BILE_ACIDS_AND_BILE_SALTS	0.02070727
CELL_CYCLE_PROCESS	RESPONSE_TO_ENDOGENOUS_STIMULUS	0.0
INTERPHASE_OF_MITOTIC_CELL_CYCLE	OXIDOREDUCTASE_ACTIVITY_ACTING_ON_THE_ALDEHYDE_OR_OXO_GROUP_OF_DONORS	0.01333423
MAGNESIUM_ION_BINDING	REGULATION_OF_MITOSIS	0.00411661
REACTOME_DOUBLE_STRAND_BREAK_REPAIR	REACTOME_LAGGING_STRAND_SYNTHESIS	0.0
REACTOME_CDC20_PHOSPHO_APC_MEDIATED_DEGRADATION_OF_CYCLIN_A	REACTOME_HIV_LIFE_CYCLE	0.00734916
CORUM_ALL-1_SUPERCOMPLEX	REACTOME_MITOTIC_PROMETAPHASE	0.02904409
AMINO_ACID_AND_DERIVATIVE_METABOLIC_PROCESS	KEGG_FATTY_ACID_METABOLISM	0.00886293
OXIDOREDUCTASE_ACTIVITY_GO_0016616	TRANSCRIPTION_FACTOR_COMPLEX	0.00978363
KEGG_DRUG_METABOLISM_OTHER_ENZYMES	REACTOME_STEROID_METABOLISM	0.00316498
APOPTOTIC_MITOCHONDRIAL_CHANGES	CHROMOSOMEPERICENTRIC_REGION	0.00114534
G_PROTEIN_COUPLED_RECEPTOR_ACTIVITY	REACTOME_GAMMA_CARBOXYLATION_TRANSPORT_AND_AMINO_TERMINAL_CLEAVAGE_OF_PROTEINS	0.0
BIOCARTA_CELLCYCLE_PATHWAY	RNA_PROCESSING	0.01009685
BIOCARTA_G1_PATHWAY	BIOPOLYMER_CATABOLIC_PROCESS	0.00025285
KEGG_OOCYTE_MEIOSIS	REACTOME_CENTROSOME_MATURATION	0.0013377
CHROMATIN_BINDING	DNA_INTEGRITY_CHECKPOINT	0.0
CELL_CYCLE_PROCESS	M_PHASE	0.00638228
CORUM_DNA_SYNTHESOME_COMPLEX_(17_SUBUNITS)	NUCLEAR_ENVELOPE	0.02754429
CORUM_DNA_SYNTHESOME_COMPLEX_(17_SUBUNITS)	NUCLEAR_CHROMOSOME	0.0
REACTOME_CHAPERONIN_MEDIATED_PROTEIN_FOLDING	REACTOME_HIV_LIFE_CYCLE	0.01305961
OXIDOREDUCTASE_ACTIVITY_ACTING_ON_THE_ALDEHYDE_OR_OXO_GROUP_OF_DONORS	REACTOME_ASSOCIATION_OF_LICENSING_FACTORS_WITH_THE_PREREPLICATIVE_COMPLEX	0.00913055
MITOTIC_CELL_CYCLE	REACTOME_FORMATION_OF_FIBRIN_CLOT_CLOTTING_CASCADE	0.00571836
KEGG_SPLICEOSOME	NUCLEAR_CHROMOSOME	0.00055594
KEGG_ARACHIDONIC_ACID_METABOLISM	REACTOME_CHAPERONIN_MEDIATED_PROTEIN_FOLDING	0.00486709
REACTOME_HIV_INFECTION	REACTOME_MITOTIC_PROMETAPHASE	0.0
NUCLEAR_ENVELOPE	REACTOME_LAGGING_STRAND_SYNTHESIS	0.02529919
CELLULAR_LIPID_METABOLIC_PROCESS	MAGNESIUM_ION_BINDING	0.02042235
REACTOME_CHAPERONIN_MEDIATED_PROTEIN_FOLDING	REGULATION_OF_MITOSIS	0.00613299
KINETOCHORE	REACTOME_UNWINDING_OF_DNA	0.01102414
KEGG_TRYPTOPHAN_METABOLISM	OXIDOREDUCTASE_ACTIVITY_ACTING_ON_THE_CH_CH_GROUP_OF_DONORS	0.00141269
CHROMATIN_BINDING	REACTOME_CDT1_ASSOCIATION_WITH_THE_CDC6_ORC_ORIGIN_COMPLEX	0.0
KEGG_CELL_CYCLE	NUCLEOPLASM_PART	0.0
REACTOME_DNA_REPAIR	REACTOME_E2F_MEDIATED_REGULATION_OF_DNA_REPLICATION	0.0
CORUM_BASC_COMPLEX_(BRCA1-ASSOCIATED_GENOME_SURVEILLANCE_COMPLEX)	KEGG_OOCYTE_MEIOSIS	0.0061849
REACTOME_HOST_INTERACTIONS_OF_HIV_FACTORS	RNA_SPLICING	0.00011253
KEGG_SMALL_CELL_LUNG_CANCER	REACTOME_RNA_POLYMERASE_II_TRANSCRIPTION	0.00075716
CELL_CYCLE_PROCESS	SPINDLE	0.00375271
BIOCARTA_G2_PATHWAY	MAGNESIUM_ION_BINDING	0.00251685
RESPONSE_TO_DNA_DAMAGE_STIMULUS	RNA_BINDING	0.0
METAL_ION_TRANSMEMBRANE_TRANSPORTER_ACTIVITY	REACTOME_LIPOPROTEIN_METABOLISM	0.00874922
REACTOME_ACTIVATION_OF_ATR_IN_RESPONSE_TO_REPLICATION_STRESS	REACTOME_CDT1_ASSOCIATION_WITH_THE_CDC6_ORC_ORIGIN_COMPLEX	0.0
DEFENSE_RESPONSE	REACTOME_CELL_CYCLE_CHECKPOINTS	0.0
REACTOME_LATE_PHASE_OF_HIV_LIFE_CYCLE	REACTOME_LIPOPROTEIN_METABOLISM	0.00541175
REACTOME_METABOLISM_OF_LIPIDS_AND_LIPOPROTEINS	RIBONUCLEOPROTEIN_COMPLEX	0.00695172
CORUM_H2AX_COMPLEX,_ISOLATED_FROM_CELLS_WITHOUT_IR_EXPOSURE	REACTOME_E2F_TRANSCRIPTIONAL_TARGETS_AT_G1_S	0.00545562
ESTABLISHMENT_OF_ORGANELLE_LOCALIZATION	REACTOME_M_G1_TRANSITION	0.00607756
KEGG_BETA_ALANINE_METABOLISM	PEROXISOME	0.01501715
REACTOME_INACTIVATION_OF_APC_VIA_DIRECT_INHIBITION_OF_THE_APCOMPLEX	REACTOME_TELOMERE_MAINTENANCE	0.02572838
CORUM_H2AX_COMPLEX,_ISOLATED_FROM_CELLS_WITHOUT_IR_EXPOSURE	NEGATIVE_REGULATION_OF_DNA_METABOLIC_PROCESS	0.00494506
REACTOME_FANCONI_ANEMIA_PATHWAY	REACTOME_GLOBAL_GENOMIC_NER	0.00288912
CORUM_BASC_COMPLEX_(BRCA1-ASSOCIATED_GENOME_SURVEILLANCE_COMPLEX)	REACTOME_CYCLIN_A1_ASSOCIATED_EVENTS_DURING_G2_M_TRANSITION	0.00420122
OXIDOREDUCTASE_ACTIVITY_GO_0016616	REACTOME_SYNTHESIS_OF_BILE_ACIDS_AND_BILE_SALTS	0.01813959
KEGG_ECM_RECEPTOR_INTERACTION	REACTOME_GAMMA_CARBOXYLATION_TRANSPORT_AND_AMINO_TERMINAL_CLEAVAGE_OF_PROTEINS	0.0
KEGG_OOCYTE_MEIOSIS	REACTOME_TRANSCRIPTION_OF_THE_HIV_GENOME	0.00869171
G1_PHASE	REACTOME_AUTODEGRADATION_OF_CDH1_BY_CDH1_APC	0.01031147
REACTOME_LOSS_OF_NLP_FROM_MITOTIC_CENTROSOMES	SISTER_CHROMATID_SEGREGATION	0.00925948
REACTOME_CDC6_ASSOCIATION_WITH_THE_ORC:ORIGIN_COMPLEX	S_PHASE	0.00994522
GAMETE_GENERATION	KINETOCHORE	0.00144713
DNA_DEPENDENT_ATPASE_ACTIVITY	KEGG_PYRIMIDINE_METABOLISM	0.0
MICROSOME	PROTEIN_HETERODIMERIZATION_ACTIVITY	0.0
CHROMOSOMEPERICENTRIC_REGION	DNA_REPLICATION_INITIATION	0.00909929
PROTEIN_C_TERMINUS_BINDING	REACTOME_REGULATION_OF_APC_ACTIVATORS_BETWEEN_G1_S_AND_EARLY_ANAPHASE	0.0004319
CENTROSOME	KEGG_PPAR_SIGNALING_PATHWAY	0.01055154
REACTOME_INACTIVATION_OF_APC_VIA_DIRECT_INHIBITION_OF_THE_APCOMPLEX	TUBULIN_BINDING	0.00043941
REACTOME_PROCESSING_OF_CAPPED_INTRON_CONTAINING_PRE_MRNA	RNA_SPLICING	0.0
DNA_DEPENDENT_ATPASE_ACTIVITY	REACTOME_RNA_POLYMERASE_II_TRANSCRIPTION	0.0
BIOCARTA_G2_PATHWAY	KEGG_PEROXISOME	0.00541527
CORUM_DNA_SYNTHESOME_COMPLEX_(17_SUBUNITS)	REACTOME_METABOLISM_OF_LIPIDS_AND_LIPOPROTEINS	0.01186467
KEGG_JAK_STAT_SIGNALING_PATHWAY	NUCLEOPLASM	0.0
DNA_REPLICATION	STEROID_BINDING	0.01306327
CORUM_DNA_SYNTHESOME_COMPLEX_(17_SUBUNITS)	GAMETE_GENERATION	0.01403117
CARBOHYDRATE_BINDING	SUBSTRATE_SPECIFIC_CHANNEL_ACTIVITY	0.01546229
DNA_REPAIR	KEGG_DRUG_METABOLISM_OTHER_ENZYMES	0.00198512
REACTOME_ASSOCIATION_OF_LICENSING_FACTORS_WITH_THE_PREREPLICATIVE_COMPLEX	REACTOME_FANCONI_ANEMIA_PATHWAY	0.0
INTERPHASE_OF_MITOTIC_CELL_CYCLE	REACTOME_VPR_MEDIATED_NUCLEAR_IMPORT_OF_PICS	0.00928033
CHROMOSOME	PROTEIN_C_TERMINUS_BINDING	0.0
AMINE_CATABOLIC_PROCESS	MITOTIC_CELL_CYCLE	0.01391285
NUCLEOLUS	REACTOME_NEP_NS2_INTERACTS_WITH_THE_CELLULAR_EXPORT_MACHINERY	0.01220359
RESPONSE_TO_OTHER_ORGANISM	RNA_PROCESSING	0.00143669
MICROSOME	MITOSIS	0.02108631
MITOTIC_CELL_CYCLE	REACTOME_PHOSPHORYLATION_OF_THE_APC	0.0495151
REACTOME_LATE_PHASE_OF_HIV_LIFE_CYCLE	SISTER_CHROMATID_SEGREGATION	0.00829961
CELL_CYCLE_CHECKPOINT_GO_0000075	CYTOKINESIS	0.01105737
CHROMOSOME_SEGREGATION	REACTOME_COMPLEMENT_CASCADE	0.01245614
HORMONE_METABOLIC_PROCESS	RNA_PROCESSING	0.00428821
CHROMOSOMEPERICENTRIC_REGION	CORUM_DNA_SYNTHESOME_COMPLEX_(17_SUBUNITS)	0.0098074
KEGG_BETA_ALANINE_METABOLISM	OXIDOREDUCTASE_ACTIVITY_ACTING_ON_THE_CH_CH_GROUP_OF_DONORS	0.00871806
KEGG_DRUG_METABOLISM_CYTOCHROME_P450	REACTOME_TRNA_AMINOACYLATION	0.00370946
DNA_METABOLIC_PROCESS	REACTOME_HOST_INTERACTIONS_OF_HIV_FACTORS	0.0
CONDENSED_CHROMOSOME	MONOCARBOXYLIC_ACID_METABOLIC_PROCESS	0.01423339
NUCLEAR_CHROMOSOME	REACTOME_DNA_REPLICATION_PRE_INITIATION	0.0
CELL_CYCLE_PROCESS	KINESIN_COMPLEX	0.0175523
BIOCARTA_CLASSIC_PATHWAY	KEGG_CELL_CYCLE	0.02281309
BIOCARTA_COMP_PATHWAY	RNA_PROCESSING	0.01194563
REACTOME_DOUBLE_STRAND_BREAK_REPAIR	REACTOME_PREFOLDIN_MEDIATED_TRANSFER_OF_SUBSTRATE_TO_CCT_TRIC	0.01095565
CHROMATIN	REACTOME_G2_M_TRANSITION	0.05084643
BIOCARTA_ATRBRCA_PATHWAY	G1_PHASE	0.00434708
KEGG_OOCYTE_MEIOSIS	REACTOME_XENOBIOTICS	0.0
REACTOME_REGULATION_OF_APC_ACTIVATORS_BETWEEN_G1_S_AND_EARLY_ANAPHASE	SERINE_HYDROLASE_ACTIVITY	0.01404336
CHROMATIN_BINDING	KEGG_METABOLISM_OF_XENOBIOTICS_BY_CYTOCHROME_P450	0.00909621
KEGG_FOLATE_BIOSYNTHESIS	NEGATIVE_REGULATION_OF_DNA_REPLICATION	0.01156368
KEGG_MISMATCH_REPAIR	TUBULIN_BINDING	0.00020447
REACTOME_MITOTIC_M_M_G1_PHASES	RNA_BINDING	0.0
BIOCARTA_LECTIN_PATHWAY	KEGG_OOCYTE_MEIOSIS	0.00927739
NEGATIVE_REGULATION_OF_DNA_METABOLIC_PROCESS	REACTOME_PHASE_II_CONJUGATION	0.00843937
NUCLEAR_ENVELOPE	SISTER_CHROMATID_SEGREGATION	0.0098166
CORUM_HISTONE_H3.1_COMPLEX	REACTOME_PHOSPHORYLATION_OF_THE_APC	0.0076193
REACTOME_HDL_MEDIATED_LIPID_TRANSPORT	VESICULAR_FRACTION	0.00520741
MICROTUBULE_ORGANIZING_CENTER	REACTOME_PACKAGING_OF_TELOMERE_ENDS	0.00342249
CORUM_RC_COMPLEX_DURING_G2/M-PHASE_OF_CELL_CYCLE	DNA_POLYMERASE_ACTIVITY	0.0
REACTOME_BASIGIN_INTERACTIONS	REACTOME_INFLUENZA_LIFE_CYCLE	0.02904645
KEGG_OOCYTE_MEIOSIS	MICROTUBULE_CYTOSKELETON	0.03715071
G1_S_TRANSITION_OF_MITOTIC_CELL_CYCLE	MOTOR_ACTIVITY	0.0126384
MAGNESIUM_ION_BINDING	M_PHASE	0.00964695
DNA_DEPENDENT_ATPASE_ACTIVITY	REACTOME_FORMATION_OF_TUBULIN_FOLDING_INTERMEDIATES_BY_CCT_TRIC	0.01437389
MEIOSIS_I	REACTOME_DNA_REPAIR	0.04257103
CELL_CYCLE_PROCESS	SUGAR_BINDING	0.00502517
CORUM_MASH1_PROMOTER-COACTIVATOR_COMPLEX	DNA_DEPENDENT_ATPASE_ACTIVITY	0.00240784
BIOCARTA_CELLCYCLE_PATHWAY	REPLICATION_FORK	0.00577538
NUCLEAR_MATRIX	REACTOME_G2_M_TRANSITION	0.0015322
KEGG_METABOLISM_OF_XENOBIOTICS_BY_CYTOCHROME_P450	S_PHASE	0.00530661
CHROMOSOME_SEGREGATION	MICROSOME	0.01776736
KEGG_ECM_RECEPTOR_INTERACTION	REACTOME_FORMATION_OF_TUBULIN_FOLDING_INTERMEDIATES_BY_CCT_TRIC	0.01446001
REACTOME_HIV_LIFE_CYCLE	REACTOME_TELOMERE_MAINTENANCE	0.0
KEGG_DRUG_METABOLISM_CYTOCHROME_P450	SERINE_TYPE_PEPTIDASE_ACTIVITY	0.00702534
MEIOTIC_CELL_CYCLE	MRNA_PROCESSING_GO_0006397	0.01238355
MRNA_PROCESSING_GO_0006397	REACTOME_PROCESSING_OF_CAPPED_INTRON_CONTAINING_PRE_MRNA	0.0
REACTOME_G2_M_CHECKPOINTS	RNA_PROCESSING	0.00864243
MOTOR_ACTIVITY	RESPONSE_TO_DNA_DAMAGE_STIMULUS	0.02999569
ESTABLISHMENT_OF_ORGANELLE_LOCALIZATION	INTERPHASE	0.00801887
REACTOME_HIV_INFECTION	REACTOME_REV_MEDIATED_NUCLEAR_EXPORT_OF_HIV1_RNA	0.04069968
CYTOSKELETAL_PART	RNA_SPLICING	0.00077618
CYTOSKELETON_ORGANIZATION_AND_BIOGENESIS	REPLICATION_FORK	0.00904607
REACTOME_TRNA_AMINOACYLATION	RESPONSE_TO_DNA_DAMAGE_STIMULUS	0.03811428
CYTOSKELETAL_PART	KEGG_AMINOACYL_TRNA_BIOSYNTHESIS	0.02576459
DNA_INTEGRITY_CHECKPOINT	PROTEIN_C_TERMINUS_BINDING	0.00227677
M_PHASE	REACTOME_METABOLISM_OF_RNA	0.02341348
MRNA_METABOLIC_PROCESS	PEROXISOME	0.00951519
HELICASE_ACTIVITY	REACTOME_MRNA_SPLICING_MINOR_PATHWAY	0.0
G1_PHASE	S_PHASE	0.01299876
M_PHASE	REACTOME_ELONGATION_AND_PROCESSING_OF_CAPPED_TRANSCRIPTS	0.0
DNA_REPLICATION	REACTOME_LATE_PHASE_OF_HIV_LIFE_CYCLE	0.0
DNA_METABOLIC_PROCESS	REACTOME_UNWINDING_OF_DNA	0.0
KEGG_DNA_REPLICATION	REACTOME_DNA_REPLICATION_PRE_INITIATION	0.0
REACTOME_E2F_MEDIATED_REGULATION_OF_DNA_REPLICATION	REACTOME_E2F_TRANSCRIPTIONAL_TARGETS_AT_G1_S	0.05035961
CYTOSKELETON_ORGANIZATION_AND_BIOGENESIS	REACTOME_TRANSPORT_OF_MATURE_MRNA_DERIVED_FROM_AN_INTRON_CONTAINING_TRANSCRIPT	0.00168454
CORUM_BASC_COMPLEX_(BRCA1-ASSOCIATED_GENOME_SURVEILLANCE_COMPLEX)	S_PHASE	0.00922722
MONOCARBOXYLIC_ACID_METABOLIC_PROCESS	VESICULAR_FRACTION	0.02072381
DNA_PACKAGING	REACTOME_RNA_POLYMERASE_I_PROMOTER_CLEARANCE	0.0
CELL_CYCLE_PROCESS	REACTOME_E2F_MEDIATED_REGULATION_OF_DNA_REPLICATION	0.0
CYTOSKELETAL_PART	REACTOME_VPR_MEDIATED_NUCLEAR_IMPORT_OF_PICS	0.01740959
CHROMOSOME	REACTOME_PHASE_1_FUNCTIONALIZATION	0.005002
MEIOTIC_RECOMBINATION	MICROSOME	0.01307122
DNA_REPLICATION_INITIATION	MICROTUBULE_CYTOSKELETON_ORGANIZATION_AND_BIOGENESIS	0.00731121
NUCLEOLUS	REACTOME_CHAPERONIN_MEDIATED_PROTEIN_FOLDING	0.04060027
MEIOTIC_CELL_CYCLE	REACTOME_RNA_POLYMERASE_I_PROMOTER_OPENING	0.00137683
KEGG_OOCYTE_MEIOSIS	REACTOME_M_G1_TRANSITION	0.00080788
CHROMATIN_BINDING	M_PHASE	0.0
REACTOME_RNA_POLYMERASE_III_TRANSCRIPTION_INITIATION	REACTOME_TRNA_AMINOACYLATION	0.01507586
CHROMATIN_BINDING	DNA_REPLICATION	0.0
STEROID_METABOLIC_PROCESS	SUBSTRATE_SPECIFIC_CHANNEL_ACTIVITY	0.01636466
NUCLEAR_ENVELOPE	REACTOME_NUCLEAR_IMPORT_OF_REV_PROTEIN	0.0290183
REACTOME_G2_M_CHECKPOINTS	REACTOME_VPR_MEDIATED_NUCLEAR_IMPORT_OF_PICS	0.01310717
REACTOME_RNA_POLYMERASE_I_III_AND_MITOCHONDRIAL_TRANSCRIPTION	VITAMIN_BINDING	0.02154872
BIOCARTA_CELLCYCLE_PATHWAY	GAMETE_GENERATION	0.00280858
MITOSIS	SPINDLE_MICROTUBULE	0.00520425
CORUM_NOP56P-ASSOCIATED_PRE-RRNA_COMPLEX	SA_REG_CASCADE_OF_CYCLIN_EXPR	0.00675918
CARBOHYDRATE_BINDING	CHROMATIN_BINDING	0.00866881
CHROMOSOME_SEGREGATION	REACTOME_FORMATION_OF_TUBULIN_FOLDING_INTERMEDIATES_BY_CCT_TRIC	0.0088591
CORUM_MASH1_PROMOTER-COACTIVATOR_COMPLEX	REACTOME_REV_MEDIATED_NUCLEAR_EXPORT_OF_HIV1_RNA	0.01154126
AMINO_ACID_METABOLIC_PROCESS	SERINE_HYDROLASE_ACTIVITY	0.0070795
CHROMATIN_BINDING	REACTOME_EXTENSION_OF_TELOMERES	0.0
CORUM_RC_COMPLEX_DURING_G2/M-PHASE_OF_CELL_CYCLE	KEGG_TYROSINE_METABOLISM	0.00891587
MITOTIC_CELL_CYCLE	REACTOME_TRANSCRIPTION	0.0
CHROMATIN_BINDING	SPINDLE	0.00923511
MICROTUBULE_CYTOSKELETON	REACTOME_RNA_POLYMERASE_I_III_AND_MITOCHONDRIAL_TRANSCRIPTION	0.0
NUCLEAR_MATRIX	SISTER_CHROMATID_SEGREGATION	0.01265867
CENTROSOME	CORUM_RIBOSOME,_CYTOPLASMIC	0.00779188
REACTOME_REMOVAL_OF_THE_FLAP_INTERMEDIATE	SPINDLE_MICROTUBULE	0.00075038
REACTOME_LATE_PHASE_OF_HIV_LIFE_CYCLE	RNA_SPLICINGVIA_TRANSESTERIFICATION_REACTIONS	0.0
M_PHASE	REACTOME_VPR_MEDIATED_NUCLEAR_IMPORT_OF_PICS	0.00902871
CORUM_CEN_COMPLEX	REACTOME_FORMATION_OF_FIBRIN_CLOT_CLOTTING_CASCADE	0.02651555
G1_S_TRANSITION_OF_MITOTIC_CELL_CYCLE	RESPONSE_TO_DNA_DAMAGE_STIMULUS	0.00050598
DNA_PACKAGING	HELICASE_ACTIVITY	0.0001759
KEGG_SMALL_CELL_LUNG_CANCER	VOLTAGE_GATED_CHANNEL_ACTIVITY	0.01957989
MICROTUBULE_BASED_PROCESS	REACTOME_G1_S_TRANSITION	0.00088631
BASEMENT_MEMBRANE	G1_PHASE	0.00095346
RESPONSE_TO_DNA_DAMAGE_STIMULUS	RIBONUCLEOPROTEIN_COMPLEX	0.04682366
KEGG_COMPLEMENT_AND_COAGULATION_CASCADES	REACTOME_HOMOLOGOUS_RECOMBINATION_REPAIR	0.01421854
REACTOME_CYCLIN_E_ASSOCIATED_EVENTS_DURING_G1_S_TRANSITION_	S_PHASE	0.0045762
KEGG_HOMOLOGOUS_RECOMBINATION	NEGATIVE_REGULATION_OF_DNA_METABOLIC_PROCESS	0.0
CENTROSOME	HEMATOPOIETIN_INTERFERON_CLASSD200_DOMAIN_CYTOKINE_RECEPTOR_ACTIVITY	0.00070091
REACTOME_G2_M_CHECKPOINTS	REACTOME_HOMOLOGOUS_RECOMBINATION_REPAIR	0.0
MICROTUBULE	REACTOME_TELOMERE_MAINTENANCE	0.00150403
REACTOME_E2F_TRANSCRIPTIONAL_TARGETS_AT_G1_S	REACTOME_TRANSCRIPTION_COUPLED_NER	0.00054441
AROMATIC_COMPOUND_METABOLIC_PROCESS	VITAMIN_BINDING	0.01377903
CELLULAR_LIPID_CATABOLIC_PROCESS	REACTOME_STEROID_METABOLISM	0.0092989
PROTEIN_HETERODIMERIZATION_ACTIVITY	TUBULIN_BINDING	0.00628425
NITROGEN_COMPOUND_METABOLIC_PROCESS	REGULATION_OF_CELL_CYCLE	0.01366428
MITOTIC_CELL_CYCLE	REACTOME_DNA_STRAND_ELONGATION	0.0
CARBOXYLIC_ACID_METABOLIC_PROCESS	KEGG_LINOLEIC_ACID_METABOLISM	0.00619519
BIOPOLYMER_CATABOLIC_PROCESS	KEGG_VALINE_LEUCINE_AND_ISOLEUCINE_DEGRADATION	0.01516595
REACTOME_HIV_INFECTION	SUBSTRATE_SPECIFIC_CHANNEL_ACTIVITY	0.0
ORGANELLE_LOCALIZATION	SA_REG_CASCADE_OF_CYCLIN_EXPR	0.01335786
ION_CHANNEL_ACTIVITY	REACTOME_CYCLIN_E_ASSOCIATED_EVENTS_DURING_G1_S_TRANSITION_	0.00843724
INTERPHASE_OF_MITOTIC_CELL_CYCLE	RNA_SPLICING	0.00472847
KEGG_DRUG_METABOLISM_OTHER_ENZYMES	SMALL_NUCLEAR_RIBONUCLEOPROTEIN_COMPLEX	0.00235155
MICROTUBULE_ORGANIZING_CENTER_ORGANIZATION_AND_BIOGENESIS	REACTOME_G2_M_CHECKPOINTS	0.00925397
MICROTUBULE_CYTOSKELETON	TRANSCRIPTION_FACTOR_COMPLEX	0.03628984
ORGANIC_ACID_METABOLIC_PROCESS	REACTOME_M_G1_TRANSITION	0.00814155
REACTOME_BASIGIN_INTERACTIONS	REACTOME_TRANSCRIPTION_OF_THE_HIV_GENOME	0.02043404
REACTOME_CENTROSOME_MATURATION	REACTOME_RNA_POLYMERASE_I_PROMOTER_CLEARANCE	0.00365093
APOPTOTIC_MITOCHONDRIAL_CHANGES	REACTOME_DNA_STRAND_ELONGATION	0.01585165
CORUM_CENP-A_NAC-CAD_COMPLEX	REACTOME_HIV_INFECTION	0.00542319
CENTROSOME	DNA_REPAIR	0.00749123
DETECTION_OF_EXTERNAL_STIMULUS	REACTOME_MITOTIC_PROMETAPHASE	0.00808047
DNA_REPLICATION	UBIQUITIN_CYCLE	0.0
KEGG_COMPLEMENT_AND_COAGULATION_CASCADES	REACTOME_METABOLISM_OF_RNA	0.01282477
CHROMOSOME_SEGREGATION	MONOCARBOXYLIC_ACID_METABOLIC_PROCESS	0.01037603
KEGG_SMALL_CELL_LUNG_CANCER	REACTOME_G2_M_CHECKPOINTS	0.0
REACTOME_MITOTIC_M_M_G1_PHASES	REACTOME_PREFOLDIN_MEDIATED_TRANSFER_OF_SUBSTRATE_TO_CCT_TRIC	0.00286308
BIOCARTA_G2_PATHWAY	REACTOME_RNA_POLYMERASE_I_PROMOTER_OPENING	0.00273637
BIOPOLYMER_CATABOLIC_PROCESS	STEROID_METABOLIC_PROCESS	0.00094603
CHROMOSOME_SEGREGATION	RESPONSE_TO_DNA_DAMAGE_STIMULUS	0.09073616
REACTOME_CHAPERONIN_MEDIATED_PROTEIN_FOLDING	REACTOME_TRANSCRIPTION_OF_THE_HIV_GENOME	0.00885797
REACTOME_FORMATION_AND_MATURATION_OF_MRNA_TRANSCRIPT	SPLICEOSOME	0.0
KEGG_ASCORBATE_AND_ALDARATE_METABOLISM	REACTOME_MITOTIC_PROMETAPHASE	0.01751536
KEGG_SPLICEOSOME	MRNA_METABOLIC_PROCESS	0.0
AMINO_ACID_AND_DERIVATIVE_METABOLIC_PROCESS	REACTOME_FORMATION_AND_MATURATION_OF_MRNA_TRANSCRIPT	0.00818552
NITROGEN_COMPOUND_METABOLIC_PROCESS	REACTOME_S_PHASE	0.0183569
MONOOXYGENASE_ACTIVITY	REACTOME_REGULATION_OF_APC_ACTIVATORS_BETWEEN_G1_S_AND_EARLY_ANAPHASE	0.0081065
REACTOME_INACTIVATION_OF_APC_VIA_DIRECT_INHIBITION_OF_THE_APCOMPLEX	REACTOME_RNA_POLYMERASE_II_TRANSCRIPTION	0.01572722
BASEMENT_MEMBRANE	CARBOHYDRATE_BINDING	0.00104775
DNA_METABOLIC_PROCESS	DNA_REPLICATION_INITIATION	0.0
CHROMOSOMAL_PART	LIPID_CATABOLIC_PROCESS	0.0050782
BIOCARTA_G2_PATHWAY	REACTOME_PROCESSING_OF_CAPPED_INTRON_CONTAINING_PRE_MRNA	0.00315646
MICROTUBULE_ORGANIZING_CENTER_PART	RNA_PROCESSING	0.00306414
AROMATIC_COMPOUND_METABOLIC_PROCESS	CORUM_NOP56P-ASSOCIATED_PRE-RRNA_COMPLEX	0.0175934
BIOCARTA_G1_PATHWAY	CARBOHYDRATE_BINDING	0.00525895
MICROTUBULE_BASED_PROCESS	PROTEIN_C_TERMINUS_BINDING	0.0
REACTOME_STEROID_METABOLISM	RNA_SPLICING	0.019177
CARBOXYLIC_ACID_METABOLIC_PROCESS	RESPONSE_TO_ENDOGENOUS_STIMULUS	0.00109755
METAL_ION_TRANSMEMBRANE_TRANSPORTER_ACTIVITY	SUBSTRATE_SPECIFIC_CHANNEL_ACTIVITY	0.0
NUCLEAR_BODY	SMALL_NUCLEAR_RIBONUCLEOPROTEIN_COMPLEX	0.01003722
CORUM_NUCLEAR_PORE_COMPLEX	SPINDLE_ORGANIZATION_AND_BIOGENESIS	0.00821559
CENTROSOME	REACTOME_SCF_SKP2_MEDIATED_DEGRADATION_OF_P27_P21	0.00098082
REACTOME_GLOBAL_GENOMIC_NER	REACTOME_RNA_POLYMERASE_I_PROMOTER_CLEARANCE	0.0
CELL_CYCLE_CHECKPOINT_GO_0000075	MAGNESIUM_ION_BINDING	0.00219924
G1_PHASE_OF_MITOTIC_CELL_CYCLE	REACTOME_SYNTHESIS_OF_DNA	0.01371525
CYTOSKELETAL_PART	G1_S_TRANSITION_OF_MITOTIC_CELL_CYCLE	0.0078907
REACTOME_HORMONE_BIOSYNTHESIS	REACTOME_RNA_POLYMERASE_I_III_AND_MITOCHONDRIAL_TRANSCRIPTION	0.00378668
CELL_CYCLE_PHASE	CHROMATIN_BINDING	0.0
EXTRACELLULAR_MATRIX_PART	KEGG_COMPLEMENT_AND_COAGULATION_CASCADES	0.07654985
APOPTOTIC_MITOCHONDRIAL_CHANGES	DNA_REPAIR	0.0
AMINO_ACID_AND_DERIVATIVE_METABOLIC_PROCESS	REACTOME_BASIGIN_INTERACTIONS	0.00655322
DNA_RECOMBINATION	REACTOME_AUTODEGRADATION_OF_CDH1_BY_CDH1_APC	0.00357281
CORUM_EMERIN_COMPLEX_24	RESPONSE_TO_DNA_DAMAGE_STIMULUS	0.00125486
HELICASE_ACTIVITY	REACTOME_REMOVAL_OF_THE_FLAP_INTERMEDIATE	0.0
BIOCARTA_CELLCYCLE_PATHWAY	MITOTIC_CELL_CYCLE	0.0
CORUM_NUCLEAR_PORE_COMPLEX	KEGG_COMPLEMENT_AND_COAGULATION_CASCADES	0.00530289
DNA_INTEGRITY_CHECKPOINT	G1_PHASE	0.00027017
CORUM_DNA_SYNTHESOME_COMPLEX_(13_SUBUNITS)	CORUM_RC_COMPLEX_DURING_S-PHASE_OF_CELL_CYCLE	0.0
CHROMOSOME_ORGANIZATION_AND_BIOGENESIS	REACTOME_REPAIR_SYNTHESIS_OF_PATCH_27_30_BASES_LONG_BY_DNA_POLYMERASE	0.0
BIOCARTA_COMP_PATHWAY	REACTOME_INACTIVATION_OF_APC_VIA_DIRECT_INHIBITION_OF_THE_APCOMPLEX	0.01273373
REACTOME_NUCLEOTIDE_EXCISION_REPAIR	TRANSCRIPTION_FACTOR_COMPLEX	0.0
REACTOME_LOSS_OF_NLP_FROM_MITOTIC_CENTROSOMES	TRANSCRIPTION_FACTOR_COMPLEX	0.04103005
DEFENSE_RESPONSE	NITROGEN_COMPOUND_METABOLIC_PROCESS	0.0
AMINE_METABOLIC_PROCESS	KEGG_AMINOACYL_TRNA_BIOSYNTHESIS	0.02770221
CELL_CYCLE_CHECKPOINT_GO_0000075	ESTABLISHMENT_OF_ORGANELLE_LOCALIZATION	0.01053431
REACTOME_E2F_MEDIATED_REGULATION_OF_DNA_REPLICATION	REGULATION_OF_CYCLIN_DEPENDENT_PROTEIN_KINASE_ACTIVITY	0.00920116
BIOCARTA_NUCLEARRS_PATHWAY	REACTOME_GLOBAL_GENOMIC_NER	0.01052887
CORUM_HCF-1_COMPLEX	FATTY_ACID_OXIDATION	0.01006848
MITOTIC_CELL_CYCLE_CHECKPOINT	REACTOME_PREFOLDIN_MEDIATED_TRANSFER_OF_SUBSTRATE_TO_CCT_TRIC	0.00979852
MEIOSIS_I	VESICULAR_FRACTION	0.01712852
REACTOME_CDT1_ASSOCIATION_WITH_THE_CDC6_ORC_ORIGIN_COMPLEX	REACTOME_CYCLIN_A1_ASSOCIATED_EVENTS_DURING_G2_M_TRANSITION	0.00136949
RNA_BINDING	RNA_SPLICING	0.0
REACTOME_TRANSPORT_OF_RIBONUCLEOPROTEINS_INTO_THE_HOST_NUCLEUS	RIBONUCLEOPROTEIN_COMPLEX	0.00849869
REACTOME_MRNA_SPLICING	REACTOME_RNA_POLYMERASE_I_PROMOTER_OPENING	0.00377188
AROMATIC_COMPOUND_METABOLIC_PROCESS	MEIOTIC_RECOMBINATION	0.01236501
COLLAGEN	OXIDOREDUCTASE_ACTIVITY	0.00124851
METAL_ION_TRANSMEMBRANE_TRANSPORTER_ACTIVITY	STEROID_METABOLIC_PROCESS	0.02108865
DNA_DEPENDENT_ATPASE_ACTIVITY	NUCLEAR_ENVELOPE	0.04270694
CORUM_SMN_COMPLEX	SMALL_NUCLEAR_RIBONUCLEOPROTEIN_COMPLEX	0.02502317
G1_S_TRANSITION_OF_MITOTIC_CELL_CYCLE	MICROTUBULE_ORGANIZING_CENTER_PART	0.00626317
METAL_ION_TRANSMEMBRANE_TRANSPORTER_ACTIVITY	OXIDOREDUCTASE_ACTIVITY_GO_0016705	0.00447406
CORUM_C_COMPLEX_SPLICEOSOME	REACTOME_S_PHASE	0.0
REACTOME_DNA_REPAIR	REACTOME_LATE_PHASE_OF_HIV_LIFE_CYCLE	0.0
KEGG_OOCYTE_MEIOSIS	SPINDLE	0.026862
REACTOME_REV_MEDIATED_NUCLEAR_EXPORT_OF_HIV1_RNA	REACTOME_RNA_POLYMERASE_II_TRANSCRIPTION	0.01154863
KEGG_SPLICEOSOME	OXIDOREDUCTASE_ACTIVITY	0.0
DNA_REPAIR	REACTOME_RNA_POLYMERASE_II_TRANSCRIPTION	0.0
REACTOME_CDC20_PHOSPHO_APC_MEDIATED_DEGRADATION_OF_CYCLIN_A	REACTOME_EXTENSION_OF_TELOMERES	0.00443155
KEGG_SMALL_CELL_LUNG_CANCER	MEIOTIC_CELL_CYCLE	0.00473449
CARBOXYLIC_ACID_METABOLIC_PROCESS	KEGG_FOLATE_BIOSYNTHESIS	0.01137781
REACTOME_MRNA_SPLICING_MINOR_PATHWAY	REACTOME_POLYMERASE_SWITCHING	0.00865537
KEGG_ASCORBATE_AND_ALDARATE_METABOLISM	ORGANIC_ACID_METABOLIC_PROCESS	0.00980125
KEGG_PYRIMIDINE_METABOLISM	RIBONUCLEASE_ACTIVITY	0.01586528
CELL_CYCLE_CHECKPOINT_GO_0000075	CORUM_CENP-A_NAC-CAD_COMPLEX	0.01004266
AROMATIC_COMPOUND_METABOLIC_PROCESS	CARBOXYLIC_ACID_METABOLIC_PROCESS	0.0062131
MICROSOME	REACTOME_LIPOPROTEIN_METABOLISM	0.0
KEGG_DRUG_METABOLISM_OTHER_ENZYMES	REGULATION_OF_CELL_CYCLE	0.00303466
CORUM_NOP56P-ASSOCIATED_PRE-RRNA_COMPLEX	REACTOME_SCF_BETA_TRCP_MEDIATED_DEGRADATION_OF_EMI1	0.02254818
HELICASE_ACTIVITY	REACTOME_ACTIVATION_OF_THE_PRE_REPLICATIVE_COMPLEX	0.0
KEGG_FATTY_ACID_METABOLISM	MULTI_ORGANISM_PROCESS	0.00227983
CHROMOSOMAL_PART	VOLTAGE_GATED_POTASSIUM_CHANNEL_ACTIVITY	0.01778505
REACTOME_FORMATION_OF_TUBULIN_FOLDING_INTERMEDIATES_BY_CCT_TRIC	REACTOME_SCF_SKP2_MEDIATED_DEGRADATION_OF_P27_P21	0.02267095
REACTOME_DNA_REPAIR	REACTOME_PHASE_1_FUNCTIONALIZATION_OF_COMPOUNDS	0.01280919
DEFENSE_RESPONSE	REACTOME_HIV_LIFE_CYCLE	0.0
CENTROSOME	HELICASE_ACTIVITY	0.01121913
BASEMENT_MEMBRANE	REACTOME_TELOMERE_MAINTENANCE	0.02176884
CONDENSED_CHROMOSOME	VOLTAGE_GATED_CATION_CHANNEL_ACTIVITY	0.00617029
REACTOME_POLYMERASE_SWITCHING	UBIQUITIN_CYCLE	0.11338829
REACTOME_SCF_SKP2_MEDIATED_DEGRADATION_OF_P27_P21	REGULATION_OF_CELL_CYCLE	0.0
MEIOSIS_I	REACTOME_DNA_STRAND_ELONGATION	0.00460298
CORUM_SPLICEOSOME	REACTOME_REV_MEDIATED_NUCLEAR_EXPORT_OF_HIV1_RNA	0.00601198
DNA_REPAIR	REACTOME_PREFOLDIN_MEDIATED_TRANSFER_OF_SUBSTRATE_TO_CCT_TRIC	0.0158603
CONDENSED_CHROMOSOME	REACTOME_RNA_POLYMERASE_I_CHAIN_ELONGATION	0.00068924
REACTOME_NEP_NS2_INTERACTS_WITH_THE_CELLULAR_EXPORT_MACHINERY	RIBONUCLEOPROTEIN_COMPLEX_BIOGENESIS_AND_ASSEMBLY	0.00369117
REACTOME_LATE_PHASE_OF_HIV_LIFE_CYCLE	REACTOME_TRANSCRIPTION	0.0
CYTOKINESIS	MICROTUBULE_ORGANIZING_CENTER	0.00339839
KINESIN_COMPLEX	REACTOME_LATE_PHASE_OF_HIV_LIFE_CYCLE	0.00721387
REACTOME_TRANSCRIPTION	RIBONUCLEOPROTEIN_COMPLEX	0.0
CORUM_RC_COMPLEX_DURING_G2/M-PHASE_OF_CELL_CYCLE	REACTOME_REGULATION_OF_APC_ACTIVATORS_BETWEEN_G1_S_AND_EARLY_ANAPHASE	0.01114297
CORUM_EMERIN_COMPLEX_24	KEGG_PPAR_SIGNALING_PATHWAY	0.00767622
FATTY_ACID_METABOLIC_PROCESS	MITOTIC_SISTER_CHROMATID_SEGREGATION	0.00796403
MITOTIC_CELL_CYCLE	REACTOME_SCF_SKP2_MEDIATED_DEGRADATION_OF_P27_P21	0.00203017
CORUM_EMERIN_COMPLEX_24	REACTOME_PROCESSING_OF_CAPPED_INTRON_CONTAINING_PRE_MRNA	0.01634543
MICROBODY	REACTOME_RECYCLING_OF_BILE_ACIDS_AND_SALTS	0.01088181
CHROMOSOMAL_PART	REACTOME_CDC6_ASSOCIATION_WITH_THE_ORC:ORIGIN_COMPLEX	0.0
BIOCARTA_CELLCYCLE_PATHWAY	MAGNESIUM_ION_BINDING	0.01632735
CORUM_BASC_COMPLEX_(BRCA1-ASSOCIATED_GENOME_SURVEILLANCE_COMPLEX)	KEGG_CELL_CYCLE	0.0
AMINE_METABOLIC_PROCESS	KEGG_DNA_REPLICATION	0.00782847
CENTROSOME	G1_S_TRANSITION_OF_MITOTIC_CELL_CYCLE	0.00173437
NITROGEN_COMPOUND_METABOLIC_PROCESS	REACTOME_CYCLIN_A1_ASSOCIATED_EVENTS_DURING_G2_M_TRANSITION	0.01855313
ION_CHANNEL_ACTIVITY	REACTOME_ORC1_REMOVAL_FROM_CHROMATIN	0.0047904
MITOTIC_CELL_CYCLE	REACTOME_FORMATION_OF_TUBULIN_FOLDING_INTERMEDIATES_BY_CCT_TRIC	0.00051828
MICROSOME	REACTOME_MRNA_SPLICING	0.01611869
KEGG_SMALL_CELL_LUNG_CANCER	MITOTIC_CELL_CYCLE	0.0
CELLULAR_LIPID_METABOLIC_PROCESS	REACTOME_STEROID_METABOLISM	0.0
CORUM_RC_COMPLEX_DURING_S-PHASE_OF_CELL_CYCLE	MICROTUBULE_BINDING	0.00789204
NITROGEN_COMPOUND_METABOLIC_PROCESS	REACTOME_SNRNP_ASSEMBLY	0.03410045
APOPTOTIC_MITOCHONDRIAL_CHANGES	NUCLEAR_MATRIX	0.0
MRNA_PROCESSING_GO_0006397	SPINDLE_ORGANIZATION_AND_BIOGENESIS	0.0125951
DNA_RECOMBINATION	NUCLEAR_CHROMOSOME_PART	0.00021995
CELL_CYCLE_PROCESS	CONDENSED_CHROMOSOME	0.31606294
CORUM_EMERIN_COMPLEX_24	RNA_SPLICINGVIA_TRANSESTERIFICATION_REACTIONS	0.02329288
REACTOME_LIPOPROTEIN_METABOLISM	REACTOME_RECYCLING_OF_BILE_ACIDS_AND_SALTS	0.01960447
REACTOME_METABOLISM_OF_RNA	RNA_SPLICING	0.0
BIOPOLYMER_CATABOLIC_PROCESS	MOTOR_ACTIVITY	0.00724706
INTERPHASE	NITROGEN_COMPOUND_CATABOLIC_PROCESS	0.00630982
M_PHASE_OF_MITOTIC_CELL_CYCLE	SODIUM_ION_TRANSPORT	0.01614694
KINETOCHORE	REACTOME_NUCLEAR_IMPORT_OF_REV_PROTEIN	0.00941158
CORUM_CDC5L_COMPLEX	SISTER_CHROMATID_SEGREGATION	0.01246601
MEIOTIC_RECOMBINATION	REACTOME_NUCLEAR_RECEPTOR_TRANSCRIPTION_PATHWAY	0.00791679
INTERPHASE	REACTOME_RNA_POLYMERASE_I_PROMOTER_CLEARANCE	0.0
OXIDOREDUCTASE_ACTIVITY_GO_0016705	REACTOME_METABOLISM_OF_RNA	0.00218516
ORGANIC_ACID_METABOLIC_PROCESS	REACTOME_RNA_POLYMERASE_I_PROMOTER_CLEARANCE	0.00482864
REACTOME_PREFOLDIN_MEDIATED_TRANSFER_OF_SUBSTRATE_TO_CCT_TRIC	REGULATION_OF_MITOTIC_CELL_CYCLE	0.01534494
KEGG_COMPLEMENT_AND_COAGULATION_CASCADES	OXIDOREDUCTASE_ACTIVITY_GO_0016705	0.00347479
BIOCARTA_CFTR_PATHWAY	REACTOME_NUCLEOTIDE_EXCISION_REPAIR	0.01669897
CORUM_DNA_SYNTHESOME_COMPLEX_(15_SUBUNITS)	KEGG_BETA_ALANINE_METABOLISM	0.0092678
REACTOME_ACTIVATION_OF_ATR_IN_RESPONSE_TO_REPLICATION_STRESS	REACTOME_E2F_MEDIATED_REGULATION_OF_DNA_REPLICATION	0.0
MICROTUBULE_BINDING	RNA_BINDING	0.00800003
CORUM_RC_COMPLEX_DURING_G2/M-PHASE_OF_CELL_CYCLE	REACTOME_ACTIVATION_OF_THE_PRE_REPLICATIVE_COMPLEX	0.0
DNA_PACKAGING	REACTOME_HOST_INTERACTIONS_OF_HIV_FACTORS	0.02134218
KEGG_PYRIMIDINE_METABOLISM	REACTOME_CDC20_PHOSPHO_APC_MEDIATED_DEGRADATION_OF_CYCLIN_A	0.00187816
MICROTUBULE_ORGANIZING_CENTER	MULTI_ORGANISM_PROCESS	0.00051267
REACTOME_ACTIVATION_OF_ATR_IN_RESPONSE_TO_REPLICATION_STRESS	REACTOME_FANCONI_ANEMIA_PATHWAY	0.0
DNA_DEPENDENT_DNA_REPLICATION	NUCLEAR_CHROMOSOME_PART	0.0
CARBOHYDRATE_BINDING	MICROTUBULE_BASED_PROCESS	0.00929451
RESPONSE_TO_ENDOGENOUS_STIMULUS	RESPONSE_TO_OTHER_ORGANISM	0.0
G1_PHASE	REACTOME_SNRNP_ASSEMBLY	0.01361747
OXIDOREDUCTASE_ACTIVITY	UBIQUITIN_CYCLE	0.0
ATP_DEPENDENT_HELICASE_ACTIVITY	CHROMATIN_BINDING	8.412e-05
CHROMOSOME_ORGANIZATION_AND_BIOGENESIS	SERINE_TYPE_ENDOPEPTIDASE_ACTIVITY	0.00331728
MONOCARBOXYLIC_ACID_METABOLIC_PROCESS	REACTOME_MITOCHONDRIAL_FATTY_ACID_BETA_OXIDATION	0.0164815
KEGG_MISMATCH_REPAIR	REACTOME_REMOVAL_OF_THE_FLAP_INTERMEDIATE	0.0
CORUM_MLL1-WDR5_COMPLEX	RIBONUCLEOPROTEIN_COMPLEX	0.01780996
REACTOME_DNA_REPAIR	REACTOME_HORMONE_BIOSYNTHESIS	0.01022182
REACTOME_METABOLISM_OF_LIPIDS_AND_LIPOPROTEINS	TUBULIN_BINDING	0.0
CORUM_BASC_COMPLEX_(BRCA1-ASSOCIATED_GENOME_SURVEILLANCE_COMPLEX)	MICROTUBULE_BASED_PROCESS	0.00683201
SERINE_TYPE_ENDOPEPTIDASE_ACTIVITY	STEROID_METABOLIC_PROCESS	0.00097183
AMINE_CATABOLIC_PROCESS	REACTOME_POLYMERASE_SWITCHING	0.00817392
KEGG_PPAR_SIGNALING_PATHWAY	REACTOME_SNRNP_ASSEMBLY	0.02275863
DNA_DIRECTED_DNA_POLYMERASE_ACTIVITY	REACTOME_ORC1_REMOVAL_FROM_CHROMATIN	0.00120575
REACTOME_AUTODEGRADATION_OF_CDH1_BY_CDH1_APC	REACTOME_HOMOLOGOUS_RECOMBINATION_REPAIR	0.00319808
CORUM_NUCLEAR_PORE_COMPLEX	REACTOME_LOSS_OF_NLP_FROM_MITOTIC_CENTROSOMES	0.00862452
NUCLEAR_MATRIX	REACTOME_STEROID_METABOLISM	0.00783179
BIOPOLYMER_CATABOLIC_PROCESS	CORUM_CEN_COMPLEX	0.00065556
CARBOXYLIC_ACID_METABOLIC_PROCESS	REACTOME_SYNTHESIS_OF_BILE_ACIDS_AND_BILE_SALTS_VIA_24_HYDROXYCHOLESTEROL	0.00441421
MITOTIC_CELL_CYCLE	REACTOME_TRANSPORT_OF_THE_SLBP_INDEPENDENT_MATURE_MRNA	0.0120385
CORUM_DNA_SYNTHESOME_COMPLEX_(17_SUBUNITS)	SPINDLE_MICROTUBULE	0.00193114
DNA_REPLICATION_INITIATION	SPINDLE_ORGANIZATION_AND_BIOGENESIS	0.01422407
DNA_DIRECTED_DNA_POLYMERASE_ACTIVITY	REACTOME_REMOVAL_OF_THE_FLAP_INTERMEDIATE	0.0
REACTOME_DNA_REPAIR	REACTOME_SNRNP_ASSEMBLY	0.0
REACTOME_AUTODEGRADATION_OF_CDH1_BY_CDH1_APC	REACTOME_TRNA_AMINOACYLATION	0.01131839
MITOTIC_CELL_CYCLE_CHECKPOINT	REACTOME_SCF_SKP2_MEDIATED_DEGRADATION_OF_P27_P21	0.00426911
CORUM_RC_COMPLEX_DURING_S-PHASE_OF_CELL_CYCLE	REACTOME_LOSS_OF_NLP_FROM_MITOTIC_CENTROSOMES	0.00480784
KEGG_DNA_REPLICATION	REACTOME_G1_S_TRANSITION	0.0
MICROTUBULE	REACTOME_SNRNP_ASSEMBLY	0.01013221
CORUM_DNA_SYNTHESOME_COMPLEX_(15_SUBUNITS)	REACTOME_PREFOLDIN_MEDIATED_TRANSFER_OF_SUBSTRATE_TO_CCT_TRIC	0.01125653
REACTOME_FORMATION_AND_MATURATION_OF_MRNA_TRANSCRIPT	REACTOME_MITOTIC_M_M_G1_PHASES	0.00340038
CELL_CYCLE_CHECKPOINT_GO_0000075	CHROMATIN_BINDING	0.0
DNA_POLYMERASE_ACTIVITY	REACTOME_TRANSCRIPTION	0.0
REACTOME_LATE_PHASE_OF_HIV_LIFE_CYCLE	SPINDLE_ORGANIZATION_AND_BIOGENESIS	0.01782748
CHROMATIN_BINDING	REACTOME_CHAPERONIN_MEDIATED_PROTEIN_FOLDING	0.01304829
CYTOSKELETON_ORGANIZATION_AND_BIOGENESIS	MICROTUBULE	0.33229601
REACTOME_SYNTHESIS_OF_DNA	TRANSCRIPTION_FACTOR_COMPLEX	0.00032327
REACTOME_CDC6_ASSOCIATION_WITH_THE_ORC:ORIGIN_COMPLEX	REACTOME_S_PHASE	0.0
CORUM_DNA_SYNTHESOME_COMPLEX_(17_SUBUNITS)	REACTOME_CDC6_ASSOCIATION_WITH_THE_ORC:ORIGIN_COMPLEX	0.00011075
KEGG_AMINOACYL_TRNA_BIOSYNTHESIS	REACTOME_LOSS_OF_NLP_FROM_MITOTIC_CENTROSOMES	0.0305444
REACTOME_DNA_REPAIR	REACTOME_HIV_LIFE_CYCLE	0.0
CENTROSOME	REACTOME_RNA_POLYMERASE_I_CHAIN_ELONGATION	0.0070424
CYTOKINESIS	REACTOME_FANCONI_ANEMIA_PATHWAY	0.02246298
DNA_REPLICATION	REACTOME_CDC6_ASSOCIATION_WITH_THE_ORC:ORIGIN_COMPLEX	0.0
BIOPOLYMER_CATABOLIC_PROCESS	MONOSACCHARIDE_BINDING	0.00105007
KEGG_PPAR_SIGNALING_PATHWAY	MICROTUBULE_BASED_PROCESS	0.00396965
DNA_DEPENDENT_DNA_REPLICATION	MRNA_METABOLIC_PROCESS	0.01608064
CHROMOSOMAL_PART	OXIDOREDUCTASE_ACTIVITY	0.00502052
CORUM_C_COMPLEX_SPLICEOSOME	NUCLEOLUS	0.00197149
HEMATOPOIETIN_INTERFERON_CLASSD200_DOMAIN_CYTOKINE_RECEPTOR_ACTIVITY	REACTOME_LATE_PHASE_OF_HIV_LIFE_CYCLE	0.01842661
M_PHASE_OF_MITOTIC_CELL_CYCLE	REACTOME_POLYMERASE_SWITCHING	0.01021469
FATTY_ACID_OXIDATION	NUCLEOPLASM	0.01179783
KEGG_SMALL_CELL_LUNG_CANCER	REACTOME_MITOTIC_PROMETAPHASE	0.0
BIOPOLYMER_CATABOLIC_PROCESS	REACTOME_STEROID_METABOLISM	0.00945693
REACTOME_CYTOCHROME_P450_ARRANGED_BY_SUBSTRATE_TYPE	REACTOME_FANCONI_ANEMIA_PATHWAY	0.01992217
REACTOME_PACKAGING_OF_TELOMERE_ENDS	REACTOME_SNRNP_ASSEMBLY	0.01123445
CHROMATIN	MONOCARBOXYLIC_ACID_METABOLIC_PROCESS	0.00574318
CHROMOSOME	REACTOME_MRNA_SPLICING_MINOR_PATHWAY	0.0
BIOCARTA_CFTR_PATHWAY	INORGANIC_ANION_TRANSMEMBRANE_TRANSPORTER_ACTIVITY	0.00316646
COLLAGEN	CORUM_MASH1_PROMOTER-COACTIVATOR_COMPLEX	0.01075038
HELICASE_ACTIVITY	REACTOME_DNA_REPAIR	0.0
REACTOME_TRANSCRIPTION	STEROID_BINDING	0.0029116
MICROTUBULE_MOTOR_ACTIVITY	REGULATION_OF_MITOSIS	0.01048579
KEGG_OOCYTE_MEIOSIS	REACTOME_AMINE_LIGAND_BINDING_RECEPTORS	0.00387034
CORUM_BASC_COMPLEX_(BRCA1-ASSOCIATED_GENOME_SURVEILLANCE_COMPLEX)	G1_PHASE	0.00322913
KEGG_SMALL_CELL_LUNG_CANCER	REGULATION_OF_CYCLIN_DEPENDENT_PROTEIN_KINASE_ACTIVITY	0.0
CHROMOSOME	REACTOME_TRANSPORT_OF_RIBONUCLEOPROTEINS_INTO_THE_HOST_NUCLEUS	0.0095553
KEGG_OOCYTE_MEIOSIS	MEIOSIS_I	0.00685362
MEIOTIC_CELL_CYCLE	REACTOME_E2F_MEDIATED_REGULATION_OF_DNA_REPLICATION	0.00583672
INTERPHASE	REACTOME_BIOLOGICAL_OXIDATIONS	0.00969393
REACTOME_E2F_MEDIATED_REGULATION_OF_DNA_REPLICATION	REACTOME_REPAIR_SYNTHESIS_OF_PATCH_27_30_BASES_LONG_BY_DNA_POLYMERASE	0.0
CORUM_BASC_COMPLEX_(BRCA1-ASSOCIATED_GENOME_SURVEILLANCE_COMPLEX)	KEGG_TYROSINE_METABOLISM	0.01162502
BIOCARTA_CFTR_PATHWAY	MONOCARBOXYLIC_ACID_METABOLIC_PROCESS	0.00432179
CHROMOSOMAL_PART	M_PHASE_OF_MITOTIC_CELL_CYCLE	0.00049309
MOTOR_ACTIVITY	REACTOME_REGULATION_OF_APC_ACTIVATORS_BETWEEN_G1_S_AND_EARLY_ANAPHASE	0.01100646
APOPTOTIC_MITOCHONDRIAL_CHANGES	REACTOME_APCDC20_MEDIATED_DEGRADATION_OF_CYCLIN_B	0.0073578
KEGG_STEROID_HORMONE_BIOSYNTHESIS	REACTOME_FANCONI_ANEMIA_PATHWAY	0.00847115
ESTABLISHMENT_OF_ORGANELLE_LOCALIZATION	REACTOME_CDT1_ASSOCIATION_WITH_THE_CDC6_ORC_ORIGIN_COMPLEX	0.01030177
DETECTION_OF_EXTERNAL_STIMULUS	REACTOME_TELOMERE_MAINTENANCE	0.00379909
CHROMOSOME	REACTOME_TRANSCRIPTION_OF_THE_HIV_GENOME	0.0
HELICASE_ACTIVITY	KEGG_CELL_CYCLE	0.0
CHROMOSOMEPERICENTRIC_REGION	MICROTUBULE_CYTOSKELETON_ORGANIZATION_AND_BIOGENESIS	0.00064858
NEGATIVE_REGULATION_OF_DNA_METABOLIC_PROCESS	REACTOME_MITOTIC_M_M_G1_PHASES	0.00893959
KEGG_SPLICEOSOME	REACTOME_INFLUENZA_LIFE_CYCLE	0.0
CORUM_C_COMPLEX_SPLICEOSOME	DNA_REPLICATION_INITIATION	0.01648646
MEIOTIC_CELL_CYCLE	MICROTUBULE_ORGANIZING_CENTER_ORGANIZATION_AND_BIOGENESIS	0.00786663
CORUM_RIBOSOME,_CYTOPLASMIC	REACTOME_SNRNP_ASSEMBLY	0.00778518
DNA_REPLICATION	MICROTUBULE_CYTOSKELETON_ORGANIZATION_AND_BIOGENESIS	0.01687425
CYTOSKELETON_ORGANIZATION_AND_BIOGENESIS	MICROTUBULE_BASED_PROCESS	0.0
AMINE_METABOLIC_PROCESS	REACTOME_SYNTHESIS_OF_DNA	0.00907471
NUCLEAR_MATRIX	REACTOME_RNA_POLYMERASE_III_TRANSCRIPTION_INITIATION	0.00348313
REACTOME_ENDOGENOUS_STEROLS	UBIQUITIN_CYCLE	0.00455418
CHROMATIN_BINDING	NUCLEOLUS	0.0
KEGG_HISTIDINE_METABOLISM	REACTOME_BIOLOGICAL_OXIDATIONS	0.03225171
CHROMOSOME	KEGG_DNA_REPLICATION	0.0
CONDENSED_CHROMOSOME	RNA_BINDING	0.01266521
REACTOME_HDL_MEDIATED_LIPID_TRANSPORT	REACTOME_HIV_LIFE_CYCLE	0.00626355
CHROMOSOME_ORGANIZATION_AND_BIOGENESIS	REACTOME_EXTENSION_OF_TELOMERES	0.0
GAMETE_GENERATION	MONOOXYGENASE_ACTIVITY	0.00846779
REACTOME_HIV_LIFE_CYCLE	REACTOME_SNRNP_ASSEMBLY	0.0
MICROTUBULE_ORGANIZING_CENTER_PART	REACTOME_DOUBLE_STRAND_BREAK_REPAIR	0.00984125
CHROMOSOME_ORGANIZATION_AND_BIOGENESIS	REACTOME_CDC20_PHOSPHO_APC_MEDIATED_DEGRADATION_OF_CYCLIN_A	0.00425872
REACTOME_HIV_INFECTION	REACTOME_NEP_NS2_INTERACTS_WITH_THE_CELLULAR_EXPORT_MACHINERY	0.01136729
CORUM_RIBOSOME,_CYTOPLASMIC	NEGATIVE_REGULATION_OF_DNA_METABOLIC_PROCESS	0.00979804
CELL_CYCLE_CHECKPOINT_GO_0000075	KINETOCHORE	0.0
KEGG_SPLICEOSOME	REACTOME_CDC6_ASSOCIATION_WITH_THE_ORC:ORIGIN_COMPLEX	0.01151684
REACTOME_RNA_POLYMERASE_I_III_AND_MITOCHONDRIAL_TRANSCRIPTION	RESPONSE_TO_BACTERIUM	0.00402766
OXIDOREDUCTASE_ACTIVITY	REACTOME_NUCLEOTIDE_EXCISION_REPAIR	0.00633044
KEGG_HOMOLOGOUS_RECOMBINATION	REACTOME_CELL_CYCLE_CHECKPOINTS	0.0
CORUM_RC_COMPLEX_DURING_S-PHASE_OF_CELL_CYCLE	REACTOME_G2_M_TRANSITION	0.00011739
NUCLEOPLASM_PART	REACTOME_REPAIR_SYNTHESIS_OF_PATCH_27_30_BASES_LONG_BY_DNA_POLYMERASE	0.0
CENTROSOME	MITOTIC_CELL_CYCLE	0.0
REACTOME_CDT1_ASSOCIATION_WITH_THE_CDC6_ORC_ORIGIN_COMPLEX	REACTOME_G2_M_CHECKPOINTS	0.0
KEGG_DNA_REPLICATION	KEGG_METABOLISM_OF_XENOBIOTICS_BY_CYTOCHROME_P450	0.00781893
REACTOME_ACTIVATION_OF_THE_PRE_REPLICATIVE_COMPLEX	REACTOME_HOMOLOGOUS_RECOMBINATION_REPAIR	0.0
METALLOENDOPEPTIDASE_ACTIVITY	REACTOME_CENTROSOME_MATURATION	0.04243153
CELL_CYCLE_PHASE	CORUM_RC_COMPLEX_DURING_S-PHASE_OF_CELL_CYCLE	0.00081802
CORUM_DNA_SYNTHESOME_COMPLEX_(17_SUBUNITS)	REACTOME_MITOTIC_PROMETAPHASE	0.01765859
NUCLEAR_ENVELOPE	REACTOME_GLOBAL_GENOMIC_NER	0.00591668
REACTOME_AUTODEGRADATION_OF_CDH1_BY_CDH1_APC	REACTOME_CDT1_ASSOCIATION_WITH_THE_CDC6_ORC_ORIGIN_COMPLEX	0.0
CORUM_RC_COMPLEX_DURING_S-PHASE_OF_CELL_CYCLE	KEGG_SMALL_CELL_LUNG_CANCER	0.0
REACTOME_CDC6_ASSOCIATION_WITH_THE_ORC:ORIGIN_COMPLEX	REACTOME_REMOVAL_OF_THE_FLAP_INTERMEDIATE	0.0
CYTOSKELETAL_PART	REACTOME_TRANSCRIPTION	0.0
INTERPHASE	REACTOME_POLYMERASE_SWITCHING	0.04850266
CHROMOSOME_ORGANIZATION_AND_BIOGENESIS	S_PHASE	9.556e-05
CORUM_HCF-1_COMPLEX	KINETOCHORE	0.0110301
DNA_METABOLIC_PROCESS	KEGG_PYRIMIDINE_METABOLISM	0.0
REACTOME_PHASE_II_CONJUGATION	RESPONSE_TO_DNA_DAMAGE_STIMULUS	0.00496379
KEGG_ARACHIDONIC_ACID_METABOLISM	KEGG_DRUG_METABOLISM_OTHER_ENZYMES	0.01495889
REACTOME_INNATE_IMMUNITY_SIGNALING	SERINE_TYPE_ENDOPEPTIDASE_ACTIVITY	0.0
DNA_DEPENDENT_DNA_REPLICATION	REACTOME_MITOCHONDRIAL_FATTY_ACID_BETA_OXIDATION	0.00422475
OXIDOREDUCTASE_ACTIVITY_GO_0016705	REACTOME_MITOTIC_M_M_G1_PHASES	0.00634307
CHROMOSOMAL_PART	DEFENSE_RESPONSE_TO_BACTERIUM	0.00175696
MEIOTIC_RECOMBINATION	REACTOME_M_G1_TRANSITION	0.0017147
KEGG_MISMATCH_REPAIR	NUCLEAR_CHROMOSOME_PART	0.0
DETECTION_OF_EXTERNAL_STIMULUS	MICROTUBULE_ORGANIZING_CENTER_ORGANIZATION_AND_BIOGENESIS	0.00313964
REACTOME_LOSS_OF_NLP_FROM_MITOTIC_CENTROSOMES	SODIUM_ION_TRANSPORT	0.00518101
DNA_RECOMBINATION	ORGANELLE_LOCALIZATION	0.01587589
APOPTOTIC_MITOCHONDRIAL_CHANGES	REACTOME_METABOLISM_OF_RNA	0.01490354
KEGG_DRUG_METABOLISM_CYTOCHROME_P450	SA_REG_CASCADE_OF_CYCLIN_EXPR	0.00755364
DNA_POLYMERASE_ACTIVITY	REACTOME_RNA_POLYMERASE_I_PROMOTER_CLEARANCE	0.0
CARBOHYDRATE_BINDING	CYTOSKELETAL_PART	0.00086615
CHROMOSOMAL_PART	SUGAR_BINDING	0.0099219
MITOTIC_CELL_CYCLE	NUCLEAR_BODY	0.00339062
INTERPHASE	REACTOME_G2_M_CHECKPOINTS	0.0
DNA_PACKAGING	NUCLEAR_BODY	0.00540904
REACTOME_E2F_TRANSCRIPTIONAL_TARGETS_AT_G1_S	REACTOME_TRANSCRIPTION_OF_THE_HIV_GENOME	0.01787356
MONOOXYGENASE_ACTIVITY	REACTOME_CELL_CYCLE_CHECKPOINTS	0.00822038
CELL_CYCLE_CHECKPOINT_GO_0000075	REACTOME_ELONGATION_AND_PROCESSING_OF_CAPPED_TRANSCRIPTS	0.0
KEGG_ECM_RECEPTOR_INTERACTION	RESPONSE_TO_DNA_DAMAGE_STIMULUS	0.05847797
KEGG_OOCYTE_MEIOSIS	REACTOME_FORMATION_OF_TUBULIN_FOLDING_INTERMEDIATES_BY_CCT_TRIC	0.08271498
REACTOME_BIOLOGICAL_OXIDATIONS	REACTOME_POLYMERASE_SWITCHING	0.00976543
REACTOME_NUCLEOTIDE_EXCISION_REPAIR	RNA_SPLICINGVIA_TRANSESTERIFICATION_REACTIONS	0.0
CYTOKINESIS	DNA_REPLICATION	0.00210546
REACTOME_HIV_LIFE_CYCLE	REACTOME_MRNA_SPLICING_MINOR_PATHWAY	0.0
DNA_DIRECTED_DNA_POLYMERASE_ACTIVITY	TUBULIN_BINDING	0.00319888
KEGG_METABOLISM_OF_XENOBIOTICS_BY_CYTOCHROME_P450	REACTOME_TRANSCRIPTION	0.00287518
REACTOME_AMINE_LIGAND_BINDING_RECEPTORS	REACTOME_DNA_REPLICATION_PRE_INITIATION	0.00246856
BIOCARTA_COMP_PATHWAY	OXIDOREDUCTASE_ACTIVITY_GO_0016616	0.00408344
REACTOME_NUCLEAR_IMPORT_OF_REV_PROTEIN	REACTOME_RNA_POLYMERASE_II_TRANSCRIPTION	0.00532999
MICROTUBULE	REACTOME_DNA_STRAND_ELONGATION	0.00043242
MOTOR_ACTIVITY	REACTOME_E2F_MEDIATED_REGULATION_OF_DNA_REPLICATION	0.01558028
REACTOME_APCDC20_MEDIATED_DEGRADATION_OF_CYCLIN_B	RESPONSE_TO_DNA_DAMAGE_STIMULUS	0.00775266
MICROTUBULE_CYTOSKELETON	NUCLEOLUS	0.02858867
CORUM_SMN_COMPLEX	SPINDLE_ORGANIZATION_AND_BIOGENESIS	0.00642751
KEGG_HOMOLOGOUS_RECOMBINATION	REACTOME_SCF_SKP2_MEDIATED_DEGRADATION_OF_P27_P21	0.00513854
CHROMOSOMEPERICENTRIC_REGION	REACTOME_ACTIVATION_OF_ATR_IN_RESPONSE_TO_REPLICATION_STRESS	0.01220629
REACTOME_REGULATION_OF_APC_ACTIVATORS_BETWEEN_G1_S_AND_EARLY_ANAPHASE	REACTOME_TRANSPORT_OF_MATURE_MRNA_DERIVED_FROM_AN_INTRON_CONTAINING_TRANSCRIPT	0.01500714
AMINO_ACID_CATABOLIC_PROCESS	REPLICATION_FORK	0.01255229
BIOCARTA_CFTR_PATHWAY	MICROTUBULE_ORGANIZING_CENTER_PART	0.00395537
CONDENSED_CHROMOSOME	REACTOME_CELL_CYCLE_CHECKPOINTS	0.00064754
FATTY_ACID_OXIDATION	KEGG_PROPANOATE_METABOLISM	0.0147696
KEGG_GLYCINE_SERINE_AND_THREONINE_METABOLISM	KEGG_TRYPTOPHAN_METABOLISM	0.00338701
AMINE_CATABOLIC_PROCESS	RIBONUCLEOPROTEIN_COMPLEX	0.00451187
REACTOME_CENTROSOME_MATURATION	REACTOME_FORMATION_OF_FIBRIN_CLOT_CLOTTING_CASCADE	0.00843433
BIOCARTA_G1_PATHWAY	MICROTUBULE_POLYMERIZATION_OR_DEPOLYMERIZATION	0.00277999
DNA_REPLICATION_INITIATION	SUGAR_BINDING	0.00753017
CYTOSKELETAL_PART	KEGG_DNA_REPLICATION	0.00163334
CYTOSKELETAL_PART	MICROTUBULE_ASSOCIATED_COMPLEX	0.02922503
DNA_DIRECTED_DNA_POLYMERASE_ACTIVITY	NEGATIVE_REGULATION_OF_DNA_METABOLIC_PROCESS	0.0
NUCLEAR_CHROMOSOME	SUGAR_BINDING	0.00619757
CYTOSKELETAL_PART	NUCLEAR_CHROMOSOME_PART	0.0056828
CARBOHYDRATE_BINDING	ORGANIC_ACID_METABOLIC_PROCESS	0.00455577
CYTOSKELETON_ORGANIZATION_AND_BIOGENESIS	REACTOME_TRANSCRIPTION_COUPLED_NER	0.00786903
REACTOME_DOUBLE_STRAND_BREAK_REPAIR	REACTOME_PROCESSING_OF_CAPPED_INTRON_CONTAINING_PRE_MRNA	0.02132079
REACTOME_E2F_TRANSCRIPTIONAL_TARGETS_AT_G1_S	RNA_BINDING	0.01033456
DNA_RECOMBINATION	STEROID_HORMONE_RECEPTOR_ACTIVITY	0.00985946
CELL_DIVISION	MICROTUBULE	0.03215545
REACTOME_SYNTHESIS_OF_BILE_ACIDS_AND_BILE_SALTS_VIA_24_HYDROXYCHOLESTEROL	REACTOME_SYNTHESIS_OF_BILE_ACIDS_AND_BILE_SALTS_VIA_7ALPHA_HYDROXYCHOLESTEROL	0.00742248
KEGG_PEROXISOME	REACTOME_FORMATION_OF_FIBRIN_CLOT_CLOTTING_CASCADE	0.02251901
REACTOME_GLOBAL_GENOMIC_NER	REACTOME_SNRNP_ASSEMBLY	0.00520441
ORGANELLE_LOCALIZATION	REACTOME_HOST_INTERACTIONS_OF_HIV_FACTORS	0.00293052
CELL_CYCLE_PROCESS	OXIDOREDUCTASE_ACTIVITY_ACTING_ON_THE_ALDEHYDE_OR_OXO_GROUP_OF_DONORS	0.01428908
MRNA_METABOLIC_PROCESS	REACTOME_RNA_POLYMERASE_I_PROMOTER_CLEARANCE	0.1257338
CORUM_HCF-1_COMPLEX	REGULATION_OF_MITOSIS	0.00542934
KINESIN_COMPLEX	REACTOME_CENTROSOME_MATURATION	0.00610662
CONDENSED_CHROMOSOME	RIBONUCLEOPROTEIN_COMPLEX	0.01548301
CYTOSKELETON_ORGANIZATION_AND_BIOGENESIS	G1_S_TRANSITION_OF_MITOTIC_CELL_CYCLE	0.0
REACTOME_TRANSPORT_OF_MATURE_MRNA_DERIVED_FROM_AN_INTRON_CONTAINING_TRANSCRIPT	TRANSCRIPTION_FACTOR_COMPLEX	0.0
CHROMATIN	MRNA_METABOLIC_PROCESS	0.00744459
REACTOME_HOST_INTERACTIONS_OF_HIV_FACTORS	VOLTAGE_GATED_CHANNEL_ACTIVITY	0.00360935
BIOPOLYMER_CATABOLIC_PROCESS	MONOOXYGENASE_ACTIVITY	0.0144544
KEGG_STEROID_HORMONE_BIOSYNTHESIS	REACTOME_S_PHASE	0.00663562
CORUM_HCF-1_COMPLEX	SA_REG_CASCADE_OF_CYCLIN_EXPR	0.00419189
CHROMOSOMAL_PART	NUCLEOPLASM_PART	0.0
CELLULAR_LIPID_METABOLIC_PROCESS	REACTOME_SYNTHESIS_OF_BILE_ACIDS_AND_BILE_SALTS	0.02063657
GAMETE_GENERATION	REACTOME_CYCLIN_E_ASSOCIATED_EVENTS_DURING_G1_S_TRANSITION_	0.00013393
REACTOME_HIV_INFECTION	REACTOME_PHOSPHORYLATION_OF_THE_APC	0.00019688
MICROTUBULE_ASSOCIATED_COMPLEX	REACTOME_SNRNP_ASSEMBLY	0.01503454
CELL_DIVISION	INTERPHASE	0.00018361
S_PHASE	TRANSCRIPTION_FACTOR_COMPLEX	0.01513838
CORUM_CEN_COMPLEX	DNA_INTEGRITY_CHECKPOINT	0.0203801
NEGATIVE_REGULATION_OF_DNA_METABOLIC_PROCESS	REACTOME_TRANSPORT_OF_RIBONUCLEOPROTEINS_INTO_THE_HOST_NUCLEUS	0.02384826
REACTOME_CDC20_PHOSPHO_APC_MEDIATED_DEGRADATION_OF_CYCLIN_A	REACTOME_FORMATION_OF_FIBRIN_CLOT_CLOTTING_CASCADE	0.01415575
CHROMOSOME_SEGREGATION	SERINE_TYPE_ENDOPEPTIDASE_ACTIVITY	0.00793749
KEGG_METABOLISM_OF_XENOBIOTICS_BY_CYTOCHROME_P450	MICROTUBULE_CYTOSKELETON	0.00311188
REACTOME_CHAPERONIN_MEDIATED_PROTEIN_FOLDING	REACTOME_METABOLISM_OF_LIPIDS_AND_LIPOPROTEINS	0.00723068
REACTOME_MITOTIC_M_M_G1_PHASES	VOLTAGE_GATED_CHANNEL_ACTIVITY	0.01252193
REACTOME_FORMATION_AND_MATURATION_OF_MRNA_TRANSCRIPT	REACTOME_HOMOLOGOUS_RECOMBINATION_REPAIR	0.00089988
PROTEIN_C_TERMINUS_BINDING	RESPONSE_TO_DNA_DAMAGE_STIMULUS	0.0
MEIOTIC_RECOMBINATION	M_PHASE	0.01116144
METAL_ION_TRANSMEMBRANE_TRANSPORTER_ACTIVITY	REACTOME_STEROID_METABOLISM	0.03193554
DNA_DEPENDENT_DNA_REPLICATION	REACTOME_M_G1_TRANSITION	0.0
REACTOME_RNA_POLYMERASE_I_PROMOTER_OPENING	STEROID_BINDING	0.00505687
KEGG_FATTY_ACID_METABOLISM	OXYGEN_BINDING	0.01125776
OXIDOREDUCTASE_ACTIVITY	REACTOME_LAGGING_STRAND_SYNTHESIS	0.00576041
MITOTIC_CELL_CYCLE	REACTOME_INACTIVATION_OF_APC_VIA_DIRECT_INHIBITION_OF_THE_APCOMPLEX	0.09931486
CELLULAR_LIPID_CATABOLIC_PROCESS	FATTY_ACID_OXIDATION	0.00439026
CORUM_DNA_SYNTHESOME_COMPLEX_(15_SUBUNITS)	REACTOME_SYNTHESIS_OF_DNA	0.0
BIOCARTA_G2_PATHWAY	REACTOME_INACTIVATION_OF_APC_VIA_DIRECT_INHIBITION_OF_THE_APCOMPLEX	0.01483938
KEGG_TRYPTOPHAN_METABOLISM	REACTOME_G2_M_CHECKPOINTS	0.01342057
REACTOME_DOUBLE_STRAND_BREAK_REPAIR	REGULATION_OF_CELL_CYCLE	0.0
INTERPHASE_OF_MITOTIC_CELL_CYCLE	KEGG_PEROXISOME	0.00863027
REACTOME_S_PHASE	REGULATION_OF_CYCLIN_DEPENDENT_PROTEIN_KINASE_ACTIVITY	0.00033356
CORUM_RC_COMPLEX_DURING_G2/M-PHASE_OF_CELL_CYCLE	G1_S_TRANSITION_OF_MITOTIC_CELL_CYCLE	0.00035727
KEGG_ECM_RECEPTOR_INTERACTION	REACTOME_G1_S_TRANSITION	0.00034941
DETECTION_OF_EXTERNAL_STIMULUS	METAL_ION_TRANSMEMBRANE_TRANSPORTER_ACTIVITY	0.0
KEGG_HOMOLOGOUS_RECOMBINATION	REACTOME_LATE_PHASE_OF_HIV_LIFE_CYCLE	0.0
MRNA_PROCESSING_GO_0006397	REACTOME_SYNTHESIS_OF_DNA	0.00655818
KEGG_CELL_CYCLE	REACTOME_TRANSPORT_OF_MATURE_MRNA_DERIVED_FROM_AN_INTRON_CONTAINING_TRANSCRIPT	0.00560078
DNA_REPAIR	RIBONUCLEASE_ACTIVITY	0.03558501
CORUM_MLL1-WDR5_COMPLEX	REACTOME_ASSOCIATION_OF_LICENSING_FACTORS_WITH_THE_PREREPLICATIVE_COMPLEX	0.01022355
CORUM_DNA_SYNTHESOME_COMPLEX_(13_SUBUNITS)	RNA_SPLICINGVIA_TRANSESTERIFICATION_REACTIONS	0.00680987
CELLULAR_LIPID_METABOLIC_PROCESS	REACTOME_TRANSPORT_OF_THE_SLBP_INDEPENDENT_MATURE_MRNA	0.01673705
APOPTOTIC_MITOCHONDRIAL_CHANGES	REACTOME_REGULATION_OF_APC_ACTIVATORS_BETWEEN_G1_S_AND_EARLY_ANAPHASE	0.00235933
BIOCARTA_MCM_PATHWAY	REACTOME_CDC20_PHOSPHO_APC_MEDIATED_DEGRADATION_OF_CYCLIN_A	0.0
DNA_POLYMERASE_ACTIVITY	KEGG_MISMATCH_REPAIR	0.0
REACTOME_ORC1_REMOVAL_FROM_CHROMATIN	REACTOME_PROCESSING_OF_CAPPED_INTRON_CONTAINING_PRE_MRNA	0.00752018
CORUM_MLL1-WDR5_COMPLEX	REACTOME_ORC1_REMOVAL_FROM_CHROMATIN	0.02474982
DNA_REPLICATION	REACTOME_NUCLEOTIDE_EXCISION_REPAIR	0.0
MULTI_ORGANISM_PROCESS	REACTOME_METABOLISM_OF_RNA	0.00479567
REACTOME_SCF_BETA_TRCP_MEDIATED_DEGRADATION_OF_EMI1	REACTOME_UNWINDING_OF_DNA	0.00239353
GAMETE_GENERATION	REACTOME_STEROID_METABOLISM	0.00211075
GAMETE_GENERATION	REACTOME_E2F_TRANSCRIPTIONAL_TARGETS_AT_G1_S	0.02165262
M_PHASE_OF_MITOTIC_CELL_CYCLE	SPINDLE_POLE	0.00184478
AROMATIC_COMPOUND_METABOLIC_PROCESS	ATP_DEPENDENT_HELICASE_ACTIVITY	0.01868307
CARBOXYLIC_ACID_METABOLIC_PROCESS	OXIDOREDUCTASE_ACTIVITY_GO_0016705	0.01364139
REACTOME_DNA_REPAIR	REACTOME_UNWINDING_OF_DNA	0.0
REACTOME_APCDC20_MEDIATED_DEGRADATION_OF_CYCLIN_B	REACTOME_TRANSPORT_OF_RIBONUCLEOPROTEINS_INTO_THE_HOST_NUCLEUS	0.01104228
MICROTUBULE	REACTOME_DOUBLE_STRAND_BREAK_REPAIR	0.01117549
REACTOME_RNA_POLYMERASE_I_PROMOTER_CLEARANCE	RESPONSE_TO_OTHER_ORGANISM	0.0
CORUM_ALL-1_SUPERCOMPLEX	MEIOSIS_I	0.009722
GAMETE_GENERATION	NITROGEN_COMPOUND_METABOLIC_PROCESS	0.00197074
CHROMOSOME_SEGREGATION	REACTOME_LATE_PHASE_OF_HIV_LIFE_CYCLE	0.02094388
CORUM_EMERIN_COMPLEX_24	KEGG_JAK_STAT_SIGNALING_PATHWAY	0.0
KEGG_VALINE_LEUCINE_AND_ISOLEUCINE_DEGRADATION	REACTOME_HIV_INFECTION	0.00095962
KEGG_MISMATCH_REPAIR	RIBONUCLEOPROTEIN_COMPLEX	0.01553683
KEGG_CELL_CYCLE	REACTOME_ORC1_REMOVAL_FROM_CHROMATIN	0.0
HELICASE_ACTIVITY	INTERPHASE_OF_MITOTIC_CELL_CYCLE	0.00292879
REACTOME_SCF_BETA_TRCP_MEDIATED_DEGRADATION_OF_EMI1	STEROID_BINDING	0.00564789
CHROMOSOMAL_PART	REACTOME_BASIGIN_INTERACTIONS	0.0116826
CENTROSOME	REACTOME_TRANSPORT_OF_RIBONUCLEOPROTEINS_INTO_THE_HOST_NUCLEUS	0.01059045
MITOTIC_SISTER_CHROMATID_SEGREGATION	SPLICEOSOME	0.00616661
REACTOME_HOMOLOGOUS_RECOMBINATION_REPAIR	SPINDLE_POLE	0.02127149
INWARD_RECTIFIER_POTASSIUM_CHANNEL_ACTIVITY	REACTOME_CENTROSOME_MATURATION	0.00749725
CENTROSOME	KEGG_MISMATCH_REPAIR	0.0114047
MICROSOME	REACTOME_NEP_NS2_INTERACTS_WITH_THE_CELLULAR_EXPORT_MACHINERY	0.01640706
KEGG_JAK_STAT_SIGNALING_PATHWAY	KEGG_MISMATCH_REPAIR	0.00147028
KEGG_MISMATCH_REPAIR	MITOTIC_CELL_CYCLE_CHECKPOINT	0.00519955
REACTOME_REGULATION_OF_APC_ACTIVATORS_BETWEEN_G1_S_AND_EARLY_ANAPHASE	RESPONSE_TO_OTHER_ORGANISM	0.00338213
CORUM_RC_COMPLEX_DURING_S-PHASE_OF_CELL_CYCLE	UBIQUITIN_CYCLE	0.0
BIOCARTA_CFTR_PATHWAY	REACTOME_CENTROSOME_MATURATION	0.01184142
NITROGEN_COMPOUND_METABOLIC_PROCESS	RNA_SPLICING	0.00977301
CYTOSKELETAL_PART	REACTOME_CHAPERONIN_MEDIATED_PROTEIN_FOLDING	0.05927604
CYTOSKELETON_ORGANIZATION_AND_BIOGENESIS	KEGG_DRUG_METABOLISM_OTHER_ENZYMES	0.02207127
SODIUM_ION_TRANSPORT	SUBSTRATE_SPECIFIC_CHANNEL_ACTIVITY	0.0
REACTOME_BASIGIN_INTERACTIONS	REACTOME_RNA_POLYMERASE_II_TRANSCRIPTION	0.02497032
MAGNESIUM_ION_BINDING	REACTOME_LAGGING_STRAND_SYNTHESIS	0.01679043
REACTOME_CENTROSOME_MATURATION	REACTOME_PHASE_II_CONJUGATION	0.01457799
NUCLEOLUS	REACTOME_VPR_MEDIATED_NUCLEAR_IMPORT_OF_PICS	0.01215495
DNA_REPLICATION_INITIATION	REACTOME_FORMATION_AND_MATURATION_OF_MRNA_TRANSCRIPT	0.00925793
CORUM_CDC5L_COMPLEX	MICROTUBULE_MOTOR_ACTIVITY	0.00646627
CORUM_NOP56P-ASSOCIATED_PRE-RRNA_COMPLEX	MONOOXYGENASE_ACTIVITY	0.00882011
DEFENSE_RESPONSE	KEGG_LINOLEIC_ACID_METABOLISM	0.01726173
NUCLEAR_MATRIX	REACTOME_E2F_TRANSCRIPTIONAL_TARGETS_AT_G1_S	0.00994734
REACTOME_E2F_TRANSCRIPTIONAL_TARGETS_AT_G1_S	REACTOME_FANCONI_ANEMIA_PATHWAY	0.00299331
REACTOME_REGULATION_OF_APC_ACTIVATORS_BETWEEN_G1_S_AND_EARLY_ANAPHASE	RNA_SPLICING	0.00051862
BIOCARTA_CELLCYCLE_PATHWAY	KEGG_DRUG_METABOLISM_OTHER_ENZYMES	0.01426825
MITOSIS	REACTOME_INFLUENZA_LIFE_CYCLE	0.00776594
METAL_ION_TRANSMEMBRANE_TRANSPORTER_ACTIVITY	RESPONSE_TO_ENDOGENOUS_STIMULUS	0.0
CORUM_C_COMPLEX_SPLICEOSOME	RNA_BINDING	0.0
MRNA_METABOLIC_PROCESS	STEROID_METABOLIC_PROCESS	0.01144182
NEGATIVE_REGULATION_OF_DNA_METABOLIC_PROCESS	REACTOME_NUCLEAR_RECEPTOR_TRANSCRIPTION_PATHWAY	0.01765012
REACTOME_RNA_POLYMERASE_II_TRANSCRIPTION	SMALL_NUCLEAR_RIBONUCLEOPROTEIN_COMPLEX	0.0
CORUM_CEN_COMPLEX	NUCLEOLUS	0.04131615
NITROGEN_COMPOUND_METABOLIC_PROCESS	REACTOME_M_G1_TRANSITION	0.00817251
GAMETE_GENERATION	REACTOME_GAMMA_CARBOXYLATION_TRANSPORT_AND_AMINO_TERMINAL_CLEAVAGE_OF_PROTEINS	0.01141712
CELL_CYCLE_CHECKPOINT_GO_0000075	CORUM_CEN_COMPLEX	0.00860983
NUCLEAR_CHROMOSOME	REACTOME_BASIGIN_INTERACTIONS	0.01711613
MONOSACCHARIDE_BINDING	PROTEIN_C_TERMINUS_BINDING	0.00395901
CORUM_SPLICEOSOME	REACTOME_METABOLISM_OF_LIPIDS_AND_LIPOPROTEINS	0.05272473
KEGG_PYRIMIDINE_METABOLISM	REACTOME_HIV_INFECTION	0.0
BIOCARTA_CLASSIC_PATHWAY	MRNA_PROCESSING_GO_0006397	0.01862331
CHROMOSOME	CORUM_SPLICEOSOME	0.0
CORUM_HISTONE_H3.1_COMPLEX	HELICASE_ACTIVITY	0.0105303
REACTOME_CHAPERONIN_MEDIATED_PROTEIN_FOLDING	REGULATION_OF_MITOTIC_CELL_CYCLE	0.01391036
CARBOXYLIC_ACID_METABOLIC_PROCESS	REACTOME_RNA_POLYMERASE_I_PROMOTER_OPENING	0.00921501
BIOCARTA_G1_PATHWAY	PEROXISOME	0.04707093
KEGG_PEROXISOME	REACTOME_METABOLISM_OF_BILE_ACIDS_AND_BILE_SALTS	0.01093588
KEGG_PROPANOATE_METABOLISM	REACTOME_ELONGATION_AND_PROCESSING_OF_CAPPED_TRANSCRIPTS	0.00331818
MICROTUBULE_ASSOCIATED_COMPLEX	REACTOME_HIV_LIFE_CYCLE	0.01242027
REACTOME_AMINE_DERIVED_HORMONES	REACTOME_GAMMA_CARBOXYLATION_TRANSPORT_AND_AMINO_TERMINAL_CLEAVAGE_OF_PROTEINS	0.0050967
AMINO_ACID_AND_DERIVATIVE_METABOLIC_PROCESS	REACTOME_DOUBLE_STRAND_BREAK_REPAIR	0.0188334
REACTOME_HIV_LIFE_CYCLE	REACTOME_RNA_POLYMERASE_III_TRANSCRIPTION_INITIATION	0.0
MITOTIC_SISTER_CHROMATID_SEGREGATION	REACTOME_LAGGING_STRAND_SYNTHESIS	0.0080079
REACTOME_REPAIR_SYNTHESIS_OF_PATCH_27_30_BASES_LONG_BY_DNA_POLYMERASE	S_PHASE	0.00073074
CYTOKINESIS	G1_PHASE_OF_MITOTIC_CELL_CYCLE	0.00703375
DNA_INTEGRITY_CHECKPOINT	DNA_REPLICATION_INITIATION	0.0
APOPTOTIC_MITOCHONDRIAL_CHANGES	REACTOME_AUTODEGRADATION_OF_CDH1_BY_CDH1_APC	0.00233728
REACTOME_NUCLEAR_IMPORT_OF_REV_PROTEIN	REACTOME_RNA_POLYMERASE_III_TRANSCRIPTION_INITIATION	0.01405946
CONDENSED_CHROMOSOME	REACTOME_METABOLISM_OF_RNA	0.01124014
CORUM_CEN_COMPLEX	CORUM_EMERIN_COMPLEX_24	0.01785195
CORUM_17S_U2_SNRNP	RNA_SPLICING	0.0
PROTEIN_C_TERMINUS_BINDING	REACTOME_MRNA_SPLICING_MINOR_PATHWAY	0.0
CORUM_DNA_SYNTHESOME_COMPLEX_(13_SUBUNITS)	RESPONSE_TO_ENDOGENOUS_STIMULUS	0.0
CORUM_C_COMPLEX_SPLICEOSOME	NUCLEOPLASM	0.0
OXIDOREDUCTASE_ACTIVITY	REACTOME_METABOLISM_OF_AMINO_ACIDS	0.0
REACTOME_CDT1_ASSOCIATION_WITH_THE_CDC6_ORC_ORIGIN_COMPLEX	REACTOME_INACTIVATION_OF_APC_VIA_DIRECT_INHIBITION_OF_THE_APCOMPLEX	0.00127673
KEGG_COMPLEMENT_AND_COAGULATION_CASCADES	REACTOME_RNA_POLYMERASE_I_PROMOTER_OPENING	0.00326108
G_PROTEIN_COUPLED_RECEPTOR_ACTIVITY	RIBONUCLEOPROTEIN_COMPLEX	0.00534396
REACTOME_PROCESSING_OF_CAPPED_INTRON_CONTAINING_PRE_MRNA	STEROID_HORMONE_RECEPTOR_ACTIVITY	0.03110767
ORGANIC_ACID_METABOLIC_PROCESS	SERINE_TYPE_PEPTIDASE_ACTIVITY	0.00951971
CORUM_HCF-1_COMPLEX	REACTOME_TRANSCRIPTION_OF_THE_HIV_GENOME	0.01341542
ESTABLISHMENT_OF_ORGANELLE_LOCALIZATION	MICROTUBULE_BASED_PROCESS	0.01431743
CORUM_DNA_SYNTHESOME_COMPLEX_(13_SUBUNITS)	M_PHASE	0.00742045
DEFENSE_RESPONSE	PEROXISOME	0.00197332
MICROTUBULE_ORGANIZING_CENTER_PART	RNA_SPLICING	0.00451948
ATP_DEPENDENT_HELICASE_ACTIVITY	REACTOME_M_G1_TRANSITION	0.00256831
REACTOME_BIOLOGICAL_OXIDATIONS	REACTOME_METABOLISM_OF_BILE_ACIDS_AND_BILE_SALTS	0.00305173
REACTOME_RNA_POLYMERASE_I_III_AND_MITOCHONDRIAL_TRANSCRIPTION	RNA_SPLICING	0.0
CHROMOSOMAL_PART	REACTOME_CDT1_ASSOCIATION_WITH_THE_CDC6_ORC_ORIGIN_COMPLEX	0.0
M_PHASE	REACTOME_M_G1_TRANSITION	0.0
REACTOME_LOSS_OF_NLP_FROM_MITOTIC_CENTROSOMES	REACTOME_REMOVAL_OF_THE_FLAP_INTERMEDIATE	0.01041815
CHROMOSOMEPERICENTRIC_REGION	KEGG_CELL_CYCLE	0.00212643
KEGG_PEROXISOME	REACTOME_HOMOLOGOUS_RECOMBINATION_REPAIR	0.00975871
REACTOME_REV_MEDIATED_NUCLEAR_EXPORT_OF_HIV1_RNA	REACTOME_TRANSPORT_OF_MATURE_MRNA_DERIVED_FROM_AN_INTRON_CONTAINING_TRANSCRIPT	0.04229132
KEGG_MISMATCH_REPAIR	SUGAR_BINDING	0.01253867
REACTOME_CDC20_PHOSPHO_APC_MEDIATED_DEGRADATION_OF_CYCLIN_A	RESPONSE_TO_DNA_DAMAGE_STIMULUS	0.0
REACTOME_ASSOCIATION_OF_LICENSING_FACTORS_WITH_THE_PREREPLICATIVE_COMPLEX	REPLICATION_FORK	0.0
CARBOXYLIC_ACID_METABOLIC_PROCESS	REACTOME_LAGGING_STRAND_SYNTHESIS	0.01129883
CORUM_CEN_COMPLEX	REACTOME_E2F_MEDIATED_REGULATION_OF_DNA_REPLICATION	0.00835278
CHROMOSOMAL_PART	DNA_INTEGRITY_CHECKPOINT	0.0
CHROMOSOME	REACTOME_TRANSCRIPTION	0.0
HORMONE_METABOLIC_PROCESS	ION_CHANNEL_ACTIVITY	0.00715526
RIBONUCLEOPROTEIN_COMPLEX	RNA_BINDING	0.0
MICROTUBULE_CYTOSKELETON_ORGANIZATION_AND_BIOGENESIS	SISTER_CHROMATID_SEGREGATION	0.00874497
NUCLEAR_BODY	TRANSCRIPTION_FACTOR_COMPLEX	0.00091089
NUCLEOPLASM	REACTOME_LATE_PHASE_OF_HIV_LIFE_CYCLE	0.0
REACTOME_TRANSCRIPTION_COUPLED_NER	RNA_PROCESSING	0.0
NEGATIVE_REGULATION_OF_DNA_METABOLIC_PROCESS	REGULATION_OF_CELL_CYCLE	0.0
M_PHASE	REACTOME_REV_MEDIATED_NUCLEAR_EXPORT_OF_HIV1_RNA	0.01188684
AMINO_ACID_AND_DERIVATIVE_METABOLIC_PROCESS	REACTOME_TRANSCRIPTION_COUPLED_NER	0.00850815
FATTY_ACID_OXIDATION	MONOCARBOXYLIC_ACID_METABOLIC_PROCESS	0.01127642
MICROTUBULE_POLYMERIZATION_OR_DEPOLYMERIZATION	REACTOME_M_G1_TRANSITION	0.00442284
MITOTIC_CELL_CYCLE_CHECKPOINT	NUCLEOLUS	0.0
FATTY_ACID_METABOLIC_PROCESS	NUCLEAR_CHROMOSOME	0.02543257
CELL_DIVISION	REACTOME_NUCLEOTIDE_EXCISION_REPAIR	0.01101419
CHROMOSOMAL_PART	RIBONUCLEOPROTEIN_COMPLEX_BIOGENESIS_AND_ASSEMBLY	0.00383284
CORUM_MLL1-WDR5_COMPLEX	REACTOME_CHAPERONIN_MEDIATED_PROTEIN_FOLDING	0.00884947
AMINE_METABOLIC_PROCESS	REACTOME_SCF_BETA_TRCP_MEDIATED_DEGRADATION_OF_EMI1	0.0091591
KEGG_OOCYTE_MEIOSIS	MEIOTIC_RECOMBINATION	0.00770922
REACTOME_CELL_CYCLE_CHECKPOINTS	REACTOME_NUCLEAR_RECEPTOR_TRANSCRIPTION_PATHWAY	0.00091211
KEGG_METABOLISM_OF_XENOBIOTICS_BY_CYTOCHROME_P450	KEGG_PRIMARY_BILE_ACID_BIOSYNTHESIS	0.0063194
REACTOME_SCF_SKP2_MEDIATED_DEGRADATION_OF_P27_P21	REGULATION_OF_MITOTIC_CELL_CYCLE	0.01654911
SPINDLE_ORGANIZATION_AND_BIOGENESIS	SPINDLE_POLE	0.00718121
AMINO_ACID_AND_DERIVATIVE_METABOLIC_PROCESS	REACTOME_CENTROSOME_MATURATION	0.01265433
ESTABLISHMENT_OF_ORGANELLE_LOCALIZATION	REACTOME_TRANSCRIPTION_COUPLED_NER	0.00822881
CHROMOSOME_SEGREGATION	MICROTUBULE_ORGANIZING_CENTER_PART	0.01321846
G1_PHASE	RESPONSE_TO_DNA_DAMAGE_STIMULUS	0.0
REACTOME_BIOLOGICAL_OXIDATIONS	REACTOME_TRANSCRIPTION_COUPLED_NER	0.01136218
DNA_REPLICATION	MITOTIC_SISTER_CHROMATID_SEGREGATION	0.0102064
KEGG_DNA_REPLICATION	NUCLEAR_BODY	0.04485748
KEGG_AMINOACYL_TRNA_BIOSYNTHESIS	PROTEIN_C_TERMINUS_BINDING	0.02427558
DNA_DIRECTED_DNA_POLYMERASE_ACTIVITY	KEGG_HISTIDINE_METABOLISM	0.01289867
REACTOME_CELL_CYCLE_CHECKPOINTS	REACTOME_HOMOLOGOUS_RECOMBINATION_REPAIR	0.0
REACTOME_LAGGING_STRAND_SYNTHESIS	REGULATION_OF_MITOTIC_CELL_CYCLE	0.00983621
CORUM_MLL1-WDR5_COMPLEX	FATTY_ACID_OXIDATION	0.01510974
CENTROSOME	ORGANIC_ACID_METABOLIC_PROCESS	0.00875946
CYTOSKELETAL_PART	REACTOME_LIPOPROTEIN_METABOLISM	0.02063542
REACTOME_CDC6_ASSOCIATION_WITH_THE_ORC:ORIGIN_COMPLEX	REACTOME_NUCLEAR_IMPORT_OF_REV_PROTEIN	0.01677242
DNA_REPAIR	REACTOME_MRNA_SPLICING_MINOR_PATHWAY	0.0
REACTOME_CYCLIN_A1_ASSOCIATED_EVENTS_DURING_G2_M_TRANSITION	S_PHASE	0.01681189
KINETOCHORE	PROTEIN_HETERODIMERIZATION_ACTIVITY	0.0
PROTEIN_C_TERMINUS_BINDING	REACTOME_CYTOCHROME_P450_ARRANGED_BY_SUBSTRATE_TYPE	0.0031662
NUCLEAR_ENVELOPE	REACTOME_METABOLISM_OF_AMINO_ACIDS	0.00607654
REACTOME_G1_S_TRANSITION	SERINE_TYPE_PEPTIDASE_ACTIVITY	0.01258625
KEGG_DRUG_METABOLISM_OTHER_ENZYMES	MICROTUBULE_BASED_PROCESS	0.0218266
CYTOSKELETAL_PART	STEROID_HORMONE_RECEPTOR_ACTIVITY	0.0035665
GAMETE_GENERATION	RNA_SPLICING	0.00950971
MEIOTIC_CELL_CYCLE	RESPONSE_TO_ENDOGENOUS_STIMULUS	0.00041159
M_PHASE	ORGANELLE_LOCALIZATION	0.02438595
OXIDOREDUCTASE_ACTIVITY	REACTOME_CYTOCHROME_P450_ARRANGED_BY_SUBSTRATE_TYPE	0.0
REACTOME_TELOMERE_MAINTENANCE	SERINE_TYPE_ENDOPEPTIDASE_ACTIVITY	0.01640429
KEGG_METABOLISM_OF_XENOBIOTICS_BY_CYTOCHROME_P450	SERINE_TYPE_PEPTIDASE_ACTIVITY	0.00964589
HELICASE_ACTIVITY	KEGG_FATTY_ACID_METABOLISM	0.00397073
KEGG_VALINE_LEUCINE_AND_ISOLEUCINE_DEGRADATION	REACTOME_SNRNP_ASSEMBLY	0.00505624
BIOCARTA_G1_PATHWAY	RESPONSE_TO_DNA_DAMAGE_STIMULUS	0.0
GLUTATHIONE_TRANSFERASE_ACTIVITY	REACTOME_DNA_STRAND_ELONGATION	0.01064189
MICROTUBULE_ORGANIZING_CENTER	REACTOME_DNA_REPAIR	0.0
NUCLEAR_MATRIX	REACTOME_TRANSCRIPTION	0.0
GLUTATHIONE_TRANSFERASE_ACTIVITY	KEGG_ARACHIDONIC_ACID_METABOLISM	0.00065424
CHROMOSOME	REACTOME_RNA_POLYMERASE_I_PROMOTER_OPENING	0.0
REACTOME_S_PHASE	REGULATION_OF_DNA_REPLICATION	0.01100535
APOPTOTIC_MITOCHONDRIAL_CHANGES	CORUM_RC_COMPLEX_DURING_G2/M-PHASE_OF_CELL_CYCLE	0.00804501
CELLULAR_LIPID_METABOLIC_PROCESS	REACTOME_FORMATION_AND_MATURATION_OF_MRNA_TRANSCRIPT	0.18727659
MICROBODY	STEROID_BINDING	0.04364063
BIOPOLYMER_CATABOLIC_PROCESS	MULTI_ORGANISM_PROCESS	0.0
DEFENSE_RESPONSE	REACTOME_ORC1_REMOVAL_FROM_CHROMATIN	0.00122424
DNA_DIRECTED_DNA_POLYMERASE_ACTIVITY	MICROTUBULE_BINDING	0.00631642
NUCLEOPLASM_PART	REACTOME_CELL_CYCLE_CHECKPOINTS	0.0
RIBONUCLEOPROTEIN_COMPLEX_BIOGENESIS_AND_ASSEMBLY	RNA_PROCESSING	0.0
REACTOME_INNATE_IMMUNITY_SIGNALING	RESPONSE_TO_ENDOGENOUS_STIMULUS	0.0
DNA_DEPENDENT_ATPASE_ACTIVITY	REACTOME_TRANSCRIPTION_OF_THE_HIV_GENOME	0.0
EXTRACELLULAR_MATRIX_PART	INTERPHASE	0.0
ORGANIC_ACID_METABOLIC_PROCESS	REACTOME_APCDC20_MEDIATED_DEGRADATION_OF_CYCLIN_B	0.00941836
AMINO_ACID_METABOLIC_PROCESS	REACTOME_ELONGATION_AND_PROCESSING_OF_CAPPED_TRANSCRIPTS	0.0099931
DNA_REPAIR	NEGATIVE_REGULATION_OF_DNA_METABOLIC_PROCESS	0.0
CORUM_SPLICEOSOME	FATTY_ACID_OXIDATION	0.00126022
CORUM_MASH1_PROMOTER-COACTIVATOR_COMPLEX	MICROTUBULE_POLYMERIZATION_OR_DEPOLYMERIZATION	0.00631689
BIOPOLYMER_CATABOLIC_PROCESS	REACTOME_M_G1_TRANSITION	0.0
KEGG_PPAR_SIGNALING_PATHWAY	NUCLEOPLASM_PART	0.00406875
KEGG_SMALL_CELL_LUNG_CANCER	METAL_ION_TRANSMEMBRANE_TRANSPORTER_ACTIVITY	0.00035825
MICROTUBULE_ASSOCIATED_COMPLEX	SPLICEOSOME	0.01410789
KEGG_METABOLISM_OF_XENOBIOTICS_BY_CYTOCHROME_P450	REACTOME_TRNA_AMINOACYLATION	0.00405506
KEGG_TYROSINE_METABOLISM	REACTOME_CDT1_ASSOCIATION_WITH_THE_CDC6_ORC_ORIGIN_COMPLEX	0.01046579
AMINE_METABOLIC_PROCESS	KEGG_PEROXISOME	0.0105187
CELL_CYCLE_PHASE	REACTOME_XENOBIOTICS	0.00494234
INTERPHASE	REACTOME_MRNA_SPLICING	0.00641838
CHROMOSOMAL_PART	CORUM_SMN_COMPLEX	0.01210324
CENTROSOME	OXIDOREDUCTASE_ACTIVITY_ACTING_ON_CH_OH_GROUP_OF_DONORS	0.00548578
KEGG_PPAR_SIGNALING_PATHWAY	REACTOME_GLOBAL_GENOMIC_NER	0.00895712
KEGG_GLYCINE_SERINE_AND_THREONINE_METABOLISM	KEGG_RETINOL_METABOLISM	0.01376495
CONDENSED_CHROMOSOME	MAGNESIUM_ION_BINDING	0.01540788
CELL_CYCLE_PHASE	CORUM_CEN_COMPLEX	0.01787249
CHROMOSOME_ORGANIZATION_AND_BIOGENESIS	REACTOME_HIV_INFECTION	0.0
AMINE_METABOLIC_PROCESS	KEGG_DRUG_METABOLISM_OTHER_ENZYMES	0.03921408
HORMONE_METABOLIC_PROCESS	REGULATION_OF_CELL_CYCLE	0.0037409
KEGG_VALINE_LEUCINE_AND_ISOLEUCINE_DEGRADATION	REACTOME_METABOLISM_OF_BILE_ACIDS_AND_BILE_SALTS	0.0088086
BIOPOLYMER_CATABOLIC_PROCESS	REACTOME_CELL_CYCLE_CHECKPOINTS	0.0
CELLULAR_LIPID_METABOLIC_PROCESS	MALE_GONAD_DEVELOPMENT	0.00422098
MICROTUBULE_POLYMERIZATION_OR_DEPOLYMERIZATION	NUCLEOPLASM_PART	0.0140931
REACTOME_APCDC20_MEDIATED_DEGRADATION_OF_CYCLIN_B	REACTOME_RNA_POLYMERASE_II_TRANSCRIPTION	0.01311175
DNA_DEPENDENT_DNA_REPLICATION	MICROTUBULE_CYTOSKELETON	0.04150422
CYTOSKELETON_ORGANIZATION_AND_BIOGENESIS	REACTOME_CHAPERONIN_MEDIATED_PROTEIN_FOLDING	0.00186766
NUCLEAR_CHROMOSOME_PART	POTASSIUM_CHANNEL_ACTIVITY	0.01297355
CORUM_C_COMPLEX_SPLICEOSOME	REACTOME_METABOLISM_OF_AMINO_ACIDS	0.00146872
MEIOSIS_I	S_PHASE	0.00728961
MICROBODY	NUCLEOPLASM_PART	0.04144085
KEGG_PEROXISOME	RESPONSE_TO_OTHER_ORGANISM	0.00330582
GAMETE_GENERATION	KEGG_RETINOL_METABOLISM	0.03084504
INTERPHASE	OXIDOREDUCTASE_ACTIVITY_GO_0016705	0.01056916
MITOTIC_CELL_CYCLE_CHECKPOINT	REGULATION_OF_CELL_CYCLE	0.0
KEGG_DRUG_METABOLISM_CYTOCHROME_P450	REACTOME_GLOBAL_GENOMIC_NER	0.01498041
DNA_REPAIR	OXYGEN_BINDING	0.01683927
CHROMOSOMAL_PART	REACTOME_SNRNP_ASSEMBLY	0.00456785
REACTOME_LATE_PHASE_OF_HIV_LIFE_CYCLE	REACTOME_TRANSPORT_OF_RIBONUCLEOPROTEINS_INTO_THE_HOST_NUCLEUS	0.02641631
KEGG_ECM_RECEPTOR_INTERACTION	KEGG_HOMOLOGOUS_RECOMBINATION	0.00646826
MEIOTIC_CELL_CYCLE	MITOTIC_CELL_CYCLE_CHECKPOINT	0.004215
BIOCARTA_CELLCYCLE_PATHWAY	REACTOME_CHAPERONIN_MEDIATED_PROTEIN_FOLDING	0.00584659
CORUM_ALL-1_SUPERCOMPLEX	KEGG_SMALL_CELL_LUNG_CANCER	0.0
MITOSIS	REACTOME_METABOLISM_OF_AMINO_ACIDS	0.0611115
DETECTION_OF_EXTERNAL_STIMULUS	KEGG_CELL_CYCLE	0.0
MONOCARBOXYLIC_ACID_METABOLIC_PROCESS	REACTOME_CYCLIN_E_ASSOCIATED_EVENTS_DURING_G1_S_TRANSITION_	0.00879535
KEGG_ASCORBATE_AND_ALDARATE_METABOLISM	MITOTIC_CELL_CYCLE	0.00728931
INTERPHASE_OF_MITOTIC_CELL_CYCLE	STEROID_HORMONE_RECEPTOR_ACTIVITY	0.01471204
AMINO_ACID_METABOLIC_PROCESS	ORGANIC_ACID_METABOLIC_PROCESS	0.01195834
REACTOME_METABOLISM_OF_AMINO_ACIDS	REACTOME_REV_MEDIATED_NUCLEAR_EXPORT_OF_HIV1_RNA	0.00871781
NUCLEAR_CHROMOSOME	VOLTAGE_GATED_CHANNEL_ACTIVITY	0.00278106
CHROMOSOME_SEGREGATION	CYTOSKELETON_ORGANIZATION_AND_BIOGENESIS	0.00079163
MRNA_METABOLIC_PROCESS	MULTI_ORGANISM_PROCESS	0.01161841
BIOCARTA_COMP_PATHWAY	REACTOME_HOMOLOGOUS_RECOMBINATION_REPAIR	0.01404135
G1_PHASE_OF_MITOTIC_CELL_CYCLE	REACTOME_LATE_PHASE_OF_HIV_LIFE_CYCLE	0.00334321
KEGG_SPLICEOSOME	REACTOME_INACTIVATION_OF_APC_VIA_DIRECT_INHIBITION_OF_THE_APCOMPLEX	0.01057076
CYTOSKELETON_ORGANIZATION_AND_BIOGENESIS	REACTOME_ACTIVATION_OF_THE_PRE_REPLICATIVE_COMPLEX	0.00899865
REACTOME_CYCLIN_E_ASSOCIATED_EVENTS_DURING_G1_S_TRANSITION_	REACTOME_HIV_LIFE_CYCLE	0.0
ACUTE_INFLAMMATORY_RESPONSE	CHROMOSOME	0.01492783
NITROGEN_COMPOUND_METABOLIC_PROCESS	REGULATION_OF_MITOTIC_CELL_CYCLE	0.05444276
CATION_CHANNEL_ACTIVITY	TRANSCRIPTION_FACTOR_COMPLEX	0.00223663
REACTOME_SYNTHESIS_OF_BILE_ACIDS_AND_BILE_SALTS_VIA_7ALPHA_HYDROXYCHOLESTEROL	STEROID_METABOLIC_PROCESS	0.00842469
REACTOME_RNA_POLYMERASE_I_PROMOTER_OPENING	S_PHASE	0.0
REACTOME_FORMATION_AND_MATURATION_OF_MRNA_TRANSCRIPT	TRANSCRIPTION_FACTOR_COMPLEX	0.0
KEGG_FATTY_ACID_METABOLISM	REACTOME_CYCLIN_E_ASSOCIATED_EVENTS_DURING_G1_S_TRANSITION_	0.01236634
REACTOME_HIV_INFECTION	REACTOME_METABOLISM_OF_LIPIDS_AND_LIPOPROTEINS	0.0
REACTOME_METABOLISM_OF_BILE_ACIDS_AND_BILE_SALTS	STEROID_BINDING	0.02078884
MICROTUBULE_ORGANIZING_CENTER_PART	STEROID_METABOLIC_PROCESS	0.01544792
REACTOME_G1_S_TRANSITION	SPINDLE_POLE	0.00617677
BIOCARTA_CLASSIC_PATHWAY	DNA_REPLICATION	0.01459311
M_PHASE_OF_MITOTIC_CELL_CYCLE	NUCLEAR_MATRIX	0.00031712
KEGG_JAK_STAT_SIGNALING_PATHWAY	MICROTUBULE_MOTOR_ACTIVITY	0.00705671
KEGG_FOLATE_BIOSYNTHESIS	KEGG_SPLICEOSOME	0.01402472
KEGG_ECM_RECEPTOR_INTERACTION	METALLOENDOPEPTIDASE_ACTIVITY	0.06518484
KEGG_DNA_REPLICATION	REACTOME_PHOSPHORYLATION_OF_THE_APC	0.00919315
KEGG_ECM_RECEPTOR_INTERACTION	REACTOME_FORMATION_OF_FIBRIN_CLOT_CLOTTING_CASCADE	0.0
NITROGEN_COMPOUND_METABOLIC_PROCESS	REACTOME_METABOLISM_OF_AMINO_ACIDS	0.00011766
REACTOME_CDC6_ASSOCIATION_WITH_THE_ORC:ORIGIN_COMPLEX	REACTOME_RNA_POLYMERASE_I_PROMOTER_CLEARANCE	0.0152234
REACTOME_DOUBLE_STRAND_BREAK_REPAIR	REACTOME_ORC1_REMOVAL_FROM_CHROMATIN	0.0
REACTOME_ASSOCIATION_OF_LICENSING_FACTORS_WITH_THE_PREREPLICATIVE_COMPLEX	REACTOME_DNA_REPLICATION_PRE_INITIATION	0.0
M_PHASE	REACTOME_RNA_POLYMERASE_I_PROMOTER_OPENING	0.00163306
CELL_CYCLE_CHECKPOINT_GO_0000075	KINESIN_COMPLEX	0.01646493
DNA_REPLICATION	REACTOME_REMOVAL_OF_THE_FLAP_INTERMEDIATE	0.0
CORUM_HCF-1_COMPLEX	REACTOME_METABOLISM_OF_LIPIDS_AND_LIPOPROTEINS	0.01537422
CHROMOSOME_ORGANIZATION_AND_BIOGENESIS	MICROTUBULE_ASSOCIATED_COMPLEX	0.0271529
DEFENSE_RESPONSE	REACTOME_CENTROSOME_MATURATION	0.0
GLUTATHIONE_TRANSFERASE_ACTIVITY	KEGG_MISMATCH_REPAIR	0.01164072
AMINO_ACID_AND_DERIVATIVE_METABOLIC_PROCESS	KEGG_VALINE_LEUCINE_AND_ISOLEUCINE_DEGRADATION	0.05588634
REACTOME_RNA_POLYMERASE_I_PROMOTER_OPENING	REGULATION_OF_MITOTIC_CELL_CYCLE	0.01675189
KEGG_JAK_STAT_SIGNALING_PATHWAY	RIBONUCLEOPROTEIN_COMPLEX	0.00027235
KEGG_AMINOACYL_TRNA_BIOSYNTHESIS	REACTOME_ELONGATION_AND_PROCESSING_OF_CAPPED_TRANSCRIPTS	0.08737356
BIOPOLYMER_CATABOLIC_PROCESS	KEGG_JAK_STAT_SIGNALING_PATHWAY	0.0
KEGG_ASCORBATE_AND_ALDARATE_METABOLISM	OXIDOREDUCTASE_ACTIVITY_GO_0016616	0.01278613
ORGANIC_ACID_METABOLIC_PROCESS	REACTOME_PHASE_1_FUNCTIONALIZATION_OF_COMPOUNDS	0.0083755
AROMATIC_COMPOUND_METABOLIC_PROCESS	GLUTATHIONE_TRANSFERASE_ACTIVITY	0.0232328
KEGG_GLYCINE_SERINE_AND_THREONINE_METABOLISM	NITROGEN_COMPOUND_METABOLIC_PROCESS	0.05366873
REACTOME_CELL_CYCLE_CHECKPOINTS	REACTOME_CYCLIN_A1_ASSOCIATED_EVENTS_DURING_G2_M_TRANSITION	0.0
PEROXISOME	REACTOME_SYNTHESIS_OF_BILE_ACIDS_AND_BILE_SALTS	0.00594932
REACTOME_EXTENSION_OF_TELOMERES	REGULATION_OF_CELL_CYCLE	0.0
KEGG_BETA_ALANINE_METABOLISM	KEGG_HOMOLOGOUS_RECOMBINATION	0.00928276
MICROTUBULE_BASED_PROCESS	SPINDLE_POLE	0.01089094
CORUM_CDC5L_COMPLEX	REACTOME_DNA_REPLICATION_PRE_INITIATION	0.0217719
MICROTUBULE_BINDING	REACTOME_CELL_CYCLE_CHECKPOINTS	0.0
AMINE_CATABOLIC_PROCESS	KEGG_PPAR_SIGNALING_PATHWAY	0.00888952
ION_CHANNEL_ACTIVITY	VOLTAGE_GATED_CATION_CHANNEL_ACTIVITY	0.0031992
G1_PHASE	PROTEIN_HETERODIMERIZATION_ACTIVITY	0.00479933
DNA_DEPENDENT_DNA_REPLICATION	MICROTUBULE_CYTOSKELETON_ORGANIZATION_AND_BIOGENESIS	0.01943143
MONOCARBOXYLIC_ACID_METABOLIC_PROCESS	REACTOME_CDC6_ASSOCIATION_WITH_THE_ORC:ORIGIN_COMPLEX	0.00931476
REGULATION_OF_MITOSIS	RNA_SPLICING	0.00134176
MRNA_METABOLIC_PROCESS	REACTOME_CENTROSOME_MATURATION	0.00075939
CORUM_17S_U2_SNRNP	MICROTUBULE	0.01590868
BIOCARTA_G2_PATHWAY	CORUM_NUCLEAR_PORE_COMPLEX	0.01004089
ESTABLISHMENT_OF_ORGANELLE_LOCALIZATION	REACTOME_ACTIVATION_OF_THE_PRE_REPLICATIVE_COMPLEX	0.00830101
REACTOME_G2_M_TRANSITION	TRANSCRIPTION_FACTOR_COMPLEX	0.04808433
BIOCARTA_CFTR_PATHWAY	REACTOME_INNATE_IMMUNITY_SIGNALING	0.0
MICROTUBULE_CYTOSKELETON_ORGANIZATION_AND_BIOGENESIS	REACTOME_METABOLISM_OF_LIPIDS_AND_LIPOPROTEINS	0.01143288
REACTOME_CYCLIN_E_ASSOCIATED_EVENTS_DURING_G1_S_TRANSITION_	TUBULIN_BINDING	0.00155449
KEGG_JAK_STAT_SIGNALING_PATHWAY	REACTOME_LAGGING_STRAND_SYNTHESIS	0.00447967
CORUM_H2AX_COMPLEX,_ISOLATED_FROM_CELLS_WITHOUT_IR_EXPOSURE	KEGG_ECM_RECEPTOR_INTERACTION	0.00177276
DNA_METABOLIC_PROCESS	SISTER_CHROMATID_SEGREGATION	0.03003862
CORUM_DNA_SYNTHESOME_COMPLEX_(15_SUBUNITS)	SMALL_NUCLEAR_RIBONUCLEOPROTEIN_COMPLEX	0.00995762
REACTOME_CHAPERONIN_MEDIATED_PROTEIN_FOLDING	REACTOME_G1_S_TRANSITION	0.00187611
REACTOME_METABOLISM_OF_RNA	RIBONUCLEASE_ACTIVITY	0.40201262
KEGG_RENIN_ANGIOTENSIN_SYSTEM	REACTOME_RNA_POLYMERASE_I_PROMOTER_OPENING	0.00584011
CORUM_SPLICEOSOME	RNA_SPLICING	0.0
NUCLEAR_CHROMOSOME_PART	REACTOME_TRANSCRIPTION_COUPLED_NER	0.0
REACTOME_LATE_PHASE_OF_HIV_LIFE_CYCLE	REACTOME_REGULATION_OF_APC_ACTIVATORS_BETWEEN_G1_S_AND_EARLY_ANAPHASE	0.01296014
KEGG_METABOLISM_OF_XENOBIOTICS_BY_CYTOCHROME_P450	REACTOME_DNA_REPLICATION_PRE_INITIATION	0.00260262
DNA_RECOMBINATION	REACTOME_RNA_POLYMERASE_III_TRANSCRIPTION_INITIATION	0.0
CHROMOSOMEPERICENTRIC_REGION	VESICULAR_FRACTION	0.02062826
CARBOXYLIC_ACID_METABOLIC_PROCESS	KEGG_CELL_CYCLE	0.02541277
CHROMATIN_BINDING	REACTOME_APCDC20_MEDIATED_DEGRADATION_OF_CYCLIN_B	0.00565676
MAGNESIUM_ION_BINDING	REACTOME_TRANSPORT_OF_THE_SLBP_INDEPENDENT_MATURE_MRNA	0.01795213
CORUM_ALL-1_SUPERCOMPLEX	REACTOME_CDC20_PHOSPHO_APC_MEDIATED_DEGRADATION_OF_CYCLIN_A	0.00522013
KEGG_DRUG_METABOLISM_CYTOCHROME_P450	REACTOME_GLUCURONIDATION	0.0
REACTOME_LOSS_OF_NLP_FROM_MITOTIC_CENTROSOMES	VOLTAGE_GATED_POTASSIUM_CHANNEL_ACTIVITY	0.00904992
NITROGEN_COMPOUND_METABOLIC_PROCESS	RNA_SPLICINGVIA_TRANSESTERIFICATION_REACTIONS	0.01124445
BIOCARTA_G1_PATHWAY	REACTOME_FORMATION_OF_FIBRIN_CLOT_CLOTTING_CASCADE	0.00929659
MICROTUBULE_BASED_PROCESS	REACTOME_DNA_STRAND_ELONGATION	0.01069718
BIOCARTA_G2_PATHWAY	KEGG_DRUG_METABOLISM_OTHER_ENZYMES	0.00789423
KEGG_DRUG_METABOLISM_OTHER_ENZYMES	REACTOME_PHOSPHORYLATION_OF_THE_APC	0.01246863
DNA_RECOMBINATION	REACTOME_DOUBLE_STRAND_BREAK_REPAIR	0.00147162
DNA_INTEGRITY_CHECKPOINT	REACTOME_RNA_POLYMERASE_II_TRANSCRIPTION	0.00497712
REACTOME_PACKAGING_OF_TELOMERE_ENDS	RESPONSE_TO_OTHER_ORGANISM	0.00521159
BIOCARTA_MCM_PATHWAY	DNA_PACKAGING	0.00696963
REACTOME_PROCESSING_OF_CAPPED_INTRON_CONTAINING_PRE_MRNA	SMALL_NUCLEAR_RIBONUCLEOPROTEIN_COMPLEX	0.0
DNA_METABOLIC_PROCESS	REACTOME_SYNTHESIS_OF_DNA	0.0
REACTOME_POLYMERASE_SWITCHING	REACTOME_UNWINDING_OF_DNA	0.05043073
DNA_REPLICATION	REACTOME_UNWINDING_OF_DNA	0.0
CELL_CYCLE_PROCESS	NITROGEN_COMPOUND_CATABOLIC_PROCESS	0.01569599
SPINDLE_MICROTUBULE	S_PHASE	0.0099983
REACTOME_FANCONI_ANEMIA_PATHWAY	REACTOME_TRANSPORT_OF_MATURE_MRNA_DERIVED_FROM_AN_INTRON_CONTAINING_TRANSCRIPT	0.0119791
INTERPHASE	NUCLEAR_MATRIX	0.00306392
CORUM_HCF-1_COMPLEX	KEGG_SMALL_CELL_LUNG_CANCER	0.00496093
REACTOME_AUTODEGRADATION_OF_CDH1_BY_CDH1_APC	STEROID_BINDING	0.00650524
MICROTUBULE_BINDING	REGULATION_OF_CYCLIN_DEPENDENT_PROTEIN_KINASE_ACTIVITY	0.00819576
MICROTUBULE_POLYMERIZATION_OR_DEPOLYMERIZATION	M_PHASE	0.00575544
REACTOME_AMINE_DERIVED_HORMONES	REACTOME_METABOLISM_OF_LIPIDS_AND_LIPOPROTEINS	0.00106857
DNA_RECOMBINATION	REACTOME_TRANSPORT_OF_THE_SLBP_INDEPENDENT_MATURE_MRNA	0.00797065
REACTOME_PROCESSING_OF_CAPPED_INTRON_CONTAINING_PRE_MRNA	REACTOME_SCF_SKP2_MEDIATED_DEGRADATION_OF_P27_P21	0.00508241
KEGG_ECM_RECEPTOR_INTERACTION	REACTOME_RNA_POLYMERASE_I_PROMOTER_OPENING	0.00333548
CELL_CYCLE_PHASE	REACTOME_MITOTIC_PROMETAPHASE	0.02180989
BIOCARTA_MCM_PATHWAY	MULTI_ORGANISM_PROCESS	0.00928031
CHROMATIN_BINDING	REACTOME_REMOVAL_OF_THE_FLAP_INTERMEDIATE	0.0
CHROMOSOMAL_PART	REACTOME_S_PHASE	0.0
KEGG_ARACHIDONIC_ACID_METABOLISM	REACTOME_ELONGATION_AND_PROCESSING_OF_CAPPED_TRANSCRIPTS	0.01518117
CORUM_MLL1-WDR5_COMPLEX	REACTOME_METABOLISM_OF_LIPIDS_AND_LIPOPROTEINS	0.00602307
REACTOME_TRANSPORT_OF_MATURE_MRNA_DERIVED_FROM_AN_INTRON_CONTAINING_TRANSCRIPT	SMALL_NUCLEAR_RIBONUCLEOPROTEIN_COMPLEX	0.01246849
REACTOME_CENTROSOME_MATURATION	REACTOME_LOSS_OF_NLP_FROM_MITOTIC_CENTROSOMES	0.00505762
NUCLEOPLASM	REACTOME_INFLUENZA_LIFE_CYCLE	0.0
REACTOME_HOST_INTERACTIONS_OF_HIV_FACTORS	REACTOME_INFLUENZA_LIFE_CYCLE	0.0
MULTI_ORGANISM_PROCESS	REACTOME_NUCLEAR_RECEPTOR_TRANSCRIPTION_PATHWAY	0.0
ESTABLISHMENT_OF_ORGANELLE_LOCALIZATION	PROTEIN_HETERODIMERIZATION_ACTIVITY	0.0065371
REACTOME_CDT1_ASSOCIATION_WITH_THE_CDC6_ORC_ORIGIN_COMPLEX	REACTOME_PROCESSING_OF_CAPPED_INTRON_CONTAINING_PRE_MRNA	0.00439228
MICROTUBULE_ORGANIZING_CENTER_ORGANIZATION_AND_BIOGENESIS	REACTOME_S_PHASE	0.00779688
CORUM_ALL-1_SUPERCOMPLEX	ORGANIC_ACID_METABOLIC_PROCESS	0.00625974
KEGG_MISMATCH_REPAIR	REACTOME_LATE_PHASE_OF_HIV_LIFE_CYCLE	0.0
MITOTIC_CELL_CYCLE	REACTOME_FANCONI_ANEMIA_PATHWAY	0.0
REACTOME_HOMOLOGOUS_RECOMBINATION_REPAIR	REGULATION_OF_MITOSIS	0.03549024
REACTOME_CDC20_PHOSPHO_APC_MEDIATED_DEGRADATION_OF_CYCLIN_A	REACTOME_ELONGATION_AND_PROCESSING_OF_CAPPED_TRANSCRIPTS	0.01309755
AMINO_ACID_CATABOLIC_PROCESS	REACTOME_STEROID_METABOLISM	0.00440214
CORUM_RC_COMPLEX_DURING_S-PHASE_OF_CELL_CYCLE	REACTOME_METABOLISM_OF_AMINO_ACIDS	0.00318139
KEGG_PENTOSE_AND_GLUCURONATE_INTERCONVERSIONS	ORGANIC_ACID_METABOLIC_PROCESS	0.01564096
FATTY_ACID_METABOLIC_PROCESS	REACTOME_ELONGATION_AND_PROCESSING_OF_CAPPED_TRANSCRIPTS	0.01314035
CELL_CYCLE_PHASE	CORUM_HISTONE_H3.1_COMPLEX	0.00423406
CELL_CYCLE_CHECKPOINT_GO_0000075	REACTOME_BASIGIN_INTERACTIONS	0.01829537
REACTOME_SYNTHESIS_OF_DNA	UBIQUITIN_CYCLE	0.0
CELL_CYCLE_PHASE	M_PHASE_OF_MITOTIC_CELL_CYCLE	0.03054854
REACTOME_BASIGIN_INTERACTIONS	REACTOME_S_PHASE	0.01758988
PROTEIN_C_TERMINUS_BINDING	REACTOME_LATE_PHASE_OF_HIV_LIFE_CYCLE	0.0
BIOCARTA_MCM_PATHWAY	CORUM_DNA_SYNTHESOME_COMPLEX_(15_SUBUNITS)	0.0
G1_S_TRANSITION_OF_MITOTIC_CELL_CYCLE	REGULATION_OF_MITOSIS	0.01550989
KINETOCHORE	MAGNESIUM_ION_BINDING	0.00569041
REACTOME_POLYMERASE_SWITCHING	RNA_SPLICING	0.009196
DNA_INTEGRITY_CHECKPOINT	ORGANIC_ACID_METABOLIC_PROCESS	0.00890567
CHROMOSOME_ORGANIZATION_AND_BIOGENESIS	REACTOME_SCF_BETA_TRCP_MEDIATED_DEGRADATION_OF_EMI1	0.00168627
CORUM_CDC5L_COMPLEX	CORUM_SMN_COMPLEX	0.02488415
MICROTUBULE_BINDING	REACTOME_REGULATION_OF_APC_ACTIVATORS_BETWEEN_G1_S_AND_EARLY_ANAPHASE	0.00042775
DNA_POLYMERASE_ACTIVITY	REACTOME_PHOSPHORYLATION_OF_THE_APC	0.01109328
CORUM_NOP56P-ASSOCIATED_PRE-RRNA_COMPLEX	REACTOME_NEP_NS2_INTERACTS_WITH_THE_CELLULAR_EXPORT_MACHINERY	0.00557146
REACTOME_ASSOCIATION_OF_LICENSING_FACTORS_WITH_THE_PREREPLICATIVE_COMPLEX	REACTOME_CYCLIN_A1_ASSOCIATED_EVENTS_DURING_G2_M_TRANSITION	0.00384157
CORUM_BASC_COMPLEX_(BRCA1-ASSOCIATED_GENOME_SURVEILLANCE_COMPLEX)	REACTOME_COMPLEMENT_CASCADE	0.01015711
REACTOME_REMOVAL_OF_THE_FLAP_INTERMEDIATE	RESPONSE_TO_ENDOGENOUS_STIMULUS	0.0
M_PHASE	REACTOME_NEP_NS2_INTERACTS_WITH_THE_CELLULAR_EXPORT_MACHINERY	0.00590284
MICROTUBULE_ORGANIZING_CENTER	REACTOME_PHASE_II_CONJUGATION	0.01440408
REACTOME_MRNA_SPLICING_MINOR_PATHWAY	REACTOME_SYNTHESIS_OF_DNA	0.01353158
KEGG_DNA_REPLICATION	MEIOTIC_RECOMBINATION	0.00224133
PEROXISOME	REGULATION_OF_CYCLIN_DEPENDENT_PROTEIN_KINASE_ACTIVITY	0.01039769
MEIOSIS_I	UBIQUITIN_CYCLE	0.00492703
BIOCARTA_G1_PATHWAY	CORUM_17S_U2_SNRNP	0.0303392
KEGG_HISTIDINE_METABOLISM	KEGG_OOCYTE_MEIOSIS	0.01803693
KEGG_TRYPTOPHAN_METABOLISM	ORGANIC_ACID_METABOLIC_PROCESS	0.00675601
REACTOME_DNA_STRAND_ELONGATION	REACTOME_REPAIR_SYNTHESIS_OF_PATCH_27_30_BASES_LONG_BY_DNA_POLYMERASE	0.0
MEIOTIC_CELL_CYCLE	REACTOME_CYCLIN_A1_ASSOCIATED_EVENTS_DURING_G2_M_TRANSITION	0.00113949
CORUM_17S_U2_SNRNP	DEFENSE_RESPONSE_TO_BACTERIUM	0.00195394
HELICASE_ACTIVITY	REACTOME_STEROID_METABOLISM	0.03424785
DNA_DEPENDENT_DNA_REPLICATION	REACTOME_CYCLIN_A1_ASSOCIATED_EVENTS_DURING_G2_M_TRANSITION	0.00138474
MITOTIC_SISTER_CHROMATID_SEGREGATION	REACTOME_REGULATION_OF_APC_ACTIVATORS_BETWEEN_G1_S_AND_EARLY_ANAPHASE	0.01654864
CORUM_MLL1-WDR5_COMPLEX	REACTOME_NUCLEOTIDE_EXCISION_REPAIR	0.0
KEGG_DRUG_METABOLISM_OTHER_ENZYMES	REACTOME_FANCONI_ANEMIA_PATHWAY	0.00831557
MULTI_ORGANISM_PROCESS	REACTOME_STEROID_METABOLISM	0.01275975
REACTOME_STEROID_METABOLISM	SPLICEOSOME	0.01172429
REACTOME_REPAIR_SYNTHESIS_OF_PATCH_27_30_BASES_LONG_BY_DNA_POLYMERASE	SPINDLE_MICROTUBULE	0.00358371
NUCLEAR_MATRIX	REACTOME_TELOMERE_MAINTENANCE	0.03103332
REACTOME_APCDC20_MEDIATED_DEGRADATION_OF_CYCLIN_B	REACTOME_HOMOLOGOUS_RECOMBINATION_REPAIR	0.00581604
KEGG_FATTY_ACID_METABOLISM	KEGG_OOCYTE_MEIOSIS	0.00790805
SODIUM_ION_TRANSPORT	VOLTAGE_GATED_CATION_CHANNEL_ACTIVITY	0.00256448
ACUTE_INFLAMMATORY_RESPONSE	REACTOME_DNA_REPAIR	0.00263385
AROMATIC_COMPOUND_METABOLIC_PROCESS	REACTOME_POLYMERASE_SWITCHING	0.01365865
CHROMOSOME_ORGANIZATION_AND_BIOGENESIS	RESPONSE_TO_BACTERIUM	0.01309216
KEGG_PEROXISOME	KEGG_SPLICEOSOME	0.00224927
REACTOME_ACTIVATION_OF_THE_PRE_REPLICATIVE_COMPLEX	REACTOME_EXTENSION_OF_TELOMERES	0.0
CORUM_SPLICEOSOME	KEGG_PEROXISOME	0.00660427
CORUM_MLL1-WDR5_COMPLEX	MICROTUBULE_BINDING	0.03237554
REACTOME_FORMATION_AND_MATURATION_OF_MRNA_TRANSCRIPT	REACTOME_S_PHASE	0.0
REACTOME_APCDC20_MEDIATED_DEGRADATION_OF_CYCLIN_B	REACTOME_CELL_CYCLE_CHECKPOINTS	0.0
BIOCARTA_CELLCYCLE_PATHWAY	CORUM_DNA_SYNTHESOME_COMPLEX_(13_SUBUNITS)	0.00937631
REACTOME_TRNA_AMINOACYLATION	REGULATION_OF_MITOSIS	0.01500641
CATION_CHANNEL_ACTIVITY	NUCLEAR_ENVELOPE	0.00215624
REACTOME_AUTODEGRADATION_OF_CDH1_BY_CDH1_APC	SA_REG_CASCADE_OF_CYCLIN_EXPR	0.00269518
NITROGEN_COMPOUND_CATABOLIC_PROCESS	REACTOME_FORMATION_AND_MATURATION_OF_MRNA_TRANSCRIPT	0.01171764
KEGG_COMPLEMENT_AND_COAGULATION_CASCADES	RESPONSE_TO_DNA_DAMAGE_STIMULUS	0.01802425
REACTOME_STEROID_METABOLISM	STEROID_BINDING	0.01358017
CORUM_EMERIN_COMPLEX_24	CORUM_HCF-1_COMPLEX	0.0080728
GAMETE_GENERATION	KEGG_COMPLEMENT_AND_COAGULATION_CASCADES	0.44700456
DNA_DEPENDENT_DNA_REPLICATION	KEGG_FATTY_ACID_METABOLISM	0.00757001
KEGG_SMALL_CELL_LUNG_CANCER	SERINE_TYPE_PEPTIDASE_ACTIVITY	0.00031424
DEFENSE_RESPONSE	REACTOME_MRNA_SPLICING	0.0
REACTOME_REPAIR_SYNTHESIS_OF_PATCH_27_30_BASES_LONG_BY_DNA_POLYMERASE	RIBONUCLEASE_ACTIVITY	0.01018129
DNA_METABOLIC_PROCESS	REACTOME_METABOLISM_OF_AMINO_ACIDS	0.0
CHROMOSOMAL_PART	REACTOME_REMOVAL_OF_THE_FLAP_INTERMEDIATE	0.0
PROTEIN_HETERODIMERIZATION_ACTIVITY	REACTOME_BASIGIN_INTERACTIONS	0.010069
BIOCARTA_COMP_PATHWAY	REACTOME_INFLUENZA_LIFE_CYCLE	0.00381914
MITOTIC_CELL_CYCLE_CHECKPOINT	REACTOME_NUCLEOTIDE_EXCISION_REPAIR	0.00825463
REACTOME_FORMATION_AND_MATURATION_OF_MRNA_TRANSCRIPT	REPLICATION_FORK	9.686e-05
REPLICATION_FORK	SPINDLE_MICROTUBULE	0.01168942
CYTOSKELETON_ORGANIZATION_AND_BIOGENESIS	REACTOME_LATE_PHASE_OF_HIV_LIFE_CYCLE	0.01343957
CORUM_RC_COMPLEX_DURING_S-PHASE_OF_CELL_CYCLE	REACTOME_EXTENSION_OF_TELOMERES	0.0
MICROTUBULE	S_PHASE	0.00390903
DNA_DIRECTED_DNA_POLYMERASE_ACTIVITY	NUCLEAR_BODY	0.01486115
GLUTATHIONE_TRANSFERASE_ACTIVITY	REACTOME_METABOLISM_OF_AMINO_ACIDS	0.02552799
KEGG_HISTIDINE_METABOLISM	REACTOME_DNA_STRAND_ELONGATION	0.00674027
BIOCARTA_LECTIN_PATHWAY	DNA_DEPENDENT_DNA_REPLICATION	0.01140957
ORGANIC_ACID_METABOLIC_PROCESS	REGULATION_OF_CYCLIN_DEPENDENT_PROTEIN_KINASE_ACTIVITY	0.00917022
MULTI_ORGANISM_PROCESS	REACTOME_DNA_REPAIR	0.00091345
MICROTUBULE_BASED_PROCESS	VOLTAGE_GATED_POTASSIUM_CHANNEL_ACTIVITY	0.004925
INTERPHASE	NEGATIVE_REGULATION_OF_DNA_METABOLIC_PROCESS	0.00150158
MICROTUBULE_ORGANIZING_CENTER	REACTOME_INFLUENZA_LIFE_CYCLE	0.0
FATTY_ACID_METABOLIC_PROCESS	NUCLEOLUS	0.00789653
CORUM_SMN_COMPLEX	REGULATION_OF_CELL_CYCLE	0.01285583
APOPTOTIC_MITOCHONDRIAL_CHANGES	MULTI_ORGANISM_PROCESS	0.0
REACTOME_CHAPERONIN_MEDIATED_PROTEIN_FOLDING	REACTOME_RNA_POLYMERASE_I_PROMOTER_CLEARANCE	0.00654954
HELICASE_ACTIVITY	REACTOME_PHASE_1_FUNCTIONALIZATION	0.01300347
KEGG_ASCORBATE_AND_ALDARATE_METABOLISM	OXYGEN_BINDING	2.242e-05
REACTOME_CDC6_ASSOCIATION_WITH_THE_ORC:ORIGIN_COMPLEX	REACTOME_ELONGATION_AND_PROCESSING_OF_CAPPED_TRANSCRIPTS	0.00918122
CORUM_SPLICEOSOME	DNA_DEPENDENT_ATPASE_ACTIVITY	0.00589236
KEGG_SMALL_CELL_LUNG_CANCER	REACTOME_FORMATION_OF_FIBRIN_CLOT_CLOTTING_CASCADE	0.0
CORUM_SMN_COMPLEX	REACTOME_LOSS_OF_NLP_FROM_MITOTIC_CENTROSOMES	0.00840658
NUCLEAR_CHROMOSOME	REACTOME_METABOLISM_OF_RNA	0.02115935
CELLULAR_LIPID_CATABOLIC_PROCESS	CORUM_HCF-1_COMPLEX	0.01326023
CORUM_DNA_SYNTHESOME_COMPLEX_(17_SUBUNITS)	REACTOME_INFLUENZA_LIFE_CYCLE	0.00975464
MITOTIC_SISTER_CHROMATID_SEGREGATION	UBIQUITIN_CYCLE	0.00680613
DNA_DEPENDENT_ATPASE_ACTIVITY	SPINDLE_MICROTUBULE	0.01722525
KINETOCHORE	REACTOME_G1_S_TRANSITION	0.0021754
REACTOME_CYTOCHROME_P450_ARRANGED_BY_SUBSTRATE_TYPE	REACTOME_NUCLEOTIDE_EXCISION_REPAIR	0.01311027
KEGG_MISMATCH_REPAIR	REACTOME_CDC6_ASSOCIATION_WITH_THE_ORC:ORIGIN_COMPLEX	0.0
REACTOME_INFLUENZA_LIFE_CYCLE	REACTOME_REPAIR_SYNTHESIS_OF_PATCH_27_30_BASES_LONG_BY_DNA_POLYMERASE	0.01082784
BIOCARTA_MCM_PATHWAY	REACTOME_FORMATION_OF_TUBULIN_FOLDING_INTERMEDIATES_BY_CCT_TRIC	0.01698187
BIOCARTA_CELLCYCLE_PATHWAY	STEROID_METABOLIC_PROCESS	0.00669833
MICROTUBULE_MOTOR_ACTIVITY	M_PHASE	0.00849594
RIBONUCLEOPROTEIN_COMPLEX	STEROID_HORMONE_RECEPTOR_ACTIVITY	0.01032489
KEGG_JAK_STAT_SIGNALING_PATHWAY	REACTOME_RNA_POLYMERASE_II_TRANSCRIPTION	0.0
MICROTUBULE	REACTOME_REPAIR_SYNTHESIS_OF_PATCH_27_30_BASES_LONG_BY_DNA_POLYMERASE	0.00220616
REACTOME_RNA_POLYMERASE_I_III_AND_MITOCHONDRIAL_TRANSCRIPTION	RESPONSE_TO_DNA_DAMAGE_STIMULUS	0.0
CELL_CYCLE_PROCESS	G_PROTEIN_COUPLED_RECEPTOR_ACTIVITY	0.00026188
CHROMATIN	CYTOSKELETAL_PART	0.00303087
MICROTUBULE_ORGANIZING_CENTER	POTASSIUM_CHANNEL_ACTIVITY	0.0130847
MICROSOME	REACTOME_XENOBIOTICS	0.01000483
REACTOME_RNA_POLYMERASE_III_TRANSCRIPTION_INITIATION	STEROID_METABOLIC_PROCESS	0.00857481
REACTOME_HOST_INTERACTIONS_OF_HIV_FACTORS	REACTOME_PHASE_II_CONJUGATION	0.01863186
CYTOSKELETON_ORGANIZATION_AND_BIOGENESIS	SISTER_CHROMATID_SEGREGATION	0.01045033
REACTOME_FANCONI_ANEMIA_PATHWAY	REACTOME_SNRNP_ASSEMBLY	0.01170261
HORMONE_METABOLIC_PROCESS	KEGG_DRUG_METABOLISM_CYTOCHROME_P450	0.00101666
REACTOME_METABOLISM_OF_LIPIDS_AND_LIPOPROTEINS	S_PHASE	0.00594871
REACTOME_METABOLISM_OF_AMINO_ACIDS	REACTOME_NEP_NS2_INTERACTS_WITH_THE_CELLULAR_EXPORT_MACHINERY	0.00824358
CENTROSOME	MICROTUBULE_ORGANIZING_CENTER_ORGANIZATION_AND_BIOGENESIS	0.00555743
KEGG_SMALL_CELL_LUNG_CANCER	RNA_PROCESSING	0.0
REACTOME_AUTODEGRADATION_OF_CDH1_BY_CDH1_APC	TRANSCRIPTION_FACTOR_COMPLEX	0.00035681
MEIOTIC_CELL_CYCLE	PROTEIN_C_TERMINUS_BINDING	0.00029872
REGULATION_OF_MITOTIC_CELL_CYCLE	RIBONUCLEOPROTEIN_COMPLEX	0.01128289
CHROMOSOME	NUCLEAR_ENVELOPE	0.4969097
CHROMATIN_BINDING	REACTOME_UNWINDING_OF_DNA	0.00310017
REACTOME_METABOLISM_OF_LIPIDS_AND_LIPOPROTEINS	RIBONUCLEASE_ACTIVITY	0.03657935
FATTY_ACID_OXIDATION	RNA_BINDING	0.00719935
BIOCARTA_CELLCYCLE_PATHWAY	REACTOME_RNA_POLYMERASE_I_III_AND_MITOCHONDRIAL_TRANSCRIPTION	0.12283862
GAMETE_GENERATION	REACTOME_HDL_MEDIATED_LIPID_TRANSPORT	0.02481314
UBIQUITIN_CYCLE	VOLTAGE_GATED_CATION_CHANNEL_ACTIVITY	0.00995845
KEGG_HOMOLOGOUS_RECOMBINATION	MEIOTIC_CELL_CYCLE	0.01191881
GLUTATHIONE_TRANSFERASE_ACTIVITY	REACTOME_PHASE_1_FUNCTIONALIZATION	1.944e-05
LIPID_CATABOLIC_PROCESS	PROTEIN_HETERODIMERIZATION_ACTIVITY	0.00439401
CORUM_CDC5L_COMPLEX	CORUM_MASH1_PROMOTER-COACTIVATOR_COMPLEX	0.01813567
G1_PHASE	REACTOME_MITOTIC_PROMETAPHASE	0.01279964
REACTOME_INNATE_IMMUNITY_SIGNALING	REACTOME_NUCLEAR_IMPORT_OF_REV_PROTEIN	0.03167416
REACTOME_MITOTIC_M_M_G1_PHASES	REACTOME_PHASE_II_CONJUGATION	0.002249
KEGG_OOCYTE_MEIOSIS	SPINDLE_ORGANIZATION_AND_BIOGENESIS	0.0080752
MRNA_PROCESSING_GO_0006397	REACTOME_BASIGIN_INTERACTIONS	0.01163366
MAGNESIUM_ION_BINDING	REACTOME_DNA_STRAND_ELONGATION	0.00933907
REACTOME_ELONGATION_AND_PROCESSING_OF_CAPPED_TRANSCRIPTS	REACTOME_LATE_PHASE_OF_HIV_LIFE_CYCLE	0.0
CORUM_RIBOSOME,_CYTOPLASMIC	REACTOME_HOST_INTERACTIONS_OF_HIV_FACTORS	0.02386215
KEGG_CELL_CYCLE	NITROGEN_COMPOUND_METABOLIC_PROCESS	0.05368132
G1_PHASE_OF_MITOTIC_CELL_CYCLE	REACTOME_POLYMERASE_SWITCHING	0.0151469
CELL_DIVISION	REGULATION_OF_MITOSIS	0.01528938
AROMATIC_COMPOUND_METABOLIC_PROCESS	REACTOME_INNATE_IMMUNITY_SIGNALING	0.01361008
AROMATIC_COMPOUND_METABOLIC_PROCESS	INTERPHASE	0.01780319
KEGG_TYROSINE_METABOLISM	REACTOME_METABOLISM_OF_LIPIDS_AND_LIPOPROTEINS	0.0017044
CARBOXYLIC_ACID_METABOLIC_PROCESS	REACTOME_DNA_REPLICATION_PRE_INITIATION	0.00678996
DNA_RECOMBINATION	REACTOME_HOMOLOGOUS_RECOMBINATION_REPAIR	0.00115719
CARBOXYLIC_ACID_METABOLIC_PROCESS	STEROID_BINDING	0.00324758
CORUM_RC_COMPLEX_DURING_S-PHASE_OF_CELL_CYCLE	REACTOME_DNA_STRAND_ELONGATION	0.0
CONDENSED_CHROMOSOME	REACTOME_DNA_REPAIR	0.01223922
DEFENSE_RESPONSE_TO_BACTERIUM	REACTOME_DNA_REPAIR	0.00604326
REACTOME_TRANSCRIPTION	REACTOME_TRNA_AMINOACYLATION	0.02486864
CONDENSED_CHROMOSOME	REACTOME_S_PHASE	0.01022333
MEIOTIC_RECOMBINATION	REGULATION_OF_DNA_REPLICATION	0.01088006
ACUTE_INFLAMMATORY_RESPONSE	SUGAR_BINDING	0.00395998
MAGNESIUM_ION_BINDING	RESPONSE_TO_DNA_DAMAGE_STIMULUS	0.00480143
CYTOKINESIS	SPINDLE_MICROTUBULE	0.01601049
CELL_CYCLE_PROCESS	REACTOME_METABOLISM_OF_RNA	0.00654551
REACTOME_REMOVAL_OF_THE_FLAP_INTERMEDIATE	REACTOME_TELOMERE_MAINTENANCE	0.0
CHROMOSOME	REACTOME_HIV_INFECTION	0.0
DNA_DEPENDENT_DNA_REPLICATION	REACTOME_HOMOLOGOUS_RECOMBINATION_REPAIR	0.0
CHROMOSOME_ORGANIZATION_AND_BIOGENESIS	REACTOME_NEP_NS2_INTERACTS_WITH_THE_CELLULAR_EXPORT_MACHINERY	0.01617137
DNA_REPLICATION_INITIATION	GAMETE_GENERATION	0.00790416
REACTOME_NUCLEAR_RECEPTOR_TRANSCRIPTION_PATHWAY	REACTOME_RNA_POLYMERASE_I_CHAIN_ELONGATION	0.01035461
NUCLEOPLASM	REACTOME_SYNTHESIS_OF_DNA	0.0
CATION_CHANNEL_ACTIVITY	REACTOME_CYCLIN_E_ASSOCIATED_EVENTS_DURING_G1_S_TRANSITION_	0.00436239
REACTOME_TRANSPORT_OF_THE_SLBP_INDEPENDENT_MATURE_MRNA	RNA_SPLICINGVIA_TRANSESTERIFICATION_REACTIONS	0.01326871
BIOCARTA_NUCLEARRS_PATHWAY	DNA_INTEGRITY_CHECKPOINT	0.00623598
CHROMOSOME_ORGANIZATION_AND_BIOGENESIS	MICROTUBULE_CYTOSKELETON	0.00628936
DNA_RECOMBINATION	REACTOME_FORMATION_OF_FIBRIN_CLOT_CLOTTING_CASCADE	0.00481859
GAMETE_GENERATION	REACTOME_FORMATION_OF_TUBULIN_FOLDING_INTERMEDIATES_BY_CCT_TRIC	0.00344501
INTERPHASE_OF_MITOTIC_CELL_CYCLE	KEGG_CELL_CYCLE	0.0
BIOCARTA_CELLCYCLE_PATHWAY	ORGANELLE_LOCALIZATION	0.00664136
REACTOME_MITOTIC_PROMETAPHASE	REACTOME_SCF_SKP2_MEDIATED_DEGRADATION_OF_P27_P21	5.824e-05
KEGG_OOCYTE_MEIOSIS	RESPONSE_TO_BACTERIUM	0.02388519
REACTOME_HIV_INFECTION	REACTOME_SCF_BETA_TRCP_MEDIATED_DEGRADATION_OF_EMI1	0.00308164
REACTOME_REV_MEDIATED_NUCLEAR_EXPORT_OF_HIV1_RNA	SPINDLE	0.00880733
KEGG_STEROID_HORMONE_BIOSYNTHESIS	REACTOME_AUTODEGRADATION_OF_CDH1_BY_CDH1_APC	0.008693
MEIOSIS_I	REACTOME_TRANSCRIPTION_COUPLED_NER	0.00330241
BIOCARTA_MCM_PATHWAY	REPLICATION_FORK	0.0
CHROMOSOMEPERICENTRIC_REGION	HELICASE_ACTIVITY	0.00597835
CORUM_CEN_COMPLEX	REACTOME_TELOMERE_MAINTENANCE	0.00069966
CORUM_C_COMPLEX_SPLICEOSOME	MALE_GONAD_DEVELOPMENT	0.00433037
CYTOKINESIS	MICROTUBULE_CYTOSKELETON_ORGANIZATION_AND_BIOGENESIS	0.02607545
METAL_ION_TRANSMEMBRANE_TRANSPORTER_ACTIVITY	REACTOME_FANCONI_ANEMIA_PATHWAY	0.0045347
NUCLEOPLASM	REACTOME_GLOBAL_GENOMIC_NER	0.0
MICROTUBULE_CYTOSKELETON	UBIQUITIN_CYCLE	0.0
PROTEIN_HETERODIMERIZATION_ACTIVITY	REACTOME_TRANSCRIPTION	0.0
CARBOXYLIC_ACID_METABOLIC_PROCESS	MEIOSIS_I	0.0084729
REACTOME_CENTROSOME_MATURATION	REACTOME_METABOLISM_OF_RNA	0.02196316
KEGG_DRUG_METABOLISM_OTHER_ENZYMES	REACTOME_LOSS_OF_NLP_FROM_MITOTIC_CENTROSOMES	0.00684329
MICROTUBULE_CYTOSKELETON_ORGANIZATION_AND_BIOGENESIS	REACTOME_FANCONI_ANEMIA_PATHWAY	0.0056244
G1_PHASE_OF_MITOTIC_CELL_CYCLE	REACTOME_NEP_NS2_INTERACTS_WITH_THE_CELLULAR_EXPORT_MACHINERY	0.00583135
KEGG_TRYPTOPHAN_METABOLISM	NITROGEN_COMPOUND_CATABOLIC_PROCESS	0.01313256
CORUM_ALL-1_SUPERCOMPLEX	REACTOME_DNA_REPLICATION_PRE_INITIATION	0.00589773
DNA_RECOMBINATION	REACTOME_LATE_PHASE_OF_HIV_LIFE_CYCLE	0.0
REACTOME_CDT1_ASSOCIATION_WITH_THE_CDC6_ORC_ORIGIN_COMPLEX	SPINDLE	0.00192974
POTASSIUM_CHANNEL_ACTIVITY	PROTEIN_C_TERMINUS_BINDING	0.0
CORUM_MLL1-WDR5_COMPLEX	CYTOSKELETON_ORGANIZATION_AND_BIOGENESIS	0.0271757
ORGANIC_ACID_METABOLIC_PROCESS	RNA_BINDING	0.00576104
REACTOME_M_G1_TRANSITION	REACTOME_TELOMERE_MAINTENANCE	0.0
NITROGEN_COMPOUND_METABOLIC_PROCESS	REACTOME_NUCLEAR_RECEPTOR_TRANSCRIPTION_PATHWAY	0.0242361
DNA_DIRECTED_DNA_POLYMERASE_ACTIVITY	REACTOME_HOST_INTERACTIONS_OF_HIV_FACTORS	0.00194104
KEGG_SPLICEOSOME	REACTOME_CYCLIN_A1_ASSOCIATED_EVENTS_DURING_G2_M_TRANSITION	0.00107105
MRNA_PROCESSING_GO_0006397	OXIDOREDUCTASE_ACTIVITY_GO_0016616	0.00494704
NUCLEAR_CHROMOSOME_PART	PROTEIN_HETERODIMERIZATION_ACTIVITY	0.01138553
KEGG_COMPLEMENT_AND_COAGULATION_CASCADES	MICROSOME	0.00366957
EXTRACELLULAR_MATRIX_PART	REACTOME_CYCLIN_A1_ASSOCIATED_EVENTS_DURING_G2_M_TRANSITION	0.01068824
KEGG_VALINE_LEUCINE_AND_ISOLEUCINE_DEGRADATION	REACTOME_STEROID_METABOLISM	0.00184904
REACTOME_GLOBAL_GENOMIC_NER	RNA_PROCESSING	0.00692232
MITOTIC_CELL_CYCLE_CHECKPOINT	REACTOME_NUCLEAR_IMPORT_OF_REV_PROTEIN	0.01436239
KEGG_BETA_ALANINE_METABOLISM	REACTOME_DNA_REPAIR	0.01626518
M_PHASE	SERINE_TYPE_PEPTIDASE_ACTIVITY	0.0070945
NUCLEAR_ENVELOPE	SPINDLE_POLE	0.01398818
BIOCARTA_ATRBRCA_PATHWAY	KEGG_DNA_REPLICATION	0.0
CHROMOSOME_SEGREGATION	REACTOME_PHOSPHORYLATION_OF_THE_APC	0.01909888
AMINO_ACID_METABOLIC_PROCESS	METALLOENDOPEPTIDASE_ACTIVITY	0.01292767
INTERPHASE	REACTOME_INNATE_IMMUNITY_SIGNALING	0.0
BIOCARTA_CELLCYCLE_PATHWAY	REACTOME_REV_MEDIATED_NUCLEAR_EXPORT_OF_HIV1_RNA	0.00770278
REACTOME_CDC6_ASSOCIATION_WITH_THE_ORC:ORIGIN_COMPLEX	REACTOME_MITOTIC_M_M_G1_PHASES	4.461e-05
CORUM_NUCLEAR_PORE_COMPLEX	DNA_METABOLIC_PROCESS	0.00611188
MICROSOME	REACTOME_REGULATION_OF_APC_ACTIVATORS_BETWEEN_G1_S_AND_EARLY_ANAPHASE	0.00558305
CENTROSOME	REACTOME_METABOLISM_OF_RNA	0.00583344
REACTOME_M_G1_TRANSITION	RIBONUCLEOPROTEIN_COMPLEX_BIOGENESIS_AND_ASSEMBLY	0.00972406
BIOCARTA_G2_PATHWAY	SMALL_NUCLEAR_RIBONUCLEOPROTEIN_COMPLEX	0.00733872
KEGG_PYRIMIDINE_METABOLISM	REACTOME_G2_M_TRANSITION	0.06056188
REACTOME_RNA_POLYMERASE_I_PROMOTER_CLEARANCE	RNA_BINDING	0.0
KEGG_TYROSINE_METABOLISM	REACTOME_RNA_POLYMERASE_I_PROMOTER_CLEARANCE	0.00901795
REACTOME_MITOTIC_M_M_G1_PHASES	RIBONUCLEOPROTEIN_COMPLEX	0.00613818
DNA_DIRECTED_DNA_POLYMERASE_ACTIVITY	REACTOME_SCF_SKP2_MEDIATED_DEGRADATION_OF_P27_P21	0.00762797
REACTOME_HIV_LIFE_CYCLE	REACTOME_MITOCHONDRIAL_FATTY_ACID_BETA_OXIDATION	0.02128526
KEGG_BETA_ALANINE_METABOLISM	REACTOME_SYNTHESIS_OF_BILE_ACIDS_AND_BILE_SALTS	0.01363491
CORUM_CEN_COMPLEX	OXIDOREDUCTASE_ACTIVITY	0.00557822
RESPONSE_TO_BACTERIUM	SPINDLE	0.00469793
NUCLEAR_MATRIX	PROTEIN_HETERODIMERIZATION_ACTIVITY	0.0
CORUM_NOP56P-ASSOCIATED_PRE-RRNA_COMPLEX	REACTOME_CENTROSOME_MATURATION	0.14301069
MICROTUBULE_ORGANIZING_CENTER	OXIDOREDUCTASE_ACTIVITY	0.00034414
CORUM_BASC_COMPLEX_(BRCA1-ASSOCIATED_GENOME_SURVEILLANCE_COMPLEX)	RNA_SPLICING	0.0108534
KEGG_METABOLISM_OF_XENOBIOTICS_BY_CYTOCHROME_P450	MITOTIC_SISTER_CHROMATID_SEGREGATION	0.007548
CELL_CYCLE_PHASE	S_PHASE	0.01981215
CHROMOSOMAL_PART	REACTOME_FORMATION_OF_FIBRIN_CLOT_CLOTTING_CASCADE	0.00294636
CORUM_HCF-1_COMPLEX	REACTOME_CHAPERONIN_MEDIATED_PROTEIN_FOLDING	0.01999269
MICROSOME	REACTOME_METABOLISM_OF_LIPIDS_AND_LIPOPROTEINS	0.0
CORUM_CENP-A_NAC-CAD_COMPLEX	CORUM_RC_COMPLEX_DURING_G2/M-PHASE_OF_CELL_CYCLE	0.00691963
MICROTUBULE_BINDING	MRNA_PROCESSING_GO_0006397	0.00496065
KEGG_PYRIMIDINE_METABOLISM	MEIOTIC_RECOMBINATION	0.0038369
G_PROTEIN_COUPLED_RECEPTOR_ACTIVITY	NUCLEAR_ENVELOPE	0.00376715
KEGG_OOCYTE_MEIOSIS	REACTOME_NUCLEOTIDE_EXCISION_REPAIR	0.01166992
CORUM_MASH1_PROMOTER-COACTIVATOR_COMPLEX	LIPID_CATABOLIC_PROCESS	0.00284105
CORUM_EMERIN_COMPLEX_24	GAMETE_GENERATION	0.00599361
MICROTUBULE_POLYMERIZATION_OR_DEPOLYMERIZATION	REACTOME_E2F_MEDIATED_REGULATION_OF_DNA_REPLICATION	0.01097983
AMINE_METABOLIC_PROCESS	REACTOME_REPAIR_SYNTHESIS_OF_PATCH_27_30_BASES_LONG_BY_DNA_POLYMERASE	0.00802219
CORUM_DNA_SYNTHESOME_COMPLEX_(13_SUBUNITS)	REACTOME_TELOMERE_MAINTENANCE	0.0
CHROMATIN_BINDING	CORUM_HCF-1_COMPLEX	0.00337217
CHROMATIN	REACTOME_E2F_MEDIATED_REGULATION_OF_DNA_REPLICATION	0.01003648
DNA_DEPENDENT_DNA_REPLICATION	REACTOME_TRANSCRIPTION_COUPLED_NER	0.0
MICROTUBULE_ASSOCIATED_COMPLEX	REACTOME_HOST_INTERACTIONS_OF_HIV_FACTORS	0.02307
MICROTUBULE_ORGANIZING_CENTER_PART	NUCLEAR_BODY	0.01349309
CHROMATIN_BINDING	REACTOME_FORMATION_OF_TUBULIN_FOLDING_INTERMEDIATES_BY_CCT_TRIC	0.00635727
CORUM_CDC5L_COMPLEX	KEGG_METABOLISM_OF_XENOBIOTICS_BY_CYTOCHROME_P450	0.01607738
REACTOME_HOMOLOGOUS_RECOMBINATION_REPAIR	REACTOME_TRANSPORT_OF_MATURE_MRNA_DERIVED_FROM_AN_INTRON_CONTAINING_TRANSCRIPT	0.01129167
KEGG_DNA_REPLICATION	MEIOTIC_CELL_CYCLE	0.00675754
CELLULAR_LIPID_CATABOLIC_PROCESS	CENTROSOME	0.01216461
NITROGEN_COMPOUND_METABOLIC_PROCESS	REACTOME_BASIGIN_INTERACTIONS	0.01882648
REACTOME_MRNA_SPLICING	SISTER_CHROMATID_SEGREGATION	0.01202549
CORUM_H2AX_COMPLEX,_ISOLATED_FROM_CELLS_WITHOUT_IR_EXPOSURE	REACTOME_ELONGATION_AND_PROCESSING_OF_CAPPED_TRANSCRIPTS	0.13365486
DNA_RECOMBINATION	RESPONSE_TO_OTHER_ORGANISM	0.02307658
KEGG_JAK_STAT_SIGNALING_PATHWAY	MICROTUBULE_ORGANIZING_CENTER	0.0
DNA_DEPENDENT_ATPASE_ACTIVITY	REACTOME_PHASE_1_FUNCTIONALIZATION	0.01543968
KEGG_CELL_CYCLE	SERINE_HYDROLASE_ACTIVITY	0.00943963
DNA_POLYMERASE_ACTIVITY	REACTOME_CYCLIN_A1_ASSOCIATED_EVENTS_DURING_G2_M_TRANSITION	0.01338026
CHROMOSOME_SEGREGATION	REACTOME_RNA_POLYMERASE_I_PROMOTER_CLEARANCE	0.00653893
CHROMOSOME_SEGREGATION	CORUM_HISTONE_H3.1_COMPLEX	0.01764452
NUCLEAR_MATRIX	REACTOME_METABOLISM_OF_RNA	0.00972268
DNA_REPAIR	REACTOME_HOST_INTERACTIONS_OF_HIV_FACTORS	0.0
REACTOME_AMINE_LIGAND_BINDING_RECEPTORS	SUBSTRATE_SPECIFIC_CHANNEL_ACTIVITY	0.00324848
CORUM_SMN_COMPLEX	REACTOME_CDC20_PHOSPHO_APC_MEDIATED_DEGRADATION_OF_CYCLIN_A	0.01116603
CORUM_EMERIN_COMPLEX_24	MRNA_METABOLIC_PROCESS	0.02295499
AMINO_ACID_AND_DERIVATIVE_METABOLIC_PROCESS	REACTOME_SCF_BETA_TRCP_MEDIATED_DEGRADATION_OF_EMI1	0.01128067
KEGG_HOMOLOGOUS_RECOMBINATION	REACTOME_INACTIVATION_OF_APC_VIA_DIRECT_INHIBITION_OF_THE_APCOMPLEX	0.01774905
KEGG_PEROXISOME	REACTOME_METABOLISM_OF_LIPIDS_AND_LIPOPROTEINS	3.972e-05
CELL_CYCLE_PROCESS	KINETOCHORE	9.408e-05
NUCLEOPLASM	REACTOME_HOST_INTERACTIONS_OF_HIV_FACTORS	0.0
CYTOKINESIS	KEGG_JAK_STAT_SIGNALING_PATHWAY	7.455e-05
KEGG_SMALL_CELL_LUNG_CANCER	REACTOME_ORC1_REMOVAL_FROM_CHROMATIN	0.0
REACTOME_AUTODEGRADATION_OF_CDH1_BY_CDH1_APC	S_PHASE	0.00502948
CELL_CYCLE_PROCESS	MICROTUBULE	0.00187241
G_PROTEIN_COUPLED_RECEPTOR_ACTIVITY	REACTOME_RNA_POLYMERASE_I_PROMOTER_OPENING	0.00166158
CHROMATIN_BINDING	REACTOME_METABOLISM_OF_RNA	0.02599546
KEGG_MISMATCH_REPAIR	MITOTIC_SISTER_CHROMATID_SEGREGATION	0.01048826
REACTOME_LOSS_OF_NLP_FROM_MITOTIC_CENTROSOMES	REGULATION_OF_CYCLIN_DEPENDENT_PROTEIN_KINASE_ACTIVITY	0.07350575
DNA_REPLICATION	PROTEIN_C_TERMINUS_BINDING	0.0
REACTOME_COMPLEMENT_CASCADE	REACTOME_MITOTIC_PROMETAPHASE	0.01880792
BIOCARTA_ATRBRCA_PATHWAY	CORUM_RC_COMPLEX_DURING_S-PHASE_OF_CELL_CYCLE	0.0
G_PROTEIN_COUPLED_RECEPTOR_ACTIVITY	REACTOME_COMPLEMENT_CASCADE	0.00572117
CELL_CYCLE_CHECKPOINT_GO_0000075	DNA_REPLICATION_INITIATION	0.0
MICROTUBULE_ASSOCIATED_COMPLEX	REGULATION_OF_MITOTIC_CELL_CYCLE	0.00119887
KEGG_MISMATCH_REPAIR	REACTOME_NUCLEOTIDE_EXCISION_REPAIR	0.0
CYTOSKELETON_ORGANIZATION_AND_BIOGENESIS	TUBULIN_BINDING	0.0
ATP_DEPENDENT_HELICASE_ACTIVITY	REACTOME_ELONGATION_AND_PROCESSING_OF_CAPPED_TRANSCRIPTS	0.0
BIOCARTA_G2_PATHWAY	MITOTIC_CELL_CYCLE_CHECKPOINT	0.0
CORUM_HCF-1_COMPLEX	KEGG_FOLATE_BIOSYNTHESIS	0.01766323
AMINO_ACID_AND_DERIVATIVE_METABOLIC_PROCESS	DNA_REPAIR	0.00264473
CORUM_SPLICEOSOME	REACTOME_TRANSCRIPTION	0.0
CORUM_H2AX_COMPLEX,_ISOLATED_FROM_CELLS_WITHOUT_IR_EXPOSURE	REACTOME_REV_MEDIATED_NUCLEAR_EXPORT_OF_HIV1_RNA	0.00754585
REACTOME_LATE_PHASE_OF_HIV_LIFE_CYCLE	REACTOME_SYNTHESIS_OF_DNA	0.0
CORUM_MASH1_PROMOTER-COACTIVATOR_COMPLEX	REACTOME_CDC6_ASSOCIATION_WITH_THE_ORC:ORIGIN_COMPLEX	0.00659851
CELL_CYCLE_PROCESS	CORUM_SPLICEOSOME	0.02990762
BIOCARTA_CELLCYCLE_PATHWAY	REACTOME_LAGGING_STRAND_SYNTHESIS	0.00574415
HELICASE_ACTIVITY	REGULATION_OF_CELL_CYCLE	0.0
BIOCARTA_EXTRINSIC_PATHWAY	REACTOME_S_PHASE	0.00913667
REACTOME_NEP_NS2_INTERACTS_WITH_THE_CELLULAR_EXPORT_MACHINERY	TRANSCRIPTION_FACTOR_COMPLEX	0.00661049
NUCLEOPLASM_PART	REGULATION_OF_MITOTIC_CELL_CYCLE	0.191273
BIOCARTA_COMP_PATHWAY	MEIOTIC_CELL_CYCLE	0.01362953
REACTOME_CDT1_ASSOCIATION_WITH_THE_CDC6_ORC_ORIGIN_COMPLEX	REACTOME_ORC1_REMOVAL_FROM_CHROMATIN	0.0
DNA_DIRECTED_DNA_POLYMERASE_ACTIVITY	TRANSCRIPTION_FACTOR_COMPLEX	0.00553362
REACTOME_TRANSCRIPTION_OF_THE_HIV_GENOME	REGULATION_OF_MITOSIS	0.00477555
CELL_CYCLE_PHASE	CHROMATIN	0.00234944
REACTOME_DOUBLE_STRAND_BREAK_REPAIR	REACTOME_METABOLISM_OF_LIPIDS_AND_LIPOPROTEINS	0.01133589
KEGG_CELL_CYCLE	REACTOME_CENTROSOME_MATURATION	0.00711642
REACTOME_DNA_REPLICATION_PRE_INITIATION	RNA_SPLICING	0.00757287
BIOCARTA_LECTIN_PATHWAY	RESPONSE_TO_BACTERIUM	0.01620089
KEGG_ARACHIDONIC_ACID_METABOLISM	KEGG_DRUG_METABOLISM_CYTOCHROME_P450	0.00379613
DNA_REPLICATION	REACTOME_PROCESSING_OF_CAPPED_INTRON_CONTAINING_PRE_MRNA	0.00817386
REACTOME_G1_S_TRANSITION	REACTOME_RNA_POLYMERASE_I_III_AND_MITOCHONDRIAL_TRANSCRIPTION	0.0
MEIOTIC_CELL_CYCLE	REACTOME_PACKAGING_OF_TELOMERE_ENDS	0.00153988
MICROSOME	REACTOME_HIV_INFECTION	0.05930108
CORUM_RIBOSOME,_CYTOPLASMIC	REACTOME_MRNA_SPLICING	0.01492316
ESTABLISHMENT_OF_ORGANELLE_LOCALIZATION	G1_PHASE_OF_MITOTIC_CELL_CYCLE	0.0084447
REACTOME_BIOLOGICAL_OXIDATIONS	SERINE_HYDROLASE_ACTIVITY	0.00695484
CORUM_RC_COMPLEX_DURING_G2/M-PHASE_OF_CELL_CYCLE	REACTOME_TELOMERE_MAINTENANCE	0.0
CONDENSED_CHROMOSOME	CORUM_CDC5L_COMPLEX	0.01450088
KEGG_COMPLEMENT_AND_COAGULATION_CASCADES	REACTOME_COMPLEMENT_CASCADE	0.0
BIOCARTA_COMP_PATHWAY	SERINE_HYDROLASE_ACTIVITY	0.0
REACTOME_ACTIVATION_OF_ATR_IN_RESPONSE_TO_REPLICATION_STRESS	REACTOME_LATE_PHASE_OF_HIV_LIFE_CYCLE	0.0021019
BIOCARTA_NUCLEARRS_PATHWAY	REACTOME_SNRNP_ASSEMBLY	0.00857462
PEROXISOME	REGULATION_OF_MITOTIC_CELL_CYCLE	0.01386264
BIOCARTA_MCM_PATHWAY	REACTOME_G1_S_TRANSITION	0.0
REACTOME_TRANSCRIPTION_COUPLED_NER	REGULATION_OF_CYCLIN_DEPENDENT_PROTEIN_KINASE_ACTIVITY	0.0
AROMATIC_COMPOUND_METABOLIC_PROCESS	OXIDOREDUCTASE_ACTIVITY	0.01887996
KEGG_ECM_RECEPTOR_INTERACTION	REGULATION_OF_MITOTIC_CELL_CYCLE	0.00038264
OXIDOREDUCTASE_ACTIVITY_ACTING_ON_THE_ALDEHYDE_OR_OXO_GROUP_OF_DONORS	REACTOME_G1_S_TRANSITION	0.00565577
REACTOME_APCDC20_MEDIATED_DEGRADATION_OF_CYCLIN_B	REACTOME_PROCESSING_OF_CAPPED_INTRON_CONTAINING_PRE_MRNA	0.00850658
CYTOSKELETAL_PART	MOTOR_ACTIVITY	0.0
KEGG_CELL_CYCLE	KEGG_FOLATE_BIOSYNTHESIS	0.00677158
REACTOME_CDC6_ASSOCIATION_WITH_THE_ORC:ORIGIN_COMPLEX	REACTOME_GLOBAL_GENOMIC_NER	0.0
REACTOME_DOUBLE_STRAND_BREAK_REPAIR	STEROID_METABOLIC_PROCESS	0.01030938
REACTOME_MITOTIC_M_M_G1_PHASES	STEROID_HORMONE_RECEPTOR_ACTIVITY	0.0056994
KEGG_PPAR_SIGNALING_PATHWAY	TUBULIN_BINDING	0.00498439
REACTOME_GLOBAL_GENOMIC_NER	SA_REG_CASCADE_OF_CYCLIN_EXPR	0.00148518
REACTOME_CDC6_ASSOCIATION_WITH_THE_ORC:ORIGIN_COMPLEX	REACTOME_DNA_REPAIR	0.0
DNA_REPAIR	REACTOME_MITOTIC_PROMETAPHASE	0.00781398
DNA_RECOMBINATION	REACTOME_G2_M_CHECKPOINTS	0.0
REACTOME_CDC6_ASSOCIATION_WITH_THE_ORC:ORIGIN_COMPLEX	REACTOME_PHOSPHORYLATION_OF_THE_APC	0.00985253
REACTOME_NEP_NS2_INTERACTS_WITH_THE_CELLULAR_EXPORT_MACHINERY	REACTOME_SNRNP_ASSEMBLY	0.00134386
BIOPOLYMER_CATABOLIC_PROCESS	REACTOME_ACTIVATION_OF_THE_PRE_REPLICATIVE_COMPLEX	0.0
CENTROSOME	REACTOME_RNA_POLYMERASE_I_III_AND_MITOCHONDRIAL_TRANSCRIPTION	0.00099571
MICROTUBULE_CYTOSKELETON_ORGANIZATION_AND_BIOGENESIS	PROTEIN_HETERODIMERIZATION_ACTIVITY	0.01070885
REACTOME_INNATE_IMMUNITY_SIGNALING	REACTOME_REGULATION_OF_APC_ACTIVATORS_BETWEEN_G1_S_AND_EARLY_ANAPHASE	0.0
REACTOME_CDT1_ASSOCIATION_WITH_THE_CDC6_ORC_ORIGIN_COMPLEX	REACTOME_MRNA_SPLICING_MINOR_PATHWAY	0.00545955
CORUM_H2AX_COMPLEX,_ISOLATED_FROM_CELLS_WITHOUT_IR_EXPOSURE	ION_CHANNEL_ACTIVITY	0.00119838
COLLAGEN	CORUM_CEN_COMPLEX	0.00388515
DNA_DEPENDENT_ATPASE_ACTIVITY	REACTOME_E2F_MEDIATED_REGULATION_OF_DNA_REPLICATION	0.00310759
NEGATIVE_REGULATION_OF_DNA_METABOLIC_PROCESS	REACTOME_EXTENSION_OF_TELOMERES	0.0
INTERPHASE	KEGG_ARACHIDONIC_ACID_METABOLISM	0.00495992
KEGG_SMALL_CELL_LUNG_CANCER	RESPONSE_TO_DNA_DAMAGE_STIMULUS	0.0
DNA_REPAIR	REACTOME_S_PHASE	0.0
KEGG_OOCYTE_MEIOSIS	MICROTUBULE_ORGANIZING_CENTER_PART	0.00501225
KEGG_HOMOLOGOUS_RECOMBINATION	NUCLEOPLASM_PART	0.0
M_PHASE	REACTOME_E2F_TRANSCRIPTIONAL_TARGETS_AT_G1_S	0.00974664
KEGG_DRUG_METABOLISM_OTHER_ENZYMES	MITOTIC_CELL_CYCLE	0.02911024
KEGG_METABOLISM_OF_XENOBIOTICS_BY_CYTOCHROME_P450	REGULATION_OF_MITOSIS	0.00408702
REACTOME_REGULATION_OF_APC_ACTIVATORS_BETWEEN_G1_S_AND_EARLY_ANAPHASE	SPINDLE_POLE	0.01007647
MICROTUBULE_BASED_PROCESS	ORGANELLE_LOCALIZATION	0.00983916
MEIOSIS_I	REACTOME_EXTENSION_OF_TELOMERES	0.02638746
G1_PHASE_OF_MITOTIC_CELL_CYCLE	HELICASE_ACTIVITY	0.00953856
MRNA_METABOLIC_PROCESS	MRNA_PROCESSING_GO_0006397	0.01178618
AMINO_ACID_AND_DERIVATIVE_METABOLIC_PROCESS	COLLAGEN	0.00081463
REACTOME_M_G1_TRANSITION	SPLICEOSOME	0.01056447
CORUM_DNA_SYNTHESOME_COMPLEX_(13_SUBUNITS)	REPLICATION_FORK	0.0
RESPONSE_TO_OTHER_ORGANISM	UBIQUITIN_CYCLE	0.0
MITOTIC_SISTER_CHROMATID_SEGREGATION	REACTOME_CDC20_PHOSPHO_APC_MEDIATED_DEGRADATION_OF_CYCLIN_A	0.01508282
REACTOME_HORMONE_BIOSYNTHESIS	REACTOME_INFLUENZA_LIFE_CYCLE	0.0094022
MEIOSIS_I	M_PHASE	0.00543222
CONDENSED_CHROMOSOME	KEGG_PEROXISOME	0.00625215
FATTY_ACID_METABOLIC_PROCESS	REGULATION_OF_MITOTIC_CELL_CYCLE	0.01264141
FATTY_ACID_METABOLIC_PROCESS	REACTOME_PROCESSING_OF_CAPPED_INTRON_CONTAINING_PRE_MRNA	0.01479541
CORUM_RIBOSOME,_CYTOPLASMIC	RESPONSE_TO_OTHER_ORGANISM	0.00793038
DNA_REPLICATION	KEGG_JAK_STAT_SIGNALING_PATHWAY	0.0
HEMATOPOIETIN_INTERFERON_CLASSD200_DOMAIN_CYTOKINE_RECEPTOR_ACTIVITY	REACTOME_CELL_CYCLE_CHECKPOINTS	0.00754595
CONDENSED_CHROMOSOME	KINETOCHORE	0.0040164
REACTOME_HOMOLOGOUS_RECOMBINATION_REPAIR	RESPONSE_TO_ENDOGENOUS_STIMULUS	0.0
CHROMOSOME_SEGREGATION	KEGG_CELL_CYCLE	0.02891554
OXIDOREDUCTASE_ACTIVITY	REACTOME_SCF_BETA_TRCP_MEDIATED_DEGRADATION_OF_EMI1	0.0
REACTOME_SYNTHESIS_OF_DNA	RNA_BINDING	0.0
G_PROTEIN_COUPLED_RECEPTOR_ACTIVITY	MITOSIS	0.00116176
BIOCARTA_CFTR_PATHWAY	CORUM_BASC_COMPLEX_(BRCA1-ASSOCIATED_GENOME_SURVEILLANCE_COMPLEX)	0.01293134
BIOCARTA_CELLCYCLE_PATHWAY	REACTOME_M_G1_TRANSITION	0.0
CELLULAR_LIPID_METABOLIC_PROCESS	CORUM_NOP56P-ASSOCIATED_PRE-RRNA_COMPLEX	0.08246662
KEGG_HOMOLOGOUS_RECOMBINATION	REACTOME_MRNA_SPLICING_MINOR_PATHWAY	0.0037463
MONOOXYGENASE_ACTIVITY	REACTOME_G2_M_TRANSITION	0.00118942
METAL_ION_TRANSMEMBRANE_TRANSPORTER_ACTIVITY	REACTOME_PACKAGING_OF_TELOMERE_ENDS	0.00420842
SPINDLE_ORGANIZATION_AND_BIOGENESIS	TRANSCRIPTION_FACTOR_COMPLEX	0.01397486
REACTOME_METABOLISM_OF_LIPIDS_AND_LIPOPROTEINS	REACTOME_REGULATION_OF_APC_ACTIVATORS_BETWEEN_G1_S_AND_EARLY_ANAPHASE	0.00556757
MRNA_PROCESSING_GO_0006397	REACTOME_METABOLISM_OF_AMINO_ACIDS	0.00185183
NUCLEOPLASM	SERINE_HYDROLASE_ACTIVITY	0.00630788
REACTOME_MRNA_SPLICING	SPINDLE	0.012203
OXIDOREDUCTASE_ACTIVITY_GO_0016616	PROTEIN_C_TERMINUS_BINDING	0.00889203
REACTOME_LATE_PHASE_OF_HIV_LIFE_CYCLE	REGULATION_OF_MITOTIC_CELL_CYCLE	0.02562655
MICROTUBULE_BINDING	OXIDOREDUCTASE_ACTIVITY_GO_0016705	0.00558264
MICROTUBULE_CYTOSKELETON	MITOTIC_CELL_CYCLE_CHECKPOINT	0.00167195
REACTOME_EXTENSION_OF_TELOMERES	REACTOME_PHASE_1_FUNCTIONALIZATION_OF_COMPOUNDS	0.00778553
CARBOXYLIC_ACID_METABOLIC_PROCESS	REACTOME_CDC20_PHOSPHO_APC_MEDIATED_DEGRADATION_OF_CYCLIN_A	0.00419384
REACTOME_CYCLIN_E_ASSOCIATED_EVENTS_DURING_G1_S_TRANSITION_	SUBSTRATE_SPECIFIC_CHANNEL_ACTIVITY	0.00313949
NUCLEOPLASM_PART	STEROID_HORMONE_RECEPTOR_ACTIVITY	0.05673836
CORUM_C_COMPLEX_SPLICEOSOME	REACTOME_TRANSCRIPTION_OF_THE_HIV_GENOME	0.0
REACTOME_APCDC20_MEDIATED_DEGRADATION_OF_CYCLIN_B	REACTOME_DNA_REPAIR	0.0
CONDENSED_CHROMOSOME	POTASSIUM_CHANNEL_ACTIVITY	0.01329437
CATION_CHANNEL_ACTIVITY	MULTI_ORGANISM_PROCESS	0.00690873
REACTOME_AMINE_DERIVED_HORMONES	REACTOME_LOSS_OF_NLP_FROM_MITOTIC_CENTROSOMES	0.00315785
KEGG_HOMOLOGOUS_RECOMBINATION	UBIQUITIN_CYCLE	0.00028503
AMINO_ACID_CATABOLIC_PROCESS	MONOOXYGENASE_ACTIVITY	0.00493544
AROMATIC_COMPOUND_METABOLIC_PROCESS	MITOTIC_CELL_CYCLE	0.00763957
CHROMATIN_BINDING	MICROTUBULE	0.00648688
AMINE_METABOLIC_PROCESS	REACTOME_MITOTIC_M_M_G1_PHASES	0.00971848
REACTOME_BIOLOGICAL_OXIDATIONS	REACTOME_GLUCURONIDATION	0.00068385
CONDENSED_CHROMOSOME	REACTOME_MITOTIC_M_M_G1_PHASES	0.0003427
G1_S_TRANSITION_OF_MITOTIC_CELL_CYCLE	REGULATION_OF_MITOTIC_CELL_CYCLE	0.04495461
REACTOME_M_G1_TRANSITION	REGULATION_OF_CELL_CYCLE	0.0
NITROGEN_COMPOUND_CATABOLIC_PROCESS	OXIDOREDUCTASE_ACTIVITY_GO_0016705	0.00734792
CORUM_DNA_SYNTHESOME_COMPLEX_(13_SUBUNITS)	REACTOME_CYCLIN_A1_ASSOCIATED_EVENTS_DURING_G2_M_TRANSITION	0.01979947
DNA_METABOLIC_PROCESS	NUCLEOPLASM_PART	0.0
CORUM_DNA_SYNTHESOME_COMPLEX_(17_SUBUNITS)	M_PHASE	0.0095896
KEGG_SPLICEOSOME	MICROTUBULE_ORGANIZING_CENTER	8.05e-06
AMINE_CATABOLIC_PROCESS	REACTOME_GLOBAL_GENOMIC_NER	0.00856076
APOPTOTIC_MITOCHONDRIAL_CHANGES	REACTOME_M_G1_TRANSITION	0.00262169
REACTOME_REPAIR_SYNTHESIS_OF_PATCH_27_30_BASES_LONG_BY_DNA_POLYMERASE	STEROID_METABOLIC_PROCESS	0.0123042
CELLULAR_LIPID_CATABOLIC_PROCESS	MICROTUBULE_CYTOSKELETON	0.00717562
NEGATIVE_REGULATION_OF_DNA_METABOLIC_PROCESS	REACTOME_METABOLISM_OF_AMINO_ACIDS	0.00427374
KEGG_PROPANOATE_METABOLISM	REACTOME_DNA_REPAIR	0.01364363
CYTOKINESIS	NUCLEAR_ENVELOPE	0.01168121
DNA_REPLICATION	REGULATION_OF_MITOTIC_CELL_CYCLE	0.02153335
KEGG_DNA_REPLICATION	MITOSIS	0.00677051
REACTOME_CELL_CYCLE_CHECKPOINTS	REACTOME_G1_S_TRANSITION	0.0
BIOPOLYMER_CATABOLIC_PROCESS	MICROTUBULE_BASED_PROCESS	0.0
CHROMOSOMAL_PART	NUCLEAR_CHROMOSOME_PART	0.0
CORUM_RC_COMPLEX_DURING_S-PHASE_OF_CELL_CYCLE	REACTOME_AUTODEGRADATION_OF_CDH1_BY_CDH1_APC	0.00510423
KEGG_CELL_CYCLE	KEGG_STEROID_HORMONE_BIOSYNTHESIS	0.0
MRNA_METABOLIC_PROCESS	REACTOME_G1_S_TRANSITION	0.0066808
NUCLEAR_CHROMOSOME_PART	REACTOME_LATE_PHASE_OF_HIV_LIFE_CYCLE	0.0
CORUM_RC_COMPLEX_DURING_S-PHASE_OF_CELL_CYCLE	MITOTIC_SISTER_CHROMATID_SEGREGATION	0.01105787
BIOCARTA_EXTRINSIC_PATHWAY	REACTOME_AMINE_DERIVED_HORMONES	0.01027265
CORUM_HCF-1_COMPLEX	NUCLEAR_MATRIX	0.00604671
REACTOME_RNA_POLYMERASE_II_TRANSCRIPTION	REACTOME_TELOMERE_MAINTENANCE	0.0
NUCLEOPLASM	REACTOME_G2_M_TRANSITION	0.00132612
BIOCARTA_MCM_PATHWAY	RESPONSE_TO_ENDOGENOUS_STIMULUS	0.0
REACTOME_SCF_BETA_TRCP_MEDIATED_DEGRADATION_OF_EMI1	SMALL_NUCLEAR_RIBONUCLEOPROTEIN_COMPLEX	0.0136297
CORUM_MLL1-WDR5_COMPLEX	KEGG_SMALL_CELL_LUNG_CANCER	0.05206826
INTERPHASE_OF_MITOTIC_CELL_CYCLE	RNA_BINDING	0.00343904
CELL_CYCLE_PROCESS	M_PHASE_OF_MITOTIC_CELL_CYCLE	0.02301497
BIOPOLYMER_CATABOLIC_PROCESS	OXIDOREDUCTASE_ACTIVITY_ACTING_ON_THE_CH_CH_GROUP_OF_DONORS	0.03384086
CELLULAR_LIPID_CATABOLIC_PROCESS	REACTOME_METABOLISM_OF_RNA	0.03036458
MICROTUBULE	REACTOME_GLOBAL_GENOMIC_NER	0.00101589
REACTOME_METABOLISM_OF_AMINO_ACIDS	RIBONUCLEASE_ACTIVITY	0.01871336
CELLULAR_LIPID_METABOLIC_PROCESS	REACTOME_DNA_STRAND_ELONGATION	0.00829406
KEGG_VALINE_LEUCINE_AND_ISOLEUCINE_DEGRADATION	REACTOME_SYNTHESIS_OF_BILE_ACIDS_AND_BILE_SALTS	0.01273922
REACTOME_CYCLIN_E_ASSOCIATED_EVENTS_DURING_G1_S_TRANSITION_	REACTOME_UNWINDING_OF_DNA	0.00166787
ION_CHANNEL_ACTIVITY	TUBULIN_BINDING	0.00442082
RESPONSE_TO_ENDOGENOUS_STIMULUS	STEROID_HORMONE_RECEPTOR_ACTIVITY	0.02791635
MICROBODY	REACTOME_METABOLISM_OF_BILE_ACIDS_AND_BILE_SALTS	0.0124764
KEGG_COMPLEMENT_AND_COAGULATION_CASCADES	MONOCARBOXYLIC_ACID_METABOLIC_PROCESS	0.02163288
CELL_CYCLE_PHASE	MICROTUBULE_BASED_PROCESS	0.0
DNA_REPLICATION	KEGG_DNA_REPLICATION	0.0
KEGG_CELL_CYCLE	KEGG_SMALL_CELL_LUNG_CANCER	0.0
NEGATIVE_REGULATION_OF_DNA_METABOLIC_PROCESS	REACTOME_REV_MEDIATED_NUCLEAR_EXPORT_OF_HIV1_RNA	0.01157438
BIOCARTA_NUCLEARRS_PATHWAY	REACTOME_LATE_PHASE_OF_HIV_LIFE_CYCLE	0.00608377
BIOCARTA_CLASSIC_PATHWAY	MITOTIC_CELL_CYCLE	0.01140369
LIPID_CATABOLIC_PROCESS	REGULATION_OF_MITOTIC_CELL_CYCLE	0.0147839
NUCLEOLUS	REACTOME_UNWINDING_OF_DNA	0.01048337
REACTOME_MITOTIC_M_M_G1_PHASES	REACTOME_UNWINDING_OF_DNA	0.01238295
CORUM_CDC5L_COMPLEX	CYTOSKELETON_ORGANIZATION_AND_BIOGENESIS	0.00476924
GAMETE_GENERATION	MITOSIS	0.00401886
FATTY_ACID_METABOLIC_PROCESS	REACTOME_XENOBIOTICS	0.0099223
REACTOME_FORMATION_OF_TUBULIN_FOLDING_INTERMEDIATES_BY_CCT_TRIC	RNA_SPLICING	0.01740899
REACTOME_CDC20_PHOSPHO_APC_MEDIATED_DEGRADATION_OF_CYCLIN_A	REGULATION_OF_DNA_REPLICATION	0.00278055
LIPID_CATABOLIC_PROCESS	REACTOME_PHASE_1_FUNCTIONALIZATION_OF_COMPOUNDS	0.00533101
DNA_REPLICATION_INITIATION	SPINDLE_MICROTUBULE	0.00630978
AMINO_ACID_AND_DERIVATIVE_METABOLIC_PROCESS	REACTOME_EXTENSION_OF_TELOMERES	0.01212267
BIOCARTA_G1_PATHWAY	REACTOME_MITOTIC_PROMETAPHASE	0.00862909
MEIOTIC_RECOMBINATION	REACTOME_PREFOLDIN_MEDIATED_TRANSFER_OF_SUBSTRATE_TO_CCT_TRIC	0.01700899
BIOCARTA_EXTRINSIC_PATHWAY	NUCLEOPLASM_PART	0.01059233
REACTOME_REMOVAL_OF_THE_FLAP_INTERMEDIATE	REACTOME_RNA_POLYMERASE_I_PROMOTER_CLEARANCE	0.0
CHROMATIN_BINDING	CYTOKINESIS	0.0062773
CORUM_17S_U2_SNRNP	KEGG_BETA_ALANINE_METABOLISM	0.02322981
DETECTION_OF_EXTERNAL_STIMULUS	REACTOME_ORC1_REMOVAL_FROM_CHROMATIN	0.0012173
BIOCARTA_G2_PATHWAY	DNA_RECOMBINATION	0.0
MICROTUBULE	REACTOME_INACTIVATION_OF_APC_VIA_DIRECT_INHIBITION_OF_THE_APCOMPLEX	0.00446248
KEGG_VALINE_LEUCINE_AND_ISOLEUCINE_DEGRADATION	REACTOME_TRANSPORT_OF_THE_SLBP_INDEPENDENT_MATURE_MRNA	0.00789451
S_PHASE	TUBULIN_BINDING	0.00095252
REACTOME_HOST_INTERACTIONS_OF_HIV_FACTORS	REACTOME_UNWINDING_OF_DNA	0.00361199
MULTI_ORGANISM_PROCESS	REACTOME_CHAPERONIN_MEDIATED_PROTEIN_FOLDING	0.02529048
REACTOME_AUTODEGRADATION_OF_CDH1_BY_CDH1_APC	REACTOME_PHASE_1_FUNCTIONALIZATION	0.00639205
REACTOME_MRNA_SPLICING_MINOR_PATHWAY	REACTOME_SCF_SKP2_MEDIATED_DEGRADATION_OF_P27_P21	0.01309617
DNA_RECOMBINATION	REACTOME_HIV_LIFE_CYCLE	0.0
BIOCARTA_COMP_PATHWAY	S_PHASE	0.00396626
MRNA_PROCESSING_GO_0006397	STEROID_METABOLIC_PROCESS	0.01120874
REACTOME_DOUBLE_STRAND_BREAK_REPAIR	REACTOME_INFLUENZA_LIFE_CYCLE	0.05293513
MICROTUBULE_POLYMERIZATION_OR_DEPOLYMERIZATION	SUBSTRATE_SPECIFIC_CHANNEL_ACTIVITY	0.00602457
MICROTUBULE_BINDING	REGULATION_OF_MITOSIS	0.00163725
REACTOME_BIOLOGICAL_OXIDATIONS	REACTOME_LOSS_OF_NLP_FROM_MITOTIC_CENTROSOMES	0.01070398
REACTOME_RNA_POLYMERASE_I_CHAIN_ELONGATION	RNA_SPLICINGVIA_TRANSESTERIFICATION_REACTIONS	0.00925232
REACTOME_LIPOPROTEIN_METABOLISM	STEROID_METABOLIC_PROCESS	0.03582122
CONDENSED_CHROMOSOME	EXTRACELLULAR_MATRIX_PART	0.00925013
CORUM_NOP56P-ASSOCIATED_PRE-RRNA_COMPLEX	RESPONSE_TO_OTHER_ORGANISM	0.0
CHROMOSOME_ORGANIZATION_AND_BIOGENESIS	MEIOTIC_CELL_CYCLE	0.00057556
REACTOME_MITOTIC_PROMETAPHASE	SUBSTRATE_SPECIFIC_CHANNEL_ACTIVITY	0.00034392
KEGG_STEROID_HORMONE_BIOSYNTHESIS	UBIQUITIN_CYCLE	0.00597023
REGULATION_OF_CELL_CYCLE	SPINDLE_POLE	0.0040731
NUCLEAR_MATRIX	OXIDOREDUCTASE_ACTIVITY_GO_0016705	0.01022359
REACTOME_HIV_LIFE_CYCLE	REACTOME_MITOTIC_M_M_G1_PHASES	0.01922191
REACTOME_BIOLOGICAL_OXIDATIONS	REACTOME_PHASE_1_FUNCTIONALIZATION	0.0
REACTOME_ACTIVATION_OF_ATR_IN_RESPONSE_TO_REPLICATION_STRESS	RIBONUCLEASE_ACTIVITY	0.00701102
CHROMATIN_BINDING	REACTOME_TRANSPORT_OF_MATURE_MRNA_DERIVED_FROM_AN_INTRON_CONTAINING_TRANSCRIPT	0.01900557
NUCLEAR_CHROMOSOME	VESICULAR_FRACTION	0.01524567
REACTOME_METABOLISM_OF_AMINO_ACIDS	REACTOME_PHASE_1_FUNCTIONALIZATION	0.01584533
CYTOSKELETON_ORGANIZATION_AND_BIOGENESIS	REACTOME_FORMATION_OF_TUBULIN_FOLDING_INTERMEDIATES_BY_CCT_TRIC	0.0
REACTOME_INACTIVATION_OF_APC_VIA_DIRECT_INHIBITION_OF_THE_APCOMPLEX	REACTOME_PHOSPHORYLATION_OF_THE_APC	0.015264
DNA_DEPENDENT_DNA_REPLICATION	REACTOME_PROCESSING_OF_CAPPED_INTRON_CONTAINING_PRE_MRNA	0.01232152
NUCLEAR_BODY	REACTOME_CENTROSOME_MATURATION	0.00487557
REACTOME_HOMOLOGOUS_RECOMBINATION_REPAIR	REACTOME_PROCESSING_OF_CAPPED_INTRON_CONTAINING_PRE_MRNA	0.03863163
BIOCARTA_MCM_PATHWAY	REACTOME_G2_M_TRANSITION	0.00107659
CATION_CHANNEL_ACTIVITY	REACTOME_RNA_POLYMERASE_I_PROMOTER_CLEARANCE	0.00539677
GAMETE_GENERATION	KEGG_PYRIMIDINE_METABOLISM	0.00517988
REACTOME_G2_M_TRANSITION	SPINDLE_POLE	0.0121347
MITOSIS	REACTOME_LOSS_OF_NLP_FROM_MITOTIC_CENTROSOMES	0.00661753
REACTOME_ASSOCIATION_OF_LICENSING_FACTORS_WITH_THE_PREREPLICATIVE_COMPLEX	REACTOME_FORMATION_AND_MATURATION_OF_MRNA_TRANSCRIPT	0.00724575
KEGG_SMALL_CELL_LUNG_CANCER	KINESIN_COMPLEX	0.00434147
BIOCARTA_LECTIN_PATHWAY	MRNA_PROCESSING_GO_0006397	0.01266568
CORUM_ALL-1_SUPERCOMPLEX	FATTY_ACID_OXIDATION	0.01057922
HELICASE_ACTIVITY	KINESIN_COMPLEX	0.01098946
REACTOME_REPAIR_SYNTHESIS_OF_PATCH_27_30_BASES_LONG_BY_DNA_POLYMERASE	SPINDLE_ORGANIZATION_AND_BIOGENESIS	0.01474184
KEGG_VALINE_LEUCINE_AND_ISOLEUCINE_DEGRADATION	REACTOME_LIPOPROTEIN_METABOLISM	0.01267954
CORUM_MLL1-WDR5_COMPLEX	INTERPHASE_OF_MITOTIC_CELL_CYCLE	0.02125304
DNA_METABOLIC_PROCESS	DNA_REPAIR	0.0
REACTOME_PHOSPHORYLATION_OF_THE_APC	REACTOME_POLYMERASE_SWITCHING	0.00772611
CORUM_HISTONE_H3.1_COMPLEX	REACTOME_LATE_PHASE_OF_HIV_LIFE_CYCLE	0.00326662
DNA_REPLICATION	MAGNESIUM_ION_BINDING	0.08912187
G_PROTEIN_COUPLED_RECEPTOR_ACTIVITY	NUCLEOPLASM	0.0
CORUM_HCF-1_COMPLEX	PHOSPHATE_TRANSMEMBRANE_TRANSPORTER_ACTIVITY	0.00072013
CORUM_EMERIN_COMPLEX_24	METALLOENDOPEPTIDASE_ACTIVITY	0.01621854
KEGG_OOCYTE_MEIOSIS	REACTOME_RNA_POLYMERASE_I_III_AND_MITOCHONDRIAL_TRANSCRIPTION	0.0
AMINE_CATABOLIC_PROCESS	OXIDOREDUCTASE_ACTIVITY_ACTING_ON_THE_CH_CH_GROUP_OF_DONORS	0.00966434
MITOSIS	REACTOME_TRNA_AMINOACYLATION	0.00903118
DNA_DEPENDENT_DNA_REPLICATION	MULTI_ORGANISM_PROCESS	0.00317563
CORUM_DNA_SYNTHESOME_COMPLEX_(17_SUBUNITS)	RNA_SPLICING	0.00498316
REACTOME_MITOTIC_PROMETAPHASE	UBIQUITIN_CYCLE	0.00153061
AMINO_ACID_METABOLIC_PROCESS	CHROMATIN	0.00511305
MITOTIC_CELL_CYCLE_CHECKPOINT	STEROID_BINDING	0.00812969
KEGG_SMALL_CELL_LUNG_CANCER	OXIDOREDUCTASE_ACTIVITY_GO_0016616	0.00352027
DNA_METABOLIC_PROCESS	REACTOME_REMOVAL_OF_THE_FLAP_INTERMEDIATE	0.0
INTERPHASE	REACTOME_PHASE_1_FUNCTIONALIZATION	0.00509454
KEGG_FATTY_ACID_METABOLISM	OXIDOREDUCTASE_ACTIVITY_ACTING_ON_THE_CH_CH_GROUP_OF_DONORS	0.02986971
CELLULAR_LIPID_METABOLIC_PROCESS	REACTOME_RNA_POLYMERASE_I_PROMOTER_OPENING	0.00599474
KINETOCHORE	SISTER_CHROMATID_SEGREGATION	0.0110955
AMINO_ACID_AND_DERIVATIVE_METABOLIC_PROCESS	KEGG_OOCYTE_MEIOSIS	0.01036401
REACTOME_ACTIVATION_OF_ATR_IN_RESPONSE_TO_REPLICATION_STRESS	REACTOME_TRANSPORT_OF_RIBONUCLEOPROTEINS_INTO_THE_HOST_NUCLEUS	0.01086723
MICROTUBULE_POLYMERIZATION_OR_DEPOLYMERIZATION	REACTOME_SYNTHESIS_OF_DNA	0.00420277
INTERPHASE	REACTOME_LATE_PHASE_OF_HIV_LIFE_CYCLE	0.00026979
MICROTUBULE	MICROTUBULE_CYTOSKELETON_ORGANIZATION_AND_BIOGENESIS	0.00199612
REACTOME_CYTOCHROME_P450_ARRANGED_BY_SUBSTRATE_TYPE	REACTOME_INNATE_IMMUNITY_SIGNALING	0.00549636
CHROMOSOME_SEGREGATION	REACTOME_TRANSPORT_OF_RIBONUCLEOPROTEINS_INTO_THE_HOST_NUCLEUS	0.01862433
REACTOME_COMPLEMENT_CASCADE	S_PHASE	0.01191534
GAMETE_GENERATION	REACTOME_HIV_INFECTION	0.0
KEGG_SMALL_CELL_LUNG_CANCER	SPINDLE_POLE	0.01332086
GAMETE_GENERATION	RESPONSE_TO_ENDOGENOUS_STIMULUS	0.0
REACTOME_ELONGATION_AND_PROCESSING_OF_CAPPED_TRANSCRIPTS	REACTOME_REGULATION_OF_APC_ACTIVATORS_BETWEEN_G1_S_AND_EARLY_ANAPHASE	0.02626949
KEGG_RETINOL_METABOLISM	REACTOME_TRANSCRIPTION	0.01707853
CONDENSED_CHROMOSOME	REACTOME_BASIGIN_INTERACTIONS	0.01826137
REACTOME_E2F_TRANSCRIPTIONAL_TARGETS_AT_G1_S	REACTOME_RNA_POLYMERASE_I_III_AND_MITOCHONDRIAL_TRANSCRIPTION	0.0
KEGG_COMPLEMENT_AND_COAGULATION_CASCADES	REACTOME_RNA_POLYMERASE_II_TRANSCRIPTION	0.01340374
MAGNESIUM_ION_BINDING	REACTOME_ELONGATION_AND_PROCESSING_OF_CAPPED_TRANSCRIPTS	0.00252532
MICROTUBULE_ASSOCIATED_COMPLEX	MITOSIS	0.00873822
CORUM_C_COMPLEX_SPLICEOSOME	KEGG_DRUG_METABOLISM_CYTOCHROME_P450	0.00281862
REACTOME_FANCONI_ANEMIA_PATHWAY	REACTOME_REPAIR_SYNTHESIS_OF_PATCH_27_30_BASES_LONG_BY_DNA_POLYMERASE	0.00928771
G1_PHASE	TRANSCRIPTION_FACTOR_COMPLEX	0.00955963
KEGG_CELL_CYCLE	REACTOME_PHASE_1_FUNCTIONALIZATION	0.00380995
CELL_CYCLE_CHECKPOINT_GO_0000075	REACTOME_EXTENSION_OF_TELOMERES	0.0
REACTOME_UNWINDING_OF_DNA	RESPONSE_TO_OTHER_ORGANISM	0.00616756
CATION_CHANNEL_ACTIVITY	NUCLEOPLASM_PART	0.0058953
METAL_ION_TRANSMEMBRANE_TRANSPORTER_ACTIVITY	ORGANELLE_LOCALIZATION	0.01018239
MICROTUBULE_ORGANIZING_CENTER_ORGANIZATION_AND_BIOGENESIS	REACTOME_TRANSPORT_OF_RIBONUCLEOPROTEINS_INTO_THE_HOST_NUCLEUS	0.00921392
CELLULAR_LIPID_CATABOLIC_PROCESS	MICROTUBULE	0.01035158
MICROTUBULE_CYTOSKELETON_ORGANIZATION_AND_BIOGENESIS	REACTOME_HOST_INTERACTIONS_OF_HIV_FACTORS	0.00385017
REACTOME_FORMATION_OF_FIBRIN_CLOT_CLOTTING_CASCADE	RESPONSE_TO_OTHER_ORGANISM	0.00411224
REACTOME_SYNTHESIS_OF_DNA	RNA_SPLICING	0.00417001
RESPONSE_TO_ENDOGENOUS_STIMULUS	TUBULIN_BINDING	0.00160671
CORUM_17S_U2_SNRNP	REACTOME_RNA_POLYMERASE_III_TRANSCRIPTION_INITIATION	0.0
REACTOME_TRANSCRIPTION_OF_THE_HIV_GENOME	REGULATION_OF_CYCLIN_DEPENDENT_PROTEIN_KINASE_ACTIVITY	0.0
KEGG_ASCORBATE_AND_ALDARATE_METABOLISM	KEGG_HOMOLOGOUS_RECOMBINATION	0.01324037
CORUM_17S_U2_SNRNP	REACTOME_GLUCURONIDATION	0.01289773
SISTER_CHROMATID_SEGREGATION	UBIQUITIN_CYCLE	0.01714757
CONDENSED_CHROMOSOME	REACTOME_FORMATION_AND_MATURATION_OF_MRNA_TRANSCRIPT	0.03907724
CORUM_RC_COMPLEX_DURING_S-PHASE_OF_CELL_CYCLE	REACTOME_E2F_TRANSCRIPTIONAL_TARGETS_AT_G1_S	0.00220648
DNA_DEPENDENT_DNA_REPLICATION	NUCLEAR_CHROMOSOME	0.0
NUCLEOPLASM_PART	REACTOME_CYTOCHROME_P450_ARRANGED_BY_SUBSTRATE_TYPE	0.00326734
CORUM_CEN_COMPLEX	REACTOME_SCF_BETA_TRCP_MEDIATED_DEGRADATION_OF_EMI1	0.0066271
REACTOME_E2F_MEDIATED_REGULATION_OF_DNA_REPLICATION	UBIQUITIN_CYCLE	0.0
DNA_RECOMBINATION	KEGG_HOMOLOGOUS_RECOMBINATION	0.0
REACTOME_PACKAGING_OF_TELOMERE_ENDS	REACTOME_RNA_POLYMERASE_III_TRANSCRIPTION_INITIATION	0.00437957
BIOCARTA_LECTIN_PATHWAY	REACTOME_M_G1_TRANSITION	0.00456118
BIOCARTA_G2_PATHWAY	CORUM_RC_COMPLEX_DURING_G2/M-PHASE_OF_CELL_CYCLE	0.00139649
REACTOME_E2F_MEDIATED_REGULATION_OF_DNA_REPLICATION	REGULATION_OF_CELL_CYCLE	0.0
AMINO_ACID_AND_DERIVATIVE_METABOLIC_PROCESS	REACTOME_G2_M_CHECKPOINTS	0.00655577
DEFENSE_RESPONSE_TO_BACTERIUM	PROTEIN_HETERODIMERIZATION_ACTIVITY	0.00142591
BIOCARTA_EXTRINSIC_PATHWAY	REACTOME_BASIGIN_INTERACTIONS	0.01213599
KEGG_DRUG_METABOLISM_OTHER_ENZYMES	REACTOME_INNATE_IMMUNITY_SIGNALING	0.00299109
KEGG_DRUG_METABOLISM_CYTOCHROME_P450	REGULATION_OF_CELL_CYCLE	0.00043086
BASEMENT_MEMBRANE	KEGG_SMALL_CELL_LUNG_CANCER	0.0
REACTOME_M_G1_TRANSITION	REACTOME_SCF_SKP2_MEDIATED_DEGRADATION_OF_P27_P21	0.0
CORUM_DNA_SYNTHESOME_COMPLEX_(17_SUBUNITS)	CORUM_NOP56P-ASSOCIATED_PRE-RRNA_COMPLEX	0.02742796
KEGG_PPAR_SIGNALING_PATHWAY	OXIDOREDUCTASE_ACTIVITY_GO_0016616	0.01274344
REACTOME_CYCLIN_E_ASSOCIATED_EVENTS_DURING_G1_S_TRANSITION_	REACTOME_INFLUENZA_LIFE_CYCLE	0.00734166
CELL_CYCLE_PHASE	KEGG_RENIN_ANGIOTENSIN_SYSTEM	0.03964302
BIOCARTA_ATRBRCA_PATHWAY	MEIOSIS_I	0.0
NUCLEOPLASM	REACTOME_GLUCURONIDATION	0.00562732
NUCLEOPLASM	REGULATION_OF_MITOSIS	0.0
KEGG_SMALL_CELL_LUNG_CANCER	REACTOME_FORMATION_AND_MATURATION_OF_MRNA_TRANSCRIPT	0.00096873
GAMETE_GENERATION	REACTOME_TRANSPORT_OF_RIBONUCLEOPROTEINS_INTO_THE_HOST_NUCLEUS	0.00400069
REACTOME_METABOLISM_OF_AMINO_ACIDS	REACTOME_SNRNP_ASSEMBLY	0.00629739
REACTOME_HIV_LIFE_CYCLE	REGULATION_OF_MITOSIS	0.00116689
AMINO_ACID_METABOLIC_PROCESS	REACTOME_MRNA_SPLICING	0.00664641
DNA_DEPENDENT_ATPASE_ACTIVITY	REACTOME_TRANSCRIPTION	0.0
MICROSOME	ORGANELLE_LOCALIZATION	0.00380802
BIOCARTA_ATRBRCA_PATHWAY	DNA_INTEGRITY_CHECKPOINT	0.0
KEGG_OOCYTE_MEIOSIS	REACTOME_SNRNP_ASSEMBLY	0.0422629
REACTOME_CENTROSOME_MATURATION	REGULATION_OF_MITOSIS	0.01094606
ESTABLISHMENT_OF_ORGANELLE_LOCALIZATION	MICROTUBULE_ORGANIZING_CENTER_ORGANIZATION_AND_BIOGENESIS	0.00864298
CORUM_NOP56P-ASSOCIATED_PRE-RRNA_COMPLEX	INTERPHASE_OF_MITOTIC_CELL_CYCLE	0.01722914
MICROTUBULE_ORGANIZING_CENTER_ORGANIZATION_AND_BIOGENESIS	MRNA_METABOLIC_PROCESS	0.0075583
REACTOME_CDC6_ASSOCIATION_WITH_THE_ORC:ORIGIN_COMPLEX	REACTOME_DNA_STRAND_ELONGATION	0.0
NITROGEN_COMPOUND_METABOLIC_PROCESS	REACTOME_LAGGING_STRAND_SYNTHESIS	0.00807598
REACTOME_HIV_LIFE_CYCLE	SISTER_CHROMATID_SEGREGATION	0.01306129
BIOCARTA_ATRBRCA_PATHWAY	RESPONSE_TO_OTHER_ORGANISM	0.00031878
CORUM_DNA_SYNTHESOME_COMPLEX_(15_SUBUNITS)	FATTY_ACID_METABOLIC_PROCESS	0.00885141
REACTOME_CENTROSOME_MATURATION	RIBONUCLEOPROTEIN_COMPLEX_BIOGENESIS_AND_ASSEMBLY	0.00845064
KEGG_AMINOACYL_TRNA_BIOSYNTHESIS	REACTOME_APCDC20_MEDIATED_DEGRADATION_OF_CYCLIN_B	0.02027576
KEGG_SMALL_CELL_LUNG_CANCER	REACTOME_BASIGIN_INTERACTIONS	0.24701128
CHROMATIN_BINDING	MITOSIS	0.0
CARBOXYLIC_ACID_METABOLIC_PROCESS	CELL_CYCLE_PHASE	0.00901354
CYTOSKELETAL_PART	INTERPHASE_OF_MITOTIC_CELL_CYCLE	0.0
KEGG_METABOLISM_OF_XENOBIOTICS_BY_CYTOCHROME_P450	REACTOME_TRANSPORT_OF_MATURE_MRNA_DERIVED_FROM_AN_INTRON_CONTAINING_TRANSCRIPT	0.01466129
CHROMOSOME	KEGG_MISMATCH_REPAIR	0.0
CELL_CYCLE_CHECKPOINT_GO_0000075	DNA_DEPENDENT_DNA_REPLICATION	0.0
CHROMOSOMEPERICENTRIC_REGION	REACTOME_ELONGATION_AND_PROCESSING_OF_CAPPED_TRANSCRIPTS	0.01699018
CHROMOSOMEPERICENTRIC_REGION	REACTOME_TRANSCRIPTION	0.00388143
KEGG_FATTY_ACID_METABOLISM	REACTOME_HOST_INTERACTIONS_OF_HIV_FACTORS	0.02002265
GAMETE_GENERATION	REACTOME_LIPOPROTEIN_METABOLISM	0.01749117
KEGG_MISMATCH_REPAIR	PROTEIN_C_TERMINUS_BINDING	0.0
MEIOTIC_RECOMBINATION	REACTOME_HOST_INTERACTIONS_OF_HIV_FACTORS	0.00091701
PROTEIN_C_TERMINUS_BINDING	REACTOME_SYNTHESIS_OF_DNA	0.0
MICROTUBULE_BASED_PROCESS	RESPONSE_TO_ENDOGENOUS_STIMULUS	0.00085521
BIOCARTA_NUCLEARRS_PATHWAY	RNA_PROCESSING	0.00596897
G1_PHASE	KEGG_JAK_STAT_SIGNALING_PATHWAY	0.0
REACTOME_ACTIVATION_OF_ATR_IN_RESPONSE_TO_REPLICATION_STRESS	REACTOME_ORC1_REMOVAL_FROM_CHROMATIN	0.0
CORUM_CEN_COMPLEX	REACTOME_TRANSCRIPTION_OF_THE_HIV_GENOME	0.00526935
CYTOSKELETON_ORGANIZATION_AND_BIOGENESIS	REACTOME_ASSOCIATION_OF_LICENSING_FACTORS_WITH_THE_PREREPLICATIVE_COMPLEX	0.00371287
REACTOME_FANCONI_ANEMIA_PATHWAY	RNA_PROCESSING	0.01839925
REACTOME_BASIGIN_INTERACTIONS	REACTOME_ELONGATION_AND_PROCESSING_OF_CAPPED_TRANSCRIPTS	0.01779211
KEGG_FOLATE_BIOSYNTHESIS	REACTOME_CELL_CYCLE_CHECKPOINTS	0.01759602
DNA_REPLICATION	REGULATION_OF_MITOSIS	0.00399585
CHROMOSOME_SEGREGATION	REACTOME_REMOVAL_OF_THE_FLAP_INTERMEDIATE	0.00806396
REGULATION_OF_MITOTIC_CELL_CYCLE	RNA_SPLICINGVIA_TRANSESTERIFICATION_REACTIONS	0.01268979
MICROTUBULE	RNA_PROCESSING	0.0068618
CORUM_NOP56P-ASSOCIATED_PRE-RRNA_COMPLEX	REACTOME_METABOLISM_OF_BILE_ACIDS_AND_BILE_SALTS	0.01149691
CYTOKINESIS	REACTOME_PREFOLDIN_MEDIATED_TRANSFER_OF_SUBSTRATE_TO_CCT_TRIC	0.01824657
HEMATOPOIETIN_INTERFERON_CLASSD200_DOMAIN_CYTOKINE_RECEPTOR_ACTIVITY	REACTOME_DNA_REPLICATION_PRE_INITIATION	0.0199394
G1_PHASE	REACTOME_VPR_MEDIATED_NUCLEAR_IMPORT_OF_PICS	0.01144134
CENTROSOME	MICROTUBULE_ORGANIZING_CENTER	0.0057708
DNA_DEPENDENT_DNA_REPLICATION	REGULATION_OF_MITOSIS	0.00043273
DNA_POLYMERASE_ACTIVITY	NUCLEAR_MATRIX	0.00619924
BIOPOLYMER_CATABOLIC_PROCESS	CORUM_CENP-A_NAC-CAD_COMPLEX	0.01856523
CARBOXYLIC_ACID_METABOLIC_PROCESS	MICROTUBULE_BASED_PROCESS	0.00286502
REACTOME_PROCESSING_OF_CAPPED_INTRON_CONTAINING_PRE_MRNA	REACTOME_REMOVAL_OF_THE_FLAP_INTERMEDIATE	0.01029866
CORUM_EMERIN_COMPLEX_24	REACTOME_MITOTIC_PROMETAPHASE	0.00842769
NUCLEAR_CHROMOSOME_PART	TUBULIN_BINDING	0.00870545
MICROTUBULE_CYTOSKELETON	STEROID_METABOLIC_PROCESS	0.00275536
OXYGEN_BINDING	PROTEIN_C_TERMINUS_BINDING	0.00335315
BIOCARTA_CELLCYCLE_PATHWAY	INTERPHASE	0.00148214
KEGG_TRYPTOPHAN_METABOLISM	REACTOME_POLYMERASE_SWITCHING	0.00943954
REACTOME_BASIGIN_INTERACTIONS	VESICULAR_FRACTION	0.0108545
CYTOKINESIS	NITROGEN_COMPOUND_METABOLIC_PROCESS	0.01253228
MITOTIC_CELL_CYCLE_CHECKPOINT	REACTOME_INFLUENZA_LIFE_CYCLE	0.00396211
CELL_CYCLE_PROCESS	GLUTATHIONE_TRANSFERASE_ACTIVITY	0.00381926
CENTROSOME	MICROTUBULE_ORGANIZING_CENTER_PART	0.00466936
BIOCARTA_MCM_PATHWAY	REACTOME_INFLUENZA_LIFE_CYCLE	0.00485931
CHROMATIN_BINDING	G1_PHASE	0.00968128
MITOTIC_CELL_CYCLE	REACTOME_RNA_POLYMERASE_II_TRANSCRIPTION	0.0
CORUM_17S_U2_SNRNP	REACTOME_PHASE_1_FUNCTIONALIZATION_OF_COMPOUNDS	0.02124534
REACTOME_RNA_POLYMERASE_I_CHAIN_ELONGATION	REACTOME_TRANSCRIPTION	0.0
REACTOME_APCDC20_MEDIATED_DEGRADATION_OF_CYCLIN_B	REACTOME_MRNA_SPLICING	0.01190378
MITOTIC_CELL_CYCLE_CHECKPOINT	NUCLEAR_ENVELOPE	0.00123208
CORUM_MLL1-WDR5_COMPLEX	REACTOME_DNA_REPLICATION_PRE_INITIATION	0.02912004
BIOCARTA_G2_PATHWAY	NEGATIVE_REGULATION_OF_DNA_METABOLIC_PROCESS	0.03636214
KEGG_RENIN_ANGIOTENSIN_SYSTEM	REACTOME_FORMATION_OF_FIBRIN_CLOT_CLOTTING_CASCADE	0.00109922
FATTY_ACID_METABOLIC_PROCESS	REACTOME_HIV_INFECTION	0.02691677
DEFENSE_RESPONSE	REACTOME_CYCLIN_A1_ASSOCIATED_EVENTS_DURING_G2_M_TRANSITION	0.00277238
POTASSIUM_ION_TRANSPORT	REACTOME_G2_M_TRANSITION	4.066e-05
REACTOME_LATE_PHASE_OF_HIV_LIFE_CYCLE	REACTOME_VPR_MEDIATED_NUCLEAR_IMPORT_OF_PICS	0.06570963
ION_CHANNEL_ACTIVITY	KEGG_SPLICEOSOME	0.01677736
MICROTUBULE_POLYMERIZATION_OR_DEPOLYMERIZATION	SPINDLE_POLE	0.01186559
CORUM_DNA_SYNTHESOME_COMPLEX_(13_SUBUNITS)	MICROTUBULE_BASED_PROCESS	0.01361481
REACTOME_GAMMA_CARBOXYLATION_TRANSPORT_AND_AMINO_TERMINAL_CLEAVAGE_OF_PROTEINS	REACTOME_SCF_SKP2_MEDIATED_DEGRADATION_OF_P27_P21	0.01275929
INTERPHASE	MAGNESIUM_ION_BINDING	0.00441859
INTERPHASE_OF_MITOTIC_CELL_CYCLE	REACTOME_DNA_STRAND_ELONGATION	0.00053423
CORUM_H2AX_COMPLEX,_ISOLATED_FROM_CELLS_WITHOUT_IR_EXPOSURE	REACTOME_CDC20_PHOSPHO_APC_MEDIATED_DEGRADATION_OF_CYCLIN_A	0.01011178
CORUM_DNA_SYNTHESOME_COMPLEX_(15_SUBUNITS)	REACTOME_MITOTIC_M_M_G1_PHASES	0.00022117
BIOPOLYMER_CATABOLIC_PROCESS	SUGAR_BINDING	0.0085928
CENTROSOME	REACTOME_MRNA_SPLICING	0.0
M_PHASE_OF_MITOTIC_CELL_CYCLE	RIBONUCLEOPROTEIN_COMPLEX	0.00273164
CHROMOSOME_SEGREGATION	NUCLEAR_CHROMOSOME	0.06083619
REACTOME_REPAIR_SYNTHESIS_OF_PATCH_27_30_BASES_LONG_BY_DNA_POLYMERASE	TRANSCRIPTION_FACTOR_COMPLEX	0.00245391
MICROTUBULE_BASED_PROCESS	MICROTUBULE_CYTOSKELETON	0.0
MITOSIS	REACTOME_G1_S_TRANSITION	0.0
REGULATION_OF_DNA_REPLICATION	STEROID_HORMONE_RECEPTOR_ACTIVITY	0.01408795
PROTEIN_C_TERMINUS_BINDING	RIBONUCLEOPROTEIN_COMPLEX	0.02287285
KINETOCHORE	MITOTIC_CELL_CYCLE	0.00155461
CORUM_CEN_COMPLEX	ORGANELLE_LOCALIZATION	0.00684704
KEGG_JAK_STAT_SIGNALING_PATHWAY	KEGG_PROPANOATE_METABOLISM	0.00556642
DNA_REPLICATION	MITOSIS	0.00352536
CORUM_BASC_COMPLEX_(BRCA1-ASSOCIATED_GENOME_SURVEILLANCE_COMPLEX)	SPINDLE_ORGANIZATION_AND_BIOGENESIS	0.0156059
CORUM_MASH1_PROMOTER-COACTIVATOR_COMPLEX	REACTOME_MRNA_SPLICING_MINOR_PATHWAY	0.00483567
PROTEIN_HETERODIMERIZATION_ACTIVITY	REACTOME_INACTIVATION_OF_APC_VIA_DIRECT_INHIBITION_OF_THE_APCOMPLEX	0.01885836
CORUM_SPLICEOSOME	KEGG_SPLICEOSOME	0.0
CORUM_NOP56P-ASSOCIATED_PRE-RRNA_COMPLEX	REACTOME_TRANSCRIPTION_COUPLED_NER	0.0
REACTOME_AUTODEGRADATION_OF_CDH1_BY_CDH1_APC	REACTOME_CHAPERONIN_MEDIATED_PROTEIN_FOLDING	0.00604531
MICROTUBULE_POLYMERIZATION_OR_DEPOLYMERIZATION	REACTOME_NEP_NS2_INTERACTS_WITH_THE_CELLULAR_EXPORT_MACHINERY	0.00543131
CORUM_CEN_COMPLEX	MICROTUBULE_CYTOSKELETON	0.07515575
BIOPOLYMER_CATABOLIC_PROCESS	MICROTUBULE_ORGANIZING_CENTER	0.0
MICROTUBULE_MOTOR_ACTIVITY	REACTOME_REGULATION_OF_APC_ACTIVATORS_BETWEEN_G1_S_AND_EARLY_ANAPHASE	0.00943561
NEGATIVE_REGULATION_OF_DNA_REPLICATION	NUCLEAR_CHROMOSOME	0.00680642
G_PROTEIN_COUPLED_RECEPTOR_ACTIVITY	REACTOME_MITOTIC_M_M_G1_PHASES	0.00207595
NEGATIVE_REGULATION_OF_DNA_REPLICATION	REACTOME_ORC1_REMOVAL_FROM_CHROMATIN	0.01423089
CORUM_ALL-1_SUPERCOMPLEX	REACTOME_POLYMERASE_SWITCHING	0.00868713
ORGANIC_ACID_METABOLIC_PROCESS	REGULATION_OF_MITOTIC_CELL_CYCLE	0.01249847
CHROMATIN	REACTOME_NEP_NS2_INTERACTS_WITH_THE_CELLULAR_EXPORT_MACHINERY	0.0087248
DNA_POLYMERASE_ACTIVITY	TRANSCRIPTION_FACTOR_COMPLEX	0.03052221
MRNA_METABOLIC_PROCESS	NUCLEAR_MATRIX	0.0043626
DETECTION_OF_EXTERNAL_STIMULUS	REACTOME_SCF_BETA_TRCP_MEDIATED_DEGRADATION_OF_EMI1	0.00148379
NITROGEN_COMPOUND_METABOLIC_PROCESS	REACTOME_RECYCLING_OF_BILE_ACIDS_AND_SALTS	0.00938124
CORUM_MLL1-WDR5_COMPLEX	KEGG_CELL_CYCLE	0.00544057
INTERPHASE_OF_MITOTIC_CELL_CYCLE	REACTOME_SYNTHESIS_OF_DNA	0.0
KEGG_BETA_ALANINE_METABOLISM	REACTOME_POLYMERASE_SWITCHING	0.01244431
MICROBODY	REACTOME_RNA_POLYMERASE_III_TRANSCRIPTION_INITIATION	0.02339642
ESTABLISHMENT_OF_ORGANELLE_LOCALIZATION	REGULATION_OF_CYCLIN_DEPENDENT_PROTEIN_KINASE_ACTIVITY	0.00941523
REACTOME_HIV_INFECTION	REGULATION_OF_CYCLIN_DEPENDENT_PROTEIN_KINASE_ACTIVITY	0.0
EXTRACELLULAR_MATRIX_PART	M_PHASE_OF_MITOTIC_CELL_CYCLE	0.00331778
BIOCARTA_MCM_PATHWAY	KEGG_HOMOLOGOUS_RECOMBINATION	0.0
REACTOME_CENTROSOME_MATURATION	REACTOME_MRNA_SPLICING	0.00063618
METAL_ION_TRANSMEMBRANE_TRANSPORTER_ACTIVITY	REACTOME_CYCLIN_E_ASSOCIATED_EVENTS_DURING_G1_S_TRANSITION_	0.00595024
REACTOME_DNA_STRAND_ELONGATION	REACTOME_TRANSCRIPTION_COUPLED_NER	0.0
REACTOME_S_PHASE	SPINDLE_POLE	0.00708788
DNA_METABOLIC_PROCESS	REACTOME_PHASE_II_CONJUGATION	0.00246487
CORUM_MASH1_PROMOTER-COACTIVATOR_COMPLEX	REACTOME_DNA_STRAND_ELONGATION	0.00083008
DNA_INTEGRITY_CHECKPOINT	M_PHASE	0.0
REACTOME_MRNA_SPLICING	RNA_BINDING	0.0
HORMONE_METABOLIC_PROCESS	REACTOME_M_G1_TRANSITION	0.00120106
REACTOME_DNA_REPLICATION_PRE_INITIATION	REACTOME_INNATE_IMMUNITY_SIGNALING	0.0
AMINE_METABOLIC_PROCESS	CORUM_SPLICEOSOME	0.00144075
OXIDOREDUCTASE_ACTIVITY_GO_0016616	REACTOME_FORMATION_OF_FIBRIN_CLOT_CLOTTING_CASCADE	0.00128949
CHROMOSOME	REACTOME_STEROID_METABOLISM	0.01482477
MITOTIC_SISTER_CHROMATID_SEGREGATION	RNA_PROCESSING	0.00901692
NEGATIVE_REGULATION_OF_DNA_METABOLIC_PROCESS	RESPONSE_TO_OTHER_ORGANISM	0.005902
REACTOME_RNA_POLYMERASE_I_CHAIN_ELONGATION	REACTOME_RNA_POLYMERASE_I_III_AND_MITOCHONDRIAL_TRANSCRIPTION	0.0
REACTOME_ASSOCIATION_OF_LICENSING_FACTORS_WITH_THE_PREREPLICATIVE_COMPLEX	REACTOME_RNA_POLYMERASE_I_III_AND_MITOCHONDRIAL_TRANSCRIPTION	0.01195823
REACTOME_BIOLOGICAL_OXIDATIONS	REACTOME_G2_M_CHECKPOINTS	0.0062771
CHROMOSOME_ORGANIZATION_AND_BIOGENESIS	REACTOME_RNA_POLYMERASE_III_TRANSCRIPTION_INITIATION	0.0
BIOCARTA_NUCLEARRS_PATHWAY	CORUM_HCF-1_COMPLEX	0.006087
MOTOR_ACTIVITY	MULTI_ORGANISM_PROCESS	0.01477407
REACTOME_G2_M_TRANSITION	REACTOME_INFLUENZA_LIFE_CYCLE	0.01835189
NUCLEAR_CHROMOSOME_PART	SA_REG_CASCADE_OF_CYCLIN_EXPR	0.01344335
MICROTUBULE_ORGANIZING_CENTER	MITOSIS	0.00163541
CORUM_RIBOSOME,_CYTOPLASMIC	DNA_REPLICATION	0.01266876
DNA_REPAIR	KEGG_LINOLEIC_ACID_METABOLISM	0.01527758
DEFENSE_RESPONSE	REACTOME_TRANSPORT_OF_THE_SLBP_INDEPENDENT_MATURE_MRNA	0.00194846
CORUM_NOP56P-ASSOCIATED_PRE-RRNA_COMPLEX	REGULATION_OF_MITOSIS	0.0078343
KEGG_LINOLEIC_ACID_METABOLISM	KEGG_METABOLISM_OF_XENOBIOTICS_BY_CYTOCHROME_P450	3.575e-05
APOPTOTIC_MITOCHONDRIAL_CHANGES	MITOSIS	0.00965645
REACTOME_HOMOLOGOUS_RECOMBINATION_REPAIR	STEROID_METABOLIC_PROCESS	0.00698843
DNA_REPAIR	GAMETE_GENERATION	0.0
CORUM_CEN_COMPLEX	KEGG_PEROXISOME	0.00692527
NUCLEAR_CHROMOSOME_PART	REACTOME_ORC1_REMOVAL_FROM_CHROMATIN	0.0
KEGG_TRYPTOPHAN_METABOLISM	STEROID_HORMONE_RECEPTOR_ACTIVITY	0.00798518
REACTOME_CELL_CYCLE_CHECKPOINTS	REACTOME_TRANSCRIPTION	0.0
BIOPOLYMER_CATABOLIC_PROCESS	KEGG_RETINOL_METABOLISM	0.01509452
HORMONE_METABOLIC_PROCESS	KEGG_METABOLISM_OF_XENOBIOTICS_BY_CYTOCHROME_P450	0.00855177
REACTOME_CELL_CYCLE_CHECKPOINTS	REACTOME_ELONGATION_AND_PROCESSING_OF_CAPPED_TRANSCRIPTS	0.0
NEGATIVE_REGULATION_OF_DNA_METABOLIC_PROCESS	UBIQUITIN_CYCLE	0.00035165
DNA_RECOMBINATION	KEGG_MISMATCH_REPAIR	0.0
NUCLEOLUS	RESPONSE_TO_DNA_DAMAGE_STIMULUS	0.0
REACTOME_ELONGATION_AND_PROCESSING_OF_CAPPED_TRANSCRIPTS	REACTOME_PACKAGING_OF_TELOMERE_ENDS	0.01545282
ESTABLISHMENT_OF_ORGANELLE_LOCALIZATION	REACTOME_REGULATION_OF_APC_ACTIVATORS_BETWEEN_G1_S_AND_EARLY_ANAPHASE	0.01006117
REACTOME_INFLUENZA_LIFE_CYCLE	REACTOME_PHASE_1_FUNCTIONALIZATION	0.00995026
MITOTIC_SISTER_CHROMATID_SEGREGATION	NUCLEOPLASM_PART	0.01263192
MITOSIS	UBIQUITIN_CYCLE	0.0
CORUM_CEN_COMPLEX	PROTEIN_HETERODIMERIZATION_ACTIVITY	0.02326953
M_PHASE_OF_MITOTIC_CELL_CYCLE	STEROID_METABOLIC_PROCESS	0.0114167
APOPTOTIC_MITOCHONDRIAL_CHANGES	REACTOME_CDC20_PHOSPHO_APC_MEDIATED_DEGRADATION_OF_CYCLIN_A	0.00363222
REACTOME_CYCLIN_A1_ASSOCIATED_EVENTS_DURING_G2_M_TRANSITION	REACTOME_HIV_INFECTION	0.0
KEGG_METABOLISM_OF_XENOBIOTICS_BY_CYTOCHROME_P450	REACTOME_GLOBAL_GENOMIC_NER	0.01314944
CORUM_HISTONE_H3.1_COMPLEX	NUCLEAR_CHROMOSOME	0.00293349
RIBONUCLEOPROTEIN_COMPLEX	SPINDLE_MICROTUBULE	0.00485003
CELL_DIVISION	CORUM_BASC_COMPLEX_(BRCA1-ASSOCIATED_GENOME_SURVEILLANCE_COMPLEX)	0.00899008
NITROGEN_COMPOUND_CATABOLIC_PROCESS	SERINE_TYPE_PEPTIDASE_ACTIVITY	0.01396457
LIPID_CATABOLIC_PROCESS	REACTOME_RNA_POLYMERASE_III_TRANSCRIPTION_INITIATION	0.01896768
INTERPHASE	MRNA_PROCESSING_GO_0006397	0.00498003
MEIOTIC_CELL_CYCLE	REACTOME_HIV_INFECTION	2.359e-05
CHROMATIN	REACTOME_CYCLIN_E_ASSOCIATED_EVENTS_DURING_G1_S_TRANSITION_	0.02008007
AMINO_ACID_AND_DERIVATIVE_METABOLIC_PROCESS	NUCLEOPLASM_PART	0.00781407
KEGG_ARACHIDONIC_ACID_METABOLISM	NUCLEAR_BODY	0.00905209
CORUM_SPLICEOSOME	METALLOENDOPEPTIDASE_ACTIVITY	0.00848993
REACTOME_CDT1_ASSOCIATION_WITH_THE_CDC6_ORC_ORIGIN_COMPLEX	REACTOME_TRANSCRIPTION	0.00017129
LIPID_CATABOLIC_PROCESS	REACTOME_DOUBLE_STRAND_BREAK_REPAIR	0.01279937
KEGG_PYRIMIDINE_METABOLISM	NUCLEOPLASM	0.0
KEGG_PEROXISOME	REACTOME_AMINE_LIGAND_BINDING_RECEPTORS	0.00611355
REACTOME_METABOLISM_OF_LIPIDS_AND_LIPOPROTEINS	REGULATION_OF_MITOSIS	0.00058
REACTOME_DOUBLE_STRAND_BREAK_REPAIR	REACTOME_VPR_MEDIATED_NUCLEAR_IMPORT_OF_PICS	0.00345366
RNA_SPLICING	UBIQUITIN_CYCLE	0.09734137
DNA_REPLICATION_INITIATION	NUCLEOLUS	0.00330075
CYTOSKELETAL_PART	REACTOME_M_G1_TRANSITION	0.0
MITOTIC_CELL_CYCLE	REGULATION_OF_CELL_CYCLE	0.0
REACTOME_RNA_POLYMERASE_III_TRANSCRIPTION_INITIATION	REACTOME_RNA_POLYMERASE_I_PROMOTER_OPENING	0.00835818
REACTOME_GLOBAL_GENOMIC_NER	REGULATION_OF_CYCLIN_DEPENDENT_PROTEIN_KINASE_ACTIVITY	0.0
REACTOME_MITOTIC_PROMETAPHASE	SISTER_CHROMATID_SEGREGATION	0.01251132
MICROTUBULE_ORGANIZING_CENTER	NEGATIVE_REGULATION_OF_DNA_REPLICATION	0.0152368
BIOCARTA_G2_PATHWAY	REGULATION_OF_CELL_CYCLE	0.0
BIOCARTA_NUCLEARRS_PATHWAY	REACTOME_HOST_INTERACTIONS_OF_HIV_FACTORS	0.00286781
CHROMATIN_BINDING	REACTOME_TELOMERE_MAINTENANCE	0.0
CORUM_CDC5L_COMPLEX	INTERPHASE_OF_MITOTIC_CELL_CYCLE	0.02318034
OXYGEN_BINDING	REACTOME_ELONGATION_AND_PROCESSING_OF_CAPPED_TRANSCRIPTS	0.01831861
KEGG_TRYPTOPHAN_METABOLISM	MEIOTIC_RECOMBINATION	0.01319
REACTOME_HIV_INFECTION	REGULATION_OF_MITOSIS	0.0
APOPTOTIC_MITOCHONDRIAL_CHANGES	PROTEIN_C_TERMINUS_BINDING	0.01430981
KINETOCHORE	REACTOME_TRANSCRIPTION_OF_THE_HIV_GENOME	0.00633887
M_PHASE	OXIDOREDUCTASE_ACTIVITY_ACTING_ON_CH_OH_GROUP_OF_DONORS	0.00312562
MICROTUBULE	REACTOME_RNA_POLYMERASE_I_III_AND_MITOCHONDRIAL_TRANSCRIPTION	0.02112932
DNA_DEPENDENT_ATPASE_ACTIVITY	REACTOME_NEP_NS2_INTERACTS_WITH_THE_CELLULAR_EXPORT_MACHINERY	0.01023784
REACTOME_ACTIVATION_OF_ATR_IN_RESPONSE_TO_REPLICATION_STRESS	RESPONSE_TO_OTHER_ORGANISM	0.00620548
CORUM_DNA_SYNTHESOME_COMPLEX_(13_SUBUNITS)	REGULATION_OF_MITOTIC_CELL_CYCLE	0.01129257
CENTROSOME	CORUM_MLL1-WDR5_COMPLEX	0.01500071
BIOCARTA_CELLCYCLE_PATHWAY	G1_S_TRANSITION_OF_MITOTIC_CELL_CYCLE	0.00118951
CELLULAR_LIPID_METABOLIC_PROCESS	REACTOME_LIPOPROTEIN_METABOLISM	0.17863907
KINETOCHORE	REACTOME_NUCLEOTIDE_EXCISION_REPAIR	0.00970003
KEGG_AMINOACYL_TRNA_BIOSYNTHESIS	KEGG_CELL_CYCLE	0.01595771
CARBOXYLIC_ACID_METABOLIC_PROCESS	FATTY_ACID_OXIDATION	0.01400882
CORUM_HCF-1_COMPLEX	DEFENSE_RESPONSE_TO_BACTERIUM	0.00641184
BIOCARTA_COMP_PATHWAY	DNA_RECOMBINATION	0.01191658
CHROMOSOME_ORGANIZATION_AND_BIOGENESIS	REACTOME_HOST_INTERACTIONS_OF_HIV_FACTORS	0.00049717
REACTOME_E2F_MEDIATED_REGULATION_OF_DNA_REPLICATION	REACTOME_RNA_POLYMERASE_I_PROMOTER_CLEARANCE	0.0
CARBOHYDRATE_BINDING	DNA_REPLICATION_INITIATION	0.01271019
CARBOXYLIC_ACID_METABOLIC_PROCESS	MICROTUBULE_BINDING	0.01238446
CORUM_DNA_SYNTHESOME_COMPLEX_(13_SUBUNITS)	REACTOME_NUCLEOTIDE_EXCISION_REPAIR	0.0
BIOPOLYMER_CATABOLIC_PROCESS	FATTY_ACID_METABOLIC_PROCESS	0.18085171
AMINE_CATABOLIC_PROCESS	GAMETE_GENERATION	0.00497739
CENTROSOME	MONOCARBOXYLIC_ACID_METABOLIC_PROCESS	0.00957617
INTERPHASE	REACTOME_TRANSPORT_OF_MATURE_MRNA_DERIVED_FROM_AN_INTRON_CONTAINING_TRANSCRIPT	0.00378221
REACTOME_APCDC20_MEDIATED_DEGRADATION_OF_CYCLIN_B	REACTOME_E2F_TRANSCRIPTIONAL_TARGETS_AT_G1_S	0.00367308
REACTOME_CDC20_PHOSPHO_APC_MEDIATED_DEGRADATION_OF_CYCLIN_A	RESPONSE_TO_ENDOGENOUS_STIMULUS	0.0
KEGG_STEROID_HORMONE_BIOSYNTHESIS	MONOCARBOXYLIC_ACID_METABOLIC_PROCESS	0.00463349
DNA_DEPENDENT_ATPASE_ACTIVITY	MRNA_PROCESSING_GO_0006397	0.02562667
ESTABLISHMENT_OF_ORGANELLE_LOCALIZATION	REACTOME_CELL_CYCLE_CHECKPOINTS	0.00529104
KEGG_HOMOLOGOUS_RECOMBINATION	REACTOME_EXTENSION_OF_TELOMERES	0.0
CORUM_BASC_COMPLEX_(BRCA1-ASSOCIATED_GENOME_SURVEILLANCE_COMPLEX)	NITROGEN_COMPOUND_CATABOLIC_PROCESS	0.01333521
REACTOME_E2F_MEDIATED_REGULATION_OF_DNA_REPLICATION	REACTOME_LOSS_OF_NLP_FROM_MITOTIC_CENTROSOMES	0.00750009
DNA_METABOLIC_PROCESS	STEROID_METABOLIC_PROCESS	0.00317717
REACTOME_METABOLISM_OF_AMINO_ACIDS	REACTOME_RNA_POLYMERASE_I_CHAIN_ELONGATION	0.01357642
KEGG_PYRIMIDINE_METABOLISM	SPINDLE_ORGANIZATION_AND_BIOGENESIS	0.01096789
G_PROTEIN_COUPLED_RECEPTOR_ACTIVITY	REACTOME_AMINE_LIGAND_BINDING_RECEPTORS	0.00010219
REACTOME_CHAPERONIN_MEDIATED_PROTEIN_FOLDING	RESPONSE_TO_ENDOGENOUS_STIMULUS	0.01098277
BIOCARTA_G2_PATHWAY	KEGG_VALINE_LEUCINE_AND_ISOLEUCINE_DEGRADATION	0.00402386
BIOCARTA_CELLCYCLE_PATHWAY	CORUM_CEN_COMPLEX	0.00741078
REACTOME_CENTROSOME_MATURATION	REACTOME_LATE_PHASE_OF_HIV_LIFE_CYCLE	0.00302178
CYTOKINESIS	MRNA_PROCESSING_GO_0006397	0.00340198
COLLAGEN	NITROGEN_COMPOUND_METABOLIC_PROCESS	0.00110844
GAMETE_GENERATION	ION_CHANNEL_ACTIVITY	0.01174411
INTERPHASE	NEGATIVE_REGULATION_OF_DNA_REPLICATION	0.01769263
CHROMOSOMAL_PART	SPINDLE	0.0
CORUM_BASC_COMPLEX_(BRCA1-ASSOCIATED_GENOME_SURVEILLANCE_COMPLEX)	KEGG_SMALL_CELL_LUNG_CANCER	0.0
RESPONSE_TO_DNA_DAMAGE_STIMULUS	SODIUM_ION_TRANSPORT	0.03688625
CARBOHYDRATE_BINDING	REGULATION_OF_CELL_CYCLE	0.00593585
CENTROSOME	NUCLEOPLASM	0.00016983
KEGG_PPAR_SIGNALING_PATHWAY	REACTOME_HORMONE_BIOSYNTHESIS	0.00543583
M_PHASE	REACTOME_METABOLISM_OF_AMINO_ACIDS	0.06192891
REACTOME_MITOTIC_PROMETAPHASE	REACTOME_NUCLEAR_IMPORT_OF_REV_PROTEIN	0.02311034
REACTOME_GLOBAL_GENOMIC_NER	STEROID_METABOLIC_PROCESS	0.00481824
MICROTUBULE_BINDING	REACTOME_NUCLEAR_IMPORT_OF_REV_PROTEIN	0.01696976
M_PHASE_OF_MITOTIC_CELL_CYCLE	TRANSCRIPTION_FACTOR_COMPLEX	0.00154924
DEFENSE_RESPONSE	REACTOME_G2_M_CHECKPOINTS	0.00185434
OXIDOREDUCTASE_ACTIVITY_ACTING_ON_THE_ALDEHYDE_OR_OXO_GROUP_OF_DONORS	REACTOME_ORC1_REMOVAL_FROM_CHROMATIN	0.00554886
CARBOXYLIC_ACID_METABOLIC_PROCESS	ORGANELLE_LOCALIZATION	0.00859869
CORUM_CEN_COMPLEX	MICROTUBULE	0.00613048
HORMONE_METABOLIC_PROCESS	MICROTUBULE_ORGANIZING_CENTER	0.01743343
CHROMOSOMAL_PART	M_PHASE	0.0025095
CELL_CYCLE_PHASE	DNA_PACKAGING	0.01849252
KEGG_DNA_REPLICATION	RNA_SPLICING	0.01178576
HORMONE_METABOLIC_PROCESS	MALE_GONAD_DEVELOPMENT	0.0032883
DNA_RECOMBINATION	DNA_REPLICATION	0.0
KEGG_ECM_RECEPTOR_INTERACTION	STEROID_METABOLIC_PROCESS	0.00539807
BIOCARTA_G2_PATHWAY	REACTOME_TRANSPORT_OF_RIBONUCLEOPROTEINS_INTO_THE_HOST_NUCLEUS	0.00189456
CELL_CYCLE_PHASE	CORUM_SMN_COMPLEX	0.02192309
CHROMATIN_BINDING	DNA_METABOLIC_PROCESS	0.0
CHROMATIN	CORUM_NOP56P-ASSOCIATED_PRE-RRNA_COMPLEX	0.01237371
MRNA_PROCESSING_GO_0006397	NUCLEAR_CHROMOSOME	0.00366376
CATION_CHANNEL_ACTIVITY	DEFENSE_RESPONSE	0.00065619
LIPID_CATABOLIC_PROCESS	REACTOME_HDL_MEDIATED_LIPID_TRANSPORT	0.01351456
DNA_RECOMBINATION	RNA_SPLICINGVIA_TRANSESTERIFICATION_REACTIONS	0.01075119
[truncated: 34,461 more rows]
