# Supplementary material for: Summarizing cellular responses as biological process networks
Source: BMC Syst Biol. 2013 Jul 29;7:68. doi: 10.1186/1752-0509-7-68 (PMC3751784; doi:10.1186/1752-0509-7-68)
Supplement: Additional file 2 — Supplementary results. A zipped file containing all the five BPNs for each of the contrasts studied and the parameters estimated by each run of the software. [file 1752-0509-7-68-S2.zip › supplementary-results/very_advanced_hcc/very_advanced-links_results-2.tsv]

term1	term2	probability
BIOCARTA_ATRBRCA_PATHWAY	REACTOME_TRANSPORT_OF_MATURE_MRNA_DERIVED_FROM_AN_INTRON_CONTAINING_TRANSCRIPT	0.00972263
KEGG_HOMOLOGOUS_RECOMBINATION	KEGG_OOCYTE_MEIOSIS	0.01058041
MICROTUBULE	REACTOME_CENTROSOME_MATURATION	0.0039626
MICROTUBULE_CYTOSKELETON_ORGANIZATION_AND_BIOGENESIS	REACTOME_TRANSCRIPTION_COUPLED_NER	0.01080022
REACTOME_ORC1_REMOVAL_FROM_CHROMATIN	SA_REG_CASCADE_OF_CYCLIN_EXPR	0.0
NUCLEAR_CHROMOSOME	RNA_SPLICINGVIA_TRANSESTERIFICATION_REACTIONS	0.01126785
REACTOME_M_G1_TRANSITION	SA_REG_CASCADE_OF_CYCLIN_EXPR	0.0
NUCLEAR_MATRIX	SA_REG_CASCADE_OF_CYCLIN_EXPR	0.00297792
BIOPOLYMER_CATABOLIC_PROCESS	REGULATION_OF_CELL_CYCLE	0.0
CHROMOSOME_SEGREGATION	DNA_RECOMBINATION	0.01008708
BIOPOLYMER_CATABOLIC_PROCESS	CELLULAR_LIPID_METABOLIC_PROCESS	0.0021086
CATION_CHANNEL_ACTIVITY	KEGG_SMALL_CELL_LUNG_CANCER	0.0122541
REACTOME_TRANSCRIPTION	RESPONSE_TO_ENDOGENOUS_STIMULUS	0.0
KEGG_ASCORBATE_AND_ALDARATE_METABOLISM	KEGG_DRUG_METABOLISM_CYTOCHROME_P450	0.00106912
NUCLEOPLASM	REACTOME_MRNA_SPLICING_MINOR_PATHWAY	0.0
NITROGEN_COMPOUND_METABOLIC_PROCESS	OXIDOREDUCTASE_ACTIVITY_ACTING_ON_THE_CH_CH_GROUP_OF_DONORS	0.0135611
CHROMATIN	REACTOME_ORC1_REMOVAL_FROM_CHROMATIN	0.10597666
CORUM_MASH1_PROMOTER-COACTIVATOR_COMPLEX	SA_REG_CASCADE_OF_CYCLIN_EXPR	0.05387961
CYTOSKELETON_ORGANIZATION_AND_BIOGENESIS	POTASSIUM_CHANNEL_ACTIVITY	0.0
CENTROSOME	REACTOME_HIV_INFECTION	0.0
KINESIN_COMPLEX	MICROTUBULE_MOTOR_ACTIVITY	0.0
NUCLEAR_BODY	REACTOME_EXTENSION_OF_TELOMERES	0.04449862
BASEMENT_MEMBRANE	CORUM_CDC5L_COMPLEX	0.00304958
NUCLEOLUS	REACTOME_SYNTHESIS_OF_DNA	0.0
CORUM_EMERIN_COMPLEX_24	REACTOME_HIV_LIFE_CYCLE	0.00178094
FATTY_ACID_METABOLIC_PROCESS	REACTOME_CYTOCHROME_P450_ARRANGED_BY_SUBSTRATE_TYPE	0.01368467
KEGG_PRIMARY_BILE_ACID_BIOSYNTHESIS	REACTOME_METABOLISM_OF_LIPIDS_AND_LIPOPROTEINS	0.02572662
AMINE_METABOLIC_PROCESS	REACTOME_HOMOLOGOUS_RECOMBINATION_REPAIR	0.01445323
CORUM_ALL-1_SUPERCOMPLEX	REACTOME_HIV_LIFE_CYCLE	0.0
REACTOME_CYCLIN_E_ASSOCIATED_EVENTS_DURING_G1_S_TRANSITION_	REACTOME_SNRNP_ASSEMBLY	0.01203434
KEGG_DRUG_METABOLISM_CYTOCHROME_P450	NEGATIVE_REGULATION_OF_DNA_METABOLIC_PROCESS	0.00876198
FATTY_ACID_METABOLIC_PROCESS	REACTOME_RNA_POLYMERASE_I_CHAIN_ELONGATION	0.00734752
CARBOXYLIC_ACID_METABOLIC_PROCESS	NITROGEN_COMPOUND_METABOLIC_PROCESS	0.14217907
CELL_DIVISION	SPINDLE	0.00759349
MITOSIS	REACTOME_MITOTIC_M_M_G1_PHASES	0.00339338
KEGG_MISMATCH_REPAIR	KEGG_VALINE_LEUCINE_AND_ISOLEUCINE_DEGRADATION	0.01243347
DNA_METABOLIC_PROCESS	REACTOME_METABOLISM_OF_RNA	0.0
MEIOSIS_I	MICROTUBULE_ORGANIZING_CENTER	0.0073916
AMINO_ACID_METABOLIC_PROCESS	MICROSOME	0.00858765
REACTOME_DNA_REPAIR	SA_REG_CASCADE_OF_CYCLIN_EXPR	0.00157906
REACTOME_E2F_TRANSCRIPTIONAL_TARGETS_AT_G1_S	REACTOME_VPR_MEDIATED_NUCLEAR_IMPORT_OF_PICS	0.01021527
KEGG_DRUG_METABOLISM_OTHER_ENZYMES	KEGG_STEROID_HORMONE_BIOSYNTHESIS	0.00633625
KEGG_HOMOLOGOUS_RECOMBINATION	REACTOME_BIOLOGICAL_OXIDATIONS	0.01088715
MEIOSIS_I	REACTOME_TELOMERE_MAINTENANCE	0.0
MICROTUBULE_BINDING	REACTOME_PACKAGING_OF_TELOMERE_ENDS	0.01386002
DNA_REPLICATION	REACTOME_LOSS_OF_NLP_FROM_MITOTIC_CENTROSOMES	0.01431572
FATTY_ACID_METABOLIC_PROCESS	REGULATION_OF_DNA_REPLICATION	0.01362882
FATTY_ACID_OXIDATION	REACTOME_NUCLEAR_RECEPTOR_TRANSCRIPTION_PATHWAY	0.0030693
FATTY_ACID_METABOLIC_PROCESS	REACTOME_EXTENSION_OF_TELOMERES	0.01688124
CORUM_MASH1_PROMOTER-COACTIVATOR_COMPLEX	REACTOME_RNA_POLYMERASE_I_III_AND_MITOCHONDRIAL_TRANSCRIPTION	0.00023925
CARBOHYDRATE_BINDING	MRNA_METABOLIC_PROCESS	0.01322845
AMINO_ACID_CATABOLIC_PROCESS	MONOCARBOXYLIC_ACID_METABOLIC_PROCESS	0.01020974
LIPID_CATABOLIC_PROCESS	REACTOME_CYCLIN_A1_ASSOCIATED_EVENTS_DURING_G2_M_TRANSITION	0.00924272
NUCLEOLUS	REACTOME_CYCLIN_A1_ASSOCIATED_EVENTS_DURING_G2_M_TRANSITION	0.0010468
CELLULAR_LIPID_CATABOLIC_PROCESS	VITAMIN_BINDING	0.00798228
G1_PHASE_OF_MITOTIC_CELL_CYCLE	MEIOTIC_CELL_CYCLE	0.00592271
MICROTUBULE_BASED_PROCESS	VESICULAR_FRACTION	0.00021503
REACTOME_BIOLOGICAL_OXIDATIONS	REACTOME_INNATE_IMMUNITY_SIGNALING	0.00245034
POTASSIUM_CHANNEL_ACTIVITY	REACTOME_G2_M_TRANSITION	0.00109708
CHROMOSOMEPERICENTRIC_REGION	G1_PHASE_OF_MITOTIC_CELL_CYCLE	0.01067751
CELLULAR_LIPID_CATABOLIC_PROCESS	DNA_REPLICATION	0.00464906
KEGG_PENTOSE_AND_GLUCURONATE_INTERCONVERSIONS	REGULATION_OF_MITOTIC_CELL_CYCLE	0.00668107
CELL_CYCLE_PROCESS	REACTOME_BASIGIN_INTERACTIONS	0.02740454
NEGATIVE_REGULATION_OF_DNA_METABOLIC_PROCESS	REACTOME_RNA_POLYMERASE_I_CHAIN_ELONGATION	0.0
CHROMOSOME	REACTOME_BIOLOGICAL_OXIDATIONS	0.01104863
KEGG_BETA_ALANINE_METABOLISM	REACTOME_GAMMA_CARBOXYLATION_TRANSPORT_AND_AMINO_TERMINAL_CLEAVAGE_OF_PROTEINS	0.00389141
AMINO_ACID_AND_DERIVATIVE_METABOLIC_PROCESS	MICROTUBULE_CYTOSKELETON_ORGANIZATION_AND_BIOGENESIS	0.00743424
ION_CHANNEL_ACTIVITY	REACTOME_PREFOLDIN_MEDIATED_TRANSFER_OF_SUBSTRATE_TO_CCT_TRIC	0.00556531
CARBOHYDRATE_BINDING	KEGG_LINOLEIC_ACID_METABOLISM	0.00300434
KEGG_JAK_STAT_SIGNALING_PATHWAY	REACTOME_TRANSCRIPTION	0.0
M_PHASE	RNA_SPLICINGVIA_TRANSESTERIFICATION_REACTIONS	0.01176224
KEGG_PEROXISOME	REACTOME_LOSS_OF_NLP_FROM_MITOTIC_CENTROSOMES	0.01148625
CONDENSED_CHROMOSOME	REACTOME_CDC20_PHOSPHO_APC_MEDIATED_DEGRADATION_OF_CYCLIN_A	0.0121486
M_PHASE_OF_MITOTIC_CELL_CYCLE	REACTOME_TRANSCRIPTION	0.0026753
DNA_POLYMERASE_ACTIVITY	REACTOME_RNA_POLYMERASE_III_TRANSCRIPTION_INITIATION	0.00754878
SERINE_TYPE_PEPTIDASE_ACTIVITY	STEROID_METABOLIC_PROCESS	0.00240207
G_PROTEIN_COUPLED_RECEPTOR_ACTIVITY	REACTOME_BASIGIN_INTERACTIONS	0.0052383
INTERPHASE	KEGG_PYRIMIDINE_METABOLISM	0.00517603
KEGG_PPAR_SIGNALING_PATHWAY	REACTOME_CYCLIN_A1_ASSOCIATED_EVENTS_DURING_G2_M_TRANSITION	0.0082576
MICROTUBULE_CYTOSKELETON_ORGANIZATION_AND_BIOGENESIS	REGULATION_OF_MITOTIC_CELL_CYCLE	0.01415636
CHROMOSOME	REACTOME_CENTROSOME_MATURATION	0.0099107
CELL_CYCLE_PROCESS	REACTOME_FORMATION_AND_MATURATION_OF_MRNA_TRANSCRIPT	0.0
REACTOME_TRNA_AMINOACYLATION	REGULATION_OF_DNA_REPLICATION	0.01412716
REACTOME_LATE_PHASE_OF_HIV_LIFE_CYCLE	REACTOME_NUCLEAR_IMPORT_OF_REV_PROTEIN	0.02843916
G1_PHASE	REACTOME_G2_M_TRANSITION	0.00247925
COLLAGEN	KEGG_PPAR_SIGNALING_PATHWAY	0.00261882
REACTOME_CHAPERONIN_MEDIATED_PROTEIN_FOLDING	REACTOME_METABOLISM_OF_BILE_ACIDS_AND_BILE_SALTS	0.01482435
CELL_CYCLE_PROCESS	RESPONSE_TO_ENDOGENOUS_STIMULUS	0.0
INTERPHASE_OF_MITOTIC_CELL_CYCLE	OXIDOREDUCTASE_ACTIVITY_ACTING_ON_THE_ALDEHYDE_OR_OXO_GROUP_OF_DONORS	0.0098074
MAGNESIUM_ION_BINDING	REGULATION_OF_MITOSIS	0.00241973
REACTOME_DOUBLE_STRAND_BREAK_REPAIR	REACTOME_LAGGING_STRAND_SYNTHESIS	0.0
REACTOME_CDC20_PHOSPHO_APC_MEDIATED_DEGRADATION_OF_CYCLIN_A	REACTOME_HIV_LIFE_CYCLE	0.00148045
CORUM_ALL-1_SUPERCOMPLEX	REACTOME_MITOTIC_PROMETAPHASE	0.02374634
AMINO_ACID_AND_DERIVATIVE_METABOLIC_PROCESS	KEGG_FATTY_ACID_METABOLISM	0.00983896
OXIDOREDUCTASE_ACTIVITY_GO_0016616	TRANSCRIPTION_FACTOR_COMPLEX	0.01688339
KEGG_DRUG_METABOLISM_OTHER_ENZYMES	REACTOME_STEROID_METABOLISM	0.00554818
APOPTOTIC_MITOCHONDRIAL_CHANGES	CHROMOSOMEPERICENTRIC_REGION	0.00215428
G_PROTEIN_COUPLED_RECEPTOR_ACTIVITY	REACTOME_GAMMA_CARBOXYLATION_TRANSPORT_AND_AMINO_TERMINAL_CLEAVAGE_OF_PROTEINS	0.0005538
BIOCARTA_CELLCYCLE_PATHWAY	RNA_PROCESSING	0.00811041
BIOCARTA_G1_PATHWAY	BIOPOLYMER_CATABOLIC_PROCESS	0.00698548
KEGG_OOCYTE_MEIOSIS	REACTOME_CENTROSOME_MATURATION	0.00094316
CHROMATIN_BINDING	DNA_INTEGRITY_CHECKPOINT	0.0
CELL_CYCLE_PROCESS	M_PHASE	0.00784838
CORUM_DNA_SYNTHESOME_COMPLEX_(17_SUBUNITS)	NUCLEAR_ENVELOPE	0.02858401
CORUM_DNA_SYNTHESOME_COMPLEX_(17_SUBUNITS)	NUCLEAR_CHROMOSOME	0.0
REACTOME_CHAPERONIN_MEDIATED_PROTEIN_FOLDING	REACTOME_HIV_LIFE_CYCLE	0.00660022
OXIDOREDUCTASE_ACTIVITY_ACTING_ON_THE_ALDEHYDE_OR_OXO_GROUP_OF_DONORS	REACTOME_ASSOCIATION_OF_LICENSING_FACTORS_WITH_THE_PREREPLICATIVE_COMPLEX	0.00996786
MITOTIC_CELL_CYCLE	REACTOME_FORMATION_OF_FIBRIN_CLOT_CLOTTING_CASCADE	0.01509834
KEGG_SPLICEOSOME	NUCLEAR_CHROMOSOME	0.00321365
KEGG_ARACHIDONIC_ACID_METABOLISM	REACTOME_CHAPERONIN_MEDIATED_PROTEIN_FOLDING	0.00643542
REACTOME_HIV_INFECTION	REACTOME_MITOTIC_PROMETAPHASE	0.0
NUCLEAR_ENVELOPE	REACTOME_LAGGING_STRAND_SYNTHESIS	0.02740838
CELLULAR_LIPID_METABOLIC_PROCESS	MAGNESIUM_ION_BINDING	0.01981229
REACTOME_CHAPERONIN_MEDIATED_PROTEIN_FOLDING	REGULATION_OF_MITOSIS	0.01463958
KINETOCHORE	REACTOME_UNWINDING_OF_DNA	0.01181377
KEGG_TRYPTOPHAN_METABOLISM	OXIDOREDUCTASE_ACTIVITY_ACTING_ON_THE_CH_CH_GROUP_OF_DONORS	0.00073302
CHROMATIN_BINDING	REACTOME_CDT1_ASSOCIATION_WITH_THE_CDC6_ORC_ORIGIN_COMPLEX	0.0
KEGG_CELL_CYCLE	NUCLEOPLASM_PART	0.0
REACTOME_DNA_REPAIR	REACTOME_E2F_MEDIATED_REGULATION_OF_DNA_REPLICATION	0.0
CORUM_BASC_COMPLEX_(BRCA1-ASSOCIATED_GENOME_SURVEILLANCE_COMPLEX)	KEGG_OOCYTE_MEIOSIS	0.01424499
REACTOME_HOST_INTERACTIONS_OF_HIV_FACTORS	RNA_SPLICING	7.563e-05
KEGG_SMALL_CELL_LUNG_CANCER	REACTOME_RNA_POLYMERASE_II_TRANSCRIPTION	0.00179825
CELL_CYCLE_PROCESS	SPINDLE	0.00447986
BIOCARTA_G2_PATHWAY	MAGNESIUM_ION_BINDING	0.0047
RESPONSE_TO_DNA_DAMAGE_STIMULUS	RNA_BINDING	0.0
METAL_ION_TRANSMEMBRANE_TRANSPORTER_ACTIVITY	REACTOME_LIPOPROTEIN_METABOLISM	0.01002344
REACTOME_ACTIVATION_OF_ATR_IN_RESPONSE_TO_REPLICATION_STRESS	REACTOME_CDT1_ASSOCIATION_WITH_THE_CDC6_ORC_ORIGIN_COMPLEX	0.0
DEFENSE_RESPONSE	REACTOME_CELL_CYCLE_CHECKPOINTS	0.0
REACTOME_LATE_PHASE_OF_HIV_LIFE_CYCLE	REACTOME_LIPOPROTEIN_METABOLISM	0.00367109
REACTOME_METABOLISM_OF_LIPIDS_AND_LIPOPROTEINS	RIBONUCLEOPROTEIN_COMPLEX	0.00886782
CORUM_H2AX_COMPLEX,_ISOLATED_FROM_CELLS_WITHOUT_IR_EXPOSURE	REACTOME_E2F_TRANSCRIPTIONAL_TARGETS_AT_G1_S	0.00557903
ESTABLISHMENT_OF_ORGANELLE_LOCALIZATION	REACTOME_M_G1_TRANSITION	0.0092996
KEGG_BETA_ALANINE_METABOLISM	PEROXISOME	0.01062153
REACTOME_INACTIVATION_OF_APC_VIA_DIRECT_INHIBITION_OF_THE_APCOMPLEX	REACTOME_TELOMERE_MAINTENANCE	0.02874189
CORUM_H2AX_COMPLEX,_ISOLATED_FROM_CELLS_WITHOUT_IR_EXPOSURE	NEGATIVE_REGULATION_OF_DNA_METABOLIC_PROCESS	0.00335268
REACTOME_FANCONI_ANEMIA_PATHWAY	REACTOME_GLOBAL_GENOMIC_NER	0.00296077
CORUM_BASC_COMPLEX_(BRCA1-ASSOCIATED_GENOME_SURVEILLANCE_COMPLEX)	REACTOME_CYCLIN_A1_ASSOCIATED_EVENTS_DURING_G2_M_TRANSITION	0.003375
OXIDOREDUCTASE_ACTIVITY_GO_0016616	REACTOME_SYNTHESIS_OF_BILE_ACIDS_AND_BILE_SALTS	0.01229407
KEGG_ECM_RECEPTOR_INTERACTION	REACTOME_GAMMA_CARBOXYLATION_TRANSPORT_AND_AMINO_TERMINAL_CLEAVAGE_OF_PROTEINS	9.337e-05
KEGG_OOCYTE_MEIOSIS	REACTOME_TRANSCRIPTION_OF_THE_HIV_GENOME	0.01561139
G1_PHASE	REACTOME_AUTODEGRADATION_OF_CDH1_BY_CDH1_APC	0.00851158
REACTOME_LOSS_OF_NLP_FROM_MITOTIC_CENTROSOMES	SISTER_CHROMATID_SEGREGATION	0.00851823
REACTOME_CDC6_ASSOCIATION_WITH_THE_ORC:ORIGIN_COMPLEX	S_PHASE	0.00376925
GAMETE_GENERATION	KINETOCHORE	0.00024102
DNA_DEPENDENT_ATPASE_ACTIVITY	KEGG_PYRIMIDINE_METABOLISM	0.0
MICROSOME	PROTEIN_HETERODIMERIZATION_ACTIVITY	0.00131419
CHROMOSOMEPERICENTRIC_REGION	DNA_REPLICATION_INITIATION	0.00752071
PROTEIN_C_TERMINUS_BINDING	REACTOME_REGULATION_OF_APC_ACTIVATORS_BETWEEN_G1_S_AND_EARLY_ANAPHASE	0.00209305
CENTROSOME	KEGG_PPAR_SIGNALING_PATHWAY	0.0122564
REACTOME_INACTIVATION_OF_APC_VIA_DIRECT_INHIBITION_OF_THE_APCOMPLEX	TUBULIN_BINDING	0.0035627
REACTOME_PROCESSING_OF_CAPPED_INTRON_CONTAINING_PRE_MRNA	RNA_SPLICING	0.00020897
DNA_DEPENDENT_ATPASE_ACTIVITY	REACTOME_RNA_POLYMERASE_II_TRANSCRIPTION	0.0
BIOCARTA_G2_PATHWAY	KEGG_PEROXISOME	0.00491274
CORUM_DNA_SYNTHESOME_COMPLEX_(17_SUBUNITS)	REACTOME_METABOLISM_OF_LIPIDS_AND_LIPOPROTEINS	0.00683868
KEGG_JAK_STAT_SIGNALING_PATHWAY	NUCLEOPLASM	0.0
DNA_REPLICATION	STEROID_BINDING	0.01409283
CORUM_DNA_SYNTHESOME_COMPLEX_(17_SUBUNITS)	GAMETE_GENERATION	0.01620113
CARBOHYDRATE_BINDING	SUBSTRATE_SPECIFIC_CHANNEL_ACTIVITY	0.02569088
DNA_REPAIR	KEGG_DRUG_METABOLISM_OTHER_ENZYMES	0.00534489
REACTOME_ASSOCIATION_OF_LICENSING_FACTORS_WITH_THE_PREREPLICATIVE_COMPLEX	REACTOME_FANCONI_ANEMIA_PATHWAY	0.0
INTERPHASE_OF_MITOTIC_CELL_CYCLE	REACTOME_VPR_MEDIATED_NUCLEAR_IMPORT_OF_PICS	0.01452772
CHROMOSOME	PROTEIN_C_TERMINUS_BINDING	0.0
AMINE_CATABOLIC_PROCESS	MITOTIC_CELL_CYCLE	0.01046139
NUCLEOLUS	REACTOME_NEP_NS2_INTERACTS_WITH_THE_CELLULAR_EXPORT_MACHINERY	0.01218595
RESPONSE_TO_OTHER_ORGANISM	RNA_PROCESSING	2.223e-05
MICROSOME	MITOSIS	0.01443831
MITOTIC_CELL_CYCLE	REACTOME_PHOSPHORYLATION_OF_THE_APC	0.04116789
REACTOME_LATE_PHASE_OF_HIV_LIFE_CYCLE	SISTER_CHROMATID_SEGREGATION	0.00742187
CELL_CYCLE_CHECKPOINT_GO_0000075	CYTOKINESIS	0.01138438
CHROMOSOME_SEGREGATION	REACTOME_COMPLEMENT_CASCADE	0.00574602
HORMONE_METABOLIC_PROCESS	RNA_PROCESSING	0.00530711
CHROMOSOMEPERICENTRIC_REGION	CORUM_DNA_SYNTHESOME_COMPLEX_(17_SUBUNITS)	0.00986036
KEGG_BETA_ALANINE_METABOLISM	OXIDOREDUCTASE_ACTIVITY_ACTING_ON_THE_CH_CH_GROUP_OF_DONORS	0.00822081
KEGG_DRUG_METABOLISM_CYTOCHROME_P450	REACTOME_TRNA_AMINOACYLATION	0.00491086
DNA_METABOLIC_PROCESS	REACTOME_HOST_INTERACTIONS_OF_HIV_FACTORS	0.0
CONDENSED_CHROMOSOME	MONOCARBOXYLIC_ACID_METABOLIC_PROCESS	0.01144998
NUCLEAR_CHROMOSOME	REACTOME_DNA_REPLICATION_PRE_INITIATION	0.0
CELL_CYCLE_PROCESS	KINESIN_COMPLEX	0.01199932
BIOCARTA_CLASSIC_PATHWAY	KEGG_CELL_CYCLE	0.01930908
BIOCARTA_COMP_PATHWAY	RNA_PROCESSING	0.00915653
REACTOME_DOUBLE_STRAND_BREAK_REPAIR	REACTOME_PREFOLDIN_MEDIATED_TRANSFER_OF_SUBSTRATE_TO_CCT_TRIC	0.00670935
CHROMATIN	REACTOME_G2_M_TRANSITION	0.05900039
BIOCARTA_ATRBRCA_PATHWAY	G1_PHASE	0.00620032
KEGG_OOCYTE_MEIOSIS	REACTOME_XENOBIOTICS	0.00288948
REACTOME_REGULATION_OF_APC_ACTIVATORS_BETWEEN_G1_S_AND_EARLY_ANAPHASE	SERINE_HYDROLASE_ACTIVITY	0.01334228
CHROMATIN_BINDING	KEGG_METABOLISM_OF_XENOBIOTICS_BY_CYTOCHROME_P450	0.00736565
KEGG_FOLATE_BIOSYNTHESIS	NEGATIVE_REGULATION_OF_DNA_REPLICATION	0.01610826
KEGG_MISMATCH_REPAIR	TUBULIN_BINDING	0.00212803
REACTOME_MITOTIC_M_M_G1_PHASES	RNA_BINDING	0.0
BIOCARTA_LECTIN_PATHWAY	KEGG_OOCYTE_MEIOSIS	0.01595719
NEGATIVE_REGULATION_OF_DNA_METABOLIC_PROCESS	REACTOME_PHASE_II_CONJUGATION	0.0057064
NUCLEAR_ENVELOPE	SISTER_CHROMATID_SEGREGATION	0.01072126
CORUM_HISTONE_H3.1_COMPLEX	REACTOME_PHOSPHORYLATION_OF_THE_APC	0.00909239
REACTOME_HDL_MEDIATED_LIPID_TRANSPORT	VESICULAR_FRACTION	0.01186026
MICROTUBULE_ORGANIZING_CENTER	REACTOME_PACKAGING_OF_TELOMERE_ENDS	0.00757551
CORUM_RC_COMPLEX_DURING_G2/M-PHASE_OF_CELL_CYCLE	DNA_POLYMERASE_ACTIVITY	0.0
REACTOME_BASIGIN_INTERACTIONS	REACTOME_INFLUENZA_LIFE_CYCLE	0.03642972
KEGG_OOCYTE_MEIOSIS	MICROTUBULE_CYTOSKELETON	0.05042839
G1_S_TRANSITION_OF_MITOTIC_CELL_CYCLE	MOTOR_ACTIVITY	0.01401703
MAGNESIUM_ION_BINDING	M_PHASE	0.00588417
DNA_DEPENDENT_ATPASE_ACTIVITY	REACTOME_FORMATION_OF_TUBULIN_FOLDING_INTERMEDIATES_BY_CCT_TRIC	0.008698
MEIOSIS_I	REACTOME_DNA_REPAIR	0.02136757
CELL_CYCLE_PROCESS	SUGAR_BINDING	0.00241936
CORUM_MASH1_PROMOTER-COACTIVATOR_COMPLEX	DNA_DEPENDENT_ATPASE_ACTIVITY	0.00492216
BIOCARTA_CELLCYCLE_PATHWAY	REPLICATION_FORK	0.00366349
NUCLEAR_MATRIX	REACTOME_G2_M_TRANSITION	0.00418699
KEGG_METABOLISM_OF_XENOBIOTICS_BY_CYTOCHROME_P450	S_PHASE	0.01465052
CHROMOSOME_SEGREGATION	MICROSOME	0.01232819
KEGG_ECM_RECEPTOR_INTERACTION	REACTOME_FORMATION_OF_TUBULIN_FOLDING_INTERMEDIATES_BY_CCT_TRIC	0.01296573
REACTOME_HIV_LIFE_CYCLE	REACTOME_TELOMERE_MAINTENANCE	0.0
KEGG_DRUG_METABOLISM_CYTOCHROME_P450	SERINE_TYPE_PEPTIDASE_ACTIVITY	0.00496264
MEIOTIC_CELL_CYCLE	MRNA_PROCESSING_GO_0006397	0.01158162
MRNA_PROCESSING_GO_0006397	REACTOME_PROCESSING_OF_CAPPED_INTRON_CONTAINING_PRE_MRNA	0.0
REACTOME_G2_M_CHECKPOINTS	RNA_PROCESSING	0.00673805
MOTOR_ACTIVITY	RESPONSE_TO_DNA_DAMAGE_STIMULUS	0.02242663
ESTABLISHMENT_OF_ORGANELLE_LOCALIZATION	INTERPHASE	0.00672107
REACTOME_HIV_INFECTION	REACTOME_REV_MEDIATED_NUCLEAR_EXPORT_OF_HIV1_RNA	0.03385349
CYTOSKELETAL_PART	RNA_SPLICING	7.049e-05
CYTOSKELETON_ORGANIZATION_AND_BIOGENESIS	REPLICATION_FORK	0.01040996
REACTOME_TRNA_AMINOACYLATION	RESPONSE_TO_DNA_DAMAGE_STIMULUS	0.03271486
CYTOSKELETAL_PART	KEGG_AMINOACYL_TRNA_BIOSYNTHESIS	0.02113435
DNA_INTEGRITY_CHECKPOINT	PROTEIN_C_TERMINUS_BINDING	0.00021446
M_PHASE	REACTOME_METABOLISM_OF_RNA	0.01882347
MRNA_METABOLIC_PROCESS	PEROXISOME	0.00853902
HELICASE_ACTIVITY	REACTOME_MRNA_SPLICING_MINOR_PATHWAY	0.0
G1_PHASE	S_PHASE	0.01101205
M_PHASE	REACTOME_ELONGATION_AND_PROCESSING_OF_CAPPED_TRANSCRIPTS	0.0
DNA_REPLICATION	REACTOME_LATE_PHASE_OF_HIV_LIFE_CYCLE	0.0
DNA_METABOLIC_PROCESS	REACTOME_UNWINDING_OF_DNA	0.0
KEGG_DNA_REPLICATION	REACTOME_DNA_REPLICATION_PRE_INITIATION	0.0
REACTOME_E2F_MEDIATED_REGULATION_OF_DNA_REPLICATION	REACTOME_E2F_TRANSCRIPTIONAL_TARGETS_AT_G1_S	0.0314143
CYTOSKELETON_ORGANIZATION_AND_BIOGENESIS	REACTOME_TRANSPORT_OF_MATURE_MRNA_DERIVED_FROM_AN_INTRON_CONTAINING_TRANSCRIPT	0.00122028
CORUM_BASC_COMPLEX_(BRCA1-ASSOCIATED_GENOME_SURVEILLANCE_COMPLEX)	S_PHASE	0.0108451
MONOCARBOXYLIC_ACID_METABOLIC_PROCESS	VESICULAR_FRACTION	0.01677909
DNA_PACKAGING	REACTOME_RNA_POLYMERASE_I_PROMOTER_CLEARANCE	0.0
CELL_CYCLE_PROCESS	REACTOME_E2F_MEDIATED_REGULATION_OF_DNA_REPLICATION	0.00090228
CYTOSKELETAL_PART	REACTOME_VPR_MEDIATED_NUCLEAR_IMPORT_OF_PICS	0.01905409
CHROMOSOME	REACTOME_PHASE_1_FUNCTIONALIZATION	0.01318385
MEIOTIC_RECOMBINATION	MICROSOME	0.01599722
DNA_REPLICATION_INITIATION	MICROTUBULE_CYTOSKELETON_ORGANIZATION_AND_BIOGENESIS	0.00672602
NUCLEOLUS	REACTOME_CHAPERONIN_MEDIATED_PROTEIN_FOLDING	0.03658193
MEIOTIC_CELL_CYCLE	REACTOME_RNA_POLYMERASE_I_PROMOTER_OPENING	0.00075904
KEGG_OOCYTE_MEIOSIS	REACTOME_M_G1_TRANSITION	0.00018305
CHROMATIN_BINDING	M_PHASE	0.0
REACTOME_RNA_POLYMERASE_III_TRANSCRIPTION_INITIATION	REACTOME_TRNA_AMINOACYLATION	0.02140189
CHROMATIN_BINDING	DNA_REPLICATION	0.0
STEROID_METABOLIC_PROCESS	SUBSTRATE_SPECIFIC_CHANNEL_ACTIVITY	0.00874601
NUCLEAR_ENVELOPE	REACTOME_NUCLEAR_IMPORT_OF_REV_PROTEIN	0.02970307
REACTOME_G2_M_CHECKPOINTS	REACTOME_VPR_MEDIATED_NUCLEAR_IMPORT_OF_PICS	0.01017175
REACTOME_RNA_POLYMERASE_I_III_AND_MITOCHONDRIAL_TRANSCRIPTION	VITAMIN_BINDING	0.01729175
BIOCARTA_CELLCYCLE_PATHWAY	GAMETE_GENERATION	0.0
MITOSIS	SPINDLE_MICROTUBULE	0.00286449
CORUM_NOP56P-ASSOCIATED_PRE-RRNA_COMPLEX	SA_REG_CASCADE_OF_CYCLIN_EXPR	0.00604829
CARBOHYDRATE_BINDING	CHROMATIN_BINDING	0.01104454
CHROMOSOME_SEGREGATION	REACTOME_FORMATION_OF_TUBULIN_FOLDING_INTERMEDIATES_BY_CCT_TRIC	0.01533879
CORUM_MASH1_PROMOTER-COACTIVATOR_COMPLEX	REACTOME_REV_MEDIATED_NUCLEAR_EXPORT_OF_HIV1_RNA	0.00495792
AMINO_ACID_METABOLIC_PROCESS	SERINE_HYDROLASE_ACTIVITY	0.0076207
CHROMATIN_BINDING	REACTOME_EXTENSION_OF_TELOMERES	0.0
CORUM_RC_COMPLEX_DURING_G2/M-PHASE_OF_CELL_CYCLE	KEGG_TYROSINE_METABOLISM	0.01228132
MITOTIC_CELL_CYCLE	REACTOME_TRANSCRIPTION	0.0
CHROMATIN_BINDING	SPINDLE	0.00424153
MICROTUBULE_CYTOSKELETON	REACTOME_RNA_POLYMERASE_I_III_AND_MITOCHONDRIAL_TRANSCRIPTION	5.536e-05
NUCLEAR_MATRIX	SISTER_CHROMATID_SEGREGATION	0.01103397
CENTROSOME	CORUM_RIBOSOME,_CYTOPLASMIC	0.01033177
REACTOME_REMOVAL_OF_THE_FLAP_INTERMEDIATE	SPINDLE_MICROTUBULE	0.00031513
REACTOME_LATE_PHASE_OF_HIV_LIFE_CYCLE	RNA_SPLICINGVIA_TRANSESTERIFICATION_REACTIONS	0.00051953
M_PHASE	REACTOME_VPR_MEDIATED_NUCLEAR_IMPORT_OF_PICS	0.0090716
CORUM_CEN_COMPLEX	REACTOME_FORMATION_OF_FIBRIN_CLOT_CLOTTING_CASCADE	0.03550684
G1_S_TRANSITION_OF_MITOTIC_CELL_CYCLE	RESPONSE_TO_DNA_DAMAGE_STIMULUS	0.0
DNA_PACKAGING	HELICASE_ACTIVITY	0.00307559
KEGG_SMALL_CELL_LUNG_CANCER	VOLTAGE_GATED_CHANNEL_ACTIVITY	0.01296697
MICROTUBULE_BASED_PROCESS	REACTOME_G1_S_TRANSITION	0.00021503
BASEMENT_MEMBRANE	G1_PHASE	0.00011482
RESPONSE_TO_DNA_DAMAGE_STIMULUS	RIBONUCLEOPROTEIN_COMPLEX	0.04408115
KEGG_COMPLEMENT_AND_COAGULATION_CASCADES	REACTOME_HOMOLOGOUS_RECOMBINATION_REPAIR	0.01596443
REACTOME_CYCLIN_E_ASSOCIATED_EVENTS_DURING_G1_S_TRANSITION_	S_PHASE	0.01055667
KEGG_HOMOLOGOUS_RECOMBINATION	NEGATIVE_REGULATION_OF_DNA_METABOLIC_PROCESS	0.0
CENTROSOME	HEMATOPOIETIN_INTERFERON_CLASSD200_DOMAIN_CYTOKINE_RECEPTOR_ACTIVITY	0.00015879
REACTOME_G2_M_CHECKPOINTS	REACTOME_HOMOLOGOUS_RECOMBINATION_REPAIR	0.0
MICROTUBULE	REACTOME_TELOMERE_MAINTENANCE	0.00790743
REACTOME_E2F_TRANSCRIPTIONAL_TARGETS_AT_G1_S	REACTOME_TRANSCRIPTION_COUPLED_NER	0.0
AROMATIC_COMPOUND_METABOLIC_PROCESS	VITAMIN_BINDING	0.01749013
CELLULAR_LIPID_CATABOLIC_PROCESS	REACTOME_STEROID_METABOLISM	0.0044509
PROTEIN_HETERODIMERIZATION_ACTIVITY	TUBULIN_BINDING	0.00567187
NITROGEN_COMPOUND_METABOLIC_PROCESS	REGULATION_OF_CELL_CYCLE	0.01112533
MITOTIC_CELL_CYCLE	REACTOME_DNA_STRAND_ELONGATION	3.493e-05
CARBOXYLIC_ACID_METABOLIC_PROCESS	KEGG_LINOLEIC_ACID_METABOLISM	0.00330097
BIOPOLYMER_CATABOLIC_PROCESS	KEGG_VALINE_LEUCINE_AND_ISOLEUCINE_DEGRADATION	0.00468696
REACTOME_HIV_INFECTION	SUBSTRATE_SPECIFIC_CHANNEL_ACTIVITY	0.00013159
ORGANELLE_LOCALIZATION	SA_REG_CASCADE_OF_CYCLIN_EXPR	0.01067189
ION_CHANNEL_ACTIVITY	REACTOME_CYCLIN_E_ASSOCIATED_EVENTS_DURING_G1_S_TRANSITION_	0.00717164
INTERPHASE_OF_MITOTIC_CELL_CYCLE	RNA_SPLICING	0.00622748
KEGG_DRUG_METABOLISM_OTHER_ENZYMES	SMALL_NUCLEAR_RIBONUCLEOPROTEIN_COMPLEX	0.0069412
MICROTUBULE_ORGANIZING_CENTER_ORGANIZATION_AND_BIOGENESIS	REACTOME_G2_M_CHECKPOINTS	0.01703164
MICROTUBULE_CYTOSKELETON	TRANSCRIPTION_FACTOR_COMPLEX	0.04480555
ORGANIC_ACID_METABOLIC_PROCESS	REACTOME_M_G1_TRANSITION	0.00754014
REACTOME_BASIGIN_INTERACTIONS	REACTOME_TRANSCRIPTION_OF_THE_HIV_GENOME	0.01810478
REACTOME_CENTROSOME_MATURATION	REACTOME_RNA_POLYMERASE_I_PROMOTER_CLEARANCE	0.00280965
APOPTOTIC_MITOCHONDRIAL_CHANGES	REACTOME_DNA_STRAND_ELONGATION	0.00732864
CORUM_CENP-A_NAC-CAD_COMPLEX	REACTOME_HIV_INFECTION	0.00337797
CENTROSOME	DNA_REPAIR	0.00791277
DETECTION_OF_EXTERNAL_STIMULUS	REACTOME_MITOTIC_PROMETAPHASE	0.00404763
DNA_REPLICATION	UBIQUITIN_CYCLE	0.0
KEGG_COMPLEMENT_AND_COAGULATION_CASCADES	REACTOME_METABOLISM_OF_RNA	0.01993723
CHROMOSOME_SEGREGATION	MONOCARBOXYLIC_ACID_METABOLIC_PROCESS	0.00351769
KEGG_SMALL_CELL_LUNG_CANCER	REACTOME_G2_M_CHECKPOINTS	0.0
REACTOME_MITOTIC_M_M_G1_PHASES	REACTOME_PREFOLDIN_MEDIATED_TRANSFER_OF_SUBSTRATE_TO_CCT_TRIC	0.0018333
BIOCARTA_G2_PATHWAY	REACTOME_RNA_POLYMERASE_I_PROMOTER_OPENING	0.00154154
BIOPOLYMER_CATABOLIC_PROCESS	STEROID_METABOLIC_PROCESS	0.00158981
CHROMOSOME_SEGREGATION	RESPONSE_TO_DNA_DAMAGE_STIMULUS	0.09512038
REACTOME_CHAPERONIN_MEDIATED_PROTEIN_FOLDING	REACTOME_TRANSCRIPTION_OF_THE_HIV_GENOME	0.00768184
REACTOME_FORMATION_AND_MATURATION_OF_MRNA_TRANSCRIPT	SPLICEOSOME	0.0021755
KEGG_ASCORBATE_AND_ALDARATE_METABOLISM	REACTOME_MITOTIC_PROMETAPHASE	0.01311762
KEGG_SPLICEOSOME	MRNA_METABOLIC_PROCESS	0.0
AMINO_ACID_AND_DERIVATIVE_METABOLIC_PROCESS	REACTOME_FORMATION_AND_MATURATION_OF_MRNA_TRANSCRIPT	0.00818176
NITROGEN_COMPOUND_METABOLIC_PROCESS	REACTOME_S_PHASE	0.0145226
MONOOXYGENASE_ACTIVITY	REACTOME_REGULATION_OF_APC_ACTIVATORS_BETWEEN_G1_S_AND_EARLY_ANAPHASE	0.01018112
REACTOME_INACTIVATION_OF_APC_VIA_DIRECT_INHIBITION_OF_THE_APCOMPLEX	REACTOME_RNA_POLYMERASE_II_TRANSCRIPTION	0.01158648
BASEMENT_MEMBRANE	CARBOHYDRATE_BINDING	0.00041581
DNA_METABOLIC_PROCESS	DNA_REPLICATION_INITIATION	0.0
CHROMOSOMAL_PART	LIPID_CATABOLIC_PROCESS	0.01021058
BIOCARTA_G2_PATHWAY	REACTOME_PROCESSING_OF_CAPPED_INTRON_CONTAINING_PRE_MRNA	0.00211128
MICROTUBULE_ORGANIZING_CENTER_PART	RNA_PROCESSING	0.0027866
AROMATIC_COMPOUND_METABOLIC_PROCESS	CORUM_NOP56P-ASSOCIATED_PRE-RRNA_COMPLEX	0.02388038
BIOCARTA_G1_PATHWAY	CARBOHYDRATE_BINDING	0.00360856
MICROTUBULE_BASED_PROCESS	PROTEIN_C_TERMINUS_BINDING	0.0
REACTOME_STEROID_METABOLISM	RNA_SPLICING	0.01340149
CARBOXYLIC_ACID_METABOLIC_PROCESS	RESPONSE_TO_ENDOGENOUS_STIMULUS	0.00100805
METAL_ION_TRANSMEMBRANE_TRANSPORTER_ACTIVITY	SUBSTRATE_SPECIFIC_CHANNEL_ACTIVITY	0.0
NUCLEAR_BODY	SMALL_NUCLEAR_RIBONUCLEOPROTEIN_COMPLEX	0.00551793
CORUM_NUCLEAR_PORE_COMPLEX	SPINDLE_ORGANIZATION_AND_BIOGENESIS	0.00932026
CENTROSOME	REACTOME_SCF_SKP2_MEDIATED_DEGRADATION_OF_P27_P21	0.00213703
REACTOME_GLOBAL_GENOMIC_NER	REACTOME_RNA_POLYMERASE_I_PROMOTER_CLEARANCE	0.0
CELL_CYCLE_CHECKPOINT_GO_0000075	MAGNESIUM_ION_BINDING	0.00708139
G1_PHASE_OF_MITOTIC_CELL_CYCLE	REACTOME_SYNTHESIS_OF_DNA	0.00516621
CYTOSKELETAL_PART	G1_S_TRANSITION_OF_MITOTIC_CELL_CYCLE	0.00972089
REACTOME_HORMONE_BIOSYNTHESIS	REACTOME_RNA_POLYMERASE_I_III_AND_MITOCHONDRIAL_TRANSCRIPTION	0.00544677
CELL_CYCLE_PHASE	CHROMATIN_BINDING	0.0
EXTRACELLULAR_MATRIX_PART	KEGG_COMPLEMENT_AND_COAGULATION_CASCADES	0.07467526
APOPTOTIC_MITOCHONDRIAL_CHANGES	DNA_REPAIR	0.0
AMINO_ACID_AND_DERIVATIVE_METABOLIC_PROCESS	REACTOME_BASIGIN_INTERACTIONS	0.00444414
DNA_RECOMBINATION	REACTOME_AUTODEGRADATION_OF_CDH1_BY_CDH1_APC	0.00460346
CORUM_EMERIN_COMPLEX_24	RESPONSE_TO_DNA_DAMAGE_STIMULUS	0.00132016
HELICASE_ACTIVITY	REACTOME_REMOVAL_OF_THE_FLAP_INTERMEDIATE	0.0
BIOCARTA_CELLCYCLE_PATHWAY	MITOTIC_CELL_CYCLE	0.0
CORUM_NUCLEAR_PORE_COMPLEX	KEGG_COMPLEMENT_AND_COAGULATION_CASCADES	0.00539959
DNA_INTEGRITY_CHECKPOINT	G1_PHASE	0.00134039
CORUM_DNA_SYNTHESOME_COMPLEX_(13_SUBUNITS)	CORUM_RC_COMPLEX_DURING_S-PHASE_OF_CELL_CYCLE	0.0
CHROMOSOME_ORGANIZATION_AND_BIOGENESIS	REACTOME_REPAIR_SYNTHESIS_OF_PATCH_27_30_BASES_LONG_BY_DNA_POLYMERASE	0.0
BIOCARTA_COMP_PATHWAY	REACTOME_INACTIVATION_OF_APC_VIA_DIRECT_INHIBITION_OF_THE_APCOMPLEX	0.00936139
REACTOME_NUCLEOTIDE_EXCISION_REPAIR	TRANSCRIPTION_FACTOR_COMPLEX	0.0
REACTOME_LOSS_OF_NLP_FROM_MITOTIC_CENTROSOMES	TRANSCRIPTION_FACTOR_COMPLEX	0.04569494
DEFENSE_RESPONSE	NITROGEN_COMPOUND_METABOLIC_PROCESS	0.0
AMINE_METABOLIC_PROCESS	KEGG_AMINOACYL_TRNA_BIOSYNTHESIS	0.02570851
CELL_CYCLE_CHECKPOINT_GO_0000075	ESTABLISHMENT_OF_ORGANELLE_LOCALIZATION	0.00958857
REACTOME_E2F_MEDIATED_REGULATION_OF_DNA_REPLICATION	REGULATION_OF_CYCLIN_DEPENDENT_PROTEIN_KINASE_ACTIVITY	0.0147223
BIOCARTA_NUCLEARRS_PATHWAY	REACTOME_GLOBAL_GENOMIC_NER	0.01446861
CORUM_HCF-1_COMPLEX	FATTY_ACID_OXIDATION	0.01098542
MITOTIC_CELL_CYCLE_CHECKPOINT	REACTOME_PREFOLDIN_MEDIATED_TRANSFER_OF_SUBSTRATE_TO_CCT_TRIC	0.01081378
MEIOSIS_I	VESICULAR_FRACTION	0.02001136
REACTOME_CDT1_ASSOCIATION_WITH_THE_CDC6_ORC_ORIGIN_COMPLEX	REACTOME_CYCLIN_A1_ASSOCIATED_EVENTS_DURING_G2_M_TRANSITION	0.00685215
RNA_BINDING	RNA_SPLICING	0.0
REACTOME_TRANSPORT_OF_RIBONUCLEOPROTEINS_INTO_THE_HOST_NUCLEUS	RIBONUCLEOPROTEIN_COMPLEX	0.00742803
REACTOME_MRNA_SPLICING	REACTOME_RNA_POLYMERASE_I_PROMOTER_OPENING	0.00410371
AROMATIC_COMPOUND_METABOLIC_PROCESS	MEIOTIC_RECOMBINATION	0.01155203
COLLAGEN	OXIDOREDUCTASE_ACTIVITY	0.00115965
METAL_ION_TRANSMEMBRANE_TRANSPORTER_ACTIVITY	STEROID_METABOLIC_PROCESS	0.04571006
DNA_DEPENDENT_ATPASE_ACTIVITY	NUCLEAR_ENVELOPE	0.03137988
CORUM_SMN_COMPLEX	SMALL_NUCLEAR_RIBONUCLEOPROTEIN_COMPLEX	0.02843913
G1_S_TRANSITION_OF_MITOTIC_CELL_CYCLE	MICROTUBULE_ORGANIZING_CENTER_PART	0.0070237
METAL_ION_TRANSMEMBRANE_TRANSPORTER_ACTIVITY	OXIDOREDUCTASE_ACTIVITY_GO_0016705	0.00123453
CORUM_C_COMPLEX_SPLICEOSOME	REACTOME_S_PHASE	0.0
REACTOME_DNA_REPAIR	REACTOME_LATE_PHASE_OF_HIV_LIFE_CYCLE	0.0
KEGG_OOCYTE_MEIOSIS	SPINDLE	0.03531663
REACTOME_REV_MEDIATED_NUCLEAR_EXPORT_OF_HIV1_RNA	REACTOME_RNA_POLYMERASE_II_TRANSCRIPTION	0.012915
KEGG_SPLICEOSOME	OXIDOREDUCTASE_ACTIVITY	0.0
DNA_REPAIR	REACTOME_RNA_POLYMERASE_II_TRANSCRIPTION	0.0
REACTOME_CDC20_PHOSPHO_APC_MEDIATED_DEGRADATION_OF_CYCLIN_A	REACTOME_EXTENSION_OF_TELOMERES	0.00608144
KEGG_SMALL_CELL_LUNG_CANCER	MEIOTIC_CELL_CYCLE	0.00275744
CARBOXYLIC_ACID_METABOLIC_PROCESS	KEGG_FOLATE_BIOSYNTHESIS	0.00756765
REACTOME_MRNA_SPLICING_MINOR_PATHWAY	REACTOME_POLYMERASE_SWITCHING	0.00718508
KEGG_ASCORBATE_AND_ALDARATE_METABOLISM	ORGANIC_ACID_METABOLIC_PROCESS	0.00984889
KEGG_PYRIMIDINE_METABOLISM	RIBONUCLEASE_ACTIVITY	0.0112398
CELL_CYCLE_CHECKPOINT_GO_0000075	CORUM_CENP-A_NAC-CAD_COMPLEX	0.01944655
AROMATIC_COMPOUND_METABOLIC_PROCESS	CARBOXYLIC_ACID_METABOLIC_PROCESS	0.00803034
MICROSOME	REACTOME_LIPOPROTEIN_METABOLISM	0.0
KEGG_DRUG_METABOLISM_OTHER_ENZYMES	REGULATION_OF_CELL_CYCLE	0.00516922
CORUM_NOP56P-ASSOCIATED_PRE-RRNA_COMPLEX	REACTOME_SCF_BETA_TRCP_MEDIATED_DEGRADATION_OF_EMI1	0.01513037
HELICASE_ACTIVITY	REACTOME_ACTIVATION_OF_THE_PRE_REPLICATIVE_COMPLEX	0.0
KEGG_FATTY_ACID_METABOLISM	MULTI_ORGANISM_PROCESS	0.0076648
CHROMOSOMAL_PART	VOLTAGE_GATED_POTASSIUM_CHANNEL_ACTIVITY	0.00885202
REACTOME_FORMATION_OF_TUBULIN_FOLDING_INTERMEDIATES_BY_CCT_TRIC	REACTOME_SCF_SKP2_MEDIATED_DEGRADATION_OF_P27_P21	0.01795097
REACTOME_DNA_REPAIR	REACTOME_PHASE_1_FUNCTIONALIZATION_OF_COMPOUNDS	0.01347956
DEFENSE_RESPONSE	REACTOME_HIV_LIFE_CYCLE	0.0
CENTROSOME	HELICASE_ACTIVITY	0.01613344
BASEMENT_MEMBRANE	REACTOME_TELOMERE_MAINTENANCE	0.01610045
CONDENSED_CHROMOSOME	VOLTAGE_GATED_CATION_CHANNEL_ACTIVITY	0.00967517
REACTOME_POLYMERASE_SWITCHING	UBIQUITIN_CYCLE	0.10400714
REACTOME_SCF_SKP2_MEDIATED_DEGRADATION_OF_P27_P21	REGULATION_OF_CELL_CYCLE	0.0
MEIOSIS_I	REACTOME_DNA_STRAND_ELONGATION	0.00277598
CORUM_SPLICEOSOME	REACTOME_REV_MEDIATED_NUCLEAR_EXPORT_OF_HIV1_RNA	0.0107486
DNA_REPAIR	REACTOME_PREFOLDIN_MEDIATED_TRANSFER_OF_SUBSTRATE_TO_CCT_TRIC	0.01600874
CONDENSED_CHROMOSOME	REACTOME_RNA_POLYMERASE_I_CHAIN_ELONGATION	0.0014708
REACTOME_NEP_NS2_INTERACTS_WITH_THE_CELLULAR_EXPORT_MACHINERY	RIBONUCLEOPROTEIN_COMPLEX_BIOGENESIS_AND_ASSEMBLY	0.00301418
REACTOME_LATE_PHASE_OF_HIV_LIFE_CYCLE	REACTOME_TRANSCRIPTION	0.0
CYTOKINESIS	MICROTUBULE_ORGANIZING_CENTER	0.00172115
KINESIN_COMPLEX	REACTOME_LATE_PHASE_OF_HIV_LIFE_CYCLE	0.00989908
REACTOME_TRANSCRIPTION	RIBONUCLEOPROTEIN_COMPLEX	0.00081536
CORUM_RC_COMPLEX_DURING_G2/M-PHASE_OF_CELL_CYCLE	REACTOME_REGULATION_OF_APC_ACTIVATORS_BETWEEN_G1_S_AND_EARLY_ANAPHASE	0.00705347
CORUM_EMERIN_COMPLEX_24	KEGG_PPAR_SIGNALING_PATHWAY	0.01206829
FATTY_ACID_METABOLIC_PROCESS	MITOTIC_SISTER_CHROMATID_SEGREGATION	0.00906264
MITOTIC_CELL_CYCLE	REACTOME_SCF_SKP2_MEDIATED_DEGRADATION_OF_P27_P21	0.00164373
CORUM_EMERIN_COMPLEX_24	REACTOME_PROCESSING_OF_CAPPED_INTRON_CONTAINING_PRE_MRNA	0.0120631
MICROBODY	REACTOME_RECYCLING_OF_BILE_ACIDS_AND_SALTS	0.00818137
CHROMOSOMAL_PART	REACTOME_CDC6_ASSOCIATION_WITH_THE_ORC:ORIGIN_COMPLEX	0.0
BIOCARTA_CELLCYCLE_PATHWAY	MAGNESIUM_ION_BINDING	0.01468895
CORUM_BASC_COMPLEX_(BRCA1-ASSOCIATED_GENOME_SURVEILLANCE_COMPLEX)	KEGG_CELL_CYCLE	0.0
AMINE_METABOLIC_PROCESS	KEGG_DNA_REPLICATION	0.01363308
CENTROSOME	G1_S_TRANSITION_OF_MITOTIC_CELL_CYCLE	0.00421431
NITROGEN_COMPOUND_METABOLIC_PROCESS	REACTOME_CYCLIN_A1_ASSOCIATED_EVENTS_DURING_G2_M_TRANSITION	0.0141357
ION_CHANNEL_ACTIVITY	REACTOME_ORC1_REMOVAL_FROM_CHROMATIN	0.00294971
MITOTIC_CELL_CYCLE	REACTOME_FORMATION_OF_TUBULIN_FOLDING_INTERMEDIATES_BY_CCT_TRIC	0.0015085
MICROSOME	REACTOME_MRNA_SPLICING	0.01267108
KEGG_SMALL_CELL_LUNG_CANCER	MITOTIC_CELL_CYCLE	0.0
CELLULAR_LIPID_METABOLIC_PROCESS	REACTOME_STEROID_METABOLISM	0.0
CORUM_RC_COMPLEX_DURING_S-PHASE_OF_CELL_CYCLE	MICROTUBULE_BINDING	0.00609392
NITROGEN_COMPOUND_METABOLIC_PROCESS	REACTOME_SNRNP_ASSEMBLY	0.03728766
APOPTOTIC_MITOCHONDRIAL_CHANGES	NUCLEAR_MATRIX	0.00136176
MRNA_PROCESSING_GO_0006397	SPINDLE_ORGANIZATION_AND_BIOGENESIS	0.00822769
DNA_RECOMBINATION	NUCLEAR_CHROMOSOME_PART	0.0
CELL_CYCLE_PROCESS	CONDENSED_CHROMOSOME	0.32424357
CORUM_EMERIN_COMPLEX_24	RNA_SPLICINGVIA_TRANSESTERIFICATION_REACTIONS	0.02783563
REACTOME_LIPOPROTEIN_METABOLISM	REACTOME_RECYCLING_OF_BILE_ACIDS_AND_SALTS	0.01954503
REACTOME_METABOLISM_OF_RNA	RNA_SPLICING	0.0
BIOPOLYMER_CATABOLIC_PROCESS	MOTOR_ACTIVITY	0.00364699
INTERPHASE	NITROGEN_COMPOUND_CATABOLIC_PROCESS	0.01246162
M_PHASE_OF_MITOTIC_CELL_CYCLE	SODIUM_ION_TRANSPORT	0.00855982
KINETOCHORE	REACTOME_NUCLEAR_IMPORT_OF_REV_PROTEIN	0.01234361
CORUM_CDC5L_COMPLEX	SISTER_CHROMATID_SEGREGATION	0.01288932
MEIOTIC_RECOMBINATION	REACTOME_NUCLEAR_RECEPTOR_TRANSCRIPTION_PATHWAY	0.00735442
INTERPHASE	REACTOME_RNA_POLYMERASE_I_PROMOTER_CLEARANCE	0.0
OXIDOREDUCTASE_ACTIVITY_GO_0016705	REACTOME_METABOLISM_OF_RNA	0.00438058
ORGANIC_ACID_METABOLIC_PROCESS	REACTOME_RNA_POLYMERASE_I_PROMOTER_CLEARANCE	0.00904217
REACTOME_PREFOLDIN_MEDIATED_TRANSFER_OF_SUBSTRATE_TO_CCT_TRIC	REGULATION_OF_MITOTIC_CELL_CYCLE	0.01546259
KEGG_COMPLEMENT_AND_COAGULATION_CASCADES	OXIDOREDUCTASE_ACTIVITY_GO_0016705	0.00314225
BIOCARTA_CFTR_PATHWAY	REACTOME_NUCLEOTIDE_EXCISION_REPAIR	0.0112356
CORUM_DNA_SYNTHESOME_COMPLEX_(15_SUBUNITS)	KEGG_BETA_ALANINE_METABOLISM	0.01212551
REACTOME_ACTIVATION_OF_ATR_IN_RESPONSE_TO_REPLICATION_STRESS	REACTOME_E2F_MEDIATED_REGULATION_OF_DNA_REPLICATION	0.0
MICROTUBULE_BINDING	RNA_BINDING	0.00701476
CORUM_RC_COMPLEX_DURING_G2/M-PHASE_OF_CELL_CYCLE	REACTOME_ACTIVATION_OF_THE_PRE_REPLICATIVE_COMPLEX	0.0
DNA_PACKAGING	REACTOME_HOST_INTERACTIONS_OF_HIV_FACTORS	0.02469308
KEGG_PYRIMIDINE_METABOLISM	REACTOME_CDC20_PHOSPHO_APC_MEDIATED_DEGRADATION_OF_CYCLIN_A	0.0052572
MICROTUBULE_ORGANIZING_CENTER	MULTI_ORGANISM_PROCESS	0.0
REACTOME_ACTIVATION_OF_ATR_IN_RESPONSE_TO_REPLICATION_STRESS	REACTOME_FANCONI_ANEMIA_PATHWAY	0.0
DNA_DEPENDENT_DNA_REPLICATION	NUCLEAR_CHROMOSOME_PART	0.0
CARBOHYDRATE_BINDING	MICROTUBULE_BASED_PROCESS	0.00877094
RESPONSE_TO_ENDOGENOUS_STIMULUS	RESPONSE_TO_OTHER_ORGANISM	0.0
G1_PHASE	REACTOME_SNRNP_ASSEMBLY	0.01554913
OXIDOREDUCTASE_ACTIVITY	UBIQUITIN_CYCLE	0.0
ATP_DEPENDENT_HELICASE_ACTIVITY	CHROMATIN_BINDING	0.00021178
CHROMOSOME_ORGANIZATION_AND_BIOGENESIS	SERINE_TYPE_ENDOPEPTIDASE_ACTIVITY	0.00310383
MONOCARBOXYLIC_ACID_METABOLIC_PROCESS	REACTOME_MITOCHONDRIAL_FATTY_ACID_BETA_OXIDATION	0.0210996
KEGG_MISMATCH_REPAIR	REACTOME_REMOVAL_OF_THE_FLAP_INTERMEDIATE	0.0
CORUM_MLL1-WDR5_COMPLEX	RIBONUCLEOPROTEIN_COMPLEX	0.01433537
REACTOME_DNA_REPAIR	REACTOME_HORMONE_BIOSYNTHESIS	0.01190931
REACTOME_METABOLISM_OF_LIPIDS_AND_LIPOPROTEINS	TUBULIN_BINDING	0.00079418
CORUM_BASC_COMPLEX_(BRCA1-ASSOCIATED_GENOME_SURVEILLANCE_COMPLEX)	MICROTUBULE_BASED_PROCESS	0.00491375
SERINE_TYPE_ENDOPEPTIDASE_ACTIVITY	STEROID_METABOLIC_PROCESS	0.00238612
AMINE_CATABOLIC_PROCESS	REACTOME_POLYMERASE_SWITCHING	0.01053606
KEGG_PPAR_SIGNALING_PATHWAY	REACTOME_SNRNP_ASSEMBLY	0.02272664
DNA_DIRECTED_DNA_POLYMERASE_ACTIVITY	REACTOME_ORC1_REMOVAL_FROM_CHROMATIN	0.0
REACTOME_AUTODEGRADATION_OF_CDH1_BY_CDH1_APC	REACTOME_HOMOLOGOUS_RECOMBINATION_REPAIR	0.00603354
CORUM_NUCLEAR_PORE_COMPLEX	REACTOME_LOSS_OF_NLP_FROM_MITOTIC_CENTROSOMES	0.01385741
NUCLEAR_MATRIX	REACTOME_STEROID_METABOLISM	0.00616518
BIOPOLYMER_CATABOLIC_PROCESS	CORUM_CEN_COMPLEX	0.00075071
CARBOXYLIC_ACID_METABOLIC_PROCESS	REACTOME_SYNTHESIS_OF_BILE_ACIDS_AND_BILE_SALTS_VIA_24_HYDROXYCHOLESTEROL	0.00464458
MITOTIC_CELL_CYCLE	REACTOME_TRANSPORT_OF_THE_SLBP_INDEPENDENT_MATURE_MRNA	0.01737214
CORUM_DNA_SYNTHESOME_COMPLEX_(17_SUBUNITS)	SPINDLE_MICROTUBULE	0.00106301
DNA_REPLICATION_INITIATION	SPINDLE_ORGANIZATION_AND_BIOGENESIS	0.00517239
DNA_DIRECTED_DNA_POLYMERASE_ACTIVITY	REACTOME_REMOVAL_OF_THE_FLAP_INTERMEDIATE	0.0
REACTOME_DNA_REPAIR	REACTOME_SNRNP_ASSEMBLY	0.0
REACTOME_AUTODEGRADATION_OF_CDH1_BY_CDH1_APC	REACTOME_TRNA_AMINOACYLATION	0.02186254
MITOTIC_CELL_CYCLE_CHECKPOINT	REACTOME_SCF_SKP2_MEDIATED_DEGRADATION_OF_P27_P21	0.00766519
CORUM_RC_COMPLEX_DURING_S-PHASE_OF_CELL_CYCLE	REACTOME_LOSS_OF_NLP_FROM_MITOTIC_CENTROSOMES	0.00910435
KEGG_DNA_REPLICATION	REACTOME_G1_S_TRANSITION	0.0
MICROTUBULE	REACTOME_SNRNP_ASSEMBLY	0.01115094
CORUM_DNA_SYNTHESOME_COMPLEX_(15_SUBUNITS)	REACTOME_PREFOLDIN_MEDIATED_TRANSFER_OF_SUBSTRATE_TO_CCT_TRIC	0.01190197
REACTOME_FORMATION_AND_MATURATION_OF_MRNA_TRANSCRIPT	REACTOME_MITOTIC_M_M_G1_PHASES	0.00615021
CELL_CYCLE_CHECKPOINT_GO_0000075	CHROMATIN_BINDING	0.0
DNA_POLYMERASE_ACTIVITY	REACTOME_TRANSCRIPTION	0.0
REACTOME_LATE_PHASE_OF_HIV_LIFE_CYCLE	SPINDLE_ORGANIZATION_AND_BIOGENESIS	0.02228949
CHROMATIN_BINDING	REACTOME_CHAPERONIN_MEDIATED_PROTEIN_FOLDING	0.00885131
CYTOSKELETON_ORGANIZATION_AND_BIOGENESIS	MICROTUBULE	0.30508822
REACTOME_SYNTHESIS_OF_DNA	TRANSCRIPTION_FACTOR_COMPLEX	0.0
REACTOME_CDC6_ASSOCIATION_WITH_THE_ORC:ORIGIN_COMPLEX	REACTOME_S_PHASE	0.0
CORUM_DNA_SYNTHESOME_COMPLEX_(17_SUBUNITS)	REACTOME_CDC6_ASSOCIATION_WITH_THE_ORC:ORIGIN_COMPLEX	0.0
KEGG_AMINOACYL_TRNA_BIOSYNTHESIS	REACTOME_LOSS_OF_NLP_FROM_MITOTIC_CENTROSOMES	0.02532165
REACTOME_DNA_REPAIR	REACTOME_HIV_LIFE_CYCLE	0.0
CENTROSOME	REACTOME_RNA_POLYMERASE_I_CHAIN_ELONGATION	0.01222666
CYTOKINESIS	REACTOME_FANCONI_ANEMIA_PATHWAY	0.01356592
DNA_REPLICATION	REACTOME_CDC6_ASSOCIATION_WITH_THE_ORC:ORIGIN_COMPLEX	0.0
BIOPOLYMER_CATABOLIC_PROCESS	MONOSACCHARIDE_BINDING	0.00637966
KEGG_PPAR_SIGNALING_PATHWAY	MICROTUBULE_BASED_PROCESS	0.00085699
DNA_DEPENDENT_DNA_REPLICATION	MRNA_METABOLIC_PROCESS	0.01424651
CHROMOSOMAL_PART	OXIDOREDUCTASE_ACTIVITY	0.00318151
CORUM_C_COMPLEX_SPLICEOSOME	NUCLEOLUS	0.01098877
HEMATOPOIETIN_INTERFERON_CLASSD200_DOMAIN_CYTOKINE_RECEPTOR_ACTIVITY	REACTOME_LATE_PHASE_OF_HIV_LIFE_CYCLE	0.01309772
M_PHASE_OF_MITOTIC_CELL_CYCLE	REACTOME_POLYMERASE_SWITCHING	0.00652538
FATTY_ACID_OXIDATION	NUCLEOPLASM	0.01599224
KEGG_SMALL_CELL_LUNG_CANCER	REACTOME_MITOTIC_PROMETAPHASE	0.0
BIOPOLYMER_CATABOLIC_PROCESS	REACTOME_STEROID_METABOLISM	0.00201483
REACTOME_CYTOCHROME_P450_ARRANGED_BY_SUBSTRATE_TYPE	REACTOME_FANCONI_ANEMIA_PATHWAY	0.01364486
REACTOME_PACKAGING_OF_TELOMERE_ENDS	REACTOME_SNRNP_ASSEMBLY	0.01282038
CHROMATIN	MONOCARBOXYLIC_ACID_METABOLIC_PROCESS	0.00919405
CHROMOSOME	REACTOME_MRNA_SPLICING_MINOR_PATHWAY	0.0
BIOCARTA_CFTR_PATHWAY	INORGANIC_ANION_TRANSMEMBRANE_TRANSPORTER_ACTIVITY	0.00596765
COLLAGEN	CORUM_MASH1_PROMOTER-COACTIVATOR_COMPLEX	0.02225276
HELICASE_ACTIVITY	REACTOME_DNA_REPAIR	0.0
REACTOME_TRANSCRIPTION	STEROID_BINDING	0.0046459
MICROTUBULE_MOTOR_ACTIVITY	REGULATION_OF_MITOSIS	0.01267851
KEGG_OOCYTE_MEIOSIS	REACTOME_AMINE_LIGAND_BINDING_RECEPTORS	0.00388783
CORUM_BASC_COMPLEX_(BRCA1-ASSOCIATED_GENOME_SURVEILLANCE_COMPLEX)	G1_PHASE	0.00973074
KEGG_SMALL_CELL_LUNG_CANCER	REGULATION_OF_CYCLIN_DEPENDENT_PROTEIN_KINASE_ACTIVITY	0.0
CHROMOSOME	REACTOME_TRANSPORT_OF_RIBONUCLEOPROTEINS_INTO_THE_HOST_NUCLEUS	0.00837295
KEGG_OOCYTE_MEIOSIS	MEIOSIS_I	0.00837552
MEIOTIC_CELL_CYCLE	REACTOME_E2F_MEDIATED_REGULATION_OF_DNA_REPLICATION	0.00381097
INTERPHASE	REACTOME_BIOLOGICAL_OXIDATIONS	0.00751406
REACTOME_E2F_MEDIATED_REGULATION_OF_DNA_REPLICATION	REACTOME_REPAIR_SYNTHESIS_OF_PATCH_27_30_BASES_LONG_BY_DNA_POLYMERASE	0.0
CORUM_BASC_COMPLEX_(BRCA1-ASSOCIATED_GENOME_SURVEILLANCE_COMPLEX)	KEGG_TYROSINE_METABOLISM	0.00858612
BIOCARTA_CFTR_PATHWAY	MONOCARBOXYLIC_ACID_METABOLIC_PROCESS	0.00771102
CHROMOSOMAL_PART	M_PHASE_OF_MITOTIC_CELL_CYCLE	0.0013061
MOTOR_ACTIVITY	REACTOME_REGULATION_OF_APC_ACTIVATORS_BETWEEN_G1_S_AND_EARLY_ANAPHASE	0.0063182
APOPTOTIC_MITOCHONDRIAL_CHANGES	REACTOME_APCDC20_MEDIATED_DEGRADATION_OF_CYCLIN_B	0.00662777
KEGG_STEROID_HORMONE_BIOSYNTHESIS	REACTOME_FANCONI_ANEMIA_PATHWAY	0.01695663
ESTABLISHMENT_OF_ORGANELLE_LOCALIZATION	REACTOME_CDT1_ASSOCIATION_WITH_THE_CDC6_ORC_ORIGIN_COMPLEX	0.00807776
DETECTION_OF_EXTERNAL_STIMULUS	REACTOME_TELOMERE_MAINTENANCE	0.0024442
CHROMOSOME	REACTOME_TRANSCRIPTION_OF_THE_HIV_GENOME	0.0
HELICASE_ACTIVITY	KEGG_CELL_CYCLE	0.0
CHROMOSOMEPERICENTRIC_REGION	MICROTUBULE_CYTOSKELETON_ORGANIZATION_AND_BIOGENESIS	0.00032093
NEGATIVE_REGULATION_OF_DNA_METABOLIC_PROCESS	REACTOME_MITOTIC_M_M_G1_PHASES	0.00377033
KEGG_SPLICEOSOME	REACTOME_INFLUENZA_LIFE_CYCLE	0.0
CORUM_C_COMPLEX_SPLICEOSOME	DNA_REPLICATION_INITIATION	0.01398063
MEIOTIC_CELL_CYCLE	MICROTUBULE_ORGANIZING_CENTER_ORGANIZATION_AND_BIOGENESIS	0.01062588
CORUM_RIBOSOME,_CYTOPLASMIC	REACTOME_SNRNP_ASSEMBLY	0.01072763
DNA_REPLICATION	MICROTUBULE_CYTOSKELETON_ORGANIZATION_AND_BIOGENESIS	0.0177484
CYTOSKELETON_ORGANIZATION_AND_BIOGENESIS	MICROTUBULE_BASED_PROCESS	0.0
AMINE_METABOLIC_PROCESS	REACTOME_SYNTHESIS_OF_DNA	0.00909264
NUCLEAR_MATRIX	REACTOME_RNA_POLYMERASE_III_TRANSCRIPTION_INITIATION	0.00177959
REACTOME_ENDOGENOUS_STEROLS	UBIQUITIN_CYCLE	0.00707777
CHROMATIN_BINDING	NUCLEOLUS	0.0
KEGG_HISTIDINE_METABOLISM	REACTOME_BIOLOGICAL_OXIDATIONS	0.02638911
CHROMOSOME	KEGG_DNA_REPLICATION	0.0
CONDENSED_CHROMOSOME	RNA_BINDING	0.01082701
REACTOME_HDL_MEDIATED_LIPID_TRANSPORT	REACTOME_HIV_LIFE_CYCLE	0.0057092
CHROMOSOME_ORGANIZATION_AND_BIOGENESIS	REACTOME_EXTENSION_OF_TELOMERES	0.0
GAMETE_GENERATION	MONOOXYGENASE_ACTIVITY	0.00522594
REACTOME_HIV_LIFE_CYCLE	REACTOME_SNRNP_ASSEMBLY	0.0
MICROTUBULE_ORGANIZING_CENTER_PART	REACTOME_DOUBLE_STRAND_BREAK_REPAIR	0.01165759
CHROMOSOME_ORGANIZATION_AND_BIOGENESIS	REACTOME_CDC20_PHOSPHO_APC_MEDIATED_DEGRADATION_OF_CYCLIN_A	0.00601982
REACTOME_HIV_INFECTION	REACTOME_NEP_NS2_INTERACTS_WITH_THE_CELLULAR_EXPORT_MACHINERY	0.03200058
CORUM_RIBOSOME,_CYTOPLASMIC	NEGATIVE_REGULATION_OF_DNA_METABOLIC_PROCESS	0.01116055
CELL_CYCLE_CHECKPOINT_GO_0000075	KINETOCHORE	0.00032065
KEGG_SPLICEOSOME	REACTOME_CDC6_ASSOCIATION_WITH_THE_ORC:ORIGIN_COMPLEX	0.00929181
REACTOME_RNA_POLYMERASE_I_III_AND_MITOCHONDRIAL_TRANSCRIPTION	RESPONSE_TO_BACTERIUM	0.00208272
OXIDOREDUCTASE_ACTIVITY	REACTOME_NUCLEOTIDE_EXCISION_REPAIR	0.00379012
KEGG_HOMOLOGOUS_RECOMBINATION	REACTOME_CELL_CYCLE_CHECKPOINTS	0.0
CORUM_RC_COMPLEX_DURING_S-PHASE_OF_CELL_CYCLE	REACTOME_G2_M_TRANSITION	0.00187831
NUCLEOPLASM_PART	REACTOME_REPAIR_SYNTHESIS_OF_PATCH_27_30_BASES_LONG_BY_DNA_POLYMERASE	0.0
CENTROSOME	MITOTIC_CELL_CYCLE	0.0
REACTOME_CDT1_ASSOCIATION_WITH_THE_CDC6_ORC_ORIGIN_COMPLEX	REACTOME_G2_M_CHECKPOINTS	0.0
KEGG_DNA_REPLICATION	KEGG_METABOLISM_OF_XENOBIOTICS_BY_CYTOCHROME_P450	0.00923127
REACTOME_ACTIVATION_OF_THE_PRE_REPLICATIVE_COMPLEX	REACTOME_HOMOLOGOUS_RECOMBINATION_REPAIR	0.0
METALLOENDOPEPTIDASE_ACTIVITY	REACTOME_CENTROSOME_MATURATION	0.04173195
CELL_CYCLE_PHASE	CORUM_RC_COMPLEX_DURING_S-PHASE_OF_CELL_CYCLE	0.00057975
CORUM_DNA_SYNTHESOME_COMPLEX_(17_SUBUNITS)	REACTOME_MITOTIC_PROMETAPHASE	0.01159187
NUCLEAR_ENVELOPE	REACTOME_GLOBAL_GENOMIC_NER	0.00529986
REACTOME_AUTODEGRADATION_OF_CDH1_BY_CDH1_APC	REACTOME_CDT1_ASSOCIATION_WITH_THE_CDC6_ORC_ORIGIN_COMPLEX	0.0
CORUM_RC_COMPLEX_DURING_S-PHASE_OF_CELL_CYCLE	KEGG_SMALL_CELL_LUNG_CANCER	0.0
REACTOME_CDC6_ASSOCIATION_WITH_THE_ORC:ORIGIN_COMPLEX	REACTOME_REMOVAL_OF_THE_FLAP_INTERMEDIATE	0.0
CYTOSKELETAL_PART	REACTOME_TRANSCRIPTION	0.0
INTERPHASE	REACTOME_POLYMERASE_SWITCHING	0.02448189
CHROMOSOME_ORGANIZATION_AND_BIOGENESIS	S_PHASE	0.00042742
CORUM_HCF-1_COMPLEX	KINETOCHORE	0.02201358
DNA_METABOLIC_PROCESS	KEGG_PYRIMIDINE_METABOLISM	0.0
REACTOME_PHASE_II_CONJUGATION	RESPONSE_TO_DNA_DAMAGE_STIMULUS	0.00332945
KEGG_ARACHIDONIC_ACID_METABOLISM	KEGG_DRUG_METABOLISM_OTHER_ENZYMES	0.01139066
REACTOME_INNATE_IMMUNITY_SIGNALING	SERINE_TYPE_ENDOPEPTIDASE_ACTIVITY	0.0
DNA_DEPENDENT_DNA_REPLICATION	REACTOME_MITOCHONDRIAL_FATTY_ACID_BETA_OXIDATION	0.00641183
OXIDOREDUCTASE_ACTIVITY_GO_0016705	REACTOME_MITOTIC_M_M_G1_PHASES	0.00429627
CHROMOSOMAL_PART	DEFENSE_RESPONSE_TO_BACTERIUM	0.00164635
MEIOTIC_RECOMBINATION	REACTOME_M_G1_TRANSITION	0.00451032
KEGG_MISMATCH_REPAIR	NUCLEAR_CHROMOSOME_PART	0.0
DETECTION_OF_EXTERNAL_STIMULUS	MICROTUBULE_ORGANIZING_CENTER_ORGANIZATION_AND_BIOGENESIS	0.00184931
REACTOME_LOSS_OF_NLP_FROM_MITOTIC_CENTROSOMES	SODIUM_ION_TRANSPORT	0.00832238
DNA_RECOMBINATION	ORGANELLE_LOCALIZATION	0.0087547
APOPTOTIC_MITOCHONDRIAL_CHANGES	REACTOME_METABOLISM_OF_RNA	0.01852121
KEGG_DRUG_METABOLISM_CYTOCHROME_P450	SA_REG_CASCADE_OF_CYCLIN_EXPR	0.01059433
DNA_POLYMERASE_ACTIVITY	REACTOME_RNA_POLYMERASE_I_PROMOTER_CLEARANCE	0.0
CARBOHYDRATE_BINDING	CYTOSKELETAL_PART	0.0003702
CHROMOSOMAL_PART	SUGAR_BINDING	0.00913359
MITOTIC_CELL_CYCLE	NUCLEAR_BODY	0.00590017
INTERPHASE	REACTOME_G2_M_CHECKPOINTS	0.0
DNA_PACKAGING	NUCLEAR_BODY	0.00982857
REACTOME_E2F_TRANSCRIPTIONAL_TARGETS_AT_G1_S	REACTOME_TRANSCRIPTION_OF_THE_HIV_GENOME	0.0140551
MONOOXYGENASE_ACTIVITY	REACTOME_CELL_CYCLE_CHECKPOINTS	0.01101636
CELL_CYCLE_CHECKPOINT_GO_0000075	REACTOME_ELONGATION_AND_PROCESSING_OF_CAPPED_TRANSCRIPTS	0.00092915
KEGG_ECM_RECEPTOR_INTERACTION	RESPONSE_TO_DNA_DAMAGE_STIMULUS	0.06089692
KEGG_OOCYTE_MEIOSIS	REACTOME_FORMATION_OF_TUBULIN_FOLDING_INTERMEDIATES_BY_CCT_TRIC	0.08617389
REACTOME_BIOLOGICAL_OXIDATIONS	REACTOME_POLYMERASE_SWITCHING	0.01068288
REACTOME_NUCLEOTIDE_EXCISION_REPAIR	RNA_SPLICINGVIA_TRANSESTERIFICATION_REACTIONS	0.0
CYTOKINESIS	DNA_REPLICATION	0.00618515
REACTOME_HIV_LIFE_CYCLE	REACTOME_MRNA_SPLICING_MINOR_PATHWAY	0.0
DNA_DIRECTED_DNA_POLYMERASE_ACTIVITY	TUBULIN_BINDING	0.00387746
KEGG_METABOLISM_OF_XENOBIOTICS_BY_CYTOCHROME_P450	REACTOME_TRANSCRIPTION	0.00299343
REACTOME_AMINE_LIGAND_BINDING_RECEPTORS	REACTOME_DNA_REPLICATION_PRE_INITIATION	0.00425776
BIOCARTA_COMP_PATHWAY	OXIDOREDUCTASE_ACTIVITY_GO_0016616	0.00510811
REACTOME_NUCLEAR_IMPORT_OF_REV_PROTEIN	REACTOME_RNA_POLYMERASE_II_TRANSCRIPTION	0.01349669
MICROTUBULE	REACTOME_DNA_STRAND_ELONGATION	0.00476149
MOTOR_ACTIVITY	REACTOME_E2F_MEDIATED_REGULATION_OF_DNA_REPLICATION	0.01063725
REACTOME_APCDC20_MEDIATED_DEGRADATION_OF_CYCLIN_B	RESPONSE_TO_DNA_DAMAGE_STIMULUS	0.01182168
MICROTUBULE_CYTOSKELETON	NUCLEOLUS	0.02704456
CORUM_SMN_COMPLEX	SPINDLE_ORGANIZATION_AND_BIOGENESIS	0.01486869
KEGG_HOMOLOGOUS_RECOMBINATION	REACTOME_SCF_SKP2_MEDIATED_DEGRADATION_OF_P27_P21	0.002833
CHROMOSOMEPERICENTRIC_REGION	REACTOME_ACTIVATION_OF_ATR_IN_RESPONSE_TO_REPLICATION_STRESS	0.01265739
REACTOME_REGULATION_OF_APC_ACTIVATORS_BETWEEN_G1_S_AND_EARLY_ANAPHASE	REACTOME_TRANSPORT_OF_MATURE_MRNA_DERIVED_FROM_AN_INTRON_CONTAINING_TRANSCRIPT	0.00667052
AMINO_ACID_CATABOLIC_PROCESS	REPLICATION_FORK	0.0077612
BIOCARTA_CFTR_PATHWAY	MICROTUBULE_ORGANIZING_CENTER_PART	0.00596556
CONDENSED_CHROMOSOME	REACTOME_CELL_CYCLE_CHECKPOINTS	5.282e-05
FATTY_ACID_OXIDATION	KEGG_PROPANOATE_METABOLISM	0.01103425
KEGG_GLYCINE_SERINE_AND_THREONINE_METABOLISM	KEGG_TRYPTOPHAN_METABOLISM	0.0086869
AMINE_CATABOLIC_PROCESS	RIBONUCLEOPROTEIN_COMPLEX	0.00552211
REACTOME_CENTROSOME_MATURATION	REACTOME_FORMATION_OF_FIBRIN_CLOT_CLOTTING_CASCADE	0.01104275
BIOCARTA_G1_PATHWAY	MICROTUBULE_POLYMERIZATION_OR_DEPOLYMERIZATION	0.0022643
DNA_REPLICATION_INITIATION	SUGAR_BINDING	0.00653541
CYTOSKELETAL_PART	KEGG_DNA_REPLICATION	0.00410952
CYTOSKELETAL_PART	MICROTUBULE_ASSOCIATED_COMPLEX	0.02675014
DNA_DIRECTED_DNA_POLYMERASE_ACTIVITY	NEGATIVE_REGULATION_OF_DNA_METABOLIC_PROCESS	0.0
NUCLEAR_CHROMOSOME	SUGAR_BINDING	0.01119
CYTOSKELETAL_PART	NUCLEAR_CHROMOSOME_PART	0.00228078
CARBOHYDRATE_BINDING	ORGANIC_ACID_METABOLIC_PROCESS	0.0031137
CYTOSKELETON_ORGANIZATION_AND_BIOGENESIS	REACTOME_TRANSCRIPTION_COUPLED_NER	0.00671522
REACTOME_DOUBLE_STRAND_BREAK_REPAIR	REACTOME_PROCESSING_OF_CAPPED_INTRON_CONTAINING_PRE_MRNA	0.02425886
REACTOME_E2F_TRANSCRIPTIONAL_TARGETS_AT_G1_S	RNA_BINDING	0.00771207
DNA_RECOMBINATION	STEROID_HORMONE_RECEPTOR_ACTIVITY	0.01288794
CELL_DIVISION	MICROTUBULE	0.04437985
REACTOME_SYNTHESIS_OF_BILE_ACIDS_AND_BILE_SALTS_VIA_24_HYDROXYCHOLESTEROL	REACTOME_SYNTHESIS_OF_BILE_ACIDS_AND_BILE_SALTS_VIA_7ALPHA_HYDROXYCHOLESTEROL	0.00672247
KEGG_PEROXISOME	REACTOME_FORMATION_OF_FIBRIN_CLOT_CLOTTING_CASCADE	0.01735352
REACTOME_GLOBAL_GENOMIC_NER	REACTOME_SNRNP_ASSEMBLY	0.00763233
ORGANELLE_LOCALIZATION	REACTOME_HOST_INTERACTIONS_OF_HIV_FACTORS	0.00524069
CELL_CYCLE_PROCESS	OXIDOREDUCTASE_ACTIVITY_ACTING_ON_THE_ALDEHYDE_OR_OXO_GROUP_OF_DONORS	0.01078271
MRNA_METABOLIC_PROCESS	REACTOME_RNA_POLYMERASE_I_PROMOTER_CLEARANCE	0.10165386
CORUM_HCF-1_COMPLEX	REGULATION_OF_MITOSIS	0.00881565
KINESIN_COMPLEX	REACTOME_CENTROSOME_MATURATION	0.00914672
CONDENSED_CHROMOSOME	RIBONUCLEOPROTEIN_COMPLEX	0.01111289
CYTOSKELETON_ORGANIZATION_AND_BIOGENESIS	G1_S_TRANSITION_OF_MITOTIC_CELL_CYCLE	0.0
REACTOME_TRANSPORT_OF_MATURE_MRNA_DERIVED_FROM_AN_INTRON_CONTAINING_TRANSCRIPT	TRANSCRIPTION_FACTOR_COMPLEX	0.0
CHROMATIN	MRNA_METABOLIC_PROCESS	0.00717267
REACTOME_HOST_INTERACTIONS_OF_HIV_FACTORS	VOLTAGE_GATED_CHANNEL_ACTIVITY	0.00476706
BIOPOLYMER_CATABOLIC_PROCESS	MONOOXYGENASE_ACTIVITY	0.01979552
KEGG_STEROID_HORMONE_BIOSYNTHESIS	REACTOME_S_PHASE	0.00664105
CORUM_HCF-1_COMPLEX	SA_REG_CASCADE_OF_CYCLIN_EXPR	0.00856444
CHROMOSOMAL_PART	NUCLEOPLASM_PART	0.0
CELLULAR_LIPID_METABOLIC_PROCESS	REACTOME_SYNTHESIS_OF_BILE_ACIDS_AND_BILE_SALTS	0.01874275
GAMETE_GENERATION	REACTOME_CYCLIN_E_ASSOCIATED_EVENTS_DURING_G1_S_TRANSITION_	0.0
REACTOME_HIV_INFECTION	REACTOME_PHOSPHORYLATION_OF_THE_APC	0.00049882
MICROTUBULE_ASSOCIATED_COMPLEX	REACTOME_SNRNP_ASSEMBLY	0.01183159
CELL_DIVISION	INTERPHASE	0.00302162
S_PHASE	TRANSCRIPTION_FACTOR_COMPLEX	0.00721611
CORUM_CEN_COMPLEX	DNA_INTEGRITY_CHECKPOINT	0.01598022
NEGATIVE_REGULATION_OF_DNA_METABOLIC_PROCESS	REACTOME_TRANSPORT_OF_RIBONUCLEOPROTEINS_INTO_THE_HOST_NUCLEUS	0.01066865
REACTOME_CDC20_PHOSPHO_APC_MEDIATED_DEGRADATION_OF_CYCLIN_A	REACTOME_FORMATION_OF_FIBRIN_CLOT_CLOTTING_CASCADE	0.01364407
CHROMOSOME_SEGREGATION	SERINE_TYPE_ENDOPEPTIDASE_ACTIVITY	0.00639847
KEGG_METABOLISM_OF_XENOBIOTICS_BY_CYTOCHROME_P450	MICROTUBULE_CYTOSKELETON	0.00116898
REACTOME_CHAPERONIN_MEDIATED_PROTEIN_FOLDING	REACTOME_METABOLISM_OF_LIPIDS_AND_LIPOPROTEINS	0.00401619
REACTOME_MITOTIC_M_M_G1_PHASES	VOLTAGE_GATED_CHANNEL_ACTIVITY	0.00794748
REACTOME_FORMATION_AND_MATURATION_OF_MRNA_TRANSCRIPT	REACTOME_HOMOLOGOUS_RECOMBINATION_REPAIR	0.0
PROTEIN_C_TERMINUS_BINDING	RESPONSE_TO_DNA_DAMAGE_STIMULUS	0.0
MEIOTIC_RECOMBINATION	M_PHASE	0.00669398
METAL_ION_TRANSMEMBRANE_TRANSPORTER_ACTIVITY	REACTOME_STEROID_METABOLISM	0.03475001
DNA_DEPENDENT_DNA_REPLICATION	REACTOME_M_G1_TRANSITION	0.0
REACTOME_RNA_POLYMERASE_I_PROMOTER_OPENING	STEROID_BINDING	0.00327924
KEGG_FATTY_ACID_METABOLISM	OXYGEN_BINDING	0.00882108
OXIDOREDUCTASE_ACTIVITY	REACTOME_LAGGING_STRAND_SYNTHESIS	0.00545725
MITOTIC_CELL_CYCLE	REACTOME_INACTIVATION_OF_APC_VIA_DIRECT_INHIBITION_OF_THE_APCOMPLEX	0.09012502
CELLULAR_LIPID_CATABOLIC_PROCESS	FATTY_ACID_OXIDATION	0.00673414
CORUM_DNA_SYNTHESOME_COMPLEX_(15_SUBUNITS)	REACTOME_SYNTHESIS_OF_DNA	0.0
BIOCARTA_G2_PATHWAY	REACTOME_INACTIVATION_OF_APC_VIA_DIRECT_INHIBITION_OF_THE_APCOMPLEX	0.00545707
KEGG_TRYPTOPHAN_METABOLISM	REACTOME_G2_M_CHECKPOINTS	0.0124808
REACTOME_DOUBLE_STRAND_BREAK_REPAIR	REGULATION_OF_CELL_CYCLE	0.0
INTERPHASE_OF_MITOTIC_CELL_CYCLE	KEGG_PEROXISOME	0.01058647
REACTOME_S_PHASE	REGULATION_OF_CYCLIN_DEPENDENT_PROTEIN_KINASE_ACTIVITY	0.0
CORUM_RC_COMPLEX_DURING_G2/M-PHASE_OF_CELL_CYCLE	G1_S_TRANSITION_OF_MITOTIC_CELL_CYCLE	0.0
KEGG_ECM_RECEPTOR_INTERACTION	REACTOME_G1_S_TRANSITION	0.00370662
DETECTION_OF_EXTERNAL_STIMULUS	METAL_ION_TRANSMEMBRANE_TRANSPORTER_ACTIVITY	0.0
KEGG_HOMOLOGOUS_RECOMBINATION	REACTOME_LATE_PHASE_OF_HIV_LIFE_CYCLE	0.0
MRNA_PROCESSING_GO_0006397	REACTOME_SYNTHESIS_OF_DNA	0.0019828
KEGG_CELL_CYCLE	REACTOME_TRANSPORT_OF_MATURE_MRNA_DERIVED_FROM_AN_INTRON_CONTAINING_TRANSCRIPT	0.00478155
DNA_REPAIR	RIBONUCLEASE_ACTIVITY	0.03804389
CORUM_MLL1-WDR5_COMPLEX	REACTOME_ASSOCIATION_OF_LICENSING_FACTORS_WITH_THE_PREREPLICATIVE_COMPLEX	0.00966836
CORUM_DNA_SYNTHESOME_COMPLEX_(13_SUBUNITS)	RNA_SPLICINGVIA_TRANSESTERIFICATION_REACTIONS	0.01043012
CELLULAR_LIPID_METABOLIC_PROCESS	REACTOME_TRANSPORT_OF_THE_SLBP_INDEPENDENT_MATURE_MRNA	0.01533988
APOPTOTIC_MITOCHONDRIAL_CHANGES	REACTOME_REGULATION_OF_APC_ACTIVATORS_BETWEEN_G1_S_AND_EARLY_ANAPHASE	0.00244652
BIOCARTA_MCM_PATHWAY	REACTOME_CDC20_PHOSPHO_APC_MEDIATED_DEGRADATION_OF_CYCLIN_A	0.0
DNA_POLYMERASE_ACTIVITY	KEGG_MISMATCH_REPAIR	0.0
REACTOME_ORC1_REMOVAL_FROM_CHROMATIN	REACTOME_PROCESSING_OF_CAPPED_INTRON_CONTAINING_PRE_MRNA	0.00750687
CORUM_MLL1-WDR5_COMPLEX	REACTOME_ORC1_REMOVAL_FROM_CHROMATIN	0.02313524
DNA_REPLICATION	REACTOME_NUCLEOTIDE_EXCISION_REPAIR	0.0
MULTI_ORGANISM_PROCESS	REACTOME_METABOLISM_OF_RNA	0.00336269
REACTOME_SCF_BETA_TRCP_MEDIATED_DEGRADATION_OF_EMI1	REACTOME_UNWINDING_OF_DNA	9.805e-05
GAMETE_GENERATION	REACTOME_STEROID_METABOLISM	0.0024343
GAMETE_GENERATION	REACTOME_E2F_TRANSCRIPTIONAL_TARGETS_AT_G1_S	0.02022714
M_PHASE_OF_MITOTIC_CELL_CYCLE	SPINDLE_POLE	0.00492554
AROMATIC_COMPOUND_METABOLIC_PROCESS	ATP_DEPENDENT_HELICASE_ACTIVITY	0.01341659
CARBOXYLIC_ACID_METABOLIC_PROCESS	OXIDOREDUCTASE_ACTIVITY_GO_0016705	0.00908871
REACTOME_DNA_REPAIR	REACTOME_UNWINDING_OF_DNA	0.0
REACTOME_APCDC20_MEDIATED_DEGRADATION_OF_CYCLIN_B	REACTOME_TRANSPORT_OF_RIBONUCLEOPROTEINS_INTO_THE_HOST_NUCLEUS	0.01583957
MICROTUBULE	REACTOME_DOUBLE_STRAND_BREAK_REPAIR	0.00902105
REACTOME_RNA_POLYMERASE_I_PROMOTER_CLEARANCE	RESPONSE_TO_OTHER_ORGANISM	0.0
CORUM_ALL-1_SUPERCOMPLEX	MEIOSIS_I	0.00947301
GAMETE_GENERATION	NITROGEN_COMPOUND_METABOLIC_PROCESS	0.00686504
CHROMOSOME_SEGREGATION	REACTOME_LATE_PHASE_OF_HIV_LIFE_CYCLE	0.02036831
CORUM_EMERIN_COMPLEX_24	KEGG_JAK_STAT_SIGNALING_PATHWAY	0.0004785
KEGG_VALINE_LEUCINE_AND_ISOLEUCINE_DEGRADATION	REACTOME_HIV_INFECTION	0.00197209
KEGG_MISMATCH_REPAIR	RIBONUCLEOPROTEIN_COMPLEX	0.00611443
KEGG_CELL_CYCLE	REACTOME_ORC1_REMOVAL_FROM_CHROMATIN	0.0
HELICASE_ACTIVITY	INTERPHASE_OF_MITOTIC_CELL_CYCLE	0.0053962
REACTOME_SCF_BETA_TRCP_MEDIATED_DEGRADATION_OF_EMI1	STEROID_BINDING	0.00660124
CHROMOSOMAL_PART	REACTOME_BASIGIN_INTERACTIONS	0.0155136
CENTROSOME	REACTOME_TRANSPORT_OF_RIBONUCLEOPROTEINS_INTO_THE_HOST_NUCLEUS	0.00959009
MITOTIC_SISTER_CHROMATID_SEGREGATION	SPLICEOSOME	0.01381909
REACTOME_HOMOLOGOUS_RECOMBINATION_REPAIR	SPINDLE_POLE	0.02216601
INWARD_RECTIFIER_POTASSIUM_CHANNEL_ACTIVITY	REACTOME_CENTROSOME_MATURATION	0.00553851
CENTROSOME	KEGG_MISMATCH_REPAIR	0.01277458
MICROSOME	REACTOME_NEP_NS2_INTERACTS_WITH_THE_CELLULAR_EXPORT_MACHINERY	0.01334365
KEGG_JAK_STAT_SIGNALING_PATHWAY	KEGG_MISMATCH_REPAIR	0.00046512
KEGG_MISMATCH_REPAIR	MITOTIC_CELL_CYCLE_CHECKPOINT	0.00657244
REACTOME_REGULATION_OF_APC_ACTIVATORS_BETWEEN_G1_S_AND_EARLY_ANAPHASE	RESPONSE_TO_OTHER_ORGANISM	0.00051574
CORUM_RC_COMPLEX_DURING_S-PHASE_OF_CELL_CYCLE	UBIQUITIN_CYCLE	0.00056697
BIOCARTA_CFTR_PATHWAY	REACTOME_CENTROSOME_MATURATION	0.01585987
NITROGEN_COMPOUND_METABOLIC_PROCESS	RNA_SPLICING	0.01323342
CYTOSKELETAL_PART	REACTOME_CHAPERONIN_MEDIATED_PROTEIN_FOLDING	0.06425153
CYTOSKELETON_ORGANIZATION_AND_BIOGENESIS	KEGG_DRUG_METABOLISM_OTHER_ENZYMES	0.01281716
SODIUM_ION_TRANSPORT	SUBSTRATE_SPECIFIC_CHANNEL_ACTIVITY	0.00031153
REACTOME_BASIGIN_INTERACTIONS	REACTOME_RNA_POLYMERASE_II_TRANSCRIPTION	0.01452511
MAGNESIUM_ION_BINDING	REACTOME_LAGGING_STRAND_SYNTHESIS	0.00996818
REACTOME_CENTROSOME_MATURATION	REACTOME_PHASE_II_CONJUGATION	0.01417777
NUCLEOLUS	REACTOME_VPR_MEDIATED_NUCLEAR_IMPORT_OF_PICS	0.01809878
DNA_REPLICATION_INITIATION	REACTOME_FORMATION_AND_MATURATION_OF_MRNA_TRANSCRIPT	0.00452103
CORUM_CDC5L_COMPLEX	MICROTUBULE_MOTOR_ACTIVITY	0.00708135
CORUM_NOP56P-ASSOCIATED_PRE-RRNA_COMPLEX	MONOOXYGENASE_ACTIVITY	0.01610456
DEFENSE_RESPONSE	KEGG_LINOLEIC_ACID_METABOLISM	0.01732074
NUCLEAR_MATRIX	REACTOME_E2F_TRANSCRIPTIONAL_TARGETS_AT_G1_S	0.00900374
REACTOME_E2F_TRANSCRIPTIONAL_TARGETS_AT_G1_S	REACTOME_FANCONI_ANEMIA_PATHWAY	0.00245952
REACTOME_REGULATION_OF_APC_ACTIVATORS_BETWEEN_G1_S_AND_EARLY_ANAPHASE	RNA_SPLICING	0.00178411
BIOCARTA_CELLCYCLE_PATHWAY	KEGG_DRUG_METABOLISM_OTHER_ENZYMES	0.01540169
MITOSIS	REACTOME_INFLUENZA_LIFE_CYCLE	0.00426574
METAL_ION_TRANSMEMBRANE_TRANSPORTER_ACTIVITY	RESPONSE_TO_ENDOGENOUS_STIMULUS	0.00113582
CORUM_C_COMPLEX_SPLICEOSOME	RNA_BINDING	0.0
MRNA_METABOLIC_PROCESS	STEROID_METABOLIC_PROCESS	0.01389619
NEGATIVE_REGULATION_OF_DNA_METABOLIC_PROCESS	REACTOME_NUCLEAR_RECEPTOR_TRANSCRIPTION_PATHWAY	0.0230801
REACTOME_RNA_POLYMERASE_II_TRANSCRIPTION	SMALL_NUCLEAR_RIBONUCLEOPROTEIN_COMPLEX	0.0
CORUM_CEN_COMPLEX	NUCLEOLUS	0.03957501
NITROGEN_COMPOUND_METABOLIC_PROCESS	REACTOME_M_G1_TRANSITION	0.00894719
GAMETE_GENERATION	REACTOME_GAMMA_CARBOXYLATION_TRANSPORT_AND_AMINO_TERMINAL_CLEAVAGE_OF_PROTEINS	0.00879208
CELL_CYCLE_CHECKPOINT_GO_0000075	CORUM_CEN_COMPLEX	0.00615335
NUCLEAR_CHROMOSOME	REACTOME_BASIGIN_INTERACTIONS	0.01531435
MONOSACCHARIDE_BINDING	PROTEIN_C_TERMINUS_BINDING	0.00296408
CORUM_SPLICEOSOME	REACTOME_METABOLISM_OF_LIPIDS_AND_LIPOPROTEINS	0.04890115
KEGG_PYRIMIDINE_METABOLISM	REACTOME_HIV_INFECTION	0.0
BIOCARTA_CLASSIC_PATHWAY	MRNA_PROCESSING_GO_0006397	0.00935664
CHROMOSOME	CORUM_SPLICEOSOME	0.0
CORUM_HISTONE_H3.1_COMPLEX	HELICASE_ACTIVITY	0.0123173
REACTOME_CHAPERONIN_MEDIATED_PROTEIN_FOLDING	REGULATION_OF_MITOTIC_CELL_CYCLE	0.01518631
CARBOXYLIC_ACID_METABOLIC_PROCESS	REACTOME_RNA_POLYMERASE_I_PROMOTER_OPENING	0.00907379
BIOCARTA_G1_PATHWAY	PEROXISOME	0.03800563
KEGG_PEROXISOME	REACTOME_METABOLISM_OF_BILE_ACIDS_AND_BILE_SALTS	0.02070964
KEGG_PROPANOATE_METABOLISM	REACTOME_ELONGATION_AND_PROCESSING_OF_CAPPED_TRANSCRIPTS	0.00480512
MICROTUBULE_ASSOCIATED_COMPLEX	REACTOME_HIV_LIFE_CYCLE	0.01881171
REACTOME_AMINE_DERIVED_HORMONES	REACTOME_GAMMA_CARBOXYLATION_TRANSPORT_AND_AMINO_TERMINAL_CLEAVAGE_OF_PROTEINS	0.00706442
AMINO_ACID_AND_DERIVATIVE_METABOLIC_PROCESS	REACTOME_DOUBLE_STRAND_BREAK_REPAIR	0.01219785
REACTOME_HIV_LIFE_CYCLE	REACTOME_RNA_POLYMERASE_III_TRANSCRIPTION_INITIATION	0.0
MITOTIC_SISTER_CHROMATID_SEGREGATION	REACTOME_LAGGING_STRAND_SYNTHESIS	0.00813043
REACTOME_REPAIR_SYNTHESIS_OF_PATCH_27_30_BASES_LONG_BY_DNA_POLYMERASE	S_PHASE	0.0
CYTOKINESIS	G1_PHASE_OF_MITOTIC_CELL_CYCLE	0.00865789
DNA_INTEGRITY_CHECKPOINT	DNA_REPLICATION_INITIATION	0.0
APOPTOTIC_MITOCHONDRIAL_CHANGES	REACTOME_AUTODEGRADATION_OF_CDH1_BY_CDH1_APC	0.00294903
REACTOME_NUCLEAR_IMPORT_OF_REV_PROTEIN	REACTOME_RNA_POLYMERASE_III_TRANSCRIPTION_INITIATION	0.01012145
CONDENSED_CHROMOSOME	REACTOME_METABOLISM_OF_RNA	0.00784642
CORUM_CEN_COMPLEX	CORUM_EMERIN_COMPLEX_24	0.00964366
CORUM_17S_U2_SNRNP	RNA_SPLICING	0.0
PROTEIN_C_TERMINUS_BINDING	REACTOME_MRNA_SPLICING_MINOR_PATHWAY	0.0
CORUM_DNA_SYNTHESOME_COMPLEX_(13_SUBUNITS)	RESPONSE_TO_ENDOGENOUS_STIMULUS	0.0
CORUM_C_COMPLEX_SPLICEOSOME	NUCLEOPLASM	0.0
OXIDOREDUCTASE_ACTIVITY	REACTOME_METABOLISM_OF_AMINO_ACIDS	0.0
REACTOME_CDT1_ASSOCIATION_WITH_THE_CDC6_ORC_ORIGIN_COMPLEX	REACTOME_INACTIVATION_OF_APC_VIA_DIRECT_INHIBITION_OF_THE_APCOMPLEX	0.0
KEGG_COMPLEMENT_AND_COAGULATION_CASCADES	REACTOME_RNA_POLYMERASE_I_PROMOTER_OPENING	0.00242393
G_PROTEIN_COUPLED_RECEPTOR_ACTIVITY	RIBONUCLEOPROTEIN_COMPLEX	0.00228481
REACTOME_PROCESSING_OF_CAPPED_INTRON_CONTAINING_PRE_MRNA	STEROID_HORMONE_RECEPTOR_ACTIVITY	0.02777421
ORGANIC_ACID_METABOLIC_PROCESS	SERINE_TYPE_PEPTIDASE_ACTIVITY	0.01461008
CORUM_HCF-1_COMPLEX	REACTOME_TRANSCRIPTION_OF_THE_HIV_GENOME	0.00991851
ESTABLISHMENT_OF_ORGANELLE_LOCALIZATION	MICROTUBULE_BASED_PROCESS	0.00801708
CORUM_DNA_SYNTHESOME_COMPLEX_(13_SUBUNITS)	M_PHASE	0.00874445
DEFENSE_RESPONSE	PEROXISOME	0.00167055
MICROTUBULE_ORGANIZING_CENTER_PART	RNA_SPLICING	0.0070889
ATP_DEPENDENT_HELICASE_ACTIVITY	REACTOME_M_G1_TRANSITION	0.00320082
REACTOME_BIOLOGICAL_OXIDATIONS	REACTOME_METABOLISM_OF_BILE_ACIDS_AND_BILE_SALTS	0.00372304
REACTOME_RNA_POLYMERASE_I_III_AND_MITOCHONDRIAL_TRANSCRIPTION	RNA_SPLICING	0.0
CHROMOSOMAL_PART	REACTOME_CDT1_ASSOCIATION_WITH_THE_CDC6_ORC_ORIGIN_COMPLEX	0.0
M_PHASE	REACTOME_M_G1_TRANSITION	0.0
REACTOME_LOSS_OF_NLP_FROM_MITOTIC_CENTROSOMES	REACTOME_REMOVAL_OF_THE_FLAP_INTERMEDIATE	0.00303921
CHROMOSOMEPERICENTRIC_REGION	KEGG_CELL_CYCLE	0.00236751
KEGG_PEROXISOME	REACTOME_HOMOLOGOUS_RECOMBINATION_REPAIR	0.00566917
REACTOME_REV_MEDIATED_NUCLEAR_EXPORT_OF_HIV1_RNA	REACTOME_TRANSPORT_OF_MATURE_MRNA_DERIVED_FROM_AN_INTRON_CONTAINING_TRANSCRIPT	0.03253797
KEGG_MISMATCH_REPAIR	SUGAR_BINDING	0.01233589
REACTOME_CDC20_PHOSPHO_APC_MEDIATED_DEGRADATION_OF_CYCLIN_A	RESPONSE_TO_DNA_DAMAGE_STIMULUS	0.0
REACTOME_ASSOCIATION_OF_LICENSING_FACTORS_WITH_THE_PREREPLICATIVE_COMPLEX	REPLICATION_FORK	0.0
CARBOXYLIC_ACID_METABOLIC_PROCESS	REACTOME_LAGGING_STRAND_SYNTHESIS	0.01297874
CORUM_CEN_COMPLEX	REACTOME_E2F_MEDIATED_REGULATION_OF_DNA_REPLICATION	0.00726324
CHROMOSOMAL_PART	DNA_INTEGRITY_CHECKPOINT	0.0
CHROMOSOME	REACTOME_TRANSCRIPTION	0.0
HORMONE_METABOLIC_PROCESS	ION_CHANNEL_ACTIVITY	0.00477411
RIBONUCLEOPROTEIN_COMPLEX	RNA_BINDING	0.0
MICROTUBULE_CYTOSKELETON_ORGANIZATION_AND_BIOGENESIS	SISTER_CHROMATID_SEGREGATION	0.01193992
NUCLEAR_BODY	TRANSCRIPTION_FACTOR_COMPLEX	0.00078752
NUCLEOPLASM	REACTOME_LATE_PHASE_OF_HIV_LIFE_CYCLE	0.0
REACTOME_TRANSCRIPTION_COUPLED_NER	RNA_PROCESSING	0.0
NEGATIVE_REGULATION_OF_DNA_METABOLIC_PROCESS	REGULATION_OF_CELL_CYCLE	0.0
M_PHASE	REACTOME_REV_MEDIATED_NUCLEAR_EXPORT_OF_HIV1_RNA	0.01643543
AMINO_ACID_AND_DERIVATIVE_METABOLIC_PROCESS	REACTOME_TRANSCRIPTION_COUPLED_NER	0.01008438
FATTY_ACID_OXIDATION	MONOCARBOXYLIC_ACID_METABOLIC_PROCESS	0.00520988
MICROTUBULE_POLYMERIZATION_OR_DEPOLYMERIZATION	REACTOME_M_G1_TRANSITION	0.00570763
MITOTIC_CELL_CYCLE_CHECKPOINT	NUCLEOLUS	0.0
FATTY_ACID_METABOLIC_PROCESS	NUCLEAR_CHROMOSOME	0.01910481
CELL_DIVISION	REACTOME_NUCLEOTIDE_EXCISION_REPAIR	0.01465215
CHROMOSOMAL_PART	RIBONUCLEOPROTEIN_COMPLEX_BIOGENESIS_AND_ASSEMBLY	0.00275131
CORUM_MLL1-WDR5_COMPLEX	REACTOME_CHAPERONIN_MEDIATED_PROTEIN_FOLDING	0.01030093
AMINE_METABOLIC_PROCESS	REACTOME_SCF_BETA_TRCP_MEDIATED_DEGRADATION_OF_EMI1	0.00506916
KEGG_OOCYTE_MEIOSIS	MEIOTIC_RECOMBINATION	0.01051702
REACTOME_CELL_CYCLE_CHECKPOINTS	REACTOME_NUCLEAR_RECEPTOR_TRANSCRIPTION_PATHWAY	0.0
KEGG_METABOLISM_OF_XENOBIOTICS_BY_CYTOCHROME_P450	KEGG_PRIMARY_BILE_ACID_BIOSYNTHESIS	0.00837304
REACTOME_SCF_SKP2_MEDIATED_DEGRADATION_OF_P27_P21	REGULATION_OF_MITOTIC_CELL_CYCLE	0.01956187
SPINDLE_ORGANIZATION_AND_BIOGENESIS	SPINDLE_POLE	0.00928405
AMINO_ACID_AND_DERIVATIVE_METABOLIC_PROCESS	REACTOME_CENTROSOME_MATURATION	0.00883437
ESTABLISHMENT_OF_ORGANELLE_LOCALIZATION	REACTOME_TRANSCRIPTION_COUPLED_NER	0.00853353
CHROMOSOME_SEGREGATION	MICROTUBULE_ORGANIZING_CENTER_PART	0.01183058
G1_PHASE	RESPONSE_TO_DNA_DAMAGE_STIMULUS	0.00156477
REACTOME_BIOLOGICAL_OXIDATIONS	REACTOME_TRANSCRIPTION_COUPLED_NER	0.01315676
DNA_REPLICATION	MITOTIC_SISTER_CHROMATID_SEGREGATION	0.0199794
KEGG_DNA_REPLICATION	NUCLEAR_BODY	0.04084507
KEGG_AMINOACYL_TRNA_BIOSYNTHESIS	PROTEIN_C_TERMINUS_BINDING	0.00910381
DNA_DIRECTED_DNA_POLYMERASE_ACTIVITY	KEGG_HISTIDINE_METABOLISM	0.01054317
REACTOME_CELL_CYCLE_CHECKPOINTS	REACTOME_HOMOLOGOUS_RECOMBINATION_REPAIR	0.0
REACTOME_LAGGING_STRAND_SYNTHESIS	REGULATION_OF_MITOTIC_CELL_CYCLE	0.00975336
CORUM_MLL1-WDR5_COMPLEX	FATTY_ACID_OXIDATION	0.01181717
CENTROSOME	ORGANIC_ACID_METABOLIC_PROCESS	0.00769602
CYTOSKELETAL_PART	REACTOME_LIPOPROTEIN_METABOLISM	0.02419241
REACTOME_CDC6_ASSOCIATION_WITH_THE_ORC:ORIGIN_COMPLEX	REACTOME_NUCLEAR_IMPORT_OF_REV_PROTEIN	0.01004398
DNA_REPAIR	REACTOME_MRNA_SPLICING_MINOR_PATHWAY	0.0
REACTOME_CYCLIN_A1_ASSOCIATED_EVENTS_DURING_G2_M_TRANSITION	S_PHASE	0.01500676
KINETOCHORE	PROTEIN_HETERODIMERIZATION_ACTIVITY	0.0
PROTEIN_C_TERMINUS_BINDING	REACTOME_CYTOCHROME_P450_ARRANGED_BY_SUBSTRATE_TYPE	0.00491601
NUCLEAR_ENVELOPE	REACTOME_METABOLISM_OF_AMINO_ACIDS	0.00569493
REACTOME_G1_S_TRANSITION	SERINE_TYPE_PEPTIDASE_ACTIVITY	0.01198575
KEGG_DRUG_METABOLISM_OTHER_ENZYMES	MICROTUBULE_BASED_PROCESS	0.0133566
CYTOSKELETAL_PART	STEROID_HORMONE_RECEPTOR_ACTIVITY	0.00155351
GAMETE_GENERATION	RNA_SPLICING	0.01332684
MEIOTIC_CELL_CYCLE	RESPONSE_TO_ENDOGENOUS_STIMULUS	0.00208286
M_PHASE	ORGANELLE_LOCALIZATION	0.03382979
OXIDOREDUCTASE_ACTIVITY	REACTOME_CYTOCHROME_P450_ARRANGED_BY_SUBSTRATE_TYPE	0.0
REACTOME_TELOMERE_MAINTENANCE	SERINE_TYPE_ENDOPEPTIDASE_ACTIVITY	0.01645677
KEGG_METABOLISM_OF_XENOBIOTICS_BY_CYTOCHROME_P450	SERINE_TYPE_PEPTIDASE_ACTIVITY	0.00692091
HELICASE_ACTIVITY	KEGG_FATTY_ACID_METABOLISM	0.00682472
KEGG_VALINE_LEUCINE_AND_ISOLEUCINE_DEGRADATION	REACTOME_SNRNP_ASSEMBLY	0.00236502
BIOCARTA_G1_PATHWAY	RESPONSE_TO_DNA_DAMAGE_STIMULUS	0.0
GLUTATHIONE_TRANSFERASE_ACTIVITY	REACTOME_DNA_STRAND_ELONGATION	0.00550294
MICROTUBULE_ORGANIZING_CENTER	REACTOME_DNA_REPAIR	0.0
NUCLEAR_MATRIX	REACTOME_TRANSCRIPTION	0.0
GLUTATHIONE_TRANSFERASE_ACTIVITY	KEGG_ARACHIDONIC_ACID_METABOLISM	0.00158789
CHROMOSOME	REACTOME_RNA_POLYMERASE_I_PROMOTER_OPENING	0.0
REACTOME_S_PHASE	REGULATION_OF_DNA_REPLICATION	0.01213905
APOPTOTIC_MITOCHONDRIAL_CHANGES	CORUM_RC_COMPLEX_DURING_G2/M-PHASE_OF_CELL_CYCLE	0.01241144
CELLULAR_LIPID_METABOLIC_PROCESS	REACTOME_FORMATION_AND_MATURATION_OF_MRNA_TRANSCRIPT	0.17992534
MICROBODY	STEROID_BINDING	0.04039325
BIOPOLYMER_CATABOLIC_PROCESS	MULTI_ORGANISM_PROCESS	0.0
DEFENSE_RESPONSE	REACTOME_ORC1_REMOVAL_FROM_CHROMATIN	0.00078748
DNA_DIRECTED_DNA_POLYMERASE_ACTIVITY	MICROTUBULE_BINDING	0.00455328
NUCLEOPLASM_PART	REACTOME_CELL_CYCLE_CHECKPOINTS	0.0
RIBONUCLEOPROTEIN_COMPLEX_BIOGENESIS_AND_ASSEMBLY	RNA_PROCESSING	0.00397449
REACTOME_INNATE_IMMUNITY_SIGNALING	RESPONSE_TO_ENDOGENOUS_STIMULUS	0.0
DNA_DEPENDENT_ATPASE_ACTIVITY	REACTOME_TRANSCRIPTION_OF_THE_HIV_GENOME	0.00078938
EXTRACELLULAR_MATRIX_PART	INTERPHASE	0.0
ORGANIC_ACID_METABOLIC_PROCESS	REACTOME_APCDC20_MEDIATED_DEGRADATION_OF_CYCLIN_B	0.00975232
AMINO_ACID_METABOLIC_PROCESS	REACTOME_ELONGATION_AND_PROCESSING_OF_CAPPED_TRANSCRIPTS	0.01186076
DNA_REPAIR	NEGATIVE_REGULATION_OF_DNA_METABOLIC_PROCESS	0.0
CORUM_SPLICEOSOME	FATTY_ACID_OXIDATION	0.00708884
CORUM_MASH1_PROMOTER-COACTIVATOR_COMPLEX	MICROTUBULE_POLYMERIZATION_OR_DEPOLYMERIZATION	0.00831931
BIOPOLYMER_CATABOLIC_PROCESS	REACTOME_M_G1_TRANSITION	0.0
KEGG_PPAR_SIGNALING_PATHWAY	NUCLEOPLASM_PART	0.00461232
KEGG_SMALL_CELL_LUNG_CANCER	METAL_ION_TRANSMEMBRANE_TRANSPORTER_ACTIVITY	0.0
MICROTUBULE_ASSOCIATED_COMPLEX	SPLICEOSOME	0.01002111
KEGG_METABOLISM_OF_XENOBIOTICS_BY_CYTOCHROME_P450	REACTOME_TRNA_AMINOACYLATION	0.00608047
KEGG_TYROSINE_METABOLISM	REACTOME_CDT1_ASSOCIATION_WITH_THE_CDC6_ORC_ORIGIN_COMPLEX	0.00794071
AMINE_METABOLIC_PROCESS	KEGG_PEROXISOME	0.00540467
CELL_CYCLE_PHASE	REACTOME_XENOBIOTICS	0.00378421
INTERPHASE	REACTOME_MRNA_SPLICING	0.00625805
CHROMOSOMAL_PART	CORUM_SMN_COMPLEX	0.00789123
CENTROSOME	OXIDOREDUCTASE_ACTIVITY_ACTING_ON_CH_OH_GROUP_OF_DONORS	0.00790907
KEGG_PPAR_SIGNALING_PATHWAY	REACTOME_GLOBAL_GENOMIC_NER	0.00840792
KEGG_GLYCINE_SERINE_AND_THREONINE_METABOLISM	KEGG_RETINOL_METABOLISM	0.00988512
CONDENSED_CHROMOSOME	MAGNESIUM_ION_BINDING	0.01281708
CELL_CYCLE_PHASE	CORUM_CEN_COMPLEX	0.01597112
CHROMOSOME_ORGANIZATION_AND_BIOGENESIS	REACTOME_HIV_INFECTION	0.0
AMINE_METABOLIC_PROCESS	KEGG_DRUG_METABOLISM_OTHER_ENZYMES	0.03902677
HORMONE_METABOLIC_PROCESS	REGULATION_OF_CELL_CYCLE	0.00420991
KEGG_VALINE_LEUCINE_AND_ISOLEUCINE_DEGRADATION	REACTOME_METABOLISM_OF_BILE_ACIDS_AND_BILE_SALTS	0.0116873
BIOPOLYMER_CATABOLIC_PROCESS	REACTOME_CELL_CYCLE_CHECKPOINTS	0.0
CELLULAR_LIPID_METABOLIC_PROCESS	MALE_GONAD_DEVELOPMENT	0.0061122
MICROTUBULE_POLYMERIZATION_OR_DEPOLYMERIZATION	NUCLEOPLASM_PART	0.00870899
REACTOME_APCDC20_MEDIATED_DEGRADATION_OF_CYCLIN_B	REACTOME_RNA_POLYMERASE_II_TRANSCRIPTION	0.01247011
DNA_DEPENDENT_DNA_REPLICATION	MICROTUBULE_CYTOSKELETON	0.04137966
CYTOSKELETON_ORGANIZATION_AND_BIOGENESIS	REACTOME_CHAPERONIN_MEDIATED_PROTEIN_FOLDING	0.00048529
NUCLEAR_CHROMOSOME_PART	POTASSIUM_CHANNEL_ACTIVITY	0.01167133
CORUM_C_COMPLEX_SPLICEOSOME	REACTOME_METABOLISM_OF_AMINO_ACIDS	0.00033481
MEIOSIS_I	S_PHASE	0.00724579
MICROBODY	NUCLEOPLASM_PART	0.03945821
KEGG_PEROXISOME	RESPONSE_TO_OTHER_ORGANISM	0.00552878
GAMETE_GENERATION	KEGG_RETINOL_METABOLISM	0.04516393
INTERPHASE	OXIDOREDUCTASE_ACTIVITY_GO_0016705	0.00402874
MITOTIC_CELL_CYCLE_CHECKPOINT	REGULATION_OF_CELL_CYCLE	0.0
KEGG_DRUG_METABOLISM_CYTOCHROME_P450	REACTOME_GLOBAL_GENOMIC_NER	0.01179429
DNA_REPAIR	OXYGEN_BINDING	0.01282704
CHROMOSOMAL_PART	REACTOME_SNRNP_ASSEMBLY	0.00781061
REACTOME_LATE_PHASE_OF_HIV_LIFE_CYCLE	REACTOME_TRANSPORT_OF_RIBONUCLEOPROTEINS_INTO_THE_HOST_NUCLEUS	0.01984536
KEGG_ECM_RECEPTOR_INTERACTION	KEGG_HOMOLOGOUS_RECOMBINATION	0.00331792
MEIOTIC_CELL_CYCLE	MITOTIC_CELL_CYCLE_CHECKPOINT	0.00912593
BIOCARTA_CELLCYCLE_PATHWAY	REACTOME_CHAPERONIN_MEDIATED_PROTEIN_FOLDING	0.0054461
CORUM_ALL-1_SUPERCOMPLEX	KEGG_SMALL_CELL_LUNG_CANCER	0.0
MITOSIS	REACTOME_METABOLISM_OF_AMINO_ACIDS	0.04944787
DETECTION_OF_EXTERNAL_STIMULUS	KEGG_CELL_CYCLE	0.00033304
MONOCARBOXYLIC_ACID_METABOLIC_PROCESS	REACTOME_CYCLIN_E_ASSOCIATED_EVENTS_DURING_G1_S_TRANSITION_	0.0098639
KEGG_ASCORBATE_AND_ALDARATE_METABOLISM	MITOTIC_CELL_CYCLE	0.00547128
INTERPHASE_OF_MITOTIC_CELL_CYCLE	STEROID_HORMONE_RECEPTOR_ACTIVITY	0.01354251
AMINO_ACID_METABOLIC_PROCESS	ORGANIC_ACID_METABOLIC_PROCESS	0.0112641
REACTOME_METABOLISM_OF_AMINO_ACIDS	REACTOME_REV_MEDIATED_NUCLEAR_EXPORT_OF_HIV1_RNA	0.00800362
NUCLEAR_CHROMOSOME	VOLTAGE_GATED_CHANNEL_ACTIVITY	0.00489541
CHROMOSOME_SEGREGATION	CYTOSKELETON_ORGANIZATION_AND_BIOGENESIS	0.00154315
MRNA_METABOLIC_PROCESS	MULTI_ORGANISM_PROCESS	0.00912735
BIOCARTA_COMP_PATHWAY	REACTOME_HOMOLOGOUS_RECOMBINATION_REPAIR	0.00574981
G1_PHASE_OF_MITOTIC_CELL_CYCLE	REACTOME_LATE_PHASE_OF_HIV_LIFE_CYCLE	0.00166839
KEGG_SPLICEOSOME	REACTOME_INACTIVATION_OF_APC_VIA_DIRECT_INHIBITION_OF_THE_APCOMPLEX	0.01473289
CYTOSKELETON_ORGANIZATION_AND_BIOGENESIS	REACTOME_ACTIVATION_OF_THE_PRE_REPLICATIVE_COMPLEX	0.00833961
REACTOME_CYCLIN_E_ASSOCIATED_EVENTS_DURING_G1_S_TRANSITION_	REACTOME_HIV_LIFE_CYCLE	0.0
ACUTE_INFLAMMATORY_RESPONSE	CHROMOSOME	0.01725857
NITROGEN_COMPOUND_METABOLIC_PROCESS	REGULATION_OF_MITOTIC_CELL_CYCLE	0.04676438
CATION_CHANNEL_ACTIVITY	TRANSCRIPTION_FACTOR_COMPLEX	0.00273287
REACTOME_SYNTHESIS_OF_BILE_ACIDS_AND_BILE_SALTS_VIA_7ALPHA_HYDROXYCHOLESTEROL	STEROID_METABOLIC_PROCESS	0.00825631
REACTOME_RNA_POLYMERASE_I_PROMOTER_OPENING	S_PHASE	0.0
REACTOME_FORMATION_AND_MATURATION_OF_MRNA_TRANSCRIPT	TRANSCRIPTION_FACTOR_COMPLEX	0.0
KEGG_FATTY_ACID_METABOLISM	REACTOME_CYCLIN_E_ASSOCIATED_EVENTS_DURING_G1_S_TRANSITION_	0.01072203
REACTOME_HIV_INFECTION	REACTOME_METABOLISM_OF_LIPIDS_AND_LIPOPROTEINS	0.0
REACTOME_METABOLISM_OF_BILE_ACIDS_AND_BILE_SALTS	STEROID_BINDING	0.01605887
MICROTUBULE_ORGANIZING_CENTER_PART	STEROID_METABOLIC_PROCESS	0.01203652
REACTOME_G1_S_TRANSITION	SPINDLE_POLE	0.00831378
BIOCARTA_CLASSIC_PATHWAY	DNA_REPLICATION	0.00838587
M_PHASE_OF_MITOTIC_CELL_CYCLE	NUCLEAR_MATRIX	0.00101256
KEGG_JAK_STAT_SIGNALING_PATHWAY	MICROTUBULE_MOTOR_ACTIVITY	0.00280131
KEGG_FOLATE_BIOSYNTHESIS	KEGG_SPLICEOSOME	0.01790151
KEGG_ECM_RECEPTOR_INTERACTION	METALLOENDOPEPTIDASE_ACTIVITY	0.06442279
KEGG_DNA_REPLICATION	REACTOME_PHOSPHORYLATION_OF_THE_APC	0.01309091
KEGG_ECM_RECEPTOR_INTERACTION	REACTOME_FORMATION_OF_FIBRIN_CLOT_CLOTTING_CASCADE	0.0
NITROGEN_COMPOUND_METABOLIC_PROCESS	REACTOME_METABOLISM_OF_AMINO_ACIDS	0.00306242
REACTOME_CDC6_ASSOCIATION_WITH_THE_ORC:ORIGIN_COMPLEX	REACTOME_RNA_POLYMERASE_I_PROMOTER_CLEARANCE	0.01306785
REACTOME_DOUBLE_STRAND_BREAK_REPAIR	REACTOME_ORC1_REMOVAL_FROM_CHROMATIN	0.0
REACTOME_ASSOCIATION_OF_LICENSING_FACTORS_WITH_THE_PREREPLICATIVE_COMPLEX	REACTOME_DNA_REPLICATION_PRE_INITIATION	0.0
M_PHASE	REACTOME_RNA_POLYMERASE_I_PROMOTER_OPENING	0.00077696
CELL_CYCLE_CHECKPOINT_GO_0000075	KINESIN_COMPLEX	0.00753845
DNA_REPLICATION	REACTOME_REMOVAL_OF_THE_FLAP_INTERMEDIATE	0.0
CORUM_HCF-1_COMPLEX	REACTOME_METABOLISM_OF_LIPIDS_AND_LIPOPROTEINS	0.017112
CHROMOSOME_ORGANIZATION_AND_BIOGENESIS	MICROTUBULE_ASSOCIATED_COMPLEX	0.02279695
DEFENSE_RESPONSE	REACTOME_CENTROSOME_MATURATION	0.0
GLUTATHIONE_TRANSFERASE_ACTIVITY	KEGG_MISMATCH_REPAIR	0.00910898
AMINO_ACID_AND_DERIVATIVE_METABOLIC_PROCESS	KEGG_VALINE_LEUCINE_AND_ISOLEUCINE_DEGRADATION	0.05643325
REACTOME_RNA_POLYMERASE_I_PROMOTER_OPENING	REGULATION_OF_MITOTIC_CELL_CYCLE	0.0138454
KEGG_JAK_STAT_SIGNALING_PATHWAY	RIBONUCLEOPROTEIN_COMPLEX	0.00088929
KEGG_AMINOACYL_TRNA_BIOSYNTHESIS	REACTOME_ELONGATION_AND_PROCESSING_OF_CAPPED_TRANSCRIPTS	0.08171125
BIOPOLYMER_CATABOLIC_PROCESS	KEGG_JAK_STAT_SIGNALING_PATHWAY	0.0
KEGG_ASCORBATE_AND_ALDARATE_METABOLISM	OXIDOREDUCTASE_ACTIVITY_GO_0016616	0.01220047
ORGANIC_ACID_METABOLIC_PROCESS	REACTOME_PHASE_1_FUNCTIONALIZATION_OF_COMPOUNDS	0.00502683
AROMATIC_COMPOUND_METABOLIC_PROCESS	GLUTATHIONE_TRANSFERASE_ACTIVITY	0.02244746
KEGG_GLYCINE_SERINE_AND_THREONINE_METABOLISM	NITROGEN_COMPOUND_METABOLIC_PROCESS	0.05531367
REACTOME_CELL_CYCLE_CHECKPOINTS	REACTOME_CYCLIN_A1_ASSOCIATED_EVENTS_DURING_G2_M_TRANSITION	0.0
PEROXISOME	REACTOME_SYNTHESIS_OF_BILE_ACIDS_AND_BILE_SALTS	0.01227308
REACTOME_EXTENSION_OF_TELOMERES	REGULATION_OF_CELL_CYCLE	0.0
KEGG_BETA_ALANINE_METABOLISM	KEGG_HOMOLOGOUS_RECOMBINATION	0.00753255
MICROTUBULE_BASED_PROCESS	SPINDLE_POLE	0.00951728
CORUM_CDC5L_COMPLEX	REACTOME_DNA_REPLICATION_PRE_INITIATION	0.02536458
MICROTUBULE_BINDING	REACTOME_CELL_CYCLE_CHECKPOINTS	0.0
AMINE_CATABOLIC_PROCESS	KEGG_PPAR_SIGNALING_PATHWAY	0.00472195
ION_CHANNEL_ACTIVITY	VOLTAGE_GATED_CATION_CHANNEL_ACTIVITY	0.00336019
G1_PHASE	PROTEIN_HETERODIMERIZATION_ACTIVITY	0.00584904
DNA_DEPENDENT_DNA_REPLICATION	MICROTUBULE_CYTOSKELETON_ORGANIZATION_AND_BIOGENESIS	0.01448822
MONOCARBOXYLIC_ACID_METABOLIC_PROCESS	REACTOME_CDC6_ASSOCIATION_WITH_THE_ORC:ORIGIN_COMPLEX	0.01052278
REGULATION_OF_MITOSIS	RNA_SPLICING	0.00848905
MRNA_METABOLIC_PROCESS	REACTOME_CENTROSOME_MATURATION	0.00275885
CORUM_17S_U2_SNRNP	MICROTUBULE	0.01541204
BIOCARTA_G2_PATHWAY	CORUM_NUCLEAR_PORE_COMPLEX	0.00740406
ESTABLISHMENT_OF_ORGANELLE_LOCALIZATION	REACTOME_ACTIVATION_OF_THE_PRE_REPLICATIVE_COMPLEX	0.00988709
REACTOME_G2_M_TRANSITION	TRANSCRIPTION_FACTOR_COMPLEX	0.04810058
BIOCARTA_CFTR_PATHWAY	REACTOME_INNATE_IMMUNITY_SIGNALING	0.0
MICROTUBULE_CYTOSKELETON_ORGANIZATION_AND_BIOGENESIS	REACTOME_METABOLISM_OF_LIPIDS_AND_LIPOPROTEINS	0.00623299
REACTOME_CYCLIN_E_ASSOCIATED_EVENTS_DURING_G1_S_TRANSITION_	TUBULIN_BINDING	0.00241738
KEGG_JAK_STAT_SIGNALING_PATHWAY	REACTOME_LAGGING_STRAND_SYNTHESIS	0.00161373
CORUM_H2AX_COMPLEX,_ISOLATED_FROM_CELLS_WITHOUT_IR_EXPOSURE	KEGG_ECM_RECEPTOR_INTERACTION	0.00165967
DNA_METABOLIC_PROCESS	SISTER_CHROMATID_SEGREGATION	0.03064544
CORUM_DNA_SYNTHESOME_COMPLEX_(15_SUBUNITS)	SMALL_NUCLEAR_RIBONUCLEOPROTEIN_COMPLEX	0.00912287
REACTOME_CHAPERONIN_MEDIATED_PROTEIN_FOLDING	REACTOME_G1_S_TRANSITION	0.0
REACTOME_METABOLISM_OF_RNA	RIBONUCLEASE_ACTIVITY	0.49836533
KEGG_RENIN_ANGIOTENSIN_SYSTEM	REACTOME_RNA_POLYMERASE_I_PROMOTER_OPENING	0.00259848
CORUM_SPLICEOSOME	RNA_SPLICING	0.00112856
NUCLEAR_CHROMOSOME_PART	REACTOME_TRANSCRIPTION_COUPLED_NER	0.0
REACTOME_LATE_PHASE_OF_HIV_LIFE_CYCLE	REACTOME_REGULATION_OF_APC_ACTIVATORS_BETWEEN_G1_S_AND_EARLY_ANAPHASE	0.00734782
KEGG_METABOLISM_OF_XENOBIOTICS_BY_CYTOCHROME_P450	REACTOME_DNA_REPLICATION_PRE_INITIATION	0.00239443
DNA_RECOMBINATION	REACTOME_RNA_POLYMERASE_III_TRANSCRIPTION_INITIATION	0.0
CHROMOSOMEPERICENTRIC_REGION	VESICULAR_FRACTION	0.01593016
CARBOXYLIC_ACID_METABOLIC_PROCESS	KEGG_CELL_CYCLE	0.01812255
CHROMATIN_BINDING	REACTOME_APCDC20_MEDIATED_DEGRADATION_OF_CYCLIN_B	0.00440763
MAGNESIUM_ION_BINDING	REACTOME_TRANSPORT_OF_THE_SLBP_INDEPENDENT_MATURE_MRNA	0.01281729
CORUM_ALL-1_SUPERCOMPLEX	REACTOME_CDC20_PHOSPHO_APC_MEDIATED_DEGRADATION_OF_CYCLIN_A	0.00898239
KEGG_DRUG_METABOLISM_CYTOCHROME_P450	REACTOME_GLUCURONIDATION	0.0
REACTOME_LOSS_OF_NLP_FROM_MITOTIC_CENTROSOMES	VOLTAGE_GATED_POTASSIUM_CHANNEL_ACTIVITY	0.0081721
NITROGEN_COMPOUND_METABOLIC_PROCESS	RNA_SPLICINGVIA_TRANSESTERIFICATION_REACTIONS	0.01382614
BIOCARTA_G1_PATHWAY	REACTOME_FORMATION_OF_FIBRIN_CLOT_CLOTTING_CASCADE	0.00816563
MICROTUBULE_BASED_PROCESS	REACTOME_DNA_STRAND_ELONGATION	0.010177
BIOCARTA_G2_PATHWAY	KEGG_DRUG_METABOLISM_OTHER_ENZYMES	0.00743377
KEGG_DRUG_METABOLISM_OTHER_ENZYMES	REACTOME_PHOSPHORYLATION_OF_THE_APC	0.00987116
DNA_RECOMBINATION	REACTOME_DOUBLE_STRAND_BREAK_REPAIR	0.0
DNA_INTEGRITY_CHECKPOINT	REACTOME_RNA_POLYMERASE_II_TRANSCRIPTION	0.00590463
REACTOME_PACKAGING_OF_TELOMERE_ENDS	RESPONSE_TO_OTHER_ORGANISM	0.0010557
BIOCARTA_MCM_PATHWAY	DNA_PACKAGING	0.01494595
REACTOME_PROCESSING_OF_CAPPED_INTRON_CONTAINING_PRE_MRNA	SMALL_NUCLEAR_RIBONUCLEOPROTEIN_COMPLEX	0.00329028
DNA_METABOLIC_PROCESS	REACTOME_SYNTHESIS_OF_DNA	0.0
REACTOME_POLYMERASE_SWITCHING	REACTOME_UNWINDING_OF_DNA	0.0172988
DNA_REPLICATION	REACTOME_UNWINDING_OF_DNA	0.0
CELL_CYCLE_PROCESS	NITROGEN_COMPOUND_CATABOLIC_PROCESS	0.00949226
SPINDLE_MICROTUBULE	S_PHASE	0.0073073
REACTOME_FANCONI_ANEMIA_PATHWAY	REACTOME_TRANSPORT_OF_MATURE_MRNA_DERIVED_FROM_AN_INTRON_CONTAINING_TRANSCRIPT	0.00659244
INTERPHASE	NUCLEAR_MATRIX	0.00278502
CORUM_HCF-1_COMPLEX	KEGG_SMALL_CELL_LUNG_CANCER	0.00452808
REACTOME_AUTODEGRADATION_OF_CDH1_BY_CDH1_APC	STEROID_BINDING	0.00330121
MICROTUBULE_BINDING	REGULATION_OF_CYCLIN_DEPENDENT_PROTEIN_KINASE_ACTIVITY	0.00844048
MICROTUBULE_POLYMERIZATION_OR_DEPOLYMERIZATION	M_PHASE	0.00900345
REACTOME_AMINE_DERIVED_HORMONES	REACTOME_METABOLISM_OF_LIPIDS_AND_LIPOPROTEINS	0.00046432
DNA_RECOMBINATION	REACTOME_TRANSPORT_OF_THE_SLBP_INDEPENDENT_MATURE_MRNA	0.00539897
REACTOME_PROCESSING_OF_CAPPED_INTRON_CONTAINING_PRE_MRNA	REACTOME_SCF_SKP2_MEDIATED_DEGRADATION_OF_P27_P21	0.00389511
KEGG_ECM_RECEPTOR_INTERACTION	REACTOME_RNA_POLYMERASE_I_PROMOTER_OPENING	0.00864445
CELL_CYCLE_PHASE	REACTOME_MITOTIC_PROMETAPHASE	0.02749719
BIOCARTA_MCM_PATHWAY	MULTI_ORGANISM_PROCESS	0.02072379
CHROMATIN_BINDING	REACTOME_REMOVAL_OF_THE_FLAP_INTERMEDIATE	0.0
CHROMOSOMAL_PART	REACTOME_S_PHASE	0.0
KEGG_ARACHIDONIC_ACID_METABOLISM	REACTOME_ELONGATION_AND_PROCESSING_OF_CAPPED_TRANSCRIPTS	0.01268005
CORUM_MLL1-WDR5_COMPLEX	REACTOME_METABOLISM_OF_LIPIDS_AND_LIPOPROTEINS	0.00988056
REACTOME_TRANSPORT_OF_MATURE_MRNA_DERIVED_FROM_AN_INTRON_CONTAINING_TRANSCRIPT	SMALL_NUCLEAR_RIBONUCLEOPROTEIN_COMPLEX	0.0124722
REACTOME_CENTROSOME_MATURATION	REACTOME_LOSS_OF_NLP_FROM_MITOTIC_CENTROSOMES	0.00055272
NUCLEOPLASM	REACTOME_INFLUENZA_LIFE_CYCLE	0.0
REACTOME_HOST_INTERACTIONS_OF_HIV_FACTORS	REACTOME_INFLUENZA_LIFE_CYCLE	0.0
MULTI_ORGANISM_PROCESS	REACTOME_NUCLEAR_RECEPTOR_TRANSCRIPTION_PATHWAY	0.00031678
ESTABLISHMENT_OF_ORGANELLE_LOCALIZATION	PROTEIN_HETERODIMERIZATION_ACTIVITY	0.00447169
REACTOME_CDT1_ASSOCIATION_WITH_THE_CDC6_ORC_ORIGIN_COMPLEX	REACTOME_PROCESSING_OF_CAPPED_INTRON_CONTAINING_PRE_MRNA	0.00437037
MICROTUBULE_ORGANIZING_CENTER_ORGANIZATION_AND_BIOGENESIS	REACTOME_S_PHASE	0.00913117
CORUM_ALL-1_SUPERCOMPLEX	ORGANIC_ACID_METABOLIC_PROCESS	0.00644813
KEGG_MISMATCH_REPAIR	REACTOME_LATE_PHASE_OF_HIV_LIFE_CYCLE	0.0
MITOTIC_CELL_CYCLE	REACTOME_FANCONI_ANEMIA_PATHWAY	0.00044358
REACTOME_HOMOLOGOUS_RECOMBINATION_REPAIR	REGULATION_OF_MITOSIS	0.03257512
REACTOME_CDC20_PHOSPHO_APC_MEDIATED_DEGRADATION_OF_CYCLIN_A	REACTOME_ELONGATION_AND_PROCESSING_OF_CAPPED_TRANSCRIPTS	0.01193081
AMINO_ACID_CATABOLIC_PROCESS	REACTOME_STEROID_METABOLISM	0.0060423
CORUM_RC_COMPLEX_DURING_S-PHASE_OF_CELL_CYCLE	REACTOME_METABOLISM_OF_AMINO_ACIDS	0.00391536
KEGG_PENTOSE_AND_GLUCURONATE_INTERCONVERSIONS	ORGANIC_ACID_METABOLIC_PROCESS	0.0149746
FATTY_ACID_METABOLIC_PROCESS	REACTOME_ELONGATION_AND_PROCESSING_OF_CAPPED_TRANSCRIPTS	0.02027885
CELL_CYCLE_PHASE	CORUM_HISTONE_H3.1_COMPLEX	0.00608016
CELL_CYCLE_CHECKPOINT_GO_0000075	REACTOME_BASIGIN_INTERACTIONS	0.0131416
REACTOME_SYNTHESIS_OF_DNA	UBIQUITIN_CYCLE	0.0
CELL_CYCLE_PHASE	M_PHASE_OF_MITOTIC_CELL_CYCLE	0.02043425
REACTOME_BASIGIN_INTERACTIONS	REACTOME_S_PHASE	0.01192264
PROTEIN_C_TERMINUS_BINDING	REACTOME_LATE_PHASE_OF_HIV_LIFE_CYCLE	0.0
BIOCARTA_MCM_PATHWAY	CORUM_DNA_SYNTHESOME_COMPLEX_(15_SUBUNITS)	0.0
G1_S_TRANSITION_OF_MITOTIC_CELL_CYCLE	REGULATION_OF_MITOSIS	0.0153404
KINETOCHORE	MAGNESIUM_ION_BINDING	0.01079111
REACTOME_POLYMERASE_SWITCHING	RNA_SPLICING	0.00856521
DNA_INTEGRITY_CHECKPOINT	ORGANIC_ACID_METABOLIC_PROCESS	0.01515198
CHROMOSOME_ORGANIZATION_AND_BIOGENESIS	REACTOME_SCF_BETA_TRCP_MEDIATED_DEGRADATION_OF_EMI1	0.0012791
CORUM_CDC5L_COMPLEX	CORUM_SMN_COMPLEX	0.01523136
MICROTUBULE_BINDING	REACTOME_REGULATION_OF_APC_ACTIVATORS_BETWEEN_G1_S_AND_EARLY_ANAPHASE	0.0
DNA_POLYMERASE_ACTIVITY	REACTOME_PHOSPHORYLATION_OF_THE_APC	0.00509929
CORUM_NOP56P-ASSOCIATED_PRE-RRNA_COMPLEX	REACTOME_NEP_NS2_INTERACTS_WITH_THE_CELLULAR_EXPORT_MACHINERY	0.01102714
REACTOME_ASSOCIATION_OF_LICENSING_FACTORS_WITH_THE_PREREPLICATIVE_COMPLEX	REACTOME_CYCLIN_A1_ASSOCIATED_EVENTS_DURING_G2_M_TRANSITION	0.00446446
CORUM_BASC_COMPLEX_(BRCA1-ASSOCIATED_GENOME_SURVEILLANCE_COMPLEX)	REACTOME_COMPLEMENT_CASCADE	0.01389937
REACTOME_REMOVAL_OF_THE_FLAP_INTERMEDIATE	RESPONSE_TO_ENDOGENOUS_STIMULUS	0.0
M_PHASE	REACTOME_NEP_NS2_INTERACTS_WITH_THE_CELLULAR_EXPORT_MACHINERY	0.00543935
MICROTUBULE_ORGANIZING_CENTER	REACTOME_PHASE_II_CONJUGATION	0.01699994
REACTOME_MRNA_SPLICING_MINOR_PATHWAY	REACTOME_SYNTHESIS_OF_DNA	0.017705
KEGG_DNA_REPLICATION	MEIOTIC_RECOMBINATION	0.00087811
PEROXISOME	REGULATION_OF_CYCLIN_DEPENDENT_PROTEIN_KINASE_ACTIVITY	0.01320898
MEIOSIS_I	UBIQUITIN_CYCLE	0.00688465
BIOCARTA_G1_PATHWAY	CORUM_17S_U2_SNRNP	0.038957
KEGG_HISTIDINE_METABOLISM	KEGG_OOCYTE_MEIOSIS	0.02494966
KEGG_TRYPTOPHAN_METABOLISM	ORGANIC_ACID_METABOLIC_PROCESS	0.01074328
REACTOME_DNA_STRAND_ELONGATION	REACTOME_REPAIR_SYNTHESIS_OF_PATCH_27_30_BASES_LONG_BY_DNA_POLYMERASE	0.0
MEIOTIC_CELL_CYCLE	REACTOME_CYCLIN_A1_ASSOCIATED_EVENTS_DURING_G2_M_TRANSITION	0.0015463
CORUM_17S_U2_SNRNP	DEFENSE_RESPONSE_TO_BACTERIUM	0.00629995
HELICASE_ACTIVITY	REACTOME_STEROID_METABOLISM	0.01870495
DNA_DEPENDENT_DNA_REPLICATION	REACTOME_CYCLIN_A1_ASSOCIATED_EVENTS_DURING_G2_M_TRANSITION	0.00219322
MITOTIC_SISTER_CHROMATID_SEGREGATION	REACTOME_REGULATION_OF_APC_ACTIVATORS_BETWEEN_G1_S_AND_EARLY_ANAPHASE	0.01125106
CORUM_MLL1-WDR5_COMPLEX	REACTOME_NUCLEOTIDE_EXCISION_REPAIR	0.0
KEGG_DRUG_METABOLISM_OTHER_ENZYMES	REACTOME_FANCONI_ANEMIA_PATHWAY	0.00791439
MULTI_ORGANISM_PROCESS	REACTOME_STEROID_METABOLISM	0.01337915
REACTOME_STEROID_METABOLISM	SPLICEOSOME	0.01183981
REACTOME_REPAIR_SYNTHESIS_OF_PATCH_27_30_BASES_LONG_BY_DNA_POLYMERASE	SPINDLE_MICROTUBULE	0.00031956
NUCLEAR_MATRIX	REACTOME_TELOMERE_MAINTENANCE	0.03731893
REACTOME_APCDC20_MEDIATED_DEGRADATION_OF_CYCLIN_B	REACTOME_HOMOLOGOUS_RECOMBINATION_REPAIR	0.00621461
KEGG_FATTY_ACID_METABOLISM	KEGG_OOCYTE_MEIOSIS	0.00424301
SODIUM_ION_TRANSPORT	VOLTAGE_GATED_CATION_CHANNEL_ACTIVITY	0.0012976
ACUTE_INFLAMMATORY_RESPONSE	REACTOME_DNA_REPAIR	0.00144165
AROMATIC_COMPOUND_METABOLIC_PROCESS	REACTOME_POLYMERASE_SWITCHING	0.01695168
CHROMOSOME_ORGANIZATION_AND_BIOGENESIS	RESPONSE_TO_BACTERIUM	0.00988232
KEGG_PEROXISOME	KEGG_SPLICEOSOME	0.00198509
REACTOME_ACTIVATION_OF_THE_PRE_REPLICATIVE_COMPLEX	REACTOME_EXTENSION_OF_TELOMERES	0.0
CORUM_SPLICEOSOME	KEGG_PEROXISOME	0.00242097
CORUM_MLL1-WDR5_COMPLEX	MICROTUBULE_BINDING	0.03334843
REACTOME_FORMATION_AND_MATURATION_OF_MRNA_TRANSCRIPT	REACTOME_S_PHASE	0.0
REACTOME_APCDC20_MEDIATED_DEGRADATION_OF_CYCLIN_B	REACTOME_CELL_CYCLE_CHECKPOINTS	0.0
BIOCARTA_CELLCYCLE_PATHWAY	CORUM_DNA_SYNTHESOME_COMPLEX_(13_SUBUNITS)	0.01651675
REACTOME_TRNA_AMINOACYLATION	REGULATION_OF_MITOSIS	0.01508844
CATION_CHANNEL_ACTIVITY	NUCLEAR_ENVELOPE	0.00332901
REACTOME_AUTODEGRADATION_OF_CDH1_BY_CDH1_APC	SA_REG_CASCADE_OF_CYCLIN_EXPR	0.0013908
NITROGEN_COMPOUND_CATABOLIC_PROCESS	REACTOME_FORMATION_AND_MATURATION_OF_MRNA_TRANSCRIPT	0.00860891
KEGG_COMPLEMENT_AND_COAGULATION_CASCADES	RESPONSE_TO_DNA_DAMAGE_STIMULUS	0.01863461
REACTOME_STEROID_METABOLISM	STEROID_BINDING	0.01877228
CORUM_EMERIN_COMPLEX_24	CORUM_HCF-1_COMPLEX	0.00646946
GAMETE_GENERATION	KEGG_COMPLEMENT_AND_COAGULATION_CASCADES	0.39041111
DNA_DEPENDENT_DNA_REPLICATION	KEGG_FATTY_ACID_METABOLISM	0.00475734
KEGG_SMALL_CELL_LUNG_CANCER	SERINE_TYPE_PEPTIDASE_ACTIVITY	0.0001938
DEFENSE_RESPONSE	REACTOME_MRNA_SPLICING	0.00018019
REACTOME_REPAIR_SYNTHESIS_OF_PATCH_27_30_BASES_LONG_BY_DNA_POLYMERASE	RIBONUCLEASE_ACTIVITY	0.0098782
DNA_METABOLIC_PROCESS	REACTOME_METABOLISM_OF_AMINO_ACIDS	0.0
CHROMOSOMAL_PART	REACTOME_REMOVAL_OF_THE_FLAP_INTERMEDIATE	0.0
PROTEIN_HETERODIMERIZATION_ACTIVITY	REACTOME_BASIGIN_INTERACTIONS	0.01561726
BIOCARTA_COMP_PATHWAY	REACTOME_INFLUENZA_LIFE_CYCLE	0.00342025
MITOTIC_CELL_CYCLE_CHECKPOINT	REACTOME_NUCLEOTIDE_EXCISION_REPAIR	0.0019013
REACTOME_FORMATION_AND_MATURATION_OF_MRNA_TRANSCRIPT	REPLICATION_FORK	0.0
REPLICATION_FORK	SPINDLE_MICROTUBULE	0.01339103
CYTOSKELETON_ORGANIZATION_AND_BIOGENESIS	REACTOME_LATE_PHASE_OF_HIV_LIFE_CYCLE	0.01802643
CORUM_RC_COMPLEX_DURING_S-PHASE_OF_CELL_CYCLE	REACTOME_EXTENSION_OF_TELOMERES	0.0
MICROTUBULE	S_PHASE	0.00639467
DNA_DIRECTED_DNA_POLYMERASE_ACTIVITY	NUCLEAR_BODY	0.00746191
GLUTATHIONE_TRANSFERASE_ACTIVITY	REACTOME_METABOLISM_OF_AMINO_ACIDS	0.02863225
KEGG_HISTIDINE_METABOLISM	REACTOME_DNA_STRAND_ELONGATION	0.00691663
BIOCARTA_LECTIN_PATHWAY	DNA_DEPENDENT_DNA_REPLICATION	0.00798967
ORGANIC_ACID_METABOLIC_PROCESS	REGULATION_OF_CYCLIN_DEPENDENT_PROTEIN_KINASE_ACTIVITY	0.00969052
MULTI_ORGANISM_PROCESS	REACTOME_DNA_REPAIR	0.0019649
MICROTUBULE_BASED_PROCESS	VOLTAGE_GATED_POTASSIUM_CHANNEL_ACTIVITY	0.00560397
INTERPHASE	NEGATIVE_REGULATION_OF_DNA_METABOLIC_PROCESS	0.00199313
MICROTUBULE_ORGANIZING_CENTER	REACTOME_INFLUENZA_LIFE_CYCLE	0.0
FATTY_ACID_METABOLIC_PROCESS	NUCLEOLUS	0.01183176
CORUM_SMN_COMPLEX	REGULATION_OF_CELL_CYCLE	0.01706135
APOPTOTIC_MITOCHONDRIAL_CHANGES	MULTI_ORGANISM_PROCESS	0.0
REACTOME_CHAPERONIN_MEDIATED_PROTEIN_FOLDING	REACTOME_RNA_POLYMERASE_I_PROMOTER_CLEARANCE	0.00332731
HELICASE_ACTIVITY	REACTOME_PHASE_1_FUNCTIONALIZATION	0.01136352
KEGG_ASCORBATE_AND_ALDARATE_METABOLISM	OXYGEN_BINDING	0.00114489
REACTOME_CDC6_ASSOCIATION_WITH_THE_ORC:ORIGIN_COMPLEX	REACTOME_ELONGATION_AND_PROCESSING_OF_CAPPED_TRANSCRIPTS	0.00774578
CORUM_SPLICEOSOME	DNA_DEPENDENT_ATPASE_ACTIVITY	0.00787743
KEGG_SMALL_CELL_LUNG_CANCER	REACTOME_FORMATION_OF_FIBRIN_CLOT_CLOTTING_CASCADE	0.0
CORUM_SMN_COMPLEX	REACTOME_LOSS_OF_NLP_FROM_MITOTIC_CENTROSOMES	0.00928178
NUCLEAR_CHROMOSOME	REACTOME_METABOLISM_OF_RNA	0.02539558
CELLULAR_LIPID_CATABOLIC_PROCESS	CORUM_HCF-1_COMPLEX	0.00661161
CORUM_DNA_SYNTHESOME_COMPLEX_(17_SUBUNITS)	REACTOME_INFLUENZA_LIFE_CYCLE	0.0053297
MITOTIC_SISTER_CHROMATID_SEGREGATION	UBIQUITIN_CYCLE	0.00803087
DNA_DEPENDENT_ATPASE_ACTIVITY	SPINDLE_MICROTUBULE	0.02200661
KINETOCHORE	REACTOME_G1_S_TRANSITION	0.00081937
REACTOME_CYTOCHROME_P450_ARRANGED_BY_SUBSTRATE_TYPE	REACTOME_NUCLEOTIDE_EXCISION_REPAIR	0.00889699
KEGG_MISMATCH_REPAIR	REACTOME_CDC6_ASSOCIATION_WITH_THE_ORC:ORIGIN_COMPLEX	0.0
REACTOME_INFLUENZA_LIFE_CYCLE	REACTOME_REPAIR_SYNTHESIS_OF_PATCH_27_30_BASES_LONG_BY_DNA_POLYMERASE	0.00968621
BIOCARTA_MCM_PATHWAY	REACTOME_FORMATION_OF_TUBULIN_FOLDING_INTERMEDIATES_BY_CCT_TRIC	0.01294834
BIOCARTA_CELLCYCLE_PATHWAY	STEROID_METABOLIC_PROCESS	0.00883633
MICROTUBULE_MOTOR_ACTIVITY	M_PHASE	0.01103365
RIBONUCLEOPROTEIN_COMPLEX	STEROID_HORMONE_RECEPTOR_ACTIVITY	0.01436608
KEGG_JAK_STAT_SIGNALING_PATHWAY	REACTOME_RNA_POLYMERASE_II_TRANSCRIPTION	7.414e-05
MICROTUBULE	REACTOME_REPAIR_SYNTHESIS_OF_PATCH_27_30_BASES_LONG_BY_DNA_POLYMERASE	0.00079724
REACTOME_RNA_POLYMERASE_I_III_AND_MITOCHONDRIAL_TRANSCRIPTION	RESPONSE_TO_DNA_DAMAGE_STIMULUS	0.0
CELL_CYCLE_PROCESS	G_PROTEIN_COUPLED_RECEPTOR_ACTIVITY	0.00070577
CHROMATIN	CYTOSKELETAL_PART	0.0033939
MICROTUBULE_ORGANIZING_CENTER	POTASSIUM_CHANNEL_ACTIVITY	0.01524154
MICROSOME	REACTOME_XENOBIOTICS	0.01095392
REACTOME_RNA_POLYMERASE_III_TRANSCRIPTION_INITIATION	STEROID_METABOLIC_PROCESS	0.00937338
REACTOME_HOST_INTERACTIONS_OF_HIV_FACTORS	REACTOME_PHASE_II_CONJUGATION	0.01160186
CYTOSKELETON_ORGANIZATION_AND_BIOGENESIS	SISTER_CHROMATID_SEGREGATION	0.00798823
REACTOME_FANCONI_ANEMIA_PATHWAY	REACTOME_SNRNP_ASSEMBLY	0.01709274
HORMONE_METABOLIC_PROCESS	KEGG_DRUG_METABOLISM_CYTOCHROME_P450	0.00220199
REACTOME_METABOLISM_OF_LIPIDS_AND_LIPOPROTEINS	S_PHASE	0.00792818
REACTOME_METABOLISM_OF_AMINO_ACIDS	REACTOME_NEP_NS2_INTERACTS_WITH_THE_CELLULAR_EXPORT_MACHINERY	0.00792227
CENTROSOME	MICROTUBULE_ORGANIZING_CENTER_ORGANIZATION_AND_BIOGENESIS	0.00519563
KEGG_SMALL_CELL_LUNG_CANCER	RNA_PROCESSING	0.0
REACTOME_AUTODEGRADATION_OF_CDH1_BY_CDH1_APC	TRANSCRIPTION_FACTOR_COMPLEX	0.0
MEIOTIC_CELL_CYCLE	PROTEIN_C_TERMINUS_BINDING	0.0003824
REGULATION_OF_MITOTIC_CELL_CYCLE	RIBONUCLEOPROTEIN_COMPLEX	0.01368972
CHROMOSOME	NUCLEAR_ENVELOPE	0.44927951
CHROMATIN_BINDING	REACTOME_UNWINDING_OF_DNA	0.00954479
REACTOME_METABOLISM_OF_LIPIDS_AND_LIPOPROTEINS	RIBONUCLEASE_ACTIVITY	0.03775258
FATTY_ACID_OXIDATION	RNA_BINDING	0.00917545
BIOCARTA_CELLCYCLE_PATHWAY	REACTOME_RNA_POLYMERASE_I_III_AND_MITOCHONDRIAL_TRANSCRIPTION	0.09387043
GAMETE_GENERATION	REACTOME_HDL_MEDIATED_LIPID_TRANSPORT	0.02161775
UBIQUITIN_CYCLE	VOLTAGE_GATED_CATION_CHANNEL_ACTIVITY	0.00476208
KEGG_HOMOLOGOUS_RECOMBINATION	MEIOTIC_CELL_CYCLE	0.01616847
GLUTATHIONE_TRANSFERASE_ACTIVITY	REACTOME_PHASE_1_FUNCTIONALIZATION	0.0
LIPID_CATABOLIC_PROCESS	PROTEIN_HETERODIMERIZATION_ACTIVITY	0.00428912
CORUM_CDC5L_COMPLEX	CORUM_MASH1_PROMOTER-COACTIVATOR_COMPLEX	0.02150426
G1_PHASE	REACTOME_MITOTIC_PROMETAPHASE	0.00439312
REACTOME_INNATE_IMMUNITY_SIGNALING	REACTOME_NUCLEAR_IMPORT_OF_REV_PROTEIN	0.02548808
REACTOME_MITOTIC_M_M_G1_PHASES	REACTOME_PHASE_II_CONJUGATION	0.00156937
KEGG_OOCYTE_MEIOSIS	SPINDLE_ORGANIZATION_AND_BIOGENESIS	0.0091859
MRNA_PROCESSING_GO_0006397	REACTOME_BASIGIN_INTERACTIONS	0.01484188
MAGNESIUM_ION_BINDING	REACTOME_DNA_STRAND_ELONGATION	0.00885046
REACTOME_ELONGATION_AND_PROCESSING_OF_CAPPED_TRANSCRIPTS	REACTOME_LATE_PHASE_OF_HIV_LIFE_CYCLE	0.0
CORUM_RIBOSOME,_CYTOPLASMIC	REACTOME_HOST_INTERACTIONS_OF_HIV_FACTORS	0.02628578
KEGG_CELL_CYCLE	NITROGEN_COMPOUND_METABOLIC_PROCESS	0.05227872
G1_PHASE_OF_MITOTIC_CELL_CYCLE	REACTOME_POLYMERASE_SWITCHING	0.00817907
CELL_DIVISION	REGULATION_OF_MITOSIS	0.01701562
AROMATIC_COMPOUND_METABOLIC_PROCESS	REACTOME_INNATE_IMMUNITY_SIGNALING	0.02125604
AROMATIC_COMPOUND_METABOLIC_PROCESS	INTERPHASE	0.01522257
KEGG_TYROSINE_METABOLISM	REACTOME_METABOLISM_OF_LIPIDS_AND_LIPOPROTEINS	0.00060684
CARBOXYLIC_ACID_METABOLIC_PROCESS	REACTOME_DNA_REPLICATION_PRE_INITIATION	0.00785638
DNA_RECOMBINATION	REACTOME_HOMOLOGOUS_RECOMBINATION_REPAIR	0.00159239
CARBOXYLIC_ACID_METABOLIC_PROCESS	STEROID_BINDING	0.00503901
CORUM_RC_COMPLEX_DURING_S-PHASE_OF_CELL_CYCLE	REACTOME_DNA_STRAND_ELONGATION	0.0
CONDENSED_CHROMOSOME	REACTOME_DNA_REPAIR	0.00985599
DEFENSE_RESPONSE_TO_BACTERIUM	REACTOME_DNA_REPAIR	0.00377718
REACTOME_TRANSCRIPTION	REACTOME_TRNA_AMINOACYLATION	0.0339536
CONDENSED_CHROMOSOME	REACTOME_S_PHASE	0.00937922
MEIOTIC_RECOMBINATION	REGULATION_OF_DNA_REPLICATION	0.01513946
ACUTE_INFLAMMATORY_RESPONSE	SUGAR_BINDING	0.00802849
MAGNESIUM_ION_BINDING	RESPONSE_TO_DNA_DAMAGE_STIMULUS	0.00620312
CYTOKINESIS	SPINDLE_MICROTUBULE	0.01031992
CELL_CYCLE_PROCESS	REACTOME_METABOLISM_OF_RNA	0.00580422
REACTOME_REMOVAL_OF_THE_FLAP_INTERMEDIATE	REACTOME_TELOMERE_MAINTENANCE	0.0
CHROMOSOME	REACTOME_HIV_INFECTION	0.0
DNA_DEPENDENT_DNA_REPLICATION	REACTOME_HOMOLOGOUS_RECOMBINATION_REPAIR	0.0
CHROMOSOME_ORGANIZATION_AND_BIOGENESIS	REACTOME_NEP_NS2_INTERACTS_WITH_THE_CELLULAR_EXPORT_MACHINERY	0.0230484
DNA_REPLICATION_INITIATION	GAMETE_GENERATION	0.0042063
REACTOME_NUCLEAR_RECEPTOR_TRANSCRIPTION_PATHWAY	REACTOME_RNA_POLYMERASE_I_CHAIN_ELONGATION	0.00914133
NUCLEOPLASM	REACTOME_SYNTHESIS_OF_DNA	0.0
CATION_CHANNEL_ACTIVITY	REACTOME_CYCLIN_E_ASSOCIATED_EVENTS_DURING_G1_S_TRANSITION_	0.00742725
REACTOME_TRANSPORT_OF_THE_SLBP_INDEPENDENT_MATURE_MRNA	RNA_SPLICINGVIA_TRANSESTERIFICATION_REACTIONS	0.01393645
BIOCARTA_NUCLEARRS_PATHWAY	DNA_INTEGRITY_CHECKPOINT	0.00330268
CHROMOSOME_ORGANIZATION_AND_BIOGENESIS	MICROTUBULE_CYTOSKELETON	0.01404595
DNA_RECOMBINATION	REACTOME_FORMATION_OF_FIBRIN_CLOT_CLOTTING_CASCADE	0.00804057
GAMETE_GENERATION	REACTOME_FORMATION_OF_TUBULIN_FOLDING_INTERMEDIATES_BY_CCT_TRIC	0.00355759
INTERPHASE_OF_MITOTIC_CELL_CYCLE	KEGG_CELL_CYCLE	0.0
BIOCARTA_CELLCYCLE_PATHWAY	ORGANELLE_LOCALIZATION	0.01286959
REACTOME_MITOTIC_PROMETAPHASE	REACTOME_SCF_SKP2_MEDIATED_DEGRADATION_OF_P27_P21	0.00017079
KEGG_OOCYTE_MEIOSIS	RESPONSE_TO_BACTERIUM	0.01525488
REACTOME_HIV_INFECTION	REACTOME_SCF_BETA_TRCP_MEDIATED_DEGRADATION_OF_EMI1	0.0029922
REACTOME_REV_MEDIATED_NUCLEAR_EXPORT_OF_HIV1_RNA	SPINDLE	0.00894919
KEGG_STEROID_HORMONE_BIOSYNTHESIS	REACTOME_AUTODEGRADATION_OF_CDH1_BY_CDH1_APC	0.00681169
MEIOSIS_I	REACTOME_TRANSCRIPTION_COUPLED_NER	0.00020086
BIOCARTA_MCM_PATHWAY	REPLICATION_FORK	0.0
CHROMOSOMEPERICENTRIC_REGION	HELICASE_ACTIVITY	0.00651651
CORUM_CEN_COMPLEX	REACTOME_TELOMERE_MAINTENANCE	0.0013209
CORUM_C_COMPLEX_SPLICEOSOME	MALE_GONAD_DEVELOPMENT	0.00207127
CYTOKINESIS	MICROTUBULE_CYTOSKELETON_ORGANIZATION_AND_BIOGENESIS	0.02308833
METAL_ION_TRANSMEMBRANE_TRANSPORTER_ACTIVITY	REACTOME_FANCONI_ANEMIA_PATHWAY	0.00699408
NUCLEOPLASM	REACTOME_GLOBAL_GENOMIC_NER	0.0
MICROTUBULE_CYTOSKELETON	UBIQUITIN_CYCLE	0.0
PROTEIN_HETERODIMERIZATION_ACTIVITY	REACTOME_TRANSCRIPTION	0.00031964
CARBOXYLIC_ACID_METABOLIC_PROCESS	MEIOSIS_I	0.0114006
REACTOME_CENTROSOME_MATURATION	REACTOME_METABOLISM_OF_RNA	0.02650812
KEGG_DRUG_METABOLISM_OTHER_ENZYMES	REACTOME_LOSS_OF_NLP_FROM_MITOTIC_CENTROSOMES	0.00840636
MICROTUBULE_CYTOSKELETON_ORGANIZATION_AND_BIOGENESIS	REACTOME_FANCONI_ANEMIA_PATHWAY	0.00311704
G1_PHASE_OF_MITOTIC_CELL_CYCLE	REACTOME_NEP_NS2_INTERACTS_WITH_THE_CELLULAR_EXPORT_MACHINERY	0.00660988
KEGG_TRYPTOPHAN_METABOLISM	NITROGEN_COMPOUND_CATABOLIC_PROCESS	0.01430034
CORUM_ALL-1_SUPERCOMPLEX	REACTOME_DNA_REPLICATION_PRE_INITIATION	0.01177201
DNA_RECOMBINATION	REACTOME_LATE_PHASE_OF_HIV_LIFE_CYCLE	0.0
REACTOME_CDT1_ASSOCIATION_WITH_THE_CDC6_ORC_ORIGIN_COMPLEX	SPINDLE	0.00177807
POTASSIUM_CHANNEL_ACTIVITY	PROTEIN_C_TERMINUS_BINDING	0.0
CORUM_MLL1-WDR5_COMPLEX	CYTOSKELETON_ORGANIZATION_AND_BIOGENESIS	0.01374189
ORGANIC_ACID_METABOLIC_PROCESS	RNA_BINDING	0.00516115
REACTOME_M_G1_TRANSITION	REACTOME_TELOMERE_MAINTENANCE	0.0
NITROGEN_COMPOUND_METABOLIC_PROCESS	REACTOME_NUCLEAR_RECEPTOR_TRANSCRIPTION_PATHWAY	0.02476992
DNA_DIRECTED_DNA_POLYMERASE_ACTIVITY	REACTOME_HOST_INTERACTIONS_OF_HIV_FACTORS	0.00390107
KEGG_SPLICEOSOME	REACTOME_CYCLIN_A1_ASSOCIATED_EVENTS_DURING_G2_M_TRANSITION	0.00188763
MRNA_PROCESSING_GO_0006397	OXIDOREDUCTASE_ACTIVITY_GO_0016616	0.008353
NUCLEAR_CHROMOSOME_PART	PROTEIN_HETERODIMERIZATION_ACTIVITY	0.0157922
KEGG_COMPLEMENT_AND_COAGULATION_CASCADES	MICROSOME	0.0040615
EXTRACELLULAR_MATRIX_PART	REACTOME_CYCLIN_A1_ASSOCIATED_EVENTS_DURING_G2_M_TRANSITION	0.00954552
KEGG_VALINE_LEUCINE_AND_ISOLEUCINE_DEGRADATION	REACTOME_STEROID_METABOLISM	0.00991621
REACTOME_GLOBAL_GENOMIC_NER	RNA_PROCESSING	0.00902807
MITOTIC_CELL_CYCLE_CHECKPOINT	REACTOME_NUCLEAR_IMPORT_OF_REV_PROTEIN	0.01071434
KEGG_BETA_ALANINE_METABOLISM	REACTOME_DNA_REPAIR	0.00939364
M_PHASE	SERINE_TYPE_PEPTIDASE_ACTIVITY	0.00911039
NUCLEAR_ENVELOPE	SPINDLE_POLE	0.0123541
BIOCARTA_ATRBRCA_PATHWAY	KEGG_DNA_REPLICATION	0.0
CHROMOSOME_SEGREGATION	REACTOME_PHOSPHORYLATION_OF_THE_APC	0.01341605
AMINO_ACID_METABOLIC_PROCESS	METALLOENDOPEPTIDASE_ACTIVITY	0.02639075
INTERPHASE	REACTOME_INNATE_IMMUNITY_SIGNALING	0.0
BIOCARTA_CELLCYCLE_PATHWAY	REACTOME_REV_MEDIATED_NUCLEAR_EXPORT_OF_HIV1_RNA	0.00358443
REACTOME_CDC6_ASSOCIATION_WITH_THE_ORC:ORIGIN_COMPLEX	REACTOME_MITOTIC_M_M_G1_PHASES	0.0
CORUM_NUCLEAR_PORE_COMPLEX	DNA_METABOLIC_PROCESS	0.00098914
MICROSOME	REACTOME_REGULATION_OF_APC_ACTIVATORS_BETWEEN_G1_S_AND_EARLY_ANAPHASE	0.00296263
CENTROSOME	REACTOME_METABOLISM_OF_RNA	0.00564715
REACTOME_M_G1_TRANSITION	RIBONUCLEOPROTEIN_COMPLEX_BIOGENESIS_AND_ASSEMBLY	0.00729581
BIOCARTA_G2_PATHWAY	SMALL_NUCLEAR_RIBONUCLEOPROTEIN_COMPLEX	0.00700366
KEGG_PYRIMIDINE_METABOLISM	REACTOME_G2_M_TRANSITION	0.05757447
REACTOME_RNA_POLYMERASE_I_PROMOTER_CLEARANCE	RNA_BINDING	0.0
KEGG_TYROSINE_METABOLISM	REACTOME_RNA_POLYMERASE_I_PROMOTER_CLEARANCE	0.00517139
REACTOME_MITOTIC_M_M_G1_PHASES	RIBONUCLEOPROTEIN_COMPLEX	0.00676182
DNA_DIRECTED_DNA_POLYMERASE_ACTIVITY	REACTOME_SCF_SKP2_MEDIATED_DEGRADATION_OF_P27_P21	0.01422527
REACTOME_HIV_LIFE_CYCLE	REACTOME_MITOCHONDRIAL_FATTY_ACID_BETA_OXIDATION	0.01285479
KEGG_BETA_ALANINE_METABOLISM	REACTOME_SYNTHESIS_OF_BILE_ACIDS_AND_BILE_SALTS	0.01080159
CORUM_CEN_COMPLEX	OXIDOREDUCTASE_ACTIVITY	0.00465573
RESPONSE_TO_BACTERIUM	SPINDLE	0.0067883
NUCLEAR_MATRIX	PROTEIN_HETERODIMERIZATION_ACTIVITY	0.0
CORUM_NOP56P-ASSOCIATED_PRE-RRNA_COMPLEX	REACTOME_CENTROSOME_MATURATION	0.1186747
MICROTUBULE_ORGANIZING_CENTER	OXIDOREDUCTASE_ACTIVITY	0.00074098
CORUM_BASC_COMPLEX_(BRCA1-ASSOCIATED_GENOME_SURVEILLANCE_COMPLEX)	RNA_SPLICING	0.00592965
KEGG_METABOLISM_OF_XENOBIOTICS_BY_CYTOCHROME_P450	MITOTIC_SISTER_CHROMATID_SEGREGATION	0.01093577
CELL_CYCLE_PHASE	S_PHASE	0.02122915
CHROMOSOMAL_PART	REACTOME_FORMATION_OF_FIBRIN_CLOT_CLOTTING_CASCADE	0.00312363
CORUM_HCF-1_COMPLEX	REACTOME_CHAPERONIN_MEDIATED_PROTEIN_FOLDING	0.03108167
MICROSOME	REACTOME_METABOLISM_OF_LIPIDS_AND_LIPOPROTEINS	0.0
CORUM_CENP-A_NAC-CAD_COMPLEX	CORUM_RC_COMPLEX_DURING_G2/M-PHASE_OF_CELL_CYCLE	0.01059513
MICROTUBULE_BINDING	MRNA_PROCESSING_GO_0006397	0.01364159
KEGG_PYRIMIDINE_METABOLISM	MEIOTIC_RECOMBINATION	0.00583502
G_PROTEIN_COUPLED_RECEPTOR_ACTIVITY	NUCLEAR_ENVELOPE	0.00083448
KEGG_OOCYTE_MEIOSIS	REACTOME_NUCLEOTIDE_EXCISION_REPAIR	0.01159777
CORUM_MASH1_PROMOTER-COACTIVATOR_COMPLEX	LIPID_CATABOLIC_PROCESS	0.00377776
CORUM_EMERIN_COMPLEX_24	GAMETE_GENERATION	0.00426761
MICROTUBULE_POLYMERIZATION_OR_DEPOLYMERIZATION	REACTOME_E2F_MEDIATED_REGULATION_OF_DNA_REPLICATION	0.013918
AMINE_METABOLIC_PROCESS	REACTOME_REPAIR_SYNTHESIS_OF_PATCH_27_30_BASES_LONG_BY_DNA_POLYMERASE	0.01096652
CORUM_DNA_SYNTHESOME_COMPLEX_(13_SUBUNITS)	REACTOME_TELOMERE_MAINTENANCE	0.0
CHROMATIN_BINDING	CORUM_HCF-1_COMPLEX	0.00896686
CHROMATIN	REACTOME_E2F_MEDIATED_REGULATION_OF_DNA_REPLICATION	0.01048541
DNA_DEPENDENT_DNA_REPLICATION	REACTOME_TRANSCRIPTION_COUPLED_NER	0.0
MICROTUBULE_ASSOCIATED_COMPLEX	REACTOME_HOST_INTERACTIONS_OF_HIV_FACTORS	0.01887465
MICROTUBULE_ORGANIZING_CENTER_PART	NUCLEAR_BODY	0.00995808
CHROMATIN_BINDING	REACTOME_FORMATION_OF_TUBULIN_FOLDING_INTERMEDIATES_BY_CCT_TRIC	0.00457187
CORUM_CDC5L_COMPLEX	KEGG_METABOLISM_OF_XENOBIOTICS_BY_CYTOCHROME_P450	0.00991339
REACTOME_HOMOLOGOUS_RECOMBINATION_REPAIR	REACTOME_TRANSPORT_OF_MATURE_MRNA_DERIVED_FROM_AN_INTRON_CONTAINING_TRANSCRIPT	0.00854554
KEGG_DNA_REPLICATION	MEIOTIC_CELL_CYCLE	0.00360833
CELLULAR_LIPID_CATABOLIC_PROCESS	CENTROSOME	0.00906855
NITROGEN_COMPOUND_METABOLIC_PROCESS	REACTOME_BASIGIN_INTERACTIONS	0.02200778
REACTOME_MRNA_SPLICING	SISTER_CHROMATID_SEGREGATION	0.00941645
CORUM_H2AX_COMPLEX,_ISOLATED_FROM_CELLS_WITHOUT_IR_EXPOSURE	REACTOME_ELONGATION_AND_PROCESSING_OF_CAPPED_TRANSCRIPTS	0.1233129
DNA_RECOMBINATION	RESPONSE_TO_OTHER_ORGANISM	0.01235771
KEGG_JAK_STAT_SIGNALING_PATHWAY	MICROTUBULE_ORGANIZING_CENTER	0.0
DNA_DEPENDENT_ATPASE_ACTIVITY	REACTOME_PHASE_1_FUNCTIONALIZATION	0.01220297
KEGG_CELL_CYCLE	SERINE_HYDROLASE_ACTIVITY	0.00770726
DNA_POLYMERASE_ACTIVITY	REACTOME_CYCLIN_A1_ASSOCIATED_EVENTS_DURING_G2_M_TRANSITION	0.00953605
CHROMOSOME_SEGREGATION	REACTOME_RNA_POLYMERASE_I_PROMOTER_CLEARANCE	0.00845855
CHROMOSOME_SEGREGATION	CORUM_HISTONE_H3.1_COMPLEX	0.02398217
NUCLEAR_MATRIX	REACTOME_METABOLISM_OF_RNA	0.01247324
DNA_REPAIR	REACTOME_HOST_INTERACTIONS_OF_HIV_FACTORS	0.0
REACTOME_AMINE_LIGAND_BINDING_RECEPTORS	SUBSTRATE_SPECIFIC_CHANNEL_ACTIVITY	0.00462302
CORUM_SMN_COMPLEX	REACTOME_CDC20_PHOSPHO_APC_MEDIATED_DEGRADATION_OF_CYCLIN_A	0.01528854
CORUM_EMERIN_COMPLEX_24	MRNA_METABOLIC_PROCESS	0.01899084
AMINO_ACID_AND_DERIVATIVE_METABOLIC_PROCESS	REACTOME_SCF_BETA_TRCP_MEDIATED_DEGRADATION_OF_EMI1	0.00788822
KEGG_HOMOLOGOUS_RECOMBINATION	REACTOME_INACTIVATION_OF_APC_VIA_DIRECT_INHIBITION_OF_THE_APCOMPLEX	0.01440119
KEGG_PEROXISOME	REACTOME_METABOLISM_OF_LIPIDS_AND_LIPOPROTEINS	0.0
CELL_CYCLE_PROCESS	KINETOCHORE	0.00081917
NUCLEOPLASM	REACTOME_HOST_INTERACTIONS_OF_HIV_FACTORS	0.0
CYTOKINESIS	KEGG_JAK_STAT_SIGNALING_PATHWAY	0.00052105
KEGG_SMALL_CELL_LUNG_CANCER	REACTOME_ORC1_REMOVAL_FROM_CHROMATIN	0.0
REACTOME_AUTODEGRADATION_OF_CDH1_BY_CDH1_APC	S_PHASE	0.00373549
CELL_CYCLE_PROCESS	MICROTUBULE	0.00016499
G_PROTEIN_COUPLED_RECEPTOR_ACTIVITY	REACTOME_RNA_POLYMERASE_I_PROMOTER_OPENING	0.00424551
CHROMATIN_BINDING	REACTOME_METABOLISM_OF_RNA	0.02593203
KEGG_MISMATCH_REPAIR	MITOTIC_SISTER_CHROMATID_SEGREGATION	0.01356807
REACTOME_LOSS_OF_NLP_FROM_MITOTIC_CENTROSOMES	REGULATION_OF_CYCLIN_DEPENDENT_PROTEIN_KINASE_ACTIVITY	0.06113825
DNA_REPLICATION	PROTEIN_C_TERMINUS_BINDING	0.0
REACTOME_COMPLEMENT_CASCADE	REACTOME_MITOTIC_PROMETAPHASE	0.00798713
BIOCARTA_ATRBRCA_PATHWAY	CORUM_RC_COMPLEX_DURING_S-PHASE_OF_CELL_CYCLE	0.0
G_PROTEIN_COUPLED_RECEPTOR_ACTIVITY	REACTOME_COMPLEMENT_CASCADE	0.01529238
CELL_CYCLE_CHECKPOINT_GO_0000075	DNA_REPLICATION_INITIATION	0.0
MICROTUBULE_ASSOCIATED_COMPLEX	REGULATION_OF_MITOTIC_CELL_CYCLE	0.0027896
KEGG_MISMATCH_REPAIR	REACTOME_NUCLEOTIDE_EXCISION_REPAIR	0.0
CYTOSKELETON_ORGANIZATION_AND_BIOGENESIS	TUBULIN_BINDING	0.0
ATP_DEPENDENT_HELICASE_ACTIVITY	REACTOME_ELONGATION_AND_PROCESSING_OF_CAPPED_TRANSCRIPTS	0.0
BIOCARTA_G2_PATHWAY	MITOTIC_CELL_CYCLE_CHECKPOINT	0.0
CORUM_HCF-1_COMPLEX	KEGG_FOLATE_BIOSYNTHESIS	0.01775024
AMINO_ACID_AND_DERIVATIVE_METABOLIC_PROCESS	DNA_REPAIR	0.00291752
CORUM_SPLICEOSOME	REACTOME_TRANSCRIPTION	0.0
CORUM_H2AX_COMPLEX,_ISOLATED_FROM_CELLS_WITHOUT_IR_EXPOSURE	REACTOME_REV_MEDIATED_NUCLEAR_EXPORT_OF_HIV1_RNA	0.01167885
REACTOME_LATE_PHASE_OF_HIV_LIFE_CYCLE	REACTOME_SYNTHESIS_OF_DNA	0.0
CORUM_MASH1_PROMOTER-COACTIVATOR_COMPLEX	REACTOME_CDC6_ASSOCIATION_WITH_THE_ORC:ORIGIN_COMPLEX	0.01037445
CELL_CYCLE_PROCESS	CORUM_SPLICEOSOME	0.03087423
BIOCARTA_CELLCYCLE_PATHWAY	REACTOME_LAGGING_STRAND_SYNTHESIS	0.00559374
HELICASE_ACTIVITY	REGULATION_OF_CELL_CYCLE	0.0
BIOCARTA_EXTRINSIC_PATHWAY	REACTOME_S_PHASE	0.01388076
REACTOME_NEP_NS2_INTERACTS_WITH_THE_CELLULAR_EXPORT_MACHINERY	TRANSCRIPTION_FACTOR_COMPLEX	0.00283729
NUCLEOPLASM_PART	REGULATION_OF_MITOTIC_CELL_CYCLE	0.19832653
BIOCARTA_COMP_PATHWAY	MEIOTIC_CELL_CYCLE	0.0124284
REACTOME_CDT1_ASSOCIATION_WITH_THE_CDC6_ORC_ORIGIN_COMPLEX	REACTOME_ORC1_REMOVAL_FROM_CHROMATIN	0.00021034
DNA_DIRECTED_DNA_POLYMERASE_ACTIVITY	TRANSCRIPTION_FACTOR_COMPLEX	0.00859078
REACTOME_TRANSCRIPTION_OF_THE_HIV_GENOME	REGULATION_OF_MITOSIS	0.00130641
CELL_CYCLE_PHASE	CHROMATIN	0.00214942
REACTOME_DOUBLE_STRAND_BREAK_REPAIR	REACTOME_METABOLISM_OF_LIPIDS_AND_LIPOPROTEINS	0.00864883
KEGG_CELL_CYCLE	REACTOME_CENTROSOME_MATURATION	0.00359155
REACTOME_DNA_REPLICATION_PRE_INITIATION	RNA_SPLICING	0.00920366
BIOCARTA_LECTIN_PATHWAY	RESPONSE_TO_BACTERIUM	0.0080245
KEGG_ARACHIDONIC_ACID_METABOLISM	KEGG_DRUG_METABOLISM_CYTOCHROME_P450	0.000716
DNA_REPLICATION	REACTOME_PROCESSING_OF_CAPPED_INTRON_CONTAINING_PRE_MRNA	0.00455743
REACTOME_G1_S_TRANSITION	REACTOME_RNA_POLYMERASE_I_III_AND_MITOCHONDRIAL_TRANSCRIPTION	0.0
MEIOTIC_CELL_CYCLE	REACTOME_PACKAGING_OF_TELOMERE_ENDS	0.0001306
MICROSOME	REACTOME_HIV_INFECTION	0.05858911
CORUM_RIBOSOME,_CYTOPLASMIC	REACTOME_MRNA_SPLICING	0.01765042
ESTABLISHMENT_OF_ORGANELLE_LOCALIZATION	G1_PHASE_OF_MITOTIC_CELL_CYCLE	0.00628966
REACTOME_BIOLOGICAL_OXIDATIONS	SERINE_HYDROLASE_ACTIVITY	0.01069574
CORUM_RC_COMPLEX_DURING_G2/M-PHASE_OF_CELL_CYCLE	REACTOME_TELOMERE_MAINTENANCE	0.0
CONDENSED_CHROMOSOME	CORUM_CDC5L_COMPLEX	0.01564687
KEGG_COMPLEMENT_AND_COAGULATION_CASCADES	REACTOME_COMPLEMENT_CASCADE	0.0
BIOCARTA_COMP_PATHWAY	SERINE_HYDROLASE_ACTIVITY	4.35e-06
REACTOME_ACTIVATION_OF_ATR_IN_RESPONSE_TO_REPLICATION_STRESS	REACTOME_LATE_PHASE_OF_HIV_LIFE_CYCLE	0.00158568
BIOCARTA_NUCLEARRS_PATHWAY	REACTOME_SNRNP_ASSEMBLY	0.01420612
PEROXISOME	REGULATION_OF_MITOTIC_CELL_CYCLE	0.02569398
BIOCARTA_MCM_PATHWAY	REACTOME_G1_S_TRANSITION	0.0
REACTOME_TRANSCRIPTION_COUPLED_NER	REGULATION_OF_CYCLIN_DEPENDENT_PROTEIN_KINASE_ACTIVITY	0.0
AROMATIC_COMPOUND_METABOLIC_PROCESS	OXIDOREDUCTASE_ACTIVITY	0.01306993
KEGG_ECM_RECEPTOR_INTERACTION	REGULATION_OF_MITOTIC_CELL_CYCLE	0.0
OXIDOREDUCTASE_ACTIVITY_ACTING_ON_THE_ALDEHYDE_OR_OXO_GROUP_OF_DONORS	REACTOME_G1_S_TRANSITION	0.01569419
REACTOME_APCDC20_MEDIATED_DEGRADATION_OF_CYCLIN_B	REACTOME_PROCESSING_OF_CAPPED_INTRON_CONTAINING_PRE_MRNA	0.0137736
CYTOSKELETAL_PART	MOTOR_ACTIVITY	0.0
KEGG_CELL_CYCLE	KEGG_FOLATE_BIOSYNTHESIS	0.01581865
REACTOME_CDC6_ASSOCIATION_WITH_THE_ORC:ORIGIN_COMPLEX	REACTOME_GLOBAL_GENOMIC_NER	0.0
REACTOME_DOUBLE_STRAND_BREAK_REPAIR	STEROID_METABOLIC_PROCESS	0.01407482
REACTOME_MITOTIC_M_M_G1_PHASES	STEROID_HORMONE_RECEPTOR_ACTIVITY	0.00579913
KEGG_PPAR_SIGNALING_PATHWAY	TUBULIN_BINDING	0.00387727
REACTOME_GLOBAL_GENOMIC_NER	SA_REG_CASCADE_OF_CYCLIN_EXPR	0.00352991
REACTOME_CDC6_ASSOCIATION_WITH_THE_ORC:ORIGIN_COMPLEX	REACTOME_DNA_REPAIR	0.0
DNA_REPAIR	REACTOME_MITOTIC_PROMETAPHASE	0.00656072
DNA_RECOMBINATION	REACTOME_G2_M_CHECKPOINTS	0.0
REACTOME_CDC6_ASSOCIATION_WITH_THE_ORC:ORIGIN_COMPLEX	REACTOME_PHOSPHORYLATION_OF_THE_APC	0.01258679
REACTOME_NEP_NS2_INTERACTS_WITH_THE_CELLULAR_EXPORT_MACHINERY	REACTOME_SNRNP_ASSEMBLY	0.00193037
BIOPOLYMER_CATABOLIC_PROCESS	REACTOME_ACTIVATION_OF_THE_PRE_REPLICATIVE_COMPLEX	0.0
CENTROSOME	REACTOME_RNA_POLYMERASE_I_III_AND_MITOCHONDRIAL_TRANSCRIPTION	0.00064138
MICROTUBULE_CYTOSKELETON_ORGANIZATION_AND_BIOGENESIS	PROTEIN_HETERODIMERIZATION_ACTIVITY	0.01055378
REACTOME_INNATE_IMMUNITY_SIGNALING	REACTOME_REGULATION_OF_APC_ACTIVATORS_BETWEEN_G1_S_AND_EARLY_ANAPHASE	0.0
REACTOME_CDT1_ASSOCIATION_WITH_THE_CDC6_ORC_ORIGIN_COMPLEX	REACTOME_MRNA_SPLICING_MINOR_PATHWAY	0.01014059
CORUM_H2AX_COMPLEX,_ISOLATED_FROM_CELLS_WITHOUT_IR_EXPOSURE	ION_CHANNEL_ACTIVITY	0.00021502
COLLAGEN	CORUM_CEN_COMPLEX	0.00315681
DNA_DEPENDENT_ATPASE_ACTIVITY	REACTOME_E2F_MEDIATED_REGULATION_OF_DNA_REPLICATION	0.00540714
NEGATIVE_REGULATION_OF_DNA_METABOLIC_PROCESS	REACTOME_EXTENSION_OF_TELOMERES	0.0
INTERPHASE	KEGG_ARACHIDONIC_ACID_METABOLISM	0.00528042
KEGG_SMALL_CELL_LUNG_CANCER	RESPONSE_TO_DNA_DAMAGE_STIMULUS	0.0
DNA_REPAIR	REACTOME_S_PHASE	0.0
KEGG_OOCYTE_MEIOSIS	MICROTUBULE_ORGANIZING_CENTER_PART	0.00422058
KEGG_HOMOLOGOUS_RECOMBINATION	NUCLEOPLASM_PART	0.0
M_PHASE	REACTOME_E2F_TRANSCRIPTIONAL_TARGETS_AT_G1_S	0.01485281
KEGG_DRUG_METABOLISM_OTHER_ENZYMES	MITOTIC_CELL_CYCLE	0.03543105
KEGG_METABOLISM_OF_XENOBIOTICS_BY_CYTOCHROME_P450	REGULATION_OF_MITOSIS	0.00692253
REACTOME_REGULATION_OF_APC_ACTIVATORS_BETWEEN_G1_S_AND_EARLY_ANAPHASE	SPINDLE_POLE	0.01518223
MICROTUBULE_BASED_PROCESS	ORGANELLE_LOCALIZATION	0.01346346
MEIOSIS_I	REACTOME_EXTENSION_OF_TELOMERES	0.00877588
G1_PHASE_OF_MITOTIC_CELL_CYCLE	HELICASE_ACTIVITY	0.0114612
MRNA_METABOLIC_PROCESS	MRNA_PROCESSING_GO_0006397	0.02045439
AMINO_ACID_AND_DERIVATIVE_METABOLIC_PROCESS	COLLAGEN	0.00139988
REACTOME_M_G1_TRANSITION	SPLICEOSOME	0.010643
CORUM_DNA_SYNTHESOME_COMPLEX_(13_SUBUNITS)	REPLICATION_FORK	0.0
RESPONSE_TO_OTHER_ORGANISM	UBIQUITIN_CYCLE	0.00114534
MITOTIC_SISTER_CHROMATID_SEGREGATION	REACTOME_CDC20_PHOSPHO_APC_MEDIATED_DEGRADATION_OF_CYCLIN_A	0.01372983
REACTOME_HORMONE_BIOSYNTHESIS	REACTOME_INFLUENZA_LIFE_CYCLE	0.00915847
MEIOSIS_I	M_PHASE	0.00536726
CONDENSED_CHROMOSOME	KEGG_PEROXISOME	0.00488343
FATTY_ACID_METABOLIC_PROCESS	REGULATION_OF_MITOTIC_CELL_CYCLE	0.01185667
FATTY_ACID_METABOLIC_PROCESS	REACTOME_PROCESSING_OF_CAPPED_INTRON_CONTAINING_PRE_MRNA	0.00736719
CORUM_RIBOSOME,_CYTOPLASMIC	RESPONSE_TO_OTHER_ORGANISM	0.00597532
DNA_REPLICATION	KEGG_JAK_STAT_SIGNALING_PATHWAY	0.0
HEMATOPOIETIN_INTERFERON_CLASSD200_DOMAIN_CYTOKINE_RECEPTOR_ACTIVITY	REACTOME_CELL_CYCLE_CHECKPOINTS	0.01124899
CONDENSED_CHROMOSOME	KINETOCHORE	0.00340634
REACTOME_HOMOLOGOUS_RECOMBINATION_REPAIR	RESPONSE_TO_ENDOGENOUS_STIMULUS	0.0
CHROMOSOME_SEGREGATION	KEGG_CELL_CYCLE	0.04793255
OXIDOREDUCTASE_ACTIVITY	REACTOME_SCF_BETA_TRCP_MEDIATED_DEGRADATION_OF_EMI1	0.0
REACTOME_SYNTHESIS_OF_DNA	RNA_BINDING	0.00022262
G_PROTEIN_COUPLED_RECEPTOR_ACTIVITY	MITOSIS	0.00016559
BIOCARTA_CFTR_PATHWAY	CORUM_BASC_COMPLEX_(BRCA1-ASSOCIATED_GENOME_SURVEILLANCE_COMPLEX)	0.01686923
BIOCARTA_CELLCYCLE_PATHWAY	REACTOME_M_G1_TRANSITION	0.00020129
CELLULAR_LIPID_METABOLIC_PROCESS	CORUM_NOP56P-ASSOCIATED_PRE-RRNA_COMPLEX	0.07964836
KEGG_HOMOLOGOUS_RECOMBINATION	REACTOME_MRNA_SPLICING_MINOR_PATHWAY	0.0067485
MONOOXYGENASE_ACTIVITY	REACTOME_G2_M_TRANSITION	0.00036026
METAL_ION_TRANSMEMBRANE_TRANSPORTER_ACTIVITY	REACTOME_PACKAGING_OF_TELOMERE_ENDS	0.00408666
SPINDLE_ORGANIZATION_AND_BIOGENESIS	TRANSCRIPTION_FACTOR_COMPLEX	0.0092241
REACTOME_METABOLISM_OF_LIPIDS_AND_LIPOPROTEINS	REACTOME_REGULATION_OF_APC_ACTIVATORS_BETWEEN_G1_S_AND_EARLY_ANAPHASE	0.00728285
MRNA_PROCESSING_GO_0006397	REACTOME_METABOLISM_OF_AMINO_ACIDS	0.00166513
NUCLEOPLASM	SERINE_HYDROLASE_ACTIVITY	0.0056916
REACTOME_MRNA_SPLICING	SPINDLE	0.00484354
OXIDOREDUCTASE_ACTIVITY_GO_0016616	PROTEIN_C_TERMINUS_BINDING	0.01432741
REACTOME_LATE_PHASE_OF_HIV_LIFE_CYCLE	REGULATION_OF_MITOTIC_CELL_CYCLE	0.02969038
MICROTUBULE_BINDING	OXIDOREDUCTASE_ACTIVITY_GO_0016705	0.00793946
MICROTUBULE_CYTOSKELETON	MITOTIC_CELL_CYCLE_CHECKPOINT	0.00292748
REACTOME_EXTENSION_OF_TELOMERES	REACTOME_PHASE_1_FUNCTIONALIZATION_OF_COMPOUNDS	0.01582705
CARBOXYLIC_ACID_METABOLIC_PROCESS	REACTOME_CDC20_PHOSPHO_APC_MEDIATED_DEGRADATION_OF_CYCLIN_A	0.00328243
REACTOME_CYCLIN_E_ASSOCIATED_EVENTS_DURING_G1_S_TRANSITION_	SUBSTRATE_SPECIFIC_CHANNEL_ACTIVITY	0.00612281
NUCLEOPLASM_PART	STEROID_HORMONE_RECEPTOR_ACTIVITY	0.06226743
CORUM_C_COMPLEX_SPLICEOSOME	REACTOME_TRANSCRIPTION_OF_THE_HIV_GENOME	0.0
REACTOME_APCDC20_MEDIATED_DEGRADATION_OF_CYCLIN_B	REACTOME_DNA_REPAIR	0.00088563
CONDENSED_CHROMOSOME	POTASSIUM_CHANNEL_ACTIVITY	0.00756244
CATION_CHANNEL_ACTIVITY	MULTI_ORGANISM_PROCESS	0.00531666
REACTOME_AMINE_DERIVED_HORMONES	REACTOME_LOSS_OF_NLP_FROM_MITOTIC_CENTROSOMES	0.00150188
KEGG_HOMOLOGOUS_RECOMBINATION	UBIQUITIN_CYCLE	0.0004954
AMINO_ACID_CATABOLIC_PROCESS	MONOOXYGENASE_ACTIVITY	0.00663937
AROMATIC_COMPOUND_METABOLIC_PROCESS	MITOTIC_CELL_CYCLE	0.0120079
CHROMATIN_BINDING	MICROTUBULE	0.00481295
AMINE_METABOLIC_PROCESS	REACTOME_MITOTIC_M_M_G1_PHASES	0.01279912
REACTOME_BIOLOGICAL_OXIDATIONS	REACTOME_GLUCURONIDATION	0.00073559
CONDENSED_CHROMOSOME	REACTOME_MITOTIC_M_M_G1_PHASES	0.00019759
G1_S_TRANSITION_OF_MITOTIC_CELL_CYCLE	REGULATION_OF_MITOTIC_CELL_CYCLE	0.04687512
REACTOME_M_G1_TRANSITION	REGULATION_OF_CELL_CYCLE	0.0
NITROGEN_COMPOUND_CATABOLIC_PROCESS	OXIDOREDUCTASE_ACTIVITY_GO_0016705	0.01310224
CORUM_DNA_SYNTHESOME_COMPLEX_(13_SUBUNITS)	REACTOME_CYCLIN_A1_ASSOCIATED_EVENTS_DURING_G2_M_TRANSITION	0.01699821
DNA_METABOLIC_PROCESS	NUCLEOPLASM_PART	0.0
CORUM_DNA_SYNTHESOME_COMPLEX_(17_SUBUNITS)	M_PHASE	0.00798066
KEGG_SPLICEOSOME	MICROTUBULE_ORGANIZING_CENTER	0.00012429
AMINE_CATABOLIC_PROCESS	REACTOME_GLOBAL_GENOMIC_NER	0.01357461
APOPTOTIC_MITOCHONDRIAL_CHANGES	REACTOME_M_G1_TRANSITION	0.00148406
REACTOME_REPAIR_SYNTHESIS_OF_PATCH_27_30_BASES_LONG_BY_DNA_POLYMERASE	STEROID_METABOLIC_PROCESS	0.00502292
CELLULAR_LIPID_CATABOLIC_PROCESS	MICROTUBULE_CYTOSKELETON	0.00571944
NEGATIVE_REGULATION_OF_DNA_METABOLIC_PROCESS	REACTOME_METABOLISM_OF_AMINO_ACIDS	0.00698309
KEGG_PROPANOATE_METABOLISM	REACTOME_DNA_REPAIR	0.01522053
CYTOKINESIS	NUCLEAR_ENVELOPE	0.01052249
DNA_REPLICATION	REGULATION_OF_MITOTIC_CELL_CYCLE	0.01677417
KEGG_DNA_REPLICATION	MITOSIS	0.00621393
REACTOME_CELL_CYCLE_CHECKPOINTS	REACTOME_G1_S_TRANSITION	0.0
BIOPOLYMER_CATABOLIC_PROCESS	MICROTUBULE_BASED_PROCESS	0.0
CHROMOSOMAL_PART	NUCLEAR_CHROMOSOME_PART	0.0
CORUM_RC_COMPLEX_DURING_S-PHASE_OF_CELL_CYCLE	REACTOME_AUTODEGRADATION_OF_CDH1_BY_CDH1_APC	0.00346794
KEGG_CELL_CYCLE	KEGG_STEROID_HORMONE_BIOSYNTHESIS	0.00057696
MRNA_METABOLIC_PROCESS	REACTOME_G1_S_TRANSITION	0.00342768
NUCLEAR_CHROMOSOME_PART	REACTOME_LATE_PHASE_OF_HIV_LIFE_CYCLE	0.0
CORUM_RC_COMPLEX_DURING_S-PHASE_OF_CELL_CYCLE	MITOTIC_SISTER_CHROMATID_SEGREGATION	0.00404554
BIOCARTA_EXTRINSIC_PATHWAY	REACTOME_AMINE_DERIVED_HORMONES	0.00628636
CORUM_HCF-1_COMPLEX	NUCLEAR_MATRIX	0.00537063
REACTOME_RNA_POLYMERASE_II_TRANSCRIPTION	REACTOME_TELOMERE_MAINTENANCE	0.00032645
NUCLEOPLASM	REACTOME_G2_M_TRANSITION	0.00036071
BIOCARTA_MCM_PATHWAY	RESPONSE_TO_ENDOGENOUS_STIMULUS	0.0
REACTOME_SCF_BETA_TRCP_MEDIATED_DEGRADATION_OF_EMI1	SMALL_NUCLEAR_RIBONUCLEOPROTEIN_COMPLEX	0.0122316
CORUM_MLL1-WDR5_COMPLEX	KEGG_SMALL_CELL_LUNG_CANCER	0.05307532
INTERPHASE_OF_MITOTIC_CELL_CYCLE	RNA_BINDING	4.675e-05
CELL_CYCLE_PROCESS	M_PHASE_OF_MITOTIC_CELL_CYCLE	0.02503278
BIOPOLYMER_CATABOLIC_PROCESS	OXIDOREDUCTASE_ACTIVITY_ACTING_ON_THE_CH_CH_GROUP_OF_DONORS	0.02909398
CELLULAR_LIPID_CATABOLIC_PROCESS	REACTOME_METABOLISM_OF_RNA	0.02874704
MICROTUBULE	REACTOME_GLOBAL_GENOMIC_NER	0.00155878
REACTOME_METABOLISM_OF_AMINO_ACIDS	RIBONUCLEASE_ACTIVITY	0.02204152
CELLULAR_LIPID_METABOLIC_PROCESS	REACTOME_DNA_STRAND_ELONGATION	0.01228507
KEGG_VALINE_LEUCINE_AND_ISOLEUCINE_DEGRADATION	REACTOME_SYNTHESIS_OF_BILE_ACIDS_AND_BILE_SALTS	0.01197325
REACTOME_CYCLIN_E_ASSOCIATED_EVENTS_DURING_G1_S_TRANSITION_	REACTOME_UNWINDING_OF_DNA	0.00151265
ION_CHANNEL_ACTIVITY	TUBULIN_BINDING	0.00912417
RESPONSE_TO_ENDOGENOUS_STIMULUS	STEROID_HORMONE_RECEPTOR_ACTIVITY	0.0289519
MICROBODY	REACTOME_METABOLISM_OF_BILE_ACIDS_AND_BILE_SALTS	0.01212842
KEGG_COMPLEMENT_AND_COAGULATION_CASCADES	MONOCARBOXYLIC_ACID_METABOLIC_PROCESS	0.01687518
CELL_CYCLE_PHASE	MICROTUBULE_BASED_PROCESS	0.0
DNA_REPLICATION	KEGG_DNA_REPLICATION	0.0
KEGG_CELL_CYCLE	KEGG_SMALL_CELL_LUNG_CANCER	0.0
NEGATIVE_REGULATION_OF_DNA_METABOLIC_PROCESS	REACTOME_REV_MEDIATED_NUCLEAR_EXPORT_OF_HIV1_RNA	0.01380313
BIOCARTA_NUCLEARRS_PATHWAY	REACTOME_LATE_PHASE_OF_HIV_LIFE_CYCLE	0.00843276
BIOCARTA_CLASSIC_PATHWAY	MITOTIC_CELL_CYCLE	0.01869142
LIPID_CATABOLIC_PROCESS	REGULATION_OF_MITOTIC_CELL_CYCLE	0.0135565
NUCLEOLUS	REACTOME_UNWINDING_OF_DNA	0.01436584
REACTOME_MITOTIC_M_M_G1_PHASES	REACTOME_UNWINDING_OF_DNA	0.01045638
CORUM_CDC5L_COMPLEX	CYTOSKELETON_ORGANIZATION_AND_BIOGENESIS	0.00861623
GAMETE_GENERATION	MITOSIS	0.0051187
FATTY_ACID_METABOLIC_PROCESS	REACTOME_XENOBIOTICS	0.00983309
REACTOME_FORMATION_OF_TUBULIN_FOLDING_INTERMEDIATES_BY_CCT_TRIC	RNA_SPLICING	0.00754861
REACTOME_CDC20_PHOSPHO_APC_MEDIATED_DEGRADATION_OF_CYCLIN_A	REGULATION_OF_DNA_REPLICATION	0.00359573
LIPID_CATABOLIC_PROCESS	REACTOME_PHASE_1_FUNCTIONALIZATION_OF_COMPOUNDS	0.00626186
DNA_REPLICATION_INITIATION	SPINDLE_MICROTUBULE	0.00805735
AMINO_ACID_AND_DERIVATIVE_METABOLIC_PROCESS	REACTOME_EXTENSION_OF_TELOMERES	0.01147072
BIOCARTA_G1_PATHWAY	REACTOME_MITOTIC_PROMETAPHASE	0.01097314
MEIOTIC_RECOMBINATION	REACTOME_PREFOLDIN_MEDIATED_TRANSFER_OF_SUBSTRATE_TO_CCT_TRIC	0.01627694
BIOCARTA_EXTRINSIC_PATHWAY	NUCLEOPLASM_PART	0.01514376
REACTOME_REMOVAL_OF_THE_FLAP_INTERMEDIATE	REACTOME_RNA_POLYMERASE_I_PROMOTER_CLEARANCE	0.0
CHROMATIN_BINDING	CYTOKINESIS	0.00616706
CORUM_17S_U2_SNRNP	KEGG_BETA_ALANINE_METABOLISM	0.01568743
DETECTION_OF_EXTERNAL_STIMULUS	REACTOME_ORC1_REMOVAL_FROM_CHROMATIN	0.00398529
BIOCARTA_G2_PATHWAY	DNA_RECOMBINATION	0.0
MICROTUBULE	REACTOME_INACTIVATION_OF_APC_VIA_DIRECT_INHIBITION_OF_THE_APCOMPLEX	0.00452525
KEGG_VALINE_LEUCINE_AND_ISOLEUCINE_DEGRADATION	REACTOME_TRANSPORT_OF_THE_SLBP_INDEPENDENT_MATURE_MRNA	0.00980449
S_PHASE	TUBULIN_BINDING	0.00246484
REACTOME_HOST_INTERACTIONS_OF_HIV_FACTORS	REACTOME_UNWINDING_OF_DNA	0.00060004
MULTI_ORGANISM_PROCESS	REACTOME_CHAPERONIN_MEDIATED_PROTEIN_FOLDING	0.03089583
REACTOME_AUTODEGRADATION_OF_CDH1_BY_CDH1_APC	REACTOME_PHASE_1_FUNCTIONALIZATION	0.00892063
REACTOME_MRNA_SPLICING_MINOR_PATHWAY	REACTOME_SCF_SKP2_MEDIATED_DEGRADATION_OF_P27_P21	0.01241273
DNA_RECOMBINATION	REACTOME_HIV_LIFE_CYCLE	0.0
BIOCARTA_COMP_PATHWAY	S_PHASE	0.0055607
MRNA_PROCESSING_GO_0006397	STEROID_METABOLIC_PROCESS	0.01075024
REACTOME_DOUBLE_STRAND_BREAK_REPAIR	REACTOME_INFLUENZA_LIFE_CYCLE	0.04278219
MICROTUBULE_POLYMERIZATION_OR_DEPOLYMERIZATION	SUBSTRATE_SPECIFIC_CHANNEL_ACTIVITY	0.00628212
MICROTUBULE_BINDING	REGULATION_OF_MITOSIS	0.00268865
REACTOME_BIOLOGICAL_OXIDATIONS	REACTOME_LOSS_OF_NLP_FROM_MITOTIC_CENTROSOMES	0.01689977
REACTOME_RNA_POLYMERASE_I_CHAIN_ELONGATION	RNA_SPLICINGVIA_TRANSESTERIFICATION_REACTIONS	0.00496621
REACTOME_LIPOPROTEIN_METABOLISM	STEROID_METABOLIC_PROCESS	0.03606757
CONDENSED_CHROMOSOME	EXTRACELLULAR_MATRIX_PART	0.00704598
CORUM_NOP56P-ASSOCIATED_PRE-RRNA_COMPLEX	RESPONSE_TO_OTHER_ORGANISM	0.00242988
CHROMOSOME_ORGANIZATION_AND_BIOGENESIS	MEIOTIC_CELL_CYCLE	0.00179975
REACTOME_MITOTIC_PROMETAPHASE	SUBSTRATE_SPECIFIC_CHANNEL_ACTIVITY	0.00191227
KEGG_STEROID_HORMONE_BIOSYNTHESIS	UBIQUITIN_CYCLE	0.00662679
REGULATION_OF_CELL_CYCLE	SPINDLE_POLE	0.00371119
NUCLEAR_MATRIX	OXIDOREDUCTASE_ACTIVITY_GO_0016705	0.0070039
REACTOME_HIV_LIFE_CYCLE	REACTOME_MITOTIC_M_M_G1_PHASES	0.01776575
REACTOME_BIOLOGICAL_OXIDATIONS	REACTOME_PHASE_1_FUNCTIONALIZATION	0.0
REACTOME_ACTIVATION_OF_ATR_IN_RESPONSE_TO_REPLICATION_STRESS	RIBONUCLEASE_ACTIVITY	0.00801691
CHROMATIN_BINDING	REACTOME_TRANSPORT_OF_MATURE_MRNA_DERIVED_FROM_AN_INTRON_CONTAINING_TRANSCRIPT	0.0101307
NUCLEAR_CHROMOSOME	VESICULAR_FRACTION	0.01697021
REACTOME_METABOLISM_OF_AMINO_ACIDS	REACTOME_PHASE_1_FUNCTIONALIZATION	0.00980428
CYTOSKELETON_ORGANIZATION_AND_BIOGENESIS	REACTOME_FORMATION_OF_TUBULIN_FOLDING_INTERMEDIATES_BY_CCT_TRIC	0.00020774
REACTOME_INACTIVATION_OF_APC_VIA_DIRECT_INHIBITION_OF_THE_APCOMPLEX	REACTOME_PHOSPHORYLATION_OF_THE_APC	0.00745488
DNA_DEPENDENT_DNA_REPLICATION	REACTOME_PROCESSING_OF_CAPPED_INTRON_CONTAINING_PRE_MRNA	0.01355012
NUCLEAR_BODY	REACTOME_CENTROSOME_MATURATION	0.01240261
REACTOME_HOMOLOGOUS_RECOMBINATION_REPAIR	REACTOME_PROCESSING_OF_CAPPED_INTRON_CONTAINING_PRE_MRNA	0.04326518
BIOCARTA_MCM_PATHWAY	REACTOME_G2_M_TRANSITION	0.00050926
CATION_CHANNEL_ACTIVITY	REACTOME_RNA_POLYMERASE_I_PROMOTER_CLEARANCE	0.00034422
GAMETE_GENERATION	KEGG_PYRIMIDINE_METABOLISM	0.00645187
REACTOME_G2_M_TRANSITION	SPINDLE_POLE	0.01485977
MITOSIS	REACTOME_LOSS_OF_NLP_FROM_MITOTIC_CENTROSOMES	0.0074989
REACTOME_ASSOCIATION_OF_LICENSING_FACTORS_WITH_THE_PREREPLICATIVE_COMPLEX	REACTOME_FORMATION_AND_MATURATION_OF_MRNA_TRANSCRIPT	0.00235995
KEGG_SMALL_CELL_LUNG_CANCER	KINESIN_COMPLEX	0.00326797
BIOCARTA_LECTIN_PATHWAY	MRNA_PROCESSING_GO_0006397	0.01521796
CORUM_ALL-1_SUPERCOMPLEX	FATTY_ACID_OXIDATION	0.01267688
HELICASE_ACTIVITY	KINESIN_COMPLEX	0.01993533
REACTOME_REPAIR_SYNTHESIS_OF_PATCH_27_30_BASES_LONG_BY_DNA_POLYMERASE	SPINDLE_ORGANIZATION_AND_BIOGENESIS	0.01130216
KEGG_VALINE_LEUCINE_AND_ISOLEUCINE_DEGRADATION	REACTOME_LIPOPROTEIN_METABOLISM	0.00689241
CORUM_MLL1-WDR5_COMPLEX	INTERPHASE_OF_MITOTIC_CELL_CYCLE	0.02068995
DNA_METABOLIC_PROCESS	DNA_REPAIR	0.0
REACTOME_PHOSPHORYLATION_OF_THE_APC	REACTOME_POLYMERASE_SWITCHING	0.00945232
CORUM_HISTONE_H3.1_COMPLEX	REACTOME_LATE_PHASE_OF_HIV_LIFE_CYCLE	0.00459216
DNA_REPLICATION	MAGNESIUM_ION_BINDING	0.11597692
G_PROTEIN_COUPLED_RECEPTOR_ACTIVITY	NUCLEOPLASM	0.0
CORUM_HCF-1_COMPLEX	PHOSPHATE_TRANSMEMBRANE_TRANSPORTER_ACTIVITY	0.00294121
CORUM_EMERIN_COMPLEX_24	METALLOENDOPEPTIDASE_ACTIVITY	0.02028208
KEGG_OOCYTE_MEIOSIS	REACTOME_RNA_POLYMERASE_I_III_AND_MITOCHONDRIAL_TRANSCRIPTION	0.00050531
AMINE_CATABOLIC_PROCESS	OXIDOREDUCTASE_ACTIVITY_ACTING_ON_THE_CH_CH_GROUP_OF_DONORS	0.00740988
MITOSIS	REACTOME_TRNA_AMINOACYLATION	0.01074141
DNA_DEPENDENT_DNA_REPLICATION	MULTI_ORGANISM_PROCESS	0.00054915
CORUM_DNA_SYNTHESOME_COMPLEX_(17_SUBUNITS)	RNA_SPLICING	0.01024386
REACTOME_MITOTIC_PROMETAPHASE	UBIQUITIN_CYCLE	0.00234257
AMINO_ACID_METABOLIC_PROCESS	CHROMATIN	0.00298007
MITOTIC_CELL_CYCLE_CHECKPOINT	STEROID_BINDING	0.00437574
KEGG_SMALL_CELL_LUNG_CANCER	OXIDOREDUCTASE_ACTIVITY_GO_0016616	0.00074113
DNA_METABOLIC_PROCESS	REACTOME_REMOVAL_OF_THE_FLAP_INTERMEDIATE	0.0
INTERPHASE	REACTOME_PHASE_1_FUNCTIONALIZATION	0.00615067
KEGG_FATTY_ACID_METABOLISM	OXIDOREDUCTASE_ACTIVITY_ACTING_ON_THE_CH_CH_GROUP_OF_DONORS	0.03452573
CELLULAR_LIPID_METABOLIC_PROCESS	REACTOME_RNA_POLYMERASE_I_PROMOTER_OPENING	0.00933502
KINETOCHORE	SISTER_CHROMATID_SEGREGATION	0.0069566
AMINO_ACID_AND_DERIVATIVE_METABOLIC_PROCESS	KEGG_OOCYTE_MEIOSIS	0.00794561
REACTOME_ACTIVATION_OF_ATR_IN_RESPONSE_TO_REPLICATION_STRESS	REACTOME_TRANSPORT_OF_RIBONUCLEOPROTEINS_INTO_THE_HOST_NUCLEUS	0.00693919
MICROTUBULE_POLYMERIZATION_OR_DEPOLYMERIZATION	REACTOME_SYNTHESIS_OF_DNA	0.00374107
INTERPHASE	REACTOME_LATE_PHASE_OF_HIV_LIFE_CYCLE	0.00144814
MICROTUBULE	MICROTUBULE_CYTOSKELETON_ORGANIZATION_AND_BIOGENESIS	0.0026488
REACTOME_CYTOCHROME_P450_ARRANGED_BY_SUBSTRATE_TYPE	REACTOME_INNATE_IMMUNITY_SIGNALING	0.00962639
CHROMOSOME_SEGREGATION	REACTOME_TRANSPORT_OF_RIBONUCLEOPROTEINS_INTO_THE_HOST_NUCLEUS	0.01582425
REACTOME_COMPLEMENT_CASCADE	S_PHASE	0.00841881
GAMETE_GENERATION	REACTOME_HIV_INFECTION	0.0
KEGG_SMALL_CELL_LUNG_CANCER	SPINDLE_POLE	0.02105087
GAMETE_GENERATION	RESPONSE_TO_ENDOGENOUS_STIMULUS	0.0
REACTOME_ELONGATION_AND_PROCESSING_OF_CAPPED_TRANSCRIPTS	REACTOME_REGULATION_OF_APC_ACTIVATORS_BETWEEN_G1_S_AND_EARLY_ANAPHASE	0.02448694
KEGG_RETINOL_METABOLISM	REACTOME_TRANSCRIPTION	0.01396483
CONDENSED_CHROMOSOME	REACTOME_BASIGIN_INTERACTIONS	0.01707737
REACTOME_E2F_TRANSCRIPTIONAL_TARGETS_AT_G1_S	REACTOME_RNA_POLYMERASE_I_III_AND_MITOCHONDRIAL_TRANSCRIPTION	0.0
KEGG_COMPLEMENT_AND_COAGULATION_CASCADES	REACTOME_RNA_POLYMERASE_II_TRANSCRIPTION	0.01660385
MAGNESIUM_ION_BINDING	REACTOME_ELONGATION_AND_PROCESSING_OF_CAPPED_TRANSCRIPTS	0.00536568
MICROTUBULE_ASSOCIATED_COMPLEX	MITOSIS	0.00805342
CORUM_C_COMPLEX_SPLICEOSOME	KEGG_DRUG_METABOLISM_CYTOCHROME_P450	0.00561075
REACTOME_FANCONI_ANEMIA_PATHWAY	REACTOME_REPAIR_SYNTHESIS_OF_PATCH_27_30_BASES_LONG_BY_DNA_POLYMERASE	0.01286879
G1_PHASE	TRANSCRIPTION_FACTOR_COMPLEX	0.00580538
KEGG_CELL_CYCLE	REACTOME_PHASE_1_FUNCTIONALIZATION	0.00612876
CELL_CYCLE_CHECKPOINT_GO_0000075	REACTOME_EXTENSION_OF_TELOMERES	0.0
REACTOME_UNWINDING_OF_DNA	RESPONSE_TO_OTHER_ORGANISM	0.01103063
CATION_CHANNEL_ACTIVITY	NUCLEOPLASM_PART	0.00754044
METAL_ION_TRANSMEMBRANE_TRANSPORTER_ACTIVITY	ORGANELLE_LOCALIZATION	0.00972735
MICROTUBULE_ORGANIZING_CENTER_ORGANIZATION_AND_BIOGENESIS	REACTOME_TRANSPORT_OF_RIBONUCLEOPROTEINS_INTO_THE_HOST_NUCLEUS	0.00992994
CELLULAR_LIPID_CATABOLIC_PROCESS	MICROTUBULE	0.01291081
MICROTUBULE_CYTOSKELETON_ORGANIZATION_AND_BIOGENESIS	REACTOME_HOST_INTERACTIONS_OF_HIV_FACTORS	0.01059626
REACTOME_FORMATION_OF_FIBRIN_CLOT_CLOTTING_CASCADE	RESPONSE_TO_OTHER_ORGANISM	0.00062625
REACTOME_SYNTHESIS_OF_DNA	RNA_SPLICING	0.00351752
RESPONSE_TO_ENDOGENOUS_STIMULUS	TUBULIN_BINDING	0.00330396
CORUM_17S_U2_SNRNP	REACTOME_RNA_POLYMERASE_III_TRANSCRIPTION_INITIATION	0.0
REACTOME_TRANSCRIPTION_OF_THE_HIV_GENOME	REGULATION_OF_CYCLIN_DEPENDENT_PROTEIN_KINASE_ACTIVITY	0.0
KEGG_ASCORBATE_AND_ALDARATE_METABOLISM	KEGG_HOMOLOGOUS_RECOMBINATION	0.0095343
CORUM_17S_U2_SNRNP	REACTOME_GLUCURONIDATION	0.02040667
SISTER_CHROMATID_SEGREGATION	UBIQUITIN_CYCLE	0.00583565
CONDENSED_CHROMOSOME	REACTOME_FORMATION_AND_MATURATION_OF_MRNA_TRANSCRIPT	0.03543191
CORUM_RC_COMPLEX_DURING_S-PHASE_OF_CELL_CYCLE	REACTOME_E2F_TRANSCRIPTIONAL_TARGETS_AT_G1_S	0.00283692
DNA_DEPENDENT_DNA_REPLICATION	NUCLEAR_CHROMOSOME	0.0
NUCLEOPLASM_PART	REACTOME_CYTOCHROME_P450_ARRANGED_BY_SUBSTRATE_TYPE	0.00562151
CORUM_CEN_COMPLEX	REACTOME_SCF_BETA_TRCP_MEDIATED_DEGRADATION_OF_EMI1	0.00843453
REACTOME_E2F_MEDIATED_REGULATION_OF_DNA_REPLICATION	UBIQUITIN_CYCLE	0.0
DNA_RECOMBINATION	KEGG_HOMOLOGOUS_RECOMBINATION	0.0
REACTOME_PACKAGING_OF_TELOMERE_ENDS	REACTOME_RNA_POLYMERASE_III_TRANSCRIPTION_INITIATION	0.00575825
BIOCARTA_LECTIN_PATHWAY	REACTOME_M_G1_TRANSITION	0.0083652
BIOCARTA_G2_PATHWAY	CORUM_RC_COMPLEX_DURING_G2/M-PHASE_OF_CELL_CYCLE	0.00282282
REACTOME_E2F_MEDIATED_REGULATION_OF_DNA_REPLICATION	REGULATION_OF_CELL_CYCLE	0.0
AMINO_ACID_AND_DERIVATIVE_METABOLIC_PROCESS	REACTOME_G2_M_CHECKPOINTS	0.01050916
DEFENSE_RESPONSE_TO_BACTERIUM	PROTEIN_HETERODIMERIZATION_ACTIVITY	0.00220584
BIOCARTA_EXTRINSIC_PATHWAY	REACTOME_BASIGIN_INTERACTIONS	0.01078833
KEGG_DRUG_METABOLISM_OTHER_ENZYMES	REACTOME_INNATE_IMMUNITY_SIGNALING	0.00249603
KEGG_DRUG_METABOLISM_CYTOCHROME_P450	REGULATION_OF_CELL_CYCLE	0.00065511
BASEMENT_MEMBRANE	KEGG_SMALL_CELL_LUNG_CANCER	0.0
REACTOME_M_G1_TRANSITION	REACTOME_SCF_SKP2_MEDIATED_DEGRADATION_OF_P27_P21	0.0
CORUM_DNA_SYNTHESOME_COMPLEX_(17_SUBUNITS)	CORUM_NOP56P-ASSOCIATED_PRE-RRNA_COMPLEX	0.01782425
KEGG_PPAR_SIGNALING_PATHWAY	OXIDOREDUCTASE_ACTIVITY_GO_0016616	0.01031237
REACTOME_CYCLIN_E_ASSOCIATED_EVENTS_DURING_G1_S_TRANSITION_	REACTOME_INFLUENZA_LIFE_CYCLE	0.00096081
CELL_CYCLE_PHASE	KEGG_RENIN_ANGIOTENSIN_SYSTEM	0.04269093
BIOCARTA_ATRBRCA_PATHWAY	MEIOSIS_I	0.00018932
NUCLEOPLASM	REACTOME_GLUCURONIDATION	0.00335414
NUCLEOPLASM	REGULATION_OF_MITOSIS	0.0
KEGG_SMALL_CELL_LUNG_CANCER	REACTOME_FORMATION_AND_MATURATION_OF_MRNA_TRANSCRIPT	0.0
GAMETE_GENERATION	REACTOME_TRANSPORT_OF_RIBONUCLEOPROTEINS_INTO_THE_HOST_NUCLEUS	0.0090828
REACTOME_METABOLISM_OF_AMINO_ACIDS	REACTOME_SNRNP_ASSEMBLY	0.00661263
REACTOME_HIV_LIFE_CYCLE	REGULATION_OF_MITOSIS	0.00054743
AMINO_ACID_METABOLIC_PROCESS	REACTOME_MRNA_SPLICING	0.01055299
DNA_DEPENDENT_ATPASE_ACTIVITY	REACTOME_TRANSCRIPTION	0.0
MICROSOME	ORGANELLE_LOCALIZATION	0.0
BIOCARTA_ATRBRCA_PATHWAY	DNA_INTEGRITY_CHECKPOINT	0.0
KEGG_OOCYTE_MEIOSIS	REACTOME_SNRNP_ASSEMBLY	0.05517804
REACTOME_CENTROSOME_MATURATION	REGULATION_OF_MITOSIS	0.013151
ESTABLISHMENT_OF_ORGANELLE_LOCALIZATION	MICROTUBULE_ORGANIZING_CENTER_ORGANIZATION_AND_BIOGENESIS	0.01414778
CORUM_NOP56P-ASSOCIATED_PRE-RRNA_COMPLEX	INTERPHASE_OF_MITOTIC_CELL_CYCLE	0.0206396
MICROTUBULE_ORGANIZING_CENTER_ORGANIZATION_AND_BIOGENESIS	MRNA_METABOLIC_PROCESS	0.00613292
REACTOME_CDC6_ASSOCIATION_WITH_THE_ORC:ORIGIN_COMPLEX	REACTOME_DNA_STRAND_ELONGATION	0.0
NITROGEN_COMPOUND_METABOLIC_PROCESS	REACTOME_LAGGING_STRAND_SYNTHESIS	0.01128077
REACTOME_HIV_LIFE_CYCLE	SISTER_CHROMATID_SEGREGATION	0.01585791
BIOCARTA_ATRBRCA_PATHWAY	RESPONSE_TO_OTHER_ORGANISM	0.00054479
CORUM_DNA_SYNTHESOME_COMPLEX_(15_SUBUNITS)	FATTY_ACID_METABOLIC_PROCESS	0.01225157
REACTOME_CENTROSOME_MATURATION	RIBONUCLEOPROTEIN_COMPLEX_BIOGENESIS_AND_ASSEMBLY	0.01219847
KEGG_AMINOACYL_TRNA_BIOSYNTHESIS	REACTOME_APCDC20_MEDIATED_DEGRADATION_OF_CYCLIN_B	0.02030588
KEGG_SMALL_CELL_LUNG_CANCER	REACTOME_BASIGIN_INTERACTIONS	0.28432838
CHROMATIN_BINDING	MITOSIS	0.00086697
CARBOXYLIC_ACID_METABOLIC_PROCESS	CELL_CYCLE_PHASE	0.00542708
CYTOSKELETAL_PART	INTERPHASE_OF_MITOTIC_CELL_CYCLE	0.00129918
KEGG_METABOLISM_OF_XENOBIOTICS_BY_CYTOCHROME_P450	REACTOME_TRANSPORT_OF_MATURE_MRNA_DERIVED_FROM_AN_INTRON_CONTAINING_TRANSCRIPT	0.01878737
CHROMOSOME	KEGG_MISMATCH_REPAIR	0.0
CELL_CYCLE_CHECKPOINT_GO_0000075	DNA_DEPENDENT_DNA_REPLICATION	0.0
CHROMOSOMEPERICENTRIC_REGION	REACTOME_ELONGATION_AND_PROCESSING_OF_CAPPED_TRANSCRIPTS	0.01794915
CHROMOSOMEPERICENTRIC_REGION	REACTOME_TRANSCRIPTION	0.00400532
KEGG_FATTY_ACID_METABOLISM	REACTOME_HOST_INTERACTIONS_OF_HIV_FACTORS	0.01726167
GAMETE_GENERATION	REACTOME_LIPOPROTEIN_METABOLISM	0.02241051
KEGG_MISMATCH_REPAIR	PROTEIN_C_TERMINUS_BINDING	0.0
MEIOTIC_RECOMBINATION	REACTOME_HOST_INTERACTIONS_OF_HIV_FACTORS	0.00159509
PROTEIN_C_TERMINUS_BINDING	REACTOME_SYNTHESIS_OF_DNA	0.0
MICROTUBULE_BASED_PROCESS	RESPONSE_TO_ENDOGENOUS_STIMULUS	0.00033231
BIOCARTA_NUCLEARRS_PATHWAY	RNA_PROCESSING	0.0018222
G1_PHASE	KEGG_JAK_STAT_SIGNALING_PATHWAY	0.00066609
REACTOME_ACTIVATION_OF_ATR_IN_RESPONSE_TO_REPLICATION_STRESS	REACTOME_ORC1_REMOVAL_FROM_CHROMATIN	0.0
CORUM_CEN_COMPLEX	REACTOME_TRANSCRIPTION_OF_THE_HIV_GENOME	0.00284523
CYTOSKELETON_ORGANIZATION_AND_BIOGENESIS	REACTOME_ASSOCIATION_OF_LICENSING_FACTORS_WITH_THE_PREREPLICATIVE_COMPLEX	0.00626636
REACTOME_FANCONI_ANEMIA_PATHWAY	RNA_PROCESSING	0.0276976
REACTOME_BASIGIN_INTERACTIONS	REACTOME_ELONGATION_AND_PROCESSING_OF_CAPPED_TRANSCRIPTS	0.01423798
KEGG_FOLATE_BIOSYNTHESIS	REACTOME_CELL_CYCLE_CHECKPOINTS	0.01061379
DNA_REPLICATION	REGULATION_OF_MITOSIS	0.00280874
CHROMOSOME_SEGREGATION	REACTOME_REMOVAL_OF_THE_FLAP_INTERMEDIATE	0.00903361
REGULATION_OF_MITOTIC_CELL_CYCLE	RNA_SPLICINGVIA_TRANSESTERIFICATION_REACTIONS	0.01520202
MICROTUBULE	RNA_PROCESSING	0.00587651
CORUM_NOP56P-ASSOCIATED_PRE-RRNA_COMPLEX	REACTOME_METABOLISM_OF_BILE_ACIDS_AND_BILE_SALTS	0.01963947
CYTOKINESIS	REACTOME_PREFOLDIN_MEDIATED_TRANSFER_OF_SUBSTRATE_TO_CCT_TRIC	0.01223144
HEMATOPOIETIN_INTERFERON_CLASSD200_DOMAIN_CYTOKINE_RECEPTOR_ACTIVITY	REACTOME_DNA_REPLICATION_PRE_INITIATION	0.01198025
G1_PHASE	REACTOME_VPR_MEDIATED_NUCLEAR_IMPORT_OF_PICS	0.00823382
CENTROSOME	MICROTUBULE_ORGANIZING_CENTER	0.01055509
DNA_DEPENDENT_DNA_REPLICATION	REGULATION_OF_MITOSIS	0.00269682
DNA_POLYMERASE_ACTIVITY	NUCLEAR_MATRIX	0.01418539
BIOPOLYMER_CATABOLIC_PROCESS	CORUM_CENP-A_NAC-CAD_COMPLEX	0.02842821
CARBOXYLIC_ACID_METABOLIC_PROCESS	MICROTUBULE_BASED_PROCESS	0.00484277
REACTOME_PROCESSING_OF_CAPPED_INTRON_CONTAINING_PRE_MRNA	REACTOME_REMOVAL_OF_THE_FLAP_INTERMEDIATE	0.0089246
CORUM_EMERIN_COMPLEX_24	REACTOME_MITOTIC_PROMETAPHASE	0.00353996
NUCLEAR_CHROMOSOME_PART	TUBULIN_BINDING	0.01170933
MICROTUBULE_CYTOSKELETON	STEROID_METABOLIC_PROCESS	0.00342716
OXYGEN_BINDING	PROTEIN_C_TERMINUS_BINDING	0.00263223
BIOCARTA_CELLCYCLE_PATHWAY	INTERPHASE	0.00092999
KEGG_TRYPTOPHAN_METABOLISM	REACTOME_POLYMERASE_SWITCHING	0.00981953
REACTOME_BASIGIN_INTERACTIONS	VESICULAR_FRACTION	0.01880212
CYTOKINESIS	NITROGEN_COMPOUND_METABOLIC_PROCESS	0.01339248
MITOTIC_CELL_CYCLE_CHECKPOINT	REACTOME_INFLUENZA_LIFE_CYCLE	0.00306059
CELL_CYCLE_PROCESS	GLUTATHIONE_TRANSFERASE_ACTIVITY	0.00757871
CENTROSOME	MICROTUBULE_ORGANIZING_CENTER_PART	0.01033272
BIOCARTA_MCM_PATHWAY	REACTOME_INFLUENZA_LIFE_CYCLE	0.01620365
CHROMATIN_BINDING	G1_PHASE	0.00810949
MITOTIC_CELL_CYCLE	REACTOME_RNA_POLYMERASE_II_TRANSCRIPTION	0.0
CORUM_17S_U2_SNRNP	REACTOME_PHASE_1_FUNCTIONALIZATION_OF_COMPOUNDS	0.01909772
REACTOME_RNA_POLYMERASE_I_CHAIN_ELONGATION	REACTOME_TRANSCRIPTION	0.0
REACTOME_APCDC20_MEDIATED_DEGRADATION_OF_CYCLIN_B	REACTOME_MRNA_SPLICING	0.01029078
MITOTIC_CELL_CYCLE_CHECKPOINT	NUCLEAR_ENVELOPE	0.00117741
CORUM_MLL1-WDR5_COMPLEX	REACTOME_DNA_REPLICATION_PRE_INITIATION	0.02931383
BIOCARTA_G2_PATHWAY	NEGATIVE_REGULATION_OF_DNA_METABOLIC_PROCESS	0.03483532
KEGG_RENIN_ANGIOTENSIN_SYSTEM	REACTOME_FORMATION_OF_FIBRIN_CLOT_CLOTTING_CASCADE	0.00052603
FATTY_ACID_METABOLIC_PROCESS	REACTOME_HIV_INFECTION	0.02188783
DEFENSE_RESPONSE	REACTOME_CYCLIN_A1_ASSOCIATED_EVENTS_DURING_G2_M_TRANSITION	0.00419172
POTASSIUM_ION_TRANSPORT	REACTOME_G2_M_TRANSITION	0.00064479
REACTOME_LATE_PHASE_OF_HIV_LIFE_CYCLE	REACTOME_VPR_MEDIATED_NUCLEAR_IMPORT_OF_PICS	0.08529538
ION_CHANNEL_ACTIVITY	KEGG_SPLICEOSOME	0.01730342
MICROTUBULE_POLYMERIZATION_OR_DEPOLYMERIZATION	SPINDLE_POLE	0.01236649
CORUM_DNA_SYNTHESOME_COMPLEX_(13_SUBUNITS)	MICROTUBULE_BASED_PROCESS	0.01036224
REACTOME_GAMMA_CARBOXYLATION_TRANSPORT_AND_AMINO_TERMINAL_CLEAVAGE_OF_PROTEINS	REACTOME_SCF_SKP2_MEDIATED_DEGRADATION_OF_P27_P21	0.01390128
INTERPHASE	MAGNESIUM_ION_BINDING	0.00181504
INTERPHASE_OF_MITOTIC_CELL_CYCLE	REACTOME_DNA_STRAND_ELONGATION	0.0
CORUM_H2AX_COMPLEX,_ISOLATED_FROM_CELLS_WITHOUT_IR_EXPOSURE	REACTOME_CDC20_PHOSPHO_APC_MEDIATED_DEGRADATION_OF_CYCLIN_A	0.01474926
CORUM_DNA_SYNTHESOME_COMPLEX_(15_SUBUNITS)	REACTOME_MITOTIC_M_M_G1_PHASES	0.0
BIOPOLYMER_CATABOLIC_PROCESS	SUGAR_BINDING	0.00781978
CENTROSOME	REACTOME_MRNA_SPLICING	0.0
M_PHASE_OF_MITOTIC_CELL_CYCLE	RIBONUCLEOPROTEIN_COMPLEX	0.00241988
CHROMOSOME_SEGREGATION	NUCLEAR_CHROMOSOME	0.05633719
REACTOME_REPAIR_SYNTHESIS_OF_PATCH_27_30_BASES_LONG_BY_DNA_POLYMERASE	TRANSCRIPTION_FACTOR_COMPLEX	0.0020984
MICROTUBULE_BASED_PROCESS	MICROTUBULE_CYTOSKELETON	0.0
MITOSIS	REACTOME_G1_S_TRANSITION	0.0
REGULATION_OF_DNA_REPLICATION	STEROID_HORMONE_RECEPTOR_ACTIVITY	0.01267977
PROTEIN_C_TERMINUS_BINDING	RIBONUCLEOPROTEIN_COMPLEX	0.01637435
KINETOCHORE	MITOTIC_CELL_CYCLE	0.00262501
CORUM_CEN_COMPLEX	ORGANELLE_LOCALIZATION	0.01094087
KEGG_JAK_STAT_SIGNALING_PATHWAY	KEGG_PROPANOATE_METABOLISM	0.00429954
DNA_REPLICATION	MITOSIS	0.00470523
CORUM_BASC_COMPLEX_(BRCA1-ASSOCIATED_GENOME_SURVEILLANCE_COMPLEX)	SPINDLE_ORGANIZATION_AND_BIOGENESIS	0.01241151
CORUM_MASH1_PROMOTER-COACTIVATOR_COMPLEX	REACTOME_MRNA_SPLICING_MINOR_PATHWAY	0.01093403
PROTEIN_HETERODIMERIZATION_ACTIVITY	REACTOME_INACTIVATION_OF_APC_VIA_DIRECT_INHIBITION_OF_THE_APCOMPLEX	0.01555327
CORUM_SPLICEOSOME	KEGG_SPLICEOSOME	0.0
CORUM_NOP56P-ASSOCIATED_PRE-RRNA_COMPLEX	REACTOME_TRANSCRIPTION_COUPLED_NER	0.0
REACTOME_AUTODEGRADATION_OF_CDH1_BY_CDH1_APC	REACTOME_CHAPERONIN_MEDIATED_PROTEIN_FOLDING	0.00244998
MICROTUBULE_POLYMERIZATION_OR_DEPOLYMERIZATION	REACTOME_NEP_NS2_INTERACTS_WITH_THE_CELLULAR_EXPORT_MACHINERY	0.00710547
CORUM_CEN_COMPLEX	MICROTUBULE_CYTOSKELETON	0.06341324
BIOPOLYMER_CATABOLIC_PROCESS	MICROTUBULE_ORGANIZING_CENTER	0.0
MICROTUBULE_MOTOR_ACTIVITY	REACTOME_REGULATION_OF_APC_ACTIVATORS_BETWEEN_G1_S_AND_EARLY_ANAPHASE	0.00858435
NEGATIVE_REGULATION_OF_DNA_REPLICATION	NUCLEAR_CHROMOSOME	0.0104447
G_PROTEIN_COUPLED_RECEPTOR_ACTIVITY	REACTOME_MITOTIC_M_M_G1_PHASES	0.00122941
NEGATIVE_REGULATION_OF_DNA_REPLICATION	REACTOME_ORC1_REMOVAL_FROM_CHROMATIN	0.01391939
CORUM_ALL-1_SUPERCOMPLEX	REACTOME_POLYMERASE_SWITCHING	0.00967205
ORGANIC_ACID_METABOLIC_PROCESS	REGULATION_OF_MITOTIC_CELL_CYCLE	0.0185023
CHROMATIN	REACTOME_NEP_NS2_INTERACTS_WITH_THE_CELLULAR_EXPORT_MACHINERY	0.00780189
DNA_POLYMERASE_ACTIVITY	TRANSCRIPTION_FACTOR_COMPLEX	0.03068752
MRNA_METABOLIC_PROCESS	NUCLEAR_MATRIX	0.00970107
DETECTION_OF_EXTERNAL_STIMULUS	REACTOME_SCF_BETA_TRCP_MEDIATED_DEGRADATION_OF_EMI1	0.00363094
NITROGEN_COMPOUND_METABOLIC_PROCESS	REACTOME_RECYCLING_OF_BILE_ACIDS_AND_SALTS	0.01593298
CORUM_MLL1-WDR5_COMPLEX	KEGG_CELL_CYCLE	0.00513426
INTERPHASE_OF_MITOTIC_CELL_CYCLE	REACTOME_SYNTHESIS_OF_DNA	0.0
KEGG_BETA_ALANINE_METABOLISM	REACTOME_POLYMERASE_SWITCHING	0.00880217
MICROBODY	REACTOME_RNA_POLYMERASE_III_TRANSCRIPTION_INITIATION	0.01581294
ESTABLISHMENT_OF_ORGANELLE_LOCALIZATION	REGULATION_OF_CYCLIN_DEPENDENT_PROTEIN_KINASE_ACTIVITY	0.01243789
REACTOME_HIV_INFECTION	REGULATION_OF_CYCLIN_DEPENDENT_PROTEIN_KINASE_ACTIVITY	0.0
EXTRACELLULAR_MATRIX_PART	M_PHASE_OF_MITOTIC_CELL_CYCLE	0.00492624
BIOCARTA_MCM_PATHWAY	KEGG_HOMOLOGOUS_RECOMBINATION	0.0
REACTOME_CENTROSOME_MATURATION	REACTOME_MRNA_SPLICING	0.00132783
METAL_ION_TRANSMEMBRANE_TRANSPORTER_ACTIVITY	REACTOME_CYCLIN_E_ASSOCIATED_EVENTS_DURING_G1_S_TRANSITION_	0.00669604
REACTOME_DNA_STRAND_ELONGATION	REACTOME_TRANSCRIPTION_COUPLED_NER	0.0
REACTOME_S_PHASE	SPINDLE_POLE	0.01116933
DNA_METABOLIC_PROCESS	REACTOME_PHASE_II_CONJUGATION	0.0003548
CORUM_MASH1_PROMOTER-COACTIVATOR_COMPLEX	REACTOME_DNA_STRAND_ELONGATION	0.00164181
DNA_INTEGRITY_CHECKPOINT	M_PHASE	0.00118342
REACTOME_MRNA_SPLICING	RNA_BINDING	0.0
HORMONE_METABOLIC_PROCESS	REACTOME_M_G1_TRANSITION	0.00288629
REACTOME_DNA_REPLICATION_PRE_INITIATION	REACTOME_INNATE_IMMUNITY_SIGNALING	0.0
AMINE_METABOLIC_PROCESS	CORUM_SPLICEOSOME	0.00189207
OXIDOREDUCTASE_ACTIVITY_GO_0016616	REACTOME_FORMATION_OF_FIBRIN_CLOT_CLOTTING_CASCADE	0.00041852
CHROMOSOME	REACTOME_STEROID_METABOLISM	0.01486849
MITOTIC_SISTER_CHROMATID_SEGREGATION	RNA_PROCESSING	0.00904075
NEGATIVE_REGULATION_OF_DNA_METABOLIC_PROCESS	RESPONSE_TO_OTHER_ORGANISM	0.00821837
REACTOME_RNA_POLYMERASE_I_CHAIN_ELONGATION	REACTOME_RNA_POLYMERASE_I_III_AND_MITOCHONDRIAL_TRANSCRIPTION	0.0
REACTOME_ASSOCIATION_OF_LICENSING_FACTORS_WITH_THE_PREREPLICATIVE_COMPLEX	REACTOME_RNA_POLYMERASE_I_III_AND_MITOCHONDRIAL_TRANSCRIPTION	0.0130811
REACTOME_BIOLOGICAL_OXIDATIONS	REACTOME_G2_M_CHECKPOINTS	0.00489833
CHROMOSOME_ORGANIZATION_AND_BIOGENESIS	REACTOME_RNA_POLYMERASE_III_TRANSCRIPTION_INITIATION	0.0
BIOCARTA_NUCLEARRS_PATHWAY	CORUM_HCF-1_COMPLEX	0.0050622
MOTOR_ACTIVITY	MULTI_ORGANISM_PROCESS	0.00867034
REACTOME_G2_M_TRANSITION	REACTOME_INFLUENZA_LIFE_CYCLE	0.01821415
NUCLEAR_CHROMOSOME_PART	SA_REG_CASCADE_OF_CYCLIN_EXPR	0.01152837
MICROTUBULE_ORGANIZING_CENTER	MITOSIS	0.0
CORUM_RIBOSOME,_CYTOPLASMIC	DNA_REPLICATION	0.01193561
DNA_REPAIR	KEGG_LINOLEIC_ACID_METABOLISM	0.0216832
DEFENSE_RESPONSE	REACTOME_TRANSPORT_OF_THE_SLBP_INDEPENDENT_MATURE_MRNA	0.00144267
CORUM_NOP56P-ASSOCIATED_PRE-RRNA_COMPLEX	REGULATION_OF_MITOSIS	0.00554985
KEGG_LINOLEIC_ACID_METABOLISM	KEGG_METABOLISM_OF_XENOBIOTICS_BY_CYTOCHROME_P450	9.353e-05
APOPTOTIC_MITOCHONDRIAL_CHANGES	MITOSIS	0.00768275
REACTOME_HOMOLOGOUS_RECOMBINATION_REPAIR	STEROID_METABOLIC_PROCESS	0.00867525
DNA_REPAIR	GAMETE_GENERATION	0.0
CORUM_CEN_COMPLEX	KEGG_PEROXISOME	0.0045065
NUCLEAR_CHROMOSOME_PART	REACTOME_ORC1_REMOVAL_FROM_CHROMATIN	0.0
KEGG_TRYPTOPHAN_METABOLISM	STEROID_HORMONE_RECEPTOR_ACTIVITY	0.00482989
REACTOME_CELL_CYCLE_CHECKPOINTS	REACTOME_TRANSCRIPTION	0.0
BIOPOLYMER_CATABOLIC_PROCESS	KEGG_RETINOL_METABOLISM	0.00758282
HORMONE_METABOLIC_PROCESS	KEGG_METABOLISM_OF_XENOBIOTICS_BY_CYTOCHROME_P450	0.00903164
REACTOME_CELL_CYCLE_CHECKPOINTS	REACTOME_ELONGATION_AND_PROCESSING_OF_CAPPED_TRANSCRIPTS	0.00025672
NEGATIVE_REGULATION_OF_DNA_METABOLIC_PROCESS	UBIQUITIN_CYCLE	0.0
DNA_RECOMBINATION	KEGG_MISMATCH_REPAIR	0.0
NUCLEOLUS	RESPONSE_TO_DNA_DAMAGE_STIMULUS	0.0
REACTOME_ELONGATION_AND_PROCESSING_OF_CAPPED_TRANSCRIPTS	REACTOME_PACKAGING_OF_TELOMERE_ENDS	0.02157041
ESTABLISHMENT_OF_ORGANELLE_LOCALIZATION	REACTOME_REGULATION_OF_APC_ACTIVATORS_BETWEEN_G1_S_AND_EARLY_ANAPHASE	0.01367918
REACTOME_INFLUENZA_LIFE_CYCLE	REACTOME_PHASE_1_FUNCTIONALIZATION	0.01544962
MITOTIC_SISTER_CHROMATID_SEGREGATION	NUCLEOPLASM_PART	0.01277517
MITOSIS	UBIQUITIN_CYCLE	0.0
CORUM_CEN_COMPLEX	PROTEIN_HETERODIMERIZATION_ACTIVITY	0.02250165
M_PHASE_OF_MITOTIC_CELL_CYCLE	STEROID_METABOLIC_PROCESS	0.01183784
APOPTOTIC_MITOCHONDRIAL_CHANGES	REACTOME_CDC20_PHOSPHO_APC_MEDIATED_DEGRADATION_OF_CYCLIN_A	0.00391361
REACTOME_CYCLIN_A1_ASSOCIATED_EVENTS_DURING_G2_M_TRANSITION	REACTOME_HIV_INFECTION	0.0
KEGG_METABOLISM_OF_XENOBIOTICS_BY_CYTOCHROME_P450	REACTOME_GLOBAL_GENOMIC_NER	0.00838956
CORUM_HISTONE_H3.1_COMPLEX	NUCLEAR_CHROMOSOME	0.00101608
RIBONUCLEOPROTEIN_COMPLEX	SPINDLE_MICROTUBULE	0.01443482
CELL_DIVISION	CORUM_BASC_COMPLEX_(BRCA1-ASSOCIATED_GENOME_SURVEILLANCE_COMPLEX)	0.01048929
NITROGEN_COMPOUND_CATABOLIC_PROCESS	SERINE_TYPE_PEPTIDASE_ACTIVITY	0.00845915
LIPID_CATABOLIC_PROCESS	REACTOME_RNA_POLYMERASE_III_TRANSCRIPTION_INITIATION	0.02025934
INTERPHASE	MRNA_PROCESSING_GO_0006397	0.00437984
MEIOTIC_CELL_CYCLE	REACTOME_HIV_INFECTION	0.00090915
CHROMATIN	REACTOME_CYCLIN_E_ASSOCIATED_EVENTS_DURING_G1_S_TRANSITION_	0.02063907
AMINO_ACID_AND_DERIVATIVE_METABOLIC_PROCESS	NUCLEOPLASM_PART	0.00865425
KEGG_ARACHIDONIC_ACID_METABOLISM	NUCLEAR_BODY	0.00845512
CORUM_SPLICEOSOME	METALLOENDOPEPTIDASE_ACTIVITY	0.00494953
REACTOME_CDT1_ASSOCIATION_WITH_THE_CDC6_ORC_ORIGIN_COMPLEX	REACTOME_TRANSCRIPTION	0.00034823
LIPID_CATABOLIC_PROCESS	REACTOME_DOUBLE_STRAND_BREAK_REPAIR	0.01756839
KEGG_PYRIMIDINE_METABOLISM	NUCLEOPLASM	0.0
KEGG_PEROXISOME	REACTOME_AMINE_LIGAND_BINDING_RECEPTORS	0.00380662
REACTOME_METABOLISM_OF_LIPIDS_AND_LIPOPROTEINS	REGULATION_OF_MITOSIS	0.00083422
REACTOME_DOUBLE_STRAND_BREAK_REPAIR	REACTOME_VPR_MEDIATED_NUCLEAR_IMPORT_OF_PICS	0.00365435
RNA_SPLICING	UBIQUITIN_CYCLE	0.10629526
DNA_REPLICATION_INITIATION	NUCLEOLUS	0.00286005
CYTOSKELETAL_PART	REACTOME_M_G1_TRANSITION	0.0
MITOTIC_CELL_CYCLE	REGULATION_OF_CELL_CYCLE	0.0
REACTOME_RNA_POLYMERASE_III_TRANSCRIPTION_INITIATION	REACTOME_RNA_POLYMERASE_I_PROMOTER_OPENING	0.00776387
REACTOME_GLOBAL_GENOMIC_NER	REGULATION_OF_CYCLIN_DEPENDENT_PROTEIN_KINASE_ACTIVITY	0.0
REACTOME_MITOTIC_PROMETAPHASE	SISTER_CHROMATID_SEGREGATION	0.01489541
MICROTUBULE_ORGANIZING_CENTER	NEGATIVE_REGULATION_OF_DNA_REPLICATION	0.01151324
BIOCARTA_G2_PATHWAY	REGULATION_OF_CELL_CYCLE	0.0
BIOCARTA_NUCLEARRS_PATHWAY	REACTOME_HOST_INTERACTIONS_OF_HIV_FACTORS	0.00323848
CHROMATIN_BINDING	REACTOME_TELOMERE_MAINTENANCE	0.0
CORUM_CDC5L_COMPLEX	INTERPHASE_OF_MITOTIC_CELL_CYCLE	0.0143455
OXYGEN_BINDING	REACTOME_ELONGATION_AND_PROCESSING_OF_CAPPED_TRANSCRIPTS	0.01649094
KEGG_TRYPTOPHAN_METABOLISM	MEIOTIC_RECOMBINATION	0.01350913
REACTOME_HIV_INFECTION	REGULATION_OF_MITOSIS	0.0
APOPTOTIC_MITOCHONDRIAL_CHANGES	PROTEIN_C_TERMINUS_BINDING	0.0174799
KINETOCHORE	REACTOME_TRANSCRIPTION_OF_THE_HIV_GENOME	0.01099724
M_PHASE	OXIDOREDUCTASE_ACTIVITY_ACTING_ON_CH_OH_GROUP_OF_DONORS	0.00605443
MICROTUBULE	REACTOME_RNA_POLYMERASE_I_III_AND_MITOCHONDRIAL_TRANSCRIPTION	0.01588654
DNA_DEPENDENT_ATPASE_ACTIVITY	REACTOME_NEP_NS2_INTERACTS_WITH_THE_CELLULAR_EXPORT_MACHINERY	0.00958858
REACTOME_ACTIVATION_OF_ATR_IN_RESPONSE_TO_REPLICATION_STRESS	RESPONSE_TO_OTHER_ORGANISM	0.00614611
CORUM_DNA_SYNTHESOME_COMPLEX_(13_SUBUNITS)	REGULATION_OF_MITOTIC_CELL_CYCLE	0.00937124
CENTROSOME	CORUM_MLL1-WDR5_COMPLEX	0.01658888
BIOCARTA_CELLCYCLE_PATHWAY	G1_S_TRANSITION_OF_MITOTIC_CELL_CYCLE	0.0
CELLULAR_LIPID_METABOLIC_PROCESS	REACTOME_LIPOPROTEIN_METABOLISM	0.17643089
KINETOCHORE	REACTOME_NUCLEOTIDE_EXCISION_REPAIR	0.0051926
KEGG_AMINOACYL_TRNA_BIOSYNTHESIS	KEGG_CELL_CYCLE	0.01963734
CARBOXYLIC_ACID_METABOLIC_PROCESS	FATTY_ACID_OXIDATION	0.00776287
CORUM_HCF-1_COMPLEX	DEFENSE_RESPONSE_TO_BACTERIUM	0.00364447
BIOCARTA_COMP_PATHWAY	DNA_RECOMBINATION	0.01223439
CHROMOSOME_ORGANIZATION_AND_BIOGENESIS	REACTOME_HOST_INTERACTIONS_OF_HIV_FACTORS	0.00107015
REACTOME_E2F_MEDIATED_REGULATION_OF_DNA_REPLICATION	REACTOME_RNA_POLYMERASE_I_PROMOTER_CLEARANCE	0.0
CARBOHYDRATE_BINDING	DNA_REPLICATION_INITIATION	0.00676775
CARBOXYLIC_ACID_METABOLIC_PROCESS	MICROTUBULE_BINDING	0.01699243
CORUM_DNA_SYNTHESOME_COMPLEX_(13_SUBUNITS)	REACTOME_NUCLEOTIDE_EXCISION_REPAIR	0.0
BIOPOLYMER_CATABOLIC_PROCESS	FATTY_ACID_METABOLIC_PROCESS	0.16864618
AMINE_CATABOLIC_PROCESS	GAMETE_GENERATION	0.00719449
CENTROSOME	MONOCARBOXYLIC_ACID_METABOLIC_PROCESS	0.01348188
INTERPHASE	REACTOME_TRANSPORT_OF_MATURE_MRNA_DERIVED_FROM_AN_INTRON_CONTAINING_TRANSCRIPT	0.00830083
REACTOME_APCDC20_MEDIATED_DEGRADATION_OF_CYCLIN_B	REACTOME_E2F_TRANSCRIPTIONAL_TARGETS_AT_G1_S	0.00297309
REACTOME_CDC20_PHOSPHO_APC_MEDIATED_DEGRADATION_OF_CYCLIN_A	RESPONSE_TO_ENDOGENOUS_STIMULUS	0.0
KEGG_STEROID_HORMONE_BIOSYNTHESIS	MONOCARBOXYLIC_ACID_METABOLIC_PROCESS	0.00194999
DNA_DEPENDENT_ATPASE_ACTIVITY	MRNA_PROCESSING_GO_0006397	0.01418582
ESTABLISHMENT_OF_ORGANELLE_LOCALIZATION	REACTOME_CELL_CYCLE_CHECKPOINTS	0.00183596
KEGG_HOMOLOGOUS_RECOMBINATION	REACTOME_EXTENSION_OF_TELOMERES	0.0
CORUM_BASC_COMPLEX_(BRCA1-ASSOCIATED_GENOME_SURVEILLANCE_COMPLEX)	NITROGEN_COMPOUND_CATABOLIC_PROCESS	0.00876958
REACTOME_E2F_MEDIATED_REGULATION_OF_DNA_REPLICATION	REACTOME_LOSS_OF_NLP_FROM_MITOTIC_CENTROSOMES	0.01874548
DNA_METABOLIC_PROCESS	STEROID_METABOLIC_PROCESS	0.00313129
REACTOME_METABOLISM_OF_AMINO_ACIDS	REACTOME_RNA_POLYMERASE_I_CHAIN_ELONGATION	0.01472497
KEGG_PYRIMIDINE_METABOLISM	SPINDLE_ORGANIZATION_AND_BIOGENESIS	0.01070791
G_PROTEIN_COUPLED_RECEPTOR_ACTIVITY	REACTOME_AMINE_LIGAND_BINDING_RECEPTORS	0.00057946
REACTOME_CHAPERONIN_MEDIATED_PROTEIN_FOLDING	RESPONSE_TO_ENDOGENOUS_STIMULUS	0.00933894
BIOCARTA_G2_PATHWAY	KEGG_VALINE_LEUCINE_AND_ISOLEUCINE_DEGRADATION	0.00869968
BIOCARTA_CELLCYCLE_PATHWAY	CORUM_CEN_COMPLEX	0.00692772
REACTOME_CENTROSOME_MATURATION	REACTOME_LATE_PHASE_OF_HIV_LIFE_CYCLE	0.00482428
CYTOKINESIS	MRNA_PROCESSING_GO_0006397	0.00612885
COLLAGEN	NITROGEN_COMPOUND_METABOLIC_PROCESS	0.00128052
GAMETE_GENERATION	ION_CHANNEL_ACTIVITY	0.01469371
INTERPHASE	NEGATIVE_REGULATION_OF_DNA_REPLICATION	0.01115804
CHROMOSOMAL_PART	SPINDLE	0.00127417
CORUM_BASC_COMPLEX_(BRCA1-ASSOCIATED_GENOME_SURVEILLANCE_COMPLEX)	KEGG_SMALL_CELL_LUNG_CANCER	0.00014668
RESPONSE_TO_DNA_DAMAGE_STIMULUS	SODIUM_ION_TRANSPORT	0.0291815
CARBOHYDRATE_BINDING	REGULATION_OF_CELL_CYCLE	0.0016132
CENTROSOME	NUCLEOPLASM	0.0
KEGG_PPAR_SIGNALING_PATHWAY	REACTOME_HORMONE_BIOSYNTHESIS	0.00808649
M_PHASE	REACTOME_METABOLISM_OF_AMINO_ACIDS	0.0755138
REACTOME_MITOTIC_PROMETAPHASE	REACTOME_NUCLEAR_IMPORT_OF_REV_PROTEIN	0.03117272
REACTOME_GLOBAL_GENOMIC_NER	STEROID_METABOLIC_PROCESS	0.00719209
MICROTUBULE_BINDING	REACTOME_NUCLEAR_IMPORT_OF_REV_PROTEIN	0.0165497
M_PHASE_OF_MITOTIC_CELL_CYCLE	TRANSCRIPTION_FACTOR_COMPLEX	5.189e-05
DEFENSE_RESPONSE	REACTOME_G2_M_CHECKPOINTS	0.00217627
OXIDOREDUCTASE_ACTIVITY_ACTING_ON_THE_ALDEHYDE_OR_OXO_GROUP_OF_DONORS	REACTOME_ORC1_REMOVAL_FROM_CHROMATIN	0.01092758
CARBOXYLIC_ACID_METABOLIC_PROCESS	ORGANELLE_LOCALIZATION	0.00973939
CORUM_CEN_COMPLEX	MICROTUBULE	0.01290576
HORMONE_METABOLIC_PROCESS	MICROTUBULE_ORGANIZING_CENTER	0.01103902
CHROMOSOMAL_PART	M_PHASE	6.679e-05
CELL_CYCLE_PHASE	DNA_PACKAGING	0.01021324
KEGG_DNA_REPLICATION	RNA_SPLICING	0.01172098
HORMONE_METABOLIC_PROCESS	MALE_GONAD_DEVELOPMENT	0.00317859
DNA_RECOMBINATION	DNA_REPLICATION	0.0
KEGG_ECM_RECEPTOR_INTERACTION	STEROID_METABOLIC_PROCESS	0.00543674
BIOCARTA_G2_PATHWAY	REACTOME_TRANSPORT_OF_RIBONUCLEOPROTEINS_INTO_THE_HOST_NUCLEUS	0.00700419
CELL_CYCLE_PHASE	CORUM_SMN_COMPLEX	0.01873983
CHROMATIN_BINDING	DNA_METABOLIC_PROCESS	0.0
CHROMATIN	CORUM_NOP56P-ASSOCIATED_PRE-RRNA_COMPLEX	0.01257394
MRNA_PROCESSING_GO_0006397	NUCLEAR_CHROMOSOME	0.00851469
CATION_CHANNEL_ACTIVITY	DEFENSE_RESPONSE	0.0
LIPID_CATABOLIC_PROCESS	REACTOME_HDL_MEDIATED_LIPID_TRANSPORT	0.01337404
DNA_RECOMBINATION	RNA_SPLICINGVIA_TRANSESTERIFICATION_REACTIONS	0.02412844
[truncated: 34,461 more rows]
