# Supplementary material for: Summarizing cellular responses as biological process networks
Source: BMC Syst Biol. 2013 Jul 29;7:68. doi: 10.1186/1752-0509-7-68 (PMC3751784; doi:10.1186/1752-0509-7-68)
Supplement: Additional file 2 — Supplementary results. A zipped file containing all the five BPNs for each of the contrasts studied and the parameters estimated by each run of the software. [file 1752-0509-7-68-S2.zip › supplementary-results/very_advanced_hcc/very_advanced-links_results-3.tsv]

term1	term2	probability
BIOCARTA_ATRBRCA_PATHWAY	REACTOME_TRANSPORT_OF_MATURE_MRNA_DERIVED_FROM_AN_INTRON_CONTAINING_TRANSCRIPT	0.01418768
KEGG_HOMOLOGOUS_RECOMBINATION	KEGG_OOCYTE_MEIOSIS	0.0
MICROTUBULE	REACTOME_CENTROSOME_MATURATION	0.0
MICROTUBULE_CYTOSKELETON_ORGANIZATION_AND_BIOGENESIS	REACTOME_TRANSCRIPTION_COUPLED_NER	0.00926989
REACTOME_ORC1_REMOVAL_FROM_CHROMATIN	SA_REG_CASCADE_OF_CYCLIN_EXPR	0.0
NUCLEAR_CHROMOSOME	RNA_SPLICINGVIA_TRANSESTERIFICATION_REACTIONS	0.00028931
REACTOME_M_G1_TRANSITION	SA_REG_CASCADE_OF_CYCLIN_EXPR	0.0
NUCLEAR_MATRIX	SA_REG_CASCADE_OF_CYCLIN_EXPR	0.0094171
BIOPOLYMER_CATABOLIC_PROCESS	REGULATION_OF_CELL_CYCLE	0.0
CHROMOSOME_SEGREGATION	DNA_RECOMBINATION	0.00012106
BIOPOLYMER_CATABOLIC_PROCESS	CELLULAR_LIPID_METABOLIC_PROCESS	0.00039526
CATION_CHANNEL_ACTIVITY	KEGG_SMALL_CELL_LUNG_CANCER	0.00543807
REACTOME_TRANSCRIPTION	RESPONSE_TO_ENDOGENOUS_STIMULUS	0.0
KEGG_ASCORBATE_AND_ALDARATE_METABOLISM	KEGG_DRUG_METABOLISM_CYTOCHROME_P450	0.01364021
NUCLEOPLASM	REACTOME_MRNA_SPLICING_MINOR_PATHWAY	0.0
NITROGEN_COMPOUND_METABOLIC_PROCESS	OXIDOREDUCTASE_ACTIVITY_ACTING_ON_THE_CH_CH_GROUP_OF_DONORS	0.0
CHROMATIN	REACTOME_ORC1_REMOVAL_FROM_CHROMATIN	0.0
CORUM_MASH1_PROMOTER-COACTIVATOR_COMPLEX	SA_REG_CASCADE_OF_CYCLIN_EXPR	0.00196468
CYTOSKELETON_ORGANIZATION_AND_BIOGENESIS	POTASSIUM_CHANNEL_ACTIVITY	0.01369416
CENTROSOME	REACTOME_HIV_INFECTION	0.01625937
KINESIN_COMPLEX	MICROTUBULE_MOTOR_ACTIVITY	0.00836531
NUCLEAR_BODY	REACTOME_EXTENSION_OF_TELOMERES	0.00261745
BASEMENT_MEMBRANE	CORUM_CDC5L_COMPLEX	0.01450373
NUCLEOLUS	REACTOME_SYNTHESIS_OF_DNA	0.0
CORUM_EMERIN_COMPLEX_24	REACTOME_HIV_LIFE_CYCLE	0.00058504
FATTY_ACID_METABOLIC_PROCESS	REACTOME_CYTOCHROME_P450_ARRANGED_BY_SUBSTRATE_TYPE	0.01101995
KEGG_PRIMARY_BILE_ACID_BIOSYNTHESIS	REACTOME_METABOLISM_OF_LIPIDS_AND_LIPOPROTEINS	0.0062519
AMINE_METABOLIC_PROCESS	REACTOME_HOMOLOGOUS_RECOMBINATION_REPAIR	0.00673906
CORUM_ALL-1_SUPERCOMPLEX	REACTOME_HIV_LIFE_CYCLE	0.0
REACTOME_CYCLIN_E_ASSOCIATED_EVENTS_DURING_G1_S_TRANSITION_	REACTOME_SNRNP_ASSEMBLY	0.00064835
KEGG_DRUG_METABOLISM_CYTOCHROME_P450	NEGATIVE_REGULATION_OF_DNA_METABOLIC_PROCESS	0.01507872
FATTY_ACID_METABOLIC_PROCESS	REACTOME_RNA_POLYMERASE_I_CHAIN_ELONGATION	0.00014122
CARBOXYLIC_ACID_METABOLIC_PROCESS	NITROGEN_COMPOUND_METABOLIC_PROCESS	0.0
CELL_DIVISION	SPINDLE	0.00474705
MITOSIS	REACTOME_MITOTIC_M_M_G1_PHASES	0.0
KEGG_MISMATCH_REPAIR	KEGG_VALINE_LEUCINE_AND_ISOLEUCINE_DEGRADATION	0.00694639
DNA_METABOLIC_PROCESS	REACTOME_METABOLISM_OF_RNA	0.0
MEIOSIS_I	MICROTUBULE_ORGANIZING_CENTER	0.00498855
AMINO_ACID_METABOLIC_PROCESS	MICROSOME	0.00244917
REACTOME_DNA_REPAIR	SA_REG_CASCADE_OF_CYCLIN_EXPR	0.0
REACTOME_E2F_TRANSCRIPTIONAL_TARGETS_AT_G1_S	REACTOME_VPR_MEDIATED_NUCLEAR_IMPORT_OF_PICS	0.00589549
KEGG_DRUG_METABOLISM_OTHER_ENZYMES	KEGG_STEROID_HORMONE_BIOSYNTHESIS	0.00491958
KEGG_HOMOLOGOUS_RECOMBINATION	REACTOME_BIOLOGICAL_OXIDATIONS	0.00973717
MEIOSIS_I	REACTOME_TELOMERE_MAINTENANCE	0.0
MICROTUBULE_BINDING	REACTOME_PACKAGING_OF_TELOMERE_ENDS	0.00649278
DNA_REPLICATION	REACTOME_LOSS_OF_NLP_FROM_MITOTIC_CENTROSOMES	0.0
FATTY_ACID_METABOLIC_PROCESS	REGULATION_OF_DNA_REPLICATION	0.00345406
FATTY_ACID_OXIDATION	REACTOME_NUCLEAR_RECEPTOR_TRANSCRIPTION_PATHWAY	0.00273841
FATTY_ACID_METABOLIC_PROCESS	REACTOME_EXTENSION_OF_TELOMERES	0.00134522
CORUM_MASH1_PROMOTER-COACTIVATOR_COMPLEX	REACTOME_RNA_POLYMERASE_I_III_AND_MITOCHONDRIAL_TRANSCRIPTION	0.00057076
CARBOHYDRATE_BINDING	MRNA_METABOLIC_PROCESS	0.00407331
AMINO_ACID_CATABOLIC_PROCESS	MONOCARBOXYLIC_ACID_METABOLIC_PROCESS	0.00088042
LIPID_CATABOLIC_PROCESS	REACTOME_CYCLIN_A1_ASSOCIATED_EVENTS_DURING_G2_M_TRANSITION	0.00457959
NUCLEOLUS	REACTOME_CYCLIN_A1_ASSOCIATED_EVENTS_DURING_G2_M_TRANSITION	0.0
CELLULAR_LIPID_CATABOLIC_PROCESS	VITAMIN_BINDING	0.00591637
G1_PHASE_OF_MITOTIC_CELL_CYCLE	MEIOTIC_CELL_CYCLE	0.00160799
MICROTUBULE_BASED_PROCESS	VESICULAR_FRACTION	0.04896514
REACTOME_BIOLOGICAL_OXIDATIONS	REACTOME_INNATE_IMMUNITY_SIGNALING	0.01615378
POTASSIUM_CHANNEL_ACTIVITY	REACTOME_G2_M_TRANSITION	0.00990351
CHROMOSOMEPERICENTRIC_REGION	G1_PHASE_OF_MITOTIC_CELL_CYCLE	0.00206913
CELLULAR_LIPID_CATABOLIC_PROCESS	DNA_REPLICATION	0.00740465
KEGG_PENTOSE_AND_GLUCURONATE_INTERCONVERSIONS	REGULATION_OF_MITOTIC_CELL_CYCLE	0.00950874
CELL_CYCLE_PROCESS	REACTOME_BASIGIN_INTERACTIONS	0.00292738
NEGATIVE_REGULATION_OF_DNA_METABOLIC_PROCESS	REACTOME_RNA_POLYMERASE_I_CHAIN_ELONGATION	0.00372546
CHROMOSOME	REACTOME_BIOLOGICAL_OXIDATIONS	0.00527925
KEGG_BETA_ALANINE_METABOLISM	REACTOME_GAMMA_CARBOXYLATION_TRANSPORT_AND_AMINO_TERMINAL_CLEAVAGE_OF_PROTEINS	0.01163649
AMINO_ACID_AND_DERIVATIVE_METABOLIC_PROCESS	MICROTUBULE_CYTOSKELETON_ORGANIZATION_AND_BIOGENESIS	0.01035025
ION_CHANNEL_ACTIVITY	REACTOME_PREFOLDIN_MEDIATED_TRANSFER_OF_SUBSTRATE_TO_CCT_TRIC	0.01354289
CARBOHYDRATE_BINDING	KEGG_LINOLEIC_ACID_METABOLISM	0.0154362
KEGG_JAK_STAT_SIGNALING_PATHWAY	REACTOME_TRANSCRIPTION	0.36161491
M_PHASE	RNA_SPLICINGVIA_TRANSESTERIFICATION_REACTIONS	0.0
KEGG_PEROXISOME	REACTOME_LOSS_OF_NLP_FROM_MITOTIC_CENTROSOMES	0.00428655
CONDENSED_CHROMOSOME	REACTOME_CDC20_PHOSPHO_APC_MEDIATED_DEGRADATION_OF_CYCLIN_A	0.00038814
M_PHASE_OF_MITOTIC_CELL_CYCLE	REACTOME_TRANSCRIPTION	0.0
DNA_POLYMERASE_ACTIVITY	REACTOME_RNA_POLYMERASE_III_TRANSCRIPTION_INITIATION	0.0017053
SERINE_TYPE_PEPTIDASE_ACTIVITY	STEROID_METABOLIC_PROCESS	0.01374277
G_PROTEIN_COUPLED_RECEPTOR_ACTIVITY	REACTOME_BASIGIN_INTERACTIONS	0.0146426
INTERPHASE	KEGG_PYRIMIDINE_METABOLISM	0.0
KEGG_PPAR_SIGNALING_PATHWAY	REACTOME_CYCLIN_A1_ASSOCIATED_EVENTS_DURING_G2_M_TRANSITION	0.00115823
MICROTUBULE_CYTOSKELETON_ORGANIZATION_AND_BIOGENESIS	REGULATION_OF_MITOTIC_CELL_CYCLE	0.00451973
CHROMOSOME	REACTOME_CENTROSOME_MATURATION	0.0
CELL_CYCLE_PROCESS	REACTOME_FORMATION_AND_MATURATION_OF_MRNA_TRANSCRIPT	0.0
REACTOME_TRNA_AMINOACYLATION	REGULATION_OF_DNA_REPLICATION	0.00293208
REACTOME_LATE_PHASE_OF_HIV_LIFE_CYCLE	REACTOME_NUCLEAR_IMPORT_OF_REV_PROTEIN	0.0
G1_PHASE	REACTOME_G2_M_TRANSITION	0.0
COLLAGEN	KEGG_PPAR_SIGNALING_PATHWAY	0.00961144
REACTOME_CHAPERONIN_MEDIATED_PROTEIN_FOLDING	REACTOME_METABOLISM_OF_BILE_ACIDS_AND_BILE_SALTS	0.01387723
CELL_CYCLE_PROCESS	RESPONSE_TO_ENDOGENOUS_STIMULUS	0.0
INTERPHASE_OF_MITOTIC_CELL_CYCLE	OXIDOREDUCTASE_ACTIVITY_ACTING_ON_THE_ALDEHYDE_OR_OXO_GROUP_OF_DONORS	0.00214053
MAGNESIUM_ION_BINDING	REGULATION_OF_MITOSIS	0.00415715
REACTOME_DOUBLE_STRAND_BREAK_REPAIR	REACTOME_LAGGING_STRAND_SYNTHESIS	0.0
REACTOME_CDC20_PHOSPHO_APC_MEDIATED_DEGRADATION_OF_CYCLIN_A	REACTOME_HIV_LIFE_CYCLE	0.0
CORUM_ALL-1_SUPERCOMPLEX	REACTOME_MITOTIC_PROMETAPHASE	0.0
AMINO_ACID_AND_DERIVATIVE_METABOLIC_PROCESS	KEGG_FATTY_ACID_METABOLISM	0.00316625
OXIDOREDUCTASE_ACTIVITY_GO_0016616	TRANSCRIPTION_FACTOR_COMPLEX	0.00390463
KEGG_DRUG_METABOLISM_OTHER_ENZYMES	REACTOME_STEROID_METABOLISM	0.01348668
APOPTOTIC_MITOCHONDRIAL_CHANGES	CHROMOSOMEPERICENTRIC_REGION	0.02640927
G_PROTEIN_COUPLED_RECEPTOR_ACTIVITY	REACTOME_GAMMA_CARBOXYLATION_TRANSPORT_AND_AMINO_TERMINAL_CLEAVAGE_OF_PROTEINS	0.02584085
BIOCARTA_CELLCYCLE_PATHWAY	RNA_PROCESSING	0.00121556
BIOCARTA_G1_PATHWAY	BIOPOLYMER_CATABOLIC_PROCESS	0.0
KEGG_OOCYTE_MEIOSIS	REACTOME_CENTROSOME_MATURATION	0.0
CHROMATIN_BINDING	DNA_INTEGRITY_CHECKPOINT	0.0117589
CELL_CYCLE_PROCESS	M_PHASE	0.0
CORUM_DNA_SYNTHESOME_COMPLEX_(17_SUBUNITS)	NUCLEAR_ENVELOPE	0.00038978
CORUM_DNA_SYNTHESOME_COMPLEX_(17_SUBUNITS)	NUCLEAR_CHROMOSOME	0.00068621
REACTOME_CHAPERONIN_MEDIATED_PROTEIN_FOLDING	REACTOME_HIV_LIFE_CYCLE	0.00250465
OXIDOREDUCTASE_ACTIVITY_ACTING_ON_THE_ALDEHYDE_OR_OXO_GROUP_OF_DONORS	REACTOME_ASSOCIATION_OF_LICENSING_FACTORS_WITH_THE_PREREPLICATIVE_COMPLEX	0.00568259
MITOTIC_CELL_CYCLE	REACTOME_FORMATION_OF_FIBRIN_CLOT_CLOTTING_CASCADE	0.00889585
KEGG_SPLICEOSOME	NUCLEAR_CHROMOSOME	0.0
KEGG_ARACHIDONIC_ACID_METABOLISM	REACTOME_CHAPERONIN_MEDIATED_PROTEIN_FOLDING	0.00490658
REACTOME_HIV_INFECTION	REACTOME_MITOTIC_PROMETAPHASE	0.0
NUCLEAR_ENVELOPE	REACTOME_LAGGING_STRAND_SYNTHESIS	0.00051038
CELLULAR_LIPID_METABOLIC_PROCESS	MAGNESIUM_ION_BINDING	0.0
REACTOME_CHAPERONIN_MEDIATED_PROTEIN_FOLDING	REGULATION_OF_MITOSIS	0.00912057
KINETOCHORE	REACTOME_UNWINDING_OF_DNA	0.00398917
KEGG_TRYPTOPHAN_METABOLISM	OXIDOREDUCTASE_ACTIVITY_ACTING_ON_THE_CH_CH_GROUP_OF_DONORS	0.02779821
CHROMATIN_BINDING	REACTOME_CDT1_ASSOCIATION_WITH_THE_CDC6_ORC_ORIGIN_COMPLEX	0.04452627
KEGG_CELL_CYCLE	NUCLEOPLASM_PART	0.0
REACTOME_DNA_REPAIR	REACTOME_E2F_MEDIATED_REGULATION_OF_DNA_REPLICATION	0.0
CORUM_BASC_COMPLEX_(BRCA1-ASSOCIATED_GENOME_SURVEILLANCE_COMPLEX)	KEGG_OOCYTE_MEIOSIS	0.00102105
REACTOME_HOST_INTERACTIONS_OF_HIV_FACTORS	RNA_SPLICING	0.00577817
KEGG_SMALL_CELL_LUNG_CANCER	REACTOME_RNA_POLYMERASE_II_TRANSCRIPTION	0.0
CELL_CYCLE_PROCESS	SPINDLE	0.0
BIOCARTA_G2_PATHWAY	MAGNESIUM_ION_BINDING	0.0
RESPONSE_TO_DNA_DAMAGE_STIMULUS	RNA_BINDING	0.0
METAL_ION_TRANSMEMBRANE_TRANSPORTER_ACTIVITY	REACTOME_LIPOPROTEIN_METABOLISM	0.00339713
REACTOME_ACTIVATION_OF_ATR_IN_RESPONSE_TO_REPLICATION_STRESS	REACTOME_CDT1_ASSOCIATION_WITH_THE_CDC6_ORC_ORIGIN_COMPLEX	0.0
DEFENSE_RESPONSE	REACTOME_CELL_CYCLE_CHECKPOINTS	0.01342672
REACTOME_LATE_PHASE_OF_HIV_LIFE_CYCLE	REACTOME_LIPOPROTEIN_METABOLISM	0.01017331
REACTOME_METABOLISM_OF_LIPIDS_AND_LIPOPROTEINS	RIBONUCLEOPROTEIN_COMPLEX	0.0
CORUM_H2AX_COMPLEX,_ISOLATED_FROM_CELLS_WITHOUT_IR_EXPOSURE	REACTOME_E2F_TRANSCRIPTIONAL_TARGETS_AT_G1_S	0.00099153
ESTABLISHMENT_OF_ORGANELLE_LOCALIZATION	REACTOME_M_G1_TRANSITION	0.00838593
KEGG_BETA_ALANINE_METABOLISM	PEROXISOME	0.00963617
REACTOME_INACTIVATION_OF_APC_VIA_DIRECT_INHIBITION_OF_THE_APCOMPLEX	REACTOME_TELOMERE_MAINTENANCE	0.00296704
CORUM_H2AX_COMPLEX,_ISOLATED_FROM_CELLS_WITHOUT_IR_EXPOSURE	NEGATIVE_REGULATION_OF_DNA_METABOLIC_PROCESS	0.00723759
REACTOME_FANCONI_ANEMIA_PATHWAY	REACTOME_GLOBAL_GENOMIC_NER	0.00255911
CORUM_BASC_COMPLEX_(BRCA1-ASSOCIATED_GENOME_SURVEILLANCE_COMPLEX)	REACTOME_CYCLIN_A1_ASSOCIATED_EVENTS_DURING_G2_M_TRANSITION	0.0
OXIDOREDUCTASE_ACTIVITY_GO_0016616	REACTOME_SYNTHESIS_OF_BILE_ACIDS_AND_BILE_SALTS	0.00846317
KEGG_ECM_RECEPTOR_INTERACTION	REACTOME_GAMMA_CARBOXYLATION_TRANSPORT_AND_AMINO_TERMINAL_CLEAVAGE_OF_PROTEINS	0.00784762
KEGG_OOCYTE_MEIOSIS	REACTOME_TRANSCRIPTION_OF_THE_HIV_GENOME	0.0
G1_PHASE	REACTOME_AUTODEGRADATION_OF_CDH1_BY_CDH1_APC	0.0
REACTOME_LOSS_OF_NLP_FROM_MITOTIC_CENTROSOMES	SISTER_CHROMATID_SEGREGATION	0.0058202
REACTOME_CDC6_ASSOCIATION_WITH_THE_ORC:ORIGIN_COMPLEX	S_PHASE	0.00032349
GAMETE_GENERATION	KINETOCHORE	0.01868887
DNA_DEPENDENT_ATPASE_ACTIVITY	KEGG_PYRIMIDINE_METABOLISM	0.00269097
MICROSOME	PROTEIN_HETERODIMERIZATION_ACTIVITY	0.01332879
CHROMOSOMEPERICENTRIC_REGION	DNA_REPLICATION_INITIATION	0.0046115
PROTEIN_C_TERMINUS_BINDING	REACTOME_REGULATION_OF_APC_ACTIVATORS_BETWEEN_G1_S_AND_EARLY_ANAPHASE	0.0
CENTROSOME	KEGG_PPAR_SIGNALING_PATHWAY	0.00442012
REACTOME_INACTIVATION_OF_APC_VIA_DIRECT_INHIBITION_OF_THE_APCOMPLEX	TUBULIN_BINDING	0.01543032
REACTOME_PROCESSING_OF_CAPPED_INTRON_CONTAINING_PRE_MRNA	RNA_SPLICING	0.0
DNA_DEPENDENT_ATPASE_ACTIVITY	REACTOME_RNA_POLYMERASE_II_TRANSCRIPTION	0.0
BIOCARTA_G2_PATHWAY	KEGG_PEROXISOME	0.00892685
CORUM_DNA_SYNTHESOME_COMPLEX_(17_SUBUNITS)	REACTOME_METABOLISM_OF_LIPIDS_AND_LIPOPROTEINS	0.0076666
KEGG_JAK_STAT_SIGNALING_PATHWAY	NUCLEOPLASM	0.96567703
DNA_REPLICATION	STEROID_BINDING	0.00812599
CORUM_DNA_SYNTHESOME_COMPLEX_(17_SUBUNITS)	GAMETE_GENERATION	0.01311022
CARBOHYDRATE_BINDING	SUBSTRATE_SPECIFIC_CHANNEL_ACTIVITY	0.00181761
DNA_REPAIR	KEGG_DRUG_METABOLISM_OTHER_ENZYMES	0.03710393
REACTOME_ASSOCIATION_OF_LICENSING_FACTORS_WITH_THE_PREREPLICATIVE_COMPLEX	REACTOME_FANCONI_ANEMIA_PATHWAY	0.01443517
INTERPHASE_OF_MITOTIC_CELL_CYCLE	REACTOME_VPR_MEDIATED_NUCLEAR_IMPORT_OF_PICS	0.01113905
CHROMOSOME	PROTEIN_C_TERMINUS_BINDING	0.0
AMINE_CATABOLIC_PROCESS	MITOTIC_CELL_CYCLE	0.00617583
NUCLEOLUS	REACTOME_NEP_NS2_INTERACTS_WITH_THE_CELLULAR_EXPORT_MACHINERY	0.01062453
RESPONSE_TO_OTHER_ORGANISM	RNA_PROCESSING	0.04514095
MICROSOME	MITOSIS	0.00740594
MITOTIC_CELL_CYCLE	REACTOME_PHOSPHORYLATION_OF_THE_APC	0.0
REACTOME_LATE_PHASE_OF_HIV_LIFE_CYCLE	SISTER_CHROMATID_SEGREGATION	0.00069396
CELL_CYCLE_CHECKPOINT_GO_0000075	CYTOKINESIS	0.00354861
CHROMOSOME_SEGREGATION	REACTOME_COMPLEMENT_CASCADE	0.00425141
HORMONE_METABOLIC_PROCESS	RNA_PROCESSING	0.01191153
CHROMOSOMEPERICENTRIC_REGION	CORUM_DNA_SYNTHESOME_COMPLEX_(17_SUBUNITS)	0.00502507
KEGG_BETA_ALANINE_METABOLISM	OXIDOREDUCTASE_ACTIVITY_ACTING_ON_THE_CH_CH_GROUP_OF_DONORS	0.00808212
KEGG_DRUG_METABOLISM_CYTOCHROME_P450	REACTOME_TRNA_AMINOACYLATION	0.01220142
DNA_METABOLIC_PROCESS	REACTOME_HOST_INTERACTIONS_OF_HIV_FACTORS	0.0
CONDENSED_CHROMOSOME	MONOCARBOXYLIC_ACID_METABOLIC_PROCESS	0.00165219
NUCLEAR_CHROMOSOME	REACTOME_DNA_REPLICATION_PRE_INITIATION	0.0
CELL_CYCLE_PROCESS	KINESIN_COMPLEX	0.00850584
BIOCARTA_CLASSIC_PATHWAY	KEGG_CELL_CYCLE	0.00962836
BIOCARTA_COMP_PATHWAY	RNA_PROCESSING	0.01388487
REACTOME_DOUBLE_STRAND_BREAK_REPAIR	REACTOME_PREFOLDIN_MEDIATED_TRANSFER_OF_SUBSTRATE_TO_CCT_TRIC	0.00173618
CHROMATIN	REACTOME_G2_M_TRANSITION	0.0
BIOCARTA_ATRBRCA_PATHWAY	G1_PHASE	0.0
KEGG_OOCYTE_MEIOSIS	REACTOME_XENOBIOTICS	0.03258993
REACTOME_REGULATION_OF_APC_ACTIVATORS_BETWEEN_G1_S_AND_EARLY_ANAPHASE	SERINE_HYDROLASE_ACTIVITY	0.00584217
CHROMATIN_BINDING	KEGG_METABOLISM_OF_XENOBIOTICS_BY_CYTOCHROME_P450	0.00935953
KEGG_FOLATE_BIOSYNTHESIS	NEGATIVE_REGULATION_OF_DNA_REPLICATION	0.00558864
KEGG_MISMATCH_REPAIR	TUBULIN_BINDING	0.01243385
REACTOME_MITOTIC_M_M_G1_PHASES	RNA_BINDING	0.0
BIOCARTA_LECTIN_PATHWAY	KEGG_OOCYTE_MEIOSIS	0.0114638
NEGATIVE_REGULATION_OF_DNA_METABOLIC_PROCESS	REACTOME_PHASE_II_CONJUGATION	0.01511047
NUCLEAR_ENVELOPE	SISTER_CHROMATID_SEGREGATION	0.00418685
CORUM_HISTONE_H3.1_COMPLEX	REACTOME_PHOSPHORYLATION_OF_THE_APC	0.00660346
REACTOME_HDL_MEDIATED_LIPID_TRANSPORT	VESICULAR_FRACTION	0.0086817
MICROTUBULE_ORGANIZING_CENTER	REACTOME_PACKAGING_OF_TELOMERE_ENDS	0.01881929
CORUM_RC_COMPLEX_DURING_G2/M-PHASE_OF_CELL_CYCLE	DNA_POLYMERASE_ACTIVITY	0.00617558
REACTOME_BASIGIN_INTERACTIONS	REACTOME_INFLUENZA_LIFE_CYCLE	0.00238936
KEGG_OOCYTE_MEIOSIS	MICROTUBULE_CYTOSKELETON	0.0
G1_S_TRANSITION_OF_MITOTIC_CELL_CYCLE	MOTOR_ACTIVITY	0.00757164
MAGNESIUM_ION_BINDING	M_PHASE	0.0
DNA_DEPENDENT_ATPASE_ACTIVITY	REACTOME_FORMATION_OF_TUBULIN_FOLDING_INTERMEDIATES_BY_CCT_TRIC	0.00600125
MEIOSIS_I	REACTOME_DNA_REPAIR	0.0
CELL_CYCLE_PROCESS	SUGAR_BINDING	0.00605599
CORUM_MASH1_PROMOTER-COACTIVATOR_COMPLEX	DNA_DEPENDENT_ATPASE_ACTIVITY	0.02789577
BIOCARTA_CELLCYCLE_PATHWAY	REPLICATION_FORK	0.0
NUCLEAR_MATRIX	REACTOME_G2_M_TRANSITION	0.03485104
KEGG_METABOLISM_OF_XENOBIOTICS_BY_CYTOCHROME_P450	S_PHASE	0.00833584
CHROMOSOME_SEGREGATION	MICROSOME	0.00284201
KEGG_ECM_RECEPTOR_INTERACTION	REACTOME_FORMATION_OF_TUBULIN_FOLDING_INTERMEDIATES_BY_CCT_TRIC	0.00523899
REACTOME_HIV_LIFE_CYCLE	REACTOME_TELOMERE_MAINTENANCE	0.0
KEGG_DRUG_METABOLISM_CYTOCHROME_P450	SERINE_TYPE_PEPTIDASE_ACTIVITY	0.0122191
MEIOTIC_CELL_CYCLE	MRNA_PROCESSING_GO_0006397	0.0
MRNA_PROCESSING_GO_0006397	REACTOME_PROCESSING_OF_CAPPED_INTRON_CONTAINING_PRE_MRNA	0.0
REACTOME_G2_M_CHECKPOINTS	RNA_PROCESSING	0.002245
MOTOR_ACTIVITY	RESPONSE_TO_DNA_DAMAGE_STIMULUS	0.00467044
ESTABLISHMENT_OF_ORGANELLE_LOCALIZATION	INTERPHASE	7.943e-05
REACTOME_HIV_INFECTION	REACTOME_REV_MEDIATED_NUCLEAR_EXPORT_OF_HIV1_RNA	0.0
CYTOSKELETAL_PART	RNA_SPLICING	0.03269803
CYTOSKELETON_ORGANIZATION_AND_BIOGENESIS	REPLICATION_FORK	0.0053719
REACTOME_TRNA_AMINOACYLATION	RESPONSE_TO_DNA_DAMAGE_STIMULUS	0.00066462
CYTOSKELETAL_PART	KEGG_AMINOACYL_TRNA_BIOSYNTHESIS	0.00208388
DNA_INTEGRITY_CHECKPOINT	PROTEIN_C_TERMINUS_BINDING	0.00049171
M_PHASE	REACTOME_METABOLISM_OF_RNA	0.0
MRNA_METABOLIC_PROCESS	PEROXISOME	0.00650751
HELICASE_ACTIVITY	REACTOME_MRNA_SPLICING_MINOR_PATHWAY	0.0
G1_PHASE	S_PHASE	0.0
M_PHASE	REACTOME_ELONGATION_AND_PROCESSING_OF_CAPPED_TRANSCRIPTS	0.0
DNA_REPLICATION	REACTOME_LATE_PHASE_OF_HIV_LIFE_CYCLE	0.0
DNA_METABOLIC_PROCESS	REACTOME_UNWINDING_OF_DNA	0.0
KEGG_DNA_REPLICATION	REACTOME_DNA_REPLICATION_PRE_INITIATION	0.0
REACTOME_E2F_MEDIATED_REGULATION_OF_DNA_REPLICATION	REACTOME_E2F_TRANSCRIPTIONAL_TARGETS_AT_G1_S	0.0
CYTOSKELETON_ORGANIZATION_AND_BIOGENESIS	REACTOME_TRANSPORT_OF_MATURE_MRNA_DERIVED_FROM_AN_INTRON_CONTAINING_TRANSCRIPT	0.0
CORUM_BASC_COMPLEX_(BRCA1-ASSOCIATED_GENOME_SURVEILLANCE_COMPLEX)	S_PHASE	0.00189398
MONOCARBOXYLIC_ACID_METABOLIC_PROCESS	VESICULAR_FRACTION	0.001921
DNA_PACKAGING	REACTOME_RNA_POLYMERASE_I_PROMOTER_CLEARANCE	0.01252312
CELL_CYCLE_PROCESS	REACTOME_E2F_MEDIATED_REGULATION_OF_DNA_REPLICATION	0.0
CYTOSKELETAL_PART	REACTOME_VPR_MEDIATED_NUCLEAR_IMPORT_OF_PICS	0.00441274
CHROMOSOME	REACTOME_PHASE_1_FUNCTIONALIZATION	0.01034213
MEIOTIC_RECOMBINATION	MICROSOME	0.00739907
DNA_REPLICATION_INITIATION	MICROTUBULE_CYTOSKELETON_ORGANIZATION_AND_BIOGENESIS	0.00380944
NUCLEOLUS	REACTOME_CHAPERONIN_MEDIATED_PROTEIN_FOLDING	0.00014703
MEIOTIC_CELL_CYCLE	REACTOME_RNA_POLYMERASE_I_PROMOTER_OPENING	0.00973505
KEGG_OOCYTE_MEIOSIS	REACTOME_M_G1_TRANSITION	0.0
CHROMATIN_BINDING	M_PHASE	0.01805632
REACTOME_RNA_POLYMERASE_III_TRANSCRIPTION_INITIATION	REACTOME_TRNA_AMINOACYLATION	0.00450524
CHROMATIN_BINDING	DNA_REPLICATION	0.00689061
STEROID_METABOLIC_PROCESS	SUBSTRATE_SPECIFIC_CHANNEL_ACTIVITY	0.00640429
NUCLEAR_ENVELOPE	REACTOME_NUCLEAR_IMPORT_OF_REV_PROTEIN	0.0
REACTOME_G2_M_CHECKPOINTS	REACTOME_VPR_MEDIATED_NUCLEAR_IMPORT_OF_PICS	0.00278721
REACTOME_RNA_POLYMERASE_I_III_AND_MITOCHONDRIAL_TRANSCRIPTION	VITAMIN_BINDING	0.00697893
BIOCARTA_CELLCYCLE_PATHWAY	GAMETE_GENERATION	0.01556555
MITOSIS	SPINDLE_MICROTUBULE	0.04302291
CORUM_NOP56P-ASSOCIATED_PRE-RRNA_COMPLEX	SA_REG_CASCADE_OF_CYCLIN_EXPR	0.0019062
CARBOHYDRATE_BINDING	CHROMATIN_BINDING	0.00445134
CHROMOSOME_SEGREGATION	REACTOME_FORMATION_OF_TUBULIN_FOLDING_INTERMEDIATES_BY_CCT_TRIC	0.00211077
CORUM_MASH1_PROMOTER-COACTIVATOR_COMPLEX	REACTOME_REV_MEDIATED_NUCLEAR_EXPORT_OF_HIV1_RNA	0.0075455
AMINO_ACID_METABOLIC_PROCESS	SERINE_HYDROLASE_ACTIVITY	0.01296049
CHROMATIN_BINDING	REACTOME_EXTENSION_OF_TELOMERES	0.0060011
CORUM_RC_COMPLEX_DURING_G2/M-PHASE_OF_CELL_CYCLE	KEGG_TYROSINE_METABOLISM	0.00627602
MITOTIC_CELL_CYCLE	REACTOME_TRANSCRIPTION	0.0
CHROMATIN_BINDING	SPINDLE	0.01094892
MICROTUBULE_CYTOSKELETON	REACTOME_RNA_POLYMERASE_I_III_AND_MITOCHONDRIAL_TRANSCRIPTION	0.00516504
NUCLEAR_MATRIX	SISTER_CHROMATID_SEGREGATION	0.00619379
CENTROSOME	CORUM_RIBOSOME,_CYTOPLASMIC	0.01479726
REACTOME_REMOVAL_OF_THE_FLAP_INTERMEDIATE	SPINDLE_MICROTUBULE	0.00996299
REACTOME_LATE_PHASE_OF_HIV_LIFE_CYCLE	RNA_SPLICINGVIA_TRANSESTERIFICATION_REACTIONS	0.00950771
M_PHASE	REACTOME_VPR_MEDIATED_NUCLEAR_IMPORT_OF_PICS	0.0
CORUM_CEN_COMPLEX	REACTOME_FORMATION_OF_FIBRIN_CLOT_CLOTTING_CASCADE	0.00157081
G1_S_TRANSITION_OF_MITOTIC_CELL_CYCLE	RESPONSE_TO_DNA_DAMAGE_STIMULUS	0.0
DNA_PACKAGING	HELICASE_ACTIVITY	0.00525005
KEGG_SMALL_CELL_LUNG_CANCER	VOLTAGE_GATED_CHANNEL_ACTIVITY	0.00813501
MICROTUBULE_BASED_PROCESS	REACTOME_G1_S_TRANSITION	0.00087433
BASEMENT_MEMBRANE	G1_PHASE	0.02766323
RESPONSE_TO_DNA_DAMAGE_STIMULUS	RIBONUCLEOPROTEIN_COMPLEX	0.0
KEGG_COMPLEMENT_AND_COAGULATION_CASCADES	REACTOME_HOMOLOGOUS_RECOMBINATION_REPAIR	0.00491683
REACTOME_CYCLIN_E_ASSOCIATED_EVENTS_DURING_G1_S_TRANSITION_	S_PHASE	0.00083179
KEGG_HOMOLOGOUS_RECOMBINATION	NEGATIVE_REGULATION_OF_DNA_METABOLIC_PROCESS	0.0313984
CENTROSOME	HEMATOPOIETIN_INTERFERON_CLASSD200_DOMAIN_CYTOKINE_RECEPTOR_ACTIVITY	0.00579927
REACTOME_G2_M_CHECKPOINTS	REACTOME_HOMOLOGOUS_RECOMBINATION_REPAIR	0.0
MICROTUBULE	REACTOME_TELOMERE_MAINTENANCE	0.00790927
REACTOME_E2F_TRANSCRIPTIONAL_TARGETS_AT_G1_S	REACTOME_TRANSCRIPTION_COUPLED_NER	0.0
AROMATIC_COMPOUND_METABOLIC_PROCESS	VITAMIN_BINDING	0.0
CELLULAR_LIPID_CATABOLIC_PROCESS	REACTOME_STEROID_METABOLISM	0.01261425
PROTEIN_HETERODIMERIZATION_ACTIVITY	TUBULIN_BINDING	0.00540856
NITROGEN_COMPOUND_METABOLIC_PROCESS	REGULATION_OF_CELL_CYCLE	0.00019257
MITOTIC_CELL_CYCLE	REACTOME_DNA_STRAND_ELONGATION	0.0
CARBOXYLIC_ACID_METABOLIC_PROCESS	KEGG_LINOLEIC_ACID_METABOLISM	0.01369283
BIOPOLYMER_CATABOLIC_PROCESS	KEGG_VALINE_LEUCINE_AND_ISOLEUCINE_DEGRADATION	0.01408223
REACTOME_HIV_INFECTION	SUBSTRATE_SPECIFIC_CHANNEL_ACTIVITY	0.01220987
ORGANELLE_LOCALIZATION	SA_REG_CASCADE_OF_CYCLIN_EXPR	0.00300635
ION_CHANNEL_ACTIVITY	REACTOME_CYCLIN_E_ASSOCIATED_EVENTS_DURING_G1_S_TRANSITION_	0.01545173
INTERPHASE_OF_MITOTIC_CELL_CYCLE	RNA_SPLICING	0.01205169
KEGG_DRUG_METABOLISM_OTHER_ENZYMES	SMALL_NUCLEAR_RIBONUCLEOPROTEIN_COMPLEX	0.01042351
MICROTUBULE_ORGANIZING_CENTER_ORGANIZATION_AND_BIOGENESIS	REACTOME_G2_M_CHECKPOINTS	0.00016975
MICROTUBULE_CYTOSKELETON	TRANSCRIPTION_FACTOR_COMPLEX	0.0
ORGANIC_ACID_METABOLIC_PROCESS	REACTOME_M_G1_TRANSITION	0.00761
REACTOME_BASIGIN_INTERACTIONS	REACTOME_TRANSCRIPTION_OF_THE_HIV_GENOME	0.00499359
REACTOME_CENTROSOME_MATURATION	REACTOME_RNA_POLYMERASE_I_PROMOTER_CLEARANCE	0.00112948
APOPTOTIC_MITOCHONDRIAL_CHANGES	REACTOME_DNA_STRAND_ELONGATION	0.00372859
CORUM_CENP-A_NAC-CAD_COMPLEX	REACTOME_HIV_INFECTION	0.0111838
CENTROSOME	DNA_REPAIR	0.0
DETECTION_OF_EXTERNAL_STIMULUS	REACTOME_MITOTIC_PROMETAPHASE	0.00665635
DNA_REPLICATION	UBIQUITIN_CYCLE	0.0
KEGG_COMPLEMENT_AND_COAGULATION_CASCADES	REACTOME_METABOLISM_OF_RNA	0.00472333
CHROMOSOME_SEGREGATION	MONOCARBOXYLIC_ACID_METABOLIC_PROCESS	0.00556302
KEGG_SMALL_CELL_LUNG_CANCER	REACTOME_G2_M_CHECKPOINTS	0.0
REACTOME_MITOTIC_M_M_G1_PHASES	REACTOME_PREFOLDIN_MEDIATED_TRANSFER_OF_SUBSTRATE_TO_CCT_TRIC	0.00596985
BIOCARTA_G2_PATHWAY	REACTOME_RNA_POLYMERASE_I_PROMOTER_OPENING	0.00177737
BIOPOLYMER_CATABOLIC_PROCESS	STEROID_METABOLIC_PROCESS	0.00847351
CHROMOSOME_SEGREGATION	RESPONSE_TO_DNA_DAMAGE_STIMULUS	0.0
REACTOME_CHAPERONIN_MEDIATED_PROTEIN_FOLDING	REACTOME_TRANSCRIPTION_OF_THE_HIV_GENOME	0.0055999
REACTOME_FORMATION_AND_MATURATION_OF_MRNA_TRANSCRIPT	SPLICEOSOME	0.0
KEGG_ASCORBATE_AND_ALDARATE_METABOLISM	REACTOME_MITOTIC_PROMETAPHASE	0.00426352
KEGG_SPLICEOSOME	MRNA_METABOLIC_PROCESS	0.0
AMINO_ACID_AND_DERIVATIVE_METABOLIC_PROCESS	REACTOME_FORMATION_AND_MATURATION_OF_MRNA_TRANSCRIPT	0.01109602
NITROGEN_COMPOUND_METABOLIC_PROCESS	REACTOME_S_PHASE	0.00047486
MONOOXYGENASE_ACTIVITY	REACTOME_REGULATION_OF_APC_ACTIVATORS_BETWEEN_G1_S_AND_EARLY_ANAPHASE	0.0105093
REACTOME_INACTIVATION_OF_APC_VIA_DIRECT_INHIBITION_OF_THE_APCOMPLEX	REACTOME_RNA_POLYMERASE_II_TRANSCRIPTION	0.0
BASEMENT_MEMBRANE	CARBOHYDRATE_BINDING	0.06024333
DNA_METABOLIC_PROCESS	DNA_REPLICATION_INITIATION	0.0
CHROMOSOMAL_PART	LIPID_CATABOLIC_PROCESS	0.01179064
BIOCARTA_G2_PATHWAY	REACTOME_PROCESSING_OF_CAPPED_INTRON_CONTAINING_PRE_MRNA	0.0
MICROTUBULE_ORGANIZING_CENTER_PART	RNA_PROCESSING	0.01118277
AROMATIC_COMPOUND_METABOLIC_PROCESS	CORUM_NOP56P-ASSOCIATED_PRE-RRNA_COMPLEX	0.00270291
BIOCARTA_G1_PATHWAY	CARBOHYDRATE_BINDING	0.00798104
MICROTUBULE_BASED_PROCESS	PROTEIN_C_TERMINUS_BINDING	0.21264109
REACTOME_STEROID_METABOLISM	RNA_SPLICING	0.00280465
CARBOXYLIC_ACID_METABOLIC_PROCESS	RESPONSE_TO_ENDOGENOUS_STIMULUS	0.0
METAL_ION_TRANSMEMBRANE_TRANSPORTER_ACTIVITY	SUBSTRATE_SPECIFIC_CHANNEL_ACTIVITY	0.0804128
NUCLEAR_BODY	SMALL_NUCLEAR_RIBONUCLEOPROTEIN_COMPLEX	0.0
CORUM_NUCLEAR_PORE_COMPLEX	SPINDLE_ORGANIZATION_AND_BIOGENESIS	0.0
CENTROSOME	REACTOME_SCF_SKP2_MEDIATED_DEGRADATION_OF_P27_P21	0.00218137
REACTOME_GLOBAL_GENOMIC_NER	REACTOME_RNA_POLYMERASE_I_PROMOTER_CLEARANCE	0.0
CELL_CYCLE_CHECKPOINT_GO_0000075	MAGNESIUM_ION_BINDING	0.0
G1_PHASE_OF_MITOTIC_CELL_CYCLE	REACTOME_SYNTHESIS_OF_DNA	0.0
CYTOSKELETAL_PART	G1_S_TRANSITION_OF_MITOTIC_CELL_CYCLE	0.02254462
REACTOME_HORMONE_BIOSYNTHESIS	REACTOME_RNA_POLYMERASE_I_III_AND_MITOCHONDRIAL_TRANSCRIPTION	0.00889412
CELL_CYCLE_PHASE	CHROMATIN_BINDING	0.00107351
EXTRACELLULAR_MATRIX_PART	KEGG_COMPLEMENT_AND_COAGULATION_CASCADES	0.00421675
APOPTOTIC_MITOCHONDRIAL_CHANGES	DNA_REPAIR	0.09828863
AMINO_ACID_AND_DERIVATIVE_METABOLIC_PROCESS	REACTOME_BASIGIN_INTERACTIONS	0.01824447
DNA_RECOMBINATION	REACTOME_AUTODEGRADATION_OF_CDH1_BY_CDH1_APC	0.00310384
CORUM_EMERIN_COMPLEX_24	RESPONSE_TO_DNA_DAMAGE_STIMULUS	0.0
HELICASE_ACTIVITY	REACTOME_REMOVAL_OF_THE_FLAP_INTERMEDIATE	0.00758398
BIOCARTA_CELLCYCLE_PATHWAY	MITOTIC_CELL_CYCLE	0.0
CORUM_NUCLEAR_PORE_COMPLEX	KEGG_COMPLEMENT_AND_COAGULATION_CASCADES	0.00973528
DNA_INTEGRITY_CHECKPOINT	G1_PHASE	0.0
CORUM_DNA_SYNTHESOME_COMPLEX_(13_SUBUNITS)	CORUM_RC_COMPLEX_DURING_S-PHASE_OF_CELL_CYCLE	0.0
CHROMOSOME_ORGANIZATION_AND_BIOGENESIS	REACTOME_REPAIR_SYNTHESIS_OF_PATCH_27_30_BASES_LONG_BY_DNA_POLYMERASE	0.0
BIOCARTA_COMP_PATHWAY	REACTOME_INACTIVATION_OF_APC_VIA_DIRECT_INHIBITION_OF_THE_APCOMPLEX	0.00730377
REACTOME_NUCLEOTIDE_EXCISION_REPAIR	TRANSCRIPTION_FACTOR_COMPLEX	0.0
REACTOME_LOSS_OF_NLP_FROM_MITOTIC_CENTROSOMES	TRANSCRIPTION_FACTOR_COMPLEX	0.0
DEFENSE_RESPONSE	NITROGEN_COMPOUND_METABOLIC_PROCESS	0.03842129
AMINE_METABOLIC_PROCESS	KEGG_AMINOACYL_TRNA_BIOSYNTHESIS	0.0
CELL_CYCLE_CHECKPOINT_GO_0000075	ESTABLISHMENT_OF_ORGANELLE_LOCALIZATION	1.353e-05
REACTOME_E2F_MEDIATED_REGULATION_OF_DNA_REPLICATION	REGULATION_OF_CYCLIN_DEPENDENT_PROTEIN_KINASE_ACTIVITY	0.0
BIOCARTA_NUCLEARRS_PATHWAY	REACTOME_GLOBAL_GENOMIC_NER	0.01096777
CORUM_HCF-1_COMPLEX	FATTY_ACID_OXIDATION	0.00352037
MITOTIC_CELL_CYCLE_CHECKPOINT	REACTOME_PREFOLDIN_MEDIATED_TRANSFER_OF_SUBSTRATE_TO_CCT_TRIC	0.00431902
MEIOSIS_I	VESICULAR_FRACTION	0.00718899
REACTOME_CDT1_ASSOCIATION_WITH_THE_CDC6_ORC_ORIGIN_COMPLEX	REACTOME_CYCLIN_A1_ASSOCIATED_EVENTS_DURING_G2_M_TRANSITION	0.0
RNA_BINDING	RNA_SPLICING	0.0
REACTOME_TRANSPORT_OF_RIBONUCLEOPROTEINS_INTO_THE_HOST_NUCLEUS	RIBONUCLEOPROTEIN_COMPLEX	0.0129418
REACTOME_MRNA_SPLICING	REACTOME_RNA_POLYMERASE_I_PROMOTER_OPENING	0.00969931
AROMATIC_COMPOUND_METABOLIC_PROCESS	MEIOTIC_RECOMBINATION	0.00716244
COLLAGEN	OXIDOREDUCTASE_ACTIVITY	0.01797944
METAL_ION_TRANSMEMBRANE_TRANSPORTER_ACTIVITY	STEROID_METABOLIC_PROCESS	0.00315281
DNA_DEPENDENT_ATPASE_ACTIVITY	NUCLEAR_ENVELOPE	0.0
CORUM_SMN_COMPLEX	SMALL_NUCLEAR_RIBONUCLEOPROTEIN_COMPLEX	0.0
G1_S_TRANSITION_OF_MITOTIC_CELL_CYCLE	MICROTUBULE_ORGANIZING_CENTER_PART	0.00271335
METAL_ION_TRANSMEMBRANE_TRANSPORTER_ACTIVITY	OXIDOREDUCTASE_ACTIVITY_GO_0016705	0.01258186
CORUM_C_COMPLEX_SPLICEOSOME	REACTOME_S_PHASE	0.0
REACTOME_DNA_REPAIR	REACTOME_LATE_PHASE_OF_HIV_LIFE_CYCLE	0.0
KEGG_OOCYTE_MEIOSIS	SPINDLE	0.0
REACTOME_REV_MEDIATED_NUCLEAR_EXPORT_OF_HIV1_RNA	REACTOME_RNA_POLYMERASE_II_TRANSCRIPTION	0.00577209
KEGG_SPLICEOSOME	OXIDOREDUCTASE_ACTIVITY	0.01922888
DNA_REPAIR	REACTOME_RNA_POLYMERASE_II_TRANSCRIPTION	0.0
REACTOME_CDC20_PHOSPHO_APC_MEDIATED_DEGRADATION_OF_CYCLIN_A	REACTOME_EXTENSION_OF_TELOMERES	0.00020503
KEGG_SMALL_CELL_LUNG_CANCER	MEIOTIC_CELL_CYCLE	0.00506709
CARBOXYLIC_ACID_METABOLIC_PROCESS	KEGG_FOLATE_BIOSYNTHESIS	0.00585263
REACTOME_MRNA_SPLICING_MINOR_PATHWAY	REACTOME_POLYMERASE_SWITCHING	0.00454285
KEGG_ASCORBATE_AND_ALDARATE_METABOLISM	ORGANIC_ACID_METABOLIC_PROCESS	0.0073115
KEGG_PYRIMIDINE_METABOLISM	RIBONUCLEASE_ACTIVITY	0.00054264
CELL_CYCLE_CHECKPOINT_GO_0000075	CORUM_CENP-A_NAC-CAD_COMPLEX	0.00473398
AROMATIC_COMPOUND_METABOLIC_PROCESS	CARBOXYLIC_ACID_METABOLIC_PROCESS	0.00343313
MICROSOME	REACTOME_LIPOPROTEIN_METABOLISM	0.20058825
KEGG_DRUG_METABOLISM_OTHER_ENZYMES	REGULATION_OF_CELL_CYCLE	0.00539025
CORUM_NOP56P-ASSOCIATED_PRE-RRNA_COMPLEX	REACTOME_SCF_BETA_TRCP_MEDIATED_DEGRADATION_OF_EMI1	0.00270357
HELICASE_ACTIVITY	REACTOME_ACTIVATION_OF_THE_PRE_REPLICATIVE_COMPLEX	0.00161198
KEGG_FATTY_ACID_METABOLISM	MULTI_ORGANISM_PROCESS	0.0086514
CHROMOSOMAL_PART	VOLTAGE_GATED_POTASSIUM_CHANNEL_ACTIVITY	0.00895457
REACTOME_FORMATION_OF_TUBULIN_FOLDING_INTERMEDIATES_BY_CCT_TRIC	REACTOME_SCF_SKP2_MEDIATED_DEGRADATION_OF_P27_P21	0.00265935
REACTOME_DNA_REPAIR	REACTOME_PHASE_1_FUNCTIONALIZATION_OF_COMPOUNDS	0.00659883
DEFENSE_RESPONSE	REACTOME_HIV_LIFE_CYCLE	0.0102113
CENTROSOME	HELICASE_ACTIVITY	0.00511997
BASEMENT_MEMBRANE	REACTOME_TELOMERE_MAINTENANCE	0.0065349
CONDENSED_CHROMOSOME	VOLTAGE_GATED_CATION_CHANNEL_ACTIVITY	0.01003844
REACTOME_POLYMERASE_SWITCHING	UBIQUITIN_CYCLE	0.00096537
REACTOME_SCF_SKP2_MEDIATED_DEGRADATION_OF_P27_P21	REGULATION_OF_CELL_CYCLE	0.0
MEIOSIS_I	REACTOME_DNA_STRAND_ELONGATION	0.0
CORUM_SPLICEOSOME	REACTOME_REV_MEDIATED_NUCLEAR_EXPORT_OF_HIV1_RNA	0.00215819
DNA_REPAIR	REACTOME_PREFOLDIN_MEDIATED_TRANSFER_OF_SUBSTRATE_TO_CCT_TRIC	0.00016418
CONDENSED_CHROMOSOME	REACTOME_RNA_POLYMERASE_I_CHAIN_ELONGATION	0.01474249
REACTOME_NEP_NS2_INTERACTS_WITH_THE_CELLULAR_EXPORT_MACHINERY	RIBONUCLEOPROTEIN_COMPLEX_BIOGENESIS_AND_ASSEMBLY	0.01908166
REACTOME_LATE_PHASE_OF_HIV_LIFE_CYCLE	REACTOME_TRANSCRIPTION	0.0
CYTOKINESIS	MICROTUBULE_ORGANIZING_CENTER	0.00343575
KINESIN_COMPLEX	REACTOME_LATE_PHASE_OF_HIV_LIFE_CYCLE	0.00657638
REACTOME_TRANSCRIPTION	RIBONUCLEOPROTEIN_COMPLEX	0.0
CORUM_RC_COMPLEX_DURING_G2/M-PHASE_OF_CELL_CYCLE	REACTOME_REGULATION_OF_APC_ACTIVATORS_BETWEEN_G1_S_AND_EARLY_ANAPHASE	0.0
CORUM_EMERIN_COMPLEX_24	KEGG_PPAR_SIGNALING_PATHWAY	9.388e-05
FATTY_ACID_METABOLIC_PROCESS	MITOTIC_SISTER_CHROMATID_SEGREGATION	0.0085609
MITOTIC_CELL_CYCLE	REACTOME_SCF_SKP2_MEDIATED_DEGRADATION_OF_P27_P21	0.0
CORUM_EMERIN_COMPLEX_24	REACTOME_PROCESSING_OF_CAPPED_INTRON_CONTAINING_PRE_MRNA	0.0
MICROBODY	REACTOME_RECYCLING_OF_BILE_ACIDS_AND_SALTS	0.00595691
CHROMOSOMAL_PART	REACTOME_CDC6_ASSOCIATION_WITH_THE_ORC:ORIGIN_COMPLEX	0.0
BIOCARTA_CELLCYCLE_PATHWAY	MAGNESIUM_ION_BINDING	0.00061349
CORUM_BASC_COMPLEX_(BRCA1-ASSOCIATED_GENOME_SURVEILLANCE_COMPLEX)	KEGG_CELL_CYCLE	0.0
AMINE_METABOLIC_PROCESS	KEGG_DNA_REPLICATION	0.00769284
CENTROSOME	G1_S_TRANSITION_OF_MITOTIC_CELL_CYCLE	0.01748056
NITROGEN_COMPOUND_METABOLIC_PROCESS	REACTOME_CYCLIN_A1_ASSOCIATED_EVENTS_DURING_G2_M_TRANSITION	0.0035971
ION_CHANNEL_ACTIVITY	REACTOME_ORC1_REMOVAL_FROM_CHROMATIN	0.00814999
MITOTIC_CELL_CYCLE	REACTOME_FORMATION_OF_TUBULIN_FOLDING_INTERMEDIATES_BY_CCT_TRIC	0.02456982
MICROSOME	REACTOME_MRNA_SPLICING	0.00441594
KEGG_SMALL_CELL_LUNG_CANCER	MITOTIC_CELL_CYCLE	0.0
CELLULAR_LIPID_METABOLIC_PROCESS	REACTOME_STEROID_METABOLISM	0.02616032
CORUM_RC_COMPLEX_DURING_S-PHASE_OF_CELL_CYCLE	MICROTUBULE_BINDING	0.00424161
NITROGEN_COMPOUND_METABOLIC_PROCESS	REACTOME_SNRNP_ASSEMBLY	0.00024561
APOPTOTIC_MITOCHONDRIAL_CHANGES	NUCLEAR_MATRIX	0.00828344
MRNA_PROCESSING_GO_0006397	SPINDLE_ORGANIZATION_AND_BIOGENESIS	0.0
DNA_RECOMBINATION	NUCLEAR_CHROMOSOME_PART	0.00530278
CELL_CYCLE_PROCESS	CONDENSED_CHROMOSOME	0.0
CORUM_EMERIN_COMPLEX_24	RNA_SPLICINGVIA_TRANSESTERIFICATION_REACTIONS	0.0
REACTOME_LIPOPROTEIN_METABOLISM	REACTOME_RECYCLING_OF_BILE_ACIDS_AND_SALTS	0.00074579
REACTOME_METABOLISM_OF_RNA	RNA_SPLICING	0.0
BIOPOLYMER_CATABOLIC_PROCESS	MOTOR_ACTIVITY	0.00929456
INTERPHASE	NITROGEN_COMPOUND_CATABOLIC_PROCESS	0.00329142
M_PHASE_OF_MITOTIC_CELL_CYCLE	SODIUM_ION_TRANSPORT	0.00354695
KINETOCHORE	REACTOME_NUCLEAR_IMPORT_OF_REV_PROTEIN	0.00601895
CORUM_CDC5L_COMPLEX	SISTER_CHROMATID_SEGREGATION	0.0
MEIOTIC_RECOMBINATION	REACTOME_NUCLEAR_RECEPTOR_TRANSCRIPTION_PATHWAY	0.01399014
INTERPHASE	REACTOME_RNA_POLYMERASE_I_PROMOTER_CLEARANCE	0.0
OXIDOREDUCTASE_ACTIVITY_GO_0016705	REACTOME_METABOLISM_OF_RNA	0.01842865
ORGANIC_ACID_METABOLIC_PROCESS	REACTOME_RNA_POLYMERASE_I_PROMOTER_CLEARANCE	0.00055612
REACTOME_PREFOLDIN_MEDIATED_TRANSFER_OF_SUBSTRATE_TO_CCT_TRIC	REGULATION_OF_MITOTIC_CELL_CYCLE	0.007016
KEGG_COMPLEMENT_AND_COAGULATION_CASCADES	OXIDOREDUCTASE_ACTIVITY_GO_0016705	0.01802078
BIOCARTA_CFTR_PATHWAY	REACTOME_NUCLEOTIDE_EXCISION_REPAIR	0.00397707
CORUM_DNA_SYNTHESOME_COMPLEX_(15_SUBUNITS)	KEGG_BETA_ALANINE_METABOLISM	0.00777855
REACTOME_ACTIVATION_OF_ATR_IN_RESPONSE_TO_REPLICATION_STRESS	REACTOME_E2F_MEDIATED_REGULATION_OF_DNA_REPLICATION	0.0
MICROTUBULE_BINDING	RNA_BINDING	0.0211253
CORUM_RC_COMPLEX_DURING_G2/M-PHASE_OF_CELL_CYCLE	REACTOME_ACTIVATION_OF_THE_PRE_REPLICATIVE_COMPLEX	0.0
DNA_PACKAGING	REACTOME_HOST_INTERACTIONS_OF_HIV_FACTORS	0.00859446
KEGG_PYRIMIDINE_METABOLISM	REACTOME_CDC20_PHOSPHO_APC_MEDIATED_DEGRADATION_OF_CYCLIN_A	0.00039772
MICROTUBULE_ORGANIZING_CENTER	MULTI_ORGANISM_PROCESS	0.0063144
REACTOME_ACTIVATION_OF_ATR_IN_RESPONSE_TO_REPLICATION_STRESS	REACTOME_FANCONI_ANEMIA_PATHWAY	0.01385833
DNA_DEPENDENT_DNA_REPLICATION	NUCLEAR_CHROMOSOME_PART	0.0
CARBOHYDRATE_BINDING	MICROTUBULE_BASED_PROCESS	0.00568712
RESPONSE_TO_ENDOGENOUS_STIMULUS	RESPONSE_TO_OTHER_ORGANISM	0.01062104
G1_PHASE	REACTOME_SNRNP_ASSEMBLY	0.01024801
OXIDOREDUCTASE_ACTIVITY	UBIQUITIN_CYCLE	0.09890449
ATP_DEPENDENT_HELICASE_ACTIVITY	CHROMATIN_BINDING	0.0050461
CHROMOSOME_ORGANIZATION_AND_BIOGENESIS	SERINE_TYPE_ENDOPEPTIDASE_ACTIVITY	0.01425122
MONOCARBOXYLIC_ACID_METABOLIC_PROCESS	REACTOME_MITOCHONDRIAL_FATTY_ACID_BETA_OXIDATION	0.00199643
KEGG_MISMATCH_REPAIR	REACTOME_REMOVAL_OF_THE_FLAP_INTERMEDIATE	0.0
CORUM_MLL1-WDR5_COMPLEX	RIBONUCLEOPROTEIN_COMPLEX	0.00316435
REACTOME_DNA_REPAIR	REACTOME_HORMONE_BIOSYNTHESIS	0.00643864
REACTOME_METABOLISM_OF_LIPIDS_AND_LIPOPROTEINS	TUBULIN_BINDING	0.01239687
CORUM_BASC_COMPLEX_(BRCA1-ASSOCIATED_GENOME_SURVEILLANCE_COMPLEX)	MICROTUBULE_BASED_PROCESS	0.00194242
SERINE_TYPE_ENDOPEPTIDASE_ACTIVITY	STEROID_METABOLIC_PROCESS	0.02305735
AMINE_CATABOLIC_PROCESS	REACTOME_POLYMERASE_SWITCHING	0.00589586
KEGG_PPAR_SIGNALING_PATHWAY	REACTOME_SNRNP_ASSEMBLY	0.00249402
DNA_DIRECTED_DNA_POLYMERASE_ACTIVITY	REACTOME_ORC1_REMOVAL_FROM_CHROMATIN	0.0
REACTOME_AUTODEGRADATION_OF_CDH1_BY_CDH1_APC	REACTOME_HOMOLOGOUS_RECOMBINATION_REPAIR	0.00666637
CORUM_NUCLEAR_PORE_COMPLEX	REACTOME_LOSS_OF_NLP_FROM_MITOTIC_CENTROSOMES	0.00537755
NUCLEAR_MATRIX	REACTOME_STEROID_METABOLISM	0.00859058
BIOPOLYMER_CATABOLIC_PROCESS	CORUM_CEN_COMPLEX	0.01219361
CARBOXYLIC_ACID_METABOLIC_PROCESS	REACTOME_SYNTHESIS_OF_BILE_ACIDS_AND_BILE_SALTS_VIA_24_HYDROXYCHOLESTEROL	0.00427622
MITOTIC_CELL_CYCLE	REACTOME_TRANSPORT_OF_THE_SLBP_INDEPENDENT_MATURE_MRNA	0.0
CORUM_DNA_SYNTHESOME_COMPLEX_(17_SUBUNITS)	SPINDLE_MICROTUBULE	0.01315667
DNA_REPLICATION_INITIATION	SPINDLE_ORGANIZATION_AND_BIOGENESIS	0.00743758
DNA_DIRECTED_DNA_POLYMERASE_ACTIVITY	REACTOME_REMOVAL_OF_THE_FLAP_INTERMEDIATE	0.0021128
REACTOME_DNA_REPAIR	REACTOME_SNRNP_ASSEMBLY	0.0
REACTOME_AUTODEGRADATION_OF_CDH1_BY_CDH1_APC	REACTOME_TRNA_AMINOACYLATION	0.00257361
MITOTIC_CELL_CYCLE_CHECKPOINT	REACTOME_SCF_SKP2_MEDIATED_DEGRADATION_OF_P27_P21	0.00029381
CORUM_RC_COMPLEX_DURING_S-PHASE_OF_CELL_CYCLE	REACTOME_LOSS_OF_NLP_FROM_MITOTIC_CENTROSOMES	0.00193737
KEGG_DNA_REPLICATION	REACTOME_G1_S_TRANSITION	0.0
MICROTUBULE	REACTOME_SNRNP_ASSEMBLY	0.00205742
CORUM_DNA_SYNTHESOME_COMPLEX_(15_SUBUNITS)	REACTOME_PREFOLDIN_MEDIATED_TRANSFER_OF_SUBSTRATE_TO_CCT_TRIC	0.00825098
REACTOME_FORMATION_AND_MATURATION_OF_MRNA_TRANSCRIPT	REACTOME_MITOTIC_M_M_G1_PHASES	0.0
CELL_CYCLE_CHECKPOINT_GO_0000075	CHROMATIN_BINDING	0.00204552
DNA_POLYMERASE_ACTIVITY	REACTOME_TRANSCRIPTION	0.00036563
REACTOME_LATE_PHASE_OF_HIV_LIFE_CYCLE	SPINDLE_ORGANIZATION_AND_BIOGENESIS	0.0
CHROMATIN_BINDING	REACTOME_CHAPERONIN_MEDIATED_PROTEIN_FOLDING	0.00327538
CYTOSKELETON_ORGANIZATION_AND_BIOGENESIS	MICROTUBULE	0.01672559
REACTOME_SYNTHESIS_OF_DNA	TRANSCRIPTION_FACTOR_COMPLEX	0.0
REACTOME_CDC6_ASSOCIATION_WITH_THE_ORC:ORIGIN_COMPLEX	REACTOME_S_PHASE	0.0
CORUM_DNA_SYNTHESOME_COMPLEX_(17_SUBUNITS)	REACTOME_CDC6_ASSOCIATION_WITH_THE_ORC:ORIGIN_COMPLEX	0.0
KEGG_AMINOACYL_TRNA_BIOSYNTHESIS	REACTOME_LOSS_OF_NLP_FROM_MITOTIC_CENTROSOMES	0.0
REACTOME_DNA_REPAIR	REACTOME_HIV_LIFE_CYCLE	0.0
CENTROSOME	REACTOME_RNA_POLYMERASE_I_CHAIN_ELONGATION	0.00875332
CYTOKINESIS	REACTOME_FANCONI_ANEMIA_PATHWAY	0.00058824
DNA_REPLICATION	REACTOME_CDC6_ASSOCIATION_WITH_THE_ORC:ORIGIN_COMPLEX	0.0
BIOPOLYMER_CATABOLIC_PROCESS	MONOSACCHARIDE_BINDING	0.01251507
KEGG_PPAR_SIGNALING_PATHWAY	MICROTUBULE_BASED_PROCESS	0.02571632
DNA_DEPENDENT_DNA_REPLICATION	MRNA_METABOLIC_PROCESS	0.00968943
CHROMOSOMAL_PART	OXIDOREDUCTASE_ACTIVITY	0.00928453
CORUM_C_COMPLEX_SPLICEOSOME	NUCLEOLUS	0.0
HEMATOPOIETIN_INTERFERON_CLASSD200_DOMAIN_CYTOKINE_RECEPTOR_ACTIVITY	REACTOME_LATE_PHASE_OF_HIV_LIFE_CYCLE	0.0104392
M_PHASE_OF_MITOTIC_CELL_CYCLE	REACTOME_POLYMERASE_SWITCHING	0.0
FATTY_ACID_OXIDATION	NUCLEOPLASM	0.00037975
KEGG_SMALL_CELL_LUNG_CANCER	REACTOME_MITOTIC_PROMETAPHASE	0.00609602
BIOPOLYMER_CATABOLIC_PROCESS	REACTOME_STEROID_METABOLISM	0.01189468
REACTOME_CYTOCHROME_P450_ARRANGED_BY_SUBSTRATE_TYPE	REACTOME_FANCONI_ANEMIA_PATHWAY	0.00509953
REACTOME_PACKAGING_OF_TELOMERE_ENDS	REACTOME_SNRNP_ASSEMBLY	0.00342594
CHROMATIN	MONOCARBOXYLIC_ACID_METABOLIC_PROCESS	0.00312122
CHROMOSOME	REACTOME_MRNA_SPLICING_MINOR_PATHWAY	0.0
BIOCARTA_CFTR_PATHWAY	INORGANIC_ANION_TRANSMEMBRANE_TRANSPORTER_ACTIVITY	0.01781143
COLLAGEN	CORUM_MASH1_PROMOTER-COACTIVATOR_COMPLEX	0.00368947
HELICASE_ACTIVITY	REACTOME_DNA_REPAIR	0.0
REACTOME_TRANSCRIPTION	STEROID_BINDING	0.0041822
MICROTUBULE_MOTOR_ACTIVITY	REGULATION_OF_MITOSIS	0.00641486
KEGG_OOCYTE_MEIOSIS	REACTOME_AMINE_LIGAND_BINDING_RECEPTORS	0.00603895
CORUM_BASC_COMPLEX_(BRCA1-ASSOCIATED_GENOME_SURVEILLANCE_COMPLEX)	G1_PHASE	0.00311707
KEGG_SMALL_CELL_LUNG_CANCER	REGULATION_OF_CYCLIN_DEPENDENT_PROTEIN_KINASE_ACTIVITY	0.0
CHROMOSOME	REACTOME_TRANSPORT_OF_RIBONUCLEOPROTEINS_INTO_THE_HOST_NUCLEUS	0.0
KEGG_OOCYTE_MEIOSIS	MEIOSIS_I	0.0
MEIOTIC_CELL_CYCLE	REACTOME_E2F_MEDIATED_REGULATION_OF_DNA_REPLICATION	0.0
INTERPHASE	REACTOME_BIOLOGICAL_OXIDATIONS	0.00921253
REACTOME_E2F_MEDIATED_REGULATION_OF_DNA_REPLICATION	REACTOME_REPAIR_SYNTHESIS_OF_PATCH_27_30_BASES_LONG_BY_DNA_POLYMERASE	0.0
CORUM_BASC_COMPLEX_(BRCA1-ASSOCIATED_GENOME_SURVEILLANCE_COMPLEX)	KEGG_TYROSINE_METABOLISM	0.00928751
BIOCARTA_CFTR_PATHWAY	MONOCARBOXYLIC_ACID_METABOLIC_PROCESS	0.00984994
CHROMOSOMAL_PART	M_PHASE_OF_MITOTIC_CELL_CYCLE	0.0
MOTOR_ACTIVITY	REACTOME_REGULATION_OF_APC_ACTIVATORS_BETWEEN_G1_S_AND_EARLY_ANAPHASE	0.0014091
APOPTOTIC_MITOCHONDRIAL_CHANGES	REACTOME_APCDC20_MEDIATED_DEGRADATION_OF_CYCLIN_B	0.00436319
KEGG_STEROID_HORMONE_BIOSYNTHESIS	REACTOME_FANCONI_ANEMIA_PATHWAY	0.0051082
ESTABLISHMENT_OF_ORGANELLE_LOCALIZATION	REACTOME_CDT1_ASSOCIATION_WITH_THE_CDC6_ORC_ORIGIN_COMPLEX	0.00907685
DETECTION_OF_EXTERNAL_STIMULUS	REACTOME_TELOMERE_MAINTENANCE	0.01588674
CHROMOSOME	REACTOME_TRANSCRIPTION_OF_THE_HIV_GENOME	0.0
HELICASE_ACTIVITY	KEGG_CELL_CYCLE	0.0
CHROMOSOMEPERICENTRIC_REGION	MICROTUBULE_CYTOSKELETON_ORGANIZATION_AND_BIOGENESIS	0.00664669
NEGATIVE_REGULATION_OF_DNA_METABOLIC_PROCESS	REACTOME_MITOTIC_M_M_G1_PHASES	0.0
KEGG_SPLICEOSOME	REACTOME_INFLUENZA_LIFE_CYCLE	0.0
CORUM_C_COMPLEX_SPLICEOSOME	DNA_REPLICATION_INITIATION	0.00031606
MEIOTIC_CELL_CYCLE	MICROTUBULE_ORGANIZING_CENTER_ORGANIZATION_AND_BIOGENESIS	0.00595458
CORUM_RIBOSOME,_CYTOPLASMIC	REACTOME_SNRNP_ASSEMBLY	0.03097333
DNA_REPLICATION	MICROTUBULE_CYTOSKELETON_ORGANIZATION_AND_BIOGENESIS	0.00967532
CYTOSKELETON_ORGANIZATION_AND_BIOGENESIS	MICROTUBULE_BASED_PROCESS	0.00581031
AMINE_METABOLIC_PROCESS	REACTOME_SYNTHESIS_OF_DNA	0.00647917
NUCLEAR_MATRIX	REACTOME_RNA_POLYMERASE_III_TRANSCRIPTION_INITIATION	0.01614523
REACTOME_ENDOGENOUS_STEROLS	UBIQUITIN_CYCLE	0.00628636
CHROMATIN_BINDING	NUCLEOLUS	0.0
KEGG_HISTIDINE_METABOLISM	REACTOME_BIOLOGICAL_OXIDATIONS	0.00099359
CHROMOSOME	KEGG_DNA_REPLICATION	0.0
CONDENSED_CHROMOSOME	RNA_BINDING	0.0
REACTOME_HDL_MEDIATED_LIPID_TRANSPORT	REACTOME_HIV_LIFE_CYCLE	0.01225458
CHROMOSOME_ORGANIZATION_AND_BIOGENESIS	REACTOME_EXTENSION_OF_TELOMERES	0.0
GAMETE_GENERATION	MONOOXYGENASE_ACTIVITY	0.01173491
REACTOME_HIV_LIFE_CYCLE	REACTOME_SNRNP_ASSEMBLY	0.0
MICROTUBULE_ORGANIZING_CENTER_PART	REACTOME_DOUBLE_STRAND_BREAK_REPAIR	0.00638196
CHROMOSOME_ORGANIZATION_AND_BIOGENESIS	REACTOME_CDC20_PHOSPHO_APC_MEDIATED_DEGRADATION_OF_CYCLIN_A	0.0
REACTOME_HIV_INFECTION	REACTOME_NEP_NS2_INTERACTS_WITH_THE_CELLULAR_EXPORT_MACHINERY	0.0
CORUM_RIBOSOME,_CYTOPLASMIC	NEGATIVE_REGULATION_OF_DNA_METABOLIC_PROCESS	0.00554628
CELL_CYCLE_CHECKPOINT_GO_0000075	KINETOCHORE	0.00096595
KEGG_SPLICEOSOME	REACTOME_CDC6_ASSOCIATION_WITH_THE_ORC:ORIGIN_COMPLEX	0.00113479
REACTOME_RNA_POLYMERASE_I_III_AND_MITOCHONDRIAL_TRANSCRIPTION	RESPONSE_TO_BACTERIUM	0.02578291
OXIDOREDUCTASE_ACTIVITY	REACTOME_NUCLEOTIDE_EXCISION_REPAIR	0.00414636
KEGG_HOMOLOGOUS_RECOMBINATION	REACTOME_CELL_CYCLE_CHECKPOINTS	0.00851768
CORUM_RC_COMPLEX_DURING_S-PHASE_OF_CELL_CYCLE	REACTOME_G2_M_TRANSITION	0.0
NUCLEOPLASM_PART	REACTOME_REPAIR_SYNTHESIS_OF_PATCH_27_30_BASES_LONG_BY_DNA_POLYMERASE	0.0
CENTROSOME	MITOTIC_CELL_CYCLE	0.0
REACTOME_CDT1_ASSOCIATION_WITH_THE_CDC6_ORC_ORIGIN_COMPLEX	REACTOME_G2_M_CHECKPOINTS	0.0
KEGG_DNA_REPLICATION	KEGG_METABOLISM_OF_XENOBIOTICS_BY_CYTOCHROME_P450	0.00810383
REACTOME_ACTIVATION_OF_THE_PRE_REPLICATIVE_COMPLEX	REACTOME_HOMOLOGOUS_RECOMBINATION_REPAIR	0.00401571
METALLOENDOPEPTIDASE_ACTIVITY	REACTOME_CENTROSOME_MATURATION	0.00161057
CELL_CYCLE_PHASE	CORUM_RC_COMPLEX_DURING_S-PHASE_OF_CELL_CYCLE	0.0
CORUM_DNA_SYNTHESOME_COMPLEX_(17_SUBUNITS)	REACTOME_MITOTIC_PROMETAPHASE	0.00382606
NUCLEAR_ENVELOPE	REACTOME_GLOBAL_GENOMIC_NER	0.0029672
REACTOME_AUTODEGRADATION_OF_CDH1_BY_CDH1_APC	REACTOME_CDT1_ASSOCIATION_WITH_THE_CDC6_ORC_ORIGIN_COMPLEX	0.00506823
CORUM_RC_COMPLEX_DURING_S-PHASE_OF_CELL_CYCLE	KEGG_SMALL_CELL_LUNG_CANCER	0.0
REACTOME_CDC6_ASSOCIATION_WITH_THE_ORC:ORIGIN_COMPLEX	REACTOME_REMOVAL_OF_THE_FLAP_INTERMEDIATE	0.0
CYTOSKELETAL_PART	REACTOME_TRANSCRIPTION	0.01350165
INTERPHASE	REACTOME_POLYMERASE_SWITCHING	0.0
CHROMOSOME_ORGANIZATION_AND_BIOGENESIS	S_PHASE	0.00133878
CORUM_HCF-1_COMPLEX	KINETOCHORE	0.0
DNA_METABOLIC_PROCESS	KEGG_PYRIMIDINE_METABOLISM	0.0
REACTOME_PHASE_II_CONJUGATION	RESPONSE_TO_DNA_DAMAGE_STIMULUS	0.02494836
KEGG_ARACHIDONIC_ACID_METABOLISM	KEGG_DRUG_METABOLISM_OTHER_ENZYMES	0.008568
REACTOME_INNATE_IMMUNITY_SIGNALING	SERINE_TYPE_ENDOPEPTIDASE_ACTIVITY	0.11303399
DNA_DEPENDENT_DNA_REPLICATION	REACTOME_MITOCHONDRIAL_FATTY_ACID_BETA_OXIDATION	0.01296906
OXIDOREDUCTASE_ACTIVITY_GO_0016705	REACTOME_MITOTIC_M_M_G1_PHASES	0.00919616
CHROMOSOMAL_PART	DEFENSE_RESPONSE_TO_BACTERIUM	0.02425249
MEIOTIC_RECOMBINATION	REACTOME_M_G1_TRANSITION	0.0
KEGG_MISMATCH_REPAIR	NUCLEAR_CHROMOSOME_PART	0.06754444
DETECTION_OF_EXTERNAL_STIMULUS	MICROTUBULE_ORGANIZING_CENTER_ORGANIZATION_AND_BIOGENESIS	0.00786844
REACTOME_LOSS_OF_NLP_FROM_MITOTIC_CENTROSOMES	SODIUM_ION_TRANSPORT	0.01610432
DNA_RECOMBINATION	ORGANELLE_LOCALIZATION	0.00650881
APOPTOTIC_MITOCHONDRIAL_CHANGES	REACTOME_METABOLISM_OF_RNA	0.01102631
KEGG_DRUG_METABOLISM_CYTOCHROME_P450	SA_REG_CASCADE_OF_CYCLIN_EXPR	0.00778829
DNA_POLYMERASE_ACTIVITY	REACTOME_RNA_POLYMERASE_I_PROMOTER_CLEARANCE	0.00107018
CARBOHYDRATE_BINDING	CYTOSKELETAL_PART	0.01858439
CHROMOSOMAL_PART	SUGAR_BINDING	0.00875552
MITOTIC_CELL_CYCLE	NUCLEAR_BODY	0.0
INTERPHASE	REACTOME_G2_M_CHECKPOINTS	0.0
DNA_PACKAGING	NUCLEAR_BODY	0.0043203
REACTOME_E2F_TRANSCRIPTIONAL_TARGETS_AT_G1_S	REACTOME_TRANSCRIPTION_OF_THE_HIV_GENOME	0.0
MONOOXYGENASE_ACTIVITY	REACTOME_CELL_CYCLE_CHECKPOINTS	0.00608707
CELL_CYCLE_CHECKPOINT_GO_0000075	REACTOME_ELONGATION_AND_PROCESSING_OF_CAPPED_TRANSCRIPTS	0.0
KEGG_ECM_RECEPTOR_INTERACTION	RESPONSE_TO_DNA_DAMAGE_STIMULUS	0.00038304
KEGG_OOCYTE_MEIOSIS	REACTOME_FORMATION_OF_TUBULIN_FOLDING_INTERMEDIATES_BY_CCT_TRIC	0.00032354
REACTOME_BIOLOGICAL_OXIDATIONS	REACTOME_POLYMERASE_SWITCHING	0.01020901
REACTOME_NUCLEOTIDE_EXCISION_REPAIR	RNA_SPLICINGVIA_TRANSESTERIFICATION_REACTIONS	0.01136838
CYTOKINESIS	DNA_REPLICATION	0.01250709
REACTOME_HIV_LIFE_CYCLE	REACTOME_MRNA_SPLICING_MINOR_PATHWAY	0.0
DNA_DIRECTED_DNA_POLYMERASE_ACTIVITY	TUBULIN_BINDING	0.00791161
KEGG_METABOLISM_OF_XENOBIOTICS_BY_CYTOCHROME_P450	REACTOME_TRANSCRIPTION	0.01584292
REACTOME_AMINE_LIGAND_BINDING_RECEPTORS	REACTOME_DNA_REPLICATION_PRE_INITIATION	0.01080923
BIOCARTA_COMP_PATHWAY	OXIDOREDUCTASE_ACTIVITY_GO_0016616	0.0103224
REACTOME_NUCLEAR_IMPORT_OF_REV_PROTEIN	REACTOME_RNA_POLYMERASE_II_TRANSCRIPTION	0.01007232
MICROTUBULE	REACTOME_DNA_STRAND_ELONGATION	0.01819989
MOTOR_ACTIVITY	REACTOME_E2F_MEDIATED_REGULATION_OF_DNA_REPLICATION	0.00584381
REACTOME_APCDC20_MEDIATED_DEGRADATION_OF_CYCLIN_B	RESPONSE_TO_DNA_DAMAGE_STIMULUS	0.0
MICROTUBULE_CYTOSKELETON	NUCLEOLUS	0.00063385
CORUM_SMN_COMPLEX	SPINDLE_ORGANIZATION_AND_BIOGENESIS	0.0
KEGG_HOMOLOGOUS_RECOMBINATION	REACTOME_SCF_SKP2_MEDIATED_DEGRADATION_OF_P27_P21	0.00652627
CHROMOSOMEPERICENTRIC_REGION	REACTOME_ACTIVATION_OF_ATR_IN_RESPONSE_TO_REPLICATION_STRESS	0.00636778
REACTOME_REGULATION_OF_APC_ACTIVATORS_BETWEEN_G1_S_AND_EARLY_ANAPHASE	REACTOME_TRANSPORT_OF_MATURE_MRNA_DERIVED_FROM_AN_INTRON_CONTAINING_TRANSCRIPT	0.00774922
AMINO_ACID_CATABOLIC_PROCESS	REPLICATION_FORK	0.01004506
BIOCARTA_CFTR_PATHWAY	MICROTUBULE_ORGANIZING_CENTER_PART	0.00828792
CONDENSED_CHROMOSOME	REACTOME_CELL_CYCLE_CHECKPOINTS	0.0
FATTY_ACID_OXIDATION	KEGG_PROPANOATE_METABOLISM	0.00662837
KEGG_GLYCINE_SERINE_AND_THREONINE_METABOLISM	KEGG_TRYPTOPHAN_METABOLISM	0.01225566
AMINE_CATABOLIC_PROCESS	RIBONUCLEOPROTEIN_COMPLEX	0.00959138
REACTOME_CENTROSOME_MATURATION	REACTOME_FORMATION_OF_FIBRIN_CLOT_CLOTTING_CASCADE	0.00318423
BIOCARTA_G1_PATHWAY	MICROTUBULE_POLYMERIZATION_OR_DEPOLYMERIZATION	0.00777323
DNA_REPLICATION_INITIATION	SUGAR_BINDING	0.00545198
CYTOSKELETAL_PART	KEGG_DNA_REPLICATION	0.00057094
CYTOSKELETAL_PART	MICROTUBULE_ASSOCIATED_COMPLEX	0.0
DNA_DIRECTED_DNA_POLYMERASE_ACTIVITY	NEGATIVE_REGULATION_OF_DNA_METABOLIC_PROCESS	0.00217723
NUCLEAR_CHROMOSOME	SUGAR_BINDING	0.00373209
CYTOSKELETAL_PART	NUCLEAR_CHROMOSOME_PART	0.00069723
CARBOHYDRATE_BINDING	ORGANIC_ACID_METABOLIC_PROCESS	0.00663143
CYTOSKELETON_ORGANIZATION_AND_BIOGENESIS	REACTOME_TRANSCRIPTION_COUPLED_NER	0.00400035
REACTOME_DOUBLE_STRAND_BREAK_REPAIR	REACTOME_PROCESSING_OF_CAPPED_INTRON_CONTAINING_PRE_MRNA	0.0
REACTOME_E2F_TRANSCRIPTIONAL_TARGETS_AT_G1_S	RNA_BINDING	0.00060326
DNA_RECOMBINATION	STEROID_HORMONE_RECEPTOR_ACTIVITY	0.0099174
CELL_DIVISION	MICROTUBULE	0.00050817
REACTOME_SYNTHESIS_OF_BILE_ACIDS_AND_BILE_SALTS_VIA_24_HYDROXYCHOLESTEROL	REACTOME_SYNTHESIS_OF_BILE_ACIDS_AND_BILE_SALTS_VIA_7ALPHA_HYDROXYCHOLESTEROL	0.00368063
KEGG_PEROXISOME	REACTOME_FORMATION_OF_FIBRIN_CLOT_CLOTTING_CASCADE	0.00299696
REACTOME_GLOBAL_GENOMIC_NER	REACTOME_SNRNP_ASSEMBLY	0.00082655
ORGANELLE_LOCALIZATION	REACTOME_HOST_INTERACTIONS_OF_HIV_FACTORS	0.00701091
CELL_CYCLE_PROCESS	OXIDOREDUCTASE_ACTIVITY_ACTING_ON_THE_ALDEHYDE_OR_OXO_GROUP_OF_DONORS	0.00083492
MRNA_METABOLIC_PROCESS	REACTOME_RNA_POLYMERASE_I_PROMOTER_CLEARANCE	0.00712421
CORUM_HCF-1_COMPLEX	REGULATION_OF_MITOSIS	0.01007383
KINESIN_COMPLEX	REACTOME_CENTROSOME_MATURATION	0.00689104
CONDENSED_CHROMOSOME	RIBONUCLEOPROTEIN_COMPLEX	0.0
CYTOSKELETON_ORGANIZATION_AND_BIOGENESIS	G1_S_TRANSITION_OF_MITOTIC_CELL_CYCLE	0.05082419
REACTOME_TRANSPORT_OF_MATURE_MRNA_DERIVED_FROM_AN_INTRON_CONTAINING_TRANSCRIPT	TRANSCRIPTION_FACTOR_COMPLEX	0.0
CHROMATIN	MRNA_METABOLIC_PROCESS	0.00276962
REACTOME_HOST_INTERACTIONS_OF_HIV_FACTORS	VOLTAGE_GATED_CHANNEL_ACTIVITY	0.01039658
BIOPOLYMER_CATABOLIC_PROCESS	MONOOXYGENASE_ACTIVITY	0.0044687
KEGG_STEROID_HORMONE_BIOSYNTHESIS	REACTOME_S_PHASE	0.01686976
CORUM_HCF-1_COMPLEX	SA_REG_CASCADE_OF_CYCLIN_EXPR	0.00018623
CHROMOSOMAL_PART	NUCLEOPLASM_PART	0.0
CELLULAR_LIPID_METABOLIC_PROCESS	REACTOME_SYNTHESIS_OF_BILE_ACIDS_AND_BILE_SALTS	0.00315947
GAMETE_GENERATION	REACTOME_CYCLIN_E_ASSOCIATED_EVENTS_DURING_G1_S_TRANSITION_	0.1081554
REACTOME_HIV_INFECTION	REACTOME_PHOSPHORYLATION_OF_THE_APC	0.0
MICROTUBULE_ASSOCIATED_COMPLEX	REACTOME_SNRNP_ASSEMBLY	0.01100419
CELL_DIVISION	INTERPHASE	0.0134572
S_PHASE	TRANSCRIPTION_FACTOR_COMPLEX	0.00200598
CORUM_CEN_COMPLEX	DNA_INTEGRITY_CHECKPOINT	0.00493963
NEGATIVE_REGULATION_OF_DNA_METABOLIC_PROCESS	REACTOME_TRANSPORT_OF_RIBONUCLEOPROTEINS_INTO_THE_HOST_NUCLEUS	0.00607805
REACTOME_CDC20_PHOSPHO_APC_MEDIATED_DEGRADATION_OF_CYCLIN_A	REACTOME_FORMATION_OF_FIBRIN_CLOT_CLOTTING_CASCADE	0.00907494
CHROMOSOME_SEGREGATION	SERINE_TYPE_ENDOPEPTIDASE_ACTIVITY	0.01181508
KEGG_METABOLISM_OF_XENOBIOTICS_BY_CYTOCHROME_P450	MICROTUBULE_CYTOSKELETON	0.01776889
REACTOME_CHAPERONIN_MEDIATED_PROTEIN_FOLDING	REACTOME_METABOLISM_OF_LIPIDS_AND_LIPOPROTEINS	0.01029189
REACTOME_MITOTIC_M_M_G1_PHASES	VOLTAGE_GATED_CHANNEL_ACTIVITY	0.00913093
REACTOME_FORMATION_AND_MATURATION_OF_MRNA_TRANSCRIPT	REACTOME_HOMOLOGOUS_RECOMBINATION_REPAIR	0.0
PROTEIN_C_TERMINUS_BINDING	RESPONSE_TO_DNA_DAMAGE_STIMULUS	0.0
MEIOTIC_RECOMBINATION	M_PHASE	0.0
METAL_ION_TRANSMEMBRANE_TRANSPORTER_ACTIVITY	REACTOME_STEROID_METABOLISM	0.0
DNA_DEPENDENT_DNA_REPLICATION	REACTOME_M_G1_TRANSITION	0.0
REACTOME_RNA_POLYMERASE_I_PROMOTER_OPENING	STEROID_BINDING	0.00982939
KEGG_FATTY_ACID_METABOLISM	OXYGEN_BINDING	0.01175637
OXIDOREDUCTASE_ACTIVITY	REACTOME_LAGGING_STRAND_SYNTHESIS	0.00150452
MITOTIC_CELL_CYCLE	REACTOME_INACTIVATION_OF_APC_VIA_DIRECT_INHIBITION_OF_THE_APCOMPLEX	0.0
CELLULAR_LIPID_CATABOLIC_PROCESS	FATTY_ACID_OXIDATION	0.01264215
CORUM_DNA_SYNTHESOME_COMPLEX_(15_SUBUNITS)	REACTOME_SYNTHESIS_OF_DNA	0.0
BIOCARTA_G2_PATHWAY	REACTOME_INACTIVATION_OF_APC_VIA_DIRECT_INHIBITION_OF_THE_APCOMPLEX	0.0
KEGG_TRYPTOPHAN_METABOLISM	REACTOME_G2_M_CHECKPOINTS	0.00297228
REACTOME_DOUBLE_STRAND_BREAK_REPAIR	REGULATION_OF_CELL_CYCLE	0.0
INTERPHASE_OF_MITOTIC_CELL_CYCLE	KEGG_PEROXISOME	0.00729255
REACTOME_S_PHASE	REGULATION_OF_CYCLIN_DEPENDENT_PROTEIN_KINASE_ACTIVITY	0.0
CORUM_RC_COMPLEX_DURING_G2/M-PHASE_OF_CELL_CYCLE	G1_S_TRANSITION_OF_MITOTIC_CELL_CYCLE	0.0
KEGG_ECM_RECEPTOR_INTERACTION	REACTOME_G1_S_TRANSITION	0.01579305
DETECTION_OF_EXTERNAL_STIMULUS	METAL_ION_TRANSMEMBRANE_TRANSPORTER_ACTIVITY	0.10646132
KEGG_HOMOLOGOUS_RECOMBINATION	REACTOME_LATE_PHASE_OF_HIV_LIFE_CYCLE	0.06118883
MRNA_PROCESSING_GO_0006397	REACTOME_SYNTHESIS_OF_DNA	0.00338404
KEGG_CELL_CYCLE	REACTOME_TRANSPORT_OF_MATURE_MRNA_DERIVED_FROM_AN_INTRON_CONTAINING_TRANSCRIPT	0.0
DNA_REPAIR	RIBONUCLEASE_ACTIVITY	0.0
CORUM_MLL1-WDR5_COMPLEX	REACTOME_ASSOCIATION_OF_LICENSING_FACTORS_WITH_THE_PREREPLICATIVE_COMPLEX	0.00396902
CORUM_DNA_SYNTHESOME_COMPLEX_(13_SUBUNITS)	RNA_SPLICINGVIA_TRANSESTERIFICATION_REACTIONS	0.00349972
CELLULAR_LIPID_METABOLIC_PROCESS	REACTOME_TRANSPORT_OF_THE_SLBP_INDEPENDENT_MATURE_MRNA	0.01275294
APOPTOTIC_MITOCHONDRIAL_CHANGES	REACTOME_REGULATION_OF_APC_ACTIVATORS_BETWEEN_G1_S_AND_EARLY_ANAPHASE	0.01150621
BIOCARTA_MCM_PATHWAY	REACTOME_CDC20_PHOSPHO_APC_MEDIATED_DEGRADATION_OF_CYCLIN_A	0.0
DNA_POLYMERASE_ACTIVITY	KEGG_MISMATCH_REPAIR	0.00240878
REACTOME_ORC1_REMOVAL_FROM_CHROMATIN	REACTOME_PROCESSING_OF_CAPPED_INTRON_CONTAINING_PRE_MRNA	0.00296477
CORUM_MLL1-WDR5_COMPLEX	REACTOME_ORC1_REMOVAL_FROM_CHROMATIN	0.0006431
DNA_REPLICATION	REACTOME_NUCLEOTIDE_EXCISION_REPAIR	0.0
MULTI_ORGANISM_PROCESS	REACTOME_METABOLISM_OF_RNA	0.0
REACTOME_SCF_BETA_TRCP_MEDIATED_DEGRADATION_OF_EMI1	REACTOME_UNWINDING_OF_DNA	0.00068423
GAMETE_GENERATION	REACTOME_STEROID_METABOLISM	0.02057267
GAMETE_GENERATION	REACTOME_E2F_TRANSCRIPTIONAL_TARGETS_AT_G1_S	0.00023381
M_PHASE_OF_MITOTIC_CELL_CYCLE	SPINDLE_POLE	0.0
AROMATIC_COMPOUND_METABOLIC_PROCESS	ATP_DEPENDENT_HELICASE_ACTIVITY	0.00309925
CARBOXYLIC_ACID_METABOLIC_PROCESS	OXIDOREDUCTASE_ACTIVITY_GO_0016705	0.00226317
REACTOME_DNA_REPAIR	REACTOME_UNWINDING_OF_DNA	0.0
REACTOME_APCDC20_MEDIATED_DEGRADATION_OF_CYCLIN_B	REACTOME_TRANSPORT_OF_RIBONUCLEOPROTEINS_INTO_THE_HOST_NUCLEUS	0.00444601
MICROTUBULE	REACTOME_DOUBLE_STRAND_BREAK_REPAIR	0.00618379
REACTOME_RNA_POLYMERASE_I_PROMOTER_CLEARANCE	RESPONSE_TO_OTHER_ORGANISM	0.0229693
CORUM_ALL-1_SUPERCOMPLEX	MEIOSIS_I	0.00390755
GAMETE_GENERATION	NITROGEN_COMPOUND_METABOLIC_PROCESS	0.00586841
CHROMOSOME_SEGREGATION	REACTOME_LATE_PHASE_OF_HIV_LIFE_CYCLE	0.00071592
CORUM_EMERIN_COMPLEX_24	KEGG_JAK_STAT_SIGNALING_PATHWAY	0.11281826
KEGG_VALINE_LEUCINE_AND_ISOLEUCINE_DEGRADATION	REACTOME_HIV_INFECTION	0.02207967
KEGG_MISMATCH_REPAIR	RIBONUCLEOPROTEIN_COMPLEX	0.00286233
KEGG_CELL_CYCLE	REACTOME_ORC1_REMOVAL_FROM_CHROMATIN	0.0
HELICASE_ACTIVITY	INTERPHASE_OF_MITOTIC_CELL_CYCLE	0.0
REACTOME_SCF_BETA_TRCP_MEDIATED_DEGRADATION_OF_EMI1	STEROID_BINDING	0.01614233
CHROMOSOMAL_PART	REACTOME_BASIGIN_INTERACTIONS	0.00254867
CENTROSOME	REACTOME_TRANSPORT_OF_RIBONUCLEOPROTEINS_INTO_THE_HOST_NUCLEUS	0.00949348
MITOTIC_SISTER_CHROMATID_SEGREGATION	SPLICEOSOME	0.0
REACTOME_HOMOLOGOUS_RECOMBINATION_REPAIR	SPINDLE_POLE	0.00300751
INWARD_RECTIFIER_POTASSIUM_CHANNEL_ACTIVITY	REACTOME_CENTROSOME_MATURATION	0.00611704
CENTROSOME	KEGG_MISMATCH_REPAIR	0.00309704
MICROSOME	REACTOME_NEP_NS2_INTERACTS_WITH_THE_CELLULAR_EXPORT_MACHINERY	0.00288553
KEGG_JAK_STAT_SIGNALING_PATHWAY	KEGG_MISMATCH_REPAIR	0.00814763
KEGG_MISMATCH_REPAIR	MITOTIC_CELL_CYCLE_CHECKPOINT	0.0
REACTOME_REGULATION_OF_APC_ACTIVATORS_BETWEEN_G1_S_AND_EARLY_ANAPHASE	RESPONSE_TO_OTHER_ORGANISM	0.00690009
CORUM_RC_COMPLEX_DURING_S-PHASE_OF_CELL_CYCLE	UBIQUITIN_CYCLE	0.0003292
BIOCARTA_CFTR_PATHWAY	REACTOME_CENTROSOME_MATURATION	0.0003209
NITROGEN_COMPOUND_METABOLIC_PROCESS	RNA_SPLICING	0.00804121
CYTOSKELETAL_PART	REACTOME_CHAPERONIN_MEDIATED_PROTEIN_FOLDING	0.0
CYTOSKELETON_ORGANIZATION_AND_BIOGENESIS	KEGG_DRUG_METABOLISM_OTHER_ENZYMES	0.00576161
SODIUM_ION_TRANSPORT	SUBSTRATE_SPECIFIC_CHANNEL_ACTIVITY	0.05691329
REACTOME_BASIGIN_INTERACTIONS	REACTOME_RNA_POLYMERASE_II_TRANSCRIPTION	0.00697773
MAGNESIUM_ION_BINDING	REACTOME_LAGGING_STRAND_SYNTHESIS	0.00031379
REACTOME_CENTROSOME_MATURATION	REACTOME_PHASE_II_CONJUGATION	0.00354545
NUCLEOLUS	REACTOME_VPR_MEDIATED_NUCLEAR_IMPORT_OF_PICS	0.00434346
DNA_REPLICATION_INITIATION	REACTOME_FORMATION_AND_MATURATION_OF_MRNA_TRANSCRIPT	0.00039299
CORUM_CDC5L_COMPLEX	MICROTUBULE_MOTOR_ACTIVITY	0.00471733
CORUM_NOP56P-ASSOCIATED_PRE-RRNA_COMPLEX	MONOOXYGENASE_ACTIVITY	0.00509018
DEFENSE_RESPONSE	KEGG_LINOLEIC_ACID_METABOLISM	0.00193597
NUCLEAR_MATRIX	REACTOME_E2F_TRANSCRIPTIONAL_TARGETS_AT_G1_S	0.00866273
REACTOME_E2F_TRANSCRIPTIONAL_TARGETS_AT_G1_S	REACTOME_FANCONI_ANEMIA_PATHWAY	0.00136763
REACTOME_REGULATION_OF_APC_ACTIVATORS_BETWEEN_G1_S_AND_EARLY_ANAPHASE	RNA_SPLICING	0.00943113
BIOCARTA_CELLCYCLE_PATHWAY	KEGG_DRUG_METABOLISM_OTHER_ENZYMES	0.00209262
MITOSIS	REACTOME_INFLUENZA_LIFE_CYCLE	0.0
METAL_ION_TRANSMEMBRANE_TRANSPORTER_ACTIVITY	RESPONSE_TO_ENDOGENOUS_STIMULUS	0.01855584
CORUM_C_COMPLEX_SPLICEOSOME	RNA_BINDING	0.0
MRNA_METABOLIC_PROCESS	STEROID_METABOLIC_PROCESS	0.00210692
NEGATIVE_REGULATION_OF_DNA_METABOLIC_PROCESS	REACTOME_NUCLEAR_RECEPTOR_TRANSCRIPTION_PATHWAY	0.00244969
REACTOME_RNA_POLYMERASE_II_TRANSCRIPTION	SMALL_NUCLEAR_RIBONUCLEOPROTEIN_COMPLEX	0.0
CORUM_CEN_COMPLEX	NUCLEOLUS	0.0
NITROGEN_COMPOUND_METABOLIC_PROCESS	REACTOME_M_G1_TRANSITION	0.00321973
GAMETE_GENERATION	REACTOME_GAMMA_CARBOXYLATION_TRANSPORT_AND_AMINO_TERMINAL_CLEAVAGE_OF_PROTEINS	0.00255121
CELL_CYCLE_CHECKPOINT_GO_0000075	CORUM_CEN_COMPLEX	0.00297021
NUCLEAR_CHROMOSOME	REACTOME_BASIGIN_INTERACTIONS	0.00808334
MONOSACCHARIDE_BINDING	PROTEIN_C_TERMINUS_BINDING	0.00773692
CORUM_SPLICEOSOME	REACTOME_METABOLISM_OF_LIPIDS_AND_LIPOPROTEINS	0.0
KEGG_PYRIMIDINE_METABOLISM	REACTOME_HIV_INFECTION	0.0
BIOCARTA_CLASSIC_PATHWAY	MRNA_PROCESSING_GO_0006397	0.00756143
CHROMOSOME	CORUM_SPLICEOSOME	0.0
CORUM_HISTONE_H3.1_COMPLEX	HELICASE_ACTIVITY	0.00349077
REACTOME_CHAPERONIN_MEDIATED_PROTEIN_FOLDING	REGULATION_OF_MITOTIC_CELL_CYCLE	0.0062122
CARBOXYLIC_ACID_METABOLIC_PROCESS	REACTOME_RNA_POLYMERASE_I_PROMOTER_OPENING	0.00286715
BIOCARTA_G1_PATHWAY	PEROXISOME	0.00113667
KEGG_PEROXISOME	REACTOME_METABOLISM_OF_BILE_ACIDS_AND_BILE_SALTS	0.00521659
KEGG_PROPANOATE_METABOLISM	REACTOME_ELONGATION_AND_PROCESSING_OF_CAPPED_TRANSCRIPTS	0.00776514
MICROTUBULE_ASSOCIATED_COMPLEX	REACTOME_HIV_LIFE_CYCLE	0.00301956
REACTOME_AMINE_DERIVED_HORMONES	REACTOME_GAMMA_CARBOXYLATION_TRANSPORT_AND_AMINO_TERMINAL_CLEAVAGE_OF_PROTEINS	0.0216016
AMINO_ACID_AND_DERIVATIVE_METABOLIC_PROCESS	REACTOME_DOUBLE_STRAND_BREAK_REPAIR	0.0017083
REACTOME_HIV_LIFE_CYCLE	REACTOME_RNA_POLYMERASE_III_TRANSCRIPTION_INITIATION	0.0
MITOTIC_SISTER_CHROMATID_SEGREGATION	REACTOME_LAGGING_STRAND_SYNTHESIS	0.01421787
REACTOME_REPAIR_SYNTHESIS_OF_PATCH_27_30_BASES_LONG_BY_DNA_POLYMERASE	S_PHASE	0.00718584
CYTOKINESIS	G1_PHASE_OF_MITOTIC_CELL_CYCLE	0.01156891
DNA_INTEGRITY_CHECKPOINT	DNA_REPLICATION_INITIATION	4.657e-05
APOPTOTIC_MITOCHONDRIAL_CHANGES	REACTOME_AUTODEGRADATION_OF_CDH1_BY_CDH1_APC	0.01776049
REACTOME_NUCLEAR_IMPORT_OF_REV_PROTEIN	REACTOME_RNA_POLYMERASE_III_TRANSCRIPTION_INITIATION	0.00340474
CONDENSED_CHROMOSOME	REACTOME_METABOLISM_OF_RNA	0.0
CORUM_CEN_COMPLEX	CORUM_EMERIN_COMPLEX_24	0.0001498
CORUM_17S_U2_SNRNP	RNA_SPLICING	0.0
PROTEIN_C_TERMINUS_BINDING	REACTOME_MRNA_SPLICING_MINOR_PATHWAY	0.00239778
CORUM_DNA_SYNTHESOME_COMPLEX_(13_SUBUNITS)	RESPONSE_TO_ENDOGENOUS_STIMULUS	0.0
CORUM_C_COMPLEX_SPLICEOSOME	NUCLEOPLASM	0.0
OXIDOREDUCTASE_ACTIVITY	REACTOME_METABOLISM_OF_AMINO_ACIDS	0.10972572
REACTOME_CDT1_ASSOCIATION_WITH_THE_CDC6_ORC_ORIGIN_COMPLEX	REACTOME_INACTIVATION_OF_APC_VIA_DIRECT_INHIBITION_OF_THE_APCOMPLEX	0.03423521
KEGG_COMPLEMENT_AND_COAGULATION_CASCADES	REACTOME_RNA_POLYMERASE_I_PROMOTER_OPENING	0.0218503
G_PROTEIN_COUPLED_RECEPTOR_ACTIVITY	RIBONUCLEOPROTEIN_COMPLEX	0.01597279
REACTOME_PROCESSING_OF_CAPPED_INTRON_CONTAINING_PRE_MRNA	STEROID_HORMONE_RECEPTOR_ACTIVITY	0.00103027
ORGANIC_ACID_METABOLIC_PROCESS	SERINE_TYPE_PEPTIDASE_ACTIVITY	0.00399773
CORUM_HCF-1_COMPLEX	REACTOME_TRANSCRIPTION_OF_THE_HIV_GENOME	0.00304224
ESTABLISHMENT_OF_ORGANELLE_LOCALIZATION	MICROTUBULE_BASED_PROCESS	0.0081382
CORUM_DNA_SYNTHESOME_COMPLEX_(13_SUBUNITS)	M_PHASE	0.00026036
DEFENSE_RESPONSE	PEROXISOME	0.01374075
MICROTUBULE_ORGANIZING_CENTER_PART	RNA_SPLICING	0.01093291
ATP_DEPENDENT_HELICASE_ACTIVITY	REACTOME_M_G1_TRANSITION	0.02031813
REACTOME_BIOLOGICAL_OXIDATIONS	REACTOME_METABOLISM_OF_BILE_ACIDS_AND_BILE_SALTS	0.00591814
REACTOME_RNA_POLYMERASE_I_III_AND_MITOCHONDRIAL_TRANSCRIPTION	RNA_SPLICING	0.00038414
CHROMOSOMAL_PART	REACTOME_CDT1_ASSOCIATION_WITH_THE_CDC6_ORC_ORIGIN_COMPLEX	0.0
M_PHASE	REACTOME_M_G1_TRANSITION	0.0
REACTOME_LOSS_OF_NLP_FROM_MITOTIC_CENTROSOMES	REACTOME_REMOVAL_OF_THE_FLAP_INTERMEDIATE	0.00370189
CHROMOSOMEPERICENTRIC_REGION	KEGG_CELL_CYCLE	0.0
KEGG_PEROXISOME	REACTOME_HOMOLOGOUS_RECOMBINATION_REPAIR	0.01353313
REACTOME_REV_MEDIATED_NUCLEAR_EXPORT_OF_HIV1_RNA	REACTOME_TRANSPORT_OF_MATURE_MRNA_DERIVED_FROM_AN_INTRON_CONTAINING_TRANSCRIPT	0.0
KEGG_MISMATCH_REPAIR	SUGAR_BINDING	0.00420628
REACTOME_CDC20_PHOSPHO_APC_MEDIATED_DEGRADATION_OF_CYCLIN_A	RESPONSE_TO_DNA_DAMAGE_STIMULUS	0.0
REACTOME_ASSOCIATION_OF_LICENSING_FACTORS_WITH_THE_PREREPLICATIVE_COMPLEX	REPLICATION_FORK	0.0
CARBOXYLIC_ACID_METABOLIC_PROCESS	REACTOME_LAGGING_STRAND_SYNTHESIS	0.00120865
CORUM_CEN_COMPLEX	REACTOME_E2F_MEDIATED_REGULATION_OF_DNA_REPLICATION	0.00325502
CHROMOSOMAL_PART	DNA_INTEGRITY_CHECKPOINT	0.0
CHROMOSOME	REACTOME_TRANSCRIPTION	0.0
HORMONE_METABOLIC_PROCESS	ION_CHANNEL_ACTIVITY	0.01567473
RIBONUCLEOPROTEIN_COMPLEX	RNA_BINDING	0.0
MICROTUBULE_CYTOSKELETON_ORGANIZATION_AND_BIOGENESIS	SISTER_CHROMATID_SEGREGATION	0.00964652
NUCLEAR_BODY	TRANSCRIPTION_FACTOR_COMPLEX	0.0
NUCLEOPLASM	REACTOME_LATE_PHASE_OF_HIV_LIFE_CYCLE	0.0
REACTOME_TRANSCRIPTION_COUPLED_NER	RNA_PROCESSING	0.00076629
NEGATIVE_REGULATION_OF_DNA_METABOLIC_PROCESS	REGULATION_OF_CELL_CYCLE	0.0
M_PHASE	REACTOME_REV_MEDIATED_NUCLEAR_EXPORT_OF_HIV1_RNA	0.0
AMINO_ACID_AND_DERIVATIVE_METABOLIC_PROCESS	REACTOME_TRANSCRIPTION_COUPLED_NER	0.01146339
FATTY_ACID_OXIDATION	MONOCARBOXYLIC_ACID_METABOLIC_PROCESS	0.00353752
MICROTUBULE_POLYMERIZATION_OR_DEPOLYMERIZATION	REACTOME_M_G1_TRANSITION	0.00810545
MITOTIC_CELL_CYCLE_CHECKPOINT	NUCLEOLUS	0.00071457
FATTY_ACID_METABOLIC_PROCESS	NUCLEAR_CHROMOSOME	0.0014476
CELL_DIVISION	REACTOME_NUCLEOTIDE_EXCISION_REPAIR	0.00578655
CHROMOSOMAL_PART	RIBONUCLEOPROTEIN_COMPLEX_BIOGENESIS_AND_ASSEMBLY	0.0
CORUM_MLL1-WDR5_COMPLEX	REACTOME_CHAPERONIN_MEDIATED_PROTEIN_FOLDING	0.00250822
AMINE_METABOLIC_PROCESS	REACTOME_SCF_BETA_TRCP_MEDIATED_DEGRADATION_OF_EMI1	0.01026823
KEGG_OOCYTE_MEIOSIS	MEIOTIC_RECOMBINATION	0.0
REACTOME_CELL_CYCLE_CHECKPOINTS	REACTOME_NUCLEAR_RECEPTOR_TRANSCRIPTION_PATHWAY	0.00272206
KEGG_METABOLISM_OF_XENOBIOTICS_BY_CYTOCHROME_P450	KEGG_PRIMARY_BILE_ACID_BIOSYNTHESIS	0.00578837
REACTOME_SCF_SKP2_MEDIATED_DEGRADATION_OF_P27_P21	REGULATION_OF_MITOTIC_CELL_CYCLE	0.0
SPINDLE_ORGANIZATION_AND_BIOGENESIS	SPINDLE_POLE	0.00636635
AMINO_ACID_AND_DERIVATIVE_METABOLIC_PROCESS	REACTOME_CENTROSOME_MATURATION	0.0009252
ESTABLISHMENT_OF_ORGANELLE_LOCALIZATION	REACTOME_TRANSCRIPTION_COUPLED_NER	0.00112104
CHROMOSOME_SEGREGATION	MICROTUBULE_ORGANIZING_CENTER_PART	0.00599482
G1_PHASE	RESPONSE_TO_DNA_DAMAGE_STIMULUS	0.0
REACTOME_BIOLOGICAL_OXIDATIONS	REACTOME_TRANSCRIPTION_COUPLED_NER	0.00640094
DNA_REPLICATION	MITOTIC_SISTER_CHROMATID_SEGREGATION	0.00120575
KEGG_DNA_REPLICATION	NUCLEAR_BODY	0.0
KEGG_AMINOACYL_TRNA_BIOSYNTHESIS	PROTEIN_C_TERMINUS_BINDING	0.00420669
DNA_DIRECTED_DNA_POLYMERASE_ACTIVITY	KEGG_HISTIDINE_METABOLISM	0.01415386
REACTOME_CELL_CYCLE_CHECKPOINTS	REACTOME_HOMOLOGOUS_RECOMBINATION_REPAIR	0.0
REACTOME_LAGGING_STRAND_SYNTHESIS	REGULATION_OF_MITOTIC_CELL_CYCLE	0.0
CORUM_MLL1-WDR5_COMPLEX	FATTY_ACID_OXIDATION	0.00227669
CENTROSOME	ORGANIC_ACID_METABOLIC_PROCESS	0.0048834
CYTOSKELETAL_PART	REACTOME_LIPOPROTEIN_METABOLISM	0.00362533
REACTOME_CDC6_ASSOCIATION_WITH_THE_ORC:ORIGIN_COMPLEX	REACTOME_NUCLEAR_IMPORT_OF_REV_PROTEIN	0.00434208
DNA_REPAIR	REACTOME_MRNA_SPLICING_MINOR_PATHWAY	0.0
REACTOME_CYCLIN_A1_ASSOCIATED_EVENTS_DURING_G2_M_TRANSITION	S_PHASE	0.00171416
KINETOCHORE	PROTEIN_HETERODIMERIZATION_ACTIVITY	0.02702464
PROTEIN_C_TERMINUS_BINDING	REACTOME_CYTOCHROME_P450_ARRANGED_BY_SUBSTRATE_TYPE	0.00920506
NUCLEAR_ENVELOPE	REACTOME_METABOLISM_OF_AMINO_ACIDS	0.00666827
REACTOME_G1_S_TRANSITION	SERINE_TYPE_PEPTIDASE_ACTIVITY	0.00754891
KEGG_DRUG_METABOLISM_OTHER_ENZYMES	MICROTUBULE_BASED_PROCESS	0.00376915
CYTOSKELETAL_PART	STEROID_HORMONE_RECEPTOR_ACTIVITY	0.02975264
GAMETE_GENERATION	RNA_SPLICING	0.00121273
MEIOTIC_CELL_CYCLE	RESPONSE_TO_ENDOGENOUS_STIMULUS	0.0
M_PHASE	ORGANELLE_LOCALIZATION	0.0
OXIDOREDUCTASE_ACTIVITY	REACTOME_CYTOCHROME_P450_ARRANGED_BY_SUBSTRATE_TYPE	0.00263864
REACTOME_TELOMERE_MAINTENANCE	SERINE_TYPE_ENDOPEPTIDASE_ACTIVITY	0.00563371
KEGG_METABOLISM_OF_XENOBIOTICS_BY_CYTOCHROME_P450	SERINE_TYPE_PEPTIDASE_ACTIVITY	0.01613739
HELICASE_ACTIVITY	KEGG_FATTY_ACID_METABOLISM	0.01452602
KEGG_VALINE_LEUCINE_AND_ISOLEUCINE_DEGRADATION	REACTOME_SNRNP_ASSEMBLY	0.0160094
BIOCARTA_G1_PATHWAY	RESPONSE_TO_DNA_DAMAGE_STIMULUS	0.0
GLUTATHIONE_TRANSFERASE_ACTIVITY	REACTOME_DNA_STRAND_ELONGATION	0.00619899
MICROTUBULE_ORGANIZING_CENTER	REACTOME_DNA_REPAIR	0.0
NUCLEAR_MATRIX	REACTOME_TRANSCRIPTION	0.06168808
GLUTATHIONE_TRANSFERASE_ACTIVITY	KEGG_ARACHIDONIC_ACID_METABOLISM	0.0168784
CHROMOSOME	REACTOME_RNA_POLYMERASE_I_PROMOTER_OPENING	0.0268636
REACTOME_S_PHASE	REGULATION_OF_DNA_REPLICATION	0.0
APOPTOTIC_MITOCHONDRIAL_CHANGES	CORUM_RC_COMPLEX_DURING_G2/M-PHASE_OF_CELL_CYCLE	0.00652114
CELLULAR_LIPID_METABOLIC_PROCESS	REACTOME_FORMATION_AND_MATURATION_OF_MRNA_TRANSCRIPT	0.0
MICROBODY	STEROID_BINDING	0.00315818
BIOPOLYMER_CATABOLIC_PROCESS	MULTI_ORGANISM_PROCESS	0.00041055
DEFENSE_RESPONSE	REACTOME_ORC1_REMOVAL_FROM_CHROMATIN	0.00793667
DNA_DIRECTED_DNA_POLYMERASE_ACTIVITY	MICROTUBULE_BINDING	0.00736229
NUCLEOPLASM_PART	REACTOME_CELL_CYCLE_CHECKPOINTS	0.0
RIBONUCLEOPROTEIN_COMPLEX_BIOGENESIS_AND_ASSEMBLY	RNA_PROCESSING	0.0
REACTOME_INNATE_IMMUNITY_SIGNALING	RESPONSE_TO_ENDOGENOUS_STIMULUS	0.00756788
DNA_DEPENDENT_ATPASE_ACTIVITY	REACTOME_TRANSCRIPTION_OF_THE_HIV_GENOME	0.0
EXTRACELLULAR_MATRIX_PART	INTERPHASE	0.0402609
ORGANIC_ACID_METABOLIC_PROCESS	REACTOME_APCDC20_MEDIATED_DEGRADATION_OF_CYCLIN_B	0.00242385
AMINO_ACID_METABOLIC_PROCESS	REACTOME_ELONGATION_AND_PROCESSING_OF_CAPPED_TRANSCRIPTS	0.01130114
DNA_REPAIR	NEGATIVE_REGULATION_OF_DNA_METABOLIC_PROCESS	0.0
CORUM_SPLICEOSOME	FATTY_ACID_OXIDATION	0.02225109
CORUM_MASH1_PROMOTER-COACTIVATOR_COMPLEX	MICROTUBULE_POLYMERIZATION_OR_DEPOLYMERIZATION	0.01787029
BIOPOLYMER_CATABOLIC_PROCESS	REACTOME_M_G1_TRANSITION	0.0
KEGG_PPAR_SIGNALING_PATHWAY	NUCLEOPLASM_PART	0.0
KEGG_SMALL_CELL_LUNG_CANCER	METAL_ION_TRANSMEMBRANE_TRANSPORTER_ACTIVITY	0.03347683
MICROTUBULE_ASSOCIATED_COMPLEX	SPLICEOSOME	0.00610755
KEGG_METABOLISM_OF_XENOBIOTICS_BY_CYTOCHROME_P450	REACTOME_TRNA_AMINOACYLATION	0.01313142
KEGG_TYROSINE_METABOLISM	REACTOME_CDT1_ASSOCIATION_WITH_THE_CDC6_ORC_ORIGIN_COMPLEX	0.01330953
AMINE_METABOLIC_PROCESS	KEGG_PEROXISOME	0.00856364
CELL_CYCLE_PHASE	REACTOME_XENOBIOTICS	0.00741357
INTERPHASE	REACTOME_MRNA_SPLICING	0.0
CHROMOSOMAL_PART	CORUM_SMN_COMPLEX	0.0
CENTROSOME	OXIDOREDUCTASE_ACTIVITY_ACTING_ON_CH_OH_GROUP_OF_DONORS	0.00710681
KEGG_PPAR_SIGNALING_PATHWAY	REACTOME_GLOBAL_GENOMIC_NER	0.00542615
KEGG_GLYCINE_SERINE_AND_THREONINE_METABOLISM	KEGG_RETINOL_METABOLISM	0.00349032
CONDENSED_CHROMOSOME	MAGNESIUM_ION_BINDING	0.00041363
CELL_CYCLE_PHASE	CORUM_CEN_COMPLEX	0.0
CHROMOSOME_ORGANIZATION_AND_BIOGENESIS	REACTOME_HIV_INFECTION	0.0
AMINE_METABOLIC_PROCESS	KEGG_DRUG_METABOLISM_OTHER_ENZYMES	0.002313
HORMONE_METABOLIC_PROCESS	REGULATION_OF_CELL_CYCLE	0.01271582
KEGG_VALINE_LEUCINE_AND_ISOLEUCINE_DEGRADATION	REACTOME_METABOLISM_OF_BILE_ACIDS_AND_BILE_SALTS	0.00439273
BIOPOLYMER_CATABOLIC_PROCESS	REACTOME_CELL_CYCLE_CHECKPOINTS	0.0
CELLULAR_LIPID_METABOLIC_PROCESS	MALE_GONAD_DEVELOPMENT	0.00986217
MICROTUBULE_POLYMERIZATION_OR_DEPOLYMERIZATION	NUCLEOPLASM_PART	0.00624662
REACTOME_APCDC20_MEDIATED_DEGRADATION_OF_CYCLIN_B	REACTOME_RNA_POLYMERASE_II_TRANSCRIPTION	0.0
DNA_DEPENDENT_DNA_REPLICATION	MICROTUBULE_CYTOSKELETON	0.00187381
CYTOSKELETON_ORGANIZATION_AND_BIOGENESIS	REACTOME_CHAPERONIN_MEDIATED_PROTEIN_FOLDING	0.0
NUCLEAR_CHROMOSOME_PART	POTASSIUM_CHANNEL_ACTIVITY	0.0094446
CORUM_C_COMPLEX_SPLICEOSOME	REACTOME_METABOLISM_OF_AMINO_ACIDS	0.01612617
MEIOSIS_I	S_PHASE	0.00100636
MICROBODY	NUCLEOPLASM_PART	0.00306454
KEGG_PEROXISOME	RESPONSE_TO_OTHER_ORGANISM	0.00376892
GAMETE_GENERATION	KEGG_RETINOL_METABOLISM	0.00245766
INTERPHASE	OXIDOREDUCTASE_ACTIVITY_GO_0016705	0.00931099
MITOTIC_CELL_CYCLE_CHECKPOINT	REGULATION_OF_CELL_CYCLE	0.0
KEGG_DRUG_METABOLISM_CYTOCHROME_P450	REACTOME_GLOBAL_GENOMIC_NER	0.00623655
DNA_REPAIR	OXYGEN_BINDING	0.00755836
CHROMOSOMAL_PART	REACTOME_SNRNP_ASSEMBLY	0.0
REACTOME_LATE_PHASE_OF_HIV_LIFE_CYCLE	REACTOME_TRANSPORT_OF_RIBONUCLEOPROTEINS_INTO_THE_HOST_NUCLEUS	0.0
KEGG_ECM_RECEPTOR_INTERACTION	KEGG_HOMOLOGOUS_RECOMBINATION	0.02108625
MEIOTIC_CELL_CYCLE	MITOTIC_CELL_CYCLE_CHECKPOINT	0.0
BIOCARTA_CELLCYCLE_PATHWAY	REACTOME_CHAPERONIN_MEDIATED_PROTEIN_FOLDING	0.00645452
CORUM_ALL-1_SUPERCOMPLEX	KEGG_SMALL_CELL_LUNG_CANCER	0.0
MITOSIS	REACTOME_METABOLISM_OF_AMINO_ACIDS	0.00123733
DETECTION_OF_EXTERNAL_STIMULUS	KEGG_CELL_CYCLE	0.04658429
MONOCARBOXYLIC_ACID_METABOLIC_PROCESS	REACTOME_CYCLIN_E_ASSOCIATED_EVENTS_DURING_G1_S_TRANSITION_	0.00047752
KEGG_ASCORBATE_AND_ALDARATE_METABOLISM	MITOTIC_CELL_CYCLE	0.01189982
INTERPHASE_OF_MITOTIC_CELL_CYCLE	STEROID_HORMONE_RECEPTOR_ACTIVITY	0.00461795
AMINO_ACID_METABOLIC_PROCESS	ORGANIC_ACID_METABOLIC_PROCESS	0.00086328
REACTOME_METABOLISM_OF_AMINO_ACIDS	REACTOME_REV_MEDIATED_NUCLEAR_EXPORT_OF_HIV1_RNA	0.012503
NUCLEAR_CHROMOSOME	VOLTAGE_GATED_CHANNEL_ACTIVITY	0.00894436
CHROMOSOME_SEGREGATION	CYTOSKELETON_ORGANIZATION_AND_BIOGENESIS	0.00366568
MRNA_METABOLIC_PROCESS	MULTI_ORGANISM_PROCESS	0.00053008
BIOCARTA_COMP_PATHWAY	REACTOME_HOMOLOGOUS_RECOMBINATION_REPAIR	0.01009931
G1_PHASE_OF_MITOTIC_CELL_CYCLE	REACTOME_LATE_PHASE_OF_HIV_LIFE_CYCLE	0.0
KEGG_SPLICEOSOME	REACTOME_INACTIVATION_OF_APC_VIA_DIRECT_INHIBITION_OF_THE_APCOMPLEX	0.00656228
CYTOSKELETON_ORGANIZATION_AND_BIOGENESIS	REACTOME_ACTIVATION_OF_THE_PRE_REPLICATIVE_COMPLEX	0.00671789
REACTOME_CYCLIN_E_ASSOCIATED_EVENTS_DURING_G1_S_TRANSITION_	REACTOME_HIV_LIFE_CYCLE	0.0
ACUTE_INFLAMMATORY_RESPONSE	CHROMOSOME	0.00424021
NITROGEN_COMPOUND_METABOLIC_PROCESS	REGULATION_OF_MITOTIC_CELL_CYCLE	0.0
CATION_CHANNEL_ACTIVITY	TRANSCRIPTION_FACTOR_COMPLEX	0.01121794
REACTOME_SYNTHESIS_OF_BILE_ACIDS_AND_BILE_SALTS_VIA_7ALPHA_HYDROXYCHOLESTEROL	STEROID_METABOLIC_PROCESS	0.00691007
REACTOME_RNA_POLYMERASE_I_PROMOTER_OPENING	S_PHASE	0.00674626
REACTOME_FORMATION_AND_MATURATION_OF_MRNA_TRANSCRIPT	TRANSCRIPTION_FACTOR_COMPLEX	0.0
KEGG_FATTY_ACID_METABOLISM	REACTOME_CYCLIN_E_ASSOCIATED_EVENTS_DURING_G1_S_TRANSITION_	0.01087116
REACTOME_HIV_INFECTION	REACTOME_METABOLISM_OF_LIPIDS_AND_LIPOPROTEINS	0.00060999
REACTOME_METABOLISM_OF_BILE_ACIDS_AND_BILE_SALTS	STEROID_BINDING	0.002425
MICROTUBULE_ORGANIZING_CENTER_PART	STEROID_METABOLIC_PROCESS	0.00539226
REACTOME_G1_S_TRANSITION	SPINDLE_POLE	0.00524474
BIOCARTA_CLASSIC_PATHWAY	DNA_REPLICATION	0.00586141
M_PHASE_OF_MITOTIC_CELL_CYCLE	NUCLEAR_MATRIX	0.03953752
KEGG_JAK_STAT_SIGNALING_PATHWAY	MICROTUBULE_MOTOR_ACTIVITY	0.0109775
KEGG_FOLATE_BIOSYNTHESIS	KEGG_SPLICEOSOME	0.00247043
KEGG_ECM_RECEPTOR_INTERACTION	METALLOENDOPEPTIDASE_ACTIVITY	0.0
KEGG_DNA_REPLICATION	REACTOME_PHOSPHORYLATION_OF_THE_APC	0.0
KEGG_ECM_RECEPTOR_INTERACTION	REACTOME_FORMATION_OF_FIBRIN_CLOT_CLOTTING_CASCADE	0.94009135
NITROGEN_COMPOUND_METABOLIC_PROCESS	REACTOME_METABOLISM_OF_AMINO_ACIDS	0.0
REACTOME_CDC6_ASSOCIATION_WITH_THE_ORC:ORIGIN_COMPLEX	REACTOME_RNA_POLYMERASE_I_PROMOTER_CLEARANCE	0.0
REACTOME_DOUBLE_STRAND_BREAK_REPAIR	REACTOME_ORC1_REMOVAL_FROM_CHROMATIN	0.00109788
REACTOME_ASSOCIATION_OF_LICENSING_FACTORS_WITH_THE_PREREPLICATIVE_COMPLEX	REACTOME_DNA_REPLICATION_PRE_INITIATION	0.0
M_PHASE	REACTOME_RNA_POLYMERASE_I_PROMOTER_OPENING	0.00253319
CELL_CYCLE_CHECKPOINT_GO_0000075	KINESIN_COMPLEX	0.00332132
DNA_REPLICATION	REACTOME_REMOVAL_OF_THE_FLAP_INTERMEDIATE	0.0
CORUM_HCF-1_COMPLEX	REACTOME_METABOLISM_OF_LIPIDS_AND_LIPOPROTEINS	0.0
CHROMOSOME_ORGANIZATION_AND_BIOGENESIS	MICROTUBULE_ASSOCIATED_COMPLEX	0.0019254
DEFENSE_RESPONSE	REACTOME_CENTROSOME_MATURATION	0.0024179
GLUTATHIONE_TRANSFERASE_ACTIVITY	KEGG_MISMATCH_REPAIR	0.00841305
AMINO_ACID_AND_DERIVATIVE_METABOLIC_PROCESS	KEGG_VALINE_LEUCINE_AND_ISOLEUCINE_DEGRADATION	0.0
REACTOME_RNA_POLYMERASE_I_PROMOTER_OPENING	REGULATION_OF_MITOTIC_CELL_CYCLE	0.00438999
KEGG_JAK_STAT_SIGNALING_PATHWAY	RIBONUCLEOPROTEIN_COMPLEX	0.03380358
KEGG_AMINOACYL_TRNA_BIOSYNTHESIS	REACTOME_ELONGATION_AND_PROCESSING_OF_CAPPED_TRANSCRIPTS	5.597e-05
BIOPOLYMER_CATABOLIC_PROCESS	KEGG_JAK_STAT_SIGNALING_PATHWAY	0.17310995
KEGG_ASCORBATE_AND_ALDARATE_METABOLISM	OXIDOREDUCTASE_ACTIVITY_GO_0016616	0.00467494
ORGANIC_ACID_METABOLIC_PROCESS	REACTOME_PHASE_1_FUNCTIONALIZATION_OF_COMPOUNDS	0.01065701
AROMATIC_COMPOUND_METABOLIC_PROCESS	GLUTATHIONE_TRANSFERASE_ACTIVITY	0.00149547
KEGG_GLYCINE_SERINE_AND_THREONINE_METABOLISM	NITROGEN_COMPOUND_METABOLIC_PROCESS	0.0
REACTOME_CELL_CYCLE_CHECKPOINTS	REACTOME_CYCLIN_A1_ASSOCIATED_EVENTS_DURING_G2_M_TRANSITION	0.0
PEROXISOME	REACTOME_SYNTHESIS_OF_BILE_ACIDS_AND_BILE_SALTS	0.0040972
REACTOME_EXTENSION_OF_TELOMERES	REGULATION_OF_CELL_CYCLE	0.0
KEGG_BETA_ALANINE_METABOLISM	KEGG_HOMOLOGOUS_RECOMBINATION	0.01175447
MICROTUBULE_BASED_PROCESS	SPINDLE_POLE	0.01099915
CORUM_CDC5L_COMPLEX	REACTOME_DNA_REPLICATION_PRE_INITIATION	0.00108196
MICROTUBULE_BINDING	REACTOME_CELL_CYCLE_CHECKPOINTS	0.01060835
AMINE_CATABOLIC_PROCESS	KEGG_PPAR_SIGNALING_PATHWAY	0.02079311
ION_CHANNEL_ACTIVITY	VOLTAGE_GATED_CATION_CHANNEL_ACTIVITY	0.02382611
G1_PHASE	PROTEIN_HETERODIMERIZATION_ACTIVITY	0.01463874
DNA_DEPENDENT_DNA_REPLICATION	MICROTUBULE_CYTOSKELETON_ORGANIZATION_AND_BIOGENESIS	0.00213434
MONOCARBOXYLIC_ACID_METABOLIC_PROCESS	REACTOME_CDC6_ASSOCIATION_WITH_THE_ORC:ORIGIN_COMPLEX	0.0061142
REGULATION_OF_MITOSIS	RNA_SPLICING	0.0
MRNA_METABOLIC_PROCESS	REACTOME_CENTROSOME_MATURATION	0.0
CORUM_17S_U2_SNRNP	MICROTUBULE	0.004207
BIOCARTA_G2_PATHWAY	CORUM_NUCLEAR_PORE_COMPLEX	0.01698011
ESTABLISHMENT_OF_ORGANELLE_LOCALIZATION	REACTOME_ACTIVATION_OF_THE_PRE_REPLICATIVE_COMPLEX	0.00149497
REACTOME_G2_M_TRANSITION	TRANSCRIPTION_FACTOR_COMPLEX	0.0
BIOCARTA_CFTR_PATHWAY	REACTOME_INNATE_IMMUNITY_SIGNALING	0.01489516
MICROTUBULE_CYTOSKELETON_ORGANIZATION_AND_BIOGENESIS	REACTOME_METABOLISM_OF_LIPIDS_AND_LIPOPROTEINS	0.00423031
REACTOME_CYCLIN_E_ASSOCIATED_EVENTS_DURING_G1_S_TRANSITION_	TUBULIN_BINDING	0.00567649
KEGG_JAK_STAT_SIGNALING_PATHWAY	REACTOME_LAGGING_STRAND_SYNTHESIS	0.00837288
CORUM_H2AX_COMPLEX,_ISOLATED_FROM_CELLS_WITHOUT_IR_EXPOSURE	KEGG_ECM_RECEPTOR_INTERACTION	0.04341578
DNA_METABOLIC_PROCESS	SISTER_CHROMATID_SEGREGATION	0.0
CORUM_DNA_SYNTHESOME_COMPLEX_(15_SUBUNITS)	SMALL_NUCLEAR_RIBONUCLEOPROTEIN_COMPLEX	0.00883082
REACTOME_CHAPERONIN_MEDIATED_PROTEIN_FOLDING	REACTOME_G1_S_TRANSITION	0.01053845
REACTOME_METABOLISM_OF_RNA	RIBONUCLEASE_ACTIVITY	0.0
KEGG_RENIN_ANGIOTENSIN_SYSTEM	REACTOME_RNA_POLYMERASE_I_PROMOTER_OPENING	0.01140795
CORUM_SPLICEOSOME	RNA_SPLICING	0.0
NUCLEAR_CHROMOSOME_PART	REACTOME_TRANSCRIPTION_COUPLED_NER	0.08525655
REACTOME_LATE_PHASE_OF_HIV_LIFE_CYCLE	REACTOME_REGULATION_OF_APC_ACTIVATORS_BETWEEN_G1_S_AND_EARLY_ANAPHASE	0.0
KEGG_METABOLISM_OF_XENOBIOTICS_BY_CYTOCHROME_P450	REACTOME_DNA_REPLICATION_PRE_INITIATION	0.0188185
DNA_RECOMBINATION	REACTOME_RNA_POLYMERASE_III_TRANSCRIPTION_INITIATION	0.00178979
CHROMOSOMEPERICENTRIC_REGION	VESICULAR_FRACTION	0.00467931
CARBOXYLIC_ACID_METABOLIC_PROCESS	KEGG_CELL_CYCLE	0.0
CHROMATIN_BINDING	REACTOME_APCDC20_MEDIATED_DEGRADATION_OF_CYCLIN_B	0.00143819
MAGNESIUM_ION_BINDING	REACTOME_TRANSPORT_OF_THE_SLBP_INDEPENDENT_MATURE_MRNA	0.00804999
CORUM_ALL-1_SUPERCOMPLEX	REACTOME_CDC20_PHOSPHO_APC_MEDIATED_DEGRADATION_OF_CYCLIN_A	0.00086921
KEGG_DRUG_METABOLISM_CYTOCHROME_P450	REACTOME_GLUCURONIDATION	0.0244014
REACTOME_LOSS_OF_NLP_FROM_MITOTIC_CENTROSOMES	VOLTAGE_GATED_POTASSIUM_CHANNEL_ACTIVITY	0.00850455
NITROGEN_COMPOUND_METABOLIC_PROCESS	RNA_SPLICINGVIA_TRANSESTERIFICATION_REACTIONS	0.00731224
BIOCARTA_G1_PATHWAY	REACTOME_FORMATION_OF_FIBRIN_CLOT_CLOTTING_CASCADE	0.00589381
MICROTUBULE_BASED_PROCESS	REACTOME_DNA_STRAND_ELONGATION	0.00353942
BIOCARTA_G2_PATHWAY	KEGG_DRUG_METABOLISM_OTHER_ENZYMES	0.00341543
KEGG_DRUG_METABOLISM_OTHER_ENZYMES	REACTOME_PHOSPHORYLATION_OF_THE_APC	0.00524031
DNA_RECOMBINATION	REACTOME_DOUBLE_STRAND_BREAK_REPAIR	0.0
DNA_INTEGRITY_CHECKPOINT	REACTOME_RNA_POLYMERASE_II_TRANSCRIPTION	0.01428613
REACTOME_PACKAGING_OF_TELOMERE_ENDS	RESPONSE_TO_OTHER_ORGANISM	0.01384309
BIOCARTA_MCM_PATHWAY	DNA_PACKAGING	0.00560982
REACTOME_PROCESSING_OF_CAPPED_INTRON_CONTAINING_PRE_MRNA	SMALL_NUCLEAR_RIBONUCLEOPROTEIN_COMPLEX	0.0
DNA_METABOLIC_PROCESS	REACTOME_SYNTHESIS_OF_DNA	0.0
REACTOME_POLYMERASE_SWITCHING	REACTOME_UNWINDING_OF_DNA	0.0
DNA_REPLICATION	REACTOME_UNWINDING_OF_DNA	0.0
CELL_CYCLE_PROCESS	NITROGEN_COMPOUND_CATABOLIC_PROCESS	0.00648179
SPINDLE_MICROTUBULE	S_PHASE	0.00543155
REACTOME_FANCONI_ANEMIA_PATHWAY	REACTOME_TRANSPORT_OF_MATURE_MRNA_DERIVED_FROM_AN_INTRON_CONTAINING_TRANSCRIPT	0.0103477
INTERPHASE	NUCLEAR_MATRIX	0.00152995
CORUM_HCF-1_COMPLEX	KEGG_SMALL_CELL_LUNG_CANCER	0.0
REACTOME_AUTODEGRADATION_OF_CDH1_BY_CDH1_APC	STEROID_BINDING	0.00524946
MICROTUBULE_BINDING	REGULATION_OF_CYCLIN_DEPENDENT_PROTEIN_KINASE_ACTIVITY	0.00869592
MICROTUBULE_POLYMERIZATION_OR_DEPOLYMERIZATION	M_PHASE	0.0069991
REACTOME_AMINE_DERIVED_HORMONES	REACTOME_METABOLISM_OF_LIPIDS_AND_LIPOPROTEINS	0.01453096
DNA_RECOMBINATION	REACTOME_TRANSPORT_OF_THE_SLBP_INDEPENDENT_MATURE_MRNA	0.01256604
REACTOME_PROCESSING_OF_CAPPED_INTRON_CONTAINING_PRE_MRNA	REACTOME_SCF_SKP2_MEDIATED_DEGRADATION_OF_P27_P21	0.00576674
KEGG_ECM_RECEPTOR_INTERACTION	REACTOME_RNA_POLYMERASE_I_PROMOTER_OPENING	0.01566638
CELL_CYCLE_PHASE	REACTOME_MITOTIC_PROMETAPHASE	0.0
BIOCARTA_MCM_PATHWAY	MULTI_ORGANISM_PROCESS	0.0
CHROMATIN_BINDING	REACTOME_REMOVAL_OF_THE_FLAP_INTERMEDIATE	0.00213338
CHROMOSOMAL_PART	REACTOME_S_PHASE	0.0
KEGG_ARACHIDONIC_ACID_METABOLISM	REACTOME_ELONGATION_AND_PROCESSING_OF_CAPPED_TRANSCRIPTS	0.00318577
CORUM_MLL1-WDR5_COMPLEX	REACTOME_METABOLISM_OF_LIPIDS_AND_LIPOPROTEINS	0.00183183
REACTOME_TRANSPORT_OF_MATURE_MRNA_DERIVED_FROM_AN_INTRON_CONTAINING_TRANSCRIPT	SMALL_NUCLEAR_RIBONUCLEOPROTEIN_COMPLEX	0.0
REACTOME_CENTROSOME_MATURATION	REACTOME_LOSS_OF_NLP_FROM_MITOTIC_CENTROSOMES	0.00094682
NUCLEOPLASM	REACTOME_INFLUENZA_LIFE_CYCLE	0.0
REACTOME_HOST_INTERACTIONS_OF_HIV_FACTORS	REACTOME_INFLUENZA_LIFE_CYCLE	0.0
MULTI_ORGANISM_PROCESS	REACTOME_NUCLEAR_RECEPTOR_TRANSCRIPTION_PATHWAY	0.04798476
ESTABLISHMENT_OF_ORGANELLE_LOCALIZATION	PROTEIN_HETERODIMERIZATION_ACTIVITY	0.00807393
REACTOME_CDT1_ASSOCIATION_WITH_THE_CDC6_ORC_ORIGIN_COMPLEX	REACTOME_PROCESSING_OF_CAPPED_INTRON_CONTAINING_PRE_MRNA	0.00803759
MICROTUBULE_ORGANIZING_CENTER_ORGANIZATION_AND_BIOGENESIS	REACTOME_S_PHASE	0.00228512
CORUM_ALL-1_SUPERCOMPLEX	ORGANIC_ACID_METABOLIC_PROCESS	0.0
KEGG_MISMATCH_REPAIR	REACTOME_LATE_PHASE_OF_HIV_LIFE_CYCLE	0.0
MITOTIC_CELL_CYCLE	REACTOME_FANCONI_ANEMIA_PATHWAY	0.0
REACTOME_HOMOLOGOUS_RECOMBINATION_REPAIR	REGULATION_OF_MITOSIS	0.0
REACTOME_CDC20_PHOSPHO_APC_MEDIATED_DEGRADATION_OF_CYCLIN_A	REACTOME_ELONGATION_AND_PROCESSING_OF_CAPPED_TRANSCRIPTS	0.0
AMINO_ACID_CATABOLIC_PROCESS	REACTOME_STEROID_METABOLISM	0.01399716
CORUM_RC_COMPLEX_DURING_S-PHASE_OF_CELL_CYCLE	REACTOME_METABOLISM_OF_AMINO_ACIDS	0.01055772
KEGG_PENTOSE_AND_GLUCURONATE_INTERCONVERSIONS	ORGANIC_ACID_METABOLIC_PROCESS	0.00348248
FATTY_ACID_METABOLIC_PROCESS	REACTOME_ELONGATION_AND_PROCESSING_OF_CAPPED_TRANSCRIPTS	0.00026177
CELL_CYCLE_PHASE	CORUM_HISTONE_H3.1_COMPLEX	0.00010506
CELL_CYCLE_CHECKPOINT_GO_0000075	REACTOME_BASIGIN_INTERACTIONS	0.00934237
REACTOME_SYNTHESIS_OF_DNA	UBIQUITIN_CYCLE	0.0
CELL_CYCLE_PHASE	M_PHASE_OF_MITOTIC_CELL_CYCLE	0.0
REACTOME_BASIGIN_INTERACTIONS	REACTOME_S_PHASE	0.00559187
PROTEIN_C_TERMINUS_BINDING	REACTOME_LATE_PHASE_OF_HIV_LIFE_CYCLE	0.0
BIOCARTA_MCM_PATHWAY	CORUM_DNA_SYNTHESOME_COMPLEX_(15_SUBUNITS)	0.0
G1_S_TRANSITION_OF_MITOTIC_CELL_CYCLE	REGULATION_OF_MITOSIS	0.00139984
KINETOCHORE	MAGNESIUM_ION_BINDING	0.00354835
REACTOME_POLYMERASE_SWITCHING	RNA_SPLICING	0.00588083
DNA_INTEGRITY_CHECKPOINT	ORGANIC_ACID_METABOLIC_PROCESS	0.0
CHROMOSOME_ORGANIZATION_AND_BIOGENESIS	REACTOME_SCF_BETA_TRCP_MEDIATED_DEGRADATION_OF_EMI1	0.0
CORUM_CDC5L_COMPLEX	CORUM_SMN_COMPLEX	0.0
MICROTUBULE_BINDING	REACTOME_REGULATION_OF_APC_ACTIVATORS_BETWEEN_G1_S_AND_EARLY_ANAPHASE	0.0052251
DNA_POLYMERASE_ACTIVITY	REACTOME_PHOSPHORYLATION_OF_THE_APC	0.01076697
CORUM_NOP56P-ASSOCIATED_PRE-RRNA_COMPLEX	REACTOME_NEP_NS2_INTERACTS_WITH_THE_CELLULAR_EXPORT_MACHINERY	0.00554148
REACTOME_ASSOCIATION_OF_LICENSING_FACTORS_WITH_THE_PREREPLICATIVE_COMPLEX	REACTOME_CYCLIN_A1_ASSOCIATED_EVENTS_DURING_G2_M_TRANSITION	0.0
CORUM_BASC_COMPLEX_(BRCA1-ASSOCIATED_GENOME_SURVEILLANCE_COMPLEX)	REACTOME_COMPLEMENT_CASCADE	0.00809346
REACTOME_REMOVAL_OF_THE_FLAP_INTERMEDIATE	RESPONSE_TO_ENDOGENOUS_STIMULUS	0.0
M_PHASE	REACTOME_NEP_NS2_INTERACTS_WITH_THE_CELLULAR_EXPORT_MACHINERY	0.0
MICROTUBULE_ORGANIZING_CENTER	REACTOME_PHASE_II_CONJUGATION	0.00461716
REACTOME_MRNA_SPLICING_MINOR_PATHWAY	REACTOME_SYNTHESIS_OF_DNA	3.188e-05
KEGG_DNA_REPLICATION	MEIOTIC_RECOMBINATION	0.0
PEROXISOME	REGULATION_OF_CYCLIN_DEPENDENT_PROTEIN_KINASE_ACTIVITY	0.00732485
MEIOSIS_I	UBIQUITIN_CYCLE	0.00083223
BIOCARTA_G1_PATHWAY	CORUM_17S_U2_SNRNP	0.00043459
KEGG_HISTIDINE_METABOLISM	KEGG_OOCYTE_MEIOSIS	0.00725904
KEGG_TRYPTOPHAN_METABOLISM	ORGANIC_ACID_METABOLIC_PROCESS	0.00276766
REACTOME_DNA_STRAND_ELONGATION	REACTOME_REPAIR_SYNTHESIS_OF_PATCH_27_30_BASES_LONG_BY_DNA_POLYMERASE	0.0
MEIOTIC_CELL_CYCLE	REACTOME_CYCLIN_A1_ASSOCIATED_EVENTS_DURING_G2_M_TRANSITION	0.0
CORUM_17S_U2_SNRNP	DEFENSE_RESPONSE_TO_BACTERIUM	0.01995937
HELICASE_ACTIVITY	REACTOME_STEROID_METABOLISM	0.0033359
DNA_DEPENDENT_DNA_REPLICATION	REACTOME_CYCLIN_A1_ASSOCIATED_EVENTS_DURING_G2_M_TRANSITION	0.0
MITOTIC_SISTER_CHROMATID_SEGREGATION	REACTOME_REGULATION_OF_APC_ACTIVATORS_BETWEEN_G1_S_AND_EARLY_ANAPHASE	0.0
CORUM_MLL1-WDR5_COMPLEX	REACTOME_NUCLEOTIDE_EXCISION_REPAIR	0.00226692
KEGG_DRUG_METABOLISM_OTHER_ENZYMES	REACTOME_FANCONI_ANEMIA_PATHWAY	0.01971793
MULTI_ORGANISM_PROCESS	REACTOME_STEROID_METABOLISM	0.00144942
REACTOME_STEROID_METABOLISM	SPLICEOSOME	0.00653078
REACTOME_REPAIR_SYNTHESIS_OF_PATCH_27_30_BASES_LONG_BY_DNA_POLYMERASE	SPINDLE_MICROTUBULE	0.00825156
NUCLEAR_MATRIX	REACTOME_TELOMERE_MAINTENANCE	0.00162173
REACTOME_APCDC20_MEDIATED_DEGRADATION_OF_CYCLIN_B	REACTOME_HOMOLOGOUS_RECOMBINATION_REPAIR	0.00236784
KEGG_FATTY_ACID_METABOLISM	KEGG_OOCYTE_MEIOSIS	0.0077903
SODIUM_ION_TRANSPORT	VOLTAGE_GATED_CATION_CHANNEL_ACTIVITY	0.0141796
ACUTE_INFLAMMATORY_RESPONSE	REACTOME_DNA_REPAIR	0.01741622
AROMATIC_COMPOUND_METABOLIC_PROCESS	REACTOME_POLYMERASE_SWITCHING	0.01008774
CHROMOSOME_ORGANIZATION_AND_BIOGENESIS	RESPONSE_TO_BACTERIUM	0.006681
KEGG_PEROXISOME	KEGG_SPLICEOSOME	0.02919219
REACTOME_ACTIVATION_OF_THE_PRE_REPLICATIVE_COMPLEX	REACTOME_EXTENSION_OF_TELOMERES	0.0
CORUM_SPLICEOSOME	KEGG_PEROXISOME	0.01377976
CORUM_MLL1-WDR5_COMPLEX	MICROTUBULE_BINDING	0.00181798
REACTOME_FORMATION_AND_MATURATION_OF_MRNA_TRANSCRIPT	REACTOME_S_PHASE	0.0
REACTOME_APCDC20_MEDIATED_DEGRADATION_OF_CYCLIN_B	REACTOME_CELL_CYCLE_CHECKPOINTS	0.0
BIOCARTA_CELLCYCLE_PATHWAY	CORUM_DNA_SYNTHESOME_COMPLEX_(13_SUBUNITS)	0.0
REACTOME_TRNA_AMINOACYLATION	REGULATION_OF_MITOSIS	0.00736498
CATION_CHANNEL_ACTIVITY	NUCLEAR_ENVELOPE	0.02784998
REACTOME_AUTODEGRADATION_OF_CDH1_BY_CDH1_APC	SA_REG_CASCADE_OF_CYCLIN_EXPR	0.0
NITROGEN_COMPOUND_CATABOLIC_PROCESS	REACTOME_FORMATION_AND_MATURATION_OF_MRNA_TRANSCRIPT	0.00846174
KEGG_COMPLEMENT_AND_COAGULATION_CASCADES	RESPONSE_TO_DNA_DAMAGE_STIMULUS	0.0021177
REACTOME_STEROID_METABOLISM	STEROID_BINDING	0.00410611
CORUM_EMERIN_COMPLEX_24	CORUM_HCF-1_COMPLEX	0.0
GAMETE_GENERATION	KEGG_COMPLEMENT_AND_COAGULATION_CASCADES	0.0
DNA_DEPENDENT_DNA_REPLICATION	KEGG_FATTY_ACID_METABOLISM	0.00850823
KEGG_SMALL_CELL_LUNG_CANCER	SERINE_TYPE_PEPTIDASE_ACTIVITY	0.05358251
DEFENSE_RESPONSE	REACTOME_MRNA_SPLICING	0.0
REACTOME_REPAIR_SYNTHESIS_OF_PATCH_27_30_BASES_LONG_BY_DNA_POLYMERASE	RIBONUCLEASE_ACTIVITY	0.0
DNA_METABOLIC_PROCESS	REACTOME_METABOLISM_OF_AMINO_ACIDS	0.01593497
CHROMOSOMAL_PART	REACTOME_REMOVAL_OF_THE_FLAP_INTERMEDIATE	0.0
PROTEIN_HETERODIMERIZATION_ACTIVITY	REACTOME_BASIGIN_INTERACTIONS	0.00626846
BIOCARTA_COMP_PATHWAY	REACTOME_INFLUENZA_LIFE_CYCLE	0.00470689
MITOTIC_CELL_CYCLE_CHECKPOINT	REACTOME_NUCLEOTIDE_EXCISION_REPAIR	0.0
REACTOME_FORMATION_AND_MATURATION_OF_MRNA_TRANSCRIPT	REPLICATION_FORK	0.0
REPLICATION_FORK	SPINDLE_MICROTUBULE	0.00770854
CYTOSKELETON_ORGANIZATION_AND_BIOGENESIS	REACTOME_LATE_PHASE_OF_HIV_LIFE_CYCLE	0.0
CORUM_RC_COMPLEX_DURING_S-PHASE_OF_CELL_CYCLE	REACTOME_EXTENSION_OF_TELOMERES	0.0
MICROTUBULE	S_PHASE	0.0064331
DNA_DIRECTED_DNA_POLYMERASE_ACTIVITY	NUCLEAR_BODY	0.00756277
GLUTATHIONE_TRANSFERASE_ACTIVITY	REACTOME_METABOLISM_OF_AMINO_ACIDS	0.00307555
KEGG_HISTIDINE_METABOLISM	REACTOME_DNA_STRAND_ELONGATION	0.00748202
BIOCARTA_LECTIN_PATHWAY	DNA_DEPENDENT_DNA_REPLICATION	0.0042731
ORGANIC_ACID_METABOLIC_PROCESS	REGULATION_OF_CYCLIN_DEPENDENT_PROTEIN_KINASE_ACTIVITY	0.00175518
MULTI_ORGANISM_PROCESS	REACTOME_DNA_REPAIR	0.00281196
MICROTUBULE_BASED_PROCESS	VOLTAGE_GATED_POTASSIUM_CHANNEL_ACTIVITY	0.00923137
INTERPHASE	NEGATIVE_REGULATION_OF_DNA_METABOLIC_PROCESS	0.0
MICROTUBULE_ORGANIZING_CENTER	REACTOME_INFLUENZA_LIFE_CYCLE	0.01579556
FATTY_ACID_METABOLIC_PROCESS	NUCLEOLUS	0.0015215
CORUM_SMN_COMPLEX	REGULATION_OF_CELL_CYCLE	0.0
APOPTOTIC_MITOCHONDRIAL_CHANGES	MULTI_ORGANISM_PROCESS	0.01789671
REACTOME_CHAPERONIN_MEDIATED_PROTEIN_FOLDING	REACTOME_RNA_POLYMERASE_I_PROMOTER_CLEARANCE	0.02713263
HELICASE_ACTIVITY	REACTOME_PHASE_1_FUNCTIONALIZATION	0.00223679
KEGG_ASCORBATE_AND_ALDARATE_METABOLISM	OXYGEN_BINDING	0.00915959
REACTOME_CDC6_ASSOCIATION_WITH_THE_ORC:ORIGIN_COMPLEX	REACTOME_ELONGATION_AND_PROCESSING_OF_CAPPED_TRANSCRIPTS	0.0
CORUM_SPLICEOSOME	DNA_DEPENDENT_ATPASE_ACTIVITY	0.0
KEGG_SMALL_CELL_LUNG_CANCER	REACTOME_FORMATION_OF_FIBRIN_CLOT_CLOTTING_CASCADE	0.04598889
CORUM_SMN_COMPLEX	REACTOME_LOSS_OF_NLP_FROM_MITOTIC_CENTROSOMES	0.00396216
NUCLEAR_CHROMOSOME	REACTOME_METABOLISM_OF_RNA	0.0
CELLULAR_LIPID_CATABOLIC_PROCESS	CORUM_HCF-1_COMPLEX	0.00690111
CORUM_DNA_SYNTHESOME_COMPLEX_(17_SUBUNITS)	REACTOME_INFLUENZA_LIFE_CYCLE	0.00572918
MITOTIC_SISTER_CHROMATID_SEGREGATION	UBIQUITIN_CYCLE	0.00172061
DNA_DEPENDENT_ATPASE_ACTIVITY	SPINDLE_MICROTUBULE	0.00557348
KINETOCHORE	REACTOME_G1_S_TRANSITION	0.0
REACTOME_CYTOCHROME_P450_ARRANGED_BY_SUBSTRATE_TYPE	REACTOME_NUCLEOTIDE_EXCISION_REPAIR	0.01241081
KEGG_MISMATCH_REPAIR	REACTOME_CDC6_ASSOCIATION_WITH_THE_ORC:ORIGIN_COMPLEX	0.00624897
REACTOME_INFLUENZA_LIFE_CYCLE	REACTOME_REPAIR_SYNTHESIS_OF_PATCH_27_30_BASES_LONG_BY_DNA_POLYMERASE	0.00725439
BIOCARTA_MCM_PATHWAY	REACTOME_FORMATION_OF_TUBULIN_FOLDING_INTERMEDIATES_BY_CCT_TRIC	0.00358861
BIOCARTA_CELLCYCLE_PATHWAY	STEROID_METABOLIC_PROCESS	0.0101014
MICROTUBULE_MOTOR_ACTIVITY	M_PHASE	0.00331786
RIBONUCLEOPROTEIN_COMPLEX	STEROID_HORMONE_RECEPTOR_ACTIVITY	0.0
KEGG_JAK_STAT_SIGNALING_PATHWAY	REACTOME_RNA_POLYMERASE_II_TRANSCRIPTION	0.00561026
MICROTUBULE	REACTOME_REPAIR_SYNTHESIS_OF_PATCH_27_30_BASES_LONG_BY_DNA_POLYMERASE	0.01369403
REACTOME_RNA_POLYMERASE_I_III_AND_MITOCHONDRIAL_TRANSCRIPTION	RESPONSE_TO_DNA_DAMAGE_STIMULUS	0.0
CELL_CYCLE_PROCESS	G_PROTEIN_COUPLED_RECEPTOR_ACTIVITY	0.07393515
CHROMATIN	CYTOSKELETAL_PART	0.00026546
MICROTUBULE_ORGANIZING_CENTER	POTASSIUM_CHANNEL_ACTIVITY	0.00639822
MICROSOME	REACTOME_XENOBIOTICS	0.00257718
REACTOME_RNA_POLYMERASE_III_TRANSCRIPTION_INITIATION	STEROID_METABOLIC_PROCESS	0.01326681
REACTOME_HOST_INTERACTIONS_OF_HIV_FACTORS	REACTOME_PHASE_II_CONJUGATION	0.00373017
CYTOSKELETON_ORGANIZATION_AND_BIOGENESIS	SISTER_CHROMATID_SEGREGATION	0.00313417
REACTOME_FANCONI_ANEMIA_PATHWAY	REACTOME_SNRNP_ASSEMBLY	0.00800121
HORMONE_METABOLIC_PROCESS	KEGG_DRUG_METABOLISM_CYTOCHROME_P450	0.00769193
REACTOME_METABOLISM_OF_LIPIDS_AND_LIPOPROTEINS	S_PHASE	0.02307431
REACTOME_METABOLISM_OF_AMINO_ACIDS	REACTOME_NEP_NS2_INTERACTS_WITH_THE_CELLULAR_EXPORT_MACHINERY	0.00710858
CENTROSOME	MICROTUBULE_ORGANIZING_CENTER_ORGANIZATION_AND_BIOGENESIS	0.01250821
KEGG_SMALL_CELL_LUNG_CANCER	RNA_PROCESSING	0.02585924
REACTOME_AUTODEGRADATION_OF_CDH1_BY_CDH1_APC	TRANSCRIPTION_FACTOR_COMPLEX	0.0395159
MEIOTIC_CELL_CYCLE	PROTEIN_C_TERMINUS_BINDING	0.0
REGULATION_OF_MITOTIC_CELL_CYCLE	RIBONUCLEOPROTEIN_COMPLEX	0.00066523
CHROMOSOME	NUCLEAR_ENVELOPE	0.0
CHROMATIN_BINDING	REACTOME_UNWINDING_OF_DNA	0.0096916
REACTOME_METABOLISM_OF_LIPIDS_AND_LIPOPROTEINS	RIBONUCLEASE_ACTIVITY	0.00088206
FATTY_ACID_OXIDATION	RNA_BINDING	0.00288251
BIOCARTA_CELLCYCLE_PATHWAY	REACTOME_RNA_POLYMERASE_I_III_AND_MITOCHONDRIAL_TRANSCRIPTION	0.0
GAMETE_GENERATION	REACTOME_HDL_MEDIATED_LIPID_TRANSPORT	0.00178496
UBIQUITIN_CYCLE	VOLTAGE_GATED_CATION_CHANNEL_ACTIVITY	0.00687856
KEGG_HOMOLOGOUS_RECOMBINATION	MEIOTIC_CELL_CYCLE	0.0
GLUTATHIONE_TRANSFERASE_ACTIVITY	REACTOME_PHASE_1_FUNCTIONALIZATION	0.01887084
LIPID_CATABOLIC_PROCESS	PROTEIN_HETERODIMERIZATION_ACTIVITY	0.00894348
CORUM_CDC5L_COMPLEX	CORUM_MASH1_PROMOTER-COACTIVATOR_COMPLEX	0.00244528
G1_PHASE	REACTOME_MITOTIC_PROMETAPHASE	0.0
REACTOME_INNATE_IMMUNITY_SIGNALING	REACTOME_NUCLEAR_IMPORT_OF_REV_PROTEIN	0.00629614
REACTOME_MITOTIC_M_M_G1_PHASES	REACTOME_PHASE_II_CONJUGATION	0.01324227
KEGG_OOCYTE_MEIOSIS	SPINDLE_ORGANIZATION_AND_BIOGENESIS	0.0
MRNA_PROCESSING_GO_0006397	REACTOME_BASIGIN_INTERACTIONS	0.00307162
MAGNESIUM_ION_BINDING	REACTOME_DNA_STRAND_ELONGATION	0.00030129
REACTOME_ELONGATION_AND_PROCESSING_OF_CAPPED_TRANSCRIPTS	REACTOME_LATE_PHASE_OF_HIV_LIFE_CYCLE	0.35188371
CORUM_RIBOSOME,_CYTOPLASMIC	REACTOME_HOST_INTERACTIONS_OF_HIV_FACTORS	0.00135602
KEGG_CELL_CYCLE	NITROGEN_COMPOUND_METABOLIC_PROCESS	0.0
G1_PHASE_OF_MITOTIC_CELL_CYCLE	REACTOME_POLYMERASE_SWITCHING	0.0
CELL_DIVISION	REGULATION_OF_MITOSIS	0.00392353
AROMATIC_COMPOUND_METABOLIC_PROCESS	REACTOME_INNATE_IMMUNITY_SIGNALING	0.00193375
AROMATIC_COMPOUND_METABOLIC_PROCESS	INTERPHASE	0.00321822
KEGG_TYROSINE_METABOLISM	REACTOME_METABOLISM_OF_LIPIDS_AND_LIPOPROTEINS	0.02329358
CARBOXYLIC_ACID_METABOLIC_PROCESS	REACTOME_DNA_REPLICATION_PRE_INITIATION	0.00244807
DNA_RECOMBINATION	REACTOME_HOMOLOGOUS_RECOMBINATION_REPAIR	0.0
CARBOXYLIC_ACID_METABOLIC_PROCESS	STEROID_BINDING	0.02023186
CORUM_RC_COMPLEX_DURING_S-PHASE_OF_CELL_CYCLE	REACTOME_DNA_STRAND_ELONGATION	0.0
CONDENSED_CHROMOSOME	REACTOME_DNA_REPAIR	0.0
DEFENSE_RESPONSE_TO_BACTERIUM	REACTOME_DNA_REPAIR	0.00561068
REACTOME_TRANSCRIPTION	REACTOME_TRNA_AMINOACYLATION	0.00013075
CONDENSED_CHROMOSOME	REACTOME_S_PHASE	0.0
MEIOTIC_RECOMBINATION	REGULATION_OF_DNA_REPLICATION	0.0
ACUTE_INFLAMMATORY_RESPONSE	SUGAR_BINDING	0.00754732
MAGNESIUM_ION_BINDING	RESPONSE_TO_DNA_DAMAGE_STIMULUS	0.0
CYTOKINESIS	SPINDLE_MICROTUBULE	0.00582896
CELL_CYCLE_PROCESS	REACTOME_METABOLISM_OF_RNA	0.0
REACTOME_REMOVAL_OF_THE_FLAP_INTERMEDIATE	REACTOME_TELOMERE_MAINTENANCE	0.0
CHROMOSOME	REACTOME_HIV_INFECTION	0.0
DNA_DEPENDENT_DNA_REPLICATION	REACTOME_HOMOLOGOUS_RECOMBINATION_REPAIR	0.0
CHROMOSOME_ORGANIZATION_AND_BIOGENESIS	REACTOME_NEP_NS2_INTERACTS_WITH_THE_CELLULAR_EXPORT_MACHINERY	0.0
DNA_REPLICATION_INITIATION	GAMETE_GENERATION	0.0
REACTOME_NUCLEAR_RECEPTOR_TRANSCRIPTION_PATHWAY	REACTOME_RNA_POLYMERASE_I_CHAIN_ELONGATION	0.00126349
NUCLEOPLASM	REACTOME_SYNTHESIS_OF_DNA	0.0
CATION_CHANNEL_ACTIVITY	REACTOME_CYCLIN_E_ASSOCIATED_EVENTS_DURING_G1_S_TRANSITION_	0.01005286
REACTOME_TRANSPORT_OF_THE_SLBP_INDEPENDENT_MATURE_MRNA	RNA_SPLICINGVIA_TRANSESTERIFICATION_REACTIONS	0.0
BIOCARTA_NUCLEARRS_PATHWAY	DNA_INTEGRITY_CHECKPOINT	0.00656798
CHROMOSOME_ORGANIZATION_AND_BIOGENESIS	MICROTUBULE_CYTOSKELETON	0.0
DNA_RECOMBINATION	REACTOME_FORMATION_OF_FIBRIN_CLOT_CLOTTING_CASCADE	0.01138719
GAMETE_GENERATION	REACTOME_FORMATION_OF_TUBULIN_FOLDING_INTERMEDIATES_BY_CCT_TRIC	0.00067637
INTERPHASE_OF_MITOTIC_CELL_CYCLE	KEGG_CELL_CYCLE	0.0
BIOCARTA_CELLCYCLE_PATHWAY	ORGANELLE_LOCALIZATION	0.0
REACTOME_MITOTIC_PROMETAPHASE	REACTOME_SCF_SKP2_MEDIATED_DEGRADATION_OF_P27_P21	0.00124224
KEGG_OOCYTE_MEIOSIS	RESPONSE_TO_BACTERIUM	0.01368651
REACTOME_HIV_INFECTION	REACTOME_SCF_BETA_TRCP_MEDIATED_DEGRADATION_OF_EMI1	0.0
REACTOME_REV_MEDIATED_NUCLEAR_EXPORT_OF_HIV1_RNA	SPINDLE	0.0068355
KEGG_STEROID_HORMONE_BIOSYNTHESIS	REACTOME_AUTODEGRADATION_OF_CDH1_BY_CDH1_APC	0.01079293
MEIOSIS_I	REACTOME_TRANSCRIPTION_COUPLED_NER	0.0
BIOCARTA_MCM_PATHWAY	REPLICATION_FORK	0.0
CHROMOSOMEPERICENTRIC_REGION	HELICASE_ACTIVITY	0.00636568
CORUM_CEN_COMPLEX	REACTOME_TELOMERE_MAINTENANCE	0.00845247
CORUM_C_COMPLEX_SPLICEOSOME	MALE_GONAD_DEVELOPMENT	0.02120893
CYTOKINESIS	MICROTUBULE_CYTOSKELETON_ORGANIZATION_AND_BIOGENESIS	0.00338768
METAL_ION_TRANSMEMBRANE_TRANSPORTER_ACTIVITY	REACTOME_FANCONI_ANEMIA_PATHWAY	0.01336151
NUCLEOPLASM	REACTOME_GLOBAL_GENOMIC_NER	0.0
MICROTUBULE_CYTOSKELETON	UBIQUITIN_CYCLE	0.0
PROTEIN_HETERODIMERIZATION_ACTIVITY	REACTOME_TRANSCRIPTION	0.0
CARBOXYLIC_ACID_METABOLIC_PROCESS	MEIOSIS_I	0.00057968
REACTOME_CENTROSOME_MATURATION	REACTOME_METABOLISM_OF_RNA	0.0
KEGG_DRUG_METABOLISM_OTHER_ENZYMES	REACTOME_LOSS_OF_NLP_FROM_MITOTIC_CENTROSOMES	0.00544295
MICROTUBULE_CYTOSKELETON_ORGANIZATION_AND_BIOGENESIS	REACTOME_FANCONI_ANEMIA_PATHWAY	0.00643429
G1_PHASE_OF_MITOTIC_CELL_CYCLE	REACTOME_NEP_NS2_INTERACTS_WITH_THE_CELLULAR_EXPORT_MACHINERY	0.02184594
KEGG_TRYPTOPHAN_METABOLISM	NITROGEN_COMPOUND_CATABOLIC_PROCESS	0.00189364
CORUM_ALL-1_SUPERCOMPLEX	REACTOME_DNA_REPLICATION_PRE_INITIATION	0.0
DNA_RECOMBINATION	REACTOME_LATE_PHASE_OF_HIV_LIFE_CYCLE	0.00049065
REACTOME_CDT1_ASSOCIATION_WITH_THE_CDC6_ORC_ORIGIN_COMPLEX	SPINDLE	0.00491546
POTASSIUM_CHANNEL_ACTIVITY	PROTEIN_C_TERMINUS_BINDING	0.02453363
CORUM_MLL1-WDR5_COMPLEX	CYTOSKELETON_ORGANIZATION_AND_BIOGENESIS	0.00092757
ORGANIC_ACID_METABOLIC_PROCESS	RNA_BINDING	0.0
REACTOME_M_G1_TRANSITION	REACTOME_TELOMERE_MAINTENANCE	0.0
NITROGEN_COMPOUND_METABOLIC_PROCESS	REACTOME_NUCLEAR_RECEPTOR_TRANSCRIPTION_PATHWAY	0.0
DNA_DIRECTED_DNA_POLYMERASE_ACTIVITY	REACTOME_HOST_INTERACTIONS_OF_HIV_FACTORS	0.01127648
KEGG_SPLICEOSOME	REACTOME_CYCLIN_A1_ASSOCIATED_EVENTS_DURING_G2_M_TRANSITION	0.0
MRNA_PROCESSING_GO_0006397	OXIDOREDUCTASE_ACTIVITY_GO_0016616	0.01373463
NUCLEAR_CHROMOSOME_PART	PROTEIN_HETERODIMERIZATION_ACTIVITY	0.00126745
KEGG_COMPLEMENT_AND_COAGULATION_CASCADES	MICROSOME	0.01033543
EXTRACELLULAR_MATRIX_PART	REACTOME_CYCLIN_A1_ASSOCIATED_EVENTS_DURING_G2_M_TRANSITION	0.00477455
KEGG_VALINE_LEUCINE_AND_ISOLEUCINE_DEGRADATION	REACTOME_STEROID_METABOLISM	0.00926782
REACTOME_GLOBAL_GENOMIC_NER	RNA_PROCESSING	2.147e-05
MITOTIC_CELL_CYCLE_CHECKPOINT	REACTOME_NUCLEAR_IMPORT_OF_REV_PROTEIN	0.00902769
KEGG_BETA_ALANINE_METABOLISM	REACTOME_DNA_REPAIR	0.00625373
M_PHASE	SERINE_TYPE_PEPTIDASE_ACTIVITY	0.00971877
NUCLEAR_ENVELOPE	SPINDLE_POLE	0.00600653
BIOCARTA_ATRBRCA_PATHWAY	KEGG_DNA_REPLICATION	0.0
CHROMOSOME_SEGREGATION	REACTOME_PHOSPHORYLATION_OF_THE_APC	0.0
AMINO_ACID_METABOLIC_PROCESS	METALLOENDOPEPTIDASE_ACTIVITY	0.00310383
INTERPHASE	REACTOME_INNATE_IMMUNITY_SIGNALING	0.04068109
BIOCARTA_CELLCYCLE_PATHWAY	REACTOME_REV_MEDIATED_NUCLEAR_EXPORT_OF_HIV1_RNA	0.0172242
REACTOME_CDC6_ASSOCIATION_WITH_THE_ORC:ORIGIN_COMPLEX	REACTOME_MITOTIC_M_M_G1_PHASES	0.0
CORUM_NUCLEAR_PORE_COMPLEX	DNA_METABOLIC_PROCESS	0.0
MICROSOME	REACTOME_REGULATION_OF_APC_ACTIVATORS_BETWEEN_G1_S_AND_EARLY_ANAPHASE	0.01040265
CENTROSOME	REACTOME_METABOLISM_OF_RNA	0.01961532
REACTOME_M_G1_TRANSITION	RIBONUCLEOPROTEIN_COMPLEX_BIOGENESIS_AND_ASSEMBLY	0.01140068
BIOCARTA_G2_PATHWAY	SMALL_NUCLEAR_RIBONUCLEOPROTEIN_COMPLEX	0.00993059
KEGG_PYRIMIDINE_METABOLISM	REACTOME_G2_M_TRANSITION	0.0
REACTOME_RNA_POLYMERASE_I_PROMOTER_CLEARANCE	RNA_BINDING	0.00179581
KEGG_TYROSINE_METABOLISM	REACTOME_RNA_POLYMERASE_I_PROMOTER_CLEARANCE	0.00846856
REACTOME_MITOTIC_M_M_G1_PHASES	RIBONUCLEOPROTEIN_COMPLEX	0.0
DNA_DIRECTED_DNA_POLYMERASE_ACTIVITY	REACTOME_SCF_SKP2_MEDIATED_DEGRADATION_OF_P27_P21	0.0044013
REACTOME_HIV_LIFE_CYCLE	REACTOME_MITOCHONDRIAL_FATTY_ACID_BETA_OXIDATION	0.00600704
KEGG_BETA_ALANINE_METABOLISM	REACTOME_SYNTHESIS_OF_BILE_ACIDS_AND_BILE_SALTS	0.00983895
CORUM_CEN_COMPLEX	OXIDOREDUCTASE_ACTIVITY	0.00815784
RESPONSE_TO_BACTERIUM	SPINDLE	0.00726453
NUCLEAR_MATRIX	PROTEIN_HETERODIMERIZATION_ACTIVITY	0.02304587
CORUM_NOP56P-ASSOCIATED_PRE-RRNA_COMPLEX	REACTOME_CENTROSOME_MATURATION	0.0
MICROTUBULE_ORGANIZING_CENTER	OXIDOREDUCTASE_ACTIVITY	0.01267603
CORUM_BASC_COMPLEX_(BRCA1-ASSOCIATED_GENOME_SURVEILLANCE_COMPLEX)	RNA_SPLICING	0.00449609
KEGG_METABOLISM_OF_XENOBIOTICS_BY_CYTOCHROME_P450	MITOTIC_SISTER_CHROMATID_SEGREGATION	0.00632697
CELL_CYCLE_PHASE	S_PHASE	0.0
CHROMOSOMAL_PART	REACTOME_FORMATION_OF_FIBRIN_CLOT_CLOTTING_CASCADE	0.01320437
CORUM_HCF-1_COMPLEX	REACTOME_CHAPERONIN_MEDIATED_PROTEIN_FOLDING	0.0025537
MICROSOME	REACTOME_METABOLISM_OF_LIPIDS_AND_LIPOPROTEINS	0.31463339
CORUM_CENP-A_NAC-CAD_COMPLEX	CORUM_RC_COMPLEX_DURING_G2/M-PHASE_OF_CELL_CYCLE	0.00244949
MICROTUBULE_BINDING	MRNA_PROCESSING_GO_0006397	0.00939858
KEGG_PYRIMIDINE_METABOLISM	MEIOTIC_RECOMBINATION	0.01199226
G_PROTEIN_COUPLED_RECEPTOR_ACTIVITY	NUCLEAR_ENVELOPE	0.01365817
KEGG_OOCYTE_MEIOSIS	REACTOME_NUCLEOTIDE_EXCISION_REPAIR	0.0
CORUM_MASH1_PROMOTER-COACTIVATOR_COMPLEX	LIPID_CATABOLIC_PROCESS	0.00976364
CORUM_EMERIN_COMPLEX_24	GAMETE_GENERATION	0.00299682
MICROTUBULE_POLYMERIZATION_OR_DEPOLYMERIZATION	REACTOME_E2F_MEDIATED_REGULATION_OF_DNA_REPLICATION	0.00618182
AMINE_METABOLIC_PROCESS	REACTOME_REPAIR_SYNTHESIS_OF_PATCH_27_30_BASES_LONG_BY_DNA_POLYMERASE	0.00553108
CORUM_DNA_SYNTHESOME_COMPLEX_(13_SUBUNITS)	REACTOME_TELOMERE_MAINTENANCE	0.0
CHROMATIN_BINDING	CORUM_HCF-1_COMPLEX	0.00170768
CHROMATIN	REACTOME_E2F_MEDIATED_REGULATION_OF_DNA_REPLICATION	0.0
DNA_DEPENDENT_DNA_REPLICATION	REACTOME_TRANSCRIPTION_COUPLED_NER	0.0
MICROTUBULE_ASSOCIATED_COMPLEX	REACTOME_HOST_INTERACTIONS_OF_HIV_FACTORS	0.0023124
MICROTUBULE_ORGANIZING_CENTER_PART	NUCLEAR_BODY	0.00510919
CHROMATIN_BINDING	REACTOME_FORMATION_OF_TUBULIN_FOLDING_INTERMEDIATES_BY_CCT_TRIC	0.0060788
CORUM_CDC5L_COMPLEX	KEGG_METABOLISM_OF_XENOBIOTICS_BY_CYTOCHROME_P450	0.00709034
REACTOME_HOMOLOGOUS_RECOMBINATION_REPAIR	REACTOME_TRANSPORT_OF_MATURE_MRNA_DERIVED_FROM_AN_INTRON_CONTAINING_TRANSCRIPT	0.00589618
KEGG_DNA_REPLICATION	MEIOTIC_CELL_CYCLE	0.0
CELLULAR_LIPID_CATABOLIC_PROCESS	CENTROSOME	0.00490858
NITROGEN_COMPOUND_METABOLIC_PROCESS	REACTOME_BASIGIN_INTERACTIONS	0.00118257
REACTOME_MRNA_SPLICING	SISTER_CHROMATID_SEGREGATION	0.0
CORUM_H2AX_COMPLEX,_ISOLATED_FROM_CELLS_WITHOUT_IR_EXPOSURE	REACTOME_ELONGATION_AND_PROCESSING_OF_CAPPED_TRANSCRIPTS	0.0
DNA_RECOMBINATION	RESPONSE_TO_OTHER_ORGANISM	0.00014789
KEGG_JAK_STAT_SIGNALING_PATHWAY	MICROTUBULE_ORGANIZING_CENTER	0.0007273
DNA_DEPENDENT_ATPASE_ACTIVITY	REACTOME_PHASE_1_FUNCTIONALIZATION	0.00225981
KEGG_CELL_CYCLE	SERINE_HYDROLASE_ACTIVITY	0.00988905
DNA_POLYMERASE_ACTIVITY	REACTOME_CYCLIN_A1_ASSOCIATED_EVENTS_DURING_G2_M_TRANSITION	0.00140754
CHROMOSOME_SEGREGATION	REACTOME_RNA_POLYMERASE_I_PROMOTER_CLEARANCE	0.0
CHROMOSOME_SEGREGATION	CORUM_HISTONE_H3.1_COMPLEX	0.00028043
NUCLEAR_MATRIX	REACTOME_METABOLISM_OF_RNA	0.00435998
DNA_REPAIR	REACTOME_HOST_INTERACTIONS_OF_HIV_FACTORS	0.19447227
REACTOME_AMINE_LIGAND_BINDING_RECEPTORS	SUBSTRATE_SPECIFIC_CHANNEL_ACTIVITY	0.01073383
CORUM_SMN_COMPLEX	REACTOME_CDC20_PHOSPHO_APC_MEDIATED_DEGRADATION_OF_CYCLIN_A	0.00425347
CORUM_EMERIN_COMPLEX_24	MRNA_METABOLIC_PROCESS	0.0
AMINO_ACID_AND_DERIVATIVE_METABOLIC_PROCESS	REACTOME_SCF_BETA_TRCP_MEDIATED_DEGRADATION_OF_EMI1	0.01204609
KEGG_HOMOLOGOUS_RECOMBINATION	REACTOME_INACTIVATION_OF_APC_VIA_DIRECT_INHIBITION_OF_THE_APCOMPLEX	0.00250302
KEGG_PEROXISOME	REACTOME_METABOLISM_OF_LIPIDS_AND_LIPOPROTEINS	0.00936661
CELL_CYCLE_PROCESS	KINETOCHORE	0.0
NUCLEOPLASM	REACTOME_HOST_INTERACTIONS_OF_HIV_FACTORS	0.0
CYTOKINESIS	KEGG_JAK_STAT_SIGNALING_PATHWAY	0.03176622
KEGG_SMALL_CELL_LUNG_CANCER	REACTOME_ORC1_REMOVAL_FROM_CHROMATIN	0.0
REACTOME_AUTODEGRADATION_OF_CDH1_BY_CDH1_APC	S_PHASE	0.02473477
CELL_CYCLE_PROCESS	MICROTUBULE	0.00450568
G_PROTEIN_COUPLED_RECEPTOR_ACTIVITY	REACTOME_RNA_POLYMERASE_I_PROMOTER_OPENING	0.0039433
CHROMATIN_BINDING	REACTOME_METABOLISM_OF_RNA	0.0
KEGG_MISMATCH_REPAIR	MITOTIC_SISTER_CHROMATID_SEGREGATION	0.00563928
REACTOME_LOSS_OF_NLP_FROM_MITOTIC_CENTROSOMES	REGULATION_OF_CYCLIN_DEPENDENT_PROTEIN_KINASE_ACTIVITY	0.0
DNA_REPLICATION	PROTEIN_C_TERMINUS_BINDING	0.0
REACTOME_COMPLEMENT_CASCADE	REACTOME_MITOTIC_PROMETAPHASE	0.00691165
BIOCARTA_ATRBRCA_PATHWAY	CORUM_RC_COMPLEX_DURING_S-PHASE_OF_CELL_CYCLE	0.00095944
G_PROTEIN_COUPLED_RECEPTOR_ACTIVITY	REACTOME_COMPLEMENT_CASCADE	0.00620339
CELL_CYCLE_CHECKPOINT_GO_0000075	DNA_REPLICATION_INITIATION	0.0
MICROTUBULE_ASSOCIATED_COMPLEX	REGULATION_OF_MITOTIC_CELL_CYCLE	0.00534557
KEGG_MISMATCH_REPAIR	REACTOME_NUCLEOTIDE_EXCISION_REPAIR	0.0
CYTOSKELETON_ORGANIZATION_AND_BIOGENESIS	TUBULIN_BINDING	0.05104448
ATP_DEPENDENT_HELICASE_ACTIVITY	REACTOME_ELONGATION_AND_PROCESSING_OF_CAPPED_TRANSCRIPTS	0.0
BIOCARTA_G2_PATHWAY	MITOTIC_CELL_CYCLE_CHECKPOINT	0.0
CORUM_HCF-1_COMPLEX	KEGG_FOLATE_BIOSYNTHESIS	0.00238513
AMINO_ACID_AND_DERIVATIVE_METABOLIC_PROCESS	DNA_REPAIR	0.01089574
CORUM_SPLICEOSOME	REACTOME_TRANSCRIPTION	0.0
CORUM_H2AX_COMPLEX,_ISOLATED_FROM_CELLS_WITHOUT_IR_EXPOSURE	REACTOME_REV_MEDIATED_NUCLEAR_EXPORT_OF_HIV1_RNA	0.00791262
REACTOME_LATE_PHASE_OF_HIV_LIFE_CYCLE	REACTOME_SYNTHESIS_OF_DNA	0.0
CORUM_MASH1_PROMOTER-COACTIVATOR_COMPLEX	REACTOME_CDC6_ASSOCIATION_WITH_THE_ORC:ORIGIN_COMPLEX	0.00826783
CELL_CYCLE_PROCESS	CORUM_SPLICEOSOME	0.0
BIOCARTA_CELLCYCLE_PATHWAY	REACTOME_LAGGING_STRAND_SYNTHESIS	0.0
HELICASE_ACTIVITY	REGULATION_OF_CELL_CYCLE	0.0
BIOCARTA_EXTRINSIC_PATHWAY	REACTOME_S_PHASE	0.00273381
REACTOME_NEP_NS2_INTERACTS_WITH_THE_CELLULAR_EXPORT_MACHINERY	TRANSCRIPTION_FACTOR_COMPLEX	0.0
NUCLEOPLASM_PART	REGULATION_OF_MITOTIC_CELL_CYCLE	0.0
BIOCARTA_COMP_PATHWAY	MEIOTIC_CELL_CYCLE	0.00682221
REACTOME_CDT1_ASSOCIATION_WITH_THE_CDC6_ORC_ORIGIN_COMPLEX	REACTOME_ORC1_REMOVAL_FROM_CHROMATIN	0.0
DNA_DIRECTED_DNA_POLYMERASE_ACTIVITY	TRANSCRIPTION_FACTOR_COMPLEX	0.00337297
REACTOME_TRANSCRIPTION_OF_THE_HIV_GENOME	REGULATION_OF_MITOSIS	0.00139233
CELL_CYCLE_PHASE	CHROMATIN	0.0
REACTOME_DOUBLE_STRAND_BREAK_REPAIR	REACTOME_METABOLISM_OF_LIPIDS_AND_LIPOPROTEINS	0.00010391
KEGG_CELL_CYCLE	REACTOME_CENTROSOME_MATURATION	0.0
REACTOME_DNA_REPLICATION_PRE_INITIATION	RNA_SPLICING	0.00765254
BIOCARTA_LECTIN_PATHWAY	RESPONSE_TO_BACTERIUM	0.00408365
KEGG_ARACHIDONIC_ACID_METABOLISM	KEGG_DRUG_METABOLISM_CYTOCHROME_P450	0.00572875
DNA_REPLICATION	REACTOME_PROCESSING_OF_CAPPED_INTRON_CONTAINING_PRE_MRNA	0.0
REACTOME_G1_S_TRANSITION	REACTOME_RNA_POLYMERASE_I_III_AND_MITOCHONDRIAL_TRANSCRIPTION	0.0
MEIOTIC_CELL_CYCLE	REACTOME_PACKAGING_OF_TELOMERE_ENDS	0.00748505
MICROSOME	REACTOME_HIV_INFECTION	0.0007667
CORUM_RIBOSOME,_CYTOPLASMIC	REACTOME_MRNA_SPLICING	0.0093173
ESTABLISHMENT_OF_ORGANELLE_LOCALIZATION	G1_PHASE_OF_MITOTIC_CELL_CYCLE	0.00418005
REACTOME_BIOLOGICAL_OXIDATIONS	SERINE_HYDROLASE_ACTIVITY	0.01453623
CORUM_RC_COMPLEX_DURING_G2/M-PHASE_OF_CELL_CYCLE	REACTOME_TELOMERE_MAINTENANCE	0.0
CONDENSED_CHROMOSOME	CORUM_CDC5L_COMPLEX	0.0
KEGG_COMPLEMENT_AND_COAGULATION_CASCADES	REACTOME_COMPLEMENT_CASCADE	0.4987126
BIOCARTA_COMP_PATHWAY	SERINE_HYDROLASE_ACTIVITY	0.06515624
REACTOME_ACTIVATION_OF_ATR_IN_RESPONSE_TO_REPLICATION_STRESS	REACTOME_LATE_PHASE_OF_HIV_LIFE_CYCLE	0.0
BIOCARTA_NUCLEARRS_PATHWAY	REACTOME_SNRNP_ASSEMBLY	0.00216554
PEROXISOME	REGULATION_OF_MITOTIC_CELL_CYCLE	0.0024288
BIOCARTA_MCM_PATHWAY	REACTOME_G1_S_TRANSITION	0.0
REACTOME_TRANSCRIPTION_COUPLED_NER	REGULATION_OF_CYCLIN_DEPENDENT_PROTEIN_KINASE_ACTIVITY	0.0
AROMATIC_COMPOUND_METABOLIC_PROCESS	OXIDOREDUCTASE_ACTIVITY	0.0
KEGG_ECM_RECEPTOR_INTERACTION	REGULATION_OF_MITOTIC_CELL_CYCLE	0.0132437
OXIDOREDUCTASE_ACTIVITY_ACTING_ON_THE_ALDEHYDE_OR_OXO_GROUP_OF_DONORS	REACTOME_G1_S_TRANSITION	0.00407658
REACTOME_APCDC20_MEDIATED_DEGRADATION_OF_CYCLIN_B	REACTOME_PROCESSING_OF_CAPPED_INTRON_CONTAINING_PRE_MRNA	0.00178997
CYTOSKELETAL_PART	MOTOR_ACTIVITY	0.00340119
KEGG_CELL_CYCLE	KEGG_FOLATE_BIOSYNTHESIS	0.00200033
REACTOME_CDC6_ASSOCIATION_WITH_THE_ORC:ORIGIN_COMPLEX	REACTOME_GLOBAL_GENOMIC_NER	0.0
REACTOME_DOUBLE_STRAND_BREAK_REPAIR	STEROID_METABOLIC_PROCESS	0.00530168
REACTOME_MITOTIC_M_M_G1_PHASES	STEROID_HORMONE_RECEPTOR_ACTIVITY	0.01099474
KEGG_PPAR_SIGNALING_PATHWAY	TUBULIN_BINDING	0.01314264
REACTOME_GLOBAL_GENOMIC_NER	SA_REG_CASCADE_OF_CYCLIN_EXPR	0.0
REACTOME_CDC6_ASSOCIATION_WITH_THE_ORC:ORIGIN_COMPLEX	REACTOME_DNA_REPAIR	0.0
DNA_REPAIR	REACTOME_MITOTIC_PROMETAPHASE	0.0002863
DNA_RECOMBINATION	REACTOME_G2_M_CHECKPOINTS	0.0
REACTOME_CDC6_ASSOCIATION_WITH_THE_ORC:ORIGIN_COMPLEX	REACTOME_PHOSPHORYLATION_OF_THE_APC	0.00242807
REACTOME_NEP_NS2_INTERACTS_WITH_THE_CELLULAR_EXPORT_MACHINERY	REACTOME_SNRNP_ASSEMBLY	0.0
BIOPOLYMER_CATABOLIC_PROCESS	REACTOME_ACTIVATION_OF_THE_PRE_REPLICATIVE_COMPLEX	0.0
CENTROSOME	REACTOME_RNA_POLYMERASE_I_III_AND_MITOCHONDRIAL_TRANSCRIPTION	0.00767135
MICROTUBULE_CYTOSKELETON_ORGANIZATION_AND_BIOGENESIS	PROTEIN_HETERODIMERIZATION_ACTIVITY	0.00889553
REACTOME_INNATE_IMMUNITY_SIGNALING	REACTOME_REGULATION_OF_APC_ACTIVATORS_BETWEEN_G1_S_AND_EARLY_ANAPHASE	0.46448091
REACTOME_CDT1_ASSOCIATION_WITH_THE_CDC6_ORC_ORIGIN_COMPLEX	REACTOME_MRNA_SPLICING_MINOR_PATHWAY	0.00737702
CORUM_H2AX_COMPLEX,_ISOLATED_FROM_CELLS_WITHOUT_IR_EXPOSURE	ION_CHANNEL_ACTIVITY	0.00809178
COLLAGEN	CORUM_CEN_COMPLEX	0.01313847
DNA_DEPENDENT_ATPASE_ACTIVITY	REACTOME_E2F_MEDIATED_REGULATION_OF_DNA_REPLICATION	0.0
NEGATIVE_REGULATION_OF_DNA_METABOLIC_PROCESS	REACTOME_EXTENSION_OF_TELOMERES	0.0
INTERPHASE	KEGG_ARACHIDONIC_ACID_METABOLISM	0.01315443
KEGG_SMALL_CELL_LUNG_CANCER	RESPONSE_TO_DNA_DAMAGE_STIMULUS	0.0
DNA_REPAIR	REACTOME_S_PHASE	0.0
KEGG_OOCYTE_MEIOSIS	MICROTUBULE_ORGANIZING_CENTER_PART	0.00427157
KEGG_HOMOLOGOUS_RECOMBINATION	NUCLEOPLASM_PART	0.00012833
M_PHASE	REACTOME_E2F_TRANSCRIPTIONAL_TARGETS_AT_G1_S	0.0
KEGG_DRUG_METABOLISM_OTHER_ENZYMES	MITOTIC_CELL_CYCLE	0.00090668
KEGG_METABOLISM_OF_XENOBIOTICS_BY_CYTOCHROME_P450	REGULATION_OF_MITOSIS	0.00811541
REACTOME_REGULATION_OF_APC_ACTIVATORS_BETWEEN_G1_S_AND_EARLY_ANAPHASE	SPINDLE_POLE	0.00052955
MICROTUBULE_BASED_PROCESS	ORGANELLE_LOCALIZATION	0.00559001
MEIOSIS_I	REACTOME_EXTENSION_OF_TELOMERES	0.0
G1_PHASE_OF_MITOTIC_CELL_CYCLE	HELICASE_ACTIVITY	0.00362791
MRNA_METABOLIC_PROCESS	MRNA_PROCESSING_GO_0006397	0.00359288
AMINO_ACID_AND_DERIVATIVE_METABOLIC_PROCESS	COLLAGEN	0.01680706
REACTOME_M_G1_TRANSITION	SPLICEOSOME	0.00670658
CORUM_DNA_SYNTHESOME_COMPLEX_(13_SUBUNITS)	REPLICATION_FORK	0.0
RESPONSE_TO_OTHER_ORGANISM	UBIQUITIN_CYCLE	0.019342
MITOTIC_SISTER_CHROMATID_SEGREGATION	REACTOME_CDC20_PHOSPHO_APC_MEDIATED_DEGRADATION_OF_CYCLIN_A	0.0
REACTOME_HORMONE_BIOSYNTHESIS	REACTOME_INFLUENZA_LIFE_CYCLE	0.00068722
MEIOSIS_I	M_PHASE	0.0
CONDENSED_CHROMOSOME	KEGG_PEROXISOME	0.01842434
FATTY_ACID_METABOLIC_PROCESS	REGULATION_OF_MITOTIC_CELL_CYCLE	0.00311762
FATTY_ACID_METABOLIC_PROCESS	REACTOME_PROCESSING_OF_CAPPED_INTRON_CONTAINING_PRE_MRNA	0.0018659
CORUM_RIBOSOME,_CYTOPLASMIC	RESPONSE_TO_OTHER_ORGANISM	0.00887643
DNA_REPLICATION	KEGG_JAK_STAT_SIGNALING_PATHWAY	0.00230782
HEMATOPOIETIN_INTERFERON_CLASSD200_DOMAIN_CYTOKINE_RECEPTOR_ACTIVITY	REACTOME_CELL_CYCLE_CHECKPOINTS	0.00878951
CONDENSED_CHROMOSOME	KINETOCHORE	0.01200154
REACTOME_HOMOLOGOUS_RECOMBINATION_REPAIR	RESPONSE_TO_ENDOGENOUS_STIMULUS	0.0
CHROMOSOME_SEGREGATION	KEGG_CELL_CYCLE	0.0
OXIDOREDUCTASE_ACTIVITY	REACTOME_SCF_BETA_TRCP_MEDIATED_DEGRADATION_OF_EMI1	0.05104142
REACTOME_SYNTHESIS_OF_DNA	RNA_BINDING	0.0
G_PROTEIN_COUPLED_RECEPTOR_ACTIVITY	MITOSIS	0.03426624
BIOCARTA_CFTR_PATHWAY	CORUM_BASC_COMPLEX_(BRCA1-ASSOCIATED_GENOME_SURVEILLANCE_COMPLEX)	0.00665439
BIOCARTA_CELLCYCLE_PATHWAY	REACTOME_M_G1_TRANSITION	0.0
CELLULAR_LIPID_METABOLIC_PROCESS	CORUM_NOP56P-ASSOCIATED_PRE-RRNA_COMPLEX	0.0
KEGG_HOMOLOGOUS_RECOMBINATION	REACTOME_MRNA_SPLICING_MINOR_PATHWAY	0.02001361
MONOOXYGENASE_ACTIVITY	REACTOME_G2_M_TRANSITION	0.02448819
METAL_ION_TRANSMEMBRANE_TRANSPORTER_ACTIVITY	REACTOME_PACKAGING_OF_TELOMERE_ENDS	0.01618662
SPINDLE_ORGANIZATION_AND_BIOGENESIS	TRANSCRIPTION_FACTOR_COMPLEX	0.00205173
REACTOME_METABOLISM_OF_LIPIDS_AND_LIPOPROTEINS	REACTOME_REGULATION_OF_APC_ACTIVATORS_BETWEEN_G1_S_AND_EARLY_ANAPHASE	0.00320851
MRNA_PROCESSING_GO_0006397	REACTOME_METABOLISM_OF_AMINO_ACIDS	0.02788991
NUCLEOPLASM	SERINE_HYDROLASE_ACTIVITY	0.00570259
REACTOME_MRNA_SPLICING	SPINDLE	0.00685914
OXIDOREDUCTASE_ACTIVITY_GO_0016616	PROTEIN_C_TERMINUS_BINDING	0.00390692
REACTOME_LATE_PHASE_OF_HIV_LIFE_CYCLE	REGULATION_OF_MITOTIC_CELL_CYCLE	0.0
MICROTUBULE_BINDING	OXIDOREDUCTASE_ACTIVITY_GO_0016705	0.01099251
MICROTUBULE_CYTOSKELETON	MITOTIC_CELL_CYCLE_CHECKPOINT	0.0
REACTOME_EXTENSION_OF_TELOMERES	REACTOME_PHASE_1_FUNCTIONALIZATION_OF_COMPOUNDS	0.00785024
CARBOXYLIC_ACID_METABOLIC_PROCESS	REACTOME_CDC20_PHOSPHO_APC_MEDIATED_DEGRADATION_OF_CYCLIN_A	0.00384655
REACTOME_CYCLIN_E_ASSOCIATED_EVENTS_DURING_G1_S_TRANSITION_	SUBSTRATE_SPECIFIC_CHANNEL_ACTIVITY	0.00519526
NUCLEOPLASM_PART	STEROID_HORMONE_RECEPTOR_ACTIVITY	4.097e-05
CORUM_C_COMPLEX_SPLICEOSOME	REACTOME_TRANSCRIPTION_OF_THE_HIV_GENOME	0.00735609
REACTOME_APCDC20_MEDIATED_DEGRADATION_OF_CYCLIN_B	REACTOME_DNA_REPAIR	0.0
CONDENSED_CHROMOSOME	POTASSIUM_CHANNEL_ACTIVITY	0.00485538
CATION_CHANNEL_ACTIVITY	MULTI_ORGANISM_PROCESS	0.00328734
REACTOME_AMINE_DERIVED_HORMONES	REACTOME_LOSS_OF_NLP_FROM_MITOTIC_CENTROSOMES	0.02082358
KEGG_HOMOLOGOUS_RECOMBINATION	UBIQUITIN_CYCLE	0.00079267
AMINO_ACID_CATABOLIC_PROCESS	MONOOXYGENASE_ACTIVITY	0.01592516
AROMATIC_COMPOUND_METABOLIC_PROCESS	MITOTIC_CELL_CYCLE	0.00532988
CHROMATIN_BINDING	MICROTUBULE	0.00631302
AMINE_METABOLIC_PROCESS	REACTOME_MITOTIC_M_M_G1_PHASES	0.00224843
REACTOME_BIOLOGICAL_OXIDATIONS	REACTOME_GLUCURONIDATION	0.01094704
CONDENSED_CHROMOSOME	REACTOME_MITOTIC_M_M_G1_PHASES	0.0
G1_S_TRANSITION_OF_MITOTIC_CELL_CYCLE	REGULATION_OF_MITOTIC_CELL_CYCLE	0.0
REACTOME_M_G1_TRANSITION	REGULATION_OF_CELL_CYCLE	0.0
NITROGEN_COMPOUND_CATABOLIC_PROCESS	OXIDOREDUCTASE_ACTIVITY_GO_0016705	0.01290676
CORUM_DNA_SYNTHESOME_COMPLEX_(13_SUBUNITS)	REACTOME_CYCLIN_A1_ASSOCIATED_EVENTS_DURING_G2_M_TRANSITION	0.0
DNA_METABOLIC_PROCESS	NUCLEOPLASM_PART	0.0
CORUM_DNA_SYNTHESOME_COMPLEX_(17_SUBUNITS)	M_PHASE	0.0005099
KEGG_SPLICEOSOME	MICROTUBULE_ORGANIZING_CENTER	0.00156033
AMINE_CATABOLIC_PROCESS	REACTOME_GLOBAL_GENOMIC_NER	0.00251753
APOPTOTIC_MITOCHONDRIAL_CHANGES	REACTOME_M_G1_TRANSITION	0.00727317
REACTOME_REPAIR_SYNTHESIS_OF_PATCH_27_30_BASES_LONG_BY_DNA_POLYMERASE	STEROID_METABOLIC_PROCESS	0.01220764
CELLULAR_LIPID_CATABOLIC_PROCESS	MICROTUBULE_CYTOSKELETON	0.00433665
NEGATIVE_REGULATION_OF_DNA_METABOLIC_PROCESS	REACTOME_METABOLISM_OF_AMINO_ACIDS	0.01498407
KEGG_PROPANOATE_METABOLISM	REACTOME_DNA_REPAIR	0.0039575
CYTOKINESIS	NUCLEAR_ENVELOPE	0.01393528
DNA_REPLICATION	REGULATION_OF_MITOTIC_CELL_CYCLE	0.0
KEGG_DNA_REPLICATION	MITOSIS	0.0
REACTOME_CELL_CYCLE_CHECKPOINTS	REACTOME_G1_S_TRANSITION	0.0
BIOPOLYMER_CATABOLIC_PROCESS	MICROTUBULE_BASED_PROCESS	0.04977933
CHROMOSOMAL_PART	NUCLEAR_CHROMOSOME_PART	0.0
CORUM_RC_COMPLEX_DURING_S-PHASE_OF_CELL_CYCLE	REACTOME_AUTODEGRADATION_OF_CDH1_BY_CDH1_APC	0.0
KEGG_CELL_CYCLE	KEGG_STEROID_HORMONE_BIOSYNTHESIS	0.04005094
MRNA_METABOLIC_PROCESS	REACTOME_G1_S_TRANSITION	0.00152707
NUCLEAR_CHROMOSOME_PART	REACTOME_LATE_PHASE_OF_HIV_LIFE_CYCLE	0.0
CORUM_RC_COMPLEX_DURING_S-PHASE_OF_CELL_CYCLE	MITOTIC_SISTER_CHROMATID_SEGREGATION	0.00438673
BIOCARTA_EXTRINSIC_PATHWAY	REACTOME_AMINE_DERIVED_HORMONES	0.00899489
CORUM_HCF-1_COMPLEX	NUCLEAR_MATRIX	0.03203408
REACTOME_RNA_POLYMERASE_II_TRANSCRIPTION	REACTOME_TELOMERE_MAINTENANCE	0.0
NUCLEOPLASM	REACTOME_G2_M_TRANSITION	0.0
BIOCARTA_MCM_PATHWAY	RESPONSE_TO_ENDOGENOUS_STIMULUS	0.0
REACTOME_SCF_BETA_TRCP_MEDIATED_DEGRADATION_OF_EMI1	SMALL_NUCLEAR_RIBONUCLEOPROTEIN_COMPLEX	0.00557662
CORUM_MLL1-WDR5_COMPLEX	KEGG_SMALL_CELL_LUNG_CANCER	0.0
INTERPHASE_OF_MITOTIC_CELL_CYCLE	RNA_BINDING	0.00081925
CELL_CYCLE_PROCESS	M_PHASE_OF_MITOTIC_CELL_CYCLE	0.0
BIOPOLYMER_CATABOLIC_PROCESS	OXIDOREDUCTASE_ACTIVITY_ACTING_ON_THE_CH_CH_GROUP_OF_DONORS	0.00182236
CELLULAR_LIPID_CATABOLIC_PROCESS	REACTOME_METABOLISM_OF_RNA	0.00292388
MICROTUBULE	REACTOME_GLOBAL_GENOMIC_NER	0.00909787
REACTOME_METABOLISM_OF_AMINO_ACIDS	RIBONUCLEASE_ACTIVITY	0.01095634
CELLULAR_LIPID_METABOLIC_PROCESS	REACTOME_DNA_STRAND_ELONGATION	0.00747126
KEGG_VALINE_LEUCINE_AND_ISOLEUCINE_DEGRADATION	REACTOME_SYNTHESIS_OF_BILE_ACIDS_AND_BILE_SALTS	0.00488544
REACTOME_CYCLIN_E_ASSOCIATED_EVENTS_DURING_G1_S_TRANSITION_	REACTOME_UNWINDING_OF_DNA	0.0
ION_CHANNEL_ACTIVITY	TUBULIN_BINDING	0.00640641
RESPONSE_TO_ENDOGENOUS_STIMULUS	STEROID_HORMONE_RECEPTOR_ACTIVITY	0.0
MICROBODY	REACTOME_METABOLISM_OF_BILE_ACIDS_AND_BILE_SALTS	0.00603762
KEGG_COMPLEMENT_AND_COAGULATION_CASCADES	MONOCARBOXYLIC_ACID_METABOLIC_PROCESS	0.00571299
CELL_CYCLE_PHASE	MICROTUBULE_BASED_PROCESS	0.00172876
DNA_REPLICATION	KEGG_DNA_REPLICATION	0.0
KEGG_CELL_CYCLE	KEGG_SMALL_CELL_LUNG_CANCER	0.0
NEGATIVE_REGULATION_OF_DNA_METABOLIC_PROCESS	REACTOME_REV_MEDIATED_NUCLEAR_EXPORT_OF_HIV1_RNA	0.00568746
BIOCARTA_NUCLEARRS_PATHWAY	REACTOME_LATE_PHASE_OF_HIV_LIFE_CYCLE	0.00747545
BIOCARTA_CLASSIC_PATHWAY	MITOTIC_CELL_CYCLE	0.01187871
LIPID_CATABOLIC_PROCESS	REGULATION_OF_MITOTIC_CELL_CYCLE	0.00621817
NUCLEOLUS	REACTOME_UNWINDING_OF_DNA	0.00115327
REACTOME_MITOTIC_M_M_G1_PHASES	REACTOME_UNWINDING_OF_DNA	0.0
CORUM_CDC5L_COMPLEX	CYTOSKELETON_ORGANIZATION_AND_BIOGENESIS	0.0
GAMETE_GENERATION	MITOSIS	0.0
FATTY_ACID_METABOLIC_PROCESS	REACTOME_XENOBIOTICS	0.00766581
REACTOME_FORMATION_OF_TUBULIN_FOLDING_INTERMEDIATES_BY_CCT_TRIC	RNA_SPLICING	0.0073504
REACTOME_CDC20_PHOSPHO_APC_MEDIATED_DEGRADATION_OF_CYCLIN_A	REGULATION_OF_DNA_REPLICATION	0.0
LIPID_CATABOLIC_PROCESS	REACTOME_PHASE_1_FUNCTIONALIZATION_OF_COMPOUNDS	0.01067044
DNA_REPLICATION_INITIATION	SPINDLE_MICROTUBULE	0.01625166
AMINO_ACID_AND_DERIVATIVE_METABOLIC_PROCESS	REACTOME_EXTENSION_OF_TELOMERES	0.00483687
BIOCARTA_G1_PATHWAY	REACTOME_MITOTIC_PROMETAPHASE	0.0
MEIOTIC_RECOMBINATION	REACTOME_PREFOLDIN_MEDIATED_TRANSFER_OF_SUBSTRATE_TO_CCT_TRIC	0.00818554
BIOCARTA_EXTRINSIC_PATHWAY	NUCLEOPLASM_PART	0.00578651
REACTOME_REMOVAL_OF_THE_FLAP_INTERMEDIATE	REACTOME_RNA_POLYMERASE_I_PROMOTER_CLEARANCE	0.00172303
CHROMATIN_BINDING	CYTOKINESIS	0.00747029
CORUM_17S_U2_SNRNP	KEGG_BETA_ALANINE_METABOLISM	0.00123602
DETECTION_OF_EXTERNAL_STIMULUS	REACTOME_ORC1_REMOVAL_FROM_CHROMATIN	0.01647326
BIOCARTA_G2_PATHWAY	DNA_RECOMBINATION	0.0
MICROTUBULE	REACTOME_INACTIVATION_OF_APC_VIA_DIRECT_INHIBITION_OF_THE_APCOMPLEX	0.013467
KEGG_VALINE_LEUCINE_AND_ISOLEUCINE_DEGRADATION	REACTOME_TRANSPORT_OF_THE_SLBP_INDEPENDENT_MATURE_MRNA	0.0092703
S_PHASE	TUBULIN_BINDING	0.01053795
REACTOME_HOST_INTERACTIONS_OF_HIV_FACTORS	REACTOME_UNWINDING_OF_DNA	0.00624542
MULTI_ORGANISM_PROCESS	REACTOME_CHAPERONIN_MEDIATED_PROTEIN_FOLDING	0.00188426
REACTOME_AUTODEGRADATION_OF_CDH1_BY_CDH1_APC	REACTOME_PHASE_1_FUNCTIONALIZATION	0.01130712
REACTOME_MRNA_SPLICING_MINOR_PATHWAY	REACTOME_SCF_SKP2_MEDIATED_DEGRADATION_OF_P27_P21	0.00738427
DNA_RECOMBINATION	REACTOME_HIV_LIFE_CYCLE	0.0
BIOCARTA_COMP_PATHWAY	S_PHASE	0.00502144
MRNA_PROCESSING_GO_0006397	STEROID_METABOLIC_PROCESS	0.00120049
REACTOME_DOUBLE_STRAND_BREAK_REPAIR	REACTOME_INFLUENZA_LIFE_CYCLE	0.0
MICROTUBULE_POLYMERIZATION_OR_DEPOLYMERIZATION	SUBSTRATE_SPECIFIC_CHANNEL_ACTIVITY	0.01445542
MICROTUBULE_BINDING	REGULATION_OF_MITOSIS	0.008172
REACTOME_BIOLOGICAL_OXIDATIONS	REACTOME_LOSS_OF_NLP_FROM_MITOTIC_CENTROSOMES	0.00391295
REACTOME_RNA_POLYMERASE_I_CHAIN_ELONGATION	RNA_SPLICINGVIA_TRANSESTERIFICATION_REACTIONS	0.00886319
REACTOME_LIPOPROTEIN_METABOLISM	STEROID_METABOLIC_PROCESS	0.0
CONDENSED_CHROMOSOME	EXTRACELLULAR_MATRIX_PART	0.01021697
CORUM_NOP56P-ASSOCIATED_PRE-RRNA_COMPLEX	RESPONSE_TO_OTHER_ORGANISM	0.04952594
CHROMOSOME_ORGANIZATION_AND_BIOGENESIS	MEIOTIC_CELL_CYCLE	0.0
REACTOME_MITOTIC_PROMETAPHASE	SUBSTRATE_SPECIFIC_CHANNEL_ACTIVITY	0.0163715
KEGG_STEROID_HORMONE_BIOSYNTHESIS	UBIQUITIN_CYCLE	0.00950287
REGULATION_OF_CELL_CYCLE	SPINDLE_POLE	0.00558375
NUCLEAR_MATRIX	OXIDOREDUCTASE_ACTIVITY_GO_0016705	0.01391948
REACTOME_HIV_LIFE_CYCLE	REACTOME_MITOTIC_M_M_G1_PHASES	0.0
REACTOME_BIOLOGICAL_OXIDATIONS	REACTOME_PHASE_1_FUNCTIONALIZATION	0.026674
REACTOME_ACTIVATION_OF_ATR_IN_RESPONSE_TO_REPLICATION_STRESS	RIBONUCLEASE_ACTIVITY	0.00528269
CHROMATIN_BINDING	REACTOME_TRANSPORT_OF_MATURE_MRNA_DERIVED_FROM_AN_INTRON_CONTAINING_TRANSCRIPT	0.0
NUCLEAR_CHROMOSOME	VESICULAR_FRACTION	0.00559062
REACTOME_METABOLISM_OF_AMINO_ACIDS	REACTOME_PHASE_1_FUNCTIONALIZATION	0.00199092
CYTOSKELETON_ORGANIZATION_AND_BIOGENESIS	REACTOME_FORMATION_OF_TUBULIN_FOLDING_INTERMEDIATES_BY_CCT_TRIC	0.00082553
REACTOME_INACTIVATION_OF_APC_VIA_DIRECT_INHIBITION_OF_THE_APCOMPLEX	REACTOME_PHOSPHORYLATION_OF_THE_APC	0.0
DNA_DEPENDENT_DNA_REPLICATION	REACTOME_PROCESSING_OF_CAPPED_INTRON_CONTAINING_PRE_MRNA	2.543e-05
NUCLEAR_BODY	REACTOME_CENTROSOME_MATURATION	0.00058102
REACTOME_HOMOLOGOUS_RECOMBINATION_REPAIR	REACTOME_PROCESSING_OF_CAPPED_INTRON_CONTAINING_PRE_MRNA	0.00031965
BIOCARTA_MCM_PATHWAY	REACTOME_G2_M_TRANSITION	0.0
CATION_CHANNEL_ACTIVITY	REACTOME_RNA_POLYMERASE_I_PROMOTER_CLEARANCE	0.01388019
GAMETE_GENERATION	KEGG_PYRIMIDINE_METABOLISM	0.0087807
REACTOME_G2_M_TRANSITION	SPINDLE_POLE	0.0
MITOSIS	REACTOME_LOSS_OF_NLP_FROM_MITOTIC_CENTROSOMES	0.0
REACTOME_ASSOCIATION_OF_LICENSING_FACTORS_WITH_THE_PREREPLICATIVE_COMPLEX	REACTOME_FORMATION_AND_MATURATION_OF_MRNA_TRANSCRIPT	0.0
KEGG_SMALL_CELL_LUNG_CANCER	KINESIN_COMPLEX	0.0065846
BIOCARTA_LECTIN_PATHWAY	MRNA_PROCESSING_GO_0006397	0.01039116
CORUM_ALL-1_SUPERCOMPLEX	FATTY_ACID_OXIDATION	0.00887338
HELICASE_ACTIVITY	KINESIN_COMPLEX	0.00522397
REACTOME_REPAIR_SYNTHESIS_OF_PATCH_27_30_BASES_LONG_BY_DNA_POLYMERASE	SPINDLE_ORGANIZATION_AND_BIOGENESIS	0.00735379
KEGG_VALINE_LEUCINE_AND_ISOLEUCINE_DEGRADATION	REACTOME_LIPOPROTEIN_METABOLISM	0.01162626
CORUM_MLL1-WDR5_COMPLEX	INTERPHASE_OF_MITOTIC_CELL_CYCLE	0.00101537
DNA_METABOLIC_PROCESS	DNA_REPAIR	0.0
REACTOME_PHOSPHORYLATION_OF_THE_APC	REACTOME_POLYMERASE_SWITCHING	0.00818214
CORUM_HISTONE_H3.1_COMPLEX	REACTOME_LATE_PHASE_OF_HIV_LIFE_CYCLE	0.00862595
DNA_REPLICATION	MAGNESIUM_ION_BINDING	0.0
G_PROTEIN_COUPLED_RECEPTOR_ACTIVITY	NUCLEOPLASM	0.08031108
CORUM_HCF-1_COMPLEX	PHOSPHATE_TRANSMEMBRANE_TRANSPORTER_ACTIVITY	0.02530019
CORUM_EMERIN_COMPLEX_24	METALLOENDOPEPTIDASE_ACTIVITY	0.00569569
KEGG_OOCYTE_MEIOSIS	REACTOME_RNA_POLYMERASE_I_III_AND_MITOCHONDRIAL_TRANSCRIPTION	0.0
AMINE_CATABOLIC_PROCESS	OXIDOREDUCTASE_ACTIVITY_ACTING_ON_THE_CH_CH_GROUP_OF_DONORS	0.00070157
MITOSIS	REACTOME_TRNA_AMINOACYLATION	0.00390506
DNA_DEPENDENT_DNA_REPLICATION	MULTI_ORGANISM_PROCESS	0.00081409
CORUM_DNA_SYNTHESOME_COMPLEX_(17_SUBUNITS)	RNA_SPLICING	0.0
REACTOME_MITOTIC_PROMETAPHASE	UBIQUITIN_CYCLE	0.0
AMINO_ACID_METABOLIC_PROCESS	CHROMATIN	0.01131325
MITOTIC_CELL_CYCLE_CHECKPOINT	STEROID_BINDING	0.01090005
KEGG_SMALL_CELL_LUNG_CANCER	OXIDOREDUCTASE_ACTIVITY_GO_0016616	0.01554562
DNA_METABOLIC_PROCESS	REACTOME_REMOVAL_OF_THE_FLAP_INTERMEDIATE	0.0
INTERPHASE	REACTOME_PHASE_1_FUNCTIONALIZATION	0.01240524
KEGG_FATTY_ACID_METABOLISM	OXIDOREDUCTASE_ACTIVITY_ACTING_ON_THE_CH_CH_GROUP_OF_DONORS	0.00080965
CELLULAR_LIPID_METABOLIC_PROCESS	REACTOME_RNA_POLYMERASE_I_PROMOTER_OPENING	0.00262688
KINETOCHORE	SISTER_CHROMATID_SEGREGATION	5.229e-05
AMINO_ACID_AND_DERIVATIVE_METABOLIC_PROCESS	KEGG_OOCYTE_MEIOSIS	0.00126794
REACTOME_ACTIVATION_OF_ATR_IN_RESPONSE_TO_REPLICATION_STRESS	REACTOME_TRANSPORT_OF_RIBONUCLEOPROTEINS_INTO_THE_HOST_NUCLEUS	0.01012276
MICROTUBULE_POLYMERIZATION_OR_DEPOLYMERIZATION	REACTOME_SYNTHESIS_OF_DNA	0.01090548
INTERPHASE	REACTOME_LATE_PHASE_OF_HIV_LIFE_CYCLE	0.0
MICROTUBULE	MICROTUBULE_CYTOSKELETON_ORGANIZATION_AND_BIOGENESIS	0.03083279
REACTOME_CYTOCHROME_P450_ARRANGED_BY_SUBSTRATE_TYPE	REACTOME_INNATE_IMMUNITY_SIGNALING	0.01462917
CHROMOSOME_SEGREGATION	REACTOME_TRANSPORT_OF_RIBONUCLEOPROTEINS_INTO_THE_HOST_NUCLEUS	0.00312185
REACTOME_COMPLEMENT_CASCADE	S_PHASE	0.01056243
GAMETE_GENERATION	REACTOME_HIV_INFECTION	0.25581027
KEGG_SMALL_CELL_LUNG_CANCER	SPINDLE_POLE	0.00311079
GAMETE_GENERATION	RESPONSE_TO_ENDOGENOUS_STIMULUS	0.01809319
REACTOME_ELONGATION_AND_PROCESSING_OF_CAPPED_TRANSCRIPTS	REACTOME_REGULATION_OF_APC_ACTIVATORS_BETWEEN_G1_S_AND_EARLY_ANAPHASE	0.0
KEGG_RETINOL_METABOLISM	REACTOME_TRANSCRIPTION	0.00253572
CONDENSED_CHROMOSOME	REACTOME_BASIGIN_INTERACTIONS	0.00557025
REACTOME_E2F_TRANSCRIPTIONAL_TARGETS_AT_G1_S	REACTOME_RNA_POLYMERASE_I_III_AND_MITOCHONDRIAL_TRANSCRIPTION	0.0
KEGG_COMPLEMENT_AND_COAGULATION_CASCADES	REACTOME_RNA_POLYMERASE_II_TRANSCRIPTION	0.01068681
MAGNESIUM_ION_BINDING	REACTOME_ELONGATION_AND_PROCESSING_OF_CAPPED_TRANSCRIPTS	0.0
MICROTUBULE_ASSOCIATED_COMPLEX	MITOSIS	0.00180096
CORUM_C_COMPLEX_SPLICEOSOME	KEGG_DRUG_METABOLISM_CYTOCHROME_P450	0.02145816
REACTOME_FANCONI_ANEMIA_PATHWAY	REACTOME_REPAIR_SYNTHESIS_OF_PATCH_27_30_BASES_LONG_BY_DNA_POLYMERASE	0.0101943
G1_PHASE	TRANSCRIPTION_FACTOR_COMPLEX	0.0
KEGG_CELL_CYCLE	REACTOME_PHASE_1_FUNCTIONALIZATION	0.0082963
CELL_CYCLE_CHECKPOINT_GO_0000075	REACTOME_EXTENSION_OF_TELOMERES	0.0
REACTOME_UNWINDING_OF_DNA	RESPONSE_TO_OTHER_ORGANISM	0.00119762
CATION_CHANNEL_ACTIVITY	NUCLEOPLASM_PART	0.00383709
METAL_ION_TRANSMEMBRANE_TRANSPORTER_ACTIVITY	ORGANELLE_LOCALIZATION	0.00488991
MICROTUBULE_ORGANIZING_CENTER_ORGANIZATION_AND_BIOGENESIS	REACTOME_TRANSPORT_OF_RIBONUCLEOPROTEINS_INTO_THE_HOST_NUCLEUS	0.00982179
CELLULAR_LIPID_CATABOLIC_PROCESS	MICROTUBULE	0.00535377
MICROTUBULE_CYTOSKELETON_ORGANIZATION_AND_BIOGENESIS	REACTOME_HOST_INTERACTIONS_OF_HIV_FACTORS	0.0
REACTOME_FORMATION_OF_FIBRIN_CLOT_CLOTTING_CASCADE	RESPONSE_TO_OTHER_ORGANISM	0.01143441
REACTOME_SYNTHESIS_OF_DNA	RNA_SPLICING	0.00714907
RESPONSE_TO_ENDOGENOUS_STIMULUS	TUBULIN_BINDING	0.0
CORUM_17S_U2_SNRNP	REACTOME_RNA_POLYMERASE_III_TRANSCRIPTION_INITIATION	0.00472611
REACTOME_TRANSCRIPTION_OF_THE_HIV_GENOME	REGULATION_OF_CYCLIN_DEPENDENT_PROTEIN_KINASE_ACTIVITY	0.0
KEGG_ASCORBATE_AND_ALDARATE_METABOLISM	KEGG_HOMOLOGOUS_RECOMBINATION	0.00643852
CORUM_17S_U2_SNRNP	REACTOME_GLUCURONIDATION	0.00313832
SISTER_CHROMATID_SEGREGATION	UBIQUITIN_CYCLE	0.00184147
CONDENSED_CHROMOSOME	REACTOME_FORMATION_AND_MATURATION_OF_MRNA_TRANSCRIPT	0.0
CORUM_RC_COMPLEX_DURING_S-PHASE_OF_CELL_CYCLE	REACTOME_E2F_TRANSCRIPTIONAL_TARGETS_AT_G1_S	0.0
DNA_DEPENDENT_DNA_REPLICATION	NUCLEAR_CHROMOSOME	0.0
NUCLEOPLASM_PART	REACTOME_CYTOCHROME_P450_ARRANGED_BY_SUBSTRATE_TYPE	0.00424919
CORUM_CEN_COMPLEX	REACTOME_SCF_BETA_TRCP_MEDIATED_DEGRADATION_OF_EMI1	0.00615859
REACTOME_E2F_MEDIATED_REGULATION_OF_DNA_REPLICATION	UBIQUITIN_CYCLE	0.0
DNA_RECOMBINATION	KEGG_HOMOLOGOUS_RECOMBINATION	0.00027908
REACTOME_PACKAGING_OF_TELOMERE_ENDS	REACTOME_RNA_POLYMERASE_III_TRANSCRIPTION_INITIATION	0.00932332
BIOCARTA_LECTIN_PATHWAY	REACTOME_M_G1_TRANSITION	0.01103956
BIOCARTA_G2_PATHWAY	CORUM_RC_COMPLEX_DURING_G2/M-PHASE_OF_CELL_CYCLE	0.0
REACTOME_E2F_MEDIATED_REGULATION_OF_DNA_REPLICATION	REGULATION_OF_CELL_CYCLE	0.0
AMINO_ACID_AND_DERIVATIVE_METABOLIC_PROCESS	REACTOME_G2_M_CHECKPOINTS	0.00168523
DEFENSE_RESPONSE_TO_BACTERIUM	PROTEIN_HETERODIMERIZATION_ACTIVITY	0.01205418
BIOCARTA_EXTRINSIC_PATHWAY	REACTOME_BASIGIN_INTERACTIONS	0.01092588
KEGG_DRUG_METABOLISM_OTHER_ENZYMES	REACTOME_INNATE_IMMUNITY_SIGNALING	0.0274071
KEGG_DRUG_METABOLISM_CYTOCHROME_P450	REGULATION_OF_CELL_CYCLE	0.02017035
BASEMENT_MEMBRANE	KEGG_SMALL_CELL_LUNG_CANCER	0.00330464
REACTOME_M_G1_TRANSITION	REACTOME_SCF_SKP2_MEDIATED_DEGRADATION_OF_P27_P21	0.0
CORUM_DNA_SYNTHESOME_COMPLEX_(17_SUBUNITS)	CORUM_NOP56P-ASSOCIATED_PRE-RRNA_COMPLEX	0.0
KEGG_PPAR_SIGNALING_PATHWAY	OXIDOREDUCTASE_ACTIVITY_GO_0016616	0.00588991
REACTOME_CYCLIN_E_ASSOCIATED_EVENTS_DURING_G1_S_TRANSITION_	REACTOME_INFLUENZA_LIFE_CYCLE	0.0
CELL_CYCLE_PHASE	KEGG_RENIN_ANGIOTENSIN_SYSTEM	0.00330708
BIOCARTA_ATRBRCA_PATHWAY	MEIOSIS_I	0.0
NUCLEOPLASM	REACTOME_GLUCURONIDATION	0.01096582
NUCLEOPLASM	REGULATION_OF_MITOSIS	0.0
KEGG_SMALL_CELL_LUNG_CANCER	REACTOME_FORMATION_AND_MATURATION_OF_MRNA_TRANSCRIPT	0.0
GAMETE_GENERATION	REACTOME_TRANSPORT_OF_RIBONUCLEOPROTEINS_INTO_THE_HOST_NUCLEUS	0.00849189
REACTOME_METABOLISM_OF_AMINO_ACIDS	REACTOME_SNRNP_ASSEMBLY	0.00348255
REACTOME_HIV_LIFE_CYCLE	REGULATION_OF_MITOSIS	0.0
AMINO_ACID_METABOLIC_PROCESS	REACTOME_MRNA_SPLICING	0.00665631
DNA_DEPENDENT_ATPASE_ACTIVITY	REACTOME_TRANSCRIPTION	0.0
MICROSOME	ORGANELLE_LOCALIZATION	0.03551326
BIOCARTA_ATRBRCA_PATHWAY	DNA_INTEGRITY_CHECKPOINT	0.0
KEGG_OOCYTE_MEIOSIS	REACTOME_SNRNP_ASSEMBLY	0.0
REACTOME_CENTROSOME_MATURATION	REGULATION_OF_MITOSIS	0.0
ESTABLISHMENT_OF_ORGANELLE_LOCALIZATION	MICROTUBULE_ORGANIZING_CENTER_ORGANIZATION_AND_BIOGENESIS	0.01052669
CORUM_NOP56P-ASSOCIATED_PRE-RRNA_COMPLEX	INTERPHASE_OF_MITOTIC_CELL_CYCLE	0.0
MICROTUBULE_ORGANIZING_CENTER_ORGANIZATION_AND_BIOGENESIS	MRNA_METABOLIC_PROCESS	0.01520172
REACTOME_CDC6_ASSOCIATION_WITH_THE_ORC:ORIGIN_COMPLEX	REACTOME_DNA_STRAND_ELONGATION	0.0
NITROGEN_COMPOUND_METABOLIC_PROCESS	REACTOME_LAGGING_STRAND_SYNTHESIS	0.00304299
REACTOME_HIV_LIFE_CYCLE	SISTER_CHROMATID_SEGREGATION	0.00197724
BIOCARTA_ATRBRCA_PATHWAY	RESPONSE_TO_OTHER_ORGANISM	0.0078861
CORUM_DNA_SYNTHESOME_COMPLEX_(15_SUBUNITS)	FATTY_ACID_METABOLIC_PROCESS	0.00367381
REACTOME_CENTROSOME_MATURATION	RIBONUCLEOPROTEIN_COMPLEX_BIOGENESIS_AND_ASSEMBLY	0.00083615
KEGG_AMINOACYL_TRNA_BIOSYNTHESIS	REACTOME_APCDC20_MEDIATED_DEGRADATION_OF_CYCLIN_B	0.00303535
KEGG_SMALL_CELL_LUNG_CANCER	REACTOME_BASIGIN_INTERACTIONS	0.00013698
CHROMATIN_BINDING	MITOSIS	0.00951361
CARBOXYLIC_ACID_METABOLIC_PROCESS	CELL_CYCLE_PHASE	0.0
CYTOSKELETAL_PART	INTERPHASE_OF_MITOTIC_CELL_CYCLE	0.0
KEGG_METABOLISM_OF_XENOBIOTICS_BY_CYTOCHROME_P450	REACTOME_TRANSPORT_OF_MATURE_MRNA_DERIVED_FROM_AN_INTRON_CONTAINING_TRANSCRIPT	0.00763906
CHROMOSOME	KEGG_MISMATCH_REPAIR	0.0
CELL_CYCLE_CHECKPOINT_GO_0000075	DNA_DEPENDENT_DNA_REPLICATION	0.0
CHROMOSOMEPERICENTRIC_REGION	REACTOME_ELONGATION_AND_PROCESSING_OF_CAPPED_TRANSCRIPTS	0.0
CHROMOSOMEPERICENTRIC_REGION	REACTOME_TRANSCRIPTION	0.0
KEGG_FATTY_ACID_METABOLISM	REACTOME_HOST_INTERACTIONS_OF_HIV_FACTORS	0.00423464
GAMETE_GENERATION	REACTOME_LIPOPROTEIN_METABOLISM	0.00502173
KEGG_MISMATCH_REPAIR	PROTEIN_C_TERMINUS_BINDING	0.0
MEIOTIC_RECOMBINATION	REACTOME_HOST_INTERACTIONS_OF_HIV_FACTORS	0.01583851
PROTEIN_C_TERMINUS_BINDING	REACTOME_SYNTHESIS_OF_DNA	0.0
MICROTUBULE_BASED_PROCESS	RESPONSE_TO_ENDOGENOUS_STIMULUS	0.00086913
BIOCARTA_NUCLEARRS_PATHWAY	RNA_PROCESSING	0.00836466
G1_PHASE	KEGG_JAK_STAT_SIGNALING_PATHWAY	0.00861397
REACTOME_ACTIVATION_OF_ATR_IN_RESPONSE_TO_REPLICATION_STRESS	REACTOME_ORC1_REMOVAL_FROM_CHROMATIN	0.0
CORUM_CEN_COMPLEX	REACTOME_TRANSCRIPTION_OF_THE_HIV_GENOME	0.0
CYTOSKELETON_ORGANIZATION_AND_BIOGENESIS	REACTOME_ASSOCIATION_OF_LICENSING_FACTORS_WITH_THE_PREREPLICATIVE_COMPLEX	0.01727105
REACTOME_FANCONI_ANEMIA_PATHWAY	RNA_PROCESSING	0.00124837
REACTOME_BASIGIN_INTERACTIONS	REACTOME_ELONGATION_AND_PROCESSING_OF_CAPPED_TRANSCRIPTS	0.00385176
KEGG_FOLATE_BIOSYNTHESIS	REACTOME_CELL_CYCLE_CHECKPOINTS	0.00688527
DNA_REPLICATION	REGULATION_OF_MITOSIS	0.0
CHROMOSOME_SEGREGATION	REACTOME_REMOVAL_OF_THE_FLAP_INTERMEDIATE	0.0064549
REGULATION_OF_MITOTIC_CELL_CYCLE	RNA_SPLICINGVIA_TRANSESTERIFICATION_REACTIONS	0.00198664
MICROTUBULE	RNA_PROCESSING	0.00771736
CORUM_NOP56P-ASSOCIATED_PRE-RRNA_COMPLEX	REACTOME_METABOLISM_OF_BILE_ACIDS_AND_BILE_SALTS	0.00517292
CYTOKINESIS	REACTOME_PREFOLDIN_MEDIATED_TRANSFER_OF_SUBSTRATE_TO_CCT_TRIC	0.00209683
HEMATOPOIETIN_INTERFERON_CLASSD200_DOMAIN_CYTOKINE_RECEPTOR_ACTIVITY	REACTOME_DNA_REPLICATION_PRE_INITIATION	0.01180459
G1_PHASE	REACTOME_VPR_MEDIATED_NUCLEAR_IMPORT_OF_PICS	0.01318736
CENTROSOME	MICROTUBULE_ORGANIZING_CENTER	0.01384237
DNA_DEPENDENT_DNA_REPLICATION	REGULATION_OF_MITOSIS	0.0
DNA_POLYMERASE_ACTIVITY	NUCLEAR_MATRIX	0.00567689
BIOPOLYMER_CATABOLIC_PROCESS	CORUM_CENP-A_NAC-CAD_COMPLEX	0.00648365
CARBOXYLIC_ACID_METABOLIC_PROCESS	MICROTUBULE_BASED_PROCESS	0.00726257
REACTOME_PROCESSING_OF_CAPPED_INTRON_CONTAINING_PRE_MRNA	REACTOME_REMOVAL_OF_THE_FLAP_INTERMEDIATE	0.0
CORUM_EMERIN_COMPLEX_24	REACTOME_MITOTIC_PROMETAPHASE	0.00227271
NUCLEAR_CHROMOSOME_PART	TUBULIN_BINDING	0.00717288
MICROTUBULE_CYTOSKELETON	STEROID_METABOLIC_PROCESS	0.01124881
OXYGEN_BINDING	PROTEIN_C_TERMINUS_BINDING	0.014748
BIOCARTA_CELLCYCLE_PATHWAY	INTERPHASE	0.0
KEGG_TRYPTOPHAN_METABOLISM	REACTOME_POLYMERASE_SWITCHING	0.00318834
REACTOME_BASIGIN_INTERACTIONS	VESICULAR_FRACTION	0.00490846
CYTOKINESIS	NITROGEN_COMPOUND_METABOLIC_PROCESS	0.00234278
MITOTIC_CELL_CYCLE_CHECKPOINT	REACTOME_INFLUENZA_LIFE_CYCLE	0.01098443
CELL_CYCLE_PROCESS	GLUTATHIONE_TRANSFERASE_ACTIVITY	0.00433228
CENTROSOME	MICROTUBULE_ORGANIZING_CENTER_PART	0.005359
BIOCARTA_MCM_PATHWAY	REACTOME_INFLUENZA_LIFE_CYCLE	0.00072024
CHROMATIN_BINDING	G1_PHASE	0.0011695
MITOTIC_CELL_CYCLE	REACTOME_RNA_POLYMERASE_II_TRANSCRIPTION	0.0
CORUM_17S_U2_SNRNP	REACTOME_PHASE_1_FUNCTIONALIZATION_OF_COMPOUNDS	0.0024121
REACTOME_RNA_POLYMERASE_I_CHAIN_ELONGATION	REACTOME_TRANSCRIPTION	0.0
REACTOME_APCDC20_MEDIATED_DEGRADATION_OF_CYCLIN_B	REACTOME_MRNA_SPLICING	0.00812965
MITOTIC_CELL_CYCLE_CHECKPOINT	NUCLEAR_ENVELOPE	0.03940656
CORUM_MLL1-WDR5_COMPLEX	REACTOME_DNA_REPLICATION_PRE_INITIATION	0.00379945
BIOCARTA_G2_PATHWAY	NEGATIVE_REGULATION_OF_DNA_METABOLIC_PROCESS	0.0
KEGG_RENIN_ANGIOTENSIN_SYSTEM	REACTOME_FORMATION_OF_FIBRIN_CLOT_CLOTTING_CASCADE	0.01529719
FATTY_ACID_METABOLIC_PROCESS	REACTOME_HIV_INFECTION	0.0
DEFENSE_RESPONSE	REACTOME_CYCLIN_A1_ASSOCIATED_EVENTS_DURING_G2_M_TRANSITION	0.00985994
POTASSIUM_ION_TRANSPORT	REACTOME_G2_M_TRANSITION	0.00942838
REACTOME_LATE_PHASE_OF_HIV_LIFE_CYCLE	REACTOME_VPR_MEDIATED_NUCLEAR_IMPORT_OF_PICS	0.0
ION_CHANNEL_ACTIVITY	KEGG_SPLICEOSOME	0.00461511
MICROTUBULE_POLYMERIZATION_OR_DEPOLYMERIZATION	SPINDLE_POLE	0.00467357
CORUM_DNA_SYNTHESOME_COMPLEX_(13_SUBUNITS)	MICROTUBULE_BASED_PROCESS	0.01084399
REACTOME_GAMMA_CARBOXYLATION_TRANSPORT_AND_AMINO_TERMINAL_CLEAVAGE_OF_PROTEINS	REACTOME_SCF_SKP2_MEDIATED_DEGRADATION_OF_P27_P21	0.00649801
INTERPHASE	MAGNESIUM_ION_BINDING	0.00795612
INTERPHASE_OF_MITOTIC_CELL_CYCLE	REACTOME_DNA_STRAND_ELONGATION	0.0
CORUM_H2AX_COMPLEX,_ISOLATED_FROM_CELLS_WITHOUT_IR_EXPOSURE	REACTOME_CDC20_PHOSPHO_APC_MEDIATED_DEGRADATION_OF_CYCLIN_A	8.28e-05
CORUM_DNA_SYNTHESOME_COMPLEX_(15_SUBUNITS)	REACTOME_MITOTIC_M_M_G1_PHASES	0.0
BIOPOLYMER_CATABOLIC_PROCESS	SUGAR_BINDING	0.01452232
CENTROSOME	REACTOME_MRNA_SPLICING	0.15391241
M_PHASE_OF_MITOTIC_CELL_CYCLE	RIBONUCLEOPROTEIN_COMPLEX	0.0
CHROMOSOME_SEGREGATION	NUCLEAR_CHROMOSOME	0.00130695
REACTOME_REPAIR_SYNTHESIS_OF_PATCH_27_30_BASES_LONG_BY_DNA_POLYMERASE	TRANSCRIPTION_FACTOR_COMPLEX	0.0
MICROTUBULE_BASED_PROCESS	MICROTUBULE_CYTOSKELETON	0.00284793
MITOSIS	REACTOME_G1_S_TRANSITION	0.0
REGULATION_OF_DNA_REPLICATION	STEROID_HORMONE_RECEPTOR_ACTIVITY	0.00691479
PROTEIN_C_TERMINUS_BINDING	RIBONUCLEOPROTEIN_COMPLEX	0.0
KINETOCHORE	MITOTIC_CELL_CYCLE	0.0
CORUM_CEN_COMPLEX	ORGANELLE_LOCALIZATION	0.00549905
KEGG_JAK_STAT_SIGNALING_PATHWAY	KEGG_PROPANOATE_METABOLISM	0.01130113
DNA_REPLICATION	MITOSIS	0.0
CORUM_BASC_COMPLEX_(BRCA1-ASSOCIATED_GENOME_SURVEILLANCE_COMPLEX)	SPINDLE_ORGANIZATION_AND_BIOGENESIS	0.00304339
CORUM_MASH1_PROMOTER-COACTIVATOR_COMPLEX	REACTOME_MRNA_SPLICING_MINOR_PATHWAY	0.00570518
PROTEIN_HETERODIMERIZATION_ACTIVITY	REACTOME_INACTIVATION_OF_APC_VIA_DIRECT_INHIBITION_OF_THE_APCOMPLEX	0.00946605
CORUM_SPLICEOSOME	KEGG_SPLICEOSOME	0.0
CORUM_NOP56P-ASSOCIATED_PRE-RRNA_COMPLEX	REACTOME_TRANSCRIPTION_COUPLED_NER	0.0
REACTOME_AUTODEGRADATION_OF_CDH1_BY_CDH1_APC	REACTOME_CHAPERONIN_MEDIATED_PROTEIN_FOLDING	0.0101556
MICROTUBULE_POLYMERIZATION_OR_DEPOLYMERIZATION	REACTOME_NEP_NS2_INTERACTS_WITH_THE_CELLULAR_EXPORT_MACHINERY	0.01158108
CORUM_CEN_COMPLEX	MICROTUBULE_CYTOSKELETON	0.0
BIOPOLYMER_CATABOLIC_PROCESS	MICROTUBULE_ORGANIZING_CENTER	0.0
MICROTUBULE_MOTOR_ACTIVITY	REACTOME_REGULATION_OF_APC_ACTIVATORS_BETWEEN_G1_S_AND_EARLY_ANAPHASE	0.00359616
NEGATIVE_REGULATION_OF_DNA_REPLICATION	NUCLEAR_CHROMOSOME	0.0
G_PROTEIN_COUPLED_RECEPTOR_ACTIVITY	REACTOME_MITOTIC_M_M_G1_PHASES	0.01463083
NEGATIVE_REGULATION_OF_DNA_REPLICATION	REACTOME_ORC1_REMOVAL_FROM_CHROMATIN	0.0
CORUM_ALL-1_SUPERCOMPLEX	REACTOME_POLYMERASE_SWITCHING	0.00027317
ORGANIC_ACID_METABOLIC_PROCESS	REGULATION_OF_MITOTIC_CELL_CYCLE	0.00358694
CHROMATIN	REACTOME_NEP_NS2_INTERACTS_WITH_THE_CELLULAR_EXPORT_MACHINERY	0.0
DNA_POLYMERASE_ACTIVITY	TRANSCRIPTION_FACTOR_COMPLEX	0.0
MRNA_METABOLIC_PROCESS	NUCLEAR_MATRIX	0.00971924
DETECTION_OF_EXTERNAL_STIMULUS	REACTOME_SCF_BETA_TRCP_MEDIATED_DEGRADATION_OF_EMI1	0.01412811
NITROGEN_COMPOUND_METABOLIC_PROCESS	REACTOME_RECYCLING_OF_BILE_ACIDS_AND_SALTS	0.00488072
CORUM_MLL1-WDR5_COMPLEX	KEGG_CELL_CYCLE	0.0
INTERPHASE_OF_MITOTIC_CELL_CYCLE	REACTOME_SYNTHESIS_OF_DNA	0.0
KEGG_BETA_ALANINE_METABOLISM	REACTOME_POLYMERASE_SWITCHING	0.00794839
MICROBODY	REACTOME_RNA_POLYMERASE_III_TRANSCRIPTION_INITIATION	0.00589168
ESTABLISHMENT_OF_ORGANELLE_LOCALIZATION	REGULATION_OF_CYCLIN_DEPENDENT_PROTEIN_KINASE_ACTIVITY	0.00206153
REACTOME_HIV_INFECTION	REGULATION_OF_CYCLIN_DEPENDENT_PROTEIN_KINASE_ACTIVITY	0.0
EXTRACELLULAR_MATRIX_PART	M_PHASE_OF_MITOTIC_CELL_CYCLE	0.01538723
BIOCARTA_MCM_PATHWAY	KEGG_HOMOLOGOUS_RECOMBINATION	0.00059059
REACTOME_CENTROSOME_MATURATION	REACTOME_MRNA_SPLICING	0.0
METAL_ION_TRANSMEMBRANE_TRANSPORTER_ACTIVITY	REACTOME_CYCLIN_E_ASSOCIATED_EVENTS_DURING_G1_S_TRANSITION_	0.0053843
REACTOME_DNA_STRAND_ELONGATION	REACTOME_TRANSCRIPTION_COUPLED_NER	0.0
REACTOME_S_PHASE	SPINDLE_POLE	0.00921758
DNA_METABOLIC_PROCESS	REACTOME_PHASE_II_CONJUGATION	0.01413918
CORUM_MASH1_PROMOTER-COACTIVATOR_COMPLEX	REACTOME_DNA_STRAND_ELONGATION	0.00099905
DNA_INTEGRITY_CHECKPOINT	M_PHASE	0.0
REACTOME_MRNA_SPLICING	RNA_BINDING	0.0
HORMONE_METABOLIC_PROCESS	REACTOME_M_G1_TRANSITION	0.00863834
REACTOME_DNA_REPLICATION_PRE_INITIATION	REACTOME_INNATE_IMMUNITY_SIGNALING	0.00172078
AMINE_METABOLIC_PROCESS	CORUM_SPLICEOSOME	0.00700046
OXIDOREDUCTASE_ACTIVITY_GO_0016616	REACTOME_FORMATION_OF_FIBRIN_CLOT_CLOTTING_CASCADE	0.01730222
CHROMOSOME	REACTOME_STEROID_METABOLISM	0.00197817
MITOTIC_SISTER_CHROMATID_SEGREGATION	RNA_PROCESSING	0.0
NEGATIVE_REGULATION_OF_DNA_METABOLIC_PROCESS	RESPONSE_TO_OTHER_ORGANISM	0.00847564
REACTOME_RNA_POLYMERASE_I_CHAIN_ELONGATION	REACTOME_RNA_POLYMERASE_I_III_AND_MITOCHONDRIAL_TRANSCRIPTION	0.50018709
REACTOME_ASSOCIATION_OF_LICENSING_FACTORS_WITH_THE_PREREPLICATIVE_COMPLEX	REACTOME_RNA_POLYMERASE_I_III_AND_MITOCHONDRIAL_TRANSCRIPTION	0.0
REACTOME_BIOLOGICAL_OXIDATIONS	REACTOME_G2_M_CHECKPOINTS	0.01148542
CHROMOSOME_ORGANIZATION_AND_BIOGENESIS	REACTOME_RNA_POLYMERASE_III_TRANSCRIPTION_INITIATION	0.00039476
BIOCARTA_NUCLEARRS_PATHWAY	CORUM_HCF-1_COMPLEX	0.01066236
MOTOR_ACTIVITY	MULTI_ORGANISM_PROCESS	0.00826741
REACTOME_G2_M_TRANSITION	REACTOME_INFLUENZA_LIFE_CYCLE	0.0
NUCLEAR_CHROMOSOME_PART	SA_REG_CASCADE_OF_CYCLIN_EXPR	0.00153692
MICROTUBULE_ORGANIZING_CENTER	MITOSIS	0.0
CORUM_RIBOSOME,_CYTOPLASMIC	DNA_REPLICATION	0.00495763
DNA_REPAIR	KEGG_LINOLEIC_ACID_METABOLISM	0.00753321
DEFENSE_RESPONSE	REACTOME_TRANSPORT_OF_THE_SLBP_INDEPENDENT_MATURE_MRNA	0.00039439
CORUM_NOP56P-ASSOCIATED_PRE-RRNA_COMPLEX	REGULATION_OF_MITOSIS	0.00617181
KEGG_LINOLEIC_ACID_METABOLISM	KEGG_METABOLISM_OF_XENOBIOTICS_BY_CYTOCHROME_P450	0.00635314
APOPTOTIC_MITOCHONDRIAL_CHANGES	MITOSIS	0.00421576
REACTOME_HOMOLOGOUS_RECOMBINATION_REPAIR	STEROID_METABOLIC_PROCESS	0.00935117
DNA_REPAIR	GAMETE_GENERATION	0.01813391
CORUM_CEN_COMPLEX	KEGG_PEROXISOME	0.01854095
NUCLEAR_CHROMOSOME_PART	REACTOME_ORC1_REMOVAL_FROM_CHROMATIN	0.0
KEGG_TRYPTOPHAN_METABOLISM	STEROID_HORMONE_RECEPTOR_ACTIVITY	0.01163748
REACTOME_CELL_CYCLE_CHECKPOINTS	REACTOME_TRANSCRIPTION	0.0
BIOPOLYMER_CATABOLIC_PROCESS	KEGG_RETINOL_METABOLISM	0.00229887
HORMONE_METABOLIC_PROCESS	KEGG_METABOLISM_OF_XENOBIOTICS_BY_CYTOCHROME_P450	0.00963073
REACTOME_CELL_CYCLE_CHECKPOINTS	REACTOME_ELONGATION_AND_PROCESSING_OF_CAPPED_TRANSCRIPTS	0.0
NEGATIVE_REGULATION_OF_DNA_METABOLIC_PROCESS	UBIQUITIN_CYCLE	0.00451322
DNA_RECOMBINATION	KEGG_MISMATCH_REPAIR	0.0
NUCLEOLUS	RESPONSE_TO_DNA_DAMAGE_STIMULUS	0.0
REACTOME_ELONGATION_AND_PROCESSING_OF_CAPPED_TRANSCRIPTS	REACTOME_PACKAGING_OF_TELOMERE_ENDS	0.00998836
ESTABLISHMENT_OF_ORGANELLE_LOCALIZATION	REACTOME_REGULATION_OF_APC_ACTIVATORS_BETWEEN_G1_S_AND_EARLY_ANAPHASE	0.0
REACTOME_INFLUENZA_LIFE_CYCLE	REACTOME_PHASE_1_FUNCTIONALIZATION	0.00584848
MITOTIC_SISTER_CHROMATID_SEGREGATION	NUCLEOPLASM_PART	0.00063592
MITOSIS	UBIQUITIN_CYCLE	0.0
CORUM_CEN_COMPLEX	PROTEIN_HETERODIMERIZATION_ACTIVITY	0.00215022
M_PHASE_OF_MITOTIC_CELL_CYCLE	STEROID_METABOLIC_PROCESS	0.00176092
APOPTOTIC_MITOCHONDRIAL_CHANGES	REACTOME_CDC20_PHOSPHO_APC_MEDIATED_DEGRADATION_OF_CYCLIN_A	0.01116633
REACTOME_CYCLIN_A1_ASSOCIATED_EVENTS_DURING_G2_M_TRANSITION	REACTOME_HIV_INFECTION	0.0
KEGG_METABOLISM_OF_XENOBIOTICS_BY_CYTOCHROME_P450	REACTOME_GLOBAL_GENOMIC_NER	0.00736385
CORUM_HISTONE_H3.1_COMPLEX	NUCLEAR_CHROMOSOME	0.00056798
RIBONUCLEOPROTEIN_COMPLEX	SPINDLE_MICROTUBULE	0.00630877
CELL_DIVISION	CORUM_BASC_COMPLEX_(BRCA1-ASSOCIATED_GENOME_SURVEILLANCE_COMPLEX)	0.00664331
NITROGEN_COMPOUND_CATABOLIC_PROCESS	SERINE_TYPE_PEPTIDASE_ACTIVITY	0.00339124
LIPID_CATABOLIC_PROCESS	REACTOME_RNA_POLYMERASE_III_TRANSCRIPTION_INITIATION	0.00405195
INTERPHASE	MRNA_PROCESSING_GO_0006397	0.00069711
MEIOTIC_CELL_CYCLE	REACTOME_HIV_INFECTION	0.0
CHROMATIN	REACTOME_CYCLIN_E_ASSOCIATED_EVENTS_DURING_G1_S_TRANSITION_	0.0
AMINO_ACID_AND_DERIVATIVE_METABOLIC_PROCESS	NUCLEOPLASM_PART	0.00311207
KEGG_ARACHIDONIC_ACID_METABOLISM	NUCLEAR_BODY	0.00544257
CORUM_SPLICEOSOME	METALLOENDOPEPTIDASE_ACTIVITY	0.00916422
REACTOME_CDT1_ASSOCIATION_WITH_THE_CDC6_ORC_ORIGIN_COMPLEX	REACTOME_TRANSCRIPTION	0.01678007
LIPID_CATABOLIC_PROCESS	REACTOME_DOUBLE_STRAND_BREAK_REPAIR	0.00305323
KEGG_PYRIMIDINE_METABOLISM	NUCLEOPLASM	0.0
KEGG_PEROXISOME	REACTOME_AMINE_LIGAND_BINDING_RECEPTORS	0.01343028
REACTOME_METABOLISM_OF_LIPIDS_AND_LIPOPROTEINS	REGULATION_OF_MITOSIS	0.04476528
REACTOME_DOUBLE_STRAND_BREAK_REPAIR	REACTOME_VPR_MEDIATED_NUCLEAR_IMPORT_OF_PICS	0.00670752
RNA_SPLICING	UBIQUITIN_CYCLE	0.00096923
DNA_REPLICATION_INITIATION	NUCLEOLUS	0.00367108
CYTOSKELETAL_PART	REACTOME_M_G1_TRANSITION	0.00075798
MITOTIC_CELL_CYCLE	REGULATION_OF_CELL_CYCLE	0.0
REACTOME_RNA_POLYMERASE_III_TRANSCRIPTION_INITIATION	REACTOME_RNA_POLYMERASE_I_PROMOTER_OPENING	0.00441286
REACTOME_GLOBAL_GENOMIC_NER	REGULATION_OF_CYCLIN_DEPENDENT_PROTEIN_KINASE_ACTIVITY	0.0
REACTOME_MITOTIC_PROMETAPHASE	SISTER_CHROMATID_SEGREGATION	0.0
MICROTUBULE_ORGANIZING_CENTER	NEGATIVE_REGULATION_OF_DNA_REPLICATION	0.00633922
BIOCARTA_G2_PATHWAY	REGULATION_OF_CELL_CYCLE	0.0
BIOCARTA_NUCLEARRS_PATHWAY	REACTOME_HOST_INTERACTIONS_OF_HIV_FACTORS	0.00475216
CHROMATIN_BINDING	REACTOME_TELOMERE_MAINTENANCE	0.01148809
CORUM_CDC5L_COMPLEX	INTERPHASE_OF_MITOTIC_CELL_CYCLE	0.0002446
OXYGEN_BINDING	REACTOME_ELONGATION_AND_PROCESSING_OF_CAPPED_TRANSCRIPTS	0.00520695
KEGG_TRYPTOPHAN_METABOLISM	MEIOTIC_RECOMBINATION	0.00427815
REACTOME_HIV_INFECTION	REGULATION_OF_MITOSIS	0.00173049
APOPTOTIC_MITOCHONDRIAL_CHANGES	PROTEIN_C_TERMINUS_BINDING	0.0
KINETOCHORE	REACTOME_TRANSCRIPTION_OF_THE_HIV_GENOME	0.00619056
M_PHASE	OXIDOREDUCTASE_ACTIVITY_ACTING_ON_CH_OH_GROUP_OF_DONORS	0.00838994
MICROTUBULE	REACTOME_RNA_POLYMERASE_I_III_AND_MITOCHONDRIAL_TRANSCRIPTION	0.00300166
DNA_DEPENDENT_ATPASE_ACTIVITY	REACTOME_NEP_NS2_INTERACTS_WITH_THE_CELLULAR_EXPORT_MACHINERY	0.00661907
REACTOME_ACTIVATION_OF_ATR_IN_RESPONSE_TO_REPLICATION_STRESS	RESPONSE_TO_OTHER_ORGANISM	0.00067118
CORUM_DNA_SYNTHESOME_COMPLEX_(13_SUBUNITS)	REGULATION_OF_MITOTIC_CELL_CYCLE	0.0
CENTROSOME	CORUM_MLL1-WDR5_COMPLEX	0.00274775
BIOCARTA_CELLCYCLE_PATHWAY	G1_S_TRANSITION_OF_MITOTIC_CELL_CYCLE	0.0
CELLULAR_LIPID_METABOLIC_PROCESS	REACTOME_LIPOPROTEIN_METABOLISM	0.0
KINETOCHORE	REACTOME_NUCLEOTIDE_EXCISION_REPAIR	0.01335924
KEGG_AMINOACYL_TRNA_BIOSYNTHESIS	KEGG_CELL_CYCLE	0.00284804
CARBOXYLIC_ACID_METABOLIC_PROCESS	FATTY_ACID_OXIDATION	0.00309759
CORUM_HCF-1_COMPLEX	DEFENSE_RESPONSE_TO_BACTERIUM	0.00798849
BIOCARTA_COMP_PATHWAY	DNA_RECOMBINATION	0.00468434
CHROMOSOME_ORGANIZATION_AND_BIOGENESIS	REACTOME_HOST_INTERACTIONS_OF_HIV_FACTORS	0.0
REACTOME_E2F_MEDIATED_REGULATION_OF_DNA_REPLICATION	REACTOME_RNA_POLYMERASE_I_PROMOTER_CLEARANCE	0.0
CARBOHYDRATE_BINDING	DNA_REPLICATION_INITIATION	0.00382837
CARBOXYLIC_ACID_METABOLIC_PROCESS	MICROTUBULE_BINDING	0.00716431
CORUM_DNA_SYNTHESOME_COMPLEX_(13_SUBUNITS)	REACTOME_NUCLEOTIDE_EXCISION_REPAIR	0.0
BIOPOLYMER_CATABOLIC_PROCESS	FATTY_ACID_METABOLIC_PROCESS	0.00090638
AMINE_CATABOLIC_PROCESS	GAMETE_GENERATION	0.01106408
CENTROSOME	MONOCARBOXYLIC_ACID_METABOLIC_PROCESS	0.00554878
INTERPHASE	REACTOME_TRANSPORT_OF_MATURE_MRNA_DERIVED_FROM_AN_INTRON_CONTAINING_TRANSCRIPT	0.01370913
REACTOME_APCDC20_MEDIATED_DEGRADATION_OF_CYCLIN_B	REACTOME_E2F_TRANSCRIPTIONAL_TARGETS_AT_G1_S	0.0
REACTOME_CDC20_PHOSPHO_APC_MEDIATED_DEGRADATION_OF_CYCLIN_A	RESPONSE_TO_ENDOGENOUS_STIMULUS	0.0
KEGG_STEROID_HORMONE_BIOSYNTHESIS	MONOCARBOXYLIC_ACID_METABOLIC_PROCESS	0.01248731
DNA_DEPENDENT_ATPASE_ACTIVITY	MRNA_PROCESSING_GO_0006397	0.0
ESTABLISHMENT_OF_ORGANELLE_LOCALIZATION	REACTOME_CELL_CYCLE_CHECKPOINTS	0.0
KEGG_HOMOLOGOUS_RECOMBINATION	REACTOME_EXTENSION_OF_TELOMERES	0.01733668
CORUM_BASC_COMPLEX_(BRCA1-ASSOCIATED_GENOME_SURVEILLANCE_COMPLEX)	NITROGEN_COMPOUND_CATABOLIC_PROCESS	0.00715894
REACTOME_E2F_MEDIATED_REGULATION_OF_DNA_REPLICATION	REACTOME_LOSS_OF_NLP_FROM_MITOTIC_CENTROSOMES	0.0
DNA_METABOLIC_PROCESS	STEROID_METABOLIC_PROCESS	0.00487728
REACTOME_METABOLISM_OF_AMINO_ACIDS	REACTOME_RNA_POLYMERASE_I_CHAIN_ELONGATION	0.01089729
KEGG_PYRIMIDINE_METABOLISM	SPINDLE_ORGANIZATION_AND_BIOGENESIS	0.0070966
G_PROTEIN_COUPLED_RECEPTOR_ACTIVITY	REACTOME_AMINE_LIGAND_BINDING_RECEPTORS	0.04707046
REACTOME_CHAPERONIN_MEDIATED_PROTEIN_FOLDING	RESPONSE_TO_ENDOGENOUS_STIMULUS	0.0
BIOCARTA_G2_PATHWAY	KEGG_VALINE_LEUCINE_AND_ISOLEUCINE_DEGRADATION	0.00570565
BIOCARTA_CELLCYCLE_PATHWAY	CORUM_CEN_COMPLEX	8.772e-05
REACTOME_CENTROSOME_MATURATION	REACTOME_LATE_PHASE_OF_HIV_LIFE_CYCLE	0.00118489
CYTOKINESIS	MRNA_PROCESSING_GO_0006397	0.00912569
COLLAGEN	NITROGEN_COMPOUND_METABOLIC_PROCESS	0.01620483
GAMETE_GENERATION	ION_CHANNEL_ACTIVITY	0.0076721
INTERPHASE	NEGATIVE_REGULATION_OF_DNA_REPLICATION	0.0
CHROMOSOMAL_PART	SPINDLE	0.0
CORUM_BASC_COMPLEX_(BRCA1-ASSOCIATED_GENOME_SURVEILLANCE_COMPLEX)	KEGG_SMALL_CELL_LUNG_CANCER	0.0
RESPONSE_TO_DNA_DAMAGE_STIMULUS	SODIUM_ION_TRANSPORT	0.00071874
CARBOHYDRATE_BINDING	REGULATION_OF_CELL_CYCLE	0.00679038
CENTROSOME	NUCLEOPLASM	2.102e-05
KEGG_PPAR_SIGNALING_PATHWAY	REACTOME_HORMONE_BIOSYNTHESIS	0.00345934
M_PHASE	REACTOME_METABOLISM_OF_AMINO_ACIDS	0.00175134
REACTOME_MITOTIC_PROMETAPHASE	REACTOME_NUCLEAR_IMPORT_OF_REV_PROTEIN	0.0
REACTOME_GLOBAL_GENOMIC_NER	STEROID_METABOLIC_PROCESS	0.0139099
MICROTUBULE_BINDING	REACTOME_NUCLEAR_IMPORT_OF_REV_PROTEIN	0.0
M_PHASE_OF_MITOTIC_CELL_CYCLE	TRANSCRIPTION_FACTOR_COMPLEX	0.00137211
DEFENSE_RESPONSE	REACTOME_G2_M_CHECKPOINTS	0.00824463
OXIDOREDUCTASE_ACTIVITY_ACTING_ON_THE_ALDEHYDE_OR_OXO_GROUP_OF_DONORS	REACTOME_ORC1_REMOVAL_FROM_CHROMATIN	0.00568352
CARBOXYLIC_ACID_METABOLIC_PROCESS	ORGANELLE_LOCALIZATION	0.00418732
CORUM_CEN_COMPLEX	MICROTUBULE	0.00092771
HORMONE_METABOLIC_PROCESS	MICROTUBULE_ORGANIZING_CENTER	0.00406537
CHROMOSOMAL_PART	M_PHASE	0.0
CELL_CYCLE_PHASE	DNA_PACKAGING	0.00145219
KEGG_DNA_REPLICATION	RNA_SPLICING	0.00454962
HORMONE_METABOLIC_PROCESS	MALE_GONAD_DEVELOPMENT	0.01637014
DNA_RECOMBINATION	DNA_REPLICATION	0.0
KEGG_ECM_RECEPTOR_INTERACTION	STEROID_METABOLIC_PROCESS	0.01477577
BIOCARTA_G2_PATHWAY	REACTOME_TRANSPORT_OF_RIBONUCLEOPROTEINS_INTO_THE_HOST_NUCLEUS	0.00605556
CELL_CYCLE_PHASE	CORUM_SMN_COMPLEX	0.0
CHROMATIN_BINDING	DNA_METABOLIC_PROCESS	0.0
CHROMATIN	CORUM_NOP56P-ASSOCIATED_PRE-RRNA_COMPLEX	0.00180823
MRNA_PROCESSING_GO_0006397	NUCLEAR_CHROMOSOME	0.0
CATION_CHANNEL_ACTIVITY	DEFENSE_RESPONSE	0.06414483
LIPID_CATABOLIC_PROCESS	REACTOME_HDL_MEDIATED_LIPID_TRANSPORT	0.00399547
DNA_RECOMBINATION	RNA_SPLICINGVIA_TRANSESTERIFICATION_REACTIONS	0.00376154
[truncated: 34,461 more rows]
