# Supplementary material for: Summarizing cellular responses as biological process networks
Source: BMC Syst Biol. 2013 Jul 29;7:68. doi: 10.1186/1752-0509-7-68 (PMC3751784; doi:10.1186/1752-0509-7-68)
Supplement: Additional file 2 — Supplementary results. A zipped file containing all the five BPNs for each of the contrasts studied and the parameters estimated by each run of the software. [file 1752-0509-7-68-S2.zip › supplementary-results/very_advanced_hcc/very_advanced-links_results-4.tsv]

term1	term2	probability
BIOCARTA_ATRBRCA_PATHWAY	REACTOME_TRANSPORT_OF_MATURE_MRNA_DERIVED_FROM_AN_INTRON_CONTAINING_TRANSCRIPT	0.01222566
KEGG_HOMOLOGOUS_RECOMBINATION	KEGG_OOCYTE_MEIOSIS	0.0176322
MICROTUBULE	REACTOME_CENTROSOME_MATURATION	0.00095594
MICROTUBULE_CYTOSKELETON_ORGANIZATION_AND_BIOGENESIS	REACTOME_TRANSCRIPTION_COUPLED_NER	0.01281766
REACTOME_ORC1_REMOVAL_FROM_CHROMATIN	SA_REG_CASCADE_OF_CYCLIN_EXPR	0.0
NUCLEAR_CHROMOSOME	RNA_SPLICINGVIA_TRANSESTERIFICATION_REACTIONS	0.01469544
REACTOME_M_G1_TRANSITION	SA_REG_CASCADE_OF_CYCLIN_EXPR	8.779e-05
NUCLEAR_MATRIX	SA_REG_CASCADE_OF_CYCLIN_EXPR	0.00195516
BIOPOLYMER_CATABOLIC_PROCESS	REGULATION_OF_CELL_CYCLE	0.0
CHROMOSOME_SEGREGATION	DNA_RECOMBINATION	0.0095693
BIOPOLYMER_CATABOLIC_PROCESS	CELLULAR_LIPID_METABOLIC_PROCESS	0.00147883
CATION_CHANNEL_ACTIVITY	KEGG_SMALL_CELL_LUNG_CANCER	0.01231039
REACTOME_TRANSCRIPTION	RESPONSE_TO_ENDOGENOUS_STIMULUS	0.0
KEGG_ASCORBATE_AND_ALDARATE_METABOLISM	KEGG_DRUG_METABOLISM_CYTOCHROME_P450	0.00072267
NUCLEOPLASM	REACTOME_MRNA_SPLICING_MINOR_PATHWAY	0.0
NITROGEN_COMPOUND_METABOLIC_PROCESS	OXIDOREDUCTASE_ACTIVITY_ACTING_ON_THE_CH_CH_GROUP_OF_DONORS	0.0131598
CHROMATIN	REACTOME_ORC1_REMOVAL_FROM_CHROMATIN	0.11074407
CORUM_MASH1_PROMOTER-COACTIVATOR_COMPLEX	SA_REG_CASCADE_OF_CYCLIN_EXPR	0.03927764
CYTOSKELETON_ORGANIZATION_AND_BIOGENESIS	POTASSIUM_CHANNEL_ACTIVITY	0.0
CENTROSOME	REACTOME_HIV_INFECTION	0.0
KINESIN_COMPLEX	MICROTUBULE_MOTOR_ACTIVITY	0.0
NUCLEAR_BODY	REACTOME_EXTENSION_OF_TELOMERES	0.05915593
BASEMENT_MEMBRANE	CORUM_CDC5L_COMPLEX	0.00269134
NUCLEOLUS	REACTOME_SYNTHESIS_OF_DNA	0.0
CORUM_EMERIN_COMPLEX_24	REACTOME_HIV_LIFE_CYCLE	0.00170572
FATTY_ACID_METABOLIC_PROCESS	REACTOME_CYTOCHROME_P450_ARRANGED_BY_SUBSTRATE_TYPE	0.00983685
KEGG_PRIMARY_BILE_ACID_BIOSYNTHESIS	REACTOME_METABOLISM_OF_LIPIDS_AND_LIPOPROTEINS	0.03566219
AMINE_METABOLIC_PROCESS	REACTOME_HOMOLOGOUS_RECOMBINATION_REPAIR	0.00806412
CORUM_ALL-1_SUPERCOMPLEX	REACTOME_HIV_LIFE_CYCLE	0.0
REACTOME_CYCLIN_E_ASSOCIATED_EVENTS_DURING_G1_S_TRANSITION_	REACTOME_SNRNP_ASSEMBLY	0.0094335
KEGG_DRUG_METABOLISM_CYTOCHROME_P450	NEGATIVE_REGULATION_OF_DNA_METABOLIC_PROCESS	0.00521824
FATTY_ACID_METABOLIC_PROCESS	REACTOME_RNA_POLYMERASE_I_CHAIN_ELONGATION	0.00902634
CARBOXYLIC_ACID_METABOLIC_PROCESS	NITROGEN_COMPOUND_METABOLIC_PROCESS	0.12953796
CELL_DIVISION	SPINDLE	0.00338671
MITOSIS	REACTOME_MITOTIC_M_M_G1_PHASES	0.00193863
KEGG_MISMATCH_REPAIR	KEGG_VALINE_LEUCINE_AND_ISOLEUCINE_DEGRADATION	0.00936455
DNA_METABOLIC_PROCESS	REACTOME_METABOLISM_OF_RNA	0.0
MEIOSIS_I	MICROTUBULE_ORGANIZING_CENTER	0.00722642
AMINO_ACID_METABOLIC_PROCESS	MICROSOME	0.00908619
REACTOME_DNA_REPAIR	SA_REG_CASCADE_OF_CYCLIN_EXPR	0.00252151
REACTOME_E2F_TRANSCRIPTIONAL_TARGETS_AT_G1_S	REACTOME_VPR_MEDIATED_NUCLEAR_IMPORT_OF_PICS	0.00972164
KEGG_DRUG_METABOLISM_OTHER_ENZYMES	KEGG_STEROID_HORMONE_BIOSYNTHESIS	0.00324156
KEGG_HOMOLOGOUS_RECOMBINATION	REACTOME_BIOLOGICAL_OXIDATIONS	0.00778245
MEIOSIS_I	REACTOME_TELOMERE_MAINTENANCE	0.00159801
MICROTUBULE_BINDING	REACTOME_PACKAGING_OF_TELOMERE_ENDS	0.01691667
DNA_REPLICATION	REACTOME_LOSS_OF_NLP_FROM_MITOTIC_CENTROSOMES	0.01198978
FATTY_ACID_METABOLIC_PROCESS	REGULATION_OF_DNA_REPLICATION	0.01571222
FATTY_ACID_OXIDATION	REACTOME_NUCLEAR_RECEPTOR_TRANSCRIPTION_PATHWAY	0.00680437
FATTY_ACID_METABOLIC_PROCESS	REACTOME_EXTENSION_OF_TELOMERES	0.01188874
CORUM_MASH1_PROMOTER-COACTIVATOR_COMPLEX	REACTOME_RNA_POLYMERASE_I_III_AND_MITOCHONDRIAL_TRANSCRIPTION	0.00032182
CARBOHYDRATE_BINDING	MRNA_METABOLIC_PROCESS	0.01853323
AMINO_ACID_CATABOLIC_PROCESS	MONOCARBOXYLIC_ACID_METABOLIC_PROCESS	0.01021854
LIPID_CATABOLIC_PROCESS	REACTOME_CYCLIN_A1_ASSOCIATED_EVENTS_DURING_G2_M_TRANSITION	0.01070807
NUCLEOLUS	REACTOME_CYCLIN_A1_ASSOCIATED_EVENTS_DURING_G2_M_TRANSITION	0.00237376
CELLULAR_LIPID_CATABOLIC_PROCESS	VITAMIN_BINDING	0.00770561
G1_PHASE_OF_MITOTIC_CELL_CYCLE	MEIOTIC_CELL_CYCLE	0.00497458
MICROTUBULE_BASED_PROCESS	VESICULAR_FRACTION	0.00013549
REACTOME_BIOLOGICAL_OXIDATIONS	REACTOME_INNATE_IMMUNITY_SIGNALING	0.00239411
POTASSIUM_CHANNEL_ACTIVITY	REACTOME_G2_M_TRANSITION	0.00032311
CHROMOSOMEPERICENTRIC_REGION	G1_PHASE_OF_MITOTIC_CELL_CYCLE	0.00851441
CELLULAR_LIPID_CATABOLIC_PROCESS	DNA_REPLICATION	0.01081746
KEGG_PENTOSE_AND_GLUCURONATE_INTERCONVERSIONS	REGULATION_OF_MITOTIC_CELL_CYCLE	0.00497495
CELL_CYCLE_PROCESS	REACTOME_BASIGIN_INTERACTIONS	0.01784776
NEGATIVE_REGULATION_OF_DNA_METABOLIC_PROCESS	REACTOME_RNA_POLYMERASE_I_CHAIN_ELONGATION	0.0
CHROMOSOME	REACTOME_BIOLOGICAL_OXIDATIONS	0.01496836
KEGG_BETA_ALANINE_METABOLISM	REACTOME_GAMMA_CARBOXYLATION_TRANSPORT_AND_AMINO_TERMINAL_CLEAVAGE_OF_PROTEINS	0.00652427
AMINO_ACID_AND_DERIVATIVE_METABOLIC_PROCESS	MICROTUBULE_CYTOSKELETON_ORGANIZATION_AND_BIOGENESIS	0.00691325
ION_CHANNEL_ACTIVITY	REACTOME_PREFOLDIN_MEDIATED_TRANSFER_OF_SUBSTRATE_TO_CCT_TRIC	0.00561184
CARBOHYDRATE_BINDING	KEGG_LINOLEIC_ACID_METABOLISM	0.00181229
KEGG_JAK_STAT_SIGNALING_PATHWAY	REACTOME_TRANSCRIPTION	0.0
M_PHASE	RNA_SPLICINGVIA_TRANSESTERIFICATION_REACTIONS	0.01038294
KEGG_PEROXISOME	REACTOME_LOSS_OF_NLP_FROM_MITOTIC_CENTROSOMES	0.01009942
CONDENSED_CHROMOSOME	REACTOME_CDC20_PHOSPHO_APC_MEDIATED_DEGRADATION_OF_CYCLIN_A	0.00864209
M_PHASE_OF_MITOTIC_CELL_CYCLE	REACTOME_TRANSCRIPTION	0.00061663
DNA_POLYMERASE_ACTIVITY	REACTOME_RNA_POLYMERASE_III_TRANSCRIPTION_INITIATION	0.01294765
SERINE_TYPE_PEPTIDASE_ACTIVITY	STEROID_METABOLIC_PROCESS	0.00415114
G_PROTEIN_COUPLED_RECEPTOR_ACTIVITY	REACTOME_BASIGIN_INTERACTIONS	0.0035627
INTERPHASE	KEGG_PYRIMIDINE_METABOLISM	0.00692763
KEGG_PPAR_SIGNALING_PATHWAY	REACTOME_CYCLIN_A1_ASSOCIATED_EVENTS_DURING_G2_M_TRANSITION	0.00766087
MICROTUBULE_CYTOSKELETON_ORGANIZATION_AND_BIOGENESIS	REGULATION_OF_MITOTIC_CELL_CYCLE	0.01073422
CHROMOSOME	REACTOME_CENTROSOME_MATURATION	0.01601857
CELL_CYCLE_PROCESS	REACTOME_FORMATION_AND_MATURATION_OF_MRNA_TRANSCRIPT	0.0
REACTOME_TRNA_AMINOACYLATION	REGULATION_OF_DNA_REPLICATION	0.01538008
REACTOME_LATE_PHASE_OF_HIV_LIFE_CYCLE	REACTOME_NUCLEAR_IMPORT_OF_REV_PROTEIN	0.02945248
G1_PHASE	REACTOME_G2_M_TRANSITION	0.00344814
COLLAGEN	KEGG_PPAR_SIGNALING_PATHWAY	0.00101743
REACTOME_CHAPERONIN_MEDIATED_PROTEIN_FOLDING	REACTOME_METABOLISM_OF_BILE_ACIDS_AND_BILE_SALTS	0.00993933
CELL_CYCLE_PROCESS	RESPONSE_TO_ENDOGENOUS_STIMULUS	0.0
INTERPHASE_OF_MITOTIC_CELL_CYCLE	OXIDOREDUCTASE_ACTIVITY_ACTING_ON_THE_ALDEHYDE_OR_OXO_GROUP_OF_DONORS	0.0084966
MAGNESIUM_ION_BINDING	REGULATION_OF_MITOSIS	0.00450812
REACTOME_DOUBLE_STRAND_BREAK_REPAIR	REACTOME_LAGGING_STRAND_SYNTHESIS	0.0
REACTOME_CDC20_PHOSPHO_APC_MEDIATED_DEGRADATION_OF_CYCLIN_A	REACTOME_HIV_LIFE_CYCLE	0.00222909
CORUM_ALL-1_SUPERCOMPLEX	REACTOME_MITOTIC_PROMETAPHASE	0.0238806
AMINO_ACID_AND_DERIVATIVE_METABOLIC_PROCESS	KEGG_FATTY_ACID_METABOLISM	0.01262442
OXIDOREDUCTASE_ACTIVITY_GO_0016616	TRANSCRIPTION_FACTOR_COMPLEX	0.0102773
KEGG_DRUG_METABOLISM_OTHER_ENZYMES	REACTOME_STEROID_METABOLISM	0.00308402
APOPTOTIC_MITOCHONDRIAL_CHANGES	CHROMOSOMEPERICENTRIC_REGION	0.00511949
G_PROTEIN_COUPLED_RECEPTOR_ACTIVITY	REACTOME_GAMMA_CARBOXYLATION_TRANSPORT_AND_AMINO_TERMINAL_CLEAVAGE_OF_PROTEINS	0.0
BIOCARTA_CELLCYCLE_PATHWAY	RNA_PROCESSING	0.00648357
BIOCARTA_G1_PATHWAY	BIOPOLYMER_CATABOLIC_PROCESS	0.0
KEGG_OOCYTE_MEIOSIS	REACTOME_CENTROSOME_MATURATION	0.00160542
CHROMATIN_BINDING	DNA_INTEGRITY_CHECKPOINT	0.0
CELL_CYCLE_PROCESS	M_PHASE	0.01617253
CORUM_DNA_SYNTHESOME_COMPLEX_(17_SUBUNITS)	NUCLEAR_ENVELOPE	0.03349939
CORUM_DNA_SYNTHESOME_COMPLEX_(17_SUBUNITS)	NUCLEAR_CHROMOSOME	0.0
REACTOME_CHAPERONIN_MEDIATED_PROTEIN_FOLDING	REACTOME_HIV_LIFE_CYCLE	0.00918252
OXIDOREDUCTASE_ACTIVITY_ACTING_ON_THE_ALDEHYDE_OR_OXO_GROUP_OF_DONORS	REACTOME_ASSOCIATION_OF_LICENSING_FACTORS_WITH_THE_PREREPLICATIVE_COMPLEX	0.00683638
MITOTIC_CELL_CYCLE	REACTOME_FORMATION_OF_FIBRIN_CLOT_CLOTTING_CASCADE	0.01579414
KEGG_SPLICEOSOME	NUCLEAR_CHROMOSOME	0.00022846
KEGG_ARACHIDONIC_ACID_METABOLISM	REACTOME_CHAPERONIN_MEDIATED_PROTEIN_FOLDING	0.00439348
REACTOME_HIV_INFECTION	REACTOME_MITOTIC_PROMETAPHASE	0.0
NUCLEAR_ENVELOPE	REACTOME_LAGGING_STRAND_SYNTHESIS	0.0253779
CELLULAR_LIPID_METABOLIC_PROCESS	MAGNESIUM_ION_BINDING	0.01390577
REACTOME_CHAPERONIN_MEDIATED_PROTEIN_FOLDING	REGULATION_OF_MITOSIS	0.0193733
KINETOCHORE	REACTOME_UNWINDING_OF_DNA	0.0092039
KEGG_TRYPTOPHAN_METABOLISM	OXIDOREDUCTASE_ACTIVITY_ACTING_ON_THE_CH_CH_GROUP_OF_DONORS	0.00015427
CHROMATIN_BINDING	REACTOME_CDT1_ASSOCIATION_WITH_THE_CDC6_ORC_ORIGIN_COMPLEX	0.0
KEGG_CELL_CYCLE	NUCLEOPLASM_PART	0.0
REACTOME_DNA_REPAIR	REACTOME_E2F_MEDIATED_REGULATION_OF_DNA_REPLICATION	0.0
CORUM_BASC_COMPLEX_(BRCA1-ASSOCIATED_GENOME_SURVEILLANCE_COMPLEX)	KEGG_OOCYTE_MEIOSIS	0.0051317
REACTOME_HOST_INTERACTIONS_OF_HIV_FACTORS	RNA_SPLICING	0.00083013
KEGG_SMALL_CELL_LUNG_CANCER	REACTOME_RNA_POLYMERASE_II_TRANSCRIPTION	0.00113625
CELL_CYCLE_PROCESS	SPINDLE	0.00130677
BIOCARTA_G2_PATHWAY	MAGNESIUM_ION_BINDING	0.00351735
RESPONSE_TO_DNA_DAMAGE_STIMULUS	RNA_BINDING	0.0
METAL_ION_TRANSMEMBRANE_TRANSPORTER_ACTIVITY	REACTOME_LIPOPROTEIN_METABOLISM	0.01034951
REACTOME_ACTIVATION_OF_ATR_IN_RESPONSE_TO_REPLICATION_STRESS	REACTOME_CDT1_ASSOCIATION_WITH_THE_CDC6_ORC_ORIGIN_COMPLEX	0.0
DEFENSE_RESPONSE	REACTOME_CELL_CYCLE_CHECKPOINTS	0.0
REACTOME_LATE_PHASE_OF_HIV_LIFE_CYCLE	REACTOME_LIPOPROTEIN_METABOLISM	0.00496492
REACTOME_METABOLISM_OF_LIPIDS_AND_LIPOPROTEINS	RIBONUCLEOPROTEIN_COMPLEX	0.00878708
CORUM_H2AX_COMPLEX,_ISOLATED_FROM_CELLS_WITHOUT_IR_EXPOSURE	REACTOME_E2F_TRANSCRIPTIONAL_TARGETS_AT_G1_S	0.00448587
ESTABLISHMENT_OF_ORGANELLE_LOCALIZATION	REACTOME_M_G1_TRANSITION	0.00544483
KEGG_BETA_ALANINE_METABOLISM	PEROXISOME	0.01112278
REACTOME_INACTIVATION_OF_APC_VIA_DIRECT_INHIBITION_OF_THE_APCOMPLEX	REACTOME_TELOMERE_MAINTENANCE	0.02889835
CORUM_H2AX_COMPLEX,_ISOLATED_FROM_CELLS_WITHOUT_IR_EXPOSURE	NEGATIVE_REGULATION_OF_DNA_METABOLIC_PROCESS	0.00349558
REACTOME_FANCONI_ANEMIA_PATHWAY	REACTOME_GLOBAL_GENOMIC_NER	0.00259808
CORUM_BASC_COMPLEX_(BRCA1-ASSOCIATED_GENOME_SURVEILLANCE_COMPLEX)	REACTOME_CYCLIN_A1_ASSOCIATED_EVENTS_DURING_G2_M_TRANSITION	0.00303314
OXIDOREDUCTASE_ACTIVITY_GO_0016616	REACTOME_SYNTHESIS_OF_BILE_ACIDS_AND_BILE_SALTS	0.01441381
KEGG_ECM_RECEPTOR_INTERACTION	REACTOME_GAMMA_CARBOXYLATION_TRANSPORT_AND_AMINO_TERMINAL_CLEAVAGE_OF_PROTEINS	0.0
KEGG_OOCYTE_MEIOSIS	REACTOME_TRANSCRIPTION_OF_THE_HIV_GENOME	0.01575157
G1_PHASE	REACTOME_AUTODEGRADATION_OF_CDH1_BY_CDH1_APC	0.01163331
REACTOME_LOSS_OF_NLP_FROM_MITOTIC_CENTROSOMES	SISTER_CHROMATID_SEGREGATION	0.00975346
REACTOME_CDC6_ASSOCIATION_WITH_THE_ORC:ORIGIN_COMPLEX	S_PHASE	0.00592581
GAMETE_GENERATION	KINETOCHORE	0.0
DNA_DEPENDENT_ATPASE_ACTIVITY	KEGG_PYRIMIDINE_METABOLISM	0.0
MICROSOME	PROTEIN_HETERODIMERIZATION_ACTIVITY	0.0
CHROMOSOMEPERICENTRIC_REGION	DNA_REPLICATION_INITIATION	0.01311468
PROTEIN_C_TERMINUS_BINDING	REACTOME_REGULATION_OF_APC_ACTIVATORS_BETWEEN_G1_S_AND_EARLY_ANAPHASE	0.00161404
CENTROSOME	KEGG_PPAR_SIGNALING_PATHWAY	0.01104082
REACTOME_INACTIVATION_OF_APC_VIA_DIRECT_INHIBITION_OF_THE_APCOMPLEX	TUBULIN_BINDING	0.00153055
REACTOME_PROCESSING_OF_CAPPED_INTRON_CONTAINING_PRE_MRNA	RNA_SPLICING	0.0
DNA_DEPENDENT_ATPASE_ACTIVITY	REACTOME_RNA_POLYMERASE_II_TRANSCRIPTION	0.0
BIOCARTA_G2_PATHWAY	KEGG_PEROXISOME	0.00968857
CORUM_DNA_SYNTHESOME_COMPLEX_(17_SUBUNITS)	REACTOME_METABOLISM_OF_LIPIDS_AND_LIPOPROTEINS	0.00939271
KEGG_JAK_STAT_SIGNALING_PATHWAY	NUCLEOPLASM	0.0
DNA_REPLICATION	STEROID_BINDING	0.02023799
CORUM_DNA_SYNTHESOME_COMPLEX_(17_SUBUNITS)	GAMETE_GENERATION	0.01402741
CARBOHYDRATE_BINDING	SUBSTRATE_SPECIFIC_CHANNEL_ACTIVITY	0.02137106
DNA_REPAIR	KEGG_DRUG_METABOLISM_OTHER_ENZYMES	0.00142432
REACTOME_ASSOCIATION_OF_LICENSING_FACTORS_WITH_THE_PREREPLICATIVE_COMPLEX	REACTOME_FANCONI_ANEMIA_PATHWAY	0.00058012
INTERPHASE_OF_MITOTIC_CELL_CYCLE	REACTOME_VPR_MEDIATED_NUCLEAR_IMPORT_OF_PICS	0.00983955
CHROMOSOME	PROTEIN_C_TERMINUS_BINDING	0.0
AMINE_CATABOLIC_PROCESS	MITOTIC_CELL_CYCLE	0.01161153
NUCLEOLUS	REACTOME_NEP_NS2_INTERACTS_WITH_THE_CELLULAR_EXPORT_MACHINERY	0.0136473
RESPONSE_TO_OTHER_ORGANISM	RNA_PROCESSING	0.00094438
MICROSOME	MITOSIS	0.01821966
MITOTIC_CELL_CYCLE	REACTOME_PHOSPHORYLATION_OF_THE_APC	0.062478
REACTOME_LATE_PHASE_OF_HIV_LIFE_CYCLE	SISTER_CHROMATID_SEGREGATION	0.00958901
CELL_CYCLE_CHECKPOINT_GO_0000075	CYTOKINESIS	0.00594194
CHROMOSOME_SEGREGATION	REACTOME_COMPLEMENT_CASCADE	0.01823587
HORMONE_METABOLIC_PROCESS	RNA_PROCESSING	0.01186807
CHROMOSOMEPERICENTRIC_REGION	CORUM_DNA_SYNTHESOME_COMPLEX_(17_SUBUNITS)	0.00729424
KEGG_BETA_ALANINE_METABOLISM	OXIDOREDUCTASE_ACTIVITY_ACTING_ON_THE_CH_CH_GROUP_OF_DONORS	0.00954958
KEGG_DRUG_METABOLISM_CYTOCHROME_P450	REACTOME_TRNA_AMINOACYLATION	0.00252999
DNA_METABOLIC_PROCESS	REACTOME_HOST_INTERACTIONS_OF_HIV_FACTORS	0.0
CONDENSED_CHROMOSOME	MONOCARBOXYLIC_ACID_METABOLIC_PROCESS	0.00823793
NUCLEAR_CHROMOSOME	REACTOME_DNA_REPLICATION_PRE_INITIATION	0.0
CELL_CYCLE_PROCESS	KINESIN_COMPLEX	0.01834103
BIOCARTA_CLASSIC_PATHWAY	KEGG_CELL_CYCLE	0.0248171
BIOCARTA_COMP_PATHWAY	RNA_PROCESSING	0.01127658
REACTOME_DOUBLE_STRAND_BREAK_REPAIR	REACTOME_PREFOLDIN_MEDIATED_TRANSFER_OF_SUBSTRATE_TO_CCT_TRIC	0.00951348
CHROMATIN	REACTOME_G2_M_TRANSITION	0.03713604
BIOCARTA_ATRBRCA_PATHWAY	G1_PHASE	0.00639732
KEGG_OOCYTE_MEIOSIS	REACTOME_XENOBIOTICS	0.00068215
REACTOME_REGULATION_OF_APC_ACTIVATORS_BETWEEN_G1_S_AND_EARLY_ANAPHASE	SERINE_HYDROLASE_ACTIVITY	0.01330524
CHROMATIN_BINDING	KEGG_METABOLISM_OF_XENOBIOTICS_BY_CYTOCHROME_P450	0.00803091
KEGG_FOLATE_BIOSYNTHESIS	NEGATIVE_REGULATION_OF_DNA_REPLICATION	0.01647789
KEGG_MISMATCH_REPAIR	TUBULIN_BINDING	0.00216719
REACTOME_MITOTIC_M_M_G1_PHASES	RNA_BINDING	0.00114074
BIOCARTA_LECTIN_PATHWAY	KEGG_OOCYTE_MEIOSIS	0.00973007
NEGATIVE_REGULATION_OF_DNA_METABOLIC_PROCESS	REACTOME_PHASE_II_CONJUGATION	0.00516386
NUCLEAR_ENVELOPE	SISTER_CHROMATID_SEGREGATION	0.01354693
CORUM_HISTONE_H3.1_COMPLEX	REACTOME_PHOSPHORYLATION_OF_THE_APC	0.00896098
REACTOME_HDL_MEDIATED_LIPID_TRANSPORT	VESICULAR_FRACTION	0.00216887
MICROTUBULE_ORGANIZING_CENTER	REACTOME_PACKAGING_OF_TELOMERE_ENDS	0.00435362
CORUM_RC_COMPLEX_DURING_G2/M-PHASE_OF_CELL_CYCLE	DNA_POLYMERASE_ACTIVITY	0.0
REACTOME_BASIGIN_INTERACTIONS	REACTOME_INFLUENZA_LIFE_CYCLE	0.03676065
KEGG_OOCYTE_MEIOSIS	MICROTUBULE_CYTOSKELETON	0.01478386
G1_S_TRANSITION_OF_MITOTIC_CELL_CYCLE	MOTOR_ACTIVITY	0.01678207
MAGNESIUM_ION_BINDING	M_PHASE	0.00607397
DNA_DEPENDENT_ATPASE_ACTIVITY	REACTOME_FORMATION_OF_TUBULIN_FOLDING_INTERMEDIATES_BY_CCT_TRIC	0.01059724
MEIOSIS_I	REACTOME_DNA_REPAIR	0.02449044
CELL_CYCLE_PROCESS	SUGAR_BINDING	0.00407688
CORUM_MASH1_PROMOTER-COACTIVATOR_COMPLEX	DNA_DEPENDENT_ATPASE_ACTIVITY	0.00343528
BIOCARTA_CELLCYCLE_PATHWAY	REPLICATION_FORK	0.00889822
NUCLEAR_MATRIX	REACTOME_G2_M_TRANSITION	0.00300294
KEGG_METABOLISM_OF_XENOBIOTICS_BY_CYTOCHROME_P450	S_PHASE	0.00756122
CHROMOSOME_SEGREGATION	MICROSOME	0.01627864
KEGG_ECM_RECEPTOR_INTERACTION	REACTOME_FORMATION_OF_TUBULIN_FOLDING_INTERMEDIATES_BY_CCT_TRIC	0.01405133
REACTOME_HIV_LIFE_CYCLE	REACTOME_TELOMERE_MAINTENANCE	0.0
KEGG_DRUG_METABOLISM_CYTOCHROME_P450	SERINE_TYPE_PEPTIDASE_ACTIVITY	0.0072627
MEIOTIC_CELL_CYCLE	MRNA_PROCESSING_GO_0006397	0.01618318
MRNA_PROCESSING_GO_0006397	REACTOME_PROCESSING_OF_CAPPED_INTRON_CONTAINING_PRE_MRNA	0.0
REACTOME_G2_M_CHECKPOINTS	RNA_PROCESSING	0.00487651
MOTOR_ACTIVITY	RESPONSE_TO_DNA_DAMAGE_STIMULUS	0.02297877
ESTABLISHMENT_OF_ORGANELLE_LOCALIZATION	INTERPHASE	0.00687647
REACTOME_HIV_INFECTION	REACTOME_REV_MEDIATED_NUCLEAR_EXPORT_OF_HIV1_RNA	0.01400852
CYTOSKELETAL_PART	RNA_SPLICING	0.00181996
CYTOSKELETON_ORGANIZATION_AND_BIOGENESIS	REPLICATION_FORK	0.01180575
REACTOME_TRNA_AMINOACYLATION	RESPONSE_TO_DNA_DAMAGE_STIMULUS	0.04056939
CYTOSKELETAL_PART	KEGG_AMINOACYL_TRNA_BIOSYNTHESIS	0.0218729
DNA_INTEGRITY_CHECKPOINT	PROTEIN_C_TERMINUS_BINDING	0.00208201
M_PHASE	REACTOME_METABOLISM_OF_RNA	0.0251286
MRNA_METABOLIC_PROCESS	PEROXISOME	0.00839151
HELICASE_ACTIVITY	REACTOME_MRNA_SPLICING_MINOR_PATHWAY	0.0
G1_PHASE	S_PHASE	0.00661165
M_PHASE	REACTOME_ELONGATION_AND_PROCESSING_OF_CAPPED_TRANSCRIPTS	0.0
DNA_REPLICATION	REACTOME_LATE_PHASE_OF_HIV_LIFE_CYCLE	0.0
DNA_METABOLIC_PROCESS	REACTOME_UNWINDING_OF_DNA	0.0
KEGG_DNA_REPLICATION	REACTOME_DNA_REPLICATION_PRE_INITIATION	0.0
REACTOME_E2F_MEDIATED_REGULATION_OF_DNA_REPLICATION	REACTOME_E2F_TRANSCRIPTIONAL_TARGETS_AT_G1_S	0.04600943
CYTOSKELETON_ORGANIZATION_AND_BIOGENESIS	REACTOME_TRANSPORT_OF_MATURE_MRNA_DERIVED_FROM_AN_INTRON_CONTAINING_TRANSCRIPT	0.00082138
CORUM_BASC_COMPLEX_(BRCA1-ASSOCIATED_GENOME_SURVEILLANCE_COMPLEX)	S_PHASE	0.00941343
MONOCARBOXYLIC_ACID_METABOLIC_PROCESS	VESICULAR_FRACTION	0.01494519
DNA_PACKAGING	REACTOME_RNA_POLYMERASE_I_PROMOTER_CLEARANCE	0.0
CELL_CYCLE_PROCESS	REACTOME_E2F_MEDIATED_REGULATION_OF_DNA_REPLICATION	0.0
CYTOSKELETAL_PART	REACTOME_VPR_MEDIATED_NUCLEAR_IMPORT_OF_PICS	0.02078603
CHROMOSOME	REACTOME_PHASE_1_FUNCTIONALIZATION	0.00685962
MEIOTIC_RECOMBINATION	MICROSOME	0.01340692
DNA_REPLICATION_INITIATION	MICROTUBULE_CYTOSKELETON_ORGANIZATION_AND_BIOGENESIS	0.01189941
NUCLEOLUS	REACTOME_CHAPERONIN_MEDIATED_PROTEIN_FOLDING	0.03733875
MEIOTIC_CELL_CYCLE	REACTOME_RNA_POLYMERASE_I_PROMOTER_OPENING	0.00257031
KEGG_OOCYTE_MEIOSIS	REACTOME_M_G1_TRANSITION	0.0
CHROMATIN_BINDING	M_PHASE	0.0
REACTOME_RNA_POLYMERASE_III_TRANSCRIPTION_INITIATION	REACTOME_TRNA_AMINOACYLATION	0.02515377
CHROMATIN_BINDING	DNA_REPLICATION	0.0
STEROID_METABOLIC_PROCESS	SUBSTRATE_SPECIFIC_CHANNEL_ACTIVITY	0.01056215
NUCLEAR_ENVELOPE	REACTOME_NUCLEAR_IMPORT_OF_REV_PROTEIN	0.0237994
REACTOME_G2_M_CHECKPOINTS	REACTOME_VPR_MEDIATED_NUCLEAR_IMPORT_OF_PICS	0.01280913
REACTOME_RNA_POLYMERASE_I_III_AND_MITOCHONDRIAL_TRANSCRIPTION	VITAMIN_BINDING	0.01893313
BIOCARTA_CELLCYCLE_PATHWAY	GAMETE_GENERATION	0.00064838
MITOSIS	SPINDLE_MICROTUBULE	0.00305396
CORUM_NOP56P-ASSOCIATED_PRE-RRNA_COMPLEX	SA_REG_CASCADE_OF_CYCLIN_EXPR	0.00864749
CARBOHYDRATE_BINDING	CHROMATIN_BINDING	0.00827574
CHROMOSOME_SEGREGATION	REACTOME_FORMATION_OF_TUBULIN_FOLDING_INTERMEDIATES_BY_CCT_TRIC	0.01958151
CORUM_MASH1_PROMOTER-COACTIVATOR_COMPLEX	REACTOME_REV_MEDIATED_NUCLEAR_EXPORT_OF_HIV1_RNA	0.00602692
AMINO_ACID_METABOLIC_PROCESS	SERINE_HYDROLASE_ACTIVITY	0.00318381
CHROMATIN_BINDING	REACTOME_EXTENSION_OF_TELOMERES	0.0
CORUM_RC_COMPLEX_DURING_G2/M-PHASE_OF_CELL_CYCLE	KEGG_TYROSINE_METABOLISM	0.00931577
MITOTIC_CELL_CYCLE	REACTOME_TRANSCRIPTION	0.0
CHROMATIN_BINDING	SPINDLE	0.01164639
MICROTUBULE_CYTOSKELETON	REACTOME_RNA_POLYMERASE_I_III_AND_MITOCHONDRIAL_TRANSCRIPTION	0.00080029
NUCLEAR_MATRIX	SISTER_CHROMATID_SEGREGATION	0.00654507
CENTROSOME	CORUM_RIBOSOME,_CYTOPLASMIC	0.01031957
REACTOME_REMOVAL_OF_THE_FLAP_INTERMEDIATE	SPINDLE_MICROTUBULE	6.369e-05
REACTOME_LATE_PHASE_OF_HIV_LIFE_CYCLE	RNA_SPLICINGVIA_TRANSESTERIFICATION_REACTIONS	0.0
M_PHASE	REACTOME_VPR_MEDIATED_NUCLEAR_IMPORT_OF_PICS	0.00821097
CORUM_CEN_COMPLEX	REACTOME_FORMATION_OF_FIBRIN_CLOT_CLOTTING_CASCADE	0.03004599
G1_S_TRANSITION_OF_MITOTIC_CELL_CYCLE	RESPONSE_TO_DNA_DAMAGE_STIMULUS	0.0
DNA_PACKAGING	HELICASE_ACTIVITY	0.00428232
KEGG_SMALL_CELL_LUNG_CANCER	VOLTAGE_GATED_CHANNEL_ACTIVITY	0.01496497
MICROTUBULE_BASED_PROCESS	REACTOME_G1_S_TRANSITION	6.331e-05
BASEMENT_MEMBRANE	G1_PHASE	0.00256382
RESPONSE_TO_DNA_DAMAGE_STIMULUS	RIBONUCLEOPROTEIN_COMPLEX	0.03730557
KEGG_COMPLEMENT_AND_COAGULATION_CASCADES	REACTOME_HOMOLOGOUS_RECOMBINATION_REPAIR	0.01458332
REACTOME_CYCLIN_E_ASSOCIATED_EVENTS_DURING_G1_S_TRANSITION_	S_PHASE	0.01166461
KEGG_HOMOLOGOUS_RECOMBINATION	NEGATIVE_REGULATION_OF_DNA_METABOLIC_PROCESS	0.0
CENTROSOME	HEMATOPOIETIN_INTERFERON_CLASSD200_DOMAIN_CYTOKINE_RECEPTOR_ACTIVITY	6.136e-05
REACTOME_G2_M_CHECKPOINTS	REACTOME_HOMOLOGOUS_RECOMBINATION_REPAIR	0.0
MICROTUBULE	REACTOME_TELOMERE_MAINTENANCE	0.00452343
REACTOME_E2F_TRANSCRIPTIONAL_TARGETS_AT_G1_S	REACTOME_TRANSCRIPTION_COUPLED_NER	0.0
AROMATIC_COMPOUND_METABOLIC_PROCESS	VITAMIN_BINDING	0.0180579
CELLULAR_LIPID_CATABOLIC_PROCESS	REACTOME_STEROID_METABOLISM	0.0051839
PROTEIN_HETERODIMERIZATION_ACTIVITY	TUBULIN_BINDING	0.00379054
NITROGEN_COMPOUND_METABOLIC_PROCESS	REGULATION_OF_CELL_CYCLE	0.01052858
MITOTIC_CELL_CYCLE	REACTOME_DNA_STRAND_ELONGATION	0.0
CARBOXYLIC_ACID_METABOLIC_PROCESS	KEGG_LINOLEIC_ACID_METABOLISM	0.00739627
BIOPOLYMER_CATABOLIC_PROCESS	KEGG_VALINE_LEUCINE_AND_ISOLEUCINE_DEGRADATION	0.00829332
REACTOME_HIV_INFECTION	SUBSTRATE_SPECIFIC_CHANNEL_ACTIVITY	0.00178658
ORGANELLE_LOCALIZATION	SA_REG_CASCADE_OF_CYCLIN_EXPR	0.00966984
ION_CHANNEL_ACTIVITY	REACTOME_CYCLIN_E_ASSOCIATED_EVENTS_DURING_G1_S_TRANSITION_	0.00232446
INTERPHASE_OF_MITOTIC_CELL_CYCLE	RNA_SPLICING	0.00508567
KEGG_DRUG_METABOLISM_OTHER_ENZYMES	SMALL_NUCLEAR_RIBONUCLEOPROTEIN_COMPLEX	0.00604874
MICROTUBULE_ORGANIZING_CENTER_ORGANIZATION_AND_BIOGENESIS	REACTOME_G2_M_CHECKPOINTS	0.00780007
MICROTUBULE_CYTOSKELETON	TRANSCRIPTION_FACTOR_COMPLEX	0.04143517
ORGANIC_ACID_METABOLIC_PROCESS	REACTOME_M_G1_TRANSITION	0.00503859
REACTOME_BASIGIN_INTERACTIONS	REACTOME_TRANSCRIPTION_OF_THE_HIV_GENOME	0.01346947
REACTOME_CENTROSOME_MATURATION	REACTOME_RNA_POLYMERASE_I_PROMOTER_CLEARANCE	0.00149628
APOPTOTIC_MITOCHONDRIAL_CHANGES	REACTOME_DNA_STRAND_ELONGATION	0.00743742
CORUM_CENP-A_NAC-CAD_COMPLEX	REACTOME_HIV_INFECTION	0.00386451
CENTROSOME	DNA_REPAIR	0.00901018
DETECTION_OF_EXTERNAL_STIMULUS	REACTOME_MITOTIC_PROMETAPHASE	0.00998697
DNA_REPLICATION	UBIQUITIN_CYCLE	0.0
KEGG_COMPLEMENT_AND_COAGULATION_CASCADES	REACTOME_METABOLISM_OF_RNA	0.02313281
CHROMOSOME_SEGREGATION	MONOCARBOXYLIC_ACID_METABOLIC_PROCESS	0.00984843
KEGG_SMALL_CELL_LUNG_CANCER	REACTOME_G2_M_CHECKPOINTS	0.0
REACTOME_MITOTIC_M_M_G1_PHASES	REACTOME_PREFOLDIN_MEDIATED_TRANSFER_OF_SUBSTRATE_TO_CCT_TRIC	0.00523005
BIOCARTA_G2_PATHWAY	REACTOME_RNA_POLYMERASE_I_PROMOTER_OPENING	0.0003127
BIOPOLYMER_CATABOLIC_PROCESS	STEROID_METABOLIC_PROCESS	0.00191404
CHROMOSOME_SEGREGATION	RESPONSE_TO_DNA_DAMAGE_STIMULUS	0.09281343
REACTOME_CHAPERONIN_MEDIATED_PROTEIN_FOLDING	REACTOME_TRANSCRIPTION_OF_THE_HIV_GENOME	0.01253801
REACTOME_FORMATION_AND_MATURATION_OF_MRNA_TRANSCRIPT	SPLICEOSOME	0.0
KEGG_ASCORBATE_AND_ALDARATE_METABOLISM	REACTOME_MITOTIC_PROMETAPHASE	0.01978471
KEGG_SPLICEOSOME	MRNA_METABOLIC_PROCESS	0.0
AMINO_ACID_AND_DERIVATIVE_METABOLIC_PROCESS	REACTOME_FORMATION_AND_MATURATION_OF_MRNA_TRANSCRIPT	0.00657923
NITROGEN_COMPOUND_METABOLIC_PROCESS	REACTOME_S_PHASE	0.03346495
MONOOXYGENASE_ACTIVITY	REACTOME_REGULATION_OF_APC_ACTIVATORS_BETWEEN_G1_S_AND_EARLY_ANAPHASE	0.00727126
REACTOME_INACTIVATION_OF_APC_VIA_DIRECT_INHIBITION_OF_THE_APCOMPLEX	REACTOME_RNA_POLYMERASE_II_TRANSCRIPTION	0.01528744
BASEMENT_MEMBRANE	CARBOHYDRATE_BINDING	0.00104771
DNA_METABOLIC_PROCESS	DNA_REPLICATION_INITIATION	0.0
CHROMOSOMAL_PART	LIPID_CATABOLIC_PROCESS	0.0047482
BIOCARTA_G2_PATHWAY	REACTOME_PROCESSING_OF_CAPPED_INTRON_CONTAINING_PRE_MRNA	0.00237169
MICROTUBULE_ORGANIZING_CENTER_PART	RNA_PROCESSING	0.00330154
AROMATIC_COMPOUND_METABOLIC_PROCESS	CORUM_NOP56P-ASSOCIATED_PRE-RRNA_COMPLEX	0.01774165
BIOCARTA_G1_PATHWAY	CARBOHYDRATE_BINDING	0.00237582
MICROTUBULE_BASED_PROCESS	PROTEIN_C_TERMINUS_BINDING	0.0
REACTOME_STEROID_METABOLISM	RNA_SPLICING	0.00733344
CARBOXYLIC_ACID_METABOLIC_PROCESS	RESPONSE_TO_ENDOGENOUS_STIMULUS	0.00083219
METAL_ION_TRANSMEMBRANE_TRANSPORTER_ACTIVITY	SUBSTRATE_SPECIFIC_CHANNEL_ACTIVITY	0.0
NUCLEAR_BODY	SMALL_NUCLEAR_RIBONUCLEOPROTEIN_COMPLEX	0.01308681
CORUM_NUCLEAR_PORE_COMPLEX	SPINDLE_ORGANIZATION_AND_BIOGENESIS	0.00943319
CENTROSOME	REACTOME_SCF_SKP2_MEDIATED_DEGRADATION_OF_P27_P21	0.00050526
REACTOME_GLOBAL_GENOMIC_NER	REACTOME_RNA_POLYMERASE_I_PROMOTER_CLEARANCE	0.0
CELL_CYCLE_CHECKPOINT_GO_0000075	MAGNESIUM_ION_BINDING	0.00361158
G1_PHASE_OF_MITOTIC_CELL_CYCLE	REACTOME_SYNTHESIS_OF_DNA	0.01000112
CYTOSKELETAL_PART	G1_S_TRANSITION_OF_MITOTIC_CELL_CYCLE	0.00387014
REACTOME_HORMONE_BIOSYNTHESIS	REACTOME_RNA_POLYMERASE_I_III_AND_MITOCHONDRIAL_TRANSCRIPTION	0.00372058
CELL_CYCLE_PHASE	CHROMATIN_BINDING	0.0
EXTRACELLULAR_MATRIX_PART	KEGG_COMPLEMENT_AND_COAGULATION_CASCADES	0.07097356
APOPTOTIC_MITOCHONDRIAL_CHANGES	DNA_REPAIR	0.0
AMINO_ACID_AND_DERIVATIVE_METABOLIC_PROCESS	REACTOME_BASIGIN_INTERACTIONS	0.01028652
DNA_RECOMBINATION	REACTOME_AUTODEGRADATION_OF_CDH1_BY_CDH1_APC	0.00774382
CORUM_EMERIN_COMPLEX_24	RESPONSE_TO_DNA_DAMAGE_STIMULUS	0.00277171
HELICASE_ACTIVITY	REACTOME_REMOVAL_OF_THE_FLAP_INTERMEDIATE	0.0
BIOCARTA_CELLCYCLE_PATHWAY	MITOTIC_CELL_CYCLE	0.0
CORUM_NUCLEAR_PORE_COMPLEX	KEGG_COMPLEMENT_AND_COAGULATION_CASCADES	0.00409383
DNA_INTEGRITY_CHECKPOINT	G1_PHASE	0.00177464
CORUM_DNA_SYNTHESOME_COMPLEX_(13_SUBUNITS)	CORUM_RC_COMPLEX_DURING_S-PHASE_OF_CELL_CYCLE	0.0
CHROMOSOME_ORGANIZATION_AND_BIOGENESIS	REACTOME_REPAIR_SYNTHESIS_OF_PATCH_27_30_BASES_LONG_BY_DNA_POLYMERASE	0.0
BIOCARTA_COMP_PATHWAY	REACTOME_INACTIVATION_OF_APC_VIA_DIRECT_INHIBITION_OF_THE_APCOMPLEX	0.00951697
REACTOME_NUCLEOTIDE_EXCISION_REPAIR	TRANSCRIPTION_FACTOR_COMPLEX	0.0
REACTOME_LOSS_OF_NLP_FROM_MITOTIC_CENTROSOMES	TRANSCRIPTION_FACTOR_COMPLEX	0.03641859
DEFENSE_RESPONSE	NITROGEN_COMPOUND_METABOLIC_PROCESS	0.0
AMINE_METABOLIC_PROCESS	KEGG_AMINOACYL_TRNA_BIOSYNTHESIS	0.04145729
CELL_CYCLE_CHECKPOINT_GO_0000075	ESTABLISHMENT_OF_ORGANELLE_LOCALIZATION	0.0150821
REACTOME_E2F_MEDIATED_REGULATION_OF_DNA_REPLICATION	REGULATION_OF_CYCLIN_DEPENDENT_PROTEIN_KINASE_ACTIVITY	0.01430977
BIOCARTA_NUCLEARRS_PATHWAY	REACTOME_GLOBAL_GENOMIC_NER	0.00840262
CORUM_HCF-1_COMPLEX	FATTY_ACID_OXIDATION	0.00752285
MITOTIC_CELL_CYCLE_CHECKPOINT	REACTOME_PREFOLDIN_MEDIATED_TRANSFER_OF_SUBSTRATE_TO_CCT_TRIC	0.01222822
MEIOSIS_I	VESICULAR_FRACTION	0.01258237
REACTOME_CDT1_ASSOCIATION_WITH_THE_CDC6_ORC_ORIGIN_COMPLEX	REACTOME_CYCLIN_A1_ASSOCIATED_EVENTS_DURING_G2_M_TRANSITION	0.00445116
RNA_BINDING	RNA_SPLICING	0.0
REACTOME_TRANSPORT_OF_RIBONUCLEOPROTEINS_INTO_THE_HOST_NUCLEUS	RIBONUCLEOPROTEIN_COMPLEX	0.00763497
REACTOME_MRNA_SPLICING	REACTOME_RNA_POLYMERASE_I_PROMOTER_OPENING	0.00372935
AROMATIC_COMPOUND_METABOLIC_PROCESS	MEIOTIC_RECOMBINATION	0.00784593
COLLAGEN	OXIDOREDUCTASE_ACTIVITY	0.00018023
METAL_ION_TRANSMEMBRANE_TRANSPORTER_ACTIVITY	STEROID_METABOLIC_PROCESS	0.02952566
DNA_DEPENDENT_ATPASE_ACTIVITY	NUCLEAR_ENVELOPE	0.04238745
CORUM_SMN_COMPLEX	SMALL_NUCLEAR_RIBONUCLEOPROTEIN_COMPLEX	0.03430064
G1_S_TRANSITION_OF_MITOTIC_CELL_CYCLE	MICROTUBULE_ORGANIZING_CENTER_PART	0.0090724
METAL_ION_TRANSMEMBRANE_TRANSPORTER_ACTIVITY	OXIDOREDUCTASE_ACTIVITY_GO_0016705	0.00352832
CORUM_C_COMPLEX_SPLICEOSOME	REACTOME_S_PHASE	0.0
REACTOME_DNA_REPAIR	REACTOME_LATE_PHASE_OF_HIV_LIFE_CYCLE	0.0
KEGG_OOCYTE_MEIOSIS	SPINDLE	0.04870191
REACTOME_REV_MEDIATED_NUCLEAR_EXPORT_OF_HIV1_RNA	REACTOME_RNA_POLYMERASE_II_TRANSCRIPTION	0.00980212
KEGG_SPLICEOSOME	OXIDOREDUCTASE_ACTIVITY	0.0
DNA_REPAIR	REACTOME_RNA_POLYMERASE_II_TRANSCRIPTION	0.0
REACTOME_CDC20_PHOSPHO_APC_MEDIATED_DEGRADATION_OF_CYCLIN_A	REACTOME_EXTENSION_OF_TELOMERES	0.00268306
KEGG_SMALL_CELL_LUNG_CANCER	MEIOTIC_CELL_CYCLE	0.00357555
CARBOXYLIC_ACID_METABOLIC_PROCESS	KEGG_FOLATE_BIOSYNTHESIS	0.01962021
REACTOME_MRNA_SPLICING_MINOR_PATHWAY	REACTOME_POLYMERASE_SWITCHING	0.00411948
KEGG_ASCORBATE_AND_ALDARATE_METABOLISM	ORGANIC_ACID_METABOLIC_PROCESS	0.01128004
KEGG_PYRIMIDINE_METABOLISM	RIBONUCLEASE_ACTIVITY	0.01136049
CELL_CYCLE_CHECKPOINT_GO_0000075	CORUM_CENP-A_NAC-CAD_COMPLEX	0.00803646
AROMATIC_COMPOUND_METABOLIC_PROCESS	CARBOXYLIC_ACID_METABOLIC_PROCESS	0.00563022
MICROSOME	REACTOME_LIPOPROTEIN_METABOLISM	0.0
KEGG_DRUG_METABOLISM_OTHER_ENZYMES	REGULATION_OF_CELL_CYCLE	0.00501701
CORUM_NOP56P-ASSOCIATED_PRE-RRNA_COMPLEX	REACTOME_SCF_BETA_TRCP_MEDIATED_DEGRADATION_OF_EMI1	0.01629764
HELICASE_ACTIVITY	REACTOME_ACTIVATION_OF_THE_PRE_REPLICATIVE_COMPLEX	0.0
KEGG_FATTY_ACID_METABOLISM	MULTI_ORGANISM_PROCESS	0.00671616
CHROMOSOMAL_PART	VOLTAGE_GATED_POTASSIUM_CHANNEL_ACTIVITY	0.01401032
REACTOME_FORMATION_OF_TUBULIN_FOLDING_INTERMEDIATES_BY_CCT_TRIC	REACTOME_SCF_SKP2_MEDIATED_DEGRADATION_OF_P27_P21	0.01241283
REACTOME_DNA_REPAIR	REACTOME_PHASE_1_FUNCTIONALIZATION_OF_COMPOUNDS	0.01200433
DEFENSE_RESPONSE	REACTOME_HIV_LIFE_CYCLE	0.0
CENTROSOME	HELICASE_ACTIVITY	0.01221412
BASEMENT_MEMBRANE	REACTOME_TELOMERE_MAINTENANCE	0.02240201
CONDENSED_CHROMOSOME	VOLTAGE_GATED_CATION_CHANNEL_ACTIVITY	0.00613892
REACTOME_POLYMERASE_SWITCHING	UBIQUITIN_CYCLE	0.10100539
REACTOME_SCF_SKP2_MEDIATED_DEGRADATION_OF_P27_P21	REGULATION_OF_CELL_CYCLE	0.0
MEIOSIS_I	REACTOME_DNA_STRAND_ELONGATION	0.00764794
CORUM_SPLICEOSOME	REACTOME_REV_MEDIATED_NUCLEAR_EXPORT_OF_HIV1_RNA	0.00621312
DNA_REPAIR	REACTOME_PREFOLDIN_MEDIATED_TRANSFER_OF_SUBSTRATE_TO_CCT_TRIC	0.02156199
CONDENSED_CHROMOSOME	REACTOME_RNA_POLYMERASE_I_CHAIN_ELONGATION	0.0004176
REACTOME_NEP_NS2_INTERACTS_WITH_THE_CELLULAR_EXPORT_MACHINERY	RIBONUCLEOPROTEIN_COMPLEX_BIOGENESIS_AND_ASSEMBLY	0.0089415
REACTOME_LATE_PHASE_OF_HIV_LIFE_CYCLE	REACTOME_TRANSCRIPTION	0.0
CYTOKINESIS	MICROTUBULE_ORGANIZING_CENTER	0.00229423
KINESIN_COMPLEX	REACTOME_LATE_PHASE_OF_HIV_LIFE_CYCLE	0.00773263
REACTOME_TRANSCRIPTION	RIBONUCLEOPROTEIN_COMPLEX	0.0
CORUM_RC_COMPLEX_DURING_G2/M-PHASE_OF_CELL_CYCLE	REACTOME_REGULATION_OF_APC_ACTIVATORS_BETWEEN_G1_S_AND_EARLY_ANAPHASE	0.00652796
CORUM_EMERIN_COMPLEX_24	KEGG_PPAR_SIGNALING_PATHWAY	0.01108131
FATTY_ACID_METABOLIC_PROCESS	MITOTIC_SISTER_CHROMATID_SEGREGATION	0.0050737
MITOTIC_CELL_CYCLE	REACTOME_SCF_SKP2_MEDIATED_DEGRADATION_OF_P27_P21	0.0
CORUM_EMERIN_COMPLEX_24	REACTOME_PROCESSING_OF_CAPPED_INTRON_CONTAINING_PRE_MRNA	0.01041042
MICROBODY	REACTOME_RECYCLING_OF_BILE_ACIDS_AND_SALTS	0.010297
CHROMOSOMAL_PART	REACTOME_CDC6_ASSOCIATION_WITH_THE_ORC:ORIGIN_COMPLEX	0.0
BIOCARTA_CELLCYCLE_PATHWAY	MAGNESIUM_ION_BINDING	0.01516058
CORUM_BASC_COMPLEX_(BRCA1-ASSOCIATED_GENOME_SURVEILLANCE_COMPLEX)	KEGG_CELL_CYCLE	0.0
AMINE_METABOLIC_PROCESS	KEGG_DNA_REPLICATION	0.00806847
CENTROSOME	G1_S_TRANSITION_OF_MITOTIC_CELL_CYCLE	0.00072223
NITROGEN_COMPOUND_METABOLIC_PROCESS	REACTOME_CYCLIN_A1_ASSOCIATED_EVENTS_DURING_G2_M_TRANSITION	0.02291516
ION_CHANNEL_ACTIVITY	REACTOME_ORC1_REMOVAL_FROM_CHROMATIN	0.00231244
MITOTIC_CELL_CYCLE	REACTOME_FORMATION_OF_TUBULIN_FOLDING_INTERMEDIATES_BY_CCT_TRIC	0.00215754
MICROSOME	REACTOME_MRNA_SPLICING	0.01849559
KEGG_SMALL_CELL_LUNG_CANCER	MITOTIC_CELL_CYCLE	0.0
CELLULAR_LIPID_METABOLIC_PROCESS	REACTOME_STEROID_METABOLISM	0.0
CORUM_RC_COMPLEX_DURING_S-PHASE_OF_CELL_CYCLE	MICROTUBULE_BINDING	0.00494404
NITROGEN_COMPOUND_METABOLIC_PROCESS	REACTOME_SNRNP_ASSEMBLY	0.04252902
APOPTOTIC_MITOCHONDRIAL_CHANGES	NUCLEAR_MATRIX	0.0007636
MRNA_PROCESSING_GO_0006397	SPINDLE_ORGANIZATION_AND_BIOGENESIS	0.0101497
DNA_RECOMBINATION	NUCLEAR_CHROMOSOME_PART	0.0
CELL_CYCLE_PROCESS	CONDENSED_CHROMOSOME	0.30016438
CORUM_EMERIN_COMPLEX_24	RNA_SPLICINGVIA_TRANSESTERIFICATION_REACTIONS	0.02299563
REACTOME_LIPOPROTEIN_METABOLISM	REACTOME_RECYCLING_OF_BILE_ACIDS_AND_SALTS	0.02377487
REACTOME_METABOLISM_OF_RNA	RNA_SPLICING	0.0
BIOPOLYMER_CATABOLIC_PROCESS	MOTOR_ACTIVITY	0.00585041
INTERPHASE	NITROGEN_COMPOUND_CATABOLIC_PROCESS	0.01363689
M_PHASE_OF_MITOTIC_CELL_CYCLE	SODIUM_ION_TRANSPORT	0.01735735
KINETOCHORE	REACTOME_NUCLEAR_IMPORT_OF_REV_PROTEIN	0.01015682
CORUM_CDC5L_COMPLEX	SISTER_CHROMATID_SEGREGATION	0.01013562
MEIOTIC_RECOMBINATION	REACTOME_NUCLEAR_RECEPTOR_TRANSCRIPTION_PATHWAY	0.00616513
INTERPHASE	REACTOME_RNA_POLYMERASE_I_PROMOTER_CLEARANCE	0.0
OXIDOREDUCTASE_ACTIVITY_GO_0016705	REACTOME_METABOLISM_OF_RNA	0.00513048
ORGANIC_ACID_METABOLIC_PROCESS	REACTOME_RNA_POLYMERASE_I_PROMOTER_CLEARANCE	0.00701783
REACTOME_PREFOLDIN_MEDIATED_TRANSFER_OF_SUBSTRATE_TO_CCT_TRIC	REGULATION_OF_MITOTIC_CELL_CYCLE	0.01179139
KEGG_COMPLEMENT_AND_COAGULATION_CASCADES	OXIDOREDUCTASE_ACTIVITY_GO_0016705	0.00184642
BIOCARTA_CFTR_PATHWAY	REACTOME_NUCLEOTIDE_EXCISION_REPAIR	0.01803162
CORUM_DNA_SYNTHESOME_COMPLEX_(15_SUBUNITS)	KEGG_BETA_ALANINE_METABOLISM	0.00890244
REACTOME_ACTIVATION_OF_ATR_IN_RESPONSE_TO_REPLICATION_STRESS	REACTOME_E2F_MEDIATED_REGULATION_OF_DNA_REPLICATION	0.0
MICROTUBULE_BINDING	RNA_BINDING	0.00651672
CORUM_RC_COMPLEX_DURING_G2/M-PHASE_OF_CELL_CYCLE	REACTOME_ACTIVATION_OF_THE_PRE_REPLICATIVE_COMPLEX	0.0
DNA_PACKAGING	REACTOME_HOST_INTERACTIONS_OF_HIV_FACTORS	0.02321888
KEGG_PYRIMIDINE_METABOLISM	REACTOME_CDC20_PHOSPHO_APC_MEDIATED_DEGRADATION_OF_CYCLIN_A	0.00226123
MICROTUBULE_ORGANIZING_CENTER	MULTI_ORGANISM_PROCESS	0.0004239
REACTOME_ACTIVATION_OF_ATR_IN_RESPONSE_TO_REPLICATION_STRESS	REACTOME_FANCONI_ANEMIA_PATHWAY	0.0
DNA_DEPENDENT_DNA_REPLICATION	NUCLEAR_CHROMOSOME_PART	0.0
CARBOHYDRATE_BINDING	MICROTUBULE_BASED_PROCESS	0.00648515
RESPONSE_TO_ENDOGENOUS_STIMULUS	RESPONSE_TO_OTHER_ORGANISM	0.0
G1_PHASE	REACTOME_SNRNP_ASSEMBLY	0.00800599
OXIDOREDUCTASE_ACTIVITY	UBIQUITIN_CYCLE	0.0
ATP_DEPENDENT_HELICASE_ACTIVITY	CHROMATIN_BINDING	8.233e-05
CHROMOSOME_ORGANIZATION_AND_BIOGENESIS	SERINE_TYPE_ENDOPEPTIDASE_ACTIVITY	0.00466888
MONOCARBOXYLIC_ACID_METABOLIC_PROCESS	REACTOME_MITOCHONDRIAL_FATTY_ACID_BETA_OXIDATION	0.010062
KEGG_MISMATCH_REPAIR	REACTOME_REMOVAL_OF_THE_FLAP_INTERMEDIATE	0.0
CORUM_MLL1-WDR5_COMPLEX	RIBONUCLEOPROTEIN_COMPLEX	0.01822488
REACTOME_DNA_REPAIR	REACTOME_HORMONE_BIOSYNTHESIS	0.01206974
REACTOME_METABOLISM_OF_LIPIDS_AND_LIPOPROTEINS	TUBULIN_BINDING	0.00017883
CORUM_BASC_COMPLEX_(BRCA1-ASSOCIATED_GENOME_SURVEILLANCE_COMPLEX)	MICROTUBULE_BASED_PROCESS	0.00772275
SERINE_TYPE_ENDOPEPTIDASE_ACTIVITY	STEROID_METABOLIC_PROCESS	0.00334901
AMINE_CATABOLIC_PROCESS	REACTOME_POLYMERASE_SWITCHING	0.009431
KEGG_PPAR_SIGNALING_PATHWAY	REACTOME_SNRNP_ASSEMBLY	0.02464781
DNA_DIRECTED_DNA_POLYMERASE_ACTIVITY	REACTOME_ORC1_REMOVAL_FROM_CHROMATIN	7.529e-05
REACTOME_AUTODEGRADATION_OF_CDH1_BY_CDH1_APC	REACTOME_HOMOLOGOUS_RECOMBINATION_REPAIR	0.00306323
CORUM_NUCLEAR_PORE_COMPLEX	REACTOME_LOSS_OF_NLP_FROM_MITOTIC_CENTROSOMES	0.01384597
NUCLEAR_MATRIX	REACTOME_STEROID_METABOLISM	0.01087979
BIOPOLYMER_CATABOLIC_PROCESS	CORUM_CEN_COMPLEX	0.00142649
CARBOXYLIC_ACID_METABOLIC_PROCESS	REACTOME_SYNTHESIS_OF_BILE_ACIDS_AND_BILE_SALTS_VIA_24_HYDROXYCHOLESTEROL	0.00566486
MITOTIC_CELL_CYCLE	REACTOME_TRANSPORT_OF_THE_SLBP_INDEPENDENT_MATURE_MRNA	0.01182044
CORUM_DNA_SYNTHESOME_COMPLEX_(17_SUBUNITS)	SPINDLE_MICROTUBULE	0.00150945
DNA_REPLICATION_INITIATION	SPINDLE_ORGANIZATION_AND_BIOGENESIS	0.0128348
DNA_DIRECTED_DNA_POLYMERASE_ACTIVITY	REACTOME_REMOVAL_OF_THE_FLAP_INTERMEDIATE	0.0
REACTOME_DNA_REPAIR	REACTOME_SNRNP_ASSEMBLY	0.0
REACTOME_AUTODEGRADATION_OF_CDH1_BY_CDH1_APC	REACTOME_TRNA_AMINOACYLATION	0.01677059
MITOTIC_CELL_CYCLE_CHECKPOINT	REACTOME_SCF_SKP2_MEDIATED_DEGRADATION_OF_P27_P21	0.00124588
CORUM_RC_COMPLEX_DURING_S-PHASE_OF_CELL_CYCLE	REACTOME_LOSS_OF_NLP_FROM_MITOTIC_CENTROSOMES	0.01333418
KEGG_DNA_REPLICATION	REACTOME_G1_S_TRANSITION	0.0
MICROTUBULE	REACTOME_SNRNP_ASSEMBLY	0.0088077
CORUM_DNA_SYNTHESOME_COMPLEX_(15_SUBUNITS)	REACTOME_PREFOLDIN_MEDIATED_TRANSFER_OF_SUBSTRATE_TO_CCT_TRIC	0.00741252
REACTOME_FORMATION_AND_MATURATION_OF_MRNA_TRANSCRIPT	REACTOME_MITOTIC_M_M_G1_PHASES	0.01179236
CELL_CYCLE_CHECKPOINT_GO_0000075	CHROMATIN_BINDING	0.0
DNA_POLYMERASE_ACTIVITY	REACTOME_TRANSCRIPTION	0.0
REACTOME_LATE_PHASE_OF_HIV_LIFE_CYCLE	SPINDLE_ORGANIZATION_AND_BIOGENESIS	0.0180292
CHROMATIN_BINDING	REACTOME_CHAPERONIN_MEDIATED_PROTEIN_FOLDING	0.01058148
CYTOSKELETON_ORGANIZATION_AND_BIOGENESIS	MICROTUBULE	0.29181988
REACTOME_SYNTHESIS_OF_DNA	TRANSCRIPTION_FACTOR_COMPLEX	0.0
REACTOME_CDC6_ASSOCIATION_WITH_THE_ORC:ORIGIN_COMPLEX	REACTOME_S_PHASE	0.0
CORUM_DNA_SYNTHESOME_COMPLEX_(17_SUBUNITS)	REACTOME_CDC6_ASSOCIATION_WITH_THE_ORC:ORIGIN_COMPLEX	0.0
KEGG_AMINOACYL_TRNA_BIOSYNTHESIS	REACTOME_LOSS_OF_NLP_FROM_MITOTIC_CENTROSOMES	0.03505173
REACTOME_DNA_REPAIR	REACTOME_HIV_LIFE_CYCLE	0.0
CENTROSOME	REACTOME_RNA_POLYMERASE_I_CHAIN_ELONGATION	0.01079615
CYTOKINESIS	REACTOME_FANCONI_ANEMIA_PATHWAY	0.011064
DNA_REPLICATION	REACTOME_CDC6_ASSOCIATION_WITH_THE_ORC:ORIGIN_COMPLEX	0.0
BIOPOLYMER_CATABOLIC_PROCESS	MONOSACCHARIDE_BINDING	0.00391343
KEGG_PPAR_SIGNALING_PATHWAY	MICROTUBULE_BASED_PROCESS	0.00046808
DNA_DEPENDENT_DNA_REPLICATION	MRNA_METABOLIC_PROCESS	0.0099719
CHROMOSOMAL_PART	OXIDOREDUCTASE_ACTIVITY	0.00381382
CORUM_C_COMPLEX_SPLICEOSOME	NUCLEOLUS	0.0045415
HEMATOPOIETIN_INTERFERON_CLASSD200_DOMAIN_CYTOKINE_RECEPTOR_ACTIVITY	REACTOME_LATE_PHASE_OF_HIV_LIFE_CYCLE	0.01532575
M_PHASE_OF_MITOTIC_CELL_CYCLE	REACTOME_POLYMERASE_SWITCHING	0.01558487
FATTY_ACID_OXIDATION	NUCLEOPLASM	0.01313141
KEGG_SMALL_CELL_LUNG_CANCER	REACTOME_MITOTIC_PROMETAPHASE	0.0
BIOPOLYMER_CATABOLIC_PROCESS	REACTOME_STEROID_METABOLISM	0.00377134
REACTOME_CYTOCHROME_P450_ARRANGED_BY_SUBSTRATE_TYPE	REACTOME_FANCONI_ANEMIA_PATHWAY	0.01477588
REACTOME_PACKAGING_OF_TELOMERE_ENDS	REACTOME_SNRNP_ASSEMBLY	0.01219168
CHROMATIN	MONOCARBOXYLIC_ACID_METABOLIC_PROCESS	0.00809216
CHROMOSOME	REACTOME_MRNA_SPLICING_MINOR_PATHWAY	0.0
BIOCARTA_CFTR_PATHWAY	INORGANIC_ANION_TRANSMEMBRANE_TRANSPORTER_ACTIVITY	0.00483832
COLLAGEN	CORUM_MASH1_PROMOTER-COACTIVATOR_COMPLEX	0.01833655
HELICASE_ACTIVITY	REACTOME_DNA_REPAIR	0.0
REACTOME_TRANSCRIPTION	STEROID_BINDING	0.00358312
MICROTUBULE_MOTOR_ACTIVITY	REGULATION_OF_MITOSIS	0.01261833
KEGG_OOCYTE_MEIOSIS	REACTOME_AMINE_LIGAND_BINDING_RECEPTORS	0.00354411
CORUM_BASC_COMPLEX_(BRCA1-ASSOCIATED_GENOME_SURVEILLANCE_COMPLEX)	G1_PHASE	0.00918692
KEGG_SMALL_CELL_LUNG_CANCER	REGULATION_OF_CYCLIN_DEPENDENT_PROTEIN_KINASE_ACTIVITY	0.0
CHROMOSOME	REACTOME_TRANSPORT_OF_RIBONUCLEOPROTEINS_INTO_THE_HOST_NUCLEUS	0.00745155
KEGG_OOCYTE_MEIOSIS	MEIOSIS_I	0.01017594
MEIOTIC_CELL_CYCLE	REACTOME_E2F_MEDIATED_REGULATION_OF_DNA_REPLICATION	0.00608515
INTERPHASE	REACTOME_BIOLOGICAL_OXIDATIONS	0.01024674
REACTOME_E2F_MEDIATED_REGULATION_OF_DNA_REPLICATION	REACTOME_REPAIR_SYNTHESIS_OF_PATCH_27_30_BASES_LONG_BY_DNA_POLYMERASE	0.0
CORUM_BASC_COMPLEX_(BRCA1-ASSOCIATED_GENOME_SURVEILLANCE_COMPLEX)	KEGG_TYROSINE_METABOLISM	0.0106475
BIOCARTA_CFTR_PATHWAY	MONOCARBOXYLIC_ACID_METABOLIC_PROCESS	0.00296382
CHROMOSOMAL_PART	M_PHASE_OF_MITOTIC_CELL_CYCLE	8.619e-05
MOTOR_ACTIVITY	REACTOME_REGULATION_OF_APC_ACTIVATORS_BETWEEN_G1_S_AND_EARLY_ANAPHASE	0.0094359
APOPTOTIC_MITOCHONDRIAL_CHANGES	REACTOME_APCDC20_MEDIATED_DEGRADATION_OF_CYCLIN_B	0.01162203
KEGG_STEROID_HORMONE_BIOSYNTHESIS	REACTOME_FANCONI_ANEMIA_PATHWAY	0.0142655
ESTABLISHMENT_OF_ORGANELLE_LOCALIZATION	REACTOME_CDT1_ASSOCIATION_WITH_THE_CDC6_ORC_ORIGIN_COMPLEX	0.00746861
DETECTION_OF_EXTERNAL_STIMULUS	REACTOME_TELOMERE_MAINTENANCE	0.00264539
CHROMOSOME	REACTOME_TRANSCRIPTION_OF_THE_HIV_GENOME	0.0
HELICASE_ACTIVITY	KEGG_CELL_CYCLE	0.0
CHROMOSOMEPERICENTRIC_REGION	MICROTUBULE_CYTOSKELETON_ORGANIZATION_AND_BIOGENESIS	0.0006764
NEGATIVE_REGULATION_OF_DNA_METABOLIC_PROCESS	REACTOME_MITOTIC_M_M_G1_PHASES	0.00753812
KEGG_SPLICEOSOME	REACTOME_INFLUENZA_LIFE_CYCLE	0.0
CORUM_C_COMPLEX_SPLICEOSOME	DNA_REPLICATION_INITIATION	0.01260084
MEIOTIC_CELL_CYCLE	MICROTUBULE_ORGANIZING_CENTER_ORGANIZATION_AND_BIOGENESIS	0.01053439
CORUM_RIBOSOME,_CYTOPLASMIC	REACTOME_SNRNP_ASSEMBLY	0.00520203
DNA_REPLICATION	MICROTUBULE_CYTOSKELETON_ORGANIZATION_AND_BIOGENESIS	0.014683
CYTOSKELETON_ORGANIZATION_AND_BIOGENESIS	MICROTUBULE_BASED_PROCESS	0.0
AMINE_METABOLIC_PROCESS	REACTOME_SYNTHESIS_OF_DNA	0.00873376
NUCLEAR_MATRIX	REACTOME_RNA_POLYMERASE_III_TRANSCRIPTION_INITIATION	0.00232443
REACTOME_ENDOGENOUS_STEROLS	UBIQUITIN_CYCLE	0.00573484
CHROMATIN_BINDING	NUCLEOLUS	0.001017
KEGG_HISTIDINE_METABOLISM	REACTOME_BIOLOGICAL_OXIDATIONS	0.0320131
CHROMOSOME	KEGG_DNA_REPLICATION	0.0
CONDENSED_CHROMOSOME	RNA_BINDING	0.00894874
REACTOME_HDL_MEDIATED_LIPID_TRANSPORT	REACTOME_HIV_LIFE_CYCLE	0.00828933
CHROMOSOME_ORGANIZATION_AND_BIOGENESIS	REACTOME_EXTENSION_OF_TELOMERES	0.0
GAMETE_GENERATION	MONOOXYGENASE_ACTIVITY	0.00241016
REACTOME_HIV_LIFE_CYCLE	REACTOME_SNRNP_ASSEMBLY	0.0
MICROTUBULE_ORGANIZING_CENTER_PART	REACTOME_DOUBLE_STRAND_BREAK_REPAIR	0.01426682
CHROMOSOME_ORGANIZATION_AND_BIOGENESIS	REACTOME_CDC20_PHOSPHO_APC_MEDIATED_DEGRADATION_OF_CYCLIN_A	0.00343967
REACTOME_HIV_INFECTION	REACTOME_NEP_NS2_INTERACTS_WITH_THE_CELLULAR_EXPORT_MACHINERY	0.0269789
CORUM_RIBOSOME,_CYTOPLASMIC	NEGATIVE_REGULATION_OF_DNA_METABOLIC_PROCESS	0.00742068
CELL_CYCLE_CHECKPOINT_GO_0000075	KINETOCHORE	0.00082528
KEGG_SPLICEOSOME	REACTOME_CDC6_ASSOCIATION_WITH_THE_ORC:ORIGIN_COMPLEX	0.00508002
REACTOME_RNA_POLYMERASE_I_III_AND_MITOCHONDRIAL_TRANSCRIPTION	RESPONSE_TO_BACTERIUM	0.00475584
OXIDOREDUCTASE_ACTIVITY	REACTOME_NUCLEOTIDE_EXCISION_REPAIR	0.00285656
KEGG_HOMOLOGOUS_RECOMBINATION	REACTOME_CELL_CYCLE_CHECKPOINTS	0.0
CORUM_RC_COMPLEX_DURING_S-PHASE_OF_CELL_CYCLE	REACTOME_G2_M_TRANSITION	0.00090069
NUCLEOPLASM_PART	REACTOME_REPAIR_SYNTHESIS_OF_PATCH_27_30_BASES_LONG_BY_DNA_POLYMERASE	0.0
CENTROSOME	MITOTIC_CELL_CYCLE	0.00022351
REACTOME_CDT1_ASSOCIATION_WITH_THE_CDC6_ORC_ORIGIN_COMPLEX	REACTOME_G2_M_CHECKPOINTS	0.0
KEGG_DNA_REPLICATION	KEGG_METABOLISM_OF_XENOBIOTICS_BY_CYTOCHROME_P450	0.00687787
REACTOME_ACTIVATION_OF_THE_PRE_REPLICATIVE_COMPLEX	REACTOME_HOMOLOGOUS_RECOMBINATION_REPAIR	0.0
METALLOENDOPEPTIDASE_ACTIVITY	REACTOME_CENTROSOME_MATURATION	0.03728952
CELL_CYCLE_PHASE	CORUM_RC_COMPLEX_DURING_S-PHASE_OF_CELL_CYCLE	0.00036871
CORUM_DNA_SYNTHESOME_COMPLEX_(17_SUBUNITS)	REACTOME_MITOTIC_PROMETAPHASE	0.01533071
NUCLEAR_ENVELOPE	REACTOME_GLOBAL_GENOMIC_NER	0.00469354
REACTOME_AUTODEGRADATION_OF_CDH1_BY_CDH1_APC	REACTOME_CDT1_ASSOCIATION_WITH_THE_CDC6_ORC_ORIGIN_COMPLEX	0.0
CORUM_RC_COMPLEX_DURING_S-PHASE_OF_CELL_CYCLE	KEGG_SMALL_CELL_LUNG_CANCER	0.00026437
REACTOME_CDC6_ASSOCIATION_WITH_THE_ORC:ORIGIN_COMPLEX	REACTOME_REMOVAL_OF_THE_FLAP_INTERMEDIATE	0.0
CYTOSKELETAL_PART	REACTOME_TRANSCRIPTION	0.0
INTERPHASE	REACTOME_POLYMERASE_SWITCHING	0.04326156
CHROMOSOME_ORGANIZATION_AND_BIOGENESIS	S_PHASE	0.0013483
CORUM_HCF-1_COMPLEX	KINETOCHORE	0.01132562
DNA_METABOLIC_PROCESS	KEGG_PYRIMIDINE_METABOLISM	0.0
REACTOME_PHASE_II_CONJUGATION	RESPONSE_TO_DNA_DAMAGE_STIMULUS	0.00131367
KEGG_ARACHIDONIC_ACID_METABOLISM	KEGG_DRUG_METABOLISM_OTHER_ENZYMES	0.02115798
REACTOME_INNATE_IMMUNITY_SIGNALING	SERINE_TYPE_ENDOPEPTIDASE_ACTIVITY	0.0
DNA_DEPENDENT_DNA_REPLICATION	REACTOME_MITOCHONDRIAL_FATTY_ACID_BETA_OXIDATION	0.00466642
OXIDOREDUCTASE_ACTIVITY_GO_0016705	REACTOME_MITOTIC_M_M_G1_PHASES	0.00356519
CHROMOSOMAL_PART	DEFENSE_RESPONSE_TO_BACTERIUM	0.00508991
MEIOTIC_RECOMBINATION	REACTOME_M_G1_TRANSITION	0.00128302
KEGG_MISMATCH_REPAIR	NUCLEAR_CHROMOSOME_PART	0.0
DETECTION_OF_EXTERNAL_STIMULUS	MICROTUBULE_ORGANIZING_CENTER_ORGANIZATION_AND_BIOGENESIS	0.00586348
REACTOME_LOSS_OF_NLP_FROM_MITOTIC_CENTROSOMES	SODIUM_ION_TRANSPORT	0.00895872
DNA_RECOMBINATION	ORGANELLE_LOCALIZATION	0.01254454
APOPTOTIC_MITOCHONDRIAL_CHANGES	REACTOME_METABOLISM_OF_RNA	0.01858932
KEGG_DRUG_METABOLISM_CYTOCHROME_P450	SA_REG_CASCADE_OF_CYCLIN_EXPR	0.00641712
DNA_POLYMERASE_ACTIVITY	REACTOME_RNA_POLYMERASE_I_PROMOTER_CLEARANCE	0.0
CARBOHYDRATE_BINDING	CYTOSKELETAL_PART	0.00137756
CHROMOSOMAL_PART	SUGAR_BINDING	0.01239657
MITOTIC_CELL_CYCLE	NUCLEAR_BODY	0.00254811
INTERPHASE	REACTOME_G2_M_CHECKPOINTS	0.0
DNA_PACKAGING	NUCLEAR_BODY	0.00557607
REACTOME_E2F_TRANSCRIPTIONAL_TARGETS_AT_G1_S	REACTOME_TRANSCRIPTION_OF_THE_HIV_GENOME	0.01531707
MONOOXYGENASE_ACTIVITY	REACTOME_CELL_CYCLE_CHECKPOINTS	0.0059372
CELL_CYCLE_CHECKPOINT_GO_0000075	REACTOME_ELONGATION_AND_PROCESSING_OF_CAPPED_TRANSCRIPTS	0.0
KEGG_ECM_RECEPTOR_INTERACTION	RESPONSE_TO_DNA_DAMAGE_STIMULUS	0.06184769
KEGG_OOCYTE_MEIOSIS	REACTOME_FORMATION_OF_TUBULIN_FOLDING_INTERMEDIATES_BY_CCT_TRIC	0.11142472
REACTOME_BIOLOGICAL_OXIDATIONS	REACTOME_POLYMERASE_SWITCHING	0.00887017
REACTOME_NUCLEOTIDE_EXCISION_REPAIR	RNA_SPLICINGVIA_TRANSESTERIFICATION_REACTIONS	0.0
CYTOKINESIS	DNA_REPLICATION	0.00554483
REACTOME_HIV_LIFE_CYCLE	REACTOME_MRNA_SPLICING_MINOR_PATHWAY	0.0
DNA_DIRECTED_DNA_POLYMERASE_ACTIVITY	TUBULIN_BINDING	0.00470174
KEGG_METABOLISM_OF_XENOBIOTICS_BY_CYTOCHROME_P450	REACTOME_TRANSCRIPTION	0.00119824
REACTOME_AMINE_LIGAND_BINDING_RECEPTORS	REACTOME_DNA_REPLICATION_PRE_INITIATION	0.00242149
BIOCARTA_COMP_PATHWAY	OXIDOREDUCTASE_ACTIVITY_GO_0016616	0.00554343
REACTOME_NUCLEAR_IMPORT_OF_REV_PROTEIN	REACTOME_RNA_POLYMERASE_II_TRANSCRIPTION	0.00931456
MICROTUBULE	REACTOME_DNA_STRAND_ELONGATION	0.00180012
MOTOR_ACTIVITY	REACTOME_E2F_MEDIATED_REGULATION_OF_DNA_REPLICATION	0.00610383
REACTOME_APCDC20_MEDIATED_DEGRADATION_OF_CYCLIN_B	RESPONSE_TO_DNA_DAMAGE_STIMULUS	0.01786398
MICROTUBULE_CYTOSKELETON	NUCLEOLUS	0.03674696
CORUM_SMN_COMPLEX	SPINDLE_ORGANIZATION_AND_BIOGENESIS	0.00928876
KEGG_HOMOLOGOUS_RECOMBINATION	REACTOME_SCF_SKP2_MEDIATED_DEGRADATION_OF_P27_P21	0.00207753
CHROMOSOMEPERICENTRIC_REGION	REACTOME_ACTIVATION_OF_ATR_IN_RESPONSE_TO_REPLICATION_STRESS	0.01129492
REACTOME_REGULATION_OF_APC_ACTIVATORS_BETWEEN_G1_S_AND_EARLY_ANAPHASE	REACTOME_TRANSPORT_OF_MATURE_MRNA_DERIVED_FROM_AN_INTRON_CONTAINING_TRANSCRIPT	0.00951794
AMINO_ACID_CATABOLIC_PROCESS	REPLICATION_FORK	0.00662514
BIOCARTA_CFTR_PATHWAY	MICROTUBULE_ORGANIZING_CENTER_PART	0.00258858
CONDENSED_CHROMOSOME	REACTOME_CELL_CYCLE_CHECKPOINTS	0.0
FATTY_ACID_OXIDATION	KEGG_PROPANOATE_METABOLISM	0.01632311
KEGG_GLYCINE_SERINE_AND_THREONINE_METABOLISM	KEGG_TRYPTOPHAN_METABOLISM	0.00515917
AMINE_CATABOLIC_PROCESS	RIBONUCLEOPROTEIN_COMPLEX	0.00550441
REACTOME_CENTROSOME_MATURATION	REACTOME_FORMATION_OF_FIBRIN_CLOT_CLOTTING_CASCADE	0.00520504
BIOCARTA_G1_PATHWAY	MICROTUBULE_POLYMERIZATION_OR_DEPOLYMERIZATION	0.00668316
DNA_REPLICATION_INITIATION	SUGAR_BINDING	0.01483466
CYTOSKELETAL_PART	KEGG_DNA_REPLICATION	0.00278163
CYTOSKELETAL_PART	MICROTUBULE_ASSOCIATED_COMPLEX	0.02946348
DNA_DIRECTED_DNA_POLYMERASE_ACTIVITY	NEGATIVE_REGULATION_OF_DNA_METABOLIC_PROCESS	0.0
NUCLEAR_CHROMOSOME	SUGAR_BINDING	0.00981552
CYTOSKELETAL_PART	NUCLEAR_CHROMOSOME_PART	0.00445577
CARBOHYDRATE_BINDING	ORGANIC_ACID_METABOLIC_PROCESS	0.00404533
CYTOSKELETON_ORGANIZATION_AND_BIOGENESIS	REACTOME_TRANSCRIPTION_COUPLED_NER	0.00753983
REACTOME_DOUBLE_STRAND_BREAK_REPAIR	REACTOME_PROCESSING_OF_CAPPED_INTRON_CONTAINING_PRE_MRNA	0.03459804
REACTOME_E2F_TRANSCRIPTIONAL_TARGETS_AT_G1_S	RNA_BINDING	0.00630525
DNA_RECOMBINATION	STEROID_HORMONE_RECEPTOR_ACTIVITY	0.0196564
CELL_DIVISION	MICROTUBULE	0.04280943
REACTOME_SYNTHESIS_OF_BILE_ACIDS_AND_BILE_SALTS_VIA_24_HYDROXYCHOLESTEROL	REACTOME_SYNTHESIS_OF_BILE_ACIDS_AND_BILE_SALTS_VIA_7ALPHA_HYDROXYCHOLESTEROL	0.00844799
KEGG_PEROXISOME	REACTOME_FORMATION_OF_FIBRIN_CLOT_CLOTTING_CASCADE	0.02225882
REACTOME_GLOBAL_GENOMIC_NER	REACTOME_SNRNP_ASSEMBLY	0.00971805
ORGANELLE_LOCALIZATION	REACTOME_HOST_INTERACTIONS_OF_HIV_FACTORS	0.00926478
CELL_CYCLE_PROCESS	OXIDOREDUCTASE_ACTIVITY_ACTING_ON_THE_ALDEHYDE_OR_OXO_GROUP_OF_DONORS	0.00772666
MRNA_METABOLIC_PROCESS	REACTOME_RNA_POLYMERASE_I_PROMOTER_CLEARANCE	0.07142623
CORUM_HCF-1_COMPLEX	REGULATION_OF_MITOSIS	0.00214141
KINESIN_COMPLEX	REACTOME_CENTROSOME_MATURATION	0.00795059
CONDENSED_CHROMOSOME	RIBONUCLEOPROTEIN_COMPLEX	0.01408162
CYTOSKELETON_ORGANIZATION_AND_BIOGENESIS	G1_S_TRANSITION_OF_MITOTIC_CELL_CYCLE	0.0
REACTOME_TRANSPORT_OF_MATURE_MRNA_DERIVED_FROM_AN_INTRON_CONTAINING_TRANSCRIPT	TRANSCRIPTION_FACTOR_COMPLEX	0.0
CHROMATIN	MRNA_METABOLIC_PROCESS	0.00662096
REACTOME_HOST_INTERACTIONS_OF_HIV_FACTORS	VOLTAGE_GATED_CHANNEL_ACTIVITY	0.00459929
BIOPOLYMER_CATABOLIC_PROCESS	MONOOXYGENASE_ACTIVITY	0.01389143
KEGG_STEROID_HORMONE_BIOSYNTHESIS	REACTOME_S_PHASE	0.00573826
CORUM_HCF-1_COMPLEX	SA_REG_CASCADE_OF_CYCLIN_EXPR	0.01040985
CHROMOSOMAL_PART	NUCLEOPLASM_PART	0.0
CELLULAR_LIPID_METABOLIC_PROCESS	REACTOME_SYNTHESIS_OF_BILE_ACIDS_AND_BILE_SALTS	0.01306871
GAMETE_GENERATION	REACTOME_CYCLIN_E_ASSOCIATED_EVENTS_DURING_G1_S_TRANSITION_	0.0
REACTOME_HIV_INFECTION	REACTOME_PHOSPHORYLATION_OF_THE_APC	0.0
MICROTUBULE_ASSOCIATED_COMPLEX	REACTOME_SNRNP_ASSEMBLY	0.0095995
CELL_DIVISION	INTERPHASE	0.00034155
S_PHASE	TRANSCRIPTION_FACTOR_COMPLEX	0.0168033
CORUM_CEN_COMPLEX	DNA_INTEGRITY_CHECKPOINT	0.02246207
NEGATIVE_REGULATION_OF_DNA_METABOLIC_PROCESS	REACTOME_TRANSPORT_OF_RIBONUCLEOPROTEINS_INTO_THE_HOST_NUCLEUS	0.01800195
REACTOME_CDC20_PHOSPHO_APC_MEDIATED_DEGRADATION_OF_CYCLIN_A	REACTOME_FORMATION_OF_FIBRIN_CLOT_CLOTTING_CASCADE	0.00965423
CHROMOSOME_SEGREGATION	SERINE_TYPE_ENDOPEPTIDASE_ACTIVITY	0.00751209
KEGG_METABOLISM_OF_XENOBIOTICS_BY_CYTOCHROME_P450	MICROTUBULE_CYTOSKELETON	0.00243827
REACTOME_CHAPERONIN_MEDIATED_PROTEIN_FOLDING	REACTOME_METABOLISM_OF_LIPIDS_AND_LIPOPROTEINS	0.00849889
REACTOME_MITOTIC_M_M_G1_PHASES	VOLTAGE_GATED_CHANNEL_ACTIVITY	0.01219927
REACTOME_FORMATION_AND_MATURATION_OF_MRNA_TRANSCRIPT	REACTOME_HOMOLOGOUS_RECOMBINATION_REPAIR	0.0
PROTEIN_C_TERMINUS_BINDING	RESPONSE_TO_DNA_DAMAGE_STIMULUS	0.0
MEIOTIC_RECOMBINATION	M_PHASE	0.00632744
METAL_ION_TRANSMEMBRANE_TRANSPORTER_ACTIVITY	REACTOME_STEROID_METABOLISM	0.03814684
DNA_DEPENDENT_DNA_REPLICATION	REACTOME_M_G1_TRANSITION	0.0
REACTOME_RNA_POLYMERASE_I_PROMOTER_OPENING	STEROID_BINDING	0.00705674
KEGG_FATTY_ACID_METABOLISM	OXYGEN_BINDING	0.0127502
OXIDOREDUCTASE_ACTIVITY	REACTOME_LAGGING_STRAND_SYNTHESIS	0.00721598
MITOTIC_CELL_CYCLE	REACTOME_INACTIVATION_OF_APC_VIA_DIRECT_INHIBITION_OF_THE_APCOMPLEX	0.07263998
CELLULAR_LIPID_CATABOLIC_PROCESS	FATTY_ACID_OXIDATION	0.00565301
CORUM_DNA_SYNTHESOME_COMPLEX_(15_SUBUNITS)	REACTOME_SYNTHESIS_OF_DNA	0.0
BIOCARTA_G2_PATHWAY	REACTOME_INACTIVATION_OF_APC_VIA_DIRECT_INHIBITION_OF_THE_APCOMPLEX	0.01542372
KEGG_TRYPTOPHAN_METABOLISM	REACTOME_G2_M_CHECKPOINTS	0.00894743
REACTOME_DOUBLE_STRAND_BREAK_REPAIR	REGULATION_OF_CELL_CYCLE	0.0
INTERPHASE_OF_MITOTIC_CELL_CYCLE	KEGG_PEROXISOME	0.01494759
REACTOME_S_PHASE	REGULATION_OF_CYCLIN_DEPENDENT_PROTEIN_KINASE_ACTIVITY	0.0
CORUM_RC_COMPLEX_DURING_G2/M-PHASE_OF_CELL_CYCLE	G1_S_TRANSITION_OF_MITOTIC_CELL_CYCLE	0.0
KEGG_ECM_RECEPTOR_INTERACTION	REACTOME_G1_S_TRANSITION	0.00164689
DETECTION_OF_EXTERNAL_STIMULUS	METAL_ION_TRANSMEMBRANE_TRANSPORTER_ACTIVITY	0.0
KEGG_HOMOLOGOUS_RECOMBINATION	REACTOME_LATE_PHASE_OF_HIV_LIFE_CYCLE	0.0
MRNA_PROCESSING_GO_0006397	REACTOME_SYNTHESIS_OF_DNA	0.00315525
KEGG_CELL_CYCLE	REACTOME_TRANSPORT_OF_MATURE_MRNA_DERIVED_FROM_AN_INTRON_CONTAINING_TRANSCRIPT	0.00498048
DNA_REPAIR	RIBONUCLEASE_ACTIVITY	0.03748019
CORUM_MLL1-WDR5_COMPLEX	REACTOME_ASSOCIATION_OF_LICENSING_FACTORS_WITH_THE_PREREPLICATIVE_COMPLEX	0.01641134
CORUM_DNA_SYNTHESOME_COMPLEX_(13_SUBUNITS)	RNA_SPLICINGVIA_TRANSESTERIFICATION_REACTIONS	0.00869692
CELLULAR_LIPID_METABOLIC_PROCESS	REACTOME_TRANSPORT_OF_THE_SLBP_INDEPENDENT_MATURE_MRNA	0.01468029
APOPTOTIC_MITOCHONDRIAL_CHANGES	REACTOME_REGULATION_OF_APC_ACTIVATORS_BETWEEN_G1_S_AND_EARLY_ANAPHASE	0.00199106
BIOCARTA_MCM_PATHWAY	REACTOME_CDC20_PHOSPHO_APC_MEDIATED_DEGRADATION_OF_CYCLIN_A	0.0
DNA_POLYMERASE_ACTIVITY	KEGG_MISMATCH_REPAIR	0.0
REACTOME_ORC1_REMOVAL_FROM_CHROMATIN	REACTOME_PROCESSING_OF_CAPPED_INTRON_CONTAINING_PRE_MRNA	0.00594643
CORUM_MLL1-WDR5_COMPLEX	REACTOME_ORC1_REMOVAL_FROM_CHROMATIN	0.02183884
DNA_REPLICATION	REACTOME_NUCLEOTIDE_EXCISION_REPAIR	0.0
MULTI_ORGANISM_PROCESS	REACTOME_METABOLISM_OF_RNA	0.00354633
REACTOME_SCF_BETA_TRCP_MEDIATED_DEGRADATION_OF_EMI1	REACTOME_UNWINDING_OF_DNA	0.00029935
GAMETE_GENERATION	REACTOME_STEROID_METABOLISM	0.00300107
GAMETE_GENERATION	REACTOME_E2F_TRANSCRIPTIONAL_TARGETS_AT_G1_S	0.01864221
M_PHASE_OF_MITOTIC_CELL_CYCLE	SPINDLE_POLE	0.00714502
AROMATIC_COMPOUND_METABOLIC_PROCESS	ATP_DEPENDENT_HELICASE_ACTIVITY	0.02209631
CARBOXYLIC_ACID_METABOLIC_PROCESS	OXIDOREDUCTASE_ACTIVITY_GO_0016705	0.01159721
REACTOME_DNA_REPAIR	REACTOME_UNWINDING_OF_DNA	0.0
REACTOME_APCDC20_MEDIATED_DEGRADATION_OF_CYCLIN_B	REACTOME_TRANSPORT_OF_RIBONUCLEOPROTEINS_INTO_THE_HOST_NUCLEUS	0.01462795
MICROTUBULE	REACTOME_DOUBLE_STRAND_BREAK_REPAIR	0.01523019
REACTOME_RNA_POLYMERASE_I_PROMOTER_CLEARANCE	RESPONSE_TO_OTHER_ORGANISM	0.00084641
CORUM_ALL-1_SUPERCOMPLEX	MEIOSIS_I	0.00843946
GAMETE_GENERATION	NITROGEN_COMPOUND_METABOLIC_PROCESS	0.00098916
CHROMOSOME_SEGREGATION	REACTOME_LATE_PHASE_OF_HIV_LIFE_CYCLE	0.02199411
CORUM_EMERIN_COMPLEX_24	KEGG_JAK_STAT_SIGNALING_PATHWAY	0.00013588
KEGG_VALINE_LEUCINE_AND_ISOLEUCINE_DEGRADATION	REACTOME_HIV_INFECTION	0.00282236
KEGG_MISMATCH_REPAIR	RIBONUCLEOPROTEIN_COMPLEX	0.00765046
KEGG_CELL_CYCLE	REACTOME_ORC1_REMOVAL_FROM_CHROMATIN	0.0
HELICASE_ACTIVITY	INTERPHASE_OF_MITOTIC_CELL_CYCLE	0.00520702
REACTOME_SCF_BETA_TRCP_MEDIATED_DEGRADATION_OF_EMI1	STEROID_BINDING	0.00795338
CHROMOSOMAL_PART	REACTOME_BASIGIN_INTERACTIONS	0.01948218
CENTROSOME	REACTOME_TRANSPORT_OF_RIBONUCLEOPROTEINS_INTO_THE_HOST_NUCLEUS	0.01125525
MITOTIC_SISTER_CHROMATID_SEGREGATION	SPLICEOSOME	0.01147874
REACTOME_HOMOLOGOUS_RECOMBINATION_REPAIR	SPINDLE_POLE	0.01856889
INWARD_RECTIFIER_POTASSIUM_CHANNEL_ACTIVITY	REACTOME_CENTROSOME_MATURATION	0.00350307
CENTROSOME	KEGG_MISMATCH_REPAIR	0.00847898
MICROSOME	REACTOME_NEP_NS2_INTERACTS_WITH_THE_CELLULAR_EXPORT_MACHINERY	0.01900975
KEGG_JAK_STAT_SIGNALING_PATHWAY	KEGG_MISMATCH_REPAIR	0.00138128
KEGG_MISMATCH_REPAIR	MITOTIC_CELL_CYCLE_CHECKPOINT	0.00743392
REACTOME_REGULATION_OF_APC_ACTIVATORS_BETWEEN_G1_S_AND_EARLY_ANAPHASE	RESPONSE_TO_OTHER_ORGANISM	0.0023177
CORUM_RC_COMPLEX_DURING_S-PHASE_OF_CELL_CYCLE	UBIQUITIN_CYCLE	0.0
BIOCARTA_CFTR_PATHWAY	REACTOME_CENTROSOME_MATURATION	0.01913813
NITROGEN_COMPOUND_METABOLIC_PROCESS	RNA_SPLICING	0.00770329
CYTOSKELETAL_PART	REACTOME_CHAPERONIN_MEDIATED_PROTEIN_FOLDING	0.04489583
CYTOSKELETON_ORGANIZATION_AND_BIOGENESIS	KEGG_DRUG_METABOLISM_OTHER_ENZYMES	0.02138265
SODIUM_ION_TRANSPORT	SUBSTRATE_SPECIFIC_CHANNEL_ACTIVITY	0.00126496
REACTOME_BASIGIN_INTERACTIONS	REACTOME_RNA_POLYMERASE_II_TRANSCRIPTION	0.01453416
MAGNESIUM_ION_BINDING	REACTOME_LAGGING_STRAND_SYNTHESIS	0.01660359
REACTOME_CENTROSOME_MATURATION	REACTOME_PHASE_II_CONJUGATION	0.02300783
NUCLEOLUS	REACTOME_VPR_MEDIATED_NUCLEAR_IMPORT_OF_PICS	0.01537818
DNA_REPLICATION_INITIATION	REACTOME_FORMATION_AND_MATURATION_OF_MRNA_TRANSCRIPT	0.00547822
CORUM_CDC5L_COMPLEX	MICROTUBULE_MOTOR_ACTIVITY	0.01476638
CORUM_NOP56P-ASSOCIATED_PRE-RRNA_COMPLEX	MONOOXYGENASE_ACTIVITY	0.01075533
DEFENSE_RESPONSE	KEGG_LINOLEIC_ACID_METABOLISM	0.023847
NUCLEAR_MATRIX	REACTOME_E2F_TRANSCRIPTIONAL_TARGETS_AT_G1_S	0.00778535
REACTOME_E2F_TRANSCRIPTIONAL_TARGETS_AT_G1_S	REACTOME_FANCONI_ANEMIA_PATHWAY	0.00033878
REACTOME_REGULATION_OF_APC_ACTIVATORS_BETWEEN_G1_S_AND_EARLY_ANAPHASE	RNA_SPLICING	0.0020539
BIOCARTA_CELLCYCLE_PATHWAY	KEGG_DRUG_METABOLISM_OTHER_ENZYMES	0.01779533
MITOSIS	REACTOME_INFLUENZA_LIFE_CYCLE	0.00581735
METAL_ION_TRANSMEMBRANE_TRANSPORTER_ACTIVITY	RESPONSE_TO_ENDOGENOUS_STIMULUS	0.001672
CORUM_C_COMPLEX_SPLICEOSOME	RNA_BINDING	0.0
MRNA_METABOLIC_PROCESS	STEROID_METABOLIC_PROCESS	0.00925331
NEGATIVE_REGULATION_OF_DNA_METABOLIC_PROCESS	REACTOME_NUCLEAR_RECEPTOR_TRANSCRIPTION_PATHWAY	0.01499333
REACTOME_RNA_POLYMERASE_II_TRANSCRIPTION	SMALL_NUCLEAR_RIBONUCLEOPROTEIN_COMPLEX	0.0
CORUM_CEN_COMPLEX	NUCLEOLUS	0.05032447
NITROGEN_COMPOUND_METABOLIC_PROCESS	REACTOME_M_G1_TRANSITION	0.00926887
GAMETE_GENERATION	REACTOME_GAMMA_CARBOXYLATION_TRANSPORT_AND_AMINO_TERMINAL_CLEAVAGE_OF_PROTEINS	0.01256102
CELL_CYCLE_CHECKPOINT_GO_0000075	CORUM_CEN_COMPLEX	0.00315159
NUCLEAR_CHROMOSOME	REACTOME_BASIGIN_INTERACTIONS	0.02331718
MONOSACCHARIDE_BINDING	PROTEIN_C_TERMINUS_BINDING	0.00551795
CORUM_SPLICEOSOME	REACTOME_METABOLISM_OF_LIPIDS_AND_LIPOPROTEINS	0.04375832
KEGG_PYRIMIDINE_METABOLISM	REACTOME_HIV_INFECTION	0.0
BIOCARTA_CLASSIC_PATHWAY	MRNA_PROCESSING_GO_0006397	0.01342196
CHROMOSOME	CORUM_SPLICEOSOME	0.0
CORUM_HISTONE_H3.1_COMPLEX	HELICASE_ACTIVITY	0.01313842
REACTOME_CHAPERONIN_MEDIATED_PROTEIN_FOLDING	REGULATION_OF_MITOTIC_CELL_CYCLE	0.01142286
CARBOXYLIC_ACID_METABOLIC_PROCESS	REACTOME_RNA_POLYMERASE_I_PROMOTER_OPENING	0.00692377
BIOCARTA_G1_PATHWAY	PEROXISOME	0.02673855
KEGG_PEROXISOME	REACTOME_METABOLISM_OF_BILE_ACIDS_AND_BILE_SALTS	0.00773686
KEGG_PROPANOATE_METABOLISM	REACTOME_ELONGATION_AND_PROCESSING_OF_CAPPED_TRANSCRIPTS	0.00712712
MICROTUBULE_ASSOCIATED_COMPLEX	REACTOME_HIV_LIFE_CYCLE	0.01979975
REACTOME_AMINE_DERIVED_HORMONES	REACTOME_GAMMA_CARBOXYLATION_TRANSPORT_AND_AMINO_TERMINAL_CLEAVAGE_OF_PROTEINS	0.00704224
AMINO_ACID_AND_DERIVATIVE_METABOLIC_PROCESS	REACTOME_DOUBLE_STRAND_BREAK_REPAIR	0.01153337
REACTOME_HIV_LIFE_CYCLE	REACTOME_RNA_POLYMERASE_III_TRANSCRIPTION_INITIATION	0.0
MITOTIC_SISTER_CHROMATID_SEGREGATION	REACTOME_LAGGING_STRAND_SYNTHESIS	0.00962172
REACTOME_REPAIR_SYNTHESIS_OF_PATCH_27_30_BASES_LONG_BY_DNA_POLYMERASE	S_PHASE	5.672e-05
CYTOKINESIS	G1_PHASE_OF_MITOTIC_CELL_CYCLE	0.0077865
DNA_INTEGRITY_CHECKPOINT	DNA_REPLICATION_INITIATION	0.0
APOPTOTIC_MITOCHONDRIAL_CHANGES	REACTOME_AUTODEGRADATION_OF_CDH1_BY_CDH1_APC	0.0035394
REACTOME_NUCLEAR_IMPORT_OF_REV_PROTEIN	REACTOME_RNA_POLYMERASE_III_TRANSCRIPTION_INITIATION	0.02292941
CONDENSED_CHROMOSOME	REACTOME_METABOLISM_OF_RNA	0.01159959
CORUM_CEN_COMPLEX	CORUM_EMERIN_COMPLEX_24	0.01266058
CORUM_17S_U2_SNRNP	RNA_SPLICING	0.0
PROTEIN_C_TERMINUS_BINDING	REACTOME_MRNA_SPLICING_MINOR_PATHWAY	0.0
CORUM_DNA_SYNTHESOME_COMPLEX_(13_SUBUNITS)	RESPONSE_TO_ENDOGENOUS_STIMULUS	0.0
CORUM_C_COMPLEX_SPLICEOSOME	NUCLEOPLASM	0.0
OXIDOREDUCTASE_ACTIVITY	REACTOME_METABOLISM_OF_AMINO_ACIDS	0.0
REACTOME_CDT1_ASSOCIATION_WITH_THE_CDC6_ORC_ORIGIN_COMPLEX	REACTOME_INACTIVATION_OF_APC_VIA_DIRECT_INHIBITION_OF_THE_APCOMPLEX	0.0
KEGG_COMPLEMENT_AND_COAGULATION_CASCADES	REACTOME_RNA_POLYMERASE_I_PROMOTER_OPENING	0.0059342
G_PROTEIN_COUPLED_RECEPTOR_ACTIVITY	RIBONUCLEOPROTEIN_COMPLEX	0.00690356
REACTOME_PROCESSING_OF_CAPPED_INTRON_CONTAINING_PRE_MRNA	STEROID_HORMONE_RECEPTOR_ACTIVITY	0.02958737
ORGANIC_ACID_METABOLIC_PROCESS	SERINE_TYPE_PEPTIDASE_ACTIVITY	0.00889341
CORUM_HCF-1_COMPLEX	REACTOME_TRANSCRIPTION_OF_THE_HIV_GENOME	0.01259809
ESTABLISHMENT_OF_ORGANELLE_LOCALIZATION	MICROTUBULE_BASED_PROCESS	0.01629919
CORUM_DNA_SYNTHESOME_COMPLEX_(13_SUBUNITS)	M_PHASE	0.00814789
DEFENSE_RESPONSE	PEROXISOME	0.00108477
MICROTUBULE_ORGANIZING_CENTER_PART	RNA_SPLICING	0.00623825
ATP_DEPENDENT_HELICASE_ACTIVITY	REACTOME_M_G1_TRANSITION	0.00166521
REACTOME_BIOLOGICAL_OXIDATIONS	REACTOME_METABOLISM_OF_BILE_ACIDS_AND_BILE_SALTS	0.00564966
REACTOME_RNA_POLYMERASE_I_III_AND_MITOCHONDRIAL_TRANSCRIPTION	RNA_SPLICING	0.0
CHROMOSOMAL_PART	REACTOME_CDT1_ASSOCIATION_WITH_THE_CDC6_ORC_ORIGIN_COMPLEX	0.0
M_PHASE	REACTOME_M_G1_TRANSITION	0.0
REACTOME_LOSS_OF_NLP_FROM_MITOTIC_CENTROSOMES	REACTOME_REMOVAL_OF_THE_FLAP_INTERMEDIATE	0.01047472
CHROMOSOMEPERICENTRIC_REGION	KEGG_CELL_CYCLE	0.00356061
KEGG_PEROXISOME	REACTOME_HOMOLOGOUS_RECOMBINATION_REPAIR	0.00856773
REACTOME_REV_MEDIATED_NUCLEAR_EXPORT_OF_HIV1_RNA	REACTOME_TRANSPORT_OF_MATURE_MRNA_DERIVED_FROM_AN_INTRON_CONTAINING_TRANSCRIPT	0.0419013
KEGG_MISMATCH_REPAIR	SUGAR_BINDING	0.01049039
REACTOME_CDC20_PHOSPHO_APC_MEDIATED_DEGRADATION_OF_CYCLIN_A	RESPONSE_TO_DNA_DAMAGE_STIMULUS	0.0
REACTOME_ASSOCIATION_OF_LICENSING_FACTORS_WITH_THE_PREREPLICATIVE_COMPLEX	REPLICATION_FORK	0.0
CARBOXYLIC_ACID_METABOLIC_PROCESS	REACTOME_LAGGING_STRAND_SYNTHESIS	0.00878109
CORUM_CEN_COMPLEX	REACTOME_E2F_MEDIATED_REGULATION_OF_DNA_REPLICATION	0.01598307
CHROMOSOMAL_PART	DNA_INTEGRITY_CHECKPOINT	0.0
CHROMOSOME	REACTOME_TRANSCRIPTION	0.0
HORMONE_METABOLIC_PROCESS	ION_CHANNEL_ACTIVITY	0.00615532
RIBONUCLEOPROTEIN_COMPLEX	RNA_BINDING	0.0
MICROTUBULE_CYTOSKELETON_ORGANIZATION_AND_BIOGENESIS	SISTER_CHROMATID_SEGREGATION	0.01230049
NUCLEAR_BODY	TRANSCRIPTION_FACTOR_COMPLEX	0.0002612
NUCLEOPLASM	REACTOME_LATE_PHASE_OF_HIV_LIFE_CYCLE	0.0
REACTOME_TRANSCRIPTION_COUPLED_NER	RNA_PROCESSING	0.0
NEGATIVE_REGULATION_OF_DNA_METABOLIC_PROCESS	REGULATION_OF_CELL_CYCLE	0.0
M_PHASE	REACTOME_REV_MEDIATED_NUCLEAR_EXPORT_OF_HIV1_RNA	0.01689056
AMINO_ACID_AND_DERIVATIVE_METABOLIC_PROCESS	REACTOME_TRANSCRIPTION_COUPLED_NER	0.00809512
FATTY_ACID_OXIDATION	MONOCARBOXYLIC_ACID_METABOLIC_PROCESS	0.00920101
MICROTUBULE_POLYMERIZATION_OR_DEPOLYMERIZATION	REACTOME_M_G1_TRANSITION	0.00734979
MITOTIC_CELL_CYCLE_CHECKPOINT	NUCLEOLUS	0.00152478
FATTY_ACID_METABOLIC_PROCESS	NUCLEAR_CHROMOSOME	0.03091712
CELL_DIVISION	REACTOME_NUCLEOTIDE_EXCISION_REPAIR	0.01083497
CHROMOSOMAL_PART	RIBONUCLEOPROTEIN_COMPLEX_BIOGENESIS_AND_ASSEMBLY	0.00105859
CORUM_MLL1-WDR5_COMPLEX	REACTOME_CHAPERONIN_MEDIATED_PROTEIN_FOLDING	0.00852765
AMINE_METABOLIC_PROCESS	REACTOME_SCF_BETA_TRCP_MEDIATED_DEGRADATION_OF_EMI1	0.00769226
KEGG_OOCYTE_MEIOSIS	MEIOTIC_RECOMBINATION	0.01216084
REACTOME_CELL_CYCLE_CHECKPOINTS	REACTOME_NUCLEAR_RECEPTOR_TRANSCRIPTION_PATHWAY	0.0
KEGG_METABOLISM_OF_XENOBIOTICS_BY_CYTOCHROME_P450	KEGG_PRIMARY_BILE_ACID_BIOSYNTHESIS	0.01649533
REACTOME_SCF_SKP2_MEDIATED_DEGRADATION_OF_P27_P21	REGULATION_OF_MITOTIC_CELL_CYCLE	0.01240287
SPINDLE_ORGANIZATION_AND_BIOGENESIS	SPINDLE_POLE	0.0077468
AMINO_ACID_AND_DERIVATIVE_METABOLIC_PROCESS	REACTOME_CENTROSOME_MATURATION	0.01426912
ESTABLISHMENT_OF_ORGANELLE_LOCALIZATION	REACTOME_TRANSCRIPTION_COUPLED_NER	0.00808207
CHROMOSOME_SEGREGATION	MICROTUBULE_ORGANIZING_CENTER_PART	0.00611814
G1_PHASE	RESPONSE_TO_DNA_DAMAGE_STIMULUS	0.0
REACTOME_BIOLOGICAL_OXIDATIONS	REACTOME_TRANSCRIPTION_COUPLED_NER	0.01734785
DNA_REPLICATION	MITOTIC_SISTER_CHROMATID_SEGREGATION	0.01583963
KEGG_DNA_REPLICATION	NUCLEAR_BODY	0.0583909
KEGG_AMINOACYL_TRNA_BIOSYNTHESIS	PROTEIN_C_TERMINUS_BINDING	0.02424084
DNA_DIRECTED_DNA_POLYMERASE_ACTIVITY	KEGG_HISTIDINE_METABOLISM	0.0132643
REACTOME_CELL_CYCLE_CHECKPOINTS	REACTOME_HOMOLOGOUS_RECOMBINATION_REPAIR	0.0
REACTOME_LAGGING_STRAND_SYNTHESIS	REGULATION_OF_MITOTIC_CELL_CYCLE	0.00825864
CORUM_MLL1-WDR5_COMPLEX	FATTY_ACID_OXIDATION	0.01056901
CENTROSOME	ORGANIC_ACID_METABOLIC_PROCESS	0.00902173
CYTOSKELETAL_PART	REACTOME_LIPOPROTEIN_METABOLISM	0.02070648
REACTOME_CDC6_ASSOCIATION_WITH_THE_ORC:ORIGIN_COMPLEX	REACTOME_NUCLEAR_IMPORT_OF_REV_PROTEIN	0.01547748
DNA_REPAIR	REACTOME_MRNA_SPLICING_MINOR_PATHWAY	0.0
REACTOME_CYCLIN_A1_ASSOCIATED_EVENTS_DURING_G2_M_TRANSITION	S_PHASE	0.01140088
KINETOCHORE	PROTEIN_HETERODIMERIZATION_ACTIVITY	0.0005704
PROTEIN_C_TERMINUS_BINDING	REACTOME_CYTOCHROME_P450_ARRANGED_BY_SUBSTRATE_TYPE	0.00405216
NUCLEAR_ENVELOPE	REACTOME_METABOLISM_OF_AMINO_ACIDS	0.00411738
REACTOME_G1_S_TRANSITION	SERINE_TYPE_PEPTIDASE_ACTIVITY	0.01634826
KEGG_DRUG_METABOLISM_OTHER_ENZYMES	MICROTUBULE_BASED_PROCESS	0.00981939
CYTOSKELETAL_PART	STEROID_HORMONE_RECEPTOR_ACTIVITY	0.00022176
GAMETE_GENERATION	RNA_SPLICING	0.01544284
MEIOTIC_CELL_CYCLE	RESPONSE_TO_ENDOGENOUS_STIMULUS	1.107e-05
M_PHASE	ORGANELLE_LOCALIZATION	0.028104
OXIDOREDUCTASE_ACTIVITY	REACTOME_CYTOCHROME_P450_ARRANGED_BY_SUBSTRATE_TYPE	0.0
REACTOME_TELOMERE_MAINTENANCE	SERINE_TYPE_ENDOPEPTIDASE_ACTIVITY	0.00817372
KEGG_METABOLISM_OF_XENOBIOTICS_BY_CYTOCHROME_P450	SERINE_TYPE_PEPTIDASE_ACTIVITY	0.00623478
HELICASE_ACTIVITY	KEGG_FATTY_ACID_METABOLISM	0.00597723
KEGG_VALINE_LEUCINE_AND_ISOLEUCINE_DEGRADATION	REACTOME_SNRNP_ASSEMBLY	0.00240467
BIOCARTA_G1_PATHWAY	RESPONSE_TO_DNA_DAMAGE_STIMULUS	0.0
GLUTATHIONE_TRANSFERASE_ACTIVITY	REACTOME_DNA_STRAND_ELONGATION	0.01166468
MICROTUBULE_ORGANIZING_CENTER	REACTOME_DNA_REPAIR	0.0
NUCLEAR_MATRIX	REACTOME_TRANSCRIPTION	0.00011308
GLUTATHIONE_TRANSFERASE_ACTIVITY	KEGG_ARACHIDONIC_ACID_METABOLISM	0.00228976
CHROMOSOME	REACTOME_RNA_POLYMERASE_I_PROMOTER_OPENING	0.0
REACTOME_S_PHASE	REGULATION_OF_DNA_REPLICATION	0.01625724
APOPTOTIC_MITOCHONDRIAL_CHANGES	CORUM_RC_COMPLEX_DURING_G2/M-PHASE_OF_CELL_CYCLE	0.01241642
CELLULAR_LIPID_METABOLIC_PROCESS	REACTOME_FORMATION_AND_MATURATION_OF_MRNA_TRANSCRIPT	0.15566759
MICROBODY	STEROID_BINDING	0.043437
BIOPOLYMER_CATABOLIC_PROCESS	MULTI_ORGANISM_PROCESS	0.00012575
DEFENSE_RESPONSE	REACTOME_ORC1_REMOVAL_FROM_CHROMATIN	0.00060114
DNA_DIRECTED_DNA_POLYMERASE_ACTIVITY	MICROTUBULE_BINDING	0.00419417
NUCLEOPLASM_PART	REACTOME_CELL_CYCLE_CHECKPOINTS	0.0
RIBONUCLEOPROTEIN_COMPLEX_BIOGENESIS_AND_ASSEMBLY	RNA_PROCESSING	0.0
REACTOME_INNATE_IMMUNITY_SIGNALING	RESPONSE_TO_ENDOGENOUS_STIMULUS	0.0
DNA_DEPENDENT_ATPASE_ACTIVITY	REACTOME_TRANSCRIPTION_OF_THE_HIV_GENOME	0.0
EXTRACELLULAR_MATRIX_PART	INTERPHASE	0.0
ORGANIC_ACID_METABOLIC_PROCESS	REACTOME_APCDC20_MEDIATED_DEGRADATION_OF_CYCLIN_B	0.00478974
AMINO_ACID_METABOLIC_PROCESS	REACTOME_ELONGATION_AND_PROCESSING_OF_CAPPED_TRANSCRIPTS	0.00389212
DNA_REPAIR	NEGATIVE_REGULATION_OF_DNA_METABOLIC_PROCESS	0.0
CORUM_SPLICEOSOME	FATTY_ACID_OXIDATION	0.00479805
CORUM_MASH1_PROMOTER-COACTIVATOR_COMPLEX	MICROTUBULE_POLYMERIZATION_OR_DEPOLYMERIZATION	0.00740777
BIOPOLYMER_CATABOLIC_PROCESS	REACTOME_M_G1_TRANSITION	0.0
KEGG_PPAR_SIGNALING_PATHWAY	NUCLEOPLASM_PART	0.00528758
KEGG_SMALL_CELL_LUNG_CANCER	METAL_ION_TRANSMEMBRANE_TRANSPORTER_ACTIVITY	0.00056841
MICROTUBULE_ASSOCIATED_COMPLEX	SPLICEOSOME	0.01027849
KEGG_METABOLISM_OF_XENOBIOTICS_BY_CYTOCHROME_P450	REACTOME_TRNA_AMINOACYLATION	0.00454555
KEGG_TYROSINE_METABOLISM	REACTOME_CDT1_ASSOCIATION_WITH_THE_CDC6_ORC_ORIGIN_COMPLEX	0.0071095
AMINE_METABOLIC_PROCESS	KEGG_PEROXISOME	0.00895658
CELL_CYCLE_PHASE	REACTOME_XENOBIOTICS	0.00661366
INTERPHASE	REACTOME_MRNA_SPLICING	0.0049512
CHROMOSOMAL_PART	CORUM_SMN_COMPLEX	0.01243912
CENTROSOME	OXIDOREDUCTASE_ACTIVITY_ACTING_ON_CH_OH_GROUP_OF_DONORS	0.00528982
KEGG_PPAR_SIGNALING_PATHWAY	REACTOME_GLOBAL_GENOMIC_NER	0.00857004
KEGG_GLYCINE_SERINE_AND_THREONINE_METABOLISM	KEGG_RETINOL_METABOLISM	0.01653015
CONDENSED_CHROMOSOME	MAGNESIUM_ION_BINDING	0.0174431
CELL_CYCLE_PHASE	CORUM_CEN_COMPLEX	0.01087228
CHROMOSOME_ORGANIZATION_AND_BIOGENESIS	REACTOME_HIV_INFECTION	0.0
AMINE_METABOLIC_PROCESS	KEGG_DRUG_METABOLISM_OTHER_ENZYMES	0.02491316
HORMONE_METABOLIC_PROCESS	REGULATION_OF_CELL_CYCLE	0.0013352
KEGG_VALINE_LEUCINE_AND_ISOLEUCINE_DEGRADATION	REACTOME_METABOLISM_OF_BILE_ACIDS_AND_BILE_SALTS	0.01112781
BIOPOLYMER_CATABOLIC_PROCESS	REACTOME_CELL_CYCLE_CHECKPOINTS	0.0
CELLULAR_LIPID_METABOLIC_PROCESS	MALE_GONAD_DEVELOPMENT	0.00761334
MICROTUBULE_POLYMERIZATION_OR_DEPOLYMERIZATION	NUCLEOPLASM_PART	0.01213309
REACTOME_APCDC20_MEDIATED_DEGRADATION_OF_CYCLIN_B	REACTOME_RNA_POLYMERASE_II_TRANSCRIPTION	0.01105806
DNA_DEPENDENT_DNA_REPLICATION	MICROTUBULE_CYTOSKELETON	0.03785005
CYTOSKELETON_ORGANIZATION_AND_BIOGENESIS	REACTOME_CHAPERONIN_MEDIATED_PROTEIN_FOLDING	0.00113415
NUCLEAR_CHROMOSOME_PART	POTASSIUM_CHANNEL_ACTIVITY	0.01460461
CORUM_C_COMPLEX_SPLICEOSOME	REACTOME_METABOLISM_OF_AMINO_ACIDS	0.00395265
MEIOSIS_I	S_PHASE	0.01053065
MICROBODY	NUCLEOPLASM_PART	0.03496909
KEGG_PEROXISOME	RESPONSE_TO_OTHER_ORGANISM	0.00581735
GAMETE_GENERATION	KEGG_RETINOL_METABOLISM	0.02608748
INTERPHASE	OXIDOREDUCTASE_ACTIVITY_GO_0016705	0.00297427
MITOTIC_CELL_CYCLE_CHECKPOINT	REGULATION_OF_CELL_CYCLE	0.0
KEGG_DRUG_METABOLISM_CYTOCHROME_P450	REACTOME_GLOBAL_GENOMIC_NER	0.0126487
DNA_REPAIR	OXYGEN_BINDING	0.01688288
CHROMOSOMAL_PART	REACTOME_SNRNP_ASSEMBLY	0.0079407
REACTOME_LATE_PHASE_OF_HIV_LIFE_CYCLE	REACTOME_TRANSPORT_OF_RIBONUCLEOPROTEINS_INTO_THE_HOST_NUCLEUS	0.01510168
KEGG_ECM_RECEPTOR_INTERACTION	KEGG_HOMOLOGOUS_RECOMBINATION	0.00601057
MEIOTIC_CELL_CYCLE	MITOTIC_CELL_CYCLE_CHECKPOINT	0.00395026
BIOCARTA_CELLCYCLE_PATHWAY	REACTOME_CHAPERONIN_MEDIATED_PROTEIN_FOLDING	0.01058782
CORUM_ALL-1_SUPERCOMPLEX	KEGG_SMALL_CELL_LUNG_CANCER	0.00037792
MITOSIS	REACTOME_METABOLISM_OF_AMINO_ACIDS	0.05697305
DETECTION_OF_EXTERNAL_STIMULUS	KEGG_CELL_CYCLE	0.00034572
MONOCARBOXYLIC_ACID_METABOLIC_PROCESS	REACTOME_CYCLIN_E_ASSOCIATED_EVENTS_DURING_G1_S_TRANSITION_	0.01635099
KEGG_ASCORBATE_AND_ALDARATE_METABOLISM	MITOTIC_CELL_CYCLE	0.00520884
INTERPHASE_OF_MITOTIC_CELL_CYCLE	STEROID_HORMONE_RECEPTOR_ACTIVITY	0.01361081
AMINO_ACID_METABOLIC_PROCESS	ORGANIC_ACID_METABOLIC_PROCESS	0.01607111
REACTOME_METABOLISM_OF_AMINO_ACIDS	REACTOME_REV_MEDIATED_NUCLEAR_EXPORT_OF_HIV1_RNA	0.00466149
NUCLEAR_CHROMOSOME	VOLTAGE_GATED_CHANNEL_ACTIVITY	0.00694489
CHROMOSOME_SEGREGATION	CYTOSKELETON_ORGANIZATION_AND_BIOGENESIS	0.00025173
MRNA_METABOLIC_PROCESS	MULTI_ORGANISM_PROCESS	0.00854523
BIOCARTA_COMP_PATHWAY	REACTOME_HOMOLOGOUS_RECOMBINATION_REPAIR	0.01556518
G1_PHASE_OF_MITOTIC_CELL_CYCLE	REACTOME_LATE_PHASE_OF_HIV_LIFE_CYCLE	0.00379709
KEGG_SPLICEOSOME	REACTOME_INACTIVATION_OF_APC_VIA_DIRECT_INHIBITION_OF_THE_APCOMPLEX	0.01420267
CYTOSKELETON_ORGANIZATION_AND_BIOGENESIS	REACTOME_ACTIVATION_OF_THE_PRE_REPLICATIVE_COMPLEX	0.01311878
REACTOME_CYCLIN_E_ASSOCIATED_EVENTS_DURING_G1_S_TRANSITION_	REACTOME_HIV_LIFE_CYCLE	0.0
ACUTE_INFLAMMATORY_RESPONSE	CHROMOSOME	0.0102418
NITROGEN_COMPOUND_METABOLIC_PROCESS	REGULATION_OF_MITOTIC_CELL_CYCLE	0.05026875
CATION_CHANNEL_ACTIVITY	TRANSCRIPTION_FACTOR_COMPLEX	0.00508766
REACTOME_SYNTHESIS_OF_BILE_ACIDS_AND_BILE_SALTS_VIA_7ALPHA_HYDROXYCHOLESTEROL	STEROID_METABOLIC_PROCESS	0.00783864
REACTOME_RNA_POLYMERASE_I_PROMOTER_OPENING	S_PHASE	0.0
REACTOME_FORMATION_AND_MATURATION_OF_MRNA_TRANSCRIPT	TRANSCRIPTION_FACTOR_COMPLEX	0.0
KEGG_FATTY_ACID_METABOLISM	REACTOME_CYCLIN_E_ASSOCIATED_EVENTS_DURING_G1_S_TRANSITION_	0.00570392
REACTOME_HIV_INFECTION	REACTOME_METABOLISM_OF_LIPIDS_AND_LIPOPROTEINS	0.0
REACTOME_METABOLISM_OF_BILE_ACIDS_AND_BILE_SALTS	STEROID_BINDING	0.02731639
MICROTUBULE_ORGANIZING_CENTER_PART	STEROID_METABOLIC_PROCESS	0.00494279
REACTOME_G1_S_TRANSITION	SPINDLE_POLE	0.00789196
BIOCARTA_CLASSIC_PATHWAY	DNA_REPLICATION	0.01132553
M_PHASE_OF_MITOTIC_CELL_CYCLE	NUCLEAR_MATRIX	0.0
KEGG_JAK_STAT_SIGNALING_PATHWAY	MICROTUBULE_MOTOR_ACTIVITY	0.0015733
KEGG_FOLATE_BIOSYNTHESIS	KEGG_SPLICEOSOME	0.01529619
KEGG_ECM_RECEPTOR_INTERACTION	METALLOENDOPEPTIDASE_ACTIVITY	0.07821459
KEGG_DNA_REPLICATION	REACTOME_PHOSPHORYLATION_OF_THE_APC	0.01176104
KEGG_ECM_RECEPTOR_INTERACTION	REACTOME_FORMATION_OF_FIBRIN_CLOT_CLOTTING_CASCADE	0.0
NITROGEN_COMPOUND_METABOLIC_PROCESS	REACTOME_METABOLISM_OF_AMINO_ACIDS	0.00029029
REACTOME_CDC6_ASSOCIATION_WITH_THE_ORC:ORIGIN_COMPLEX	REACTOME_RNA_POLYMERASE_I_PROMOTER_CLEARANCE	0.01540067
REACTOME_DOUBLE_STRAND_BREAK_REPAIR	REACTOME_ORC1_REMOVAL_FROM_CHROMATIN	0.0
REACTOME_ASSOCIATION_OF_LICENSING_FACTORS_WITH_THE_PREREPLICATIVE_COMPLEX	REACTOME_DNA_REPLICATION_PRE_INITIATION	0.0
M_PHASE	REACTOME_RNA_POLYMERASE_I_PROMOTER_OPENING	0.00213811
CELL_CYCLE_CHECKPOINT_GO_0000075	KINESIN_COMPLEX	0.01021093
DNA_REPLICATION	REACTOME_REMOVAL_OF_THE_FLAP_INTERMEDIATE	0.0
CORUM_HCF-1_COMPLEX	REACTOME_METABOLISM_OF_LIPIDS_AND_LIPOPROTEINS	0.02317929
CHROMOSOME_ORGANIZATION_AND_BIOGENESIS	MICROTUBULE_ASSOCIATED_COMPLEX	0.0171588
DEFENSE_RESPONSE	REACTOME_CENTROSOME_MATURATION	0.0
GLUTATHIONE_TRANSFERASE_ACTIVITY	KEGG_MISMATCH_REPAIR	0.00854332
AMINO_ACID_AND_DERIVATIVE_METABOLIC_PROCESS	KEGG_VALINE_LEUCINE_AND_ISOLEUCINE_DEGRADATION	0.04944649
REACTOME_RNA_POLYMERASE_I_PROMOTER_OPENING	REGULATION_OF_MITOTIC_CELL_CYCLE	0.0227175
KEGG_JAK_STAT_SIGNALING_PATHWAY	RIBONUCLEOPROTEIN_COMPLEX	0.00035782
KEGG_AMINOACYL_TRNA_BIOSYNTHESIS	REACTOME_ELONGATION_AND_PROCESSING_OF_CAPPED_TRANSCRIPTS	0.07726485
BIOPOLYMER_CATABOLIC_PROCESS	KEGG_JAK_STAT_SIGNALING_PATHWAY	0.0
KEGG_ASCORBATE_AND_ALDARATE_METABOLISM	OXIDOREDUCTASE_ACTIVITY_GO_0016616	0.02074227
ORGANIC_ACID_METABOLIC_PROCESS	REACTOME_PHASE_1_FUNCTIONALIZATION_OF_COMPOUNDS	0.00243513
AROMATIC_COMPOUND_METABOLIC_PROCESS	GLUTATHIONE_TRANSFERASE_ACTIVITY	0.02811585
KEGG_GLYCINE_SERINE_AND_THREONINE_METABOLISM	NITROGEN_COMPOUND_METABOLIC_PROCESS	0.04854712
REACTOME_CELL_CYCLE_CHECKPOINTS	REACTOME_CYCLIN_A1_ASSOCIATED_EVENTS_DURING_G2_M_TRANSITION	0.0
PEROXISOME	REACTOME_SYNTHESIS_OF_BILE_ACIDS_AND_BILE_SALTS	0.00640378
REACTOME_EXTENSION_OF_TELOMERES	REGULATION_OF_CELL_CYCLE	0.0
KEGG_BETA_ALANINE_METABOLISM	KEGG_HOMOLOGOUS_RECOMBINATION	0.00952941
MICROTUBULE_BASED_PROCESS	SPINDLE_POLE	0.00478094
CORUM_CDC5L_COMPLEX	REACTOME_DNA_REPLICATION_PRE_INITIATION	0.02012212
MICROTUBULE_BINDING	REACTOME_CELL_CYCLE_CHECKPOINTS	0.0
AMINE_CATABOLIC_PROCESS	KEGG_PPAR_SIGNALING_PATHWAY	0.00748934
ION_CHANNEL_ACTIVITY	VOLTAGE_GATED_CATION_CHANNEL_ACTIVITY	0.00228415
G1_PHASE	PROTEIN_HETERODIMERIZATION_ACTIVITY	0.0031563
DNA_DEPENDENT_DNA_REPLICATION	MICROTUBULE_CYTOSKELETON_ORGANIZATION_AND_BIOGENESIS	0.0145154
MONOCARBOXYLIC_ACID_METABOLIC_PROCESS	REACTOME_CDC6_ASSOCIATION_WITH_THE_ORC:ORIGIN_COMPLEX	0.00597832
REGULATION_OF_MITOSIS	RNA_SPLICING	0.00766624
MRNA_METABOLIC_PROCESS	REACTOME_CENTROSOME_MATURATION	0.0019795
CORUM_17S_U2_SNRNP	MICROTUBULE	0.01468308
BIOCARTA_G2_PATHWAY	CORUM_NUCLEAR_PORE_COMPLEX	0.01298519
ESTABLISHMENT_OF_ORGANELLE_LOCALIZATION	REACTOME_ACTIVATION_OF_THE_PRE_REPLICATIVE_COMPLEX	0.01183171
REACTOME_G2_M_TRANSITION	TRANSCRIPTION_FACTOR_COMPLEX	0.05588128
BIOCARTA_CFTR_PATHWAY	REACTOME_INNATE_IMMUNITY_SIGNALING	0.0
MICROTUBULE_CYTOSKELETON_ORGANIZATION_AND_BIOGENESIS	REACTOME_METABOLISM_OF_LIPIDS_AND_LIPOPROTEINS	0.01045776
REACTOME_CYCLIN_E_ASSOCIATED_EVENTS_DURING_G1_S_TRANSITION_	TUBULIN_BINDING	0.00077191
KEGG_JAK_STAT_SIGNALING_PATHWAY	REACTOME_LAGGING_STRAND_SYNTHESIS	0.00185231
CORUM_H2AX_COMPLEX,_ISOLATED_FROM_CELLS_WITHOUT_IR_EXPOSURE	KEGG_ECM_RECEPTOR_INTERACTION	0.00062654
DNA_METABOLIC_PROCESS	SISTER_CHROMATID_SEGREGATION	0.03018811
CORUM_DNA_SYNTHESOME_COMPLEX_(15_SUBUNITS)	SMALL_NUCLEAR_RIBONUCLEOPROTEIN_COMPLEX	0.0076168
REACTOME_CHAPERONIN_MEDIATED_PROTEIN_FOLDING	REACTOME_G1_S_TRANSITION	0.0
REACTOME_METABOLISM_OF_RNA	RIBONUCLEASE_ACTIVITY	0.54181368
KEGG_RENIN_ANGIOTENSIN_SYSTEM	REACTOME_RNA_POLYMERASE_I_PROMOTER_OPENING	0.00788023
CORUM_SPLICEOSOME	RNA_SPLICING	0.0
NUCLEAR_CHROMOSOME_PART	REACTOME_TRANSCRIPTION_COUPLED_NER	0.0
REACTOME_LATE_PHASE_OF_HIV_LIFE_CYCLE	REACTOME_REGULATION_OF_APC_ACTIVATORS_BETWEEN_G1_S_AND_EARLY_ANAPHASE	0.01477138
KEGG_METABOLISM_OF_XENOBIOTICS_BY_CYTOCHROME_P450	REACTOME_DNA_REPLICATION_PRE_INITIATION	0.0007764
DNA_RECOMBINATION	REACTOME_RNA_POLYMERASE_III_TRANSCRIPTION_INITIATION	0.0
CHROMOSOMEPERICENTRIC_REGION	VESICULAR_FRACTION	0.01852973
CARBOXYLIC_ACID_METABOLIC_PROCESS	KEGG_CELL_CYCLE	0.03030082
CHROMATIN_BINDING	REACTOME_APCDC20_MEDIATED_DEGRADATION_OF_CYCLIN_B	0.00635844
MAGNESIUM_ION_BINDING	REACTOME_TRANSPORT_OF_THE_SLBP_INDEPENDENT_MATURE_MRNA	0.00657397
CORUM_ALL-1_SUPERCOMPLEX	REACTOME_CDC20_PHOSPHO_APC_MEDIATED_DEGRADATION_OF_CYCLIN_A	0.01382667
KEGG_DRUG_METABOLISM_CYTOCHROME_P450	REACTOME_GLUCURONIDATION	0.00170608
REACTOME_LOSS_OF_NLP_FROM_MITOTIC_CENTROSOMES	VOLTAGE_GATED_POTASSIUM_CHANNEL_ACTIVITY	0.00685725
NITROGEN_COMPOUND_METABOLIC_PROCESS	RNA_SPLICINGVIA_TRANSESTERIFICATION_REACTIONS	0.01322374
BIOCARTA_G1_PATHWAY	REACTOME_FORMATION_OF_FIBRIN_CLOT_CLOTTING_CASCADE	0.0055313
MICROTUBULE_BASED_PROCESS	REACTOME_DNA_STRAND_ELONGATION	0.01305619
BIOCARTA_G2_PATHWAY	KEGG_DRUG_METABOLISM_OTHER_ENZYMES	0.00541315
KEGG_DRUG_METABOLISM_OTHER_ENZYMES	REACTOME_PHOSPHORYLATION_OF_THE_APC	0.01065948
DNA_RECOMBINATION	REACTOME_DOUBLE_STRAND_BREAK_REPAIR	0.0
DNA_INTEGRITY_CHECKPOINT	REACTOME_RNA_POLYMERASE_II_TRANSCRIPTION	0.00395422
REACTOME_PACKAGING_OF_TELOMERE_ENDS	RESPONSE_TO_OTHER_ORGANISM	0.00184849
BIOCARTA_MCM_PATHWAY	DNA_PACKAGING	0.00733495
REACTOME_PROCESSING_OF_CAPPED_INTRON_CONTAINING_PRE_MRNA	SMALL_NUCLEAR_RIBONUCLEOPROTEIN_COMPLEX	0.0
DNA_METABOLIC_PROCESS	REACTOME_SYNTHESIS_OF_DNA	0.0
REACTOME_POLYMERASE_SWITCHING	REACTOME_UNWINDING_OF_DNA	0.06096121
DNA_REPLICATION	REACTOME_UNWINDING_OF_DNA	0.0
CELL_CYCLE_PROCESS	NITROGEN_COMPOUND_CATABOLIC_PROCESS	0.01961916
SPINDLE_MICROTUBULE	S_PHASE	0.00686
REACTOME_FANCONI_ANEMIA_PATHWAY	REACTOME_TRANSPORT_OF_MATURE_MRNA_DERIVED_FROM_AN_INTRON_CONTAINING_TRANSCRIPT	0.01331221
INTERPHASE	NUCLEAR_MATRIX	0.00215092
CORUM_HCF-1_COMPLEX	KEGG_SMALL_CELL_LUNG_CANCER	0.00723761
REACTOME_AUTODEGRADATION_OF_CDH1_BY_CDH1_APC	STEROID_BINDING	0.00770231
MICROTUBULE_BINDING	REGULATION_OF_CYCLIN_DEPENDENT_PROTEIN_KINASE_ACTIVITY	0.01111611
MICROTUBULE_POLYMERIZATION_OR_DEPOLYMERIZATION	M_PHASE	0.0064422
REACTOME_AMINE_DERIVED_HORMONES	REACTOME_METABOLISM_OF_LIPIDS_AND_LIPOPROTEINS	0.00386768
DNA_RECOMBINATION	REACTOME_TRANSPORT_OF_THE_SLBP_INDEPENDENT_MATURE_MRNA	0.00800842
REACTOME_PROCESSING_OF_CAPPED_INTRON_CONTAINING_PRE_MRNA	REACTOME_SCF_SKP2_MEDIATED_DEGRADATION_OF_P27_P21	0.00597268
KEGG_ECM_RECEPTOR_INTERACTION	REACTOME_RNA_POLYMERASE_I_PROMOTER_OPENING	0.00676946
CELL_CYCLE_PHASE	REACTOME_MITOTIC_PROMETAPHASE	0.02902931
BIOCARTA_MCM_PATHWAY	MULTI_ORGANISM_PROCESS	0.01561391
CHROMATIN_BINDING	REACTOME_REMOVAL_OF_THE_FLAP_INTERMEDIATE	0.0
CHROMOSOMAL_PART	REACTOME_S_PHASE	0.0
KEGG_ARACHIDONIC_ACID_METABOLISM	REACTOME_ELONGATION_AND_PROCESSING_OF_CAPPED_TRANSCRIPTS	0.01051139
CORUM_MLL1-WDR5_COMPLEX	REACTOME_METABOLISM_OF_LIPIDS_AND_LIPOPROTEINS	0.00456902
REACTOME_TRANSPORT_OF_MATURE_MRNA_DERIVED_FROM_AN_INTRON_CONTAINING_TRANSCRIPT	SMALL_NUCLEAR_RIBONUCLEOPROTEIN_COMPLEX	0.01314745
REACTOME_CENTROSOME_MATURATION	REACTOME_LOSS_OF_NLP_FROM_MITOTIC_CENTROSOMES	0.00088672
NUCLEOPLASM	REACTOME_INFLUENZA_LIFE_CYCLE	0.0
REACTOME_HOST_INTERACTIONS_OF_HIV_FACTORS	REACTOME_INFLUENZA_LIFE_CYCLE	0.0
MULTI_ORGANISM_PROCESS	REACTOME_NUCLEAR_RECEPTOR_TRANSCRIPTION_PATHWAY	0.00037338
ESTABLISHMENT_OF_ORGANELLE_LOCALIZATION	PROTEIN_HETERODIMERIZATION_ACTIVITY	0.00838272
REACTOME_CDT1_ASSOCIATION_WITH_THE_CDC6_ORC_ORIGIN_COMPLEX	REACTOME_PROCESSING_OF_CAPPED_INTRON_CONTAINING_PRE_MRNA	0.00362347
MICROTUBULE_ORGANIZING_CENTER_ORGANIZATION_AND_BIOGENESIS	REACTOME_S_PHASE	0.00388468
CORUM_ALL-1_SUPERCOMPLEX	ORGANIC_ACID_METABOLIC_PROCESS	0.00652152
KEGG_MISMATCH_REPAIR	REACTOME_LATE_PHASE_OF_HIV_LIFE_CYCLE	0.0
MITOTIC_CELL_CYCLE	REACTOME_FANCONI_ANEMIA_PATHWAY	0.0
REACTOME_HOMOLOGOUS_RECOMBINATION_REPAIR	REGULATION_OF_MITOSIS	0.03204073
REACTOME_CDC20_PHOSPHO_APC_MEDIATED_DEGRADATION_OF_CYCLIN_A	REACTOME_ELONGATION_AND_PROCESSING_OF_CAPPED_TRANSCRIPTS	0.00979003
AMINO_ACID_CATABOLIC_PROCESS	REACTOME_STEROID_METABOLISM	0.01172074
CORUM_RC_COMPLEX_DURING_S-PHASE_OF_CELL_CYCLE	REACTOME_METABOLISM_OF_AMINO_ACIDS	0.00616716
KEGG_PENTOSE_AND_GLUCURONATE_INTERCONVERSIONS	ORGANIC_ACID_METABOLIC_PROCESS	0.02774024
FATTY_ACID_METABOLIC_PROCESS	REACTOME_ELONGATION_AND_PROCESSING_OF_CAPPED_TRANSCRIPTS	0.0136006
CELL_CYCLE_PHASE	CORUM_HISTONE_H3.1_COMPLEX	0.00906605
CELL_CYCLE_CHECKPOINT_GO_0000075	REACTOME_BASIGIN_INTERACTIONS	0.01277656
REACTOME_SYNTHESIS_OF_DNA	UBIQUITIN_CYCLE	0.0
CELL_CYCLE_PHASE	M_PHASE_OF_MITOTIC_CELL_CYCLE	0.03489499
REACTOME_BASIGIN_INTERACTIONS	REACTOME_S_PHASE	0.0204062
PROTEIN_C_TERMINUS_BINDING	REACTOME_LATE_PHASE_OF_HIV_LIFE_CYCLE	0.0
BIOCARTA_MCM_PATHWAY	CORUM_DNA_SYNTHESOME_COMPLEX_(15_SUBUNITS)	0.0
G1_S_TRANSITION_OF_MITOTIC_CELL_CYCLE	REGULATION_OF_MITOSIS	0.01214423
KINETOCHORE	MAGNESIUM_ION_BINDING	0.00598591
REACTOME_POLYMERASE_SWITCHING	RNA_SPLICING	0.00802555
DNA_INTEGRITY_CHECKPOINT	ORGANIC_ACID_METABOLIC_PROCESS	0.01171268
CHROMOSOME_ORGANIZATION_AND_BIOGENESIS	REACTOME_SCF_BETA_TRCP_MEDIATED_DEGRADATION_OF_EMI1	0.00072768
CORUM_CDC5L_COMPLEX	CORUM_SMN_COMPLEX	0.01689555
MICROTUBULE_BINDING	REACTOME_REGULATION_OF_APC_ACTIVATORS_BETWEEN_G1_S_AND_EARLY_ANAPHASE	0.00060007
DNA_POLYMERASE_ACTIVITY	REACTOME_PHOSPHORYLATION_OF_THE_APC	0.00810065
CORUM_NOP56P-ASSOCIATED_PRE-RRNA_COMPLEX	REACTOME_NEP_NS2_INTERACTS_WITH_THE_CELLULAR_EXPORT_MACHINERY	0.01177925
REACTOME_ASSOCIATION_OF_LICENSING_FACTORS_WITH_THE_PREREPLICATIVE_COMPLEX	REACTOME_CYCLIN_A1_ASSOCIATED_EVENTS_DURING_G2_M_TRANSITION	0.00468012
CORUM_BASC_COMPLEX_(BRCA1-ASSOCIATED_GENOME_SURVEILLANCE_COMPLEX)	REACTOME_COMPLEMENT_CASCADE	0.01078726
REACTOME_REMOVAL_OF_THE_FLAP_INTERMEDIATE	RESPONSE_TO_ENDOGENOUS_STIMULUS	0.0
M_PHASE	REACTOME_NEP_NS2_INTERACTS_WITH_THE_CELLULAR_EXPORT_MACHINERY	0.00914744
MICROTUBULE_ORGANIZING_CENTER	REACTOME_PHASE_II_CONJUGATION	0.01480083
REACTOME_MRNA_SPLICING_MINOR_PATHWAY	REACTOME_SYNTHESIS_OF_DNA	0.0220156
KEGG_DNA_REPLICATION	MEIOTIC_RECOMBINATION	0.00145425
PEROXISOME	REGULATION_OF_CYCLIN_DEPENDENT_PROTEIN_KINASE_ACTIVITY	0.01267799
MEIOSIS_I	UBIQUITIN_CYCLE	0.00912083
BIOCARTA_G1_PATHWAY	CORUM_17S_U2_SNRNP	0.03125269
KEGG_HISTIDINE_METABOLISM	KEGG_OOCYTE_MEIOSIS	0.01705839
KEGG_TRYPTOPHAN_METABOLISM	ORGANIC_ACID_METABOLIC_PROCESS	0.00758955
REACTOME_DNA_STRAND_ELONGATION	REACTOME_REPAIR_SYNTHESIS_OF_PATCH_27_30_BASES_LONG_BY_DNA_POLYMERASE	0.0
MEIOTIC_CELL_CYCLE	REACTOME_CYCLIN_A1_ASSOCIATED_EVENTS_DURING_G2_M_TRANSITION	0.00229801
CORUM_17S_U2_SNRNP	DEFENSE_RESPONSE_TO_BACTERIUM	0.00365202
HELICASE_ACTIVITY	REACTOME_STEROID_METABOLISM	0.03089578
DNA_DEPENDENT_DNA_REPLICATION	REACTOME_CYCLIN_A1_ASSOCIATED_EVENTS_DURING_G2_M_TRANSITION	0.00532292
MITOTIC_SISTER_CHROMATID_SEGREGATION	REACTOME_REGULATION_OF_APC_ACTIVATORS_BETWEEN_G1_S_AND_EARLY_ANAPHASE	0.02322025
CORUM_MLL1-WDR5_COMPLEX	REACTOME_NUCLEOTIDE_EXCISION_REPAIR	0.0
KEGG_DRUG_METABOLISM_OTHER_ENZYMES	REACTOME_FANCONI_ANEMIA_PATHWAY	0.00925485
MULTI_ORGANISM_PROCESS	REACTOME_STEROID_METABOLISM	0.01218278
REACTOME_STEROID_METABOLISM	SPLICEOSOME	0.01515248
REACTOME_REPAIR_SYNTHESIS_OF_PATCH_27_30_BASES_LONG_BY_DNA_POLYMERASE	SPINDLE_MICROTUBULE	0.0004449
NUCLEAR_MATRIX	REACTOME_TELOMERE_MAINTENANCE	0.03938363
REACTOME_APCDC20_MEDIATED_DEGRADATION_OF_CYCLIN_B	REACTOME_HOMOLOGOUS_RECOMBINATION_REPAIR	0.0111499
KEGG_FATTY_ACID_METABOLISM	KEGG_OOCYTE_MEIOSIS	0.00301623
SODIUM_ION_TRANSPORT	VOLTAGE_GATED_CATION_CHANNEL_ACTIVITY	0.00645984
ACUTE_INFLAMMATORY_RESPONSE	REACTOME_DNA_REPAIR	0.00266033
AROMATIC_COMPOUND_METABOLIC_PROCESS	REACTOME_POLYMERASE_SWITCHING	0.01116162
CHROMOSOME_ORGANIZATION_AND_BIOGENESIS	RESPONSE_TO_BACTERIUM	0.02468095
KEGG_PEROXISOME	KEGG_SPLICEOSOME	0.00076225
REACTOME_ACTIVATION_OF_THE_PRE_REPLICATIVE_COMPLEX	REACTOME_EXTENSION_OF_TELOMERES	0.0
CORUM_SPLICEOSOME	KEGG_PEROXISOME	0.00521553
CORUM_MLL1-WDR5_COMPLEX	MICROTUBULE_BINDING	0.04201898
REACTOME_FORMATION_AND_MATURATION_OF_MRNA_TRANSCRIPT	REACTOME_S_PHASE	0.0
REACTOME_APCDC20_MEDIATED_DEGRADATION_OF_CYCLIN_B	REACTOME_CELL_CYCLE_CHECKPOINTS	0.0
BIOCARTA_CELLCYCLE_PATHWAY	CORUM_DNA_SYNTHESOME_COMPLEX_(13_SUBUNITS)	0.01541616
REACTOME_TRNA_AMINOACYLATION	REGULATION_OF_MITOSIS	0.01309573
CATION_CHANNEL_ACTIVITY	NUCLEAR_ENVELOPE	0.00319573
REACTOME_AUTODEGRADATION_OF_CDH1_BY_CDH1_APC	SA_REG_CASCADE_OF_CYCLIN_EXPR	0.00044307
NITROGEN_COMPOUND_CATABOLIC_PROCESS	REACTOME_FORMATION_AND_MATURATION_OF_MRNA_TRANSCRIPT	0.01293511
KEGG_COMPLEMENT_AND_COAGULATION_CASCADES	RESPONSE_TO_DNA_DAMAGE_STIMULUS	0.02024593
REACTOME_STEROID_METABOLISM	STEROID_BINDING	0.02478377
CORUM_EMERIN_COMPLEX_24	CORUM_HCF-1_COMPLEX	0.00436905
GAMETE_GENERATION	KEGG_COMPLEMENT_AND_COAGULATION_CASCADES	0.39240105
DNA_DEPENDENT_DNA_REPLICATION	KEGG_FATTY_ACID_METABOLISM	0.00582669
KEGG_SMALL_CELL_LUNG_CANCER	SERINE_TYPE_PEPTIDASE_ACTIVITY	0.00021735
DEFENSE_RESPONSE	REACTOME_MRNA_SPLICING	0.00049513
REACTOME_REPAIR_SYNTHESIS_OF_PATCH_27_30_BASES_LONG_BY_DNA_POLYMERASE	RIBONUCLEASE_ACTIVITY	0.00586196
DNA_METABOLIC_PROCESS	REACTOME_METABOLISM_OF_AMINO_ACIDS	0.0
CHROMOSOMAL_PART	REACTOME_REMOVAL_OF_THE_FLAP_INTERMEDIATE	0.0
PROTEIN_HETERODIMERIZATION_ACTIVITY	REACTOME_BASIGIN_INTERACTIONS	0.01409212
BIOCARTA_COMP_PATHWAY	REACTOME_INFLUENZA_LIFE_CYCLE	0.00231647
MITOTIC_CELL_CYCLE_CHECKPOINT	REACTOME_NUCLEOTIDE_EXCISION_REPAIR	0.00716475
REACTOME_FORMATION_AND_MATURATION_OF_MRNA_TRANSCRIPT	REPLICATION_FORK	0.00161365
REPLICATION_FORK	SPINDLE_MICROTUBULE	0.01174005
CYTOSKELETON_ORGANIZATION_AND_BIOGENESIS	REACTOME_LATE_PHASE_OF_HIV_LIFE_CYCLE	0.01099111
CORUM_RC_COMPLEX_DURING_S-PHASE_OF_CELL_CYCLE	REACTOME_EXTENSION_OF_TELOMERES	0.0
MICROTUBULE	S_PHASE	0.00486725
DNA_DIRECTED_DNA_POLYMERASE_ACTIVITY	NUCLEAR_BODY	0.01055462
GLUTATHIONE_TRANSFERASE_ACTIVITY	REACTOME_METABOLISM_OF_AMINO_ACIDS	0.03200582
KEGG_HISTIDINE_METABOLISM	REACTOME_DNA_STRAND_ELONGATION	0.00641514
BIOCARTA_LECTIN_PATHWAY	DNA_DEPENDENT_DNA_REPLICATION	0.01287819
ORGANIC_ACID_METABOLIC_PROCESS	REGULATION_OF_CYCLIN_DEPENDENT_PROTEIN_KINASE_ACTIVITY	0.01284637
MULTI_ORGANISM_PROCESS	REACTOME_DNA_REPAIR	0.0005336
MICROTUBULE_BASED_PROCESS	VOLTAGE_GATED_POTASSIUM_CHANNEL_ACTIVITY	0.00563337
INTERPHASE	NEGATIVE_REGULATION_OF_DNA_METABOLIC_PROCESS	0.00155213
MICROTUBULE_ORGANIZING_CENTER	REACTOME_INFLUENZA_LIFE_CYCLE	0.0
FATTY_ACID_METABOLIC_PROCESS	NUCLEOLUS	0.00923874
CORUM_SMN_COMPLEX	REGULATION_OF_CELL_CYCLE	0.02303457
APOPTOTIC_MITOCHONDRIAL_CHANGES	MULTI_ORGANISM_PROCESS	0.0
REACTOME_CHAPERONIN_MEDIATED_PROTEIN_FOLDING	REACTOME_RNA_POLYMERASE_I_PROMOTER_CLEARANCE	0.00305319
HELICASE_ACTIVITY	REACTOME_PHASE_1_FUNCTIONALIZATION	0.01501049
KEGG_ASCORBATE_AND_ALDARATE_METABOLISM	OXYGEN_BINDING	0.00084471
REACTOME_CDC6_ASSOCIATION_WITH_THE_ORC:ORIGIN_COMPLEX	REACTOME_ELONGATION_AND_PROCESSING_OF_CAPPED_TRANSCRIPTS	0.01610383
CORUM_SPLICEOSOME	DNA_DEPENDENT_ATPASE_ACTIVITY	0.00731271
KEGG_SMALL_CELL_LUNG_CANCER	REACTOME_FORMATION_OF_FIBRIN_CLOT_CLOTTING_CASCADE	4.588e-05
CORUM_SMN_COMPLEX	REACTOME_LOSS_OF_NLP_FROM_MITOTIC_CENTROSOMES	0.01070925
NUCLEAR_CHROMOSOME	REACTOME_METABOLISM_OF_RNA	0.02265923
CELLULAR_LIPID_CATABOLIC_PROCESS	CORUM_HCF-1_COMPLEX	0.01153078
CORUM_DNA_SYNTHESOME_COMPLEX_(17_SUBUNITS)	REACTOME_INFLUENZA_LIFE_CYCLE	0.01112209
MITOTIC_SISTER_CHROMATID_SEGREGATION	UBIQUITIN_CYCLE	0.00695739
DNA_DEPENDENT_ATPASE_ACTIVITY	SPINDLE_MICROTUBULE	0.01185942
KINETOCHORE	REACTOME_G1_S_TRANSITION	0.0
REACTOME_CYTOCHROME_P450_ARRANGED_BY_SUBSTRATE_TYPE	REACTOME_NUCLEOTIDE_EXCISION_REPAIR	0.00843161
KEGG_MISMATCH_REPAIR	REACTOME_CDC6_ASSOCIATION_WITH_THE_ORC:ORIGIN_COMPLEX	0.0
REACTOME_INFLUENZA_LIFE_CYCLE	REACTOME_REPAIR_SYNTHESIS_OF_PATCH_27_30_BASES_LONG_BY_DNA_POLYMERASE	0.015778
BIOCARTA_MCM_PATHWAY	REACTOME_FORMATION_OF_TUBULIN_FOLDING_INTERMEDIATES_BY_CCT_TRIC	0.01036159
BIOCARTA_CELLCYCLE_PATHWAY	STEROID_METABOLIC_PROCESS	0.00632972
MICROTUBULE_MOTOR_ACTIVITY	M_PHASE	0.00918528
RIBONUCLEOPROTEIN_COMPLEX	STEROID_HORMONE_RECEPTOR_ACTIVITY	0.00699004
KEGG_JAK_STAT_SIGNALING_PATHWAY	REACTOME_RNA_POLYMERASE_II_TRANSCRIPTION	0.0
MICROTUBULE	REACTOME_REPAIR_SYNTHESIS_OF_PATCH_27_30_BASES_LONG_BY_DNA_POLYMERASE	0.00204405
REACTOME_RNA_POLYMERASE_I_III_AND_MITOCHONDRIAL_TRANSCRIPTION	RESPONSE_TO_DNA_DAMAGE_STIMULUS	0.0
CELL_CYCLE_PROCESS	G_PROTEIN_COUPLED_RECEPTOR_ACTIVITY	0.00013826
CHROMATIN	CYTOSKELETAL_PART	0.00379598
MICROTUBULE_ORGANIZING_CENTER	POTASSIUM_CHANNEL_ACTIVITY	0.02086327
MICROSOME	REACTOME_XENOBIOTICS	0.00473437
REACTOME_RNA_POLYMERASE_III_TRANSCRIPTION_INITIATION	STEROID_METABOLIC_PROCESS	0.0081203
REACTOME_HOST_INTERACTIONS_OF_HIV_FACTORS	REACTOME_PHASE_II_CONJUGATION	0.01171525
CYTOSKELETON_ORGANIZATION_AND_BIOGENESIS	SISTER_CHROMATID_SEGREGATION	0.00814795
REACTOME_FANCONI_ANEMIA_PATHWAY	REACTOME_SNRNP_ASSEMBLY	0.01307727
HORMONE_METABOLIC_PROCESS	KEGG_DRUG_METABOLISM_CYTOCHROME_P450	0.00178604
REACTOME_METABOLISM_OF_LIPIDS_AND_LIPOPROTEINS	S_PHASE	0.0083279
REACTOME_METABOLISM_OF_AMINO_ACIDS	REACTOME_NEP_NS2_INTERACTS_WITH_THE_CELLULAR_EXPORT_MACHINERY	0.00852331
CENTROSOME	MICROTUBULE_ORGANIZING_CENTER_ORGANIZATION_AND_BIOGENESIS	0.00892515
KEGG_SMALL_CELL_LUNG_CANCER	RNA_PROCESSING	0.00074657
REACTOME_AUTODEGRADATION_OF_CDH1_BY_CDH1_APC	TRANSCRIPTION_FACTOR_COMPLEX	0.0
MEIOTIC_CELL_CYCLE	PROTEIN_C_TERMINUS_BINDING	0.00197286
REGULATION_OF_MITOTIC_CELL_CYCLE	RIBONUCLEOPROTEIN_COMPLEX	0.01763645
CHROMOSOME	NUCLEAR_ENVELOPE	0.4423519
CHROMATIN_BINDING	REACTOME_UNWINDING_OF_DNA	0.00647073
REACTOME_METABOLISM_OF_LIPIDS_AND_LIPOPROTEINS	RIBONUCLEASE_ACTIVITY	0.04152734
FATTY_ACID_OXIDATION	RNA_BINDING	0.00512365
BIOCARTA_CELLCYCLE_PATHWAY	REACTOME_RNA_POLYMERASE_I_III_AND_MITOCHONDRIAL_TRANSCRIPTION	0.10525545
GAMETE_GENERATION	REACTOME_HDL_MEDIATED_LIPID_TRANSPORT	0.01533729
UBIQUITIN_CYCLE	VOLTAGE_GATED_CATION_CHANNEL_ACTIVITY	0.00889934
KEGG_HOMOLOGOUS_RECOMBINATION	MEIOTIC_CELL_CYCLE	0.00629706
GLUTATHIONE_TRANSFERASE_ACTIVITY	REACTOME_PHASE_1_FUNCTIONALIZATION	9.844e-05
LIPID_CATABOLIC_PROCESS	PROTEIN_HETERODIMERIZATION_ACTIVITY	0.00731245
CORUM_CDC5L_COMPLEX	CORUM_MASH1_PROMOTER-COACTIVATOR_COMPLEX	0.02307169
G1_PHASE	REACTOME_MITOTIC_PROMETAPHASE	0.00797354
REACTOME_INNATE_IMMUNITY_SIGNALING	REACTOME_NUCLEAR_IMPORT_OF_REV_PROTEIN	0.02742246
REACTOME_MITOTIC_M_M_G1_PHASES	REACTOME_PHASE_II_CONJUGATION	0.00507802
KEGG_OOCYTE_MEIOSIS	SPINDLE_ORGANIZATION_AND_BIOGENESIS	0.01168195
MRNA_PROCESSING_GO_0006397	REACTOME_BASIGIN_INTERACTIONS	0.02203031
MAGNESIUM_ION_BINDING	REACTOME_DNA_STRAND_ELONGATION	0.00936343
REACTOME_ELONGATION_AND_PROCESSING_OF_CAPPED_TRANSCRIPTS	REACTOME_LATE_PHASE_OF_HIV_LIFE_CYCLE	0.0
CORUM_RIBOSOME,_CYTOPLASMIC	REACTOME_HOST_INTERACTIONS_OF_HIV_FACTORS	0.03207156
KEGG_CELL_CYCLE	NITROGEN_COMPOUND_METABOLIC_PROCESS	0.04932635
G1_PHASE_OF_MITOTIC_CELL_CYCLE	REACTOME_POLYMERASE_SWITCHING	0.01181687
CELL_DIVISION	REGULATION_OF_MITOSIS	0.01210139
AROMATIC_COMPOUND_METABOLIC_PROCESS	REACTOME_INNATE_IMMUNITY_SIGNALING	0.01357021
AROMATIC_COMPOUND_METABOLIC_PROCESS	INTERPHASE	0.01504786
KEGG_TYROSINE_METABOLISM	REACTOME_METABOLISM_OF_LIPIDS_AND_LIPOPROTEINS	0.00078752
CARBOXYLIC_ACID_METABOLIC_PROCESS	REACTOME_DNA_REPLICATION_PRE_INITIATION	0.00949766
DNA_RECOMBINATION	REACTOME_HOMOLOGOUS_RECOMBINATION_REPAIR	0.00054932
CARBOXYLIC_ACID_METABOLIC_PROCESS	STEROID_BINDING	0.00299103
CORUM_RC_COMPLEX_DURING_S-PHASE_OF_CELL_CYCLE	REACTOME_DNA_STRAND_ELONGATION	0.0
CONDENSED_CHROMOSOME	REACTOME_DNA_REPAIR	0.01197676
DEFENSE_RESPONSE_TO_BACTERIUM	REACTOME_DNA_REPAIR	0.01134704
REACTOME_TRANSCRIPTION	REACTOME_TRNA_AMINOACYLATION	0.02924942
CONDENSED_CHROMOSOME	REACTOME_S_PHASE	0.00722252
MEIOTIC_RECOMBINATION	REGULATION_OF_DNA_REPLICATION	0.01157679
ACUTE_INFLAMMATORY_RESPONSE	SUGAR_BINDING	0.00530315
MAGNESIUM_ION_BINDING	RESPONSE_TO_DNA_DAMAGE_STIMULUS	0.00519433
CYTOKINESIS	SPINDLE_MICROTUBULE	0.01114333
CELL_CYCLE_PROCESS	REACTOME_METABOLISM_OF_RNA	0.00380078
REACTOME_REMOVAL_OF_THE_FLAP_INTERMEDIATE	REACTOME_TELOMERE_MAINTENANCE	0.0
CHROMOSOME	REACTOME_HIV_INFECTION	0.0
DNA_DEPENDENT_DNA_REPLICATION	REACTOME_HOMOLOGOUS_RECOMBINATION_REPAIR	0.0
CHROMOSOME_ORGANIZATION_AND_BIOGENESIS	REACTOME_NEP_NS2_INTERACTS_WITH_THE_CELLULAR_EXPORT_MACHINERY	0.01588046
DNA_REPLICATION_INITIATION	GAMETE_GENERATION	0.00546476
REACTOME_NUCLEAR_RECEPTOR_TRANSCRIPTION_PATHWAY	REACTOME_RNA_POLYMERASE_I_CHAIN_ELONGATION	0.01240303
NUCLEOPLASM	REACTOME_SYNTHESIS_OF_DNA	0.0
CATION_CHANNEL_ACTIVITY	REACTOME_CYCLIN_E_ASSOCIATED_EVENTS_DURING_G1_S_TRANSITION_	0.00297589
REACTOME_TRANSPORT_OF_THE_SLBP_INDEPENDENT_MATURE_MRNA	RNA_SPLICINGVIA_TRANSESTERIFICATION_REACTIONS	0.00818228
BIOCARTA_NUCLEARRS_PATHWAY	DNA_INTEGRITY_CHECKPOINT	0.00302388
CHROMOSOME_ORGANIZATION_AND_BIOGENESIS	MICROTUBULE_CYTOSKELETON	0.01352919
DNA_RECOMBINATION	REACTOME_FORMATION_OF_FIBRIN_CLOT_CLOTTING_CASCADE	0.00584314
GAMETE_GENERATION	REACTOME_FORMATION_OF_TUBULIN_FOLDING_INTERMEDIATES_BY_CCT_TRIC	0.00605702
INTERPHASE_OF_MITOTIC_CELL_CYCLE	KEGG_CELL_CYCLE	0.0
BIOCARTA_CELLCYCLE_PATHWAY	ORGANELLE_LOCALIZATION	0.01029377
REACTOME_MITOTIC_PROMETAPHASE	REACTOME_SCF_SKP2_MEDIATED_DEGRADATION_OF_P27_P21	0.00027468
KEGG_OOCYTE_MEIOSIS	RESPONSE_TO_BACTERIUM	0.02153107
REACTOME_HIV_INFECTION	REACTOME_SCF_BETA_TRCP_MEDIATED_DEGRADATION_OF_EMI1	0.00663511
REACTOME_REV_MEDIATED_NUCLEAR_EXPORT_OF_HIV1_RNA	SPINDLE	0.00581953
KEGG_STEROID_HORMONE_BIOSYNTHESIS	REACTOME_AUTODEGRADATION_OF_CDH1_BY_CDH1_APC	0.0080772
MEIOSIS_I	REACTOME_TRANSCRIPTION_COUPLED_NER	0.00311065
BIOCARTA_MCM_PATHWAY	REPLICATION_FORK	0.0
CHROMOSOMEPERICENTRIC_REGION	HELICASE_ACTIVITY	0.00334527
CORUM_CEN_COMPLEX	REACTOME_TELOMERE_MAINTENANCE	0.00039355
CORUM_C_COMPLEX_SPLICEOSOME	MALE_GONAD_DEVELOPMENT	0.00328865
CYTOKINESIS	MICROTUBULE_CYTOSKELETON_ORGANIZATION_AND_BIOGENESIS	0.02864979
METAL_ION_TRANSMEMBRANE_TRANSPORTER_ACTIVITY	REACTOME_FANCONI_ANEMIA_PATHWAY	0.0072996
NUCLEOPLASM	REACTOME_GLOBAL_GENOMIC_NER	0.0
MICROTUBULE_CYTOSKELETON	UBIQUITIN_CYCLE	0.0
PROTEIN_HETERODIMERIZATION_ACTIVITY	REACTOME_TRANSCRIPTION	0.00042345
CARBOXYLIC_ACID_METABOLIC_PROCESS	MEIOSIS_I	0.00787257
REACTOME_CENTROSOME_MATURATION	REACTOME_METABOLISM_OF_RNA	0.02473797
KEGG_DRUG_METABOLISM_OTHER_ENZYMES	REACTOME_LOSS_OF_NLP_FROM_MITOTIC_CENTROSOMES	0.00929827
MICROTUBULE_CYTOSKELETON_ORGANIZATION_AND_BIOGENESIS	REACTOME_FANCONI_ANEMIA_PATHWAY	0.00575429
G1_PHASE_OF_MITOTIC_CELL_CYCLE	REACTOME_NEP_NS2_INTERACTS_WITH_THE_CELLULAR_EXPORT_MACHINERY	0.00398326
KEGG_TRYPTOPHAN_METABOLISM	NITROGEN_COMPOUND_CATABOLIC_PROCESS	0.01940361
CORUM_ALL-1_SUPERCOMPLEX	REACTOME_DNA_REPLICATION_PRE_INITIATION	0.01310484
DNA_RECOMBINATION	REACTOME_LATE_PHASE_OF_HIV_LIFE_CYCLE	0.0
REACTOME_CDT1_ASSOCIATION_WITH_THE_CDC6_ORC_ORIGIN_COMPLEX	SPINDLE	0.00127919
POTASSIUM_CHANNEL_ACTIVITY	PROTEIN_C_TERMINUS_BINDING	0.0
CORUM_MLL1-WDR5_COMPLEX	CYTOSKELETON_ORGANIZATION_AND_BIOGENESIS	0.01927123
ORGANIC_ACID_METABOLIC_PROCESS	RNA_BINDING	0.00496571
REACTOME_M_G1_TRANSITION	REACTOME_TELOMERE_MAINTENANCE	0.0
NITROGEN_COMPOUND_METABOLIC_PROCESS	REACTOME_NUCLEAR_RECEPTOR_TRANSCRIPTION_PATHWAY	0.0304295
DNA_DIRECTED_DNA_POLYMERASE_ACTIVITY	REACTOME_HOST_INTERACTIONS_OF_HIV_FACTORS	0.00458073
KEGG_SPLICEOSOME	REACTOME_CYCLIN_A1_ASSOCIATED_EVENTS_DURING_G2_M_TRANSITION	0.00151419
MRNA_PROCESSING_GO_0006397	OXIDOREDUCTASE_ACTIVITY_GO_0016616	0.0034662
NUCLEAR_CHROMOSOME_PART	PROTEIN_HETERODIMERIZATION_ACTIVITY	0.01627098
KEGG_COMPLEMENT_AND_COAGULATION_CASCADES	MICROSOME	0.01199638
EXTRACELLULAR_MATRIX_PART	REACTOME_CYCLIN_A1_ASSOCIATED_EVENTS_DURING_G2_M_TRANSITION	0.00957972
KEGG_VALINE_LEUCINE_AND_ISOLEUCINE_DEGRADATION	REACTOME_STEROID_METABOLISM	0.00825132
REACTOME_GLOBAL_GENOMIC_NER	RNA_PROCESSING	0.00926652
MITOTIC_CELL_CYCLE_CHECKPOINT	REACTOME_NUCLEAR_IMPORT_OF_REV_PROTEIN	0.01021247
KEGG_BETA_ALANINE_METABOLISM	REACTOME_DNA_REPAIR	0.00695476
M_PHASE	SERINE_TYPE_PEPTIDASE_ACTIVITY	0.00780195
NUCLEAR_ENVELOPE	SPINDLE_POLE	0.01048629
BIOCARTA_ATRBRCA_PATHWAY	KEGG_DNA_REPLICATION	0.0
CHROMOSOME_SEGREGATION	REACTOME_PHOSPHORYLATION_OF_THE_APC	0.0157677
AMINO_ACID_METABOLIC_PROCESS	METALLOENDOPEPTIDASE_ACTIVITY	0.01361516
INTERPHASE	REACTOME_INNATE_IMMUNITY_SIGNALING	0.0
BIOCARTA_CELLCYCLE_PATHWAY	REACTOME_REV_MEDIATED_NUCLEAR_EXPORT_OF_HIV1_RNA	0.00797472
REACTOME_CDC6_ASSOCIATION_WITH_THE_ORC:ORIGIN_COMPLEX	REACTOME_MITOTIC_M_M_G1_PHASES	0.00010607
CORUM_NUCLEAR_PORE_COMPLEX	DNA_METABOLIC_PROCESS	0.00434832
MICROSOME	REACTOME_REGULATION_OF_APC_ACTIVATORS_BETWEEN_G1_S_AND_EARLY_ANAPHASE	0.00633232
CENTROSOME	REACTOME_METABOLISM_OF_RNA	0.00479262
REACTOME_M_G1_TRANSITION	RIBONUCLEOPROTEIN_COMPLEX_BIOGENESIS_AND_ASSEMBLY	0.00933359
BIOCARTA_G2_PATHWAY	SMALL_NUCLEAR_RIBONUCLEOPROTEIN_COMPLEX	0.00597781
KEGG_PYRIMIDINE_METABOLISM	REACTOME_G2_M_TRANSITION	0.04982399
REACTOME_RNA_POLYMERASE_I_PROMOTER_CLEARANCE	RNA_BINDING	0.0
KEGG_TYROSINE_METABOLISM	REACTOME_RNA_POLYMERASE_I_PROMOTER_CLEARANCE	0.00292628
REACTOME_MITOTIC_M_M_G1_PHASES	RIBONUCLEOPROTEIN_COMPLEX	0.00544725
DNA_DIRECTED_DNA_POLYMERASE_ACTIVITY	REACTOME_SCF_SKP2_MEDIATED_DEGRADATION_OF_P27_P21	0.00966932
REACTOME_HIV_LIFE_CYCLE	REACTOME_MITOCHONDRIAL_FATTY_ACID_BETA_OXIDATION	0.02191981
KEGG_BETA_ALANINE_METABOLISM	REACTOME_SYNTHESIS_OF_BILE_ACIDS_AND_BILE_SALTS	0.0100199
CORUM_CEN_COMPLEX	OXIDOREDUCTASE_ACTIVITY	0.00705213
RESPONSE_TO_BACTERIUM	SPINDLE	0.0056292
NUCLEAR_MATRIX	PROTEIN_HETERODIMERIZATION_ACTIVITY	0.0
CORUM_NOP56P-ASSOCIATED_PRE-RRNA_COMPLEX	REACTOME_CENTROSOME_MATURATION	0.11451494
MICROTUBULE_ORGANIZING_CENTER	OXIDOREDUCTASE_ACTIVITY	0.00126821
CORUM_BASC_COMPLEX_(BRCA1-ASSOCIATED_GENOME_SURVEILLANCE_COMPLEX)	RNA_SPLICING	0.01947394
KEGG_METABOLISM_OF_XENOBIOTICS_BY_CYTOCHROME_P450	MITOTIC_SISTER_CHROMATID_SEGREGATION	0.00901591
CELL_CYCLE_PHASE	S_PHASE	0.02183673
CHROMOSOMAL_PART	REACTOME_FORMATION_OF_FIBRIN_CLOT_CLOTTING_CASCADE	0.00254376
CORUM_HCF-1_COMPLEX	REACTOME_CHAPERONIN_MEDIATED_PROTEIN_FOLDING	0.0256727
MICROSOME	REACTOME_METABOLISM_OF_LIPIDS_AND_LIPOPROTEINS	0.0
CORUM_CENP-A_NAC-CAD_COMPLEX	CORUM_RC_COMPLEX_DURING_G2/M-PHASE_OF_CELL_CYCLE	0.01034328
MICROTUBULE_BINDING	MRNA_PROCESSING_GO_0006397	0.0035381
KEGG_PYRIMIDINE_METABOLISM	MEIOTIC_RECOMBINATION	0.00444895
G_PROTEIN_COUPLED_RECEPTOR_ACTIVITY	NUCLEAR_ENVELOPE	0.00070554
KEGG_OOCYTE_MEIOSIS	REACTOME_NUCLEOTIDE_EXCISION_REPAIR	0.01915783
CORUM_MASH1_PROMOTER-COACTIVATOR_COMPLEX	LIPID_CATABOLIC_PROCESS	0.00422352
CORUM_EMERIN_COMPLEX_24	GAMETE_GENERATION	0.01016811
MICROTUBULE_POLYMERIZATION_OR_DEPOLYMERIZATION	REACTOME_E2F_MEDIATED_REGULATION_OF_DNA_REPLICATION	0.01018571
AMINE_METABOLIC_PROCESS	REACTOME_REPAIR_SYNTHESIS_OF_PATCH_27_30_BASES_LONG_BY_DNA_POLYMERASE	0.01683156
CORUM_DNA_SYNTHESOME_COMPLEX_(13_SUBUNITS)	REACTOME_TELOMERE_MAINTENANCE	0.0
CHROMATIN_BINDING	CORUM_HCF-1_COMPLEX	0.00445053
CHROMATIN	REACTOME_E2F_MEDIATED_REGULATION_OF_DNA_REPLICATION	0.0116169
DNA_DEPENDENT_DNA_REPLICATION	REACTOME_TRANSCRIPTION_COUPLED_NER	0.0
MICROTUBULE_ASSOCIATED_COMPLEX	REACTOME_HOST_INTERACTIONS_OF_HIV_FACTORS	0.01620839
MICROTUBULE_ORGANIZING_CENTER_PART	NUCLEAR_BODY	0.00746061
CHROMATIN_BINDING	REACTOME_FORMATION_OF_TUBULIN_FOLDING_INTERMEDIATES_BY_CCT_TRIC	0.009689
CORUM_CDC5L_COMPLEX	KEGG_METABOLISM_OF_XENOBIOTICS_BY_CYTOCHROME_P450	0.00991868
REACTOME_HOMOLOGOUS_RECOMBINATION_REPAIR	REACTOME_TRANSPORT_OF_MATURE_MRNA_DERIVED_FROM_AN_INTRON_CONTAINING_TRANSCRIPT	0.00815019
KEGG_DNA_REPLICATION	MEIOTIC_CELL_CYCLE	0.00590729
CELLULAR_LIPID_CATABOLIC_PROCESS	CENTROSOME	0.00845028
NITROGEN_COMPOUND_METABOLIC_PROCESS	REACTOME_BASIGIN_INTERACTIONS	0.02002091
REACTOME_MRNA_SPLICING	SISTER_CHROMATID_SEGREGATION	0.0147031
CORUM_H2AX_COMPLEX,_ISOLATED_FROM_CELLS_WITHOUT_IR_EXPOSURE	REACTOME_ELONGATION_AND_PROCESSING_OF_CAPPED_TRANSCRIPTS	0.11288675
DNA_RECOMBINATION	RESPONSE_TO_OTHER_ORGANISM	0.01674469
KEGG_JAK_STAT_SIGNALING_PATHWAY	MICROTUBULE_ORGANIZING_CENTER	0.0
DNA_DEPENDENT_ATPASE_ACTIVITY	REACTOME_PHASE_1_FUNCTIONALIZATION	0.01644545
KEGG_CELL_CYCLE	SERINE_HYDROLASE_ACTIVITY	0.00536707
DNA_POLYMERASE_ACTIVITY	REACTOME_CYCLIN_A1_ASSOCIATED_EVENTS_DURING_G2_M_TRANSITION	0.01449969
CHROMOSOME_SEGREGATION	REACTOME_RNA_POLYMERASE_I_PROMOTER_CLEARANCE	0.01187613
CHROMOSOME_SEGREGATION	CORUM_HISTONE_H3.1_COMPLEX	0.0123299
NUCLEAR_MATRIX	REACTOME_METABOLISM_OF_RNA	0.00642411
DNA_REPAIR	REACTOME_HOST_INTERACTIONS_OF_HIV_FACTORS	0.0
REACTOME_AMINE_LIGAND_BINDING_RECEPTORS	SUBSTRATE_SPECIFIC_CHANNEL_ACTIVITY	0.00086045
CORUM_SMN_COMPLEX	REACTOME_CDC20_PHOSPHO_APC_MEDIATED_DEGRADATION_OF_CYCLIN_A	0.01286623
CORUM_EMERIN_COMPLEX_24	MRNA_METABOLIC_PROCESS	0.02530465
AMINO_ACID_AND_DERIVATIVE_METABOLIC_PROCESS	REACTOME_SCF_BETA_TRCP_MEDIATED_DEGRADATION_OF_EMI1	0.00871024
KEGG_HOMOLOGOUS_RECOMBINATION	REACTOME_INACTIVATION_OF_APC_VIA_DIRECT_INHIBITION_OF_THE_APCOMPLEX	0.01080711
KEGG_PEROXISOME	REACTOME_METABOLISM_OF_LIPIDS_AND_LIPOPROTEINS	0.0
CELL_CYCLE_PROCESS	KINETOCHORE	0.00059028
NUCLEOPLASM	REACTOME_HOST_INTERACTIONS_OF_HIV_FACTORS	0.0
CYTOKINESIS	KEGG_JAK_STAT_SIGNALING_PATHWAY	0.00108969
KEGG_SMALL_CELL_LUNG_CANCER	REACTOME_ORC1_REMOVAL_FROM_CHROMATIN	0.0
REACTOME_AUTODEGRADATION_OF_CDH1_BY_CDH1_APC	S_PHASE	0.0035305
CELL_CYCLE_PROCESS	MICROTUBULE	0.00176523
G_PROTEIN_COUPLED_RECEPTOR_ACTIVITY	REACTOME_RNA_POLYMERASE_I_PROMOTER_OPENING	0.00446788
CHROMATIN_BINDING	REACTOME_METABOLISM_OF_RNA	0.02583299
KEGG_MISMATCH_REPAIR	MITOTIC_SISTER_CHROMATID_SEGREGATION	0.00433112
REACTOME_LOSS_OF_NLP_FROM_MITOTIC_CENTROSOMES	REGULATION_OF_CYCLIN_DEPENDENT_PROTEIN_KINASE_ACTIVITY	0.0699381
DNA_REPLICATION	PROTEIN_C_TERMINUS_BINDING	0.0
REACTOME_COMPLEMENT_CASCADE	REACTOME_MITOTIC_PROMETAPHASE	0.01003635
BIOCARTA_ATRBRCA_PATHWAY	CORUM_RC_COMPLEX_DURING_S-PHASE_OF_CELL_CYCLE	0.0
G_PROTEIN_COUPLED_RECEPTOR_ACTIVITY	REACTOME_COMPLEMENT_CASCADE	0.00760822
CELL_CYCLE_CHECKPOINT_GO_0000075	DNA_REPLICATION_INITIATION	0.0
MICROTUBULE_ASSOCIATED_COMPLEX	REGULATION_OF_MITOTIC_CELL_CYCLE	0.00701834
KEGG_MISMATCH_REPAIR	REACTOME_NUCLEOTIDE_EXCISION_REPAIR	0.0
CYTOSKELETON_ORGANIZATION_AND_BIOGENESIS	TUBULIN_BINDING	0.00161707
ATP_DEPENDENT_HELICASE_ACTIVITY	REACTOME_ELONGATION_AND_PROCESSING_OF_CAPPED_TRANSCRIPTS	0.0
BIOCARTA_G2_PATHWAY	MITOTIC_CELL_CYCLE_CHECKPOINT	0.00011747
CORUM_HCF-1_COMPLEX	KEGG_FOLATE_BIOSYNTHESIS	0.01208928
AMINO_ACID_AND_DERIVATIVE_METABOLIC_PROCESS	DNA_REPAIR	0.0024409
CORUM_SPLICEOSOME	REACTOME_TRANSCRIPTION	0.0
CORUM_H2AX_COMPLEX,_ISOLATED_FROM_CELLS_WITHOUT_IR_EXPOSURE	REACTOME_REV_MEDIATED_NUCLEAR_EXPORT_OF_HIV1_RNA	0.01078534
REACTOME_LATE_PHASE_OF_HIV_LIFE_CYCLE	REACTOME_SYNTHESIS_OF_DNA	0.0
CORUM_MASH1_PROMOTER-COACTIVATOR_COMPLEX	REACTOME_CDC6_ASSOCIATION_WITH_THE_ORC:ORIGIN_COMPLEX	0.01076605
CELL_CYCLE_PROCESS	CORUM_SPLICEOSOME	0.02788443
BIOCARTA_CELLCYCLE_PATHWAY	REACTOME_LAGGING_STRAND_SYNTHESIS	0.00187343
HELICASE_ACTIVITY	REGULATION_OF_CELL_CYCLE	0.0
BIOCARTA_EXTRINSIC_PATHWAY	REACTOME_S_PHASE	0.00912604
REACTOME_NEP_NS2_INTERACTS_WITH_THE_CELLULAR_EXPORT_MACHINERY	TRANSCRIPTION_FACTOR_COMPLEX	0.01297357
NUCLEOPLASM_PART	REGULATION_OF_MITOTIC_CELL_CYCLE	0.20054533
BIOCARTA_COMP_PATHWAY	MEIOTIC_CELL_CYCLE	0.0140007
REACTOME_CDT1_ASSOCIATION_WITH_THE_CDC6_ORC_ORIGIN_COMPLEX	REACTOME_ORC1_REMOVAL_FROM_CHROMATIN	0.0
DNA_DIRECTED_DNA_POLYMERASE_ACTIVITY	TRANSCRIPTION_FACTOR_COMPLEX	0.01007672
REACTOME_TRANSCRIPTION_OF_THE_HIV_GENOME	REGULATION_OF_MITOSIS	0.0
CELL_CYCLE_PHASE	CHROMATIN	0.00467538
REACTOME_DOUBLE_STRAND_BREAK_REPAIR	REACTOME_METABOLISM_OF_LIPIDS_AND_LIPOPROTEINS	0.00561995
KEGG_CELL_CYCLE	REACTOME_CENTROSOME_MATURATION	0.0125646
REACTOME_DNA_REPLICATION_PRE_INITIATION	RNA_SPLICING	0.00762859
BIOCARTA_LECTIN_PATHWAY	RESPONSE_TO_BACTERIUM	0.01436476
KEGG_ARACHIDONIC_ACID_METABOLISM	KEGG_DRUG_METABOLISM_CYTOCHROME_P450	0.00474967
DNA_REPLICATION	REACTOME_PROCESSING_OF_CAPPED_INTRON_CONTAINING_PRE_MRNA	0.00792535
REACTOME_G1_S_TRANSITION	REACTOME_RNA_POLYMERASE_I_III_AND_MITOCHONDRIAL_TRANSCRIPTION	0.0
MEIOTIC_CELL_CYCLE	REACTOME_PACKAGING_OF_TELOMERE_ENDS	0.00139117
MICROSOME	REACTOME_HIV_INFECTION	0.05214737
CORUM_RIBOSOME,_CYTOPLASMIC	REACTOME_MRNA_SPLICING	0.02090856
ESTABLISHMENT_OF_ORGANELLE_LOCALIZATION	G1_PHASE_OF_MITOTIC_CELL_CYCLE	0.01604336
REACTOME_BIOLOGICAL_OXIDATIONS	SERINE_HYDROLASE_ACTIVITY	0.00619767
CORUM_RC_COMPLEX_DURING_G2/M-PHASE_OF_CELL_CYCLE	REACTOME_TELOMERE_MAINTENANCE	0.0
CONDENSED_CHROMOSOME	CORUM_CDC5L_COMPLEX	0.01439549
KEGG_COMPLEMENT_AND_COAGULATION_CASCADES	REACTOME_COMPLEMENT_CASCADE	0.0
BIOCARTA_COMP_PATHWAY	SERINE_HYDROLASE_ACTIVITY	0.0
REACTOME_ACTIVATION_OF_ATR_IN_RESPONSE_TO_REPLICATION_STRESS	REACTOME_LATE_PHASE_OF_HIV_LIFE_CYCLE	0.0
BIOCARTA_NUCLEARRS_PATHWAY	REACTOME_SNRNP_ASSEMBLY	0.01400417
PEROXISOME	REGULATION_OF_MITOTIC_CELL_CYCLE	0.02230575
BIOCARTA_MCM_PATHWAY	REACTOME_G1_S_TRANSITION	0.0
REACTOME_TRANSCRIPTION_COUPLED_NER	REGULATION_OF_CYCLIN_DEPENDENT_PROTEIN_KINASE_ACTIVITY	0.0
AROMATIC_COMPOUND_METABOLIC_PROCESS	OXIDOREDUCTASE_ACTIVITY	0.02092387
KEGG_ECM_RECEPTOR_INTERACTION	REGULATION_OF_MITOTIC_CELL_CYCLE	0.0
OXIDOREDUCTASE_ACTIVITY_ACTING_ON_THE_ALDEHYDE_OR_OXO_GROUP_OF_DONORS	REACTOME_G1_S_TRANSITION	0.01071928
REACTOME_APCDC20_MEDIATED_DEGRADATION_OF_CYCLIN_B	REACTOME_PROCESSING_OF_CAPPED_INTRON_CONTAINING_PRE_MRNA	0.01394237
CYTOSKELETAL_PART	MOTOR_ACTIVITY	0.0
KEGG_CELL_CYCLE	KEGG_FOLATE_BIOSYNTHESIS	0.01030412
REACTOME_CDC6_ASSOCIATION_WITH_THE_ORC:ORIGIN_COMPLEX	REACTOME_GLOBAL_GENOMIC_NER	0.0
REACTOME_DOUBLE_STRAND_BREAK_REPAIR	STEROID_METABOLIC_PROCESS	0.01476533
REACTOME_MITOTIC_M_M_G1_PHASES	STEROID_HORMONE_RECEPTOR_ACTIVITY	0.00816621
KEGG_PPAR_SIGNALING_PATHWAY	TUBULIN_BINDING	0.00180175
REACTOME_GLOBAL_GENOMIC_NER	SA_REG_CASCADE_OF_CYCLIN_EXPR	0.00375842
REACTOME_CDC6_ASSOCIATION_WITH_THE_ORC:ORIGIN_COMPLEX	REACTOME_DNA_REPAIR	0.0
DNA_REPAIR	REACTOME_MITOTIC_PROMETAPHASE	0.0079922
DNA_RECOMBINATION	REACTOME_G2_M_CHECKPOINTS	0.0
REACTOME_CDC6_ASSOCIATION_WITH_THE_ORC:ORIGIN_COMPLEX	REACTOME_PHOSPHORYLATION_OF_THE_APC	0.01382352
REACTOME_NEP_NS2_INTERACTS_WITH_THE_CELLULAR_EXPORT_MACHINERY	REACTOME_SNRNP_ASSEMBLY	0.00360228
BIOPOLYMER_CATABOLIC_PROCESS	REACTOME_ACTIVATION_OF_THE_PRE_REPLICATIVE_COMPLEX	0.0
CENTROSOME	REACTOME_RNA_POLYMERASE_I_III_AND_MITOCHONDRIAL_TRANSCRIPTION	0.00034712
MICROTUBULE_CYTOSKELETON_ORGANIZATION_AND_BIOGENESIS	PROTEIN_HETERODIMERIZATION_ACTIVITY	0.00633386
REACTOME_INNATE_IMMUNITY_SIGNALING	REACTOME_REGULATION_OF_APC_ACTIVATORS_BETWEEN_G1_S_AND_EARLY_ANAPHASE	0.0
REACTOME_CDT1_ASSOCIATION_WITH_THE_CDC6_ORC_ORIGIN_COMPLEX	REACTOME_MRNA_SPLICING_MINOR_PATHWAY	0.00874534
CORUM_H2AX_COMPLEX,_ISOLATED_FROM_CELLS_WITHOUT_IR_EXPOSURE	ION_CHANNEL_ACTIVITY	0.0
COLLAGEN	CORUM_CEN_COMPLEX	0.00398992
DNA_DEPENDENT_ATPASE_ACTIVITY	REACTOME_E2F_MEDIATED_REGULATION_OF_DNA_REPLICATION	0.00221433
NEGATIVE_REGULATION_OF_DNA_METABOLIC_PROCESS	REACTOME_EXTENSION_OF_TELOMERES	0.0
INTERPHASE	KEGG_ARACHIDONIC_ACID_METABOLISM	0.00172814
KEGG_SMALL_CELL_LUNG_CANCER	RESPONSE_TO_DNA_DAMAGE_STIMULUS	0.0
DNA_REPAIR	REACTOME_S_PHASE	0.0
KEGG_OOCYTE_MEIOSIS	MICROTUBULE_ORGANIZING_CENTER_PART	0.00153307
KEGG_HOMOLOGOUS_RECOMBINATION	NUCLEOPLASM_PART	0.0
M_PHASE	REACTOME_E2F_TRANSCRIPTIONAL_TARGETS_AT_G1_S	0.0126479
KEGG_DRUG_METABOLISM_OTHER_ENZYMES	MITOTIC_CELL_CYCLE	0.02541518
KEGG_METABOLISM_OF_XENOBIOTICS_BY_CYTOCHROME_P450	REGULATION_OF_MITOSIS	0.00430344
REACTOME_REGULATION_OF_APC_ACTIVATORS_BETWEEN_G1_S_AND_EARLY_ANAPHASE	SPINDLE_POLE	0.01152621
MICROTUBULE_BASED_PROCESS	ORGANELLE_LOCALIZATION	0.00807746
MEIOSIS_I	REACTOME_EXTENSION_OF_TELOMERES	0.02183657
G1_PHASE_OF_MITOTIC_CELL_CYCLE	HELICASE_ACTIVITY	0.00737093
MRNA_METABOLIC_PROCESS	MRNA_PROCESSING_GO_0006397	0.01086223
AMINO_ACID_AND_DERIVATIVE_METABOLIC_PROCESS	COLLAGEN	0.00266221
REACTOME_M_G1_TRANSITION	SPLICEOSOME	0.00600613
CORUM_DNA_SYNTHESOME_COMPLEX_(13_SUBUNITS)	REPLICATION_FORK	0.0
RESPONSE_TO_OTHER_ORGANISM	UBIQUITIN_CYCLE	0.00033165
MITOTIC_SISTER_CHROMATID_SEGREGATION	REACTOME_CDC20_PHOSPHO_APC_MEDIATED_DEGRADATION_OF_CYCLIN_A	0.01062172
REACTOME_HORMONE_BIOSYNTHESIS	REACTOME_INFLUENZA_LIFE_CYCLE	0.01136373
MEIOSIS_I	M_PHASE	0.00800697
CONDENSED_CHROMOSOME	KEGG_PEROXISOME	0.00628517
FATTY_ACID_METABOLIC_PROCESS	REGULATION_OF_MITOTIC_CELL_CYCLE	0.01117436
FATTY_ACID_METABOLIC_PROCESS	REACTOME_PROCESSING_OF_CAPPED_INTRON_CONTAINING_PRE_MRNA	0.00833518
CORUM_RIBOSOME,_CYTOPLASMIC	RESPONSE_TO_OTHER_ORGANISM	0.01274766
DNA_REPLICATION	KEGG_JAK_STAT_SIGNALING_PATHWAY	0.0
HEMATOPOIETIN_INTERFERON_CLASSD200_DOMAIN_CYTOKINE_RECEPTOR_ACTIVITY	REACTOME_CELL_CYCLE_CHECKPOINTS	0.00689192
CONDENSED_CHROMOSOME	KINETOCHORE	0.0051581
REACTOME_HOMOLOGOUS_RECOMBINATION_REPAIR	RESPONSE_TO_ENDOGENOUS_STIMULUS	0.0
CHROMOSOME_SEGREGATION	KEGG_CELL_CYCLE	0.03478295
OXIDOREDUCTASE_ACTIVITY	REACTOME_SCF_BETA_TRCP_MEDIATED_DEGRADATION_OF_EMI1	0.00010897
REACTOME_SYNTHESIS_OF_DNA	RNA_BINDING	4.206e-05
G_PROTEIN_COUPLED_RECEPTOR_ACTIVITY	MITOSIS	0.00082749
BIOCARTA_CFTR_PATHWAY	CORUM_BASC_COMPLEX_(BRCA1-ASSOCIATED_GENOME_SURVEILLANCE_COMPLEX)	0.01287833
BIOCARTA_CELLCYCLE_PATHWAY	REACTOME_M_G1_TRANSITION	0.0
CELLULAR_LIPID_METABOLIC_PROCESS	CORUM_NOP56P-ASSOCIATED_PRE-RRNA_COMPLEX	0.08902527
KEGG_HOMOLOGOUS_RECOMBINATION	REACTOME_MRNA_SPLICING_MINOR_PATHWAY	0.00756614
MONOOXYGENASE_ACTIVITY	REACTOME_G2_M_TRANSITION	0.0
METAL_ION_TRANSMEMBRANE_TRANSPORTER_ACTIVITY	REACTOME_PACKAGING_OF_TELOMERE_ENDS	0.00860372
SPINDLE_ORGANIZATION_AND_BIOGENESIS	TRANSCRIPTION_FACTOR_COMPLEX	0.01616838
REACTOME_METABOLISM_OF_LIPIDS_AND_LIPOPROTEINS	REACTOME_REGULATION_OF_APC_ACTIVATORS_BETWEEN_G1_S_AND_EARLY_ANAPHASE	0.01069996
MRNA_PROCESSING_GO_0006397	REACTOME_METABOLISM_OF_AMINO_ACIDS	0.0012594
NUCLEOPLASM	SERINE_HYDROLASE_ACTIVITY	0.0091783
REACTOME_MRNA_SPLICING	SPINDLE	0.0066597
OXIDOREDUCTASE_ACTIVITY_GO_0016616	PROTEIN_C_TERMINUS_BINDING	0.01508593
REACTOME_LATE_PHASE_OF_HIV_LIFE_CYCLE	REGULATION_OF_MITOTIC_CELL_CYCLE	0.01736924
MICROTUBULE_BINDING	OXIDOREDUCTASE_ACTIVITY_GO_0016705	0.00553384
MICROTUBULE_CYTOSKELETON	MITOTIC_CELL_CYCLE_CHECKPOINT	0.00384574
REACTOME_EXTENSION_OF_TELOMERES	REACTOME_PHASE_1_FUNCTIONALIZATION_OF_COMPOUNDS	0.01123206
CARBOXYLIC_ACID_METABOLIC_PROCESS	REACTOME_CDC20_PHOSPHO_APC_MEDIATED_DEGRADATION_OF_CYCLIN_A	0.00485946
REACTOME_CYCLIN_E_ASSOCIATED_EVENTS_DURING_G1_S_TRANSITION_	SUBSTRATE_SPECIFIC_CHANNEL_ACTIVITY	0.00363759
NUCLEOPLASM_PART	STEROID_HORMONE_RECEPTOR_ACTIVITY	0.05234884
CORUM_C_COMPLEX_SPLICEOSOME	REACTOME_TRANSCRIPTION_OF_THE_HIV_GENOME	0.0
REACTOME_APCDC20_MEDIATED_DEGRADATION_OF_CYCLIN_B	REACTOME_DNA_REPAIR	0.0
CONDENSED_CHROMOSOME	POTASSIUM_CHANNEL_ACTIVITY	0.02036967
CATION_CHANNEL_ACTIVITY	MULTI_ORGANISM_PROCESS	0.00468153
REACTOME_AMINE_DERIVED_HORMONES	REACTOME_LOSS_OF_NLP_FROM_MITOTIC_CENTROSOMES	0.00047336
KEGG_HOMOLOGOUS_RECOMBINATION	UBIQUITIN_CYCLE	0.0
AMINO_ACID_CATABOLIC_PROCESS	MONOOXYGENASE_ACTIVITY	0.00350486
AROMATIC_COMPOUND_METABOLIC_PROCESS	MITOTIC_CELL_CYCLE	0.01362901
CHROMATIN_BINDING	MICROTUBULE	0.00843065
AMINE_METABOLIC_PROCESS	REACTOME_MITOTIC_M_M_G1_PHASES	0.01032586
REACTOME_BIOLOGICAL_OXIDATIONS	REACTOME_GLUCURONIDATION	0.0
CONDENSED_CHROMOSOME	REACTOME_MITOTIC_M_M_G1_PHASES	0.0016187
G1_S_TRANSITION_OF_MITOTIC_CELL_CYCLE	REGULATION_OF_MITOTIC_CELL_CYCLE	0.04295052
REACTOME_M_G1_TRANSITION	REGULATION_OF_CELL_CYCLE	0.0
NITROGEN_COMPOUND_CATABOLIC_PROCESS	OXIDOREDUCTASE_ACTIVITY_GO_0016705	0.00303824
CORUM_DNA_SYNTHESOME_COMPLEX_(13_SUBUNITS)	REACTOME_CYCLIN_A1_ASSOCIATED_EVENTS_DURING_G2_M_TRANSITION	0.01663288
DNA_METABOLIC_PROCESS	NUCLEOPLASM_PART	0.0
CORUM_DNA_SYNTHESOME_COMPLEX_(17_SUBUNITS)	M_PHASE	0.00652835
KEGG_SPLICEOSOME	MICROTUBULE_ORGANIZING_CENTER	0.00270647
AMINE_CATABOLIC_PROCESS	REACTOME_GLOBAL_GENOMIC_NER	0.01189899
APOPTOTIC_MITOCHONDRIAL_CHANGES	REACTOME_M_G1_TRANSITION	0.00300387
REACTOME_REPAIR_SYNTHESIS_OF_PATCH_27_30_BASES_LONG_BY_DNA_POLYMERASE	STEROID_METABOLIC_PROCESS	0.00483108
CELLULAR_LIPID_CATABOLIC_PROCESS	MICROTUBULE_CYTOSKELETON	0.00552354
NEGATIVE_REGULATION_OF_DNA_METABOLIC_PROCESS	REACTOME_METABOLISM_OF_AMINO_ACIDS	0.00351757
KEGG_PROPANOATE_METABOLISM	REACTOME_DNA_REPAIR	0.01480456
CYTOKINESIS	NUCLEAR_ENVELOPE	0.01446341
DNA_REPLICATION	REGULATION_OF_MITOTIC_CELL_CYCLE	0.02207664
KEGG_DNA_REPLICATION	MITOSIS	0.00598221
REACTOME_CELL_CYCLE_CHECKPOINTS	REACTOME_G1_S_TRANSITION	0.0
BIOPOLYMER_CATABOLIC_PROCESS	MICROTUBULE_BASED_PROCESS	0.0
CHROMOSOMAL_PART	NUCLEAR_CHROMOSOME_PART	0.0
CORUM_RC_COMPLEX_DURING_S-PHASE_OF_CELL_CYCLE	REACTOME_AUTODEGRADATION_OF_CDH1_BY_CDH1_APC	0.00675487
KEGG_CELL_CYCLE	KEGG_STEROID_HORMONE_BIOSYNTHESIS	0.00046281
MRNA_METABOLIC_PROCESS	REACTOME_G1_S_TRANSITION	0.00569863
NUCLEAR_CHROMOSOME_PART	REACTOME_LATE_PHASE_OF_HIV_LIFE_CYCLE	0.0
CORUM_RC_COMPLEX_DURING_S-PHASE_OF_CELL_CYCLE	MITOTIC_SISTER_CHROMATID_SEGREGATION	0.01544006
BIOCARTA_EXTRINSIC_PATHWAY	REACTOME_AMINE_DERIVED_HORMONES	0.00575873
CORUM_HCF-1_COMPLEX	NUCLEAR_MATRIX	0.00505572
REACTOME_RNA_POLYMERASE_II_TRANSCRIPTION	REACTOME_TELOMERE_MAINTENANCE	0.0
NUCLEOPLASM	REACTOME_G2_M_TRANSITION	0.00085331
BIOCARTA_MCM_PATHWAY	RESPONSE_TO_ENDOGENOUS_STIMULUS	0.0
REACTOME_SCF_BETA_TRCP_MEDIATED_DEGRADATION_OF_EMI1	SMALL_NUCLEAR_RIBONUCLEOPROTEIN_COMPLEX	0.00835014
CORUM_MLL1-WDR5_COMPLEX	KEGG_SMALL_CELL_LUNG_CANCER	0.03840192
INTERPHASE_OF_MITOTIC_CELL_CYCLE	RNA_BINDING	0.00076092
CELL_CYCLE_PROCESS	M_PHASE_OF_MITOTIC_CELL_CYCLE	0.03110701
BIOPOLYMER_CATABOLIC_PROCESS	OXIDOREDUCTASE_ACTIVITY_ACTING_ON_THE_CH_CH_GROUP_OF_DONORS	0.03210368
CELLULAR_LIPID_CATABOLIC_PROCESS	REACTOME_METABOLISM_OF_RNA	0.02978851
MICROTUBULE	REACTOME_GLOBAL_GENOMIC_NER	0.00081969
REACTOME_METABOLISM_OF_AMINO_ACIDS	RIBONUCLEASE_ACTIVITY	0.01005135
CELLULAR_LIPID_METABOLIC_PROCESS	REACTOME_DNA_STRAND_ELONGATION	0.00704581
KEGG_VALINE_LEUCINE_AND_ISOLEUCINE_DEGRADATION	REACTOME_SYNTHESIS_OF_BILE_ACIDS_AND_BILE_SALTS	0.013063
REACTOME_CYCLIN_E_ASSOCIATED_EVENTS_DURING_G1_S_TRANSITION_	REACTOME_UNWINDING_OF_DNA	0.00351335
ION_CHANNEL_ACTIVITY	TUBULIN_BINDING	0.00608646
RESPONSE_TO_ENDOGENOUS_STIMULUS	STEROID_HORMONE_RECEPTOR_ACTIVITY	0.03338652
MICROBODY	REACTOME_METABOLISM_OF_BILE_ACIDS_AND_BILE_SALTS	0.0143652
KEGG_COMPLEMENT_AND_COAGULATION_CASCADES	MONOCARBOXYLIC_ACID_METABOLIC_PROCESS	0.01684111
CELL_CYCLE_PHASE	MICROTUBULE_BASED_PROCESS	0.0
DNA_REPLICATION	KEGG_DNA_REPLICATION	0.0
KEGG_CELL_CYCLE	KEGG_SMALL_CELL_LUNG_CANCER	0.0
NEGATIVE_REGULATION_OF_DNA_METABOLIC_PROCESS	REACTOME_REV_MEDIATED_NUCLEAR_EXPORT_OF_HIV1_RNA	0.01240045
BIOCARTA_NUCLEARRS_PATHWAY	REACTOME_LATE_PHASE_OF_HIV_LIFE_CYCLE	0.00768181
BIOCARTA_CLASSIC_PATHWAY	MITOTIC_CELL_CYCLE	0.01394059
LIPID_CATABOLIC_PROCESS	REGULATION_OF_MITOTIC_CELL_CYCLE	0.00901412
NUCLEOLUS	REACTOME_UNWINDING_OF_DNA	0.01032601
REACTOME_MITOTIC_M_M_G1_PHASES	REACTOME_UNWINDING_OF_DNA	0.00941028
CORUM_CDC5L_COMPLEX	CYTOSKELETON_ORGANIZATION_AND_BIOGENESIS	0.00940658
GAMETE_GENERATION	MITOSIS	0.00635363
FATTY_ACID_METABOLIC_PROCESS	REACTOME_XENOBIOTICS	0.00801295
REACTOME_FORMATION_OF_TUBULIN_FOLDING_INTERMEDIATES_BY_CCT_TRIC	RNA_SPLICING	0.01063353
REACTOME_CDC20_PHOSPHO_APC_MEDIATED_DEGRADATION_OF_CYCLIN_A	REGULATION_OF_DNA_REPLICATION	0.00551462
LIPID_CATABOLIC_PROCESS	REACTOME_PHASE_1_FUNCTIONALIZATION_OF_COMPOUNDS	0.01130827
DNA_REPLICATION_INITIATION	SPINDLE_MICROTUBULE	0.00245293
AMINO_ACID_AND_DERIVATIVE_METABOLIC_PROCESS	REACTOME_EXTENSION_OF_TELOMERES	0.00861627
BIOCARTA_G1_PATHWAY	REACTOME_MITOTIC_PROMETAPHASE	0.00752904
MEIOTIC_RECOMBINATION	REACTOME_PREFOLDIN_MEDIATED_TRANSFER_OF_SUBSTRATE_TO_CCT_TRIC	0.02378567
BIOCARTA_EXTRINSIC_PATHWAY	NUCLEOPLASM_PART	0.02605442
REACTOME_REMOVAL_OF_THE_FLAP_INTERMEDIATE	REACTOME_RNA_POLYMERASE_I_PROMOTER_CLEARANCE	0.0
CHROMATIN_BINDING	CYTOKINESIS	0.00750028
CORUM_17S_U2_SNRNP	KEGG_BETA_ALANINE_METABOLISM	0.0117069
DETECTION_OF_EXTERNAL_STIMULUS	REACTOME_ORC1_REMOVAL_FROM_CHROMATIN	0.00328932
BIOCARTA_G2_PATHWAY	DNA_RECOMBINATION	0.0
MICROTUBULE	REACTOME_INACTIVATION_OF_APC_VIA_DIRECT_INHIBITION_OF_THE_APCOMPLEX	0.00669347
KEGG_VALINE_LEUCINE_AND_ISOLEUCINE_DEGRADATION	REACTOME_TRANSPORT_OF_THE_SLBP_INDEPENDENT_MATURE_MRNA	0.01221205
S_PHASE	TUBULIN_BINDING	0.00121139
REACTOME_HOST_INTERACTIONS_OF_HIV_FACTORS	REACTOME_UNWINDING_OF_DNA	0.00147652
MULTI_ORGANISM_PROCESS	REACTOME_CHAPERONIN_MEDIATED_PROTEIN_FOLDING	0.02125612
REACTOME_AUTODEGRADATION_OF_CDH1_BY_CDH1_APC	REACTOME_PHASE_1_FUNCTIONALIZATION	0.00558386
REACTOME_MRNA_SPLICING_MINOR_PATHWAY	REACTOME_SCF_SKP2_MEDIATED_DEGRADATION_OF_P27_P21	0.00774525
DNA_RECOMBINATION	REACTOME_HIV_LIFE_CYCLE	0.0
BIOCARTA_COMP_PATHWAY	S_PHASE	0.00798475
MRNA_PROCESSING_GO_0006397	STEROID_METABOLIC_PROCESS	0.01683986
REACTOME_DOUBLE_STRAND_BREAK_REPAIR	REACTOME_INFLUENZA_LIFE_CYCLE	0.04199927
MICROTUBULE_POLYMERIZATION_OR_DEPOLYMERIZATION	SUBSTRATE_SPECIFIC_CHANNEL_ACTIVITY	0.00673769
MICROTUBULE_BINDING	REGULATION_OF_MITOSIS	0.00560897
REACTOME_BIOLOGICAL_OXIDATIONS	REACTOME_LOSS_OF_NLP_FROM_MITOTIC_CENTROSOMES	0.01843389
REACTOME_RNA_POLYMERASE_I_CHAIN_ELONGATION	RNA_SPLICINGVIA_TRANSESTERIFICATION_REACTIONS	0.00903768
REACTOME_LIPOPROTEIN_METABOLISM	STEROID_METABOLIC_PROCESS	0.03145621
CONDENSED_CHROMOSOME	EXTRACELLULAR_MATRIX_PART	0.00827863
CORUM_NOP56P-ASSOCIATED_PRE-RRNA_COMPLEX	RESPONSE_TO_OTHER_ORGANISM	0.00051207
CHROMOSOME_ORGANIZATION_AND_BIOGENESIS	MEIOTIC_CELL_CYCLE	0.00286576
REACTOME_MITOTIC_PROMETAPHASE	SUBSTRATE_SPECIFIC_CHANNEL_ACTIVITY	0.00127328
KEGG_STEROID_HORMONE_BIOSYNTHESIS	UBIQUITIN_CYCLE	0.00545795
REGULATION_OF_CELL_CYCLE	SPINDLE_POLE	0.00290783
NUCLEAR_MATRIX	OXIDOREDUCTASE_ACTIVITY_GO_0016705	0.00910243
REACTOME_HIV_LIFE_CYCLE	REACTOME_MITOTIC_M_M_G1_PHASES	0.01626927
REACTOME_BIOLOGICAL_OXIDATIONS	REACTOME_PHASE_1_FUNCTIONALIZATION	0.0
REACTOME_ACTIVATION_OF_ATR_IN_RESPONSE_TO_REPLICATION_STRESS	RIBONUCLEASE_ACTIVITY	0.00759948
CHROMATIN_BINDING	REACTOME_TRANSPORT_OF_MATURE_MRNA_DERIVED_FROM_AN_INTRON_CONTAINING_TRANSCRIPT	0.01689578
NUCLEAR_CHROMOSOME	VESICULAR_FRACTION	0.01187297
REACTOME_METABOLISM_OF_AMINO_ACIDS	REACTOME_PHASE_1_FUNCTIONALIZATION	0.0069835
CYTOSKELETON_ORGANIZATION_AND_BIOGENESIS	REACTOME_FORMATION_OF_TUBULIN_FOLDING_INTERMEDIATES_BY_CCT_TRIC	0.00023211
REACTOME_INACTIVATION_OF_APC_VIA_DIRECT_INHIBITION_OF_THE_APCOMPLEX	REACTOME_PHOSPHORYLATION_OF_THE_APC	0.00908962
DNA_DEPENDENT_DNA_REPLICATION	REACTOME_PROCESSING_OF_CAPPED_INTRON_CONTAINING_PRE_MRNA	0.01310108
NUCLEAR_BODY	REACTOME_CENTROSOME_MATURATION	0.00686191
REACTOME_HOMOLOGOUS_RECOMBINATION_REPAIR	REACTOME_PROCESSING_OF_CAPPED_INTRON_CONTAINING_PRE_MRNA	0.02459482
BIOCARTA_MCM_PATHWAY	REACTOME_G2_M_TRANSITION	0.00397615
CATION_CHANNEL_ACTIVITY	REACTOME_RNA_POLYMERASE_I_PROMOTER_CLEARANCE	0.00625453
GAMETE_GENERATION	KEGG_PYRIMIDINE_METABOLISM	0.00349398
REACTOME_G2_M_TRANSITION	SPINDLE_POLE	0.01200323
MITOSIS	REACTOME_LOSS_OF_NLP_FROM_MITOTIC_CENTROSOMES	0.0115805
REACTOME_ASSOCIATION_OF_LICENSING_FACTORS_WITH_THE_PREREPLICATIVE_COMPLEX	REACTOME_FORMATION_AND_MATURATION_OF_MRNA_TRANSCRIPT	0.01140806
KEGG_SMALL_CELL_LUNG_CANCER	KINESIN_COMPLEX	0.00523596
BIOCARTA_LECTIN_PATHWAY	MRNA_PROCESSING_GO_0006397	0.01292383
CORUM_ALL-1_SUPERCOMPLEX	FATTY_ACID_OXIDATION	0.00552154
HELICASE_ACTIVITY	KINESIN_COMPLEX	0.01800414
REACTOME_REPAIR_SYNTHESIS_OF_PATCH_27_30_BASES_LONG_BY_DNA_POLYMERASE	SPINDLE_ORGANIZATION_AND_BIOGENESIS	0.01370059
KEGG_VALINE_LEUCINE_AND_ISOLEUCINE_DEGRADATION	REACTOME_LIPOPROTEIN_METABOLISM	0.01186303
CORUM_MLL1-WDR5_COMPLEX	INTERPHASE_OF_MITOTIC_CELL_CYCLE	0.01508267
DNA_METABOLIC_PROCESS	DNA_REPAIR	0.0
REACTOME_PHOSPHORYLATION_OF_THE_APC	REACTOME_POLYMERASE_SWITCHING	0.01118478
CORUM_HISTONE_H3.1_COMPLEX	REACTOME_LATE_PHASE_OF_HIV_LIFE_CYCLE	0.00690705
DNA_REPLICATION	MAGNESIUM_ION_BINDING	0.11660867
G_PROTEIN_COUPLED_RECEPTOR_ACTIVITY	NUCLEOPLASM	0.0
CORUM_HCF-1_COMPLEX	PHOSPHATE_TRANSMEMBRANE_TRANSPORTER_ACTIVITY	0.00288243
CORUM_EMERIN_COMPLEX_24	METALLOENDOPEPTIDASE_ACTIVITY	0.01995694
KEGG_OOCYTE_MEIOSIS	REACTOME_RNA_POLYMERASE_I_III_AND_MITOCHONDRIAL_TRANSCRIPTION	0.0
AMINE_CATABOLIC_PROCESS	OXIDOREDUCTASE_ACTIVITY_ACTING_ON_THE_CH_CH_GROUP_OF_DONORS	0.01175633
MITOSIS	REACTOME_TRNA_AMINOACYLATION	0.01223323
DNA_DEPENDENT_DNA_REPLICATION	MULTI_ORGANISM_PROCESS	0.00396742
CORUM_DNA_SYNTHESOME_COMPLEX_(17_SUBUNITS)	RNA_SPLICING	0.00981937
REACTOME_MITOTIC_PROMETAPHASE	UBIQUITIN_CYCLE	0.00107151
AMINO_ACID_METABOLIC_PROCESS	CHROMATIN	0.00449537
MITOTIC_CELL_CYCLE_CHECKPOINT	STEROID_BINDING	0.00568784
KEGG_SMALL_CELL_LUNG_CANCER	OXIDOREDUCTASE_ACTIVITY_GO_0016616	0.00124352
DNA_METABOLIC_PROCESS	REACTOME_REMOVAL_OF_THE_FLAP_INTERMEDIATE	0.0
INTERPHASE	REACTOME_PHASE_1_FUNCTIONALIZATION	0.00642417
KEGG_FATTY_ACID_METABOLISM	OXIDOREDUCTASE_ACTIVITY_ACTING_ON_THE_CH_CH_GROUP_OF_DONORS	0.03299371
CELLULAR_LIPID_METABOLIC_PROCESS	REACTOME_RNA_POLYMERASE_I_PROMOTER_OPENING	0.0054857
KINETOCHORE	SISTER_CHROMATID_SEGREGATION	0.01138606
AMINO_ACID_AND_DERIVATIVE_METABOLIC_PROCESS	KEGG_OOCYTE_MEIOSIS	0.00749166
REACTOME_ACTIVATION_OF_ATR_IN_RESPONSE_TO_REPLICATION_STRESS	REACTOME_TRANSPORT_OF_RIBONUCLEOPROTEINS_INTO_THE_HOST_NUCLEUS	0.01351474
MICROTUBULE_POLYMERIZATION_OR_DEPOLYMERIZATION	REACTOME_SYNTHESIS_OF_DNA	0.00702163
INTERPHASE	REACTOME_LATE_PHASE_OF_HIV_LIFE_CYCLE	0.00036817
MICROTUBULE	MICROTUBULE_CYTOSKELETON_ORGANIZATION_AND_BIOGENESIS	0.00273607
REACTOME_CYTOCHROME_P450_ARRANGED_BY_SUBSTRATE_TYPE	REACTOME_INNATE_IMMUNITY_SIGNALING	0.0112031
CHROMOSOME_SEGREGATION	REACTOME_TRANSPORT_OF_RIBONUCLEOPROTEINS_INTO_THE_HOST_NUCLEUS	0.01672812
REACTOME_COMPLEMENT_CASCADE	S_PHASE	0.00643382
GAMETE_GENERATION	REACTOME_HIV_INFECTION	0.0
KEGG_SMALL_CELL_LUNG_CANCER	SPINDLE_POLE	0.02192341
GAMETE_GENERATION	RESPONSE_TO_ENDOGENOUS_STIMULUS	0.0
REACTOME_ELONGATION_AND_PROCESSING_OF_CAPPED_TRANSCRIPTS	REACTOME_REGULATION_OF_APC_ACTIVATORS_BETWEEN_G1_S_AND_EARLY_ANAPHASE	0.04335322
KEGG_RETINOL_METABOLISM	REACTOME_TRANSCRIPTION	0.01972256
CONDENSED_CHROMOSOME	REACTOME_BASIGIN_INTERACTIONS	0.01806398
REACTOME_E2F_TRANSCRIPTIONAL_TARGETS_AT_G1_S	REACTOME_RNA_POLYMERASE_I_III_AND_MITOCHONDRIAL_TRANSCRIPTION	0.0
KEGG_COMPLEMENT_AND_COAGULATION_CASCADES	REACTOME_RNA_POLYMERASE_II_TRANSCRIPTION	0.01172565
MAGNESIUM_ION_BINDING	REACTOME_ELONGATION_AND_PROCESSING_OF_CAPPED_TRANSCRIPTS	0.00143451
MICROTUBULE_ASSOCIATED_COMPLEX	MITOSIS	0.0086197
CORUM_C_COMPLEX_SPLICEOSOME	KEGG_DRUG_METABOLISM_CYTOCHROME_P450	0.00149437
REACTOME_FANCONI_ANEMIA_PATHWAY	REACTOME_REPAIR_SYNTHESIS_OF_PATCH_27_30_BASES_LONG_BY_DNA_POLYMERASE	0.01075505
G1_PHASE	TRANSCRIPTION_FACTOR_COMPLEX	0.00987815
KEGG_CELL_CYCLE	REACTOME_PHASE_1_FUNCTIONALIZATION	0.00808056
CELL_CYCLE_CHECKPOINT_GO_0000075	REACTOME_EXTENSION_OF_TELOMERES	0.0
REACTOME_UNWINDING_OF_DNA	RESPONSE_TO_OTHER_ORGANISM	0.01152278
CATION_CHANNEL_ACTIVITY	NUCLEOPLASM_PART	0.00517447
METAL_ION_TRANSMEMBRANE_TRANSPORTER_ACTIVITY	ORGANELLE_LOCALIZATION	0.01345124
MICROTUBULE_ORGANIZING_CENTER_ORGANIZATION_AND_BIOGENESIS	REACTOME_TRANSPORT_OF_RIBONUCLEOPROTEINS_INTO_THE_HOST_NUCLEUS	0.00536858
CELLULAR_LIPID_CATABOLIC_PROCESS	MICROTUBULE	0.00770087
MICROTUBULE_CYTOSKELETON_ORGANIZATION_AND_BIOGENESIS	REACTOME_HOST_INTERACTIONS_OF_HIV_FACTORS	0.00783248
REACTOME_FORMATION_OF_FIBRIN_CLOT_CLOTTING_CASCADE	RESPONSE_TO_OTHER_ORGANISM	0.00357069
REACTOME_SYNTHESIS_OF_DNA	RNA_SPLICING	0.00360058
RESPONSE_TO_ENDOGENOUS_STIMULUS	TUBULIN_BINDING	0.00331357
CORUM_17S_U2_SNRNP	REACTOME_RNA_POLYMERASE_III_TRANSCRIPTION_INITIATION	0.0
REACTOME_TRANSCRIPTION_OF_THE_HIV_GENOME	REGULATION_OF_CYCLIN_DEPENDENT_PROTEIN_KINASE_ACTIVITY	0.0
KEGG_ASCORBATE_AND_ALDARATE_METABOLISM	KEGG_HOMOLOGOUS_RECOMBINATION	0.01098437
CORUM_17S_U2_SNRNP	REACTOME_GLUCURONIDATION	0.02069436
SISTER_CHROMATID_SEGREGATION	UBIQUITIN_CYCLE	0.00734466
CONDENSED_CHROMOSOME	REACTOME_FORMATION_AND_MATURATION_OF_MRNA_TRANSCRIPT	0.0316657
CORUM_RC_COMPLEX_DURING_S-PHASE_OF_CELL_CYCLE	REACTOME_E2F_TRANSCRIPTIONAL_TARGETS_AT_G1_S	0.0001793
DNA_DEPENDENT_DNA_REPLICATION	NUCLEAR_CHROMOSOME	0.0
NUCLEOPLASM_PART	REACTOME_CYTOCHROME_P450_ARRANGED_BY_SUBSTRATE_TYPE	0.00705416
CORUM_CEN_COMPLEX	REACTOME_SCF_BETA_TRCP_MEDIATED_DEGRADATION_OF_EMI1	0.01345421
REACTOME_E2F_MEDIATED_REGULATION_OF_DNA_REPLICATION	UBIQUITIN_CYCLE	0.0
DNA_RECOMBINATION	KEGG_HOMOLOGOUS_RECOMBINATION	0.0
REACTOME_PACKAGING_OF_TELOMERE_ENDS	REACTOME_RNA_POLYMERASE_III_TRANSCRIPTION_INITIATION	0.00176054
BIOCARTA_LECTIN_PATHWAY	REACTOME_M_G1_TRANSITION	0.01453636
BIOCARTA_G2_PATHWAY	CORUM_RC_COMPLEX_DURING_G2/M-PHASE_OF_CELL_CYCLE	0.0052778
REACTOME_E2F_MEDIATED_REGULATION_OF_DNA_REPLICATION	REGULATION_OF_CELL_CYCLE	0.0
AMINO_ACID_AND_DERIVATIVE_METABOLIC_PROCESS	REACTOME_G2_M_CHECKPOINTS	0.00610395
DEFENSE_RESPONSE_TO_BACTERIUM	PROTEIN_HETERODIMERIZATION_ACTIVITY	0.00319531
BIOCARTA_EXTRINSIC_PATHWAY	REACTOME_BASIGIN_INTERACTIONS	0.005005
KEGG_DRUG_METABOLISM_OTHER_ENZYMES	REACTOME_INNATE_IMMUNITY_SIGNALING	0.00318618
KEGG_DRUG_METABOLISM_CYTOCHROME_P450	REGULATION_OF_CELL_CYCLE	0.00125141
BASEMENT_MEMBRANE	KEGG_SMALL_CELL_LUNG_CANCER	0.0
REACTOME_M_G1_TRANSITION	REACTOME_SCF_SKP2_MEDIATED_DEGRADATION_OF_P27_P21	0.0
CORUM_DNA_SYNTHESOME_COMPLEX_(17_SUBUNITS)	CORUM_NOP56P-ASSOCIATED_PRE-RRNA_COMPLEX	0.02160422
KEGG_PPAR_SIGNALING_PATHWAY	OXIDOREDUCTASE_ACTIVITY_GO_0016616	0.01771073
REACTOME_CYCLIN_E_ASSOCIATED_EVENTS_DURING_G1_S_TRANSITION_	REACTOME_INFLUENZA_LIFE_CYCLE	0.00292724
CELL_CYCLE_PHASE	KEGG_RENIN_ANGIOTENSIN_SYSTEM	0.03218796
BIOCARTA_ATRBRCA_PATHWAY	MEIOSIS_I	0.0
NUCLEOPLASM	REACTOME_GLUCURONIDATION	0.00672627
NUCLEOPLASM	REGULATION_OF_MITOSIS	0.0
KEGG_SMALL_CELL_LUNG_CANCER	REACTOME_FORMATION_AND_MATURATION_OF_MRNA_TRANSCRIPT	0.0
GAMETE_GENERATION	REACTOME_TRANSPORT_OF_RIBONUCLEOPROTEINS_INTO_THE_HOST_NUCLEUS	0.00294572
REACTOME_METABOLISM_OF_AMINO_ACIDS	REACTOME_SNRNP_ASSEMBLY	0.0062906
REACTOME_HIV_LIFE_CYCLE	REGULATION_OF_MITOSIS	0.00158467
AMINO_ACID_METABOLIC_PROCESS	REACTOME_MRNA_SPLICING	0.00736586
DNA_DEPENDENT_ATPASE_ACTIVITY	REACTOME_TRANSCRIPTION	0.0
MICROSOME	ORGANELLE_LOCALIZATION	0.00051076
BIOCARTA_ATRBRCA_PATHWAY	DNA_INTEGRITY_CHECKPOINT	0.0
KEGG_OOCYTE_MEIOSIS	REACTOME_SNRNP_ASSEMBLY	0.04727626
REACTOME_CENTROSOME_MATURATION	REGULATION_OF_MITOSIS	0.00740205
ESTABLISHMENT_OF_ORGANELLE_LOCALIZATION	MICROTUBULE_ORGANIZING_CENTER_ORGANIZATION_AND_BIOGENESIS	0.01740174
CORUM_NOP56P-ASSOCIATED_PRE-RRNA_COMPLEX	INTERPHASE_OF_MITOTIC_CELL_CYCLE	0.01527229
MICROTUBULE_ORGANIZING_CENTER_ORGANIZATION_AND_BIOGENESIS	MRNA_METABOLIC_PROCESS	0.00306041
REACTOME_CDC6_ASSOCIATION_WITH_THE_ORC:ORIGIN_COMPLEX	REACTOME_DNA_STRAND_ELONGATION	0.0
NITROGEN_COMPOUND_METABOLIC_PROCESS	REACTOME_LAGGING_STRAND_SYNTHESIS	0.00721485
REACTOME_HIV_LIFE_CYCLE	SISTER_CHROMATID_SEGREGATION	0.00778336
BIOCARTA_ATRBRCA_PATHWAY	RESPONSE_TO_OTHER_ORGANISM	0.00043087
CORUM_DNA_SYNTHESOME_COMPLEX_(15_SUBUNITS)	FATTY_ACID_METABOLIC_PROCESS	0.00883
REACTOME_CENTROSOME_MATURATION	RIBONUCLEOPROTEIN_COMPLEX_BIOGENESIS_AND_ASSEMBLY	0.01037248
KEGG_AMINOACYL_TRNA_BIOSYNTHESIS	REACTOME_APCDC20_MEDIATED_DEGRADATION_OF_CYCLIN_B	0.01246276
KEGG_SMALL_CELL_LUNG_CANCER	REACTOME_BASIGIN_INTERACTIONS	0.25751621
CHROMATIN_BINDING	MITOSIS	0.00054427
CARBOXYLIC_ACID_METABOLIC_PROCESS	CELL_CYCLE_PHASE	0.00557477
CYTOSKELETAL_PART	INTERPHASE_OF_MITOTIC_CELL_CYCLE	0.0001056
KEGG_METABOLISM_OF_XENOBIOTICS_BY_CYTOCHROME_P450	REACTOME_TRANSPORT_OF_MATURE_MRNA_DERIVED_FROM_AN_INTRON_CONTAINING_TRANSCRIPT	0.00924739
CHROMOSOME	KEGG_MISMATCH_REPAIR	0.0
CELL_CYCLE_CHECKPOINT_GO_0000075	DNA_DEPENDENT_DNA_REPLICATION	0.0
CHROMOSOMEPERICENTRIC_REGION	REACTOME_ELONGATION_AND_PROCESSING_OF_CAPPED_TRANSCRIPTS	0.01591266
CHROMOSOMEPERICENTRIC_REGION	REACTOME_TRANSCRIPTION	0.00266825
KEGG_FATTY_ACID_METABOLISM	REACTOME_HOST_INTERACTIONS_OF_HIV_FACTORS	0.01419937
GAMETE_GENERATION	REACTOME_LIPOPROTEIN_METABOLISM	0.02097954
KEGG_MISMATCH_REPAIR	PROTEIN_C_TERMINUS_BINDING	0.0
MEIOTIC_RECOMBINATION	REACTOME_HOST_INTERACTIONS_OF_HIV_FACTORS	0.00151395
PROTEIN_C_TERMINUS_BINDING	REACTOME_SYNTHESIS_OF_DNA	0.0
MICROTUBULE_BASED_PROCESS	RESPONSE_TO_ENDOGENOUS_STIMULUS	0.0
BIOCARTA_NUCLEARRS_PATHWAY	RNA_PROCESSING	0.00348708
G1_PHASE	KEGG_JAK_STAT_SIGNALING_PATHWAY	0.0
REACTOME_ACTIVATION_OF_ATR_IN_RESPONSE_TO_REPLICATION_STRESS	REACTOME_ORC1_REMOVAL_FROM_CHROMATIN	0.0
CORUM_CEN_COMPLEX	REACTOME_TRANSCRIPTION_OF_THE_HIV_GENOME	0.00776343
CYTOSKELETON_ORGANIZATION_AND_BIOGENESIS	REACTOME_ASSOCIATION_OF_LICENSING_FACTORS_WITH_THE_PREREPLICATIVE_COMPLEX	0.00211863
REACTOME_FANCONI_ANEMIA_PATHWAY	RNA_PROCESSING	0.02600255
REACTOME_BASIGIN_INTERACTIONS	REACTOME_ELONGATION_AND_PROCESSING_OF_CAPPED_TRANSCRIPTS	0.02322037
KEGG_FOLATE_BIOSYNTHESIS	REACTOME_CELL_CYCLE_CHECKPOINTS	0.01365253
DNA_REPLICATION	REGULATION_OF_MITOSIS	0.00674996
CHROMOSOME_SEGREGATION	REACTOME_REMOVAL_OF_THE_FLAP_INTERMEDIATE	0.01153628
REGULATION_OF_MITOTIC_CELL_CYCLE	RNA_SPLICINGVIA_TRANSESTERIFICATION_REACTIONS	0.01256377
MICROTUBULE	RNA_PROCESSING	0.01244912
CORUM_NOP56P-ASSOCIATED_PRE-RRNA_COMPLEX	REACTOME_METABOLISM_OF_BILE_ACIDS_AND_BILE_SALTS	0.01275925
CYTOKINESIS	REACTOME_PREFOLDIN_MEDIATED_TRANSFER_OF_SUBSTRATE_TO_CCT_TRIC	0.01491679
HEMATOPOIETIN_INTERFERON_CLASSD200_DOMAIN_CYTOKINE_RECEPTOR_ACTIVITY	REACTOME_DNA_REPLICATION_PRE_INITIATION	0.01503638
G1_PHASE	REACTOME_VPR_MEDIATED_NUCLEAR_IMPORT_OF_PICS	0.0145756
CENTROSOME	MICROTUBULE_ORGANIZING_CENTER	0.00551103
DNA_DEPENDENT_DNA_REPLICATION	REGULATION_OF_MITOSIS	0.00309515
DNA_POLYMERASE_ACTIVITY	NUCLEAR_MATRIX	0.00953433
BIOPOLYMER_CATABOLIC_PROCESS	CORUM_CENP-A_NAC-CAD_COMPLEX	0.01875649
CARBOXYLIC_ACID_METABOLIC_PROCESS	MICROTUBULE_BASED_PROCESS	0.00077349
REACTOME_PROCESSING_OF_CAPPED_INTRON_CONTAINING_PRE_MRNA	REACTOME_REMOVAL_OF_THE_FLAP_INTERMEDIATE	0.0094866
CORUM_EMERIN_COMPLEX_24	REACTOME_MITOTIC_PROMETAPHASE	0.00120328
NUCLEAR_CHROMOSOME_PART	TUBULIN_BINDING	0.01216332
MICROTUBULE_CYTOSKELETON	STEROID_METABOLIC_PROCESS	0.00345905
OXYGEN_BINDING	PROTEIN_C_TERMINUS_BINDING	0.00575117
BIOCARTA_CELLCYCLE_PATHWAY	INTERPHASE	0.00088402
KEGG_TRYPTOPHAN_METABOLISM	REACTOME_POLYMERASE_SWITCHING	0.01072143
REACTOME_BASIGIN_INTERACTIONS	VESICULAR_FRACTION	0.02649184
CYTOKINESIS	NITROGEN_COMPOUND_METABOLIC_PROCESS	0.00457426
MITOTIC_CELL_CYCLE_CHECKPOINT	REACTOME_INFLUENZA_LIFE_CYCLE	0.00426951
CELL_CYCLE_PROCESS	GLUTATHIONE_TRANSFERASE_ACTIVITY	0.00565814
CENTROSOME	MICROTUBULE_ORGANIZING_CENTER_PART	0.0020814
BIOCARTA_MCM_PATHWAY	REACTOME_INFLUENZA_LIFE_CYCLE	0.00691449
CHROMATIN_BINDING	G1_PHASE	0.00956372
MITOTIC_CELL_CYCLE	REACTOME_RNA_POLYMERASE_II_TRANSCRIPTION	0.00092981
CORUM_17S_U2_SNRNP	REACTOME_PHASE_1_FUNCTIONALIZATION_OF_COMPOUNDS	0.02220125
REACTOME_RNA_POLYMERASE_I_CHAIN_ELONGATION	REACTOME_TRANSCRIPTION	0.0
REACTOME_APCDC20_MEDIATED_DEGRADATION_OF_CYCLIN_B	REACTOME_MRNA_SPLICING	0.01053917
MITOTIC_CELL_CYCLE_CHECKPOINT	NUCLEAR_ENVELOPE	0.00040852
CORUM_MLL1-WDR5_COMPLEX	REACTOME_DNA_REPLICATION_PRE_INITIATION	0.0246496
BIOCARTA_G2_PATHWAY	NEGATIVE_REGULATION_OF_DNA_METABOLIC_PROCESS	0.02957154
KEGG_RENIN_ANGIOTENSIN_SYSTEM	REACTOME_FORMATION_OF_FIBRIN_CLOT_CLOTTING_CASCADE	0.00011838
FATTY_ACID_METABOLIC_PROCESS	REACTOME_HIV_INFECTION	0.01915063
DEFENSE_RESPONSE	REACTOME_CYCLIN_A1_ASSOCIATED_EVENTS_DURING_G2_M_TRANSITION	0.00412523
POTASSIUM_ION_TRANSPORT	REACTOME_G2_M_TRANSITION	0.0012103
REACTOME_LATE_PHASE_OF_HIV_LIFE_CYCLE	REACTOME_VPR_MEDIATED_NUCLEAR_IMPORT_OF_PICS	0.07924216
ION_CHANNEL_ACTIVITY	KEGG_SPLICEOSOME	0.01579732
MICROTUBULE_POLYMERIZATION_OR_DEPOLYMERIZATION	SPINDLE_POLE	0.00782832
CORUM_DNA_SYNTHESOME_COMPLEX_(13_SUBUNITS)	MICROTUBULE_BASED_PROCESS	0.01185404
REACTOME_GAMMA_CARBOXYLATION_TRANSPORT_AND_AMINO_TERMINAL_CLEAVAGE_OF_PROTEINS	REACTOME_SCF_SKP2_MEDIATED_DEGRADATION_OF_P27_P21	0.01401336
INTERPHASE	MAGNESIUM_ION_BINDING	0.00227846
INTERPHASE_OF_MITOTIC_CELL_CYCLE	REACTOME_DNA_STRAND_ELONGATION	0.0
CORUM_H2AX_COMPLEX,_ISOLATED_FROM_CELLS_WITHOUT_IR_EXPOSURE	REACTOME_CDC20_PHOSPHO_APC_MEDIATED_DEGRADATION_OF_CYCLIN_A	0.01254781
CORUM_DNA_SYNTHESOME_COMPLEX_(15_SUBUNITS)	REACTOME_MITOTIC_M_M_G1_PHASES	0.001431
BIOPOLYMER_CATABOLIC_PROCESS	SUGAR_BINDING	0.00318742
CENTROSOME	REACTOME_MRNA_SPLICING	0.0
M_PHASE_OF_MITOTIC_CELL_CYCLE	RIBONUCLEOPROTEIN_COMPLEX	0.00137721
CHROMOSOME_SEGREGATION	NUCLEAR_CHROMOSOME	0.04322692
REACTOME_REPAIR_SYNTHESIS_OF_PATCH_27_30_BASES_LONG_BY_DNA_POLYMERASE	TRANSCRIPTION_FACTOR_COMPLEX	0.00154813
MICROTUBULE_BASED_PROCESS	MICROTUBULE_CYTOSKELETON	0.0
MITOSIS	REACTOME_G1_S_TRANSITION	0.00065208
REGULATION_OF_DNA_REPLICATION	STEROID_HORMONE_RECEPTOR_ACTIVITY	0.02006722
PROTEIN_C_TERMINUS_BINDING	RIBONUCLEOPROTEIN_COMPLEX	0.02128542
KINETOCHORE	MITOTIC_CELL_CYCLE	0.0008146
CORUM_CEN_COMPLEX	ORGANELLE_LOCALIZATION	0.01062837
KEGG_JAK_STAT_SIGNALING_PATHWAY	KEGG_PROPANOATE_METABOLISM	0.00758771
DNA_REPLICATION	MITOSIS	0.00194705
CORUM_BASC_COMPLEX_(BRCA1-ASSOCIATED_GENOME_SURVEILLANCE_COMPLEX)	SPINDLE_ORGANIZATION_AND_BIOGENESIS	0.01257648
CORUM_MASH1_PROMOTER-COACTIVATOR_COMPLEX	REACTOME_MRNA_SPLICING_MINOR_PATHWAY	0.01192802
PROTEIN_HETERODIMERIZATION_ACTIVITY	REACTOME_INACTIVATION_OF_APC_VIA_DIRECT_INHIBITION_OF_THE_APCOMPLEX	0.01711679
CORUM_SPLICEOSOME	KEGG_SPLICEOSOME	0.0
CORUM_NOP56P-ASSOCIATED_PRE-RRNA_COMPLEX	REACTOME_TRANSCRIPTION_COUPLED_NER	0.0
REACTOME_AUTODEGRADATION_OF_CDH1_BY_CDH1_APC	REACTOME_CHAPERONIN_MEDIATED_PROTEIN_FOLDING	0.00990831
MICROTUBULE_POLYMERIZATION_OR_DEPOLYMERIZATION	REACTOME_NEP_NS2_INTERACTS_WITH_THE_CELLULAR_EXPORT_MACHINERY	0.01135307
CORUM_CEN_COMPLEX	MICROTUBULE_CYTOSKELETON	0.06366561
BIOPOLYMER_CATABOLIC_PROCESS	MICROTUBULE_ORGANIZING_CENTER	0.0
MICROTUBULE_MOTOR_ACTIVITY	REACTOME_REGULATION_OF_APC_ACTIVATORS_BETWEEN_G1_S_AND_EARLY_ANAPHASE	0.01076269
NEGATIVE_REGULATION_OF_DNA_REPLICATION	NUCLEAR_CHROMOSOME	0.00910568
G_PROTEIN_COUPLED_RECEPTOR_ACTIVITY	REACTOME_MITOTIC_M_M_G1_PHASES	0.00057746
NEGATIVE_REGULATION_OF_DNA_REPLICATION	REACTOME_ORC1_REMOVAL_FROM_CHROMATIN	0.00681163
CORUM_ALL-1_SUPERCOMPLEX	REACTOME_POLYMERASE_SWITCHING	0.00996918
ORGANIC_ACID_METABOLIC_PROCESS	REGULATION_OF_MITOTIC_CELL_CYCLE	0.01418187
CHROMATIN	REACTOME_NEP_NS2_INTERACTS_WITH_THE_CELLULAR_EXPORT_MACHINERY	0.00797109
DNA_POLYMERASE_ACTIVITY	TRANSCRIPTION_FACTOR_COMPLEX	0.02197261
MRNA_METABOLIC_PROCESS	NUCLEAR_MATRIX	0.00216789
DETECTION_OF_EXTERNAL_STIMULUS	REACTOME_SCF_BETA_TRCP_MEDIATED_DEGRADATION_OF_EMI1	0.00154888
NITROGEN_COMPOUND_METABOLIC_PROCESS	REACTOME_RECYCLING_OF_BILE_ACIDS_AND_SALTS	0.00637047
CORUM_MLL1-WDR5_COMPLEX	KEGG_CELL_CYCLE	0.003883
INTERPHASE_OF_MITOTIC_CELL_CYCLE	REACTOME_SYNTHESIS_OF_DNA	0.0
KEGG_BETA_ALANINE_METABOLISM	REACTOME_POLYMERASE_SWITCHING	0.00789161
MICROBODY	REACTOME_RNA_POLYMERASE_III_TRANSCRIPTION_INITIATION	0.02033747
ESTABLISHMENT_OF_ORGANELLE_LOCALIZATION	REGULATION_OF_CYCLIN_DEPENDENT_PROTEIN_KINASE_ACTIVITY	0.00614216
REACTOME_HIV_INFECTION	REGULATION_OF_CYCLIN_DEPENDENT_PROTEIN_KINASE_ACTIVITY	0.0
EXTRACELLULAR_MATRIX_PART	M_PHASE_OF_MITOTIC_CELL_CYCLE	0.00669283
BIOCARTA_MCM_PATHWAY	KEGG_HOMOLOGOUS_RECOMBINATION	0.0
REACTOME_CENTROSOME_MATURATION	REACTOME_MRNA_SPLICING	0.00258596
METAL_ION_TRANSMEMBRANE_TRANSPORTER_ACTIVITY	REACTOME_CYCLIN_E_ASSOCIATED_EVENTS_DURING_G1_S_TRANSITION_	0.00342884
REACTOME_DNA_STRAND_ELONGATION	REACTOME_TRANSCRIPTION_COUPLED_NER	0.0
REACTOME_S_PHASE	SPINDLE_POLE	0.00982979
DNA_METABOLIC_PROCESS	REACTOME_PHASE_II_CONJUGATION	0.00019418
CORUM_MASH1_PROMOTER-COACTIVATOR_COMPLEX	REACTOME_DNA_STRAND_ELONGATION	0.00260011
DNA_INTEGRITY_CHECKPOINT	M_PHASE	0.0
REACTOME_MRNA_SPLICING	RNA_BINDING	0.0
HORMONE_METABOLIC_PROCESS	REACTOME_M_G1_TRANSITION	0.00348246
REACTOME_DNA_REPLICATION_PRE_INITIATION	REACTOME_INNATE_IMMUNITY_SIGNALING	0.0
AMINE_METABOLIC_PROCESS	CORUM_SPLICEOSOME	0.0038015
OXIDOREDUCTASE_ACTIVITY_GO_0016616	REACTOME_FORMATION_OF_FIBRIN_CLOT_CLOTTING_CASCADE	0.00079386
CHROMOSOME	REACTOME_STEROID_METABOLISM	0.01908886
MITOTIC_SISTER_CHROMATID_SEGREGATION	RNA_PROCESSING	0.0069233
NEGATIVE_REGULATION_OF_DNA_METABOLIC_PROCESS	RESPONSE_TO_OTHER_ORGANISM	0.00524407
REACTOME_RNA_POLYMERASE_I_CHAIN_ELONGATION	REACTOME_RNA_POLYMERASE_I_III_AND_MITOCHONDRIAL_TRANSCRIPTION	0.0
REACTOME_ASSOCIATION_OF_LICENSING_FACTORS_WITH_THE_PREREPLICATIVE_COMPLEX	REACTOME_RNA_POLYMERASE_I_III_AND_MITOCHONDRIAL_TRANSCRIPTION	0.01021509
REACTOME_BIOLOGICAL_OXIDATIONS	REACTOME_G2_M_CHECKPOINTS	0.00402084
CHROMOSOME_ORGANIZATION_AND_BIOGENESIS	REACTOME_RNA_POLYMERASE_III_TRANSCRIPTION_INITIATION	0.0
BIOCARTA_NUCLEARRS_PATHWAY	CORUM_HCF-1_COMPLEX	0.00725462
MOTOR_ACTIVITY	MULTI_ORGANISM_PROCESS	0.01750163
REACTOME_G2_M_TRANSITION	REACTOME_INFLUENZA_LIFE_CYCLE	0.02153323
NUCLEAR_CHROMOSOME_PART	SA_REG_CASCADE_OF_CYCLIN_EXPR	0.01762114
MICROTUBULE_ORGANIZING_CENTER	MITOSIS	0.00118406
CORUM_RIBOSOME,_CYTOPLASMIC	DNA_REPLICATION	0.00837456
DNA_REPAIR	KEGG_LINOLEIC_ACID_METABOLISM	0.00908169
DEFENSE_RESPONSE	REACTOME_TRANSPORT_OF_THE_SLBP_INDEPENDENT_MATURE_MRNA	0.00131512
CORUM_NOP56P-ASSOCIATED_PRE-RRNA_COMPLEX	REGULATION_OF_MITOSIS	0.00538767
KEGG_LINOLEIC_ACID_METABOLISM	KEGG_METABOLISM_OF_XENOBIOTICS_BY_CYTOCHROME_P450	0.00014591
APOPTOTIC_MITOCHONDRIAL_CHANGES	MITOSIS	0.01168563
REACTOME_HOMOLOGOUS_RECOMBINATION_REPAIR	STEROID_METABOLIC_PROCESS	0.0065036
DNA_REPAIR	GAMETE_GENERATION	0.0
CORUM_CEN_COMPLEX	KEGG_PEROXISOME	0.00125728
NUCLEAR_CHROMOSOME_PART	REACTOME_ORC1_REMOVAL_FROM_CHROMATIN	0.0
KEGG_TRYPTOPHAN_METABOLISM	STEROID_HORMONE_RECEPTOR_ACTIVITY	0.0048309
REACTOME_CELL_CYCLE_CHECKPOINTS	REACTOME_TRANSCRIPTION	0.0
BIOPOLYMER_CATABOLIC_PROCESS	KEGG_RETINOL_METABOLISM	0.01763127
HORMONE_METABOLIC_PROCESS	KEGG_METABOLISM_OF_XENOBIOTICS_BY_CYTOCHROME_P450	0.00448874
REACTOME_CELL_CYCLE_CHECKPOINTS	REACTOME_ELONGATION_AND_PROCESSING_OF_CAPPED_TRANSCRIPTS	0.00193259
NEGATIVE_REGULATION_OF_DNA_METABOLIC_PROCESS	UBIQUITIN_CYCLE	0.0
DNA_RECOMBINATION	KEGG_MISMATCH_REPAIR	0.0
NUCLEOLUS	RESPONSE_TO_DNA_DAMAGE_STIMULUS	0.0
REACTOME_ELONGATION_AND_PROCESSING_OF_CAPPED_TRANSCRIPTS	REACTOME_PACKAGING_OF_TELOMERE_ENDS	0.01249241
ESTABLISHMENT_OF_ORGANELLE_LOCALIZATION	REACTOME_REGULATION_OF_APC_ACTIVATORS_BETWEEN_G1_S_AND_EARLY_ANAPHASE	0.01035846
REACTOME_INFLUENZA_LIFE_CYCLE	REACTOME_PHASE_1_FUNCTIONALIZATION	0.01340165
MITOTIC_SISTER_CHROMATID_SEGREGATION	NUCLEOPLASM_PART	0.00792794
MITOSIS	UBIQUITIN_CYCLE	0.0
CORUM_CEN_COMPLEX	PROTEIN_HETERODIMERIZATION_ACTIVITY	0.01338719
M_PHASE_OF_MITOTIC_CELL_CYCLE	STEROID_METABOLIC_PROCESS	0.00905621
APOPTOTIC_MITOCHONDRIAL_CHANGES	REACTOME_CDC20_PHOSPHO_APC_MEDIATED_DEGRADATION_OF_CYCLIN_A	0.00674386
REACTOME_CYCLIN_A1_ASSOCIATED_EVENTS_DURING_G2_M_TRANSITION	REACTOME_HIV_INFECTION	0.0
KEGG_METABOLISM_OF_XENOBIOTICS_BY_CYTOCHROME_P450	REACTOME_GLOBAL_GENOMIC_NER	0.00746161
CORUM_HISTONE_H3.1_COMPLEX	NUCLEAR_CHROMOSOME	0.00043372
RIBONUCLEOPROTEIN_COMPLEX	SPINDLE_MICROTUBULE	0.00652329
CELL_DIVISION	CORUM_BASC_COMPLEX_(BRCA1-ASSOCIATED_GENOME_SURVEILLANCE_COMPLEX)	0.01171116
NITROGEN_COMPOUND_CATABOLIC_PROCESS	SERINE_TYPE_PEPTIDASE_ACTIVITY	0.01235124
LIPID_CATABOLIC_PROCESS	REACTOME_RNA_POLYMERASE_III_TRANSCRIPTION_INITIATION	0.01976243
INTERPHASE	MRNA_PROCESSING_GO_0006397	0.0057749
MEIOTIC_CELL_CYCLE	REACTOME_HIV_INFECTION	0.00160152
CHROMATIN	REACTOME_CYCLIN_E_ASSOCIATED_EVENTS_DURING_G1_S_TRANSITION_	0.02083995
AMINO_ACID_AND_DERIVATIVE_METABOLIC_PROCESS	NUCLEOPLASM_PART	0.0044565
KEGG_ARACHIDONIC_ACID_METABOLISM	NUCLEAR_BODY	0.011369
CORUM_SPLICEOSOME	METALLOENDOPEPTIDASE_ACTIVITY	0.00462889
REACTOME_CDT1_ASSOCIATION_WITH_THE_CDC6_ORC_ORIGIN_COMPLEX	REACTOME_TRANSCRIPTION	0.00080336
LIPID_CATABOLIC_PROCESS	REACTOME_DOUBLE_STRAND_BREAK_REPAIR	0.02176984
KEGG_PYRIMIDINE_METABOLISM	NUCLEOPLASM	0.0
KEGG_PEROXISOME	REACTOME_AMINE_LIGAND_BINDING_RECEPTORS	0.00512993
REACTOME_METABOLISM_OF_LIPIDS_AND_LIPOPROTEINS	REGULATION_OF_MITOSIS	0.0006524
REACTOME_DOUBLE_STRAND_BREAK_REPAIR	REACTOME_VPR_MEDIATED_NUCLEAR_IMPORT_OF_PICS	0.00248389
RNA_SPLICING	UBIQUITIN_CYCLE	0.10405017
DNA_REPLICATION_INITIATION	NUCLEOLUS	0.001468
CYTOSKELETAL_PART	REACTOME_M_G1_TRANSITION	0.0
MITOTIC_CELL_CYCLE	REGULATION_OF_CELL_CYCLE	0.0
REACTOME_RNA_POLYMERASE_III_TRANSCRIPTION_INITIATION	REACTOME_RNA_POLYMERASE_I_PROMOTER_OPENING	0.00698863
REACTOME_GLOBAL_GENOMIC_NER	REGULATION_OF_CYCLIN_DEPENDENT_PROTEIN_KINASE_ACTIVITY	0.0
REACTOME_MITOTIC_PROMETAPHASE	SISTER_CHROMATID_SEGREGATION	0.01564829
MICROTUBULE_ORGANIZING_CENTER	NEGATIVE_REGULATION_OF_DNA_REPLICATION	0.01171295
BIOCARTA_G2_PATHWAY	REGULATION_OF_CELL_CYCLE	0.0
BIOCARTA_NUCLEARRS_PATHWAY	REACTOME_HOST_INTERACTIONS_OF_HIV_FACTORS	0.00190633
CHROMATIN_BINDING	REACTOME_TELOMERE_MAINTENANCE	0.0
CORUM_CDC5L_COMPLEX	INTERPHASE_OF_MITOTIC_CELL_CYCLE	0.01285184
OXYGEN_BINDING	REACTOME_ELONGATION_AND_PROCESSING_OF_CAPPED_TRANSCRIPTS	0.01472894
KEGG_TRYPTOPHAN_METABOLISM	MEIOTIC_RECOMBINATION	0.01193491
REACTOME_HIV_INFECTION	REGULATION_OF_MITOSIS	0.0
APOPTOTIC_MITOCHONDRIAL_CHANGES	PROTEIN_C_TERMINUS_BINDING	0.01767844
KINETOCHORE	REACTOME_TRANSCRIPTION_OF_THE_HIV_GENOME	0.01326227
M_PHASE	OXIDOREDUCTASE_ACTIVITY_ACTING_ON_CH_OH_GROUP_OF_DONORS	0.00498787
MICROTUBULE	REACTOME_RNA_POLYMERASE_I_III_AND_MITOCHONDRIAL_TRANSCRIPTION	0.01331282
DNA_DEPENDENT_ATPASE_ACTIVITY	REACTOME_NEP_NS2_INTERACTS_WITH_THE_CELLULAR_EXPORT_MACHINERY	0.01638225
REACTOME_ACTIVATION_OF_ATR_IN_RESPONSE_TO_REPLICATION_STRESS	RESPONSE_TO_OTHER_ORGANISM	0.00407417
CORUM_DNA_SYNTHESOME_COMPLEX_(13_SUBUNITS)	REGULATION_OF_MITOTIC_CELL_CYCLE	0.00922241
CENTROSOME	CORUM_MLL1-WDR5_COMPLEX	0.01538395
BIOCARTA_CELLCYCLE_PATHWAY	G1_S_TRANSITION_OF_MITOTIC_CELL_CYCLE	0.00078126
CELLULAR_LIPID_METABOLIC_PROCESS	REACTOME_LIPOPROTEIN_METABOLISM	0.14311748
KINETOCHORE	REACTOME_NUCLEOTIDE_EXCISION_REPAIR	0.00207367
KEGG_AMINOACYL_TRNA_BIOSYNTHESIS	KEGG_CELL_CYCLE	0.00976357
CARBOXYLIC_ACID_METABOLIC_PROCESS	FATTY_ACID_OXIDATION	0.01118918
CORUM_HCF-1_COMPLEX	DEFENSE_RESPONSE_TO_BACTERIUM	0.00913019
BIOCARTA_COMP_PATHWAY	DNA_RECOMBINATION	0.01903048
CHROMOSOME_ORGANIZATION_AND_BIOGENESIS	REACTOME_HOST_INTERACTIONS_OF_HIV_FACTORS	8.788e-05
REACTOME_E2F_MEDIATED_REGULATION_OF_DNA_REPLICATION	REACTOME_RNA_POLYMERASE_I_PROMOTER_CLEARANCE	0.0
CARBOHYDRATE_BINDING	DNA_REPLICATION_INITIATION	0.01139162
CARBOXYLIC_ACID_METABOLIC_PROCESS	MICROTUBULE_BINDING	0.01671481
CORUM_DNA_SYNTHESOME_COMPLEX_(13_SUBUNITS)	REACTOME_NUCLEOTIDE_EXCISION_REPAIR	0.0
BIOPOLYMER_CATABOLIC_PROCESS	FATTY_ACID_METABOLIC_PROCESS	0.17046691
AMINE_CATABOLIC_PROCESS	GAMETE_GENERATION	0.0052883
CENTROSOME	MONOCARBOXYLIC_ACID_METABOLIC_PROCESS	0.01488972
INTERPHASE	REACTOME_TRANSPORT_OF_MATURE_MRNA_DERIVED_FROM_AN_INTRON_CONTAINING_TRANSCRIPT	0.00847886
REACTOME_APCDC20_MEDIATED_DEGRADATION_OF_CYCLIN_B	REACTOME_E2F_TRANSCRIPTIONAL_TARGETS_AT_G1_S	0.00206437
REACTOME_CDC20_PHOSPHO_APC_MEDIATED_DEGRADATION_OF_CYCLIN_A	RESPONSE_TO_ENDOGENOUS_STIMULUS	0.0
KEGG_STEROID_HORMONE_BIOSYNTHESIS	MONOCARBOXYLIC_ACID_METABOLIC_PROCESS	0.00269535
DNA_DEPENDENT_ATPASE_ACTIVITY	MRNA_PROCESSING_GO_0006397	0.02602613
ESTABLISHMENT_OF_ORGANELLE_LOCALIZATION	REACTOME_CELL_CYCLE_CHECKPOINTS	0.00805538
KEGG_HOMOLOGOUS_RECOMBINATION	REACTOME_EXTENSION_OF_TELOMERES	0.0
CORUM_BASC_COMPLEX_(BRCA1-ASSOCIATED_GENOME_SURVEILLANCE_COMPLEX)	NITROGEN_COMPOUND_CATABOLIC_PROCESS	0.01221496
REACTOME_E2F_MEDIATED_REGULATION_OF_DNA_REPLICATION	REACTOME_LOSS_OF_NLP_FROM_MITOTIC_CENTROSOMES	0.01488617
DNA_METABOLIC_PROCESS	STEROID_METABOLIC_PROCESS	0.00446032
REACTOME_METABOLISM_OF_AMINO_ACIDS	REACTOME_RNA_POLYMERASE_I_CHAIN_ELONGATION	0.01181232
KEGG_PYRIMIDINE_METABOLISM	SPINDLE_ORGANIZATION_AND_BIOGENESIS	0.0110651
G_PROTEIN_COUPLED_RECEPTOR_ACTIVITY	REACTOME_AMINE_LIGAND_BINDING_RECEPTORS	0.00125191
REACTOME_CHAPERONIN_MEDIATED_PROTEIN_FOLDING	RESPONSE_TO_ENDOGENOUS_STIMULUS	0.01086702
BIOCARTA_G2_PATHWAY	KEGG_VALINE_LEUCINE_AND_ISOLEUCINE_DEGRADATION	0.0142358
BIOCARTA_CELLCYCLE_PATHWAY	CORUM_CEN_COMPLEX	0.00712576
REACTOME_CENTROSOME_MATURATION	REACTOME_LATE_PHASE_OF_HIV_LIFE_CYCLE	0.00311062
CYTOKINESIS	MRNA_PROCESSING_GO_0006397	0.00508024
COLLAGEN	NITROGEN_COMPOUND_METABOLIC_PROCESS	0.00221312
GAMETE_GENERATION	ION_CHANNEL_ACTIVITY	0.01355027
INTERPHASE	NEGATIVE_REGULATION_OF_DNA_REPLICATION	0.01383182
CHROMOSOMAL_PART	SPINDLE	0.0
CORUM_BASC_COMPLEX_(BRCA1-ASSOCIATED_GENOME_SURVEILLANCE_COMPLEX)	KEGG_SMALL_CELL_LUNG_CANCER	0.000906
RESPONSE_TO_DNA_DAMAGE_STIMULUS	SODIUM_ION_TRANSPORT	0.03175007
CARBOHYDRATE_BINDING	REGULATION_OF_CELL_CYCLE	0.0039006
CENTROSOME	NUCLEOPLASM	0.0
KEGG_PPAR_SIGNALING_PATHWAY	REACTOME_HORMONE_BIOSYNTHESIS	0.00891247
M_PHASE	REACTOME_METABOLISM_OF_AMINO_ACIDS	0.07829645
REACTOME_MITOTIC_PROMETAPHASE	REACTOME_NUCLEAR_IMPORT_OF_REV_PROTEIN	0.02957068
REACTOME_GLOBAL_GENOMIC_NER	STEROID_METABOLIC_PROCESS	0.0047731
MICROTUBULE_BINDING	REACTOME_NUCLEAR_IMPORT_OF_REV_PROTEIN	0.01927643
M_PHASE_OF_MITOTIC_CELL_CYCLE	TRANSCRIPTION_FACTOR_COMPLEX	0.00063525
DEFENSE_RESPONSE	REACTOME_G2_M_CHECKPOINTS	0.00033001
OXIDOREDUCTASE_ACTIVITY_ACTING_ON_THE_ALDEHYDE_OR_OXO_GROUP_OF_DONORS	REACTOME_ORC1_REMOVAL_FROM_CHROMATIN	0.00844298
CARBOXYLIC_ACID_METABOLIC_PROCESS	ORGANELLE_LOCALIZATION	0.01154149
CORUM_CEN_COMPLEX	MICROTUBULE	0.018997
HORMONE_METABOLIC_PROCESS	MICROTUBULE_ORGANIZING_CENTER	0.00804508
CHROMOSOMAL_PART	M_PHASE	0.0
CELL_CYCLE_PHASE	DNA_PACKAGING	0.01288252
KEGG_DNA_REPLICATION	RNA_SPLICING	0.00974348
HORMONE_METABOLIC_PROCESS	MALE_GONAD_DEVELOPMENT	0.00458061
DNA_RECOMBINATION	DNA_REPLICATION	0.0
KEGG_ECM_RECEPTOR_INTERACTION	STEROID_METABOLIC_PROCESS	0.00316209
BIOCARTA_G2_PATHWAY	REACTOME_TRANSPORT_OF_RIBONUCLEOPROTEINS_INTO_THE_HOST_NUCLEUS	0.00491106
CELL_CYCLE_PHASE	CORUM_SMN_COMPLEX	0.02478776
CHROMATIN_BINDING	DNA_METABOLIC_PROCESS	0.0
CHROMATIN	CORUM_NOP56P-ASSOCIATED_PRE-RRNA_COMPLEX	0.01664717
MRNA_PROCESSING_GO_0006397	NUCLEAR_CHROMOSOME	0.00527489
CATION_CHANNEL_ACTIVITY	DEFENSE_RESPONSE	0.00143395
LIPID_CATABOLIC_PROCESS	REACTOME_HDL_MEDIATED_LIPID_TRANSPORT	0.00856588
DNA_RECOMBINATION	RNA_SPLICINGVIA_TRANSESTERIFICATION_REACTIONS	0.0106572
[truncated: 34,461 more rows]
