# Supplementary material for: Summarizing cellular responses as biological process networks
Source: BMC Syst Biol. 2013 Jul 29;7:68. doi: 10.1186/1752-0509-7-68 (PMC3751784; doi:10.1186/1752-0509-7-68)
Supplement: Additional file 2 — Supplementary results. A zipped file containing all the five BPNs for each of the contrasts studied and the parameters estimated by each run of the software. [file 1752-0509-7-68-S2.zip › supplementary-results/very_advanced_hcc/very_advanced-links_results-5.tsv]

term1	term2	probability
BIOCARTA_ATRBRCA_PATHWAY	REACTOME_TRANSPORT_OF_MATURE_MRNA_DERIVED_FROM_AN_INTRON_CONTAINING_TRANSCRIPT	0.01089758
KEGG_HOMOLOGOUS_RECOMBINATION	KEGG_OOCYTE_MEIOSIS	0.0
MICROTUBULE	REACTOME_CENTROSOME_MATURATION	0.0
MICROTUBULE_CYTOSKELETON_ORGANIZATION_AND_BIOGENESIS	REACTOME_TRANSCRIPTION_COUPLED_NER	0.00121149
REACTOME_ORC1_REMOVAL_FROM_CHROMATIN	SA_REG_CASCADE_OF_CYCLIN_EXPR	0.0
NUCLEAR_CHROMOSOME	RNA_SPLICINGVIA_TRANSESTERIFICATION_REACTIONS	0.0
REACTOME_M_G1_TRANSITION	SA_REG_CASCADE_OF_CYCLIN_EXPR	0.0
NUCLEAR_MATRIX	SA_REG_CASCADE_OF_CYCLIN_EXPR	0.00642915
BIOPOLYMER_CATABOLIC_PROCESS	REGULATION_OF_CELL_CYCLE	0.0
CHROMOSOME_SEGREGATION	DNA_RECOMBINATION	4.762e-05
BIOPOLYMER_CATABOLIC_PROCESS	CELLULAR_LIPID_METABOLIC_PROCESS	0.0
CATION_CHANNEL_ACTIVITY	KEGG_SMALL_CELL_LUNG_CANCER	0.00924278
REACTOME_TRANSCRIPTION	RESPONSE_TO_ENDOGENOUS_STIMULUS	0.0
KEGG_ASCORBATE_AND_ALDARATE_METABOLISM	KEGG_DRUG_METABOLISM_CYTOCHROME_P450	0.00640506
NUCLEOPLASM	REACTOME_MRNA_SPLICING_MINOR_PATHWAY	0.0
NITROGEN_COMPOUND_METABOLIC_PROCESS	OXIDOREDUCTASE_ACTIVITY_ACTING_ON_THE_CH_CH_GROUP_OF_DONORS	0.00026324
CHROMATIN	REACTOME_ORC1_REMOVAL_FROM_CHROMATIN	0.0
CORUM_MASH1_PROMOTER-COACTIVATOR_COMPLEX	SA_REG_CASCADE_OF_CYCLIN_EXPR	0.00430404
CYTOSKELETON_ORGANIZATION_AND_BIOGENESIS	POTASSIUM_CHANNEL_ACTIVITY	0.01068672
CENTROSOME	REACTOME_HIV_INFECTION	0.0058623
KINESIN_COMPLEX	MICROTUBULE_MOTOR_ACTIVITY	0.08983138
NUCLEAR_BODY	REACTOME_EXTENSION_OF_TELOMERES	0.00012944
BASEMENT_MEMBRANE	CORUM_CDC5L_COMPLEX	0.02019478
NUCLEOLUS	REACTOME_SYNTHESIS_OF_DNA	0.0
CORUM_EMERIN_COMPLEX_24	REACTOME_HIV_LIFE_CYCLE	0.0
FATTY_ACID_METABOLIC_PROCESS	REACTOME_CYTOCHROME_P450_ARRANGED_BY_SUBSTRATE_TYPE	0.00786959
KEGG_PRIMARY_BILE_ACID_BIOSYNTHESIS	REACTOME_METABOLISM_OF_LIPIDS_AND_LIPOPROTEINS	0.00027244
AMINE_METABOLIC_PROCESS	REACTOME_HOMOLOGOUS_RECOMBINATION_REPAIR	0.00492992
CORUM_ALL-1_SUPERCOMPLEX	REACTOME_HIV_LIFE_CYCLE	0.0
REACTOME_CYCLIN_E_ASSOCIATED_EVENTS_DURING_G1_S_TRANSITION_	REACTOME_SNRNP_ASSEMBLY	0.0077186
KEGG_DRUG_METABOLISM_CYTOCHROME_P450	NEGATIVE_REGULATION_OF_DNA_METABOLIC_PROCESS	0.00668498
FATTY_ACID_METABOLIC_PROCESS	REACTOME_RNA_POLYMERASE_I_CHAIN_ELONGATION	0.0004407
CARBOXYLIC_ACID_METABOLIC_PROCESS	NITROGEN_COMPOUND_METABOLIC_PROCESS	0.0
CELL_DIVISION	SPINDLE	0.00206257
MITOSIS	REACTOME_MITOTIC_M_M_G1_PHASES	0.0
KEGG_MISMATCH_REPAIR	KEGG_VALINE_LEUCINE_AND_ISOLEUCINE_DEGRADATION	0.00654279
DNA_METABOLIC_PROCESS	REACTOME_METABOLISM_OF_RNA	0.0
MEIOSIS_I	MICROTUBULE_ORGANIZING_CENTER	0.00269114
AMINO_ACID_METABOLIC_PROCESS	MICROSOME	0.00584655
REACTOME_DNA_REPAIR	SA_REG_CASCADE_OF_CYCLIN_EXPR	0.0
REACTOME_E2F_TRANSCRIPTIONAL_TARGETS_AT_G1_S	REACTOME_VPR_MEDIATED_NUCLEAR_IMPORT_OF_PICS	0.0024866
KEGG_DRUG_METABOLISM_OTHER_ENZYMES	KEGG_STEROID_HORMONE_BIOSYNTHESIS	0.01451889
KEGG_HOMOLOGOUS_RECOMBINATION	REACTOME_BIOLOGICAL_OXIDATIONS	0.0103049
MEIOSIS_I	REACTOME_TELOMERE_MAINTENANCE	0.0
MICROTUBULE_BINDING	REACTOME_PACKAGING_OF_TELOMERE_ENDS	0.00529838
DNA_REPLICATION	REACTOME_LOSS_OF_NLP_FROM_MITOTIC_CENTROSOMES	0.0
FATTY_ACID_METABOLIC_PROCESS	REGULATION_OF_DNA_REPLICATION	0.00158172
FATTY_ACID_OXIDATION	REACTOME_NUCLEAR_RECEPTOR_TRANSCRIPTION_PATHWAY	0.00125773
FATTY_ACID_METABOLIC_PROCESS	REACTOME_EXTENSION_OF_TELOMERES	0.00258412
CORUM_MASH1_PROMOTER-COACTIVATOR_COMPLEX	REACTOME_RNA_POLYMERASE_I_III_AND_MITOCHONDRIAL_TRANSCRIPTION	0.00425035
CARBOHYDRATE_BINDING	MRNA_METABOLIC_PROCESS	0.00272255
AMINO_ACID_CATABOLIC_PROCESS	MONOCARBOXYLIC_ACID_METABOLIC_PROCESS	0.00092209
LIPID_CATABOLIC_PROCESS	REACTOME_CYCLIN_A1_ASSOCIATED_EVENTS_DURING_G2_M_TRANSITION	0.00283909
NUCLEOLUS	REACTOME_CYCLIN_A1_ASSOCIATED_EVENTS_DURING_G2_M_TRANSITION	0.0
CELLULAR_LIPID_CATABOLIC_PROCESS	VITAMIN_BINDING	0.0022675
G1_PHASE_OF_MITOTIC_CELL_CYCLE	MEIOTIC_CELL_CYCLE	0.0
MICROTUBULE_BASED_PROCESS	VESICULAR_FRACTION	0.07029006
REACTOME_BIOLOGICAL_OXIDATIONS	REACTOME_INNATE_IMMUNITY_SIGNALING	0.02091819
POTASSIUM_CHANNEL_ACTIVITY	REACTOME_G2_M_TRANSITION	0.0078256
CHROMOSOMEPERICENTRIC_REGION	G1_PHASE_OF_MITOTIC_CELL_CYCLE	0.0
CELLULAR_LIPID_CATABOLIC_PROCESS	DNA_REPLICATION	0.00521466
KEGG_PENTOSE_AND_GLUCURONATE_INTERCONVERSIONS	REGULATION_OF_MITOTIC_CELL_CYCLE	0.01258883
CELL_CYCLE_PROCESS	REACTOME_BASIGIN_INTERACTIONS	0.00170198
NEGATIVE_REGULATION_OF_DNA_METABOLIC_PROCESS	REACTOME_RNA_POLYMERASE_I_CHAIN_ELONGATION	0.00760761
CHROMOSOME	REACTOME_BIOLOGICAL_OXIDATIONS	0.00702664
KEGG_BETA_ALANINE_METABOLISM	REACTOME_GAMMA_CARBOXYLATION_TRANSPORT_AND_AMINO_TERMINAL_CLEAVAGE_OF_PROTEINS	0.01814067
AMINO_ACID_AND_DERIVATIVE_METABOLIC_PROCESS	MICROTUBULE_CYTOSKELETON_ORGANIZATION_AND_BIOGENESIS	0.01280222
ION_CHANNEL_ACTIVITY	REACTOME_PREFOLDIN_MEDIATED_TRANSFER_OF_SUBSTRATE_TO_CCT_TRIC	0.01701424
CARBOHYDRATE_BINDING	KEGG_LINOLEIC_ACID_METABOLISM	0.0219657
KEGG_JAK_STAT_SIGNALING_PATHWAY	REACTOME_TRANSCRIPTION	0.19973934
M_PHASE	RNA_SPLICINGVIA_TRANSESTERIFICATION_REACTIONS	0.0
KEGG_PEROXISOME	REACTOME_LOSS_OF_NLP_FROM_MITOTIC_CENTROSOMES	0.00726095
CONDENSED_CHROMOSOME	REACTOME_CDC20_PHOSPHO_APC_MEDIATED_DEGRADATION_OF_CYCLIN_A	0.00014895
M_PHASE_OF_MITOTIC_CELL_CYCLE	REACTOME_TRANSCRIPTION	0.0
DNA_POLYMERASE_ACTIVITY	REACTOME_RNA_POLYMERASE_III_TRANSCRIPTION_INITIATION	0.00779458
SERINE_TYPE_PEPTIDASE_ACTIVITY	STEROID_METABOLIC_PROCESS	0.0222074
G_PROTEIN_COUPLED_RECEPTOR_ACTIVITY	REACTOME_BASIGIN_INTERACTIONS	0.02092994
INTERPHASE	KEGG_PYRIMIDINE_METABOLISM	0.0
KEGG_PPAR_SIGNALING_PATHWAY	REACTOME_CYCLIN_A1_ASSOCIATED_EVENTS_DURING_G2_M_TRANSITION	0.0
MICROTUBULE_CYTOSKELETON_ORGANIZATION_AND_BIOGENESIS	REGULATION_OF_MITOTIC_CELL_CYCLE	0.00807127
CHROMOSOME	REACTOME_CENTROSOME_MATURATION	0.0
CELL_CYCLE_PROCESS	REACTOME_FORMATION_AND_MATURATION_OF_MRNA_TRANSCRIPT	0.0
REACTOME_TRNA_AMINOACYLATION	REGULATION_OF_DNA_REPLICATION	0.00376326
REACTOME_LATE_PHASE_OF_HIV_LIFE_CYCLE	REACTOME_NUCLEAR_IMPORT_OF_REV_PROTEIN	0.0
G1_PHASE	REACTOME_G2_M_TRANSITION	0.0
COLLAGEN	KEGG_PPAR_SIGNALING_PATHWAY	0.01135299
REACTOME_CHAPERONIN_MEDIATED_PROTEIN_FOLDING	REACTOME_METABOLISM_OF_BILE_ACIDS_AND_BILE_SALTS	0.00932536
CELL_CYCLE_PROCESS	RESPONSE_TO_ENDOGENOUS_STIMULUS	0.0
INTERPHASE_OF_MITOTIC_CELL_CYCLE	OXIDOREDUCTASE_ACTIVITY_ACTING_ON_THE_ALDEHYDE_OR_OXO_GROUP_OF_DONORS	0.00138019
MAGNESIUM_ION_BINDING	REGULATION_OF_MITOSIS	0.00076909
REACTOME_DOUBLE_STRAND_BREAK_REPAIR	REACTOME_LAGGING_STRAND_SYNTHESIS	0.0
REACTOME_CDC20_PHOSPHO_APC_MEDIATED_DEGRADATION_OF_CYCLIN_A	REACTOME_HIV_LIFE_CYCLE	0.0
CORUM_ALL-1_SUPERCOMPLEX	REACTOME_MITOTIC_PROMETAPHASE	0.0
AMINO_ACID_AND_DERIVATIVE_METABOLIC_PROCESS	KEGG_FATTY_ACID_METABOLISM	0.00068257
OXIDOREDUCTASE_ACTIVITY_GO_0016616	TRANSCRIPTION_FACTOR_COMPLEX	0.00942506
KEGG_DRUG_METABOLISM_OTHER_ENZYMES	REACTOME_STEROID_METABOLISM	0.01285816
APOPTOTIC_MITOCHONDRIAL_CHANGES	CHROMOSOMEPERICENTRIC_REGION	0.02984584
G_PROTEIN_COUPLED_RECEPTOR_ACTIVITY	REACTOME_GAMMA_CARBOXYLATION_TRANSPORT_AND_AMINO_TERMINAL_CLEAVAGE_OF_PROTEINS	0.0184367
BIOCARTA_CELLCYCLE_PATHWAY	RNA_PROCESSING	0.0
BIOCARTA_G1_PATHWAY	BIOPOLYMER_CATABOLIC_PROCESS	0.0
KEGG_OOCYTE_MEIOSIS	REACTOME_CENTROSOME_MATURATION	0.0
CHROMATIN_BINDING	DNA_INTEGRITY_CHECKPOINT	0.02226254
CELL_CYCLE_PROCESS	M_PHASE	0.0
CORUM_DNA_SYNTHESOME_COMPLEX_(17_SUBUNITS)	NUCLEAR_ENVELOPE	0.0
CORUM_DNA_SYNTHESOME_COMPLEX_(17_SUBUNITS)	NUCLEAR_CHROMOSOME	0.0
REACTOME_CHAPERONIN_MEDIATED_PROTEIN_FOLDING	REACTOME_HIV_LIFE_CYCLE	0.00428666
OXIDOREDUCTASE_ACTIVITY_ACTING_ON_THE_ALDEHYDE_OR_OXO_GROUP_OF_DONORS	REACTOME_ASSOCIATION_OF_LICENSING_FACTORS_WITH_THE_PREREPLICATIVE_COMPLEX	0.00383677
MITOTIC_CELL_CYCLE	REACTOME_FORMATION_OF_FIBRIN_CLOT_CLOTTING_CASCADE	0.00860587
KEGG_SPLICEOSOME	NUCLEAR_CHROMOSOME	0.0
KEGG_ARACHIDONIC_ACID_METABOLISM	REACTOME_CHAPERONIN_MEDIATED_PROTEIN_FOLDING	0.0158183
REACTOME_HIV_INFECTION	REACTOME_MITOTIC_PROMETAPHASE	0.0
NUCLEAR_ENVELOPE	REACTOME_LAGGING_STRAND_SYNTHESIS	0.0
CELLULAR_LIPID_METABOLIC_PROCESS	MAGNESIUM_ION_BINDING	0.00190846
REACTOME_CHAPERONIN_MEDIATED_PROTEIN_FOLDING	REGULATION_OF_MITOSIS	0.01079262
KINETOCHORE	REACTOME_UNWINDING_OF_DNA	0.00482557
KEGG_TRYPTOPHAN_METABOLISM	OXIDOREDUCTASE_ACTIVITY_ACTING_ON_THE_CH_CH_GROUP_OF_DONORS	0.04039604
CHROMATIN_BINDING	REACTOME_CDT1_ASSOCIATION_WITH_THE_CDC6_ORC_ORIGIN_COMPLEX	0.08280437
KEGG_CELL_CYCLE	NUCLEOPLASM_PART	0.0
REACTOME_DNA_REPAIR	REACTOME_E2F_MEDIATED_REGULATION_OF_DNA_REPLICATION	0.0
CORUM_BASC_COMPLEX_(BRCA1-ASSOCIATED_GENOME_SURVEILLANCE_COMPLEX)	KEGG_OOCYTE_MEIOSIS	0.0
REACTOME_HOST_INTERACTIONS_OF_HIV_FACTORS	RNA_SPLICING	0.00240465
KEGG_SMALL_CELL_LUNG_CANCER	REACTOME_RNA_POLYMERASE_II_TRANSCRIPTION	0.0
CELL_CYCLE_PROCESS	SPINDLE	0.0
BIOCARTA_G2_PATHWAY	MAGNESIUM_ION_BINDING	0.0
RESPONSE_TO_DNA_DAMAGE_STIMULUS	RNA_BINDING	0.0
METAL_ION_TRANSMEMBRANE_TRANSPORTER_ACTIVITY	REACTOME_LIPOPROTEIN_METABOLISM	0.00413871
REACTOME_ACTIVATION_OF_ATR_IN_RESPONSE_TO_REPLICATION_STRESS	REACTOME_CDT1_ASSOCIATION_WITH_THE_CDC6_ORC_ORIGIN_COMPLEX	0.0
DEFENSE_RESPONSE	REACTOME_CELL_CYCLE_CHECKPOINTS	0.02095176
REACTOME_LATE_PHASE_OF_HIV_LIFE_CYCLE	REACTOME_LIPOPROTEIN_METABOLISM	0.0141769
REACTOME_METABOLISM_OF_LIPIDS_AND_LIPOPROTEINS	RIBONUCLEOPROTEIN_COMPLEX	0.0
CORUM_H2AX_COMPLEX,_ISOLATED_FROM_CELLS_WITHOUT_IR_EXPOSURE	REACTOME_E2F_TRANSCRIPTIONAL_TARGETS_AT_G1_S	0.00247725
ESTABLISHMENT_OF_ORGANELLE_LOCALIZATION	REACTOME_M_G1_TRANSITION	0.01038964
KEGG_BETA_ALANINE_METABOLISM	PEROXISOME	0.01015002
REACTOME_INACTIVATION_OF_APC_VIA_DIRECT_INHIBITION_OF_THE_APCOMPLEX	REACTOME_TELOMERE_MAINTENANCE	0.00367036
CORUM_H2AX_COMPLEX,_ISOLATED_FROM_CELLS_WITHOUT_IR_EXPOSURE	NEGATIVE_REGULATION_OF_DNA_METABOLIC_PROCESS	0.00546336
REACTOME_FANCONI_ANEMIA_PATHWAY	REACTOME_GLOBAL_GENOMIC_NER	0.00099311
CORUM_BASC_COMPLEX_(BRCA1-ASSOCIATED_GENOME_SURVEILLANCE_COMPLEX)	REACTOME_CYCLIN_A1_ASSOCIATED_EVENTS_DURING_G2_M_TRANSITION	0.0
OXIDOREDUCTASE_ACTIVITY_GO_0016616	REACTOME_SYNTHESIS_OF_BILE_ACIDS_AND_BILE_SALTS	0.00486611
KEGG_ECM_RECEPTOR_INTERACTION	REACTOME_GAMMA_CARBOXYLATION_TRANSPORT_AND_AMINO_TERMINAL_CLEAVAGE_OF_PROTEINS	0.00482262
KEGG_OOCYTE_MEIOSIS	REACTOME_TRANSCRIPTION_OF_THE_HIV_GENOME	0.0
G1_PHASE	REACTOME_AUTODEGRADATION_OF_CDH1_BY_CDH1_APC	0.0
REACTOME_LOSS_OF_NLP_FROM_MITOTIC_CENTROSOMES	SISTER_CHROMATID_SEGREGATION	0.00086619
REACTOME_CDC6_ASSOCIATION_WITH_THE_ORC:ORIGIN_COMPLEX	S_PHASE	0.00132998
GAMETE_GENERATION	KINETOCHORE	0.0266216
DNA_DEPENDENT_ATPASE_ACTIVITY	KEGG_PYRIMIDINE_METABOLISM	0.0
MICROSOME	PROTEIN_HETERODIMERIZATION_ACTIVITY	0.00571336
CHROMOSOMEPERICENTRIC_REGION	DNA_REPLICATION_INITIATION	0.01450704
PROTEIN_C_TERMINUS_BINDING	REACTOME_REGULATION_OF_APC_ACTIVATORS_BETWEEN_G1_S_AND_EARLY_ANAPHASE	0.0
CENTROSOME	KEGG_PPAR_SIGNALING_PATHWAY	0.00318784
REACTOME_INACTIVATION_OF_APC_VIA_DIRECT_INHIBITION_OF_THE_APCOMPLEX	TUBULIN_BINDING	0.01260843
REACTOME_PROCESSING_OF_CAPPED_INTRON_CONTAINING_PRE_MRNA	RNA_SPLICING	0.0
DNA_DEPENDENT_ATPASE_ACTIVITY	REACTOME_RNA_POLYMERASE_II_TRANSCRIPTION	0.0
BIOCARTA_G2_PATHWAY	KEGG_PEROXISOME	0.00983324
CORUM_DNA_SYNTHESOME_COMPLEX_(17_SUBUNITS)	REACTOME_METABOLISM_OF_LIPIDS_AND_LIPOPROTEINS	0.00792065
KEGG_JAK_STAT_SIGNALING_PATHWAY	NUCLEOPLASM	0.96239627
DNA_REPLICATION	STEROID_BINDING	0.00891633
CORUM_DNA_SYNTHESOME_COMPLEX_(17_SUBUNITS)	GAMETE_GENERATION	0.00671468
CARBOHYDRATE_BINDING	SUBSTRATE_SPECIFIC_CHANNEL_ACTIVITY	0.00456232
DNA_REPAIR	KEGG_DRUG_METABOLISM_OTHER_ENZYMES	0.0438086
REACTOME_ASSOCIATION_OF_LICENSING_FACTORS_WITH_THE_PREREPLICATIVE_COMPLEX	REACTOME_FANCONI_ANEMIA_PATHWAY	0.00811093
INTERPHASE_OF_MITOTIC_CELL_CYCLE	REACTOME_VPR_MEDIATED_NUCLEAR_IMPORT_OF_PICS	0.01457707
CHROMOSOME	PROTEIN_C_TERMINUS_BINDING	0.0
AMINE_CATABOLIC_PROCESS	MITOTIC_CELL_CYCLE	0.00270724
NUCLEOLUS	REACTOME_NEP_NS2_INTERACTS_WITH_THE_CELLULAR_EXPORT_MACHINERY	0.01492219
RESPONSE_TO_OTHER_ORGANISM	RNA_PROCESSING	0.04766237
MICROSOME	MITOSIS	0.00316069
MITOTIC_CELL_CYCLE	REACTOME_PHOSPHORYLATION_OF_THE_APC	0.0
REACTOME_LATE_PHASE_OF_HIV_LIFE_CYCLE	SISTER_CHROMATID_SEGREGATION	0.0
CELL_CYCLE_CHECKPOINT_GO_0000075	CYTOKINESIS	0.00043352
CHROMOSOME_SEGREGATION	REACTOME_COMPLEMENT_CASCADE	0.0153676
HORMONE_METABOLIC_PROCESS	RNA_PROCESSING	0.02261527
CHROMOSOMEPERICENTRIC_REGION	CORUM_DNA_SYNTHESOME_COMPLEX_(17_SUBUNITS)	0.00600318
KEGG_BETA_ALANINE_METABOLISM	OXIDOREDUCTASE_ACTIVITY_ACTING_ON_THE_CH_CH_GROUP_OF_DONORS	0.00603862
KEGG_DRUG_METABOLISM_CYTOCHROME_P450	REACTOME_TRNA_AMINOACYLATION	0.01608052
DNA_METABOLIC_PROCESS	REACTOME_HOST_INTERACTIONS_OF_HIV_FACTORS	0.0
CONDENSED_CHROMOSOME	MONOCARBOXYLIC_ACID_METABOLIC_PROCESS	0.00247301
NUCLEAR_CHROMOSOME	REACTOME_DNA_REPLICATION_PRE_INITIATION	0.0
CELL_CYCLE_PROCESS	KINESIN_COMPLEX	0.00388096
BIOCARTA_CLASSIC_PATHWAY	KEGG_CELL_CYCLE	0.01317632
BIOCARTA_COMP_PATHWAY	RNA_PROCESSING	0.0091719
REACTOME_DOUBLE_STRAND_BREAK_REPAIR	REACTOME_PREFOLDIN_MEDIATED_TRANSFER_OF_SUBSTRATE_TO_CCT_TRIC	0.00115608
CHROMATIN	REACTOME_G2_M_TRANSITION	0.0
BIOCARTA_ATRBRCA_PATHWAY	G1_PHASE	0.0
KEGG_OOCYTE_MEIOSIS	REACTOME_XENOBIOTICS	0.02980182
REACTOME_REGULATION_OF_APC_ACTIVATORS_BETWEEN_G1_S_AND_EARLY_ANAPHASE	SERINE_HYDROLASE_ACTIVITY	0.00816106
CHROMATIN_BINDING	KEGG_METABOLISM_OF_XENOBIOTICS_BY_CYTOCHROME_P450	0.01213063
KEGG_FOLATE_BIOSYNTHESIS	NEGATIVE_REGULATION_OF_DNA_REPLICATION	0.00841477
KEGG_MISMATCH_REPAIR	TUBULIN_BINDING	0.0134672
REACTOME_MITOTIC_M_M_G1_PHASES	RNA_BINDING	0.0
BIOCARTA_LECTIN_PATHWAY	KEGG_OOCYTE_MEIOSIS	0.00957356
NEGATIVE_REGULATION_OF_DNA_METABOLIC_PROCESS	REACTOME_PHASE_II_CONJUGATION	0.0119821
NUCLEAR_ENVELOPE	SISTER_CHROMATID_SEGREGATION	0.00833912
CORUM_HISTONE_H3.1_COMPLEX	REACTOME_PHOSPHORYLATION_OF_THE_APC	0.00553787
REACTOME_HDL_MEDIATED_LIPID_TRANSPORT	VESICULAR_FRACTION	0.01152412
MICROTUBULE_ORGANIZING_CENTER	REACTOME_PACKAGING_OF_TELOMERE_ENDS	0.01417144
CORUM_RC_COMPLEX_DURING_G2/M-PHASE_OF_CELL_CYCLE	DNA_POLYMERASE_ACTIVITY	0.00757155
REACTOME_BASIGIN_INTERACTIONS	REACTOME_INFLUENZA_LIFE_CYCLE	0.00099046
KEGG_OOCYTE_MEIOSIS	MICROTUBULE_CYTOSKELETON	0.0
G1_S_TRANSITION_OF_MITOTIC_CELL_CYCLE	MOTOR_ACTIVITY	0.00715949
MAGNESIUM_ION_BINDING	M_PHASE	0.0
DNA_DEPENDENT_ATPASE_ACTIVITY	REACTOME_FORMATION_OF_TUBULIN_FOLDING_INTERMEDIATES_BY_CCT_TRIC	0.00548679
MEIOSIS_I	REACTOME_DNA_REPAIR	0.0
CELL_CYCLE_PROCESS	SUGAR_BINDING	0.00236774
CORUM_MASH1_PROMOTER-COACTIVATOR_COMPLEX	DNA_DEPENDENT_ATPASE_ACTIVITY	0.04140828
BIOCARTA_CELLCYCLE_PATHWAY	REPLICATION_FORK	0.0
NUCLEAR_MATRIX	REACTOME_G2_M_TRANSITION	0.02490415
KEGG_METABOLISM_OF_XENOBIOTICS_BY_CYTOCHROME_P450	S_PHASE	0.01489358
CHROMOSOME_SEGREGATION	MICROSOME	0.00503925
KEGG_ECM_RECEPTOR_INTERACTION	REACTOME_FORMATION_OF_TUBULIN_FOLDING_INTERMEDIATES_BY_CCT_TRIC	0.00216731
REACTOME_HIV_LIFE_CYCLE	REACTOME_TELOMERE_MAINTENANCE	0.0
KEGG_DRUG_METABOLISM_CYTOCHROME_P450	SERINE_TYPE_PEPTIDASE_ACTIVITY	0.0072904
MEIOTIC_CELL_CYCLE	MRNA_PROCESSING_GO_0006397	0.0
MRNA_PROCESSING_GO_0006397	REACTOME_PROCESSING_OF_CAPPED_INTRON_CONTAINING_PRE_MRNA	0.0
REACTOME_G2_M_CHECKPOINTS	RNA_PROCESSING	0.00013928
MOTOR_ACTIVITY	RESPONSE_TO_DNA_DAMAGE_STIMULUS	2.49e-05
ESTABLISHMENT_OF_ORGANELLE_LOCALIZATION	INTERPHASE	0.00135309
REACTOME_HIV_INFECTION	REACTOME_REV_MEDIATED_NUCLEAR_EXPORT_OF_HIV1_RNA	0.0
CYTOSKELETAL_PART	RNA_SPLICING	0.0144231
CYTOSKELETON_ORGANIZATION_AND_BIOGENESIS	REPLICATION_FORK	0.01021649
REACTOME_TRNA_AMINOACYLATION	RESPONSE_TO_DNA_DAMAGE_STIMULUS	0.00446583
CYTOSKELETAL_PART	KEGG_AMINOACYL_TRNA_BIOSYNTHESIS	0.00101002
DNA_INTEGRITY_CHECKPOINT	PROTEIN_C_TERMINUS_BINDING	0.0
M_PHASE	REACTOME_METABOLISM_OF_RNA	0.0
MRNA_METABOLIC_PROCESS	PEROXISOME	0.00604624
HELICASE_ACTIVITY	REACTOME_MRNA_SPLICING_MINOR_PATHWAY	0.0
G1_PHASE	S_PHASE	0.0
M_PHASE	REACTOME_ELONGATION_AND_PROCESSING_OF_CAPPED_TRANSCRIPTS	0.0
DNA_REPLICATION	REACTOME_LATE_PHASE_OF_HIV_LIFE_CYCLE	0.0
DNA_METABOLIC_PROCESS	REACTOME_UNWINDING_OF_DNA	0.0
KEGG_DNA_REPLICATION	REACTOME_DNA_REPLICATION_PRE_INITIATION	0.0
REACTOME_E2F_MEDIATED_REGULATION_OF_DNA_REPLICATION	REACTOME_E2F_TRANSCRIPTIONAL_TARGETS_AT_G1_S	0.0
CYTOSKELETON_ORGANIZATION_AND_BIOGENESIS	REACTOME_TRANSPORT_OF_MATURE_MRNA_DERIVED_FROM_AN_INTRON_CONTAINING_TRANSCRIPT	0.0
CORUM_BASC_COMPLEX_(BRCA1-ASSOCIATED_GENOME_SURVEILLANCE_COMPLEX)	S_PHASE	0.00201448
MONOCARBOXYLIC_ACID_METABOLIC_PROCESS	VESICULAR_FRACTION	0.00144931
DNA_PACKAGING	REACTOME_RNA_POLYMERASE_I_PROMOTER_CLEARANCE	0.01562458
CELL_CYCLE_PROCESS	REACTOME_E2F_MEDIATED_REGULATION_OF_DNA_REPLICATION	0.0
CYTOSKELETAL_PART	REACTOME_VPR_MEDIATED_NUCLEAR_IMPORT_OF_PICS	0.0013048
CHROMOSOME	REACTOME_PHASE_1_FUNCTIONALIZATION	0.00572432
MEIOTIC_RECOMBINATION	MICROSOME	0.00457294
DNA_REPLICATION_INITIATION	MICROTUBULE_CYTOSKELETON_ORGANIZATION_AND_BIOGENESIS	0.01658325
NUCLEOLUS	REACTOME_CHAPERONIN_MEDIATED_PROTEIN_FOLDING	0.0
MEIOTIC_CELL_CYCLE	REACTOME_RNA_POLYMERASE_I_PROMOTER_OPENING	0.01001884
KEGG_OOCYTE_MEIOSIS	REACTOME_M_G1_TRANSITION	0.0
CHROMATIN_BINDING	M_PHASE	0.00967829
REACTOME_RNA_POLYMERASE_III_TRANSCRIPTION_INITIATION	REACTOME_TRNA_AMINOACYLATION	0.0045551
CHROMATIN_BINDING	DNA_REPLICATION	0.00374206
STEROID_METABOLIC_PROCESS	SUBSTRATE_SPECIFIC_CHANNEL_ACTIVITY	0.01255509
NUCLEAR_ENVELOPE	REACTOME_NUCLEAR_IMPORT_OF_REV_PROTEIN	0.0
REACTOME_G2_M_CHECKPOINTS	REACTOME_VPR_MEDIATED_NUCLEAR_IMPORT_OF_PICS	0.00230397
REACTOME_RNA_POLYMERASE_I_III_AND_MITOCHONDRIAL_TRANSCRIPTION	VITAMIN_BINDING	0.00244987
BIOCARTA_CELLCYCLE_PATHWAY	GAMETE_GENERATION	0.01108853
MITOSIS	SPINDLE_MICROTUBULE	0.00888895
CORUM_NOP56P-ASSOCIATED_PRE-RRNA_COMPLEX	SA_REG_CASCADE_OF_CYCLIN_EXPR	0.00049278
CARBOHYDRATE_BINDING	CHROMATIN_BINDING	0.01263178
CHROMOSOME_SEGREGATION	REACTOME_FORMATION_OF_TUBULIN_FOLDING_INTERMEDIATES_BY_CCT_TRIC	0.0
CORUM_MASH1_PROMOTER-COACTIVATOR_COMPLEX	REACTOME_REV_MEDIATED_NUCLEAR_EXPORT_OF_HIV1_RNA	0.00883372
AMINO_ACID_METABOLIC_PROCESS	SERINE_HYDROLASE_ACTIVITY	0.01575851
CHROMATIN_BINDING	REACTOME_EXTENSION_OF_TELOMERES	0.0
CORUM_RC_COMPLEX_DURING_G2/M-PHASE_OF_CELL_CYCLE	KEGG_TYROSINE_METABOLISM	0.00768949
MITOTIC_CELL_CYCLE	REACTOME_TRANSCRIPTION	0.0
CHROMATIN_BINDING	SPINDLE	0.00989012
MICROTUBULE_CYTOSKELETON	REACTOME_RNA_POLYMERASE_I_III_AND_MITOCHONDRIAL_TRANSCRIPTION	0.00279367
NUCLEAR_MATRIX	SISTER_CHROMATID_SEGREGATION	0.01600658
CENTROSOME	CORUM_RIBOSOME,_CYTOPLASMIC	0.01791176
REACTOME_REMOVAL_OF_THE_FLAP_INTERMEDIATE	SPINDLE_MICROTUBULE	0.01865788
REACTOME_LATE_PHASE_OF_HIV_LIFE_CYCLE	RNA_SPLICINGVIA_TRANSESTERIFICATION_REACTIONS	0.0
M_PHASE	REACTOME_VPR_MEDIATED_NUCLEAR_IMPORT_OF_PICS	0.0
CORUM_CEN_COMPLEX	REACTOME_FORMATION_OF_FIBRIN_CLOT_CLOTTING_CASCADE	0.00193474
G1_S_TRANSITION_OF_MITOTIC_CELL_CYCLE	RESPONSE_TO_DNA_DAMAGE_STIMULUS	0.0
DNA_PACKAGING	HELICASE_ACTIVITY	0.00703233
KEGG_SMALL_CELL_LUNG_CANCER	VOLTAGE_GATED_CHANNEL_ACTIVITY	0.00310603
MICROTUBULE_BASED_PROCESS	REACTOME_G1_S_TRANSITION	0.0
BASEMENT_MEMBRANE	G1_PHASE	0.01919518
RESPONSE_TO_DNA_DAMAGE_STIMULUS	RIBONUCLEOPROTEIN_COMPLEX	0.0
KEGG_COMPLEMENT_AND_COAGULATION_CASCADES	REACTOME_HOMOLOGOUS_RECOMBINATION_REPAIR	0.00696184
REACTOME_CYCLIN_E_ASSOCIATED_EVENTS_DURING_G1_S_TRANSITION_	S_PHASE	7.531e-05
KEGG_HOMOLOGOUS_RECOMBINATION	NEGATIVE_REGULATION_OF_DNA_METABOLIC_PROCESS	0.06274836
CENTROSOME	HEMATOPOIETIN_INTERFERON_CLASSD200_DOMAIN_CYTOKINE_RECEPTOR_ACTIVITY	0.01079053
REACTOME_G2_M_CHECKPOINTS	REACTOME_HOMOLOGOUS_RECOMBINATION_REPAIR	0.0
MICROTUBULE	REACTOME_TELOMERE_MAINTENANCE	0.00758466
REACTOME_E2F_TRANSCRIPTIONAL_TARGETS_AT_G1_S	REACTOME_TRANSCRIPTION_COUPLED_NER	0.0
AROMATIC_COMPOUND_METABOLIC_PROCESS	VITAMIN_BINDING	0.00191371
CELLULAR_LIPID_CATABOLIC_PROCESS	REACTOME_STEROID_METABOLISM	0.0125855
PROTEIN_HETERODIMERIZATION_ACTIVITY	TUBULIN_BINDING	0.00210677
NITROGEN_COMPOUND_METABOLIC_PROCESS	REGULATION_OF_CELL_CYCLE	0.0
MITOTIC_CELL_CYCLE	REACTOME_DNA_STRAND_ELONGATION	0.0
CARBOXYLIC_ACID_METABOLIC_PROCESS	KEGG_LINOLEIC_ACID_METABOLISM	0.01539627
BIOPOLYMER_CATABOLIC_PROCESS	KEGG_VALINE_LEUCINE_AND_ISOLEUCINE_DEGRADATION	0.00801222
REACTOME_HIV_INFECTION	SUBSTRATE_SPECIFIC_CHANNEL_ACTIVITY	0.01960705
ORGANELLE_LOCALIZATION	SA_REG_CASCADE_OF_CYCLIN_EXPR	0.00607506
ION_CHANNEL_ACTIVITY	REACTOME_CYCLIN_E_ASSOCIATED_EVENTS_DURING_G1_S_TRANSITION_	0.01373005
INTERPHASE_OF_MITOTIC_CELL_CYCLE	RNA_SPLICING	0.01246818
KEGG_DRUG_METABOLISM_OTHER_ENZYMES	SMALL_NUCLEAR_RIBONUCLEOPROTEIN_COMPLEX	0.02048709
MICROTUBULE_ORGANIZING_CENTER_ORGANIZATION_AND_BIOGENESIS	REACTOME_G2_M_CHECKPOINTS	0.00029985
MICROTUBULE_CYTOSKELETON	TRANSCRIPTION_FACTOR_COMPLEX	0.0
ORGANIC_ACID_METABOLIC_PROCESS	REACTOME_M_G1_TRANSITION	0.00742626
REACTOME_BASIGIN_INTERACTIONS	REACTOME_TRANSCRIPTION_OF_THE_HIV_GENOME	0.00462868
REACTOME_CENTROSOME_MATURATION	REACTOME_RNA_POLYMERASE_I_PROMOTER_CLEARANCE	0.0004314
APOPTOTIC_MITOCHONDRIAL_CHANGES	REACTOME_DNA_STRAND_ELONGATION	0.00240535
CORUM_CENP-A_NAC-CAD_COMPLEX	REACTOME_HIV_INFECTION	0.02066667
CENTROSOME	DNA_REPAIR	0.0
DETECTION_OF_EXTERNAL_STIMULUS	REACTOME_MITOTIC_PROMETAPHASE	0.00676504
DNA_REPLICATION	UBIQUITIN_CYCLE	0.0
KEGG_COMPLEMENT_AND_COAGULATION_CASCADES	REACTOME_METABOLISM_OF_RNA	0.00409831
CHROMOSOME_SEGREGATION	MONOCARBOXYLIC_ACID_METABOLIC_PROCESS	0.00637619
KEGG_SMALL_CELL_LUNG_CANCER	REACTOME_G2_M_CHECKPOINTS	0.0
REACTOME_MITOTIC_M_M_G1_PHASES	REACTOME_PREFOLDIN_MEDIATED_TRANSFER_OF_SUBSTRATE_TO_CCT_TRIC	0.00443581
BIOCARTA_G2_PATHWAY	REACTOME_RNA_POLYMERASE_I_PROMOTER_OPENING	0.00115216
BIOPOLYMER_CATABOLIC_PROCESS	STEROID_METABOLIC_PROCESS	0.00442962
CHROMOSOME_SEGREGATION	RESPONSE_TO_DNA_DAMAGE_STIMULUS	0.0
REACTOME_CHAPERONIN_MEDIATED_PROTEIN_FOLDING	REACTOME_TRANSCRIPTION_OF_THE_HIV_GENOME	0.00844988
REACTOME_FORMATION_AND_MATURATION_OF_MRNA_TRANSCRIPT	SPLICEOSOME	0.0
KEGG_ASCORBATE_AND_ALDARATE_METABOLISM	REACTOME_MITOTIC_PROMETAPHASE	0.0105221
KEGG_SPLICEOSOME	MRNA_METABOLIC_PROCESS	0.0
AMINO_ACID_AND_DERIVATIVE_METABOLIC_PROCESS	REACTOME_FORMATION_AND_MATURATION_OF_MRNA_TRANSCRIPT	0.0189545
NITROGEN_COMPOUND_METABOLIC_PROCESS	REACTOME_S_PHASE	0.0
MONOOXYGENASE_ACTIVITY	REACTOME_REGULATION_OF_APC_ACTIVATORS_BETWEEN_G1_S_AND_EARLY_ANAPHASE	0.00727495
REACTOME_INACTIVATION_OF_APC_VIA_DIRECT_INHIBITION_OF_THE_APCOMPLEX	REACTOME_RNA_POLYMERASE_II_TRANSCRIPTION	0.0
BASEMENT_MEMBRANE	CARBOHYDRATE_BINDING	0.07326971
DNA_METABOLIC_PROCESS	DNA_REPLICATION_INITIATION	0.0
CHROMOSOMAL_PART	LIPID_CATABOLIC_PROCESS	0.01168223
BIOCARTA_G2_PATHWAY	REACTOME_PROCESSING_OF_CAPPED_INTRON_CONTAINING_PRE_MRNA	0.0
MICROTUBULE_ORGANIZING_CENTER_PART	RNA_PROCESSING	0.01619835
AROMATIC_COMPOUND_METABOLIC_PROCESS	CORUM_NOP56P-ASSOCIATED_PRE-RRNA_COMPLEX	0.00144976
BIOCARTA_G1_PATHWAY	CARBOHYDRATE_BINDING	0.00164162
MICROTUBULE_BASED_PROCESS	PROTEIN_C_TERMINUS_BINDING	0.32859817
REACTOME_STEROID_METABOLISM	RNA_SPLICING	0.00290634
CARBOXYLIC_ACID_METABOLIC_PROCESS	RESPONSE_TO_ENDOGENOUS_STIMULUS	0.0
METAL_ION_TRANSMEMBRANE_TRANSPORTER_ACTIVITY	SUBSTRATE_SPECIFIC_CHANNEL_ACTIVITY	0.09251482
NUCLEAR_BODY	SMALL_NUCLEAR_RIBONUCLEOPROTEIN_COMPLEX	0.0
CORUM_NUCLEAR_PORE_COMPLEX	SPINDLE_ORGANIZATION_AND_BIOGENESIS	0.0
CENTROSOME	REACTOME_SCF_SKP2_MEDIATED_DEGRADATION_OF_P27_P21	0.00111949
REACTOME_GLOBAL_GENOMIC_NER	REACTOME_RNA_POLYMERASE_I_PROMOTER_CLEARANCE	0.0
CELL_CYCLE_CHECKPOINT_GO_0000075	MAGNESIUM_ION_BINDING	0.0
G1_PHASE_OF_MITOTIC_CELL_CYCLE	REACTOME_SYNTHESIS_OF_DNA	0.0
CYTOSKELETAL_PART	G1_S_TRANSITION_OF_MITOTIC_CELL_CYCLE	0.02549589
REACTOME_HORMONE_BIOSYNTHESIS	REACTOME_RNA_POLYMERASE_I_III_AND_MITOCHONDRIAL_TRANSCRIPTION	0.00980344
CELL_CYCLE_PHASE	CHROMATIN_BINDING	0.0
EXTRACELLULAR_MATRIX_PART	KEGG_COMPLEMENT_AND_COAGULATION_CASCADES	4.65e-05
APOPTOTIC_MITOCHONDRIAL_CHANGES	DNA_REPAIR	0.12277118
AMINO_ACID_AND_DERIVATIVE_METABOLIC_PROCESS	REACTOME_BASIGIN_INTERACTIONS	0.0119365
DNA_RECOMBINATION	REACTOME_AUTODEGRADATION_OF_CDH1_BY_CDH1_APC	0.00278457
CORUM_EMERIN_COMPLEX_24	RESPONSE_TO_DNA_DAMAGE_STIMULUS	0.0
HELICASE_ACTIVITY	REACTOME_REMOVAL_OF_THE_FLAP_INTERMEDIATE	0.005456
BIOCARTA_CELLCYCLE_PATHWAY	MITOTIC_CELL_CYCLE	0.0
CORUM_NUCLEAR_PORE_COMPLEX	KEGG_COMPLEMENT_AND_COAGULATION_CASCADES	0.01401387
DNA_INTEGRITY_CHECKPOINT	G1_PHASE	0.0
CORUM_DNA_SYNTHESOME_COMPLEX_(13_SUBUNITS)	CORUM_RC_COMPLEX_DURING_S-PHASE_OF_CELL_CYCLE	0.0
CHROMOSOME_ORGANIZATION_AND_BIOGENESIS	REACTOME_REPAIR_SYNTHESIS_OF_PATCH_27_30_BASES_LONG_BY_DNA_POLYMERASE	0.0
BIOCARTA_COMP_PATHWAY	REACTOME_INACTIVATION_OF_APC_VIA_DIRECT_INHIBITION_OF_THE_APCOMPLEX	0.00962159
REACTOME_NUCLEOTIDE_EXCISION_REPAIR	TRANSCRIPTION_FACTOR_COMPLEX	0.0
REACTOME_LOSS_OF_NLP_FROM_MITOTIC_CENTROSOMES	TRANSCRIPTION_FACTOR_COMPLEX	0.0
DEFENSE_RESPONSE	NITROGEN_COMPOUND_METABOLIC_PROCESS	0.03699892
AMINE_METABOLIC_PROCESS	KEGG_AMINOACYL_TRNA_BIOSYNTHESIS	0.0
CELL_CYCLE_CHECKPOINT_GO_0000075	ESTABLISHMENT_OF_ORGANELLE_LOCALIZATION	0.00117926
REACTOME_E2F_MEDIATED_REGULATION_OF_DNA_REPLICATION	REGULATION_OF_CYCLIN_DEPENDENT_PROTEIN_KINASE_ACTIVITY	0.0
BIOCARTA_NUCLEARRS_PATHWAY	REACTOME_GLOBAL_GENOMIC_NER	0.01355369
CORUM_HCF-1_COMPLEX	FATTY_ACID_OXIDATION	0.00286466
MITOTIC_CELL_CYCLE_CHECKPOINT	REACTOME_PREFOLDIN_MEDIATED_TRANSFER_OF_SUBSTRATE_TO_CCT_TRIC	0.00750916
MEIOSIS_I	VESICULAR_FRACTION	0.00076486
REACTOME_CDT1_ASSOCIATION_WITH_THE_CDC6_ORC_ORIGIN_COMPLEX	REACTOME_CYCLIN_A1_ASSOCIATED_EVENTS_DURING_G2_M_TRANSITION	0.0
RNA_BINDING	RNA_SPLICING	0.0
REACTOME_TRANSPORT_OF_RIBONUCLEOPROTEINS_INTO_THE_HOST_NUCLEUS	RIBONUCLEOPROTEIN_COMPLEX	0.00986128
REACTOME_MRNA_SPLICING	REACTOME_RNA_POLYMERASE_I_PROMOTER_OPENING	0.00085354
AROMATIC_COMPOUND_METABOLIC_PROCESS	MEIOTIC_RECOMBINATION	0.00614493
COLLAGEN	OXIDOREDUCTASE_ACTIVITY	0.02441631
METAL_ION_TRANSMEMBRANE_TRANSPORTER_ACTIVITY	STEROID_METABOLIC_PROCESS	0.00272288
DNA_DEPENDENT_ATPASE_ACTIVITY	NUCLEAR_ENVELOPE	0.0
CORUM_SMN_COMPLEX	SMALL_NUCLEAR_RIBONUCLEOPROTEIN_COMPLEX	0.0
G1_S_TRANSITION_OF_MITOTIC_CELL_CYCLE	MICROTUBULE_ORGANIZING_CENTER_PART	0.00870332
METAL_ION_TRANSMEMBRANE_TRANSPORTER_ACTIVITY	OXIDOREDUCTASE_ACTIVITY_GO_0016705	0.01729297
CORUM_C_COMPLEX_SPLICEOSOME	REACTOME_S_PHASE	0.0
REACTOME_DNA_REPAIR	REACTOME_LATE_PHASE_OF_HIV_LIFE_CYCLE	0.0
KEGG_OOCYTE_MEIOSIS	SPINDLE	0.0
REACTOME_REV_MEDIATED_NUCLEAR_EXPORT_OF_HIV1_RNA	REACTOME_RNA_POLYMERASE_II_TRANSCRIPTION	0.00380872
KEGG_SPLICEOSOME	OXIDOREDUCTASE_ACTIVITY	0.00981143
DNA_REPAIR	REACTOME_RNA_POLYMERASE_II_TRANSCRIPTION	0.0
REACTOME_CDC20_PHOSPHO_APC_MEDIATED_DEGRADATION_OF_CYCLIN_A	REACTOME_EXTENSION_OF_TELOMERES	0.00071109
KEGG_SMALL_CELL_LUNG_CANCER	MEIOTIC_CELL_CYCLE	0.00524756
CARBOXYLIC_ACID_METABOLIC_PROCESS	KEGG_FOLATE_BIOSYNTHESIS	0.00531076
REACTOME_MRNA_SPLICING_MINOR_PATHWAY	REACTOME_POLYMERASE_SWITCHING	0.00489059
KEGG_ASCORBATE_AND_ALDARATE_METABOLISM	ORGANIC_ACID_METABOLIC_PROCESS	0.00987952
KEGG_PYRIMIDINE_METABOLISM	RIBONUCLEASE_ACTIVITY	0.0
CELL_CYCLE_CHECKPOINT_GO_0000075	CORUM_CENP-A_NAC-CAD_COMPLEX	0.00582005
AROMATIC_COMPOUND_METABOLIC_PROCESS	CARBOXYLIC_ACID_METABOLIC_PROCESS	0.00025358
MICROSOME	REACTOME_LIPOPROTEIN_METABOLISM	0.25854389
KEGG_DRUG_METABOLISM_OTHER_ENZYMES	REGULATION_OF_CELL_CYCLE	0.0039249
CORUM_NOP56P-ASSOCIATED_PRE-RRNA_COMPLEX	REACTOME_SCF_BETA_TRCP_MEDIATED_DEGRADATION_OF_EMI1	0.00485568
HELICASE_ACTIVITY	REACTOME_ACTIVATION_OF_THE_PRE_REPLICATIVE_COMPLEX	0.00349163
KEGG_FATTY_ACID_METABOLISM	MULTI_ORGANISM_PROCESS	0.01025227
CHROMOSOMAL_PART	VOLTAGE_GATED_POTASSIUM_CHANNEL_ACTIVITY	0.00837578
REACTOME_FORMATION_OF_TUBULIN_FOLDING_INTERMEDIATES_BY_CCT_TRIC	REACTOME_SCF_SKP2_MEDIATED_DEGRADATION_OF_P27_P21	0.00546551
REACTOME_DNA_REPAIR	REACTOME_PHASE_1_FUNCTIONALIZATION_OF_COMPOUNDS	0.00243128
DEFENSE_RESPONSE	REACTOME_HIV_LIFE_CYCLE	0.01154132
CENTROSOME	HELICASE_ACTIVITY	0.00473895
BASEMENT_MEMBRANE	REACTOME_TELOMERE_MAINTENANCE	0.00330283
CONDENSED_CHROMOSOME	VOLTAGE_GATED_CATION_CHANNEL_ACTIVITY	0.01105065
REACTOME_POLYMERASE_SWITCHING	UBIQUITIN_CYCLE	0.0
REACTOME_SCF_SKP2_MEDIATED_DEGRADATION_OF_P27_P21	REGULATION_OF_CELL_CYCLE	0.0
MEIOSIS_I	REACTOME_DNA_STRAND_ELONGATION	0.0
CORUM_SPLICEOSOME	REACTOME_REV_MEDIATED_NUCLEAR_EXPORT_OF_HIV1_RNA	0.0115509
DNA_REPAIR	REACTOME_PREFOLDIN_MEDIATED_TRANSFER_OF_SUBSTRATE_TO_CCT_TRIC	0.00015457
CONDENSED_CHROMOSOME	REACTOME_RNA_POLYMERASE_I_CHAIN_ELONGATION	0.02978943
REACTOME_NEP_NS2_INTERACTS_WITH_THE_CELLULAR_EXPORT_MACHINERY	RIBONUCLEOPROTEIN_COMPLEX_BIOGENESIS_AND_ASSEMBLY	0.02711003
REACTOME_LATE_PHASE_OF_HIV_LIFE_CYCLE	REACTOME_TRANSCRIPTION	0.0
CYTOKINESIS	MICROTUBULE_ORGANIZING_CENTER	0.00020524
KINESIN_COMPLEX	REACTOME_LATE_PHASE_OF_HIV_LIFE_CYCLE	0.00817679
REACTOME_TRANSCRIPTION	RIBONUCLEOPROTEIN_COMPLEX	0.0
CORUM_RC_COMPLEX_DURING_G2/M-PHASE_OF_CELL_CYCLE	REACTOME_REGULATION_OF_APC_ACTIVATORS_BETWEEN_G1_S_AND_EARLY_ANAPHASE	0.0
CORUM_EMERIN_COMPLEX_24	KEGG_PPAR_SIGNALING_PATHWAY	0.0
FATTY_ACID_METABOLIC_PROCESS	MITOTIC_SISTER_CHROMATID_SEGREGATION	0.00554724
MITOTIC_CELL_CYCLE	REACTOME_SCF_SKP2_MEDIATED_DEGRADATION_OF_P27_P21	0.0
CORUM_EMERIN_COMPLEX_24	REACTOME_PROCESSING_OF_CAPPED_INTRON_CONTAINING_PRE_MRNA	0.0
MICROBODY	REACTOME_RECYCLING_OF_BILE_ACIDS_AND_SALTS	0.00690082
CHROMOSOMAL_PART	REACTOME_CDC6_ASSOCIATION_WITH_THE_ORC:ORIGIN_COMPLEX	0.0
BIOCARTA_CELLCYCLE_PATHWAY	MAGNESIUM_ION_BINDING	7.994e-05
CORUM_BASC_COMPLEX_(BRCA1-ASSOCIATED_GENOME_SURVEILLANCE_COMPLEX)	KEGG_CELL_CYCLE	0.0
AMINE_METABOLIC_PROCESS	KEGG_DNA_REPLICATION	0.00652982
CENTROSOME	G1_S_TRANSITION_OF_MITOTIC_CELL_CYCLE	0.02045062
NITROGEN_COMPOUND_METABOLIC_PROCESS	REACTOME_CYCLIN_A1_ASSOCIATED_EVENTS_DURING_G2_M_TRANSITION	0.0042596
ION_CHANNEL_ACTIVITY	REACTOME_ORC1_REMOVAL_FROM_CHROMATIN	0.01029262
MITOTIC_CELL_CYCLE	REACTOME_FORMATION_OF_TUBULIN_FOLDING_INTERMEDIATES_BY_CCT_TRIC	0.02470984
MICROSOME	REACTOME_MRNA_SPLICING	0.00551341
KEGG_SMALL_CELL_LUNG_CANCER	MITOTIC_CELL_CYCLE	0.0
CELLULAR_LIPID_METABOLIC_PROCESS	REACTOME_STEROID_METABOLISM	0.02442757
CORUM_RC_COMPLEX_DURING_S-PHASE_OF_CELL_CYCLE	MICROTUBULE_BINDING	0.01340005
NITROGEN_COMPOUND_METABOLIC_PROCESS	REACTOME_SNRNP_ASSEMBLY	0.00218657
APOPTOTIC_MITOCHONDRIAL_CHANGES	NUCLEAR_MATRIX	0.01169499
MRNA_PROCESSING_GO_0006397	SPINDLE_ORGANIZATION_AND_BIOGENESIS	0.0
DNA_RECOMBINATION	NUCLEAR_CHROMOSOME_PART	0.00067188
CELL_CYCLE_PROCESS	CONDENSED_CHROMOSOME	0.0
CORUM_EMERIN_COMPLEX_24	RNA_SPLICINGVIA_TRANSESTERIFICATION_REACTIONS	0.0
REACTOME_LIPOPROTEIN_METABOLISM	REACTOME_RECYCLING_OF_BILE_ACIDS_AND_SALTS	0.00095456
REACTOME_METABOLISM_OF_RNA	RNA_SPLICING	0.0
BIOPOLYMER_CATABOLIC_PROCESS	MOTOR_ACTIVITY	0.00721051
INTERPHASE	NITROGEN_COMPOUND_CATABOLIC_PROCESS	0.00104035
M_PHASE_OF_MITOTIC_CELL_CYCLE	SODIUM_ION_TRANSPORT	0.00197579
KINETOCHORE	REACTOME_NUCLEAR_IMPORT_OF_REV_PROTEIN	0.00716328
CORUM_CDC5L_COMPLEX	SISTER_CHROMATID_SEGREGATION	0.0
MEIOTIC_RECOMBINATION	REACTOME_NUCLEAR_RECEPTOR_TRANSCRIPTION_PATHWAY	0.01771285
INTERPHASE	REACTOME_RNA_POLYMERASE_I_PROMOTER_CLEARANCE	0.0
OXIDOREDUCTASE_ACTIVITY_GO_0016705	REACTOME_METABOLISM_OF_RNA	0.01371495
ORGANIC_ACID_METABOLIC_PROCESS	REACTOME_RNA_POLYMERASE_I_PROMOTER_CLEARANCE	0.0
REACTOME_PREFOLDIN_MEDIATED_TRANSFER_OF_SUBSTRATE_TO_CCT_TRIC	REGULATION_OF_MITOTIC_CELL_CYCLE	0.009379
KEGG_COMPLEMENT_AND_COAGULATION_CASCADES	OXIDOREDUCTASE_ACTIVITY_GO_0016705	0.02664417
BIOCARTA_CFTR_PATHWAY	REACTOME_NUCLEOTIDE_EXCISION_REPAIR	0.00459122
CORUM_DNA_SYNTHESOME_COMPLEX_(15_SUBUNITS)	KEGG_BETA_ALANINE_METABOLISM	0.00863702
REACTOME_ACTIVATION_OF_ATR_IN_RESPONSE_TO_REPLICATION_STRESS	REACTOME_E2F_MEDIATED_REGULATION_OF_DNA_REPLICATION	0.0
MICROTUBULE_BINDING	RNA_BINDING	0.00525279
CORUM_RC_COMPLEX_DURING_G2/M-PHASE_OF_CELL_CYCLE	REACTOME_ACTIVATION_OF_THE_PRE_REPLICATIVE_COMPLEX	0.0
DNA_PACKAGING	REACTOME_HOST_INTERACTIONS_OF_HIV_FACTORS	0.01103741
KEGG_PYRIMIDINE_METABOLISM	REACTOME_CDC20_PHOSPHO_APC_MEDIATED_DEGRADATION_OF_CYCLIN_A	0.00106661
MICROTUBULE_ORGANIZING_CENTER	MULTI_ORGANISM_PROCESS	0.00353866
REACTOME_ACTIVATION_OF_ATR_IN_RESPONSE_TO_REPLICATION_STRESS	REACTOME_FANCONI_ANEMIA_PATHWAY	0.01433053
DNA_DEPENDENT_DNA_REPLICATION	NUCLEAR_CHROMOSOME_PART	0.0
CARBOHYDRATE_BINDING	MICROTUBULE_BASED_PROCESS	0.00537927
RESPONSE_TO_ENDOGENOUS_STIMULUS	RESPONSE_TO_OTHER_ORGANISM	0.00676769
G1_PHASE	REACTOME_SNRNP_ASSEMBLY	0.00916949
OXIDOREDUCTASE_ACTIVITY	UBIQUITIN_CYCLE	0.12918612
ATP_DEPENDENT_HELICASE_ACTIVITY	CHROMATIN_BINDING	0.00265941
CHROMOSOME_ORGANIZATION_AND_BIOGENESIS	SERINE_TYPE_ENDOPEPTIDASE_ACTIVITY	0.00888824
MONOCARBOXYLIC_ACID_METABOLIC_PROCESS	REACTOME_MITOCHONDRIAL_FATTY_ACID_BETA_OXIDATION	0.00097749
KEGG_MISMATCH_REPAIR	REACTOME_REMOVAL_OF_THE_FLAP_INTERMEDIATE	0.0
CORUM_MLL1-WDR5_COMPLEX	RIBONUCLEOPROTEIN_COMPLEX	0.00041956
REACTOME_DNA_REPAIR	REACTOME_HORMONE_BIOSYNTHESIS	0.00766467
REACTOME_METABOLISM_OF_LIPIDS_AND_LIPOPROTEINS	TUBULIN_BINDING	0.00972608
CORUM_BASC_COMPLEX_(BRCA1-ASSOCIATED_GENOME_SURVEILLANCE_COMPLEX)	MICROTUBULE_BASED_PROCESS	0.00038636
SERINE_TYPE_ENDOPEPTIDASE_ACTIVITY	STEROID_METABOLIC_PROCESS	0.02582827
AMINE_CATABOLIC_PROCESS	REACTOME_POLYMERASE_SWITCHING	0.00498356
KEGG_PPAR_SIGNALING_PATHWAY	REACTOME_SNRNP_ASSEMBLY	0.00158972
DNA_DIRECTED_DNA_POLYMERASE_ACTIVITY	REACTOME_ORC1_REMOVAL_FROM_CHROMATIN	0.0
REACTOME_AUTODEGRADATION_OF_CDH1_BY_CDH1_APC	REACTOME_HOMOLOGOUS_RECOMBINATION_REPAIR	0.00626527
CORUM_NUCLEAR_PORE_COMPLEX	REACTOME_LOSS_OF_NLP_FROM_MITOTIC_CENTROSOMES	0.00331583
NUCLEAR_MATRIX	REACTOME_STEROID_METABOLISM	0.00990778
BIOPOLYMER_CATABOLIC_PROCESS	CORUM_CEN_COMPLEX	0.01183569
CARBOXYLIC_ACID_METABOLIC_PROCESS	REACTOME_SYNTHESIS_OF_BILE_ACIDS_AND_BILE_SALTS_VIA_24_HYDROXYCHOLESTEROL	0.01034248
MITOTIC_CELL_CYCLE	REACTOME_TRANSPORT_OF_THE_SLBP_INDEPENDENT_MATURE_MRNA	0.0
CORUM_DNA_SYNTHESOME_COMPLEX_(17_SUBUNITS)	SPINDLE_MICROTUBULE	0.00897772
DNA_REPLICATION_INITIATION	SPINDLE_ORGANIZATION_AND_BIOGENESIS	0.00876501
DNA_DIRECTED_DNA_POLYMERASE_ACTIVITY	REACTOME_REMOVAL_OF_THE_FLAP_INTERMEDIATE	0.00063376
REACTOME_DNA_REPAIR	REACTOME_SNRNP_ASSEMBLY	0.0
REACTOME_AUTODEGRADATION_OF_CDH1_BY_CDH1_APC	REACTOME_TRNA_AMINOACYLATION	0.00760973
MITOTIC_CELL_CYCLE_CHECKPOINT	REACTOME_SCF_SKP2_MEDIATED_DEGRADATION_OF_P27_P21	0.00086852
CORUM_RC_COMPLEX_DURING_S-PHASE_OF_CELL_CYCLE	REACTOME_LOSS_OF_NLP_FROM_MITOTIC_CENTROSOMES	0.00604343
KEGG_DNA_REPLICATION	REACTOME_G1_S_TRANSITION	0.0
MICROTUBULE	REACTOME_SNRNP_ASSEMBLY	0.01124977
CORUM_DNA_SYNTHESOME_COMPLEX_(15_SUBUNITS)	REACTOME_PREFOLDIN_MEDIATED_TRANSFER_OF_SUBSTRATE_TO_CCT_TRIC	0.0095391
REACTOME_FORMATION_AND_MATURATION_OF_MRNA_TRANSCRIPT	REACTOME_MITOTIC_M_M_G1_PHASES	0.0
CELL_CYCLE_CHECKPOINT_GO_0000075	CHROMATIN_BINDING	0.00019514
DNA_POLYMERASE_ACTIVITY	REACTOME_TRANSCRIPTION	6.273e-05
REACTOME_LATE_PHASE_OF_HIV_LIFE_CYCLE	SPINDLE_ORGANIZATION_AND_BIOGENESIS	0.0
CHROMATIN_BINDING	REACTOME_CHAPERONIN_MEDIATED_PROTEIN_FOLDING	0.00176987
CYTOSKELETON_ORGANIZATION_AND_BIOGENESIS	MICROTUBULE	0.00030599
REACTOME_SYNTHESIS_OF_DNA	TRANSCRIPTION_FACTOR_COMPLEX	0.0
REACTOME_CDC6_ASSOCIATION_WITH_THE_ORC:ORIGIN_COMPLEX	REACTOME_S_PHASE	0.0
CORUM_DNA_SYNTHESOME_COMPLEX_(17_SUBUNITS)	REACTOME_CDC6_ASSOCIATION_WITH_THE_ORC:ORIGIN_COMPLEX	0.0
KEGG_AMINOACYL_TRNA_BIOSYNTHESIS	REACTOME_LOSS_OF_NLP_FROM_MITOTIC_CENTROSOMES	0.0
REACTOME_DNA_REPAIR	REACTOME_HIV_LIFE_CYCLE	0.0
CENTROSOME	REACTOME_RNA_POLYMERASE_I_CHAIN_ELONGATION	0.00966099
CYTOKINESIS	REACTOME_FANCONI_ANEMIA_PATHWAY	0.0
DNA_REPLICATION	REACTOME_CDC6_ASSOCIATION_WITH_THE_ORC:ORIGIN_COMPLEX	0.0
BIOPOLYMER_CATABOLIC_PROCESS	MONOSACCHARIDE_BINDING	0.02399688
KEGG_PPAR_SIGNALING_PATHWAY	MICROTUBULE_BASED_PROCESS	0.03807282
DNA_DEPENDENT_DNA_REPLICATION	MRNA_METABOLIC_PROCESS	0.01342044
CHROMOSOMAL_PART	OXIDOREDUCTASE_ACTIVITY	0.00916365
CORUM_C_COMPLEX_SPLICEOSOME	NUCLEOLUS	0.0
HEMATOPOIETIN_INTERFERON_CLASSD200_DOMAIN_CYTOKINE_RECEPTOR_ACTIVITY	REACTOME_LATE_PHASE_OF_HIV_LIFE_CYCLE	0.01142736
M_PHASE_OF_MITOTIC_CELL_CYCLE	REACTOME_POLYMERASE_SWITCHING	0.0
FATTY_ACID_OXIDATION	NUCLEOPLASM	0.0
KEGG_SMALL_CELL_LUNG_CANCER	REACTOME_MITOTIC_PROMETAPHASE	0.00394338
BIOPOLYMER_CATABOLIC_PROCESS	REACTOME_STEROID_METABOLISM	0.00918442
REACTOME_CYTOCHROME_P450_ARRANGED_BY_SUBSTRATE_TYPE	REACTOME_FANCONI_ANEMIA_PATHWAY	0.00592036
REACTOME_PACKAGING_OF_TELOMERE_ENDS	REACTOME_SNRNP_ASSEMBLY	0.00328724
CHROMATIN	MONOCARBOXYLIC_ACID_METABOLIC_PROCESS	0.00271636
CHROMOSOME	REACTOME_MRNA_SPLICING_MINOR_PATHWAY	0.0
BIOCARTA_CFTR_PATHWAY	INORGANIC_ANION_TRANSMEMBRANE_TRANSPORTER_ACTIVITY	0.0180471
COLLAGEN	CORUM_MASH1_PROMOTER-COACTIVATOR_COMPLEX	0.00589109
HELICASE_ACTIVITY	REACTOME_DNA_REPAIR	0.0
REACTOME_TRANSCRIPTION	STEROID_BINDING	0.00740617
MICROTUBULE_MOTOR_ACTIVITY	REGULATION_OF_MITOSIS	0.00343965
KEGG_OOCYTE_MEIOSIS	REACTOME_AMINE_LIGAND_BINDING_RECEPTORS	0.01097369
CORUM_BASC_COMPLEX_(BRCA1-ASSOCIATED_GENOME_SURVEILLANCE_COMPLEX)	G1_PHASE	0.00111334
KEGG_SMALL_CELL_LUNG_CANCER	REGULATION_OF_CYCLIN_DEPENDENT_PROTEIN_KINASE_ACTIVITY	0.0
CHROMOSOME	REACTOME_TRANSPORT_OF_RIBONUCLEOPROTEINS_INTO_THE_HOST_NUCLEUS	0.0
KEGG_OOCYTE_MEIOSIS	MEIOSIS_I	0.0
MEIOTIC_CELL_CYCLE	REACTOME_E2F_MEDIATED_REGULATION_OF_DNA_REPLICATION	0.0
INTERPHASE	REACTOME_BIOLOGICAL_OXIDATIONS	0.01428444
REACTOME_E2F_MEDIATED_REGULATION_OF_DNA_REPLICATION	REACTOME_REPAIR_SYNTHESIS_OF_PATCH_27_30_BASES_LONG_BY_DNA_POLYMERASE	0.0
CORUM_BASC_COMPLEX_(BRCA1-ASSOCIATED_GENOME_SURVEILLANCE_COMPLEX)	KEGG_TYROSINE_METABOLISM	0.0059643
BIOCARTA_CFTR_PATHWAY	MONOCARBOXYLIC_ACID_METABOLIC_PROCESS	0.01231068
CHROMOSOMAL_PART	M_PHASE_OF_MITOTIC_CELL_CYCLE	0.0
MOTOR_ACTIVITY	REACTOME_REGULATION_OF_APC_ACTIVATORS_BETWEEN_G1_S_AND_EARLY_ANAPHASE	0.00030791
APOPTOTIC_MITOCHONDRIAL_CHANGES	REACTOME_APCDC20_MEDIATED_DEGRADATION_OF_CYCLIN_B	0.00728958
KEGG_STEROID_HORMONE_BIOSYNTHESIS	REACTOME_FANCONI_ANEMIA_PATHWAY	0.00836705
ESTABLISHMENT_OF_ORGANELLE_LOCALIZATION	REACTOME_CDT1_ASSOCIATION_WITH_THE_CDC6_ORC_ORIGIN_COMPLEX	0.00951381
DETECTION_OF_EXTERNAL_STIMULUS	REACTOME_TELOMERE_MAINTENANCE	0.01722668
CHROMOSOME	REACTOME_TRANSCRIPTION_OF_THE_HIV_GENOME	0.0
HELICASE_ACTIVITY	KEGG_CELL_CYCLE	0.0
CHROMOSOMEPERICENTRIC_REGION	MICROTUBULE_CYTOSKELETON_ORGANIZATION_AND_BIOGENESIS	0.0064917
NEGATIVE_REGULATION_OF_DNA_METABOLIC_PROCESS	REACTOME_MITOTIC_M_M_G1_PHASES	0.0
KEGG_SPLICEOSOME	REACTOME_INFLUENZA_LIFE_CYCLE	0.0
CORUM_C_COMPLEX_SPLICEOSOME	DNA_REPLICATION_INITIATION	0.00019929
MEIOTIC_CELL_CYCLE	MICROTUBULE_ORGANIZING_CENTER_ORGANIZATION_AND_BIOGENESIS	0.00274106
CORUM_RIBOSOME,_CYTOPLASMIC	REACTOME_SNRNP_ASSEMBLY	0.01491098
DNA_REPLICATION	MICROTUBULE_CYTOSKELETON_ORGANIZATION_AND_BIOGENESIS	0.00170916
CYTOSKELETON_ORGANIZATION_AND_BIOGENESIS	MICROTUBULE_BASED_PROCESS	0.0
AMINE_METABOLIC_PROCESS	REACTOME_SYNTHESIS_OF_DNA	0.01065783
NUCLEAR_MATRIX	REACTOME_RNA_POLYMERASE_III_TRANSCRIPTION_INITIATION	0.01884353
REACTOME_ENDOGENOUS_STEROLS	UBIQUITIN_CYCLE	0.01248178
CHROMATIN_BINDING	NUCLEOLUS	0.0
KEGG_HISTIDINE_METABOLISM	REACTOME_BIOLOGICAL_OXIDATIONS	0.00017754
CHROMOSOME	KEGG_DNA_REPLICATION	0.0
CONDENSED_CHROMOSOME	RNA_BINDING	0.0
REACTOME_HDL_MEDIATED_LIPID_TRANSPORT	REACTOME_HIV_LIFE_CYCLE	0.0113827
CHROMOSOME_ORGANIZATION_AND_BIOGENESIS	REACTOME_EXTENSION_OF_TELOMERES	0.0
GAMETE_GENERATION	MONOOXYGENASE_ACTIVITY	0.0088827
REACTOME_HIV_LIFE_CYCLE	REACTOME_SNRNP_ASSEMBLY	0.0
MICROTUBULE_ORGANIZING_CENTER_PART	REACTOME_DOUBLE_STRAND_BREAK_REPAIR	0.00522451
CHROMOSOME_ORGANIZATION_AND_BIOGENESIS	REACTOME_CDC20_PHOSPHO_APC_MEDIATED_DEGRADATION_OF_CYCLIN_A	0.0
REACTOME_HIV_INFECTION	REACTOME_NEP_NS2_INTERACTS_WITH_THE_CELLULAR_EXPORT_MACHINERY	0.0
CORUM_RIBOSOME,_CYTOPLASMIC	NEGATIVE_REGULATION_OF_DNA_METABOLIC_PROCESS	0.00383294
CELL_CYCLE_CHECKPOINT_GO_0000075	KINETOCHORE	0.00278778
KEGG_SPLICEOSOME	REACTOME_CDC6_ASSOCIATION_WITH_THE_ORC:ORIGIN_COMPLEX	0.00330596
REACTOME_RNA_POLYMERASE_I_III_AND_MITOCHONDRIAL_TRANSCRIPTION	RESPONSE_TO_BACTERIUM	0.02225159
OXIDOREDUCTASE_ACTIVITY	REACTOME_NUCLEOTIDE_EXCISION_REPAIR	0.00300217
KEGG_HOMOLOGOUS_RECOMBINATION	REACTOME_CELL_CYCLE_CHECKPOINTS	0.00049927
CORUM_RC_COMPLEX_DURING_S-PHASE_OF_CELL_CYCLE	REACTOME_G2_M_TRANSITION	0.0
NUCLEOPLASM_PART	REACTOME_REPAIR_SYNTHESIS_OF_PATCH_27_30_BASES_LONG_BY_DNA_POLYMERASE	0.0
CENTROSOME	MITOTIC_CELL_CYCLE	0.0
REACTOME_CDT1_ASSOCIATION_WITH_THE_CDC6_ORC_ORIGIN_COMPLEX	REACTOME_G2_M_CHECKPOINTS	0.0
KEGG_DNA_REPLICATION	KEGG_METABOLISM_OF_XENOBIOTICS_BY_CYTOCHROME_P450	0.01125409
REACTOME_ACTIVATION_OF_THE_PRE_REPLICATIVE_COMPLEX	REACTOME_HOMOLOGOUS_RECOMBINATION_REPAIR	0.00305647
METALLOENDOPEPTIDASE_ACTIVITY	REACTOME_CENTROSOME_MATURATION	0.00136792
CELL_CYCLE_PHASE	CORUM_RC_COMPLEX_DURING_S-PHASE_OF_CELL_CYCLE	0.0
CORUM_DNA_SYNTHESOME_COMPLEX_(17_SUBUNITS)	REACTOME_MITOTIC_PROMETAPHASE	0.00406768
NUCLEAR_ENVELOPE	REACTOME_GLOBAL_GENOMIC_NER	0.00574817
REACTOME_AUTODEGRADATION_OF_CDH1_BY_CDH1_APC	REACTOME_CDT1_ASSOCIATION_WITH_THE_CDC6_ORC_ORIGIN_COMPLEX	0.00192479
CORUM_RC_COMPLEX_DURING_S-PHASE_OF_CELL_CYCLE	KEGG_SMALL_CELL_LUNG_CANCER	0.0
REACTOME_CDC6_ASSOCIATION_WITH_THE_ORC:ORIGIN_COMPLEX	REACTOME_REMOVAL_OF_THE_FLAP_INTERMEDIATE	0.0
CYTOSKELETAL_PART	REACTOME_TRANSCRIPTION	0.01377647
INTERPHASE	REACTOME_POLYMERASE_SWITCHING	0.0
CHROMOSOME_ORGANIZATION_AND_BIOGENESIS	S_PHASE	0.0
CORUM_HCF-1_COMPLEX	KINETOCHORE	0.00014541
DNA_METABOLIC_PROCESS	KEGG_PYRIMIDINE_METABOLISM	0.0
REACTOME_PHASE_II_CONJUGATION	RESPONSE_TO_DNA_DAMAGE_STIMULUS	0.01979279
KEGG_ARACHIDONIC_ACID_METABOLISM	KEGG_DRUG_METABOLISM_OTHER_ENZYMES	0.00783828
REACTOME_INNATE_IMMUNITY_SIGNALING	SERINE_TYPE_ENDOPEPTIDASE_ACTIVITY	0.09214988
DNA_DEPENDENT_DNA_REPLICATION	REACTOME_MITOCHONDRIAL_FATTY_ACID_BETA_OXIDATION	0.01681164
OXIDOREDUCTASE_ACTIVITY_GO_0016705	REACTOME_MITOTIC_M_M_G1_PHASES	0.01277313
CHROMOSOMAL_PART	DEFENSE_RESPONSE_TO_BACTERIUM	0.01898005
MEIOTIC_RECOMBINATION	REACTOME_M_G1_TRANSITION	0.0
KEGG_MISMATCH_REPAIR	NUCLEAR_CHROMOSOME_PART	0.10534287
DETECTION_OF_EXTERNAL_STIMULUS	MICROTUBULE_ORGANIZING_CENTER_ORGANIZATION_AND_BIOGENESIS	0.01680031
REACTOME_LOSS_OF_NLP_FROM_MITOTIC_CENTROSOMES	SODIUM_ION_TRANSPORT	0.01806738
DNA_RECOMBINATION	ORGANELLE_LOCALIZATION	0.00543828
APOPTOTIC_MITOCHONDRIAL_CHANGES	REACTOME_METABOLISM_OF_RNA	0.00308121
KEGG_DRUG_METABOLISM_CYTOCHROME_P450	SA_REG_CASCADE_OF_CYCLIN_EXPR	0.00905633
DNA_POLYMERASE_ACTIVITY	REACTOME_RNA_POLYMERASE_I_PROMOTER_CLEARANCE	0.0002049
CARBOHYDRATE_BINDING	CYTOSKELETAL_PART	0.01779148
CHROMOSOMAL_PART	SUGAR_BINDING	0.00334524
MITOTIC_CELL_CYCLE	NUCLEAR_BODY	0.0
INTERPHASE	REACTOME_G2_M_CHECKPOINTS	0.0
DNA_PACKAGING	NUCLEAR_BODY	0.00285154
REACTOME_E2F_TRANSCRIPTIONAL_TARGETS_AT_G1_S	REACTOME_TRANSCRIPTION_OF_THE_HIV_GENOME	0.0
MONOOXYGENASE_ACTIVITY	REACTOME_CELL_CYCLE_CHECKPOINTS	0.01275723
CELL_CYCLE_CHECKPOINT_GO_0000075	REACTOME_ELONGATION_AND_PROCESSING_OF_CAPPED_TRANSCRIPTS	0.0
KEGG_ECM_RECEPTOR_INTERACTION	RESPONSE_TO_DNA_DAMAGE_STIMULUS	0.0
KEGG_OOCYTE_MEIOSIS	REACTOME_FORMATION_OF_TUBULIN_FOLDING_INTERMEDIATES_BY_CCT_TRIC	0.0
REACTOME_BIOLOGICAL_OXIDATIONS	REACTOME_POLYMERASE_SWITCHING	0.01025793
REACTOME_NUCLEOTIDE_EXCISION_REPAIR	RNA_SPLICINGVIA_TRANSESTERIFICATION_REACTIONS	0.0
CYTOKINESIS	DNA_REPLICATION	0.01483495
REACTOME_HIV_LIFE_CYCLE	REACTOME_MRNA_SPLICING_MINOR_PATHWAY	0.0
DNA_DIRECTED_DNA_POLYMERASE_ACTIVITY	TUBULIN_BINDING	0.00815444
KEGG_METABOLISM_OF_XENOBIOTICS_BY_CYTOCHROME_P450	REACTOME_TRANSCRIPTION	0.0187358
REACTOME_AMINE_LIGAND_BINDING_RECEPTORS	REACTOME_DNA_REPLICATION_PRE_INITIATION	0.01996256
BIOCARTA_COMP_PATHWAY	OXIDOREDUCTASE_ACTIVITY_GO_0016616	0.01251567
REACTOME_NUCLEAR_IMPORT_OF_REV_PROTEIN	REACTOME_RNA_POLYMERASE_II_TRANSCRIPTION	0.01318962
MICROTUBULE	REACTOME_DNA_STRAND_ELONGATION	0.01271174
MOTOR_ACTIVITY	REACTOME_E2F_MEDIATED_REGULATION_OF_DNA_REPLICATION	0.00510109
REACTOME_APCDC20_MEDIATED_DEGRADATION_OF_CYCLIN_B	RESPONSE_TO_DNA_DAMAGE_STIMULUS	0.0
MICROTUBULE_CYTOSKELETON	NUCLEOLUS	0.0
CORUM_SMN_COMPLEX	SPINDLE_ORGANIZATION_AND_BIOGENESIS	0.0
KEGG_HOMOLOGOUS_RECOMBINATION	REACTOME_SCF_SKP2_MEDIATED_DEGRADATION_OF_P27_P21	0.00396473
CHROMOSOMEPERICENTRIC_REGION	REACTOME_ACTIVATION_OF_ATR_IN_RESPONSE_TO_REPLICATION_STRESS	0.00756439
REACTOME_REGULATION_OF_APC_ACTIVATORS_BETWEEN_G1_S_AND_EARLY_ANAPHASE	REACTOME_TRANSPORT_OF_MATURE_MRNA_DERIVED_FROM_AN_INTRON_CONTAINING_TRANSCRIPT	0.00562844
AMINO_ACID_CATABOLIC_PROCESS	REPLICATION_FORK	0.0154412
BIOCARTA_CFTR_PATHWAY	MICROTUBULE_ORGANIZING_CENTER_PART	0.01282913
CONDENSED_CHROMOSOME	REACTOME_CELL_CYCLE_CHECKPOINTS	0.0
FATTY_ACID_OXIDATION	KEGG_PROPANOATE_METABOLISM	0.00289862
KEGG_GLYCINE_SERINE_AND_THREONINE_METABOLISM	KEGG_TRYPTOPHAN_METABOLISM	0.01213669
AMINE_CATABOLIC_PROCESS	RIBONUCLEOPROTEIN_COMPLEX	0.0145612
REACTOME_CENTROSOME_MATURATION	REACTOME_FORMATION_OF_FIBRIN_CLOT_CLOTTING_CASCADE	0.00358258
BIOCARTA_G1_PATHWAY	MICROTUBULE_POLYMERIZATION_OR_DEPOLYMERIZATION	0.00558514
DNA_REPLICATION_INITIATION	SUGAR_BINDING	0.01104575
CYTOSKELETAL_PART	KEGG_DNA_REPLICATION	0.0
CYTOSKELETAL_PART	MICROTUBULE_ASSOCIATED_COMPLEX	0.0
DNA_DIRECTED_DNA_POLYMERASE_ACTIVITY	NEGATIVE_REGULATION_OF_DNA_METABOLIC_PROCESS	0.00498546
NUCLEAR_CHROMOSOME	SUGAR_BINDING	0.00674907
CYTOSKELETAL_PART	NUCLEAR_CHROMOSOME_PART	0.0
CARBOHYDRATE_BINDING	ORGANIC_ACID_METABOLIC_PROCESS	0.01359199
CYTOSKELETON_ORGANIZATION_AND_BIOGENESIS	REACTOME_TRANSCRIPTION_COUPLED_NER	0.00071477
REACTOME_DOUBLE_STRAND_BREAK_REPAIR	REACTOME_PROCESSING_OF_CAPPED_INTRON_CONTAINING_PRE_MRNA	0.00047138
REACTOME_E2F_TRANSCRIPTIONAL_TARGETS_AT_G1_S	RNA_BINDING	0.0
DNA_RECOMBINATION	STEROID_HORMONE_RECEPTOR_ACTIVITY	0.01063067
CELL_DIVISION	MICROTUBULE	0.0
REACTOME_SYNTHESIS_OF_BILE_ACIDS_AND_BILE_SALTS_VIA_24_HYDROXYCHOLESTEROL	REACTOME_SYNTHESIS_OF_BILE_ACIDS_AND_BILE_SALTS_VIA_7ALPHA_HYDROXYCHOLESTEROL	0.00715338
KEGG_PEROXISOME	REACTOME_FORMATION_OF_FIBRIN_CLOT_CLOTTING_CASCADE	0.00477335
REACTOME_GLOBAL_GENOMIC_NER	REACTOME_SNRNP_ASSEMBLY	0.01606108
ORGANELLE_LOCALIZATION	REACTOME_HOST_INTERACTIONS_OF_HIV_FACTORS	0.00126916
CELL_CYCLE_PROCESS	OXIDOREDUCTASE_ACTIVITY_ACTING_ON_THE_ALDEHYDE_OR_OXO_GROUP_OF_DONORS	0.00178671
MRNA_METABOLIC_PROCESS	REACTOME_RNA_POLYMERASE_I_PROMOTER_CLEARANCE	0.0
CORUM_HCF-1_COMPLEX	REGULATION_OF_MITOSIS	0.01107943
KINESIN_COMPLEX	REACTOME_CENTROSOME_MATURATION	0.00123599
CONDENSED_CHROMOSOME	RIBONUCLEOPROTEIN_COMPLEX	0.0
CYTOSKELETON_ORGANIZATION_AND_BIOGENESIS	G1_S_TRANSITION_OF_MITOTIC_CELL_CYCLE	0.06847468
REACTOME_TRANSPORT_OF_MATURE_MRNA_DERIVED_FROM_AN_INTRON_CONTAINING_TRANSCRIPT	TRANSCRIPTION_FACTOR_COMPLEX	0.0
CHROMATIN	MRNA_METABOLIC_PROCESS	0.00318194
REACTOME_HOST_INTERACTIONS_OF_HIV_FACTORS	VOLTAGE_GATED_CHANNEL_ACTIVITY	0.01027999
BIOPOLYMER_CATABOLIC_PROCESS	MONOOXYGENASE_ACTIVITY	0.00894927
KEGG_STEROID_HORMONE_BIOSYNTHESIS	REACTOME_S_PHASE	0.01540598
CORUM_HCF-1_COMPLEX	SA_REG_CASCADE_OF_CYCLIN_EXPR	0.00025795
CHROMOSOMAL_PART	NUCLEOPLASM_PART	0.0
CELLULAR_LIPID_METABOLIC_PROCESS	REACTOME_SYNTHESIS_OF_BILE_ACIDS_AND_BILE_SALTS	0.00298093
GAMETE_GENERATION	REACTOME_CYCLIN_E_ASSOCIATED_EVENTS_DURING_G1_S_TRANSITION_	0.12259712
REACTOME_HIV_INFECTION	REACTOME_PHOSPHORYLATION_OF_THE_APC	0.0
MICROTUBULE_ASSOCIATED_COMPLEX	REACTOME_SNRNP_ASSEMBLY	0.00821749
CELL_DIVISION	INTERPHASE	0.01540255
S_PHASE	TRANSCRIPTION_FACTOR_COMPLEX	0.00192336
CORUM_CEN_COMPLEX	DNA_INTEGRITY_CHECKPOINT	0.00105247
NEGATIVE_REGULATION_OF_DNA_METABOLIC_PROCESS	REACTOME_TRANSPORT_OF_RIBONUCLEOPROTEINS_INTO_THE_HOST_NUCLEUS	0.00757473
REACTOME_CDC20_PHOSPHO_APC_MEDIATED_DEGRADATION_OF_CYCLIN_A	REACTOME_FORMATION_OF_FIBRIN_CLOT_CLOTTING_CASCADE	0.00859769
CHROMOSOME_SEGREGATION	SERINE_TYPE_ENDOPEPTIDASE_ACTIVITY	0.00917197
KEGG_METABOLISM_OF_XENOBIOTICS_BY_CYTOCHROME_P450	MICROTUBULE_CYTOSKELETON	0.01656582
REACTOME_CHAPERONIN_MEDIATED_PROTEIN_FOLDING	REACTOME_METABOLISM_OF_LIPIDS_AND_LIPOPROTEINS	0.01406751
REACTOME_MITOTIC_M_M_G1_PHASES	VOLTAGE_GATED_CHANNEL_ACTIVITY	0.01099025
REACTOME_FORMATION_AND_MATURATION_OF_MRNA_TRANSCRIPT	REACTOME_HOMOLOGOUS_RECOMBINATION_REPAIR	0.0
PROTEIN_C_TERMINUS_BINDING	RESPONSE_TO_DNA_DAMAGE_STIMULUS	0.0
MEIOTIC_RECOMBINATION	M_PHASE	0.0
METAL_ION_TRANSMEMBRANE_TRANSPORTER_ACTIVITY	REACTOME_STEROID_METABOLISM	0.00018374
DNA_DEPENDENT_DNA_REPLICATION	REACTOME_M_G1_TRANSITION	0.0
REACTOME_RNA_POLYMERASE_I_PROMOTER_OPENING	STEROID_BINDING	0.00603163
KEGG_FATTY_ACID_METABOLISM	OXYGEN_BINDING	0.00899057
OXIDOREDUCTASE_ACTIVITY	REACTOME_LAGGING_STRAND_SYNTHESIS	0.00117053
MITOTIC_CELL_CYCLE	REACTOME_INACTIVATION_OF_APC_VIA_DIRECT_INHIBITION_OF_THE_APCOMPLEX	0.0
CELLULAR_LIPID_CATABOLIC_PROCESS	FATTY_ACID_OXIDATION	0.01764491
CORUM_DNA_SYNTHESOME_COMPLEX_(15_SUBUNITS)	REACTOME_SYNTHESIS_OF_DNA	0.0
BIOCARTA_G2_PATHWAY	REACTOME_INACTIVATION_OF_APC_VIA_DIRECT_INHIBITION_OF_THE_APCOMPLEX	0.0
KEGG_TRYPTOPHAN_METABOLISM	REACTOME_G2_M_CHECKPOINTS	0.00667793
REACTOME_DOUBLE_STRAND_BREAK_REPAIR	REGULATION_OF_CELL_CYCLE	0.0
INTERPHASE_OF_MITOTIC_CELL_CYCLE	KEGG_PEROXISOME	0.00552077
REACTOME_S_PHASE	REGULATION_OF_CYCLIN_DEPENDENT_PROTEIN_KINASE_ACTIVITY	0.0
CORUM_RC_COMPLEX_DURING_G2/M-PHASE_OF_CELL_CYCLE	G1_S_TRANSITION_OF_MITOTIC_CELL_CYCLE	9.077e-05
KEGG_ECM_RECEPTOR_INTERACTION	REACTOME_G1_S_TRANSITION	0.02442913
DETECTION_OF_EXTERNAL_STIMULUS	METAL_ION_TRANSMEMBRANE_TRANSPORTER_ACTIVITY	0.13579002
KEGG_HOMOLOGOUS_RECOMBINATION	REACTOME_LATE_PHASE_OF_HIV_LIFE_CYCLE	0.05851984
MRNA_PROCESSING_GO_0006397	REACTOME_SYNTHESIS_OF_DNA	0.00677591
KEGG_CELL_CYCLE	REACTOME_TRANSPORT_OF_MATURE_MRNA_DERIVED_FROM_AN_INTRON_CONTAINING_TRANSCRIPT	0.0
DNA_REPAIR	RIBONUCLEASE_ACTIVITY	0.0
CORUM_MLL1-WDR5_COMPLEX	REACTOME_ASSOCIATION_OF_LICENSING_FACTORS_WITH_THE_PREREPLICATIVE_COMPLEX	0.00433543
CORUM_DNA_SYNTHESOME_COMPLEX_(13_SUBUNITS)	RNA_SPLICINGVIA_TRANSESTERIFICATION_REACTIONS	0.00736277
CELLULAR_LIPID_METABOLIC_PROCESS	REACTOME_TRANSPORT_OF_THE_SLBP_INDEPENDENT_MATURE_MRNA	0.00335968
APOPTOTIC_MITOCHONDRIAL_CHANGES	REACTOME_REGULATION_OF_APC_ACTIVATORS_BETWEEN_G1_S_AND_EARLY_ANAPHASE	0.00931484
BIOCARTA_MCM_PATHWAY	REACTOME_CDC20_PHOSPHO_APC_MEDIATED_DEGRADATION_OF_CYCLIN_A	0.0
DNA_POLYMERASE_ACTIVITY	KEGG_MISMATCH_REPAIR	0.00491341
REACTOME_ORC1_REMOVAL_FROM_CHROMATIN	REACTOME_PROCESSING_OF_CAPPED_INTRON_CONTAINING_PRE_MRNA	0.00071697
CORUM_MLL1-WDR5_COMPLEX	REACTOME_ORC1_REMOVAL_FROM_CHROMATIN	0.0
DNA_REPLICATION	REACTOME_NUCLEOTIDE_EXCISION_REPAIR	0.0
MULTI_ORGANISM_PROCESS	REACTOME_METABOLISM_OF_RNA	0.0
REACTOME_SCF_BETA_TRCP_MEDIATED_DEGRADATION_OF_EMI1	REACTOME_UNWINDING_OF_DNA	0.0
GAMETE_GENERATION	REACTOME_STEROID_METABOLISM	0.01947548
GAMETE_GENERATION	REACTOME_E2F_TRANSCRIPTIONAL_TARGETS_AT_G1_S	0.0
M_PHASE_OF_MITOTIC_CELL_CYCLE	SPINDLE_POLE	0.0
AROMATIC_COMPOUND_METABOLIC_PROCESS	ATP_DEPENDENT_HELICASE_ACTIVITY	0.00329369
CARBOXYLIC_ACID_METABOLIC_PROCESS	OXIDOREDUCTASE_ACTIVITY_GO_0016705	0.00013488
REACTOME_DNA_REPAIR	REACTOME_UNWINDING_OF_DNA	0.0
REACTOME_APCDC20_MEDIATED_DEGRADATION_OF_CYCLIN_B	REACTOME_TRANSPORT_OF_RIBONUCLEOPROTEINS_INTO_THE_HOST_NUCLEUS	0.00529712
MICROTUBULE	REACTOME_DOUBLE_STRAND_BREAK_REPAIR	0.00227972
REACTOME_RNA_POLYMERASE_I_PROMOTER_CLEARANCE	RESPONSE_TO_OTHER_ORGANISM	0.03989486
CORUM_ALL-1_SUPERCOMPLEX	MEIOSIS_I	0.00413506
GAMETE_GENERATION	NITROGEN_COMPOUND_METABOLIC_PROCESS	0.00785288
CHROMOSOME_SEGREGATION	REACTOME_LATE_PHASE_OF_HIV_LIFE_CYCLE	0.0
CORUM_EMERIN_COMPLEX_24	KEGG_JAK_STAT_SIGNALING_PATHWAY	0.44563002
KEGG_VALINE_LEUCINE_AND_ISOLEUCINE_DEGRADATION	REACTOME_HIV_INFECTION	0.04681902
KEGG_MISMATCH_REPAIR	RIBONUCLEOPROTEIN_COMPLEX	0.00232753
KEGG_CELL_CYCLE	REACTOME_ORC1_REMOVAL_FROM_CHROMATIN	0.0
HELICASE_ACTIVITY	INTERPHASE_OF_MITOTIC_CELL_CYCLE	0.0
REACTOME_SCF_BETA_TRCP_MEDIATED_DEGRADATION_OF_EMI1	STEROID_BINDING	0.01474427
CHROMOSOMAL_PART	REACTOME_BASIGIN_INTERACTIONS	0.00938572
CENTROSOME	REACTOME_TRANSPORT_OF_RIBONUCLEOPROTEINS_INTO_THE_HOST_NUCLEUS	0.00425455
MITOTIC_SISTER_CHROMATID_SEGREGATION	SPLICEOSOME	0.0
REACTOME_HOMOLOGOUS_RECOMBINATION_REPAIR	SPINDLE_POLE	0.00290263
INWARD_RECTIFIER_POTASSIUM_CHANNEL_ACTIVITY	REACTOME_CENTROSOME_MATURATION	0.00881731
CENTROSOME	KEGG_MISMATCH_REPAIR	0.00946792
MICROSOME	REACTOME_NEP_NS2_INTERACTS_WITH_THE_CELLULAR_EXPORT_MACHINERY	0.00370149
KEGG_JAK_STAT_SIGNALING_PATHWAY	KEGG_MISMATCH_REPAIR	0.01035587
KEGG_MISMATCH_REPAIR	MITOTIC_CELL_CYCLE_CHECKPOINT	0.0
REACTOME_REGULATION_OF_APC_ACTIVATORS_BETWEEN_G1_S_AND_EARLY_ANAPHASE	RESPONSE_TO_OTHER_ORGANISM	0.00319754
CORUM_RC_COMPLEX_DURING_S-PHASE_OF_CELL_CYCLE	UBIQUITIN_CYCLE	0.0
BIOCARTA_CFTR_PATHWAY	REACTOME_CENTROSOME_MATURATION	0.0
NITROGEN_COMPOUND_METABOLIC_PROCESS	RNA_SPLICING	0.00371448
CYTOSKELETAL_PART	REACTOME_CHAPERONIN_MEDIATED_PROTEIN_FOLDING	0.0
CYTOSKELETON_ORGANIZATION_AND_BIOGENESIS	KEGG_DRUG_METABOLISM_OTHER_ENZYMES	0.00360405
SODIUM_ION_TRANSPORT	SUBSTRATE_SPECIFIC_CHANNEL_ACTIVITY	0.06785627
REACTOME_BASIGIN_INTERACTIONS	REACTOME_RNA_POLYMERASE_II_TRANSCRIPTION	0.00206613
MAGNESIUM_ION_BINDING	REACTOME_LAGGING_STRAND_SYNTHESIS	0.0
REACTOME_CENTROSOME_MATURATION	REACTOME_PHASE_II_CONJUGATION	0.00237373
NUCLEOLUS	REACTOME_VPR_MEDIATED_NUCLEAR_IMPORT_OF_PICS	0.00197173
DNA_REPLICATION_INITIATION	REACTOME_FORMATION_AND_MATURATION_OF_MRNA_TRANSCRIPT	0.00122929
CORUM_CDC5L_COMPLEX	MICROTUBULE_MOTOR_ACTIVITY	0.00700087
CORUM_NOP56P-ASSOCIATED_PRE-RRNA_COMPLEX	MONOOXYGENASE_ACTIVITY	0.00761171
DEFENSE_RESPONSE	KEGG_LINOLEIC_ACID_METABOLISM	0.00764581
NUCLEAR_MATRIX	REACTOME_E2F_TRANSCRIPTIONAL_TARGETS_AT_G1_S	0.00788538
REACTOME_E2F_TRANSCRIPTIONAL_TARGETS_AT_G1_S	REACTOME_FANCONI_ANEMIA_PATHWAY	0.0
REACTOME_REGULATION_OF_APC_ACTIVATORS_BETWEEN_G1_S_AND_EARLY_ANAPHASE	RNA_SPLICING	0.01562834
BIOCARTA_CELLCYCLE_PATHWAY	KEGG_DRUG_METABOLISM_OTHER_ENZYMES	0.0044068
MITOSIS	REACTOME_INFLUENZA_LIFE_CYCLE	0.0
METAL_ION_TRANSMEMBRANE_TRANSPORTER_ACTIVITY	RESPONSE_TO_ENDOGENOUS_STIMULUS	0.03191049
CORUM_C_COMPLEX_SPLICEOSOME	RNA_BINDING	0.0
MRNA_METABOLIC_PROCESS	STEROID_METABOLIC_PROCESS	0.00013803
NEGATIVE_REGULATION_OF_DNA_METABOLIC_PROCESS	REACTOME_NUCLEAR_RECEPTOR_TRANSCRIPTION_PATHWAY	0.0053481
REACTOME_RNA_POLYMERASE_II_TRANSCRIPTION	SMALL_NUCLEAR_RIBONUCLEOPROTEIN_COMPLEX	0.0
CORUM_CEN_COMPLEX	NUCLEOLUS	0.0
NITROGEN_COMPOUND_METABOLIC_PROCESS	REACTOME_M_G1_TRANSITION	0.00400605
GAMETE_GENERATION	REACTOME_GAMMA_CARBOXYLATION_TRANSPORT_AND_AMINO_TERMINAL_CLEAVAGE_OF_PROTEINS	0.00501953
CELL_CYCLE_CHECKPOINT_GO_0000075	CORUM_CEN_COMPLEX	0.00231389
NUCLEAR_CHROMOSOME	REACTOME_BASIGIN_INTERACTIONS	0.00734543
MONOSACCHARIDE_BINDING	PROTEIN_C_TERMINUS_BINDING	0.02141193
CORUM_SPLICEOSOME	REACTOME_METABOLISM_OF_LIPIDS_AND_LIPOPROTEINS	0.0
KEGG_PYRIMIDINE_METABOLISM	REACTOME_HIV_INFECTION	0.0
BIOCARTA_CLASSIC_PATHWAY	MRNA_PROCESSING_GO_0006397	0.00833508
CHROMOSOME	CORUM_SPLICEOSOME	0.0
CORUM_HISTONE_H3.1_COMPLEX	HELICASE_ACTIVITY	0.00433211
REACTOME_CHAPERONIN_MEDIATED_PROTEIN_FOLDING	REGULATION_OF_MITOTIC_CELL_CYCLE	0.00592869
CARBOXYLIC_ACID_METABOLIC_PROCESS	REACTOME_RNA_POLYMERASE_I_PROMOTER_OPENING	0.00109871
BIOCARTA_G1_PATHWAY	PEROXISOME	0.0028266
KEGG_PEROXISOME	REACTOME_METABOLISM_OF_BILE_ACIDS_AND_BILE_SALTS	0.00330328
KEGG_PROPANOATE_METABOLISM	REACTOME_ELONGATION_AND_PROCESSING_OF_CAPPED_TRANSCRIPTS	0.01041226
MICROTUBULE_ASSOCIATED_COMPLEX	REACTOME_HIV_LIFE_CYCLE	0.00358872
REACTOME_AMINE_DERIVED_HORMONES	REACTOME_GAMMA_CARBOXYLATION_TRANSPORT_AND_AMINO_TERMINAL_CLEAVAGE_OF_PROTEINS	0.01135977
AMINO_ACID_AND_DERIVATIVE_METABOLIC_PROCESS	REACTOME_DOUBLE_STRAND_BREAK_REPAIR	0.00072333
REACTOME_HIV_LIFE_CYCLE	REACTOME_RNA_POLYMERASE_III_TRANSCRIPTION_INITIATION	0.0
MITOTIC_SISTER_CHROMATID_SEGREGATION	REACTOME_LAGGING_STRAND_SYNTHESIS	0.0128972
REACTOME_REPAIR_SYNTHESIS_OF_PATCH_27_30_BASES_LONG_BY_DNA_POLYMERASE	S_PHASE	0.01023329
CYTOKINESIS	G1_PHASE_OF_MITOTIC_CELL_CYCLE	0.00967177
DNA_INTEGRITY_CHECKPOINT	DNA_REPLICATION_INITIATION	0.0
APOPTOTIC_MITOCHONDRIAL_CHANGES	REACTOME_AUTODEGRADATION_OF_CDH1_BY_CDH1_APC	0.02657838
REACTOME_NUCLEAR_IMPORT_OF_REV_PROTEIN	REACTOME_RNA_POLYMERASE_III_TRANSCRIPTION_INITIATION	0.00966818
CONDENSED_CHROMOSOME	REACTOME_METABOLISM_OF_RNA	0.00022252
CORUM_CEN_COMPLEX	CORUM_EMERIN_COMPLEX_24	0.0
CORUM_17S_U2_SNRNP	RNA_SPLICING	0.0
PROTEIN_C_TERMINUS_BINDING	REACTOME_MRNA_SPLICING_MINOR_PATHWAY	0.00675763
CORUM_DNA_SYNTHESOME_COMPLEX_(13_SUBUNITS)	RESPONSE_TO_ENDOGENOUS_STIMULUS	0.0
CORUM_C_COMPLEX_SPLICEOSOME	NUCLEOPLASM	0.0
OXIDOREDUCTASE_ACTIVITY	REACTOME_METABOLISM_OF_AMINO_ACIDS	0.00485174
REACTOME_CDT1_ASSOCIATION_WITH_THE_CDC6_ORC_ORIGIN_COMPLEX	REACTOME_INACTIVATION_OF_APC_VIA_DIRECT_INHIBITION_OF_THE_APCOMPLEX	0.03974413
KEGG_COMPLEMENT_AND_COAGULATION_CASCADES	REACTOME_RNA_POLYMERASE_I_PROMOTER_OPENING	0.01367206
G_PROTEIN_COUPLED_RECEPTOR_ACTIVITY	RIBONUCLEOPROTEIN_COMPLEX	0.01852488
REACTOME_PROCESSING_OF_CAPPED_INTRON_CONTAINING_PRE_MRNA	STEROID_HORMONE_RECEPTOR_ACTIVITY	0.00011334
ORGANIC_ACID_METABOLIC_PROCESS	SERINE_TYPE_PEPTIDASE_ACTIVITY	0.0029882
CORUM_HCF-1_COMPLEX	REACTOME_TRANSCRIPTION_OF_THE_HIV_GENOME	0.00080757
ESTABLISHMENT_OF_ORGANELLE_LOCALIZATION	MICROTUBULE_BASED_PROCESS	0.00655581
CORUM_DNA_SYNTHESOME_COMPLEX_(13_SUBUNITS)	M_PHASE	0.00046279
DEFENSE_RESPONSE	PEROXISOME	0.04505799
MICROTUBULE_ORGANIZING_CENTER_PART	RNA_SPLICING	0.01130907
ATP_DEPENDENT_HELICASE_ACTIVITY	REACTOME_M_G1_TRANSITION	0.01999684
REACTOME_BIOLOGICAL_OXIDATIONS	REACTOME_METABOLISM_OF_BILE_ACIDS_AND_BILE_SALTS	0.01711252
REACTOME_RNA_POLYMERASE_I_III_AND_MITOCHONDRIAL_TRANSCRIPTION	RNA_SPLICING	0.00325494
CHROMOSOMAL_PART	REACTOME_CDT1_ASSOCIATION_WITH_THE_CDC6_ORC_ORIGIN_COMPLEX	0.0
M_PHASE	REACTOME_M_G1_TRANSITION	0.0
REACTOME_LOSS_OF_NLP_FROM_MITOTIC_CENTROSOMES	REACTOME_REMOVAL_OF_THE_FLAP_INTERMEDIATE	0.00223243
CHROMOSOMEPERICENTRIC_REGION	KEGG_CELL_CYCLE	0.0
KEGG_PEROXISOME	REACTOME_HOMOLOGOUS_RECOMBINATION_REPAIR	0.01196949
REACTOME_REV_MEDIATED_NUCLEAR_EXPORT_OF_HIV1_RNA	REACTOME_TRANSPORT_OF_MATURE_MRNA_DERIVED_FROM_AN_INTRON_CONTAINING_TRANSCRIPT	0.0
KEGG_MISMATCH_REPAIR	SUGAR_BINDING	0.00685122
REACTOME_CDC20_PHOSPHO_APC_MEDIATED_DEGRADATION_OF_CYCLIN_A	RESPONSE_TO_DNA_DAMAGE_STIMULUS	0.0
REACTOME_ASSOCIATION_OF_LICENSING_FACTORS_WITH_THE_PREREPLICATIVE_COMPLEX	REPLICATION_FORK	0.0
CARBOXYLIC_ACID_METABOLIC_PROCESS	REACTOME_LAGGING_STRAND_SYNTHESIS	0.00231431
CORUM_CEN_COMPLEX	REACTOME_E2F_MEDIATED_REGULATION_OF_DNA_REPLICATION	0.00397486
CHROMOSOMAL_PART	DNA_INTEGRITY_CHECKPOINT	0.0
CHROMOSOME	REACTOME_TRANSCRIPTION	0.0
HORMONE_METABOLIC_PROCESS	ION_CHANNEL_ACTIVITY	0.00874615
RIBONUCLEOPROTEIN_COMPLEX	RNA_BINDING	0.0
MICROTUBULE_CYTOSKELETON_ORGANIZATION_AND_BIOGENESIS	SISTER_CHROMATID_SEGREGATION	0.00453615
NUCLEAR_BODY	TRANSCRIPTION_FACTOR_COMPLEX	0.00135452
NUCLEOPLASM	REACTOME_LATE_PHASE_OF_HIV_LIFE_CYCLE	0.0
REACTOME_TRANSCRIPTION_COUPLED_NER	RNA_PROCESSING	0.0
NEGATIVE_REGULATION_OF_DNA_METABOLIC_PROCESS	REGULATION_OF_CELL_CYCLE	0.0
M_PHASE	REACTOME_REV_MEDIATED_NUCLEAR_EXPORT_OF_HIV1_RNA	0.0
AMINO_ACID_AND_DERIVATIVE_METABOLIC_PROCESS	REACTOME_TRANSCRIPTION_COUPLED_NER	0.00774288
FATTY_ACID_OXIDATION	MONOCARBOXYLIC_ACID_METABOLIC_PROCESS	0.00373081
MICROTUBULE_POLYMERIZATION_OR_DEPOLYMERIZATION	REACTOME_M_G1_TRANSITION	0.01358425
MITOTIC_CELL_CYCLE_CHECKPOINT	NUCLEOLUS	2.11e-05
FATTY_ACID_METABOLIC_PROCESS	NUCLEAR_CHROMOSOME	0.00123384
CELL_DIVISION	REACTOME_NUCLEOTIDE_EXCISION_REPAIR	0.00961876
CHROMOSOMAL_PART	RIBONUCLEOPROTEIN_COMPLEX_BIOGENESIS_AND_ASSEMBLY	0.0
CORUM_MLL1-WDR5_COMPLEX	REACTOME_CHAPERONIN_MEDIATED_PROTEIN_FOLDING	0.00507752
AMINE_METABOLIC_PROCESS	REACTOME_SCF_BETA_TRCP_MEDIATED_DEGRADATION_OF_EMI1	0.011235
KEGG_OOCYTE_MEIOSIS	MEIOTIC_RECOMBINATION	0.0
REACTOME_CELL_CYCLE_CHECKPOINTS	REACTOME_NUCLEAR_RECEPTOR_TRANSCRIPTION_PATHWAY	0.00027216
KEGG_METABOLISM_OF_XENOBIOTICS_BY_CYTOCHROME_P450	KEGG_PRIMARY_BILE_ACID_BIOSYNTHESIS	0.00739301
REACTOME_SCF_SKP2_MEDIATED_DEGRADATION_OF_P27_P21	REGULATION_OF_MITOTIC_CELL_CYCLE	0.0
SPINDLE_ORGANIZATION_AND_BIOGENESIS	SPINDLE_POLE	0.00324571
AMINO_ACID_AND_DERIVATIVE_METABOLIC_PROCESS	REACTOME_CENTROSOME_MATURATION	0.00117497
ESTABLISHMENT_OF_ORGANELLE_LOCALIZATION	REACTOME_TRANSCRIPTION_COUPLED_NER	0.0
CHROMOSOME_SEGREGATION	MICROTUBULE_ORGANIZING_CENTER_PART	0.0020499
G1_PHASE	RESPONSE_TO_DNA_DAMAGE_STIMULUS	0.0
REACTOME_BIOLOGICAL_OXIDATIONS	REACTOME_TRANSCRIPTION_COUPLED_NER	0.00769501
DNA_REPLICATION	MITOTIC_SISTER_CHROMATID_SEGREGATION	0.00035954
KEGG_DNA_REPLICATION	NUCLEAR_BODY	0.0
KEGG_AMINOACYL_TRNA_BIOSYNTHESIS	PROTEIN_C_TERMINUS_BINDING	0.00520463
DNA_DIRECTED_DNA_POLYMERASE_ACTIVITY	KEGG_HISTIDINE_METABOLISM	0.00814957
REACTOME_CELL_CYCLE_CHECKPOINTS	REACTOME_HOMOLOGOUS_RECOMBINATION_REPAIR	0.0
REACTOME_LAGGING_STRAND_SYNTHESIS	REGULATION_OF_MITOTIC_CELL_CYCLE	0.0
CORUM_MLL1-WDR5_COMPLEX	FATTY_ACID_OXIDATION	0.00375632
CENTROSOME	ORGANIC_ACID_METABOLIC_PROCESS	0.00306098
CYTOSKELETAL_PART	REACTOME_LIPOPROTEIN_METABOLISM	0.00266553
REACTOME_CDC6_ASSOCIATION_WITH_THE_ORC:ORIGIN_COMPLEX	REACTOME_NUCLEAR_IMPORT_OF_REV_PROTEIN	0.00255144
DNA_REPAIR	REACTOME_MRNA_SPLICING_MINOR_PATHWAY	0.0
REACTOME_CYCLIN_A1_ASSOCIATED_EVENTS_DURING_G2_M_TRANSITION	S_PHASE	0.00057245
KINETOCHORE	PROTEIN_HETERODIMERIZATION_ACTIVITY	0.0524776
PROTEIN_C_TERMINUS_BINDING	REACTOME_CYTOCHROME_P450_ARRANGED_BY_SUBSTRATE_TYPE	0.01444986
NUCLEAR_ENVELOPE	REACTOME_METABOLISM_OF_AMINO_ACIDS	0.00893778
REACTOME_G1_S_TRANSITION	SERINE_TYPE_PEPTIDASE_ACTIVITY	0.01042894
KEGG_DRUG_METABOLISM_OTHER_ENZYMES	MICROTUBULE_BASED_PROCESS	0.00537452
CYTOSKELETAL_PART	STEROID_HORMONE_RECEPTOR_ACTIVITY	0.02086111
GAMETE_GENERATION	RNA_SPLICING	0.0001682
MEIOTIC_CELL_CYCLE	RESPONSE_TO_ENDOGENOUS_STIMULUS	0.0
M_PHASE	ORGANELLE_LOCALIZATION	0.0
OXIDOREDUCTASE_ACTIVITY	REACTOME_CYTOCHROME_P450_ARRANGED_BY_SUBSTRATE_TYPE	0.00506257
REACTOME_TELOMERE_MAINTENANCE	SERINE_TYPE_ENDOPEPTIDASE_ACTIVITY	0.00848242
KEGG_METABOLISM_OF_XENOBIOTICS_BY_CYTOCHROME_P450	SERINE_TYPE_PEPTIDASE_ACTIVITY	0.01470285
HELICASE_ACTIVITY	KEGG_FATTY_ACID_METABOLISM	0.01492342
KEGG_VALINE_LEUCINE_AND_ISOLEUCINE_DEGRADATION	REACTOME_SNRNP_ASSEMBLY	0.02633311
BIOCARTA_G1_PATHWAY	RESPONSE_TO_DNA_DAMAGE_STIMULUS	0.0
GLUTATHIONE_TRANSFERASE_ACTIVITY	REACTOME_DNA_STRAND_ELONGATION	0.01240363
MICROTUBULE_ORGANIZING_CENTER	REACTOME_DNA_REPAIR	0.0
NUCLEAR_MATRIX	REACTOME_TRANSCRIPTION	0.02740133
GLUTATHIONE_TRANSFERASE_ACTIVITY	KEGG_ARACHIDONIC_ACID_METABOLISM	0.01022939
CHROMOSOME	REACTOME_RNA_POLYMERASE_I_PROMOTER_OPENING	0.01781036
REACTOME_S_PHASE	REGULATION_OF_DNA_REPLICATION	0.0
APOPTOTIC_MITOCHONDRIAL_CHANGES	CORUM_RC_COMPLEX_DURING_G2/M-PHASE_OF_CELL_CYCLE	0.00251956
CELLULAR_LIPID_METABOLIC_PROCESS	REACTOME_FORMATION_AND_MATURATION_OF_MRNA_TRANSCRIPT	0.0
MICROBODY	STEROID_BINDING	0.00050595
BIOPOLYMER_CATABOLIC_PROCESS	MULTI_ORGANISM_PROCESS	0.00129767
DEFENSE_RESPONSE	REACTOME_ORC1_REMOVAL_FROM_CHROMATIN	0.01408084
DNA_DIRECTED_DNA_POLYMERASE_ACTIVITY	MICROTUBULE_BINDING	0.00917873
NUCLEOPLASM_PART	REACTOME_CELL_CYCLE_CHECKPOINTS	0.0
RIBONUCLEOPROTEIN_COMPLEX_BIOGENESIS_AND_ASSEMBLY	RNA_PROCESSING	0.0
REACTOME_INNATE_IMMUNITY_SIGNALING	RESPONSE_TO_ENDOGENOUS_STIMULUS	0.00013169
DNA_DEPENDENT_ATPASE_ACTIVITY	REACTOME_TRANSCRIPTION_OF_THE_HIV_GENOME	0.0
EXTRACELLULAR_MATRIX_PART	INTERPHASE	0.04017967
ORGANIC_ACID_METABOLIC_PROCESS	REACTOME_APCDC20_MEDIATED_DEGRADATION_OF_CYCLIN_B	0.00017342
AMINO_ACID_METABOLIC_PROCESS	REACTOME_ELONGATION_AND_PROCESSING_OF_CAPPED_TRANSCRIPTS	0.01151505
DNA_REPAIR	NEGATIVE_REGULATION_OF_DNA_METABOLIC_PROCESS	0.0
CORUM_SPLICEOSOME	FATTY_ACID_OXIDATION	0.03287958
CORUM_MASH1_PROMOTER-COACTIVATOR_COMPLEX	MICROTUBULE_POLYMERIZATION_OR_DEPOLYMERIZATION	0.02024403
BIOPOLYMER_CATABOLIC_PROCESS	REACTOME_M_G1_TRANSITION	0.0
KEGG_PPAR_SIGNALING_PATHWAY	NUCLEOPLASM_PART	0.0
KEGG_SMALL_CELL_LUNG_CANCER	METAL_ION_TRANSMEMBRANE_TRANSPORTER_ACTIVITY	0.03590783
MICROTUBULE_ASSOCIATED_COMPLEX	SPLICEOSOME	0.00809849
KEGG_METABOLISM_OF_XENOBIOTICS_BY_CYTOCHROME_P450	REACTOME_TRNA_AMINOACYLATION	0.01710696
KEGG_TYROSINE_METABOLISM	REACTOME_CDT1_ASSOCIATION_WITH_THE_CDC6_ORC_ORIGIN_COMPLEX	0.02165283
AMINE_METABOLIC_PROCESS	KEGG_PEROXISOME	0.00511259
CELL_CYCLE_PHASE	REACTOME_XENOBIOTICS	0.01614579
INTERPHASE	REACTOME_MRNA_SPLICING	0.0
CHROMOSOMAL_PART	CORUM_SMN_COMPLEX	0.0
CENTROSOME	OXIDOREDUCTASE_ACTIVITY_ACTING_ON_CH_OH_GROUP_OF_DONORS	0.01133314
KEGG_PPAR_SIGNALING_PATHWAY	REACTOME_GLOBAL_GENOMIC_NER	0.00467586
KEGG_GLYCINE_SERINE_AND_THREONINE_METABOLISM	KEGG_RETINOL_METABOLISM	0.01122546
CONDENSED_CHROMOSOME	MAGNESIUM_ION_BINDING	0.00039166
CELL_CYCLE_PHASE	CORUM_CEN_COMPLEX	0.0
CHROMOSOME_ORGANIZATION_AND_BIOGENESIS	REACTOME_HIV_INFECTION	0.0
AMINE_METABOLIC_PROCESS	KEGG_DRUG_METABOLISM_OTHER_ENZYMES	0.00136456
HORMONE_METABOLIC_PROCESS	REGULATION_OF_CELL_CYCLE	0.01482866
KEGG_VALINE_LEUCINE_AND_ISOLEUCINE_DEGRADATION	REACTOME_METABOLISM_OF_BILE_ACIDS_AND_BILE_SALTS	0.00417054
BIOPOLYMER_CATABOLIC_PROCESS	REACTOME_CELL_CYCLE_CHECKPOINTS	0.0
CELLULAR_LIPID_METABOLIC_PROCESS	MALE_GONAD_DEVELOPMENT	0.01491259
MICROTUBULE_POLYMERIZATION_OR_DEPOLYMERIZATION	NUCLEOPLASM_PART	0.00665011
REACTOME_APCDC20_MEDIATED_DEGRADATION_OF_CYCLIN_B	REACTOME_RNA_POLYMERASE_II_TRANSCRIPTION	0.0
DNA_DEPENDENT_DNA_REPLICATION	MICROTUBULE_CYTOSKELETON	0.0
CYTOSKELETON_ORGANIZATION_AND_BIOGENESIS	REACTOME_CHAPERONIN_MEDIATED_PROTEIN_FOLDING	0.0
NUCLEAR_CHROMOSOME_PART	POTASSIUM_CHANNEL_ACTIVITY	0.00335521
CORUM_C_COMPLEX_SPLICEOSOME	REACTOME_METABOLISM_OF_AMINO_ACIDS	0.01885296
MEIOSIS_I	S_PHASE	0.0
MICROBODY	NUCLEOPLASM_PART	0.00103144
KEGG_PEROXISOME	RESPONSE_TO_OTHER_ORGANISM	0.0047519
GAMETE_GENERATION	KEGG_RETINOL_METABOLISM	0.00222906
INTERPHASE	OXIDOREDUCTASE_ACTIVITY_GO_0016705	0.01691993
MITOTIC_CELL_CYCLE_CHECKPOINT	REGULATION_OF_CELL_CYCLE	0.0
KEGG_DRUG_METABOLISM_CYTOCHROME_P450	REACTOME_GLOBAL_GENOMIC_NER	0.00567558
DNA_REPAIR	OXYGEN_BINDING	0.0074857
CHROMOSOMAL_PART	REACTOME_SNRNP_ASSEMBLY	0.0
REACTOME_LATE_PHASE_OF_HIV_LIFE_CYCLE	REACTOME_TRANSPORT_OF_RIBONUCLEOPROTEINS_INTO_THE_HOST_NUCLEUS	0.0
KEGG_ECM_RECEPTOR_INTERACTION	KEGG_HOMOLOGOUS_RECOMBINATION	0.01471327
MEIOTIC_CELL_CYCLE	MITOTIC_CELL_CYCLE_CHECKPOINT	0.0
BIOCARTA_CELLCYCLE_PATHWAY	REACTOME_CHAPERONIN_MEDIATED_PROTEIN_FOLDING	0.01099887
CORUM_ALL-1_SUPERCOMPLEX	KEGG_SMALL_CELL_LUNG_CANCER	0.0
MITOSIS	REACTOME_METABOLISM_OF_AMINO_ACIDS	5.346e-05
DETECTION_OF_EXTERNAL_STIMULUS	KEGG_CELL_CYCLE	0.05008976
MONOCARBOXYLIC_ACID_METABOLIC_PROCESS	REACTOME_CYCLIN_E_ASSOCIATED_EVENTS_DURING_G1_S_TRANSITION_	0.00127816
KEGG_ASCORBATE_AND_ALDARATE_METABOLISM	MITOTIC_CELL_CYCLE	0.01563727
INTERPHASE_OF_MITOTIC_CELL_CYCLE	STEROID_HORMONE_RECEPTOR_ACTIVITY	0.00970785
AMINO_ACID_METABOLIC_PROCESS	ORGANIC_ACID_METABOLIC_PROCESS	0.00021433
REACTOME_METABOLISM_OF_AMINO_ACIDS	REACTOME_REV_MEDIATED_NUCLEAR_EXPORT_OF_HIV1_RNA	0.00787122
NUCLEAR_CHROMOSOME	VOLTAGE_GATED_CHANNEL_ACTIVITY	0.01341225
CHROMOSOME_SEGREGATION	CYTOSKELETON_ORGANIZATION_AND_BIOGENESIS	0.00353268
MRNA_METABOLIC_PROCESS	MULTI_ORGANISM_PROCESS	0.0
BIOCARTA_COMP_PATHWAY	REACTOME_HOMOLOGOUS_RECOMBINATION_REPAIR	0.01003413
G1_PHASE_OF_MITOTIC_CELL_CYCLE	REACTOME_LATE_PHASE_OF_HIV_LIFE_CYCLE	0.0
KEGG_SPLICEOSOME	REACTOME_INACTIVATION_OF_APC_VIA_DIRECT_INHIBITION_OF_THE_APCOMPLEX	0.00576087
CYTOSKELETON_ORGANIZATION_AND_BIOGENESIS	REACTOME_ACTIVATION_OF_THE_PRE_REPLICATIVE_COMPLEX	0.00810653
REACTOME_CYCLIN_E_ASSOCIATED_EVENTS_DURING_G1_S_TRANSITION_	REACTOME_HIV_LIFE_CYCLE	0.0
ACUTE_INFLAMMATORY_RESPONSE	CHROMOSOME	0.01433806
NITROGEN_COMPOUND_METABOLIC_PROCESS	REGULATION_OF_MITOTIC_CELL_CYCLE	0.0
CATION_CHANNEL_ACTIVITY	TRANSCRIPTION_FACTOR_COMPLEX	0.00522359
REACTOME_SYNTHESIS_OF_BILE_ACIDS_AND_BILE_SALTS_VIA_7ALPHA_HYDROXYCHOLESTEROL	STEROID_METABOLIC_PROCESS	0.00249748
REACTOME_RNA_POLYMERASE_I_PROMOTER_OPENING	S_PHASE	0.01146049
REACTOME_FORMATION_AND_MATURATION_OF_MRNA_TRANSCRIPT	TRANSCRIPTION_FACTOR_COMPLEX	0.0
KEGG_FATTY_ACID_METABOLISM	REACTOME_CYCLIN_E_ASSOCIATED_EVENTS_DURING_G1_S_TRANSITION_	0.01210254
REACTOME_HIV_INFECTION	REACTOME_METABOLISM_OF_LIPIDS_AND_LIPOPROTEINS	0.0
REACTOME_METABOLISM_OF_BILE_ACIDS_AND_BILE_SALTS	STEROID_BINDING	0.00165877
MICROTUBULE_ORGANIZING_CENTER_PART	STEROID_METABOLIC_PROCESS	0.00885649
REACTOME_G1_S_TRANSITION	SPINDLE_POLE	0.00060849
BIOCARTA_CLASSIC_PATHWAY	DNA_REPLICATION	0.00722122
M_PHASE_OF_MITOTIC_CELL_CYCLE	NUCLEAR_MATRIX	0.04440792
KEGG_JAK_STAT_SIGNALING_PATHWAY	MICROTUBULE_MOTOR_ACTIVITY	0.01425735
KEGG_FOLATE_BIOSYNTHESIS	KEGG_SPLICEOSOME	0.0026908
KEGG_ECM_RECEPTOR_INTERACTION	METALLOENDOPEPTIDASE_ACTIVITY	0.0
KEGG_DNA_REPLICATION	REACTOME_PHOSPHORYLATION_OF_THE_APC	0.0
KEGG_ECM_RECEPTOR_INTERACTION	REACTOME_FORMATION_OF_FIBRIN_CLOT_CLOTTING_CASCADE	0.94388957
NITROGEN_COMPOUND_METABOLIC_PROCESS	REACTOME_METABOLISM_OF_AMINO_ACIDS	0.0
REACTOME_CDC6_ASSOCIATION_WITH_THE_ORC:ORIGIN_COMPLEX	REACTOME_RNA_POLYMERASE_I_PROMOTER_CLEARANCE	0.0
REACTOME_DOUBLE_STRAND_BREAK_REPAIR	REACTOME_ORC1_REMOVAL_FROM_CHROMATIN	0.0002603
REACTOME_ASSOCIATION_OF_LICENSING_FACTORS_WITH_THE_PREREPLICATIVE_COMPLEX	REACTOME_DNA_REPLICATION_PRE_INITIATION	0.0
M_PHASE	REACTOME_RNA_POLYMERASE_I_PROMOTER_OPENING	0.00157352
CELL_CYCLE_CHECKPOINT_GO_0000075	KINESIN_COMPLEX	0.00605627
DNA_REPLICATION	REACTOME_REMOVAL_OF_THE_FLAP_INTERMEDIATE	0.0
CORUM_HCF-1_COMPLEX	REACTOME_METABOLISM_OF_LIPIDS_AND_LIPOPROTEINS	0.0
CHROMOSOME_ORGANIZATION_AND_BIOGENESIS	MICROTUBULE_ASSOCIATED_COMPLEX	0.00245037
DEFENSE_RESPONSE	REACTOME_CENTROSOME_MATURATION	0.00016016
GLUTATHIONE_TRANSFERASE_ACTIVITY	KEGG_MISMATCH_REPAIR	0.00721325
AMINO_ACID_AND_DERIVATIVE_METABOLIC_PROCESS	KEGG_VALINE_LEUCINE_AND_ISOLEUCINE_DEGRADATION	0.0
REACTOME_RNA_POLYMERASE_I_PROMOTER_OPENING	REGULATION_OF_MITOTIC_CELL_CYCLE	0.00430503
KEGG_JAK_STAT_SIGNALING_PATHWAY	RIBONUCLEOPROTEIN_COMPLEX	0.03463263
KEGG_AMINOACYL_TRNA_BIOSYNTHESIS	REACTOME_ELONGATION_AND_PROCESSING_OF_CAPPED_TRANSCRIPTS	0.00047991
BIOPOLYMER_CATABOLIC_PROCESS	KEGG_JAK_STAT_SIGNALING_PATHWAY	0.14027205
KEGG_ASCORBATE_AND_ALDARATE_METABOLISM	OXIDOREDUCTASE_ACTIVITY_GO_0016616	0.00905135
ORGANIC_ACID_METABOLIC_PROCESS	REACTOME_PHASE_1_FUNCTIONALIZATION_OF_COMPOUNDS	0.00423048
AROMATIC_COMPOUND_METABOLIC_PROCESS	GLUTATHIONE_TRANSFERASE_ACTIVITY	0.0029167
KEGG_GLYCINE_SERINE_AND_THREONINE_METABOLISM	NITROGEN_COMPOUND_METABOLIC_PROCESS	0.0
REACTOME_CELL_CYCLE_CHECKPOINTS	REACTOME_CYCLIN_A1_ASSOCIATED_EVENTS_DURING_G2_M_TRANSITION	0.0
PEROXISOME	REACTOME_SYNTHESIS_OF_BILE_ACIDS_AND_BILE_SALTS	0.00563636
REACTOME_EXTENSION_OF_TELOMERES	REGULATION_OF_CELL_CYCLE	0.0
KEGG_BETA_ALANINE_METABOLISM	KEGG_HOMOLOGOUS_RECOMBINATION	0.00850153
MICROTUBULE_BASED_PROCESS	SPINDLE_POLE	0.00094989
CORUM_CDC5L_COMPLEX	REACTOME_DNA_REPLICATION_PRE_INITIATION	0.0
MICROTUBULE_BINDING	REACTOME_CELL_CYCLE_CHECKPOINTS	0.00645673
AMINE_CATABOLIC_PROCESS	KEGG_PPAR_SIGNALING_PATHWAY	0.02097414
ION_CHANNEL_ACTIVITY	VOLTAGE_GATED_CATION_CHANNEL_ACTIVITY	0.02270447
G1_PHASE	PROTEIN_HETERODIMERIZATION_ACTIVITY	0.01101454
DNA_DEPENDENT_DNA_REPLICATION	MICROTUBULE_CYTOSKELETON_ORGANIZATION_AND_BIOGENESIS	0.0031614
MONOCARBOXYLIC_ACID_METABOLIC_PROCESS	REACTOME_CDC6_ASSOCIATION_WITH_THE_ORC:ORIGIN_COMPLEX	0.00527123
REGULATION_OF_MITOSIS	RNA_SPLICING	0.0
MRNA_METABOLIC_PROCESS	REACTOME_CENTROSOME_MATURATION	0.0
CORUM_17S_U2_SNRNP	MICROTUBULE	0.00408188
BIOCARTA_G2_PATHWAY	CORUM_NUCLEAR_PORE_COMPLEX	0.01488025
ESTABLISHMENT_OF_ORGANELLE_LOCALIZATION	REACTOME_ACTIVATION_OF_THE_PRE_REPLICATIVE_COMPLEX	0.00967638
REACTOME_G2_M_TRANSITION	TRANSCRIPTION_FACTOR_COMPLEX	0.0
BIOCARTA_CFTR_PATHWAY	REACTOME_INNATE_IMMUNITY_SIGNALING	0.01550828
MICROTUBULE_CYTOSKELETON_ORGANIZATION_AND_BIOGENESIS	REACTOME_METABOLISM_OF_LIPIDS_AND_LIPOPROTEINS	0.00159732
REACTOME_CYCLIN_E_ASSOCIATED_EVENTS_DURING_G1_S_TRANSITION_	TUBULIN_BINDING	0.00987915
KEGG_JAK_STAT_SIGNALING_PATHWAY	REACTOME_LAGGING_STRAND_SYNTHESIS	0.01210801
CORUM_H2AX_COMPLEX,_ISOLATED_FROM_CELLS_WITHOUT_IR_EXPOSURE	KEGG_ECM_RECEPTOR_INTERACTION	0.03866545
DNA_METABOLIC_PROCESS	SISTER_CHROMATID_SEGREGATION	0.0
CORUM_DNA_SYNTHESOME_COMPLEX_(15_SUBUNITS)	SMALL_NUCLEAR_RIBONUCLEOPROTEIN_COMPLEX	0.01156014
REACTOME_CHAPERONIN_MEDIATED_PROTEIN_FOLDING	REACTOME_G1_S_TRANSITION	0.01060708
REACTOME_METABOLISM_OF_RNA	RIBONUCLEASE_ACTIVITY	0.0
KEGG_RENIN_ANGIOTENSIN_SYSTEM	REACTOME_RNA_POLYMERASE_I_PROMOTER_OPENING	0.01941946
CORUM_SPLICEOSOME	RNA_SPLICING	0.0
NUCLEAR_CHROMOSOME_PART	REACTOME_TRANSCRIPTION_COUPLED_NER	0.23564333
REACTOME_LATE_PHASE_OF_HIV_LIFE_CYCLE	REACTOME_REGULATION_OF_APC_ACTIVATORS_BETWEEN_G1_S_AND_EARLY_ANAPHASE	0.0
KEGG_METABOLISM_OF_XENOBIOTICS_BY_CYTOCHROME_P450	REACTOME_DNA_REPLICATION_PRE_INITIATION	0.03792015
DNA_RECOMBINATION	REACTOME_RNA_POLYMERASE_III_TRANSCRIPTION_INITIATION	0.00234572
CHROMOSOMEPERICENTRIC_REGION	VESICULAR_FRACTION	0.00769736
CARBOXYLIC_ACID_METABOLIC_PROCESS	KEGG_CELL_CYCLE	0.0
CHROMATIN_BINDING	REACTOME_APCDC20_MEDIATED_DEGRADATION_OF_CYCLIN_B	0.00070007
MAGNESIUM_ION_BINDING	REACTOME_TRANSPORT_OF_THE_SLBP_INDEPENDENT_MATURE_MRNA	0.00257073
CORUM_ALL-1_SUPERCOMPLEX	REACTOME_CDC20_PHOSPHO_APC_MEDIATED_DEGRADATION_OF_CYCLIN_A	0.0
KEGG_DRUG_METABOLISM_CYTOCHROME_P450	REACTOME_GLUCURONIDATION	0.02253998
REACTOME_LOSS_OF_NLP_FROM_MITOTIC_CENTROSOMES	VOLTAGE_GATED_POTASSIUM_CHANNEL_ACTIVITY	0.00679959
NITROGEN_COMPOUND_METABOLIC_PROCESS	RNA_SPLICINGVIA_TRANSESTERIFICATION_REACTIONS	0.0065403
BIOCARTA_G1_PATHWAY	REACTOME_FORMATION_OF_FIBRIN_CLOT_CLOTTING_CASCADE	0.0182524
MICROTUBULE_BASED_PROCESS	REACTOME_DNA_STRAND_ELONGATION	0.00669664
BIOCARTA_G2_PATHWAY	KEGG_DRUG_METABOLISM_OTHER_ENZYMES	0.00473591
KEGG_DRUG_METABOLISM_OTHER_ENZYMES	REACTOME_PHOSPHORYLATION_OF_THE_APC	0.00694831
DNA_RECOMBINATION	REACTOME_DOUBLE_STRAND_BREAK_REPAIR	0.0
DNA_INTEGRITY_CHECKPOINT	REACTOME_RNA_POLYMERASE_II_TRANSCRIPTION	0.01771408
REACTOME_PACKAGING_OF_TELOMERE_ENDS	RESPONSE_TO_OTHER_ORGANISM	0.02165552
BIOCARTA_MCM_PATHWAY	DNA_PACKAGING	0.00098236
REACTOME_PROCESSING_OF_CAPPED_INTRON_CONTAINING_PRE_MRNA	SMALL_NUCLEAR_RIBONUCLEOPROTEIN_COMPLEX	0.0
DNA_METABOLIC_PROCESS	REACTOME_SYNTHESIS_OF_DNA	0.0
REACTOME_POLYMERASE_SWITCHING	REACTOME_UNWINDING_OF_DNA	0.0
DNA_REPLICATION	REACTOME_UNWINDING_OF_DNA	0.0
CELL_CYCLE_PROCESS	NITROGEN_COMPOUND_CATABOLIC_PROCESS	0.00367459
SPINDLE_MICROTUBULE	S_PHASE	0.00751122
REACTOME_FANCONI_ANEMIA_PATHWAY	REACTOME_TRANSPORT_OF_MATURE_MRNA_DERIVED_FROM_AN_INTRON_CONTAINING_TRANSCRIPT	0.01693329
INTERPHASE	NUCLEAR_MATRIX	0.0002832
CORUM_HCF-1_COMPLEX	KEGG_SMALL_CELL_LUNG_CANCER	0.0
REACTOME_AUTODEGRADATION_OF_CDH1_BY_CDH1_APC	STEROID_BINDING	0.018398
MICROTUBULE_BINDING	REGULATION_OF_CYCLIN_DEPENDENT_PROTEIN_KINASE_ACTIVITY	0.00841093
MICROTUBULE_POLYMERIZATION_OR_DEPOLYMERIZATION	M_PHASE	0.00560559
REACTOME_AMINE_DERIVED_HORMONES	REACTOME_METABOLISM_OF_LIPIDS_AND_LIPOPROTEINS	0.01577389
DNA_RECOMBINATION	REACTOME_TRANSPORT_OF_THE_SLBP_INDEPENDENT_MATURE_MRNA	0.0130989
REACTOME_PROCESSING_OF_CAPPED_INTRON_CONTAINING_PRE_MRNA	REACTOME_SCF_SKP2_MEDIATED_DEGRADATION_OF_P27_P21	0.00430213
KEGG_ECM_RECEPTOR_INTERACTION	REACTOME_RNA_POLYMERASE_I_PROMOTER_OPENING	0.02978621
CELL_CYCLE_PHASE	REACTOME_MITOTIC_PROMETAPHASE	0.0
BIOCARTA_MCM_PATHWAY	MULTI_ORGANISM_PROCESS	0.0
CHROMATIN_BINDING	REACTOME_REMOVAL_OF_THE_FLAP_INTERMEDIATE	0.00109572
CHROMOSOMAL_PART	REACTOME_S_PHASE	0.0
KEGG_ARACHIDONIC_ACID_METABOLISM	REACTOME_ELONGATION_AND_PROCESSING_OF_CAPPED_TRANSCRIPTS	0.00347634
CORUM_MLL1-WDR5_COMPLEX	REACTOME_METABOLISM_OF_LIPIDS_AND_LIPOPROTEINS	0.00088328
REACTOME_TRANSPORT_OF_MATURE_MRNA_DERIVED_FROM_AN_INTRON_CONTAINING_TRANSCRIPT	SMALL_NUCLEAR_RIBONUCLEOPROTEIN_COMPLEX	0.0
REACTOME_CENTROSOME_MATURATION	REACTOME_LOSS_OF_NLP_FROM_MITOTIC_CENTROSOMES	0.00384628
NUCLEOPLASM	REACTOME_INFLUENZA_LIFE_CYCLE	0.0
REACTOME_HOST_INTERACTIONS_OF_HIV_FACTORS	REACTOME_INFLUENZA_LIFE_CYCLE	0.0
MULTI_ORGANISM_PROCESS	REACTOME_NUCLEAR_RECEPTOR_TRANSCRIPTION_PATHWAY	0.04195106
ESTABLISHMENT_OF_ORGANELLE_LOCALIZATION	PROTEIN_HETERODIMERIZATION_ACTIVITY	0.00721382
REACTOME_CDT1_ASSOCIATION_WITH_THE_CDC6_ORC_ORIGIN_COMPLEX	REACTOME_PROCESSING_OF_CAPPED_INTRON_CONTAINING_PRE_MRNA	0.01169165
MICROTUBULE_ORGANIZING_CENTER_ORGANIZATION_AND_BIOGENESIS	REACTOME_S_PHASE	0.00451134
CORUM_ALL-1_SUPERCOMPLEX	ORGANIC_ACID_METABOLIC_PROCESS	0.0
KEGG_MISMATCH_REPAIR	REACTOME_LATE_PHASE_OF_HIV_LIFE_CYCLE	0.0
MITOTIC_CELL_CYCLE	REACTOME_FANCONI_ANEMIA_PATHWAY	0.0
REACTOME_HOMOLOGOUS_RECOMBINATION_REPAIR	REGULATION_OF_MITOSIS	0.0
REACTOME_CDC20_PHOSPHO_APC_MEDIATED_DEGRADATION_OF_CYCLIN_A	REACTOME_ELONGATION_AND_PROCESSING_OF_CAPPED_TRANSCRIPTS	0.0
AMINO_ACID_CATABOLIC_PROCESS	REACTOME_STEROID_METABOLISM	0.01549578
CORUM_RC_COMPLEX_DURING_S-PHASE_OF_CELL_CYCLE	REACTOME_METABOLISM_OF_AMINO_ACIDS	0.00705068
KEGG_PENTOSE_AND_GLUCURONATE_INTERCONVERSIONS	ORGANIC_ACID_METABOLIC_PROCESS	0.00400036
FATTY_ACID_METABOLIC_PROCESS	REACTOME_ELONGATION_AND_PROCESSING_OF_CAPPED_TRANSCRIPTS	0.0
CELL_CYCLE_PHASE	CORUM_HISTONE_H3.1_COMPLEX	0.0
CELL_CYCLE_CHECKPOINT_GO_0000075	REACTOME_BASIGIN_INTERACTIONS	0.00489637
REACTOME_SYNTHESIS_OF_DNA	UBIQUITIN_CYCLE	0.0
CELL_CYCLE_PHASE	M_PHASE_OF_MITOTIC_CELL_CYCLE	0.0
REACTOME_BASIGIN_INTERACTIONS	REACTOME_S_PHASE	0.0042513
PROTEIN_C_TERMINUS_BINDING	REACTOME_LATE_PHASE_OF_HIV_LIFE_CYCLE	0.0
BIOCARTA_MCM_PATHWAY	CORUM_DNA_SYNTHESOME_COMPLEX_(15_SUBUNITS)	0.0
G1_S_TRANSITION_OF_MITOTIC_CELL_CYCLE	REGULATION_OF_MITOSIS	0.0
KINETOCHORE	MAGNESIUM_ION_BINDING	0.00283899
REACTOME_POLYMERASE_SWITCHING	RNA_SPLICING	0.0052854
DNA_INTEGRITY_CHECKPOINT	ORGANIC_ACID_METABOLIC_PROCESS	0.0
CHROMOSOME_ORGANIZATION_AND_BIOGENESIS	REACTOME_SCF_BETA_TRCP_MEDIATED_DEGRADATION_OF_EMI1	0.0
CORUM_CDC5L_COMPLEX	CORUM_SMN_COMPLEX	0.0
MICROTUBULE_BINDING	REACTOME_REGULATION_OF_APC_ACTIVATORS_BETWEEN_G1_S_AND_EARLY_ANAPHASE	0.00484047
DNA_POLYMERASE_ACTIVITY	REACTOME_PHOSPHORYLATION_OF_THE_APC	0.00678706
CORUM_NOP56P-ASSOCIATED_PRE-RRNA_COMPLEX	REACTOME_NEP_NS2_INTERACTS_WITH_THE_CELLULAR_EXPORT_MACHINERY	0.0090271
REACTOME_ASSOCIATION_OF_LICENSING_FACTORS_WITH_THE_PREREPLICATIVE_COMPLEX	REACTOME_CYCLIN_A1_ASSOCIATED_EVENTS_DURING_G2_M_TRANSITION	0.0
CORUM_BASC_COMPLEX_(BRCA1-ASSOCIATED_GENOME_SURVEILLANCE_COMPLEX)	REACTOME_COMPLEMENT_CASCADE	0.00823294
REACTOME_REMOVAL_OF_THE_FLAP_INTERMEDIATE	RESPONSE_TO_ENDOGENOUS_STIMULUS	0.0
M_PHASE	REACTOME_NEP_NS2_INTERACTS_WITH_THE_CELLULAR_EXPORT_MACHINERY	0.0
MICROTUBULE_ORGANIZING_CENTER	REACTOME_PHASE_II_CONJUGATION	0.00156717
REACTOME_MRNA_SPLICING_MINOR_PATHWAY	REACTOME_SYNTHESIS_OF_DNA	0.00254065
KEGG_DNA_REPLICATION	MEIOTIC_RECOMBINATION	0.0
PEROXISOME	REGULATION_OF_CYCLIN_DEPENDENT_PROTEIN_KINASE_ACTIVITY	0.00886831
MEIOSIS_I	UBIQUITIN_CYCLE	0.0002274
BIOCARTA_G1_PATHWAY	CORUM_17S_U2_SNRNP	0.0
KEGG_HISTIDINE_METABOLISM	KEGG_OOCYTE_MEIOSIS	0.0030558
KEGG_TRYPTOPHAN_METABOLISM	ORGANIC_ACID_METABOLIC_PROCESS	0.0037743
REACTOME_DNA_STRAND_ELONGATION	REACTOME_REPAIR_SYNTHESIS_OF_PATCH_27_30_BASES_LONG_BY_DNA_POLYMERASE	0.0
MEIOTIC_CELL_CYCLE	REACTOME_CYCLIN_A1_ASSOCIATED_EVENTS_DURING_G2_M_TRANSITION	0.0
CORUM_17S_U2_SNRNP	DEFENSE_RESPONSE_TO_BACTERIUM	0.02224787
HELICASE_ACTIVITY	REACTOME_STEROID_METABOLISM	0.00624565
DNA_DEPENDENT_DNA_REPLICATION	REACTOME_CYCLIN_A1_ASSOCIATED_EVENTS_DURING_G2_M_TRANSITION	0.0
MITOTIC_SISTER_CHROMATID_SEGREGATION	REACTOME_REGULATION_OF_APC_ACTIVATORS_BETWEEN_G1_S_AND_EARLY_ANAPHASE	0.0
CORUM_MLL1-WDR5_COMPLEX	REACTOME_NUCLEOTIDE_EXCISION_REPAIR	0.0
KEGG_DRUG_METABOLISM_OTHER_ENZYMES	REACTOME_FANCONI_ANEMIA_PATHWAY	0.01485001
MULTI_ORGANISM_PROCESS	REACTOME_STEROID_METABOLISM	0.0
REACTOME_STEROID_METABOLISM	SPLICEOSOME	0.00846513
REACTOME_REPAIR_SYNTHESIS_OF_PATCH_27_30_BASES_LONG_BY_DNA_POLYMERASE	SPINDLE_MICROTUBULE	0.00946795
NUCLEAR_MATRIX	REACTOME_TELOMERE_MAINTENANCE	0.0
REACTOME_APCDC20_MEDIATED_DEGRADATION_OF_CYCLIN_B	REACTOME_HOMOLOGOUS_RECOMBINATION_REPAIR	0.00050561
KEGG_FATTY_ACID_METABOLISM	KEGG_OOCYTE_MEIOSIS	0.01411513
SODIUM_ION_TRANSPORT	VOLTAGE_GATED_CATION_CHANNEL_ACTIVITY	0.01660714
ACUTE_INFLAMMATORY_RESPONSE	REACTOME_DNA_REPAIR	0.02016666
AROMATIC_COMPOUND_METABOLIC_PROCESS	REACTOME_POLYMERASE_SWITCHING	0.00467695
CHROMOSOME_ORGANIZATION_AND_BIOGENESIS	RESPONSE_TO_BACTERIUM	0.00296849
KEGG_PEROXISOME	KEGG_SPLICEOSOME	0.05403202
REACTOME_ACTIVATION_OF_THE_PRE_REPLICATIVE_COMPLEX	REACTOME_EXTENSION_OF_TELOMERES	0.0
CORUM_SPLICEOSOME	KEGG_PEROXISOME	0.01792296
CORUM_MLL1-WDR5_COMPLEX	MICROTUBULE_BINDING	0.00087284
REACTOME_FORMATION_AND_MATURATION_OF_MRNA_TRANSCRIPT	REACTOME_S_PHASE	0.0
REACTOME_APCDC20_MEDIATED_DEGRADATION_OF_CYCLIN_B	REACTOME_CELL_CYCLE_CHECKPOINTS	0.0
BIOCARTA_CELLCYCLE_PATHWAY	CORUM_DNA_SYNTHESOME_COMPLEX_(13_SUBUNITS)	0.0
REACTOME_TRNA_AMINOACYLATION	REGULATION_OF_MITOSIS	0.0085666
CATION_CHANNEL_ACTIVITY	NUCLEAR_ENVELOPE	0.03633393
REACTOME_AUTODEGRADATION_OF_CDH1_BY_CDH1_APC	SA_REG_CASCADE_OF_CYCLIN_EXPR	0.0
NITROGEN_COMPOUND_CATABOLIC_PROCESS	REACTOME_FORMATION_AND_MATURATION_OF_MRNA_TRANSCRIPT	0.01124999
KEGG_COMPLEMENT_AND_COAGULATION_CASCADES	RESPONSE_TO_DNA_DAMAGE_STIMULUS	0.00050683
REACTOME_STEROID_METABOLISM	STEROID_BINDING	0.0019733
CORUM_EMERIN_COMPLEX_24	CORUM_HCF-1_COMPLEX	0.0
GAMETE_GENERATION	KEGG_COMPLEMENT_AND_COAGULATION_CASCADES	0.0
DNA_DEPENDENT_DNA_REPLICATION	KEGG_FATTY_ACID_METABOLISM	0.01454855
KEGG_SMALL_CELL_LUNG_CANCER	SERINE_TYPE_PEPTIDASE_ACTIVITY	0.07639169
DEFENSE_RESPONSE	REACTOME_MRNA_SPLICING	0.0
REACTOME_REPAIR_SYNTHESIS_OF_PATCH_27_30_BASES_LONG_BY_DNA_POLYMERASE	RIBONUCLEASE_ACTIVITY	1.9e-06
DNA_METABOLIC_PROCESS	REACTOME_METABOLISM_OF_AMINO_ACIDS	0.01930981
CHROMOSOMAL_PART	REACTOME_REMOVAL_OF_THE_FLAP_INTERMEDIATE	0.0
PROTEIN_HETERODIMERIZATION_ACTIVITY	REACTOME_BASIGIN_INTERACTIONS	0.00435614
BIOCARTA_COMP_PATHWAY	REACTOME_INFLUENZA_LIFE_CYCLE	0.00947812
MITOTIC_CELL_CYCLE_CHECKPOINT	REACTOME_NUCLEOTIDE_EXCISION_REPAIR	0.0
REACTOME_FORMATION_AND_MATURATION_OF_MRNA_TRANSCRIPT	REPLICATION_FORK	0.0
REPLICATION_FORK	SPINDLE_MICROTUBULE	0.01012854
CYTOSKELETON_ORGANIZATION_AND_BIOGENESIS	REACTOME_LATE_PHASE_OF_HIV_LIFE_CYCLE	0.0
CORUM_RC_COMPLEX_DURING_S-PHASE_OF_CELL_CYCLE	REACTOME_EXTENSION_OF_TELOMERES	0.0
MICROTUBULE	S_PHASE	0.00645237
DNA_DIRECTED_DNA_POLYMERASE_ACTIVITY	NUCLEAR_BODY	0.01365545
GLUTATHIONE_TRANSFERASE_ACTIVITY	REACTOME_METABOLISM_OF_AMINO_ACIDS	0.00088539
KEGG_HISTIDINE_METABOLISM	REACTOME_DNA_STRAND_ELONGATION	0.00613686
BIOCARTA_LECTIN_PATHWAY	DNA_DEPENDENT_DNA_REPLICATION	0.01467313
ORGANIC_ACID_METABOLIC_PROCESS	REGULATION_OF_CYCLIN_DEPENDENT_PROTEIN_KINASE_ACTIVITY	0.00021863
MULTI_ORGANISM_PROCESS	REACTOME_DNA_REPAIR	0.00060216
MICROTUBULE_BASED_PROCESS	VOLTAGE_GATED_POTASSIUM_CHANNEL_ACTIVITY	0.01054942
INTERPHASE	NEGATIVE_REGULATION_OF_DNA_METABOLIC_PROCESS	0.0
MICROTUBULE_ORGANIZING_CENTER	REACTOME_INFLUENZA_LIFE_CYCLE	0.0184464
FATTY_ACID_METABOLIC_PROCESS	NUCLEOLUS	0.0008813
CORUM_SMN_COMPLEX	REGULATION_OF_CELL_CYCLE	0.0
APOPTOTIC_MITOCHONDRIAL_CHANGES	MULTI_ORGANISM_PROCESS	0.02068551
REACTOME_CHAPERONIN_MEDIATED_PROTEIN_FOLDING	REACTOME_RNA_POLYMERASE_I_PROMOTER_CLEARANCE	0.04280114
HELICASE_ACTIVITY	REACTOME_PHASE_1_FUNCTIONALIZATION	0.0025761
KEGG_ASCORBATE_AND_ALDARATE_METABOLISM	OXYGEN_BINDING	0.01758347
REACTOME_CDC6_ASSOCIATION_WITH_THE_ORC:ORIGIN_COMPLEX	REACTOME_ELONGATION_AND_PROCESSING_OF_CAPPED_TRANSCRIPTS	0.0
CORUM_SPLICEOSOME	DNA_DEPENDENT_ATPASE_ACTIVITY	0.0
KEGG_SMALL_CELL_LUNG_CANCER	REACTOME_FORMATION_OF_FIBRIN_CLOT_CLOTTING_CASCADE	0.06578349
CORUM_SMN_COMPLEX	REACTOME_LOSS_OF_NLP_FROM_MITOTIC_CENTROSOMES	0.00531912
NUCLEAR_CHROMOSOME	REACTOME_METABOLISM_OF_RNA	0.0
CELLULAR_LIPID_CATABOLIC_PROCESS	CORUM_HCF-1_COMPLEX	0.00884595
CORUM_DNA_SYNTHESOME_COMPLEX_(17_SUBUNITS)	REACTOME_INFLUENZA_LIFE_CYCLE	0.00470713
MITOTIC_SISTER_CHROMATID_SEGREGATION	UBIQUITIN_CYCLE	0.0
DNA_DEPENDENT_ATPASE_ACTIVITY	SPINDLE_MICROTUBULE	0.00594413
KINETOCHORE	REACTOME_G1_S_TRANSITION	0.0
REACTOME_CYTOCHROME_P450_ARRANGED_BY_SUBSTRATE_TYPE	REACTOME_NUCLEOTIDE_EXCISION_REPAIR	0.00995017
KEGG_MISMATCH_REPAIR	REACTOME_CDC6_ASSOCIATION_WITH_THE_ORC:ORIGIN_COMPLEX	0.0043052
REACTOME_INFLUENZA_LIFE_CYCLE	REACTOME_REPAIR_SYNTHESIS_OF_PATCH_27_30_BASES_LONG_BY_DNA_POLYMERASE	0.01099971
BIOCARTA_MCM_PATHWAY	REACTOME_FORMATION_OF_TUBULIN_FOLDING_INTERMEDIATES_BY_CCT_TRIC	0.0047575
BIOCARTA_CELLCYCLE_PATHWAY	STEROID_METABOLIC_PROCESS	0.01500592
MICROTUBULE_MOTOR_ACTIVITY	M_PHASE	0.00349658
RIBONUCLEOPROTEIN_COMPLEX	STEROID_HORMONE_RECEPTOR_ACTIVITY	0.00036004
KEGG_JAK_STAT_SIGNALING_PATHWAY	REACTOME_RNA_POLYMERASE_II_TRANSCRIPTION	0.00943287
MICROTUBULE	REACTOME_REPAIR_SYNTHESIS_OF_PATCH_27_30_BASES_LONG_BY_DNA_POLYMERASE	0.01646804
REACTOME_RNA_POLYMERASE_I_III_AND_MITOCHONDRIAL_TRANSCRIPTION	RESPONSE_TO_DNA_DAMAGE_STIMULUS	0.0
CELL_CYCLE_PROCESS	G_PROTEIN_COUPLED_RECEPTOR_ACTIVITY	0.09350859
CHROMATIN	CYTOSKELETAL_PART	3.36e-06
MICROTUBULE_ORGANIZING_CENTER	POTASSIUM_CHANNEL_ACTIVITY	0.00906488
MICROSOME	REACTOME_XENOBIOTICS	0.00268121
REACTOME_RNA_POLYMERASE_III_TRANSCRIPTION_INITIATION	STEROID_METABOLIC_PROCESS	0.01295824
REACTOME_HOST_INTERACTIONS_OF_HIV_FACTORS	REACTOME_PHASE_II_CONJUGATION	0.00502933
CYTOSKELETON_ORGANIZATION_AND_BIOGENESIS	SISTER_CHROMATID_SEGREGATION	0.00404343
REACTOME_FANCONI_ANEMIA_PATHWAY	REACTOME_SNRNP_ASSEMBLY	0.01355646
HORMONE_METABOLIC_PROCESS	KEGG_DRUG_METABOLISM_CYTOCHROME_P450	0.01210193
REACTOME_METABOLISM_OF_LIPIDS_AND_LIPOPROTEINS	S_PHASE	0.0253725
REACTOME_METABOLISM_OF_AMINO_ACIDS	REACTOME_NEP_NS2_INTERACTS_WITH_THE_CELLULAR_EXPORT_MACHINERY	0.00524996
CENTROSOME	MICROTUBULE_ORGANIZING_CENTER_ORGANIZATION_AND_BIOGENESIS	0.01184451
KEGG_SMALL_CELL_LUNG_CANCER	RNA_PROCESSING	0.01232406
REACTOME_AUTODEGRADATION_OF_CDH1_BY_CDH1_APC	TRANSCRIPTION_FACTOR_COMPLEX	0.03916487
MEIOTIC_CELL_CYCLE	PROTEIN_C_TERMINUS_BINDING	0.0
REGULATION_OF_MITOTIC_CELL_CYCLE	RIBONUCLEOPROTEIN_COMPLEX	0.0012691
CHROMOSOME	NUCLEAR_ENVELOPE	0.0
CHROMATIN_BINDING	REACTOME_UNWINDING_OF_DNA	0.00200669
REACTOME_METABOLISM_OF_LIPIDS_AND_LIPOPROTEINS	RIBONUCLEASE_ACTIVITY	0.00186659
FATTY_ACID_OXIDATION	RNA_BINDING	0.00499238
BIOCARTA_CELLCYCLE_PATHWAY	REACTOME_RNA_POLYMERASE_I_III_AND_MITOCHONDRIAL_TRANSCRIPTION	0.0
GAMETE_GENERATION	REACTOME_HDL_MEDIATED_LIPID_TRANSPORT	0.00678471
UBIQUITIN_CYCLE	VOLTAGE_GATED_CATION_CHANNEL_ACTIVITY	0.01163856
KEGG_HOMOLOGOUS_RECOMBINATION	MEIOTIC_CELL_CYCLE	0.0
GLUTATHIONE_TRANSFERASE_ACTIVITY	REACTOME_PHASE_1_FUNCTIONALIZATION	0.01800641
LIPID_CATABOLIC_PROCESS	PROTEIN_HETERODIMERIZATION_ACTIVITY	0.01444282
CORUM_CDC5L_COMPLEX	CORUM_MASH1_PROMOTER-COACTIVATOR_COMPLEX	0.0
G1_PHASE	REACTOME_MITOTIC_PROMETAPHASE	0.0
REACTOME_INNATE_IMMUNITY_SIGNALING	REACTOME_NUCLEAR_IMPORT_OF_REV_PROTEIN	0.00605747
REACTOME_MITOTIC_M_M_G1_PHASES	REACTOME_PHASE_II_CONJUGATION	0.01642061
KEGG_OOCYTE_MEIOSIS	SPINDLE_ORGANIZATION_AND_BIOGENESIS	0.0
MRNA_PROCESSING_GO_0006397	REACTOME_BASIGIN_INTERACTIONS	0.0016644
MAGNESIUM_ION_BINDING	REACTOME_DNA_STRAND_ELONGATION	0.00109887
REACTOME_ELONGATION_AND_PROCESSING_OF_CAPPED_TRANSCRIPTS	REACTOME_LATE_PHASE_OF_HIV_LIFE_CYCLE	0.0
CORUM_RIBOSOME,_CYTOPLASMIC	REACTOME_HOST_INTERACTIONS_OF_HIV_FACTORS	0.0020247
KEGG_CELL_CYCLE	NITROGEN_COMPOUND_METABOLIC_PROCESS	0.0
G1_PHASE_OF_MITOTIC_CELL_CYCLE	REACTOME_POLYMERASE_SWITCHING	0.0
CELL_DIVISION	REGULATION_OF_MITOSIS	0.0043452
AROMATIC_COMPOUND_METABOLIC_PROCESS	REACTOME_INNATE_IMMUNITY_SIGNALING	0.00422022
AROMATIC_COMPOUND_METABOLIC_PROCESS	INTERPHASE	0.00786858
KEGG_TYROSINE_METABOLISM	REACTOME_METABOLISM_OF_LIPIDS_AND_LIPOPROTEINS	0.03082204
CARBOXYLIC_ACID_METABOLIC_PROCESS	REACTOME_DNA_REPLICATION_PRE_INITIATION	5.505e-05
DNA_RECOMBINATION	REACTOME_HOMOLOGOUS_RECOMBINATION_REPAIR	0.0
CARBOXYLIC_ACID_METABOLIC_PROCESS	STEROID_BINDING	0.02577459
CORUM_RC_COMPLEX_DURING_S-PHASE_OF_CELL_CYCLE	REACTOME_DNA_STRAND_ELONGATION	0.0
CONDENSED_CHROMOSOME	REACTOME_DNA_REPAIR	0.0
DEFENSE_RESPONSE_TO_BACTERIUM	REACTOME_DNA_REPAIR	0.00927793
REACTOME_TRANSCRIPTION	REACTOME_TRNA_AMINOACYLATION	0.00183988
CONDENSED_CHROMOSOME	REACTOME_S_PHASE	0.0
MEIOTIC_RECOMBINATION	REGULATION_OF_DNA_REPLICATION	0.0
ACUTE_INFLAMMATORY_RESPONSE	SUGAR_BINDING	0.00601144
MAGNESIUM_ION_BINDING	RESPONSE_TO_DNA_DAMAGE_STIMULUS	0.0
CYTOKINESIS	SPINDLE_MICROTUBULE	0.00049762
CELL_CYCLE_PROCESS	REACTOME_METABOLISM_OF_RNA	0.0
REACTOME_REMOVAL_OF_THE_FLAP_INTERMEDIATE	REACTOME_TELOMERE_MAINTENANCE	0.0
CHROMOSOME	REACTOME_HIV_INFECTION	0.0
DNA_DEPENDENT_DNA_REPLICATION	REACTOME_HOMOLOGOUS_RECOMBINATION_REPAIR	0.0
CHROMOSOME_ORGANIZATION_AND_BIOGENESIS	REACTOME_NEP_NS2_INTERACTS_WITH_THE_CELLULAR_EXPORT_MACHINERY	0.0
DNA_REPLICATION_INITIATION	GAMETE_GENERATION	0.00012207
REACTOME_NUCLEAR_RECEPTOR_TRANSCRIPTION_PATHWAY	REACTOME_RNA_POLYMERASE_I_CHAIN_ELONGATION	0.00030152
NUCLEOPLASM	REACTOME_SYNTHESIS_OF_DNA	0.0
CATION_CHANNEL_ACTIVITY	REACTOME_CYCLIN_E_ASSOCIATED_EVENTS_DURING_G1_S_TRANSITION_	0.0094747
REACTOME_TRANSPORT_OF_THE_SLBP_INDEPENDENT_MATURE_MRNA	RNA_SPLICINGVIA_TRANSESTERIFICATION_REACTIONS	0.0
BIOCARTA_NUCLEARRS_PATHWAY	DNA_INTEGRITY_CHECKPOINT	0.00791974
CHROMOSOME_ORGANIZATION_AND_BIOGENESIS	MICROTUBULE_CYTOSKELETON	0.0
DNA_RECOMBINATION	REACTOME_FORMATION_OF_FIBRIN_CLOT_CLOTTING_CASCADE	0.01951824
GAMETE_GENERATION	REACTOME_FORMATION_OF_TUBULIN_FOLDING_INTERMEDIATES_BY_CCT_TRIC	0.0
INTERPHASE_OF_MITOTIC_CELL_CYCLE	KEGG_CELL_CYCLE	0.0
BIOCARTA_CELLCYCLE_PATHWAY	ORGANELLE_LOCALIZATION	0.0
REACTOME_MITOTIC_PROMETAPHASE	REACTOME_SCF_SKP2_MEDIATED_DEGRADATION_OF_P27_P21	4.002e-05
KEGG_OOCYTE_MEIOSIS	RESPONSE_TO_BACTERIUM	0.01462224
REACTOME_HIV_INFECTION	REACTOME_SCF_BETA_TRCP_MEDIATED_DEGRADATION_OF_EMI1	0.0
REACTOME_REV_MEDIATED_NUCLEAR_EXPORT_OF_HIV1_RNA	SPINDLE	0.00694495
KEGG_STEROID_HORMONE_BIOSYNTHESIS	REACTOME_AUTODEGRADATION_OF_CDH1_BY_CDH1_APC	0.00942189
MEIOSIS_I	REACTOME_TRANSCRIPTION_COUPLED_NER	0.0
BIOCARTA_MCM_PATHWAY	REPLICATION_FORK	0.0
CHROMOSOMEPERICENTRIC_REGION	HELICASE_ACTIVITY	0.00339488
CORUM_CEN_COMPLEX	REACTOME_TELOMERE_MAINTENANCE	0.01140415
CORUM_C_COMPLEX_SPLICEOSOME	MALE_GONAD_DEVELOPMENT	0.02904932
CYTOKINESIS	MICROTUBULE_CYTOSKELETON_ORGANIZATION_AND_BIOGENESIS	0.0
METAL_ION_TRANSMEMBRANE_TRANSPORTER_ACTIVITY	REACTOME_FANCONI_ANEMIA_PATHWAY	0.01396193
NUCLEOPLASM	REACTOME_GLOBAL_GENOMIC_NER	0.0
MICROTUBULE_CYTOSKELETON	UBIQUITIN_CYCLE	0.0
PROTEIN_HETERODIMERIZATION_ACTIVITY	REACTOME_TRANSCRIPTION	0.0
CARBOXYLIC_ACID_METABOLIC_PROCESS	MEIOSIS_I	0.00094027
REACTOME_CENTROSOME_MATURATION	REACTOME_METABOLISM_OF_RNA	0.0
KEGG_DRUG_METABOLISM_OTHER_ENZYMES	REACTOME_LOSS_OF_NLP_FROM_MITOTIC_CENTROSOMES	0.00077169
MICROTUBULE_CYTOSKELETON_ORGANIZATION_AND_BIOGENESIS	REACTOME_FANCONI_ANEMIA_PATHWAY	0.00437284
G1_PHASE_OF_MITOTIC_CELL_CYCLE	REACTOME_NEP_NS2_INTERACTS_WITH_THE_CELLULAR_EXPORT_MACHINERY	0.01967794
KEGG_TRYPTOPHAN_METABOLISM	NITROGEN_COMPOUND_CATABOLIC_PROCESS	0.00407828
CORUM_ALL-1_SUPERCOMPLEX	REACTOME_DNA_REPLICATION_PRE_INITIATION	0.0
DNA_RECOMBINATION	REACTOME_LATE_PHASE_OF_HIV_LIFE_CYCLE	0.00037229
REACTOME_CDT1_ASSOCIATION_WITH_THE_CDC6_ORC_ORIGIN_COMPLEX	SPINDLE	0.01176039
POTASSIUM_CHANNEL_ACTIVITY	PROTEIN_C_TERMINUS_BINDING	0.02236364
CORUM_MLL1-WDR5_COMPLEX	CYTOSKELETON_ORGANIZATION_AND_BIOGENESIS	0.001244
ORGANIC_ACID_METABOLIC_PROCESS	RNA_BINDING	0.0
REACTOME_M_G1_TRANSITION	REACTOME_TELOMERE_MAINTENANCE	0.0
NITROGEN_COMPOUND_METABOLIC_PROCESS	REACTOME_NUCLEAR_RECEPTOR_TRANSCRIPTION_PATHWAY	0.0
DNA_DIRECTED_DNA_POLYMERASE_ACTIVITY	REACTOME_HOST_INTERACTIONS_OF_HIV_FACTORS	0.02173179
KEGG_SPLICEOSOME	REACTOME_CYCLIN_A1_ASSOCIATED_EVENTS_DURING_G2_M_TRANSITION	0.00324434
MRNA_PROCESSING_GO_0006397	OXIDOREDUCTASE_ACTIVITY_GO_0016616	0.0099162
NUCLEAR_CHROMOSOME_PART	PROTEIN_HETERODIMERIZATION_ACTIVITY	0.00168878
KEGG_COMPLEMENT_AND_COAGULATION_CASCADES	MICROSOME	0.01167753
EXTRACELLULAR_MATRIX_PART	REACTOME_CYCLIN_A1_ASSOCIATED_EVENTS_DURING_G2_M_TRANSITION	0.00784387
KEGG_VALINE_LEUCINE_AND_ISOLEUCINE_DEGRADATION	REACTOME_STEROID_METABOLISM	0.00669976
REACTOME_GLOBAL_GENOMIC_NER	RNA_PROCESSING	0.0
MITOTIC_CELL_CYCLE_CHECKPOINT	REACTOME_NUCLEAR_IMPORT_OF_REV_PROTEIN	0.00951634
KEGG_BETA_ALANINE_METABOLISM	REACTOME_DNA_REPAIR	0.00858438
M_PHASE	SERINE_TYPE_PEPTIDASE_ACTIVITY	0.01915921
NUCLEAR_ENVELOPE	SPINDLE_POLE	0.00365621
BIOCARTA_ATRBRCA_PATHWAY	KEGG_DNA_REPLICATION	0.0
CHROMOSOME_SEGREGATION	REACTOME_PHOSPHORYLATION_OF_THE_APC	0.0
AMINO_ACID_METABOLIC_PROCESS	METALLOENDOPEPTIDASE_ACTIVITY	0.0057891
INTERPHASE	REACTOME_INNATE_IMMUNITY_SIGNALING	0.04636075
BIOCARTA_CELLCYCLE_PATHWAY	REACTOME_REV_MEDIATED_NUCLEAR_EXPORT_OF_HIV1_RNA	0.01622258
REACTOME_CDC6_ASSOCIATION_WITH_THE_ORC:ORIGIN_COMPLEX	REACTOME_MITOTIC_M_M_G1_PHASES	0.0
CORUM_NUCLEAR_PORE_COMPLEX	DNA_METABOLIC_PROCESS	0.0
MICROSOME	REACTOME_REGULATION_OF_APC_ACTIVATORS_BETWEEN_G1_S_AND_EARLY_ANAPHASE	0.00737684
CENTROSOME	REACTOME_METABOLISM_OF_RNA	0.02342866
REACTOME_M_G1_TRANSITION	RIBONUCLEOPROTEIN_COMPLEX_BIOGENESIS_AND_ASSEMBLY	0.01595201
BIOCARTA_G2_PATHWAY	SMALL_NUCLEAR_RIBONUCLEOPROTEIN_COMPLEX	0.01390719
KEGG_PYRIMIDINE_METABOLISM	REACTOME_G2_M_TRANSITION	0.0
REACTOME_RNA_POLYMERASE_I_PROMOTER_CLEARANCE	RNA_BINDING	0.00761253
KEGG_TYROSINE_METABOLISM	REACTOME_RNA_POLYMERASE_I_PROMOTER_CLEARANCE	0.01091952
REACTOME_MITOTIC_M_M_G1_PHASES	RIBONUCLEOPROTEIN_COMPLEX	0.0
DNA_DIRECTED_DNA_POLYMERASE_ACTIVITY	REACTOME_SCF_SKP2_MEDIATED_DEGRADATION_OF_P27_P21	0.00304864
REACTOME_HIV_LIFE_CYCLE	REACTOME_MITOCHONDRIAL_FATTY_ACID_BETA_OXIDATION	0.0018551
KEGG_BETA_ALANINE_METABOLISM	REACTOME_SYNTHESIS_OF_BILE_ACIDS_AND_BILE_SALTS	0.01264943
CORUM_CEN_COMPLEX	OXIDOREDUCTASE_ACTIVITY	0.0111299
RESPONSE_TO_BACTERIUM	SPINDLE	0.00690729
NUCLEAR_MATRIX	PROTEIN_HETERODIMERIZATION_ACTIVITY	0.02655486
CORUM_NOP56P-ASSOCIATED_PRE-RRNA_COMPLEX	REACTOME_CENTROSOME_MATURATION	0.0
MICROTUBULE_ORGANIZING_CENTER	OXIDOREDUCTASE_ACTIVITY	0.00800315
CORUM_BASC_COMPLEX_(BRCA1-ASSOCIATED_GENOME_SURVEILLANCE_COMPLEX)	RNA_SPLICING	0.00503192
KEGG_METABOLISM_OF_XENOBIOTICS_BY_CYTOCHROME_P450	MITOTIC_SISTER_CHROMATID_SEGREGATION	0.01788157
CELL_CYCLE_PHASE	S_PHASE	0.0
CHROMOSOMAL_PART	REACTOME_FORMATION_OF_FIBRIN_CLOT_CLOTTING_CASCADE	0.01701271
CORUM_HCF-1_COMPLEX	REACTOME_CHAPERONIN_MEDIATED_PROTEIN_FOLDING	0.00075479
MICROSOME	REACTOME_METABOLISM_OF_LIPIDS_AND_LIPOPROTEINS	0.23538056
CORUM_CENP-A_NAC-CAD_COMPLEX	CORUM_RC_COMPLEX_DURING_G2/M-PHASE_OF_CELL_CYCLE	0.00288592
MICROTUBULE_BINDING	MRNA_PROCESSING_GO_0006397	0.01637796
KEGG_PYRIMIDINE_METABOLISM	MEIOTIC_RECOMBINATION	0.02324517
G_PROTEIN_COUPLED_RECEPTOR_ACTIVITY	NUCLEAR_ENVELOPE	0.0122019
KEGG_OOCYTE_MEIOSIS	REACTOME_NUCLEOTIDE_EXCISION_REPAIR	0.0
CORUM_MASH1_PROMOTER-COACTIVATOR_COMPLEX	LIPID_CATABOLIC_PROCESS	0.01052146
CORUM_EMERIN_COMPLEX_24	GAMETE_GENERATION	0.00579704
MICROTUBULE_POLYMERIZATION_OR_DEPOLYMERIZATION	REACTOME_E2F_MEDIATED_REGULATION_OF_DNA_REPLICATION	0.00468283
AMINE_METABOLIC_PROCESS	REACTOME_REPAIR_SYNTHESIS_OF_PATCH_27_30_BASES_LONG_BY_DNA_POLYMERASE	0.00537377
CORUM_DNA_SYNTHESOME_COMPLEX_(13_SUBUNITS)	REACTOME_TELOMERE_MAINTENANCE	0.0
CHROMATIN_BINDING	CORUM_HCF-1_COMPLEX	7.69e-06
CHROMATIN	REACTOME_E2F_MEDIATED_REGULATION_OF_DNA_REPLICATION	0.0
DNA_DEPENDENT_DNA_REPLICATION	REACTOME_TRANSCRIPTION_COUPLED_NER	0.0
MICROTUBULE_ASSOCIATED_COMPLEX	REACTOME_HOST_INTERACTIONS_OF_HIV_FACTORS	0.0029541
MICROTUBULE_ORGANIZING_CENTER_PART	NUCLEAR_BODY	0.00852559
CHROMATIN_BINDING	REACTOME_FORMATION_OF_TUBULIN_FOLDING_INTERMEDIATES_BY_CCT_TRIC	0.00425098
CORUM_CDC5L_COMPLEX	KEGG_METABOLISM_OF_XENOBIOTICS_BY_CYTOCHROME_P450	0.00558339
REACTOME_HOMOLOGOUS_RECOMBINATION_REPAIR	REACTOME_TRANSPORT_OF_MATURE_MRNA_DERIVED_FROM_AN_INTRON_CONTAINING_TRANSCRIPT	0.00726711
KEGG_DNA_REPLICATION	MEIOTIC_CELL_CYCLE	0.0
CELLULAR_LIPID_CATABOLIC_PROCESS	CENTROSOME	0.00570583
NITROGEN_COMPOUND_METABOLIC_PROCESS	REACTOME_BASIGIN_INTERACTIONS	0.00051134
REACTOME_MRNA_SPLICING	SISTER_CHROMATID_SEGREGATION	0.0
CORUM_H2AX_COMPLEX,_ISOLATED_FROM_CELLS_WITHOUT_IR_EXPOSURE	REACTOME_ELONGATION_AND_PROCESSING_OF_CAPPED_TRANSCRIPTS	0.0
DNA_RECOMBINATION	RESPONSE_TO_OTHER_ORGANISM	0.0002484
KEGG_JAK_STAT_SIGNALING_PATHWAY	MICROTUBULE_ORGANIZING_CENTER	0.00110423
DNA_DEPENDENT_ATPASE_ACTIVITY	REACTOME_PHASE_1_FUNCTIONALIZATION	0.00498987
KEGG_CELL_CYCLE	SERINE_HYDROLASE_ACTIVITY	0.01313799
DNA_POLYMERASE_ACTIVITY	REACTOME_CYCLIN_A1_ASSOCIATED_EVENTS_DURING_G2_M_TRANSITION	0.0
CHROMOSOME_SEGREGATION	REACTOME_RNA_POLYMERASE_I_PROMOTER_CLEARANCE	0.0
CHROMOSOME_SEGREGATION	CORUM_HISTONE_H3.1_COMPLEX	0.00161143
NUCLEAR_MATRIX	REACTOME_METABOLISM_OF_RNA	0.00274363
DNA_REPAIR	REACTOME_HOST_INTERACTIONS_OF_HIV_FACTORS	0.03457566
REACTOME_AMINE_LIGAND_BINDING_RECEPTORS	SUBSTRATE_SPECIFIC_CHANNEL_ACTIVITY	0.01160641
CORUM_SMN_COMPLEX	REACTOME_CDC20_PHOSPHO_APC_MEDIATED_DEGRADATION_OF_CYCLIN_A	0.00415735
CORUM_EMERIN_COMPLEX_24	MRNA_METABOLIC_PROCESS	0.0
AMINO_ACID_AND_DERIVATIVE_METABOLIC_PROCESS	REACTOME_SCF_BETA_TRCP_MEDIATED_DEGRADATION_OF_EMI1	0.01508044
KEGG_HOMOLOGOUS_RECOMBINATION	REACTOME_INACTIVATION_OF_APC_VIA_DIRECT_INHIBITION_OF_THE_APCOMPLEX	0.0022425
KEGG_PEROXISOME	REACTOME_METABOLISM_OF_LIPIDS_AND_LIPOPROTEINS	0.00471192
CELL_CYCLE_PROCESS	KINETOCHORE	0.0
NUCLEOPLASM	REACTOME_HOST_INTERACTIONS_OF_HIV_FACTORS	0.0
CYTOKINESIS	KEGG_JAK_STAT_SIGNALING_PATHWAY	0.03607759
KEGG_SMALL_CELL_LUNG_CANCER	REACTOME_ORC1_REMOVAL_FROM_CHROMATIN	0.0
REACTOME_AUTODEGRADATION_OF_CDH1_BY_CDH1_APC	S_PHASE	0.03000355
CELL_CYCLE_PROCESS	MICROTUBULE	0.0
G_PROTEIN_COUPLED_RECEPTOR_ACTIVITY	REACTOME_RNA_POLYMERASE_I_PROMOTER_OPENING	0.00787559
CHROMATIN_BINDING	REACTOME_METABOLISM_OF_RNA	0.0
KEGG_MISMATCH_REPAIR	MITOTIC_SISTER_CHROMATID_SEGREGATION	0.00374791
REACTOME_LOSS_OF_NLP_FROM_MITOTIC_CENTROSOMES	REGULATION_OF_CYCLIN_DEPENDENT_PROTEIN_KINASE_ACTIVITY	0.0
DNA_REPLICATION	PROTEIN_C_TERMINUS_BINDING	0.0
REACTOME_COMPLEMENT_CASCADE	REACTOME_MITOTIC_PROMETAPHASE	0.01121161
BIOCARTA_ATRBRCA_PATHWAY	CORUM_RC_COMPLEX_DURING_S-PHASE_OF_CELL_CYCLE	0.0
G_PROTEIN_COUPLED_RECEPTOR_ACTIVITY	REACTOME_COMPLEMENT_CASCADE	0.01163973
CELL_CYCLE_CHECKPOINT_GO_0000075	DNA_REPLICATION_INITIATION	0.0
MICROTUBULE_ASSOCIATED_COMPLEX	REGULATION_OF_MITOTIC_CELL_CYCLE	0.00347119
KEGG_MISMATCH_REPAIR	REACTOME_NUCLEOTIDE_EXCISION_REPAIR	0.0
CYTOSKELETON_ORGANIZATION_AND_BIOGENESIS	TUBULIN_BINDING	0.00116247
ATP_DEPENDENT_HELICASE_ACTIVITY	REACTOME_ELONGATION_AND_PROCESSING_OF_CAPPED_TRANSCRIPTS	0.0
BIOCARTA_G2_PATHWAY	MITOTIC_CELL_CYCLE_CHECKPOINT	0.0
CORUM_HCF-1_COMPLEX	KEGG_FOLATE_BIOSYNTHESIS	0.00474382
AMINO_ACID_AND_DERIVATIVE_METABOLIC_PROCESS	DNA_REPAIR	0.01056928
CORUM_SPLICEOSOME	REACTOME_TRANSCRIPTION	0.0
CORUM_H2AX_COMPLEX,_ISOLATED_FROM_CELLS_WITHOUT_IR_EXPOSURE	REACTOME_REV_MEDIATED_NUCLEAR_EXPORT_OF_HIV1_RNA	0.01360119
REACTOME_LATE_PHASE_OF_HIV_LIFE_CYCLE	REACTOME_SYNTHESIS_OF_DNA	0.0
CORUM_MASH1_PROMOTER-COACTIVATOR_COMPLEX	REACTOME_CDC6_ASSOCIATION_WITH_THE_ORC:ORIGIN_COMPLEX	0.00818467
CELL_CYCLE_PROCESS	CORUM_SPLICEOSOME	0.0
BIOCARTA_CELLCYCLE_PATHWAY	REACTOME_LAGGING_STRAND_SYNTHESIS	0.0
HELICASE_ACTIVITY	REGULATION_OF_CELL_CYCLE	0.0009291
BIOCARTA_EXTRINSIC_PATHWAY	REACTOME_S_PHASE	0.00448441
REACTOME_NEP_NS2_INTERACTS_WITH_THE_CELLULAR_EXPORT_MACHINERY	TRANSCRIPTION_FACTOR_COMPLEX	0.0
NUCLEOPLASM_PART	REGULATION_OF_MITOTIC_CELL_CYCLE	0.0
BIOCARTA_COMP_PATHWAY	MEIOTIC_CELL_CYCLE	0.00731354
REACTOME_CDT1_ASSOCIATION_WITH_THE_CDC6_ORC_ORIGIN_COMPLEX	REACTOME_ORC1_REMOVAL_FROM_CHROMATIN	0.0
DNA_DIRECTED_DNA_POLYMERASE_ACTIVITY	TRANSCRIPTION_FACTOR_COMPLEX	0.0027857
REACTOME_TRANSCRIPTION_OF_THE_HIV_GENOME	REGULATION_OF_MITOSIS	0.00033509
CELL_CYCLE_PHASE	CHROMATIN	0.0
REACTOME_DOUBLE_STRAND_BREAK_REPAIR	REACTOME_METABOLISM_OF_LIPIDS_AND_LIPOPROTEINS	0.0
KEGG_CELL_CYCLE	REACTOME_CENTROSOME_MATURATION	0.0
REACTOME_DNA_REPLICATION_PRE_INITIATION	RNA_SPLICING	0.01037458
BIOCARTA_LECTIN_PATHWAY	RESPONSE_TO_BACTERIUM	0.01031442
KEGG_ARACHIDONIC_ACID_METABOLISM	KEGG_DRUG_METABOLISM_CYTOCHROME_P450	0.01156015
DNA_REPLICATION	REACTOME_PROCESSING_OF_CAPPED_INTRON_CONTAINING_PRE_MRNA	0.0
REACTOME_G1_S_TRANSITION	REACTOME_RNA_POLYMERASE_I_III_AND_MITOCHONDRIAL_TRANSCRIPTION	0.0
MEIOTIC_CELL_CYCLE	REACTOME_PACKAGING_OF_TELOMERE_ENDS	0.00555592
MICROSOME	REACTOME_HIV_INFECTION	0.0
CORUM_RIBOSOME,_CYTOPLASMIC	REACTOME_MRNA_SPLICING	0.00635719
ESTABLISHMENT_OF_ORGANELLE_LOCALIZATION	G1_PHASE_OF_MITOTIC_CELL_CYCLE	0.00237652
REACTOME_BIOLOGICAL_OXIDATIONS	SERINE_HYDROLASE_ACTIVITY	0.01693523
CORUM_RC_COMPLEX_DURING_G2/M-PHASE_OF_CELL_CYCLE	REACTOME_TELOMERE_MAINTENANCE	0.0
CONDENSED_CHROMOSOME	CORUM_CDC5L_COMPLEX	0.0
KEGG_COMPLEMENT_AND_COAGULATION_CASCADES	REACTOME_COMPLEMENT_CASCADE	0.48547378
BIOCARTA_COMP_PATHWAY	SERINE_HYDROLASE_ACTIVITY	0.09959482
REACTOME_ACTIVATION_OF_ATR_IN_RESPONSE_TO_REPLICATION_STRESS	REACTOME_LATE_PHASE_OF_HIV_LIFE_CYCLE	0.0
BIOCARTA_NUCLEARRS_PATHWAY	REACTOME_SNRNP_ASSEMBLY	0.00202688
PEROXISOME	REGULATION_OF_MITOTIC_CELL_CYCLE	0.00133975
BIOCARTA_MCM_PATHWAY	REACTOME_G1_S_TRANSITION	0.0
REACTOME_TRANSCRIPTION_COUPLED_NER	REGULATION_OF_CYCLIN_DEPENDENT_PROTEIN_KINASE_ACTIVITY	0.0
AROMATIC_COMPOUND_METABOLIC_PROCESS	OXIDOREDUCTASE_ACTIVITY	2.332e-05
KEGG_ECM_RECEPTOR_INTERACTION	REGULATION_OF_MITOTIC_CELL_CYCLE	0.01182348
OXIDOREDUCTASE_ACTIVITY_ACTING_ON_THE_ALDEHYDE_OR_OXO_GROUP_OF_DONORS	REACTOME_G1_S_TRANSITION	0.00910449
REACTOME_APCDC20_MEDIATED_DEGRADATION_OF_CYCLIN_B	REACTOME_PROCESSING_OF_CAPPED_INTRON_CONTAINING_PRE_MRNA	0.00328683
CYTOSKELETAL_PART	MOTOR_ACTIVITY	0.00047718
KEGG_CELL_CYCLE	KEGG_FOLATE_BIOSYNTHESIS	0.00148416
REACTOME_CDC6_ASSOCIATION_WITH_THE_ORC:ORIGIN_COMPLEX	REACTOME_GLOBAL_GENOMIC_NER	0.0
REACTOME_DOUBLE_STRAND_BREAK_REPAIR	STEROID_METABOLIC_PROCESS	0.0073114
REACTOME_MITOTIC_M_M_G1_PHASES	STEROID_HORMONE_RECEPTOR_ACTIVITY	0.00932019
KEGG_PPAR_SIGNALING_PATHWAY	TUBULIN_BINDING	0.01470219
REACTOME_GLOBAL_GENOMIC_NER	SA_REG_CASCADE_OF_CYCLIN_EXPR	0.0
REACTOME_CDC6_ASSOCIATION_WITH_THE_ORC:ORIGIN_COMPLEX	REACTOME_DNA_REPAIR	0.0
DNA_REPAIR	REACTOME_MITOTIC_PROMETAPHASE	0.0
DNA_RECOMBINATION	REACTOME_G2_M_CHECKPOINTS	0.0
REACTOME_CDC6_ASSOCIATION_WITH_THE_ORC:ORIGIN_COMPLEX	REACTOME_PHOSPHORYLATION_OF_THE_APC	0.0
REACTOME_NEP_NS2_INTERACTS_WITH_THE_CELLULAR_EXPORT_MACHINERY	REACTOME_SNRNP_ASSEMBLY	0.0
BIOPOLYMER_CATABOLIC_PROCESS	REACTOME_ACTIVATION_OF_THE_PRE_REPLICATIVE_COMPLEX	0.0
CENTROSOME	REACTOME_RNA_POLYMERASE_I_III_AND_MITOCHONDRIAL_TRANSCRIPTION	0.01198947
MICROTUBULE_CYTOSKELETON_ORGANIZATION_AND_BIOGENESIS	PROTEIN_HETERODIMERIZATION_ACTIVITY	0.0128397
REACTOME_INNATE_IMMUNITY_SIGNALING	REACTOME_REGULATION_OF_APC_ACTIVATORS_BETWEEN_G1_S_AND_EARLY_ANAPHASE	0.59673614
REACTOME_CDT1_ASSOCIATION_WITH_THE_CDC6_ORC_ORIGIN_COMPLEX	REACTOME_MRNA_SPLICING_MINOR_PATHWAY	0.00838938
CORUM_H2AX_COMPLEX,_ISOLATED_FROM_CELLS_WITHOUT_IR_EXPOSURE	ION_CHANNEL_ACTIVITY	0.01497193
COLLAGEN	CORUM_CEN_COMPLEX	0.02078703
DNA_DEPENDENT_ATPASE_ACTIVITY	REACTOME_E2F_MEDIATED_REGULATION_OF_DNA_REPLICATION	0.0
NEGATIVE_REGULATION_OF_DNA_METABOLIC_PROCESS	REACTOME_EXTENSION_OF_TELOMERES	0.0
INTERPHASE	KEGG_ARACHIDONIC_ACID_METABOLISM	0.01514574
KEGG_SMALL_CELL_LUNG_CANCER	RESPONSE_TO_DNA_DAMAGE_STIMULUS	0.0
DNA_REPAIR	REACTOME_S_PHASE	0.0
KEGG_OOCYTE_MEIOSIS	MICROTUBULE_ORGANIZING_CENTER_PART	0.00117101
KEGG_HOMOLOGOUS_RECOMBINATION	NUCLEOPLASM_PART	0.0
M_PHASE	REACTOME_E2F_TRANSCRIPTIONAL_TARGETS_AT_G1_S	0.0
KEGG_DRUG_METABOLISM_OTHER_ENZYMES	MITOTIC_CELL_CYCLE	0.00061485
KEGG_METABOLISM_OF_XENOBIOTICS_BY_CYTOCHROME_P450	REGULATION_OF_MITOSIS	0.01291052
REACTOME_REGULATION_OF_APC_ACTIVATORS_BETWEEN_G1_S_AND_EARLY_ANAPHASE	SPINDLE_POLE	0.0
MICROTUBULE_BASED_PROCESS	ORGANELLE_LOCALIZATION	0.00673491
MEIOSIS_I	REACTOME_EXTENSION_OF_TELOMERES	0.0
G1_PHASE_OF_MITOTIC_CELL_CYCLE	HELICASE_ACTIVITY	0.00224008
MRNA_METABOLIC_PROCESS	MRNA_PROCESSING_GO_0006397	0.0032387
AMINO_ACID_AND_DERIVATIVE_METABOLIC_PROCESS	COLLAGEN	0.02093769
REACTOME_M_G1_TRANSITION	SPLICEOSOME	0.00197615
CORUM_DNA_SYNTHESOME_COMPLEX_(13_SUBUNITS)	REPLICATION_FORK	0.0
RESPONSE_TO_OTHER_ORGANISM	UBIQUITIN_CYCLE	0.02373205
MITOTIC_SISTER_CHROMATID_SEGREGATION	REACTOME_CDC20_PHOSPHO_APC_MEDIATED_DEGRADATION_OF_CYCLIN_A	0.0
REACTOME_HORMONE_BIOSYNTHESIS	REACTOME_INFLUENZA_LIFE_CYCLE	0.00250202
MEIOSIS_I	M_PHASE	0.0
CONDENSED_CHROMOSOME	KEGG_PEROXISOME	0.02264356
FATTY_ACID_METABOLIC_PROCESS	REGULATION_OF_MITOTIC_CELL_CYCLE	0.00300976
FATTY_ACID_METABOLIC_PROCESS	REACTOME_PROCESSING_OF_CAPPED_INTRON_CONTAINING_PRE_MRNA	0.0
CORUM_RIBOSOME,_CYTOPLASMIC	RESPONSE_TO_OTHER_ORGANISM	0.01207363
DNA_REPLICATION	KEGG_JAK_STAT_SIGNALING_PATHWAY	0.00202166
HEMATOPOIETIN_INTERFERON_CLASSD200_DOMAIN_CYTOKINE_RECEPTOR_ACTIVITY	REACTOME_CELL_CYCLE_CHECKPOINTS	0.01470567
CONDENSED_CHROMOSOME	KINETOCHORE	0.01144948
REACTOME_HOMOLOGOUS_RECOMBINATION_REPAIR	RESPONSE_TO_ENDOGENOUS_STIMULUS	0.0
CHROMOSOME_SEGREGATION	KEGG_CELL_CYCLE	0.0
OXIDOREDUCTASE_ACTIVITY	REACTOME_SCF_BETA_TRCP_MEDIATED_DEGRADATION_OF_EMI1	0.05843042
REACTOME_SYNTHESIS_OF_DNA	RNA_BINDING	0.0
G_PROTEIN_COUPLED_RECEPTOR_ACTIVITY	MITOSIS	0.03196008
BIOCARTA_CFTR_PATHWAY	CORUM_BASC_COMPLEX_(BRCA1-ASSOCIATED_GENOME_SURVEILLANCE_COMPLEX)	0.00326169
BIOCARTA_CELLCYCLE_PATHWAY	REACTOME_M_G1_TRANSITION	0.0
CELLULAR_LIPID_METABOLIC_PROCESS	CORUM_NOP56P-ASSOCIATED_PRE-RRNA_COMPLEX	0.0
KEGG_HOMOLOGOUS_RECOMBINATION	REACTOME_MRNA_SPLICING_MINOR_PATHWAY	0.01444844
MONOOXYGENASE_ACTIVITY	REACTOME_G2_M_TRANSITION	0.01993299
METAL_ION_TRANSMEMBRANE_TRANSPORTER_ACTIVITY	REACTOME_PACKAGING_OF_TELOMERE_ENDS	0.02241873
SPINDLE_ORGANIZATION_AND_BIOGENESIS	TRANSCRIPTION_FACTOR_COMPLEX	0.00608187
REACTOME_METABOLISM_OF_LIPIDS_AND_LIPOPROTEINS	REACTOME_REGULATION_OF_APC_ACTIVATORS_BETWEEN_G1_S_AND_EARLY_ANAPHASE	0.00194651
MRNA_PROCESSING_GO_0006397	REACTOME_METABOLISM_OF_AMINO_ACIDS	0.01805037
NUCLEOPLASM	SERINE_HYDROLASE_ACTIVITY	0.00372105
REACTOME_MRNA_SPLICING	SPINDLE	0.00392252
OXIDOREDUCTASE_ACTIVITY_GO_0016616	PROTEIN_C_TERMINUS_BINDING	0.00638941
REACTOME_LATE_PHASE_OF_HIV_LIFE_CYCLE	REGULATION_OF_MITOTIC_CELL_CYCLE	0.0
MICROTUBULE_BINDING	OXIDOREDUCTASE_ACTIVITY_GO_0016705	0.01571178
MICROTUBULE_CYTOSKELETON	MITOTIC_CELL_CYCLE_CHECKPOINT	0.0
REACTOME_EXTENSION_OF_TELOMERES	REACTOME_PHASE_1_FUNCTIONALIZATION_OF_COMPOUNDS	0.00930893
CARBOXYLIC_ACID_METABOLIC_PROCESS	REACTOME_CDC20_PHOSPHO_APC_MEDIATED_DEGRADATION_OF_CYCLIN_A	0.00346856
REACTOME_CYCLIN_E_ASSOCIATED_EVENTS_DURING_G1_S_TRANSITION_	SUBSTRATE_SPECIFIC_CHANNEL_ACTIVITY	0.01400444
NUCLEOPLASM_PART	STEROID_HORMONE_RECEPTOR_ACTIVITY	0.0
CORUM_C_COMPLEX_SPLICEOSOME	REACTOME_TRANSCRIPTION_OF_THE_HIV_GENOME	0.0
REACTOME_APCDC20_MEDIATED_DEGRADATION_OF_CYCLIN_B	REACTOME_DNA_REPAIR	0.0
CONDENSED_CHROMOSOME	POTASSIUM_CHANNEL_ACTIVITY	0.00583598
CATION_CHANNEL_ACTIVITY	MULTI_ORGANISM_PROCESS	0.00478812
REACTOME_AMINE_DERIVED_HORMONES	REACTOME_LOSS_OF_NLP_FROM_MITOTIC_CENTROSOMES	0.01715888
KEGG_HOMOLOGOUS_RECOMBINATION	UBIQUITIN_CYCLE	0.0
AMINO_ACID_CATABOLIC_PROCESS	MONOOXYGENASE_ACTIVITY	0.01718982
AROMATIC_COMPOUND_METABOLIC_PROCESS	MITOTIC_CELL_CYCLE	0.00772181
CHROMATIN_BINDING	MICROTUBULE	0.00428991
AMINE_METABOLIC_PROCESS	REACTOME_MITOTIC_M_M_G1_PHASES	0.00032262
REACTOME_BIOLOGICAL_OXIDATIONS	REACTOME_GLUCURONIDATION	0.0169527
CONDENSED_CHROMOSOME	REACTOME_MITOTIC_M_M_G1_PHASES	0.0
G1_S_TRANSITION_OF_MITOTIC_CELL_CYCLE	REGULATION_OF_MITOTIC_CELL_CYCLE	0.0
REACTOME_M_G1_TRANSITION	REGULATION_OF_CELL_CYCLE	0.0
NITROGEN_COMPOUND_CATABOLIC_PROCESS	OXIDOREDUCTASE_ACTIVITY_GO_0016705	0.00367284
CORUM_DNA_SYNTHESOME_COMPLEX_(13_SUBUNITS)	REACTOME_CYCLIN_A1_ASSOCIATED_EVENTS_DURING_G2_M_TRANSITION	0.0
DNA_METABOLIC_PROCESS	NUCLEOPLASM_PART	0.0
CORUM_DNA_SYNTHESOME_COMPLEX_(17_SUBUNITS)	M_PHASE	0.0
KEGG_SPLICEOSOME	MICROTUBULE_ORGANIZING_CENTER	0.00149253
AMINE_CATABOLIC_PROCESS	REACTOME_GLOBAL_GENOMIC_NER	0.00631231
APOPTOTIC_MITOCHONDRIAL_CHANGES	REACTOME_M_G1_TRANSITION	0.00565039
REACTOME_REPAIR_SYNTHESIS_OF_PATCH_27_30_BASES_LONG_BY_DNA_POLYMERASE	STEROID_METABOLIC_PROCESS	0.02175971
CELLULAR_LIPID_CATABOLIC_PROCESS	MICROTUBULE_CYTOSKELETON	0.00776066
NEGATIVE_REGULATION_OF_DNA_METABOLIC_PROCESS	REACTOME_METABOLISM_OF_AMINO_ACIDS	0.01817314
KEGG_PROPANOATE_METABOLISM	REACTOME_DNA_REPAIR	0.00675965
CYTOKINESIS	NUCLEAR_ENVELOPE	0.01679987
DNA_REPLICATION	REGULATION_OF_MITOTIC_CELL_CYCLE	0.0
KEGG_DNA_REPLICATION	MITOSIS	0.0
REACTOME_CELL_CYCLE_CHECKPOINTS	REACTOME_G1_S_TRANSITION	0.0
BIOPOLYMER_CATABOLIC_PROCESS	MICROTUBULE_BASED_PROCESS	0.12015819
CHROMOSOMAL_PART	NUCLEAR_CHROMOSOME_PART	0.0
CORUM_RC_COMPLEX_DURING_S-PHASE_OF_CELL_CYCLE	REACTOME_AUTODEGRADATION_OF_CDH1_BY_CDH1_APC	0.0
KEGG_CELL_CYCLE	KEGG_STEROID_HORMONE_BIOSYNTHESIS	0.03700728
MRNA_METABOLIC_PROCESS	REACTOME_G1_S_TRANSITION	0.0
NUCLEAR_CHROMOSOME_PART	REACTOME_LATE_PHASE_OF_HIV_LIFE_CYCLE	0.00123838
CORUM_RC_COMPLEX_DURING_S-PHASE_OF_CELL_CYCLE	MITOTIC_SISTER_CHROMATID_SEGREGATION	0.00435165
BIOCARTA_EXTRINSIC_PATHWAY	REACTOME_AMINE_DERIVED_HORMONES	0.01405794
CORUM_HCF-1_COMPLEX	NUCLEAR_MATRIX	0.04591417
REACTOME_RNA_POLYMERASE_II_TRANSCRIPTION	REACTOME_TELOMERE_MAINTENANCE	0.0
NUCLEOPLASM	REACTOME_G2_M_TRANSITION	0.0
BIOCARTA_MCM_PATHWAY	RESPONSE_TO_ENDOGENOUS_STIMULUS	0.0
REACTOME_SCF_BETA_TRCP_MEDIATED_DEGRADATION_OF_EMI1	SMALL_NUCLEAR_RIBONUCLEOPROTEIN_COMPLEX	0.00396856
CORUM_MLL1-WDR5_COMPLEX	KEGG_SMALL_CELL_LUNG_CANCER	0.0
INTERPHASE_OF_MITOTIC_CELL_CYCLE	RNA_BINDING	0.0
CELL_CYCLE_PROCESS	M_PHASE_OF_MITOTIC_CELL_CYCLE	0.0
BIOPOLYMER_CATABOLIC_PROCESS	OXIDOREDUCTASE_ACTIVITY_ACTING_ON_THE_CH_CH_GROUP_OF_DONORS	0.000851
CELLULAR_LIPID_CATABOLIC_PROCESS	REACTOME_METABOLISM_OF_RNA	0.00455884
MICROTUBULE	REACTOME_GLOBAL_GENOMIC_NER	0.00692891
REACTOME_METABOLISM_OF_AMINO_ACIDS	RIBONUCLEASE_ACTIVITY	0.01174597
CELLULAR_LIPID_METABOLIC_PROCESS	REACTOME_DNA_STRAND_ELONGATION	0.01178701
KEGG_VALINE_LEUCINE_AND_ISOLEUCINE_DEGRADATION	REACTOME_SYNTHESIS_OF_BILE_ACIDS_AND_BILE_SALTS	0.00417784
REACTOME_CYCLIN_E_ASSOCIATED_EVENTS_DURING_G1_S_TRANSITION_	REACTOME_UNWINDING_OF_DNA	0.0
ION_CHANNEL_ACTIVITY	TUBULIN_BINDING	0.00774761
RESPONSE_TO_ENDOGENOUS_STIMULUS	STEROID_HORMONE_RECEPTOR_ACTIVITY	0.00081866
MICROBODY	REACTOME_METABOLISM_OF_BILE_ACIDS_AND_BILE_SALTS	0.00787437
KEGG_COMPLEMENT_AND_COAGULATION_CASCADES	MONOCARBOXYLIC_ACID_METABOLIC_PROCESS	0.000362
CELL_CYCLE_PHASE	MICROTUBULE_BASED_PROCESS	0.00022916
DNA_REPLICATION	KEGG_DNA_REPLICATION	0.0
KEGG_CELL_CYCLE	KEGG_SMALL_CELL_LUNG_CANCER	0.0
NEGATIVE_REGULATION_OF_DNA_METABOLIC_PROCESS	REACTOME_REV_MEDIATED_NUCLEAR_EXPORT_OF_HIV1_RNA	0.01030747
BIOCARTA_NUCLEARRS_PATHWAY	REACTOME_LATE_PHASE_OF_HIV_LIFE_CYCLE	0.01586888
BIOCARTA_CLASSIC_PATHWAY	MITOTIC_CELL_CYCLE	0.00732861
LIPID_CATABOLIC_PROCESS	REGULATION_OF_MITOTIC_CELL_CYCLE	0.00576417
NUCLEOLUS	REACTOME_UNWINDING_OF_DNA	0.0
REACTOME_MITOTIC_M_M_G1_PHASES	REACTOME_UNWINDING_OF_DNA	0.0
CORUM_CDC5L_COMPLEX	CYTOSKELETON_ORGANIZATION_AND_BIOGENESIS	0.0
GAMETE_GENERATION	MITOSIS	0.0
FATTY_ACID_METABOLIC_PROCESS	REACTOME_XENOBIOTICS	0.01489817
REACTOME_FORMATION_OF_TUBULIN_FOLDING_INTERMEDIATES_BY_CCT_TRIC	RNA_SPLICING	0.00745396
REACTOME_CDC20_PHOSPHO_APC_MEDIATED_DEGRADATION_OF_CYCLIN_A	REGULATION_OF_DNA_REPLICATION	0.0
LIPID_CATABOLIC_PROCESS	REACTOME_PHASE_1_FUNCTIONALIZATION_OF_COMPOUNDS	0.00490043
DNA_REPLICATION_INITIATION	SPINDLE_MICROTUBULE	0.01043659
AMINO_ACID_AND_DERIVATIVE_METABOLIC_PROCESS	REACTOME_EXTENSION_OF_TELOMERES	0.00610136
BIOCARTA_G1_PATHWAY	REACTOME_MITOTIC_PROMETAPHASE	0.0
MEIOTIC_RECOMBINATION	REACTOME_PREFOLDIN_MEDIATED_TRANSFER_OF_SUBSTRATE_TO_CCT_TRIC	0.00490157
BIOCARTA_EXTRINSIC_PATHWAY	NUCLEOPLASM_PART	0.0044179
REACTOME_REMOVAL_OF_THE_FLAP_INTERMEDIATE	REACTOME_RNA_POLYMERASE_I_PROMOTER_CLEARANCE	0.00119827
CHROMATIN_BINDING	CYTOKINESIS	0.01033375
CORUM_17S_U2_SNRNP	KEGG_BETA_ALANINE_METABOLISM	0.00330566
DETECTION_OF_EXTERNAL_STIMULUS	REACTOME_ORC1_REMOVAL_FROM_CHROMATIN	0.01498486
BIOCARTA_G2_PATHWAY	DNA_RECOMBINATION	0.0
MICROTUBULE	REACTOME_INACTIVATION_OF_APC_VIA_DIRECT_INHIBITION_OF_THE_APCOMPLEX	0.00513939
KEGG_VALINE_LEUCINE_AND_ISOLEUCINE_DEGRADATION	REACTOME_TRANSPORT_OF_THE_SLBP_INDEPENDENT_MATURE_MRNA	0.01395657
S_PHASE	TUBULIN_BINDING	0.01588491
REACTOME_HOST_INTERACTIONS_OF_HIV_FACTORS	REACTOME_UNWINDING_OF_DNA	0.00892653
MULTI_ORGANISM_PROCESS	REACTOME_CHAPERONIN_MEDIATED_PROTEIN_FOLDING	0.00317687
REACTOME_AUTODEGRADATION_OF_CDH1_BY_CDH1_APC	REACTOME_PHASE_1_FUNCTIONALIZATION	0.01230309
REACTOME_MRNA_SPLICING_MINOR_PATHWAY	REACTOME_SCF_SKP2_MEDIATED_DEGRADATION_OF_P27_P21	0.01173957
DNA_RECOMBINATION	REACTOME_HIV_LIFE_CYCLE	0.0
BIOCARTA_COMP_PATHWAY	S_PHASE	0.00987604
MRNA_PROCESSING_GO_0006397	STEROID_METABOLIC_PROCESS	0.0005345
REACTOME_DOUBLE_STRAND_BREAK_REPAIR	REACTOME_INFLUENZA_LIFE_CYCLE	0.0
MICROTUBULE_POLYMERIZATION_OR_DEPOLYMERIZATION	SUBSTRATE_SPECIFIC_CHANNEL_ACTIVITY	0.00671076
MICROTUBULE_BINDING	REGULATION_OF_MITOSIS	0.01547408
REACTOME_BIOLOGICAL_OXIDATIONS	REACTOME_LOSS_OF_NLP_FROM_MITOTIC_CENTROSOMES	0.0073197
REACTOME_RNA_POLYMERASE_I_CHAIN_ELONGATION	RNA_SPLICINGVIA_TRANSESTERIFICATION_REACTIONS	0.01709106
REACTOME_LIPOPROTEIN_METABOLISM	STEROID_METABOLIC_PROCESS	0.00044093
CONDENSED_CHROMOSOME	EXTRACELLULAR_MATRIX_PART	0.00872499
CORUM_NOP56P-ASSOCIATED_PRE-RRNA_COMPLEX	RESPONSE_TO_OTHER_ORGANISM	0.05951343
CHROMOSOME_ORGANIZATION_AND_BIOGENESIS	MEIOTIC_CELL_CYCLE	0.0
REACTOME_MITOTIC_PROMETAPHASE	SUBSTRATE_SPECIFIC_CHANNEL_ACTIVITY	0.0183058
KEGG_STEROID_HORMONE_BIOSYNTHESIS	UBIQUITIN_CYCLE	0.00549064
REGULATION_OF_CELL_CYCLE	SPINDLE_POLE	0.00832028
NUCLEAR_MATRIX	OXIDOREDUCTASE_ACTIVITY_GO_0016705	0.0082886
REACTOME_HIV_LIFE_CYCLE	REACTOME_MITOTIC_M_M_G1_PHASES	0.0
REACTOME_BIOLOGICAL_OXIDATIONS	REACTOME_PHASE_1_FUNCTIONALIZATION	0.02001358
REACTOME_ACTIVATION_OF_ATR_IN_RESPONSE_TO_REPLICATION_STRESS	RIBONUCLEASE_ACTIVITY	0.00320222
CHROMATIN_BINDING	REACTOME_TRANSPORT_OF_MATURE_MRNA_DERIVED_FROM_AN_INTRON_CONTAINING_TRANSCRIPT	0.0
NUCLEAR_CHROMOSOME	VESICULAR_FRACTION	0.00302516
REACTOME_METABOLISM_OF_AMINO_ACIDS	REACTOME_PHASE_1_FUNCTIONALIZATION	0.00097776
CYTOSKELETON_ORGANIZATION_AND_BIOGENESIS	REACTOME_FORMATION_OF_TUBULIN_FOLDING_INTERMEDIATES_BY_CCT_TRIC	0.0
REACTOME_INACTIVATION_OF_APC_VIA_DIRECT_INHIBITION_OF_THE_APCOMPLEX	REACTOME_PHOSPHORYLATION_OF_THE_APC	0.0
DNA_DEPENDENT_DNA_REPLICATION	REACTOME_PROCESSING_OF_CAPPED_INTRON_CONTAINING_PRE_MRNA	0.0
NUCLEAR_BODY	REACTOME_CENTROSOME_MATURATION	0.00229197
REACTOME_HOMOLOGOUS_RECOMBINATION_REPAIR	REACTOME_PROCESSING_OF_CAPPED_INTRON_CONTAINING_PRE_MRNA	0.0
BIOCARTA_MCM_PATHWAY	REACTOME_G2_M_TRANSITION	0.0
CATION_CHANNEL_ACTIVITY	REACTOME_RNA_POLYMERASE_I_PROMOTER_CLEARANCE	0.02034066
GAMETE_GENERATION	KEGG_PYRIMIDINE_METABOLISM	0.00630817
REACTOME_G2_M_TRANSITION	SPINDLE_POLE	0.0
MITOSIS	REACTOME_LOSS_OF_NLP_FROM_MITOTIC_CENTROSOMES	0.0
REACTOME_ASSOCIATION_OF_LICENSING_FACTORS_WITH_THE_PREREPLICATIVE_COMPLEX	REACTOME_FORMATION_AND_MATURATION_OF_MRNA_TRANSCRIPT	0.0
KEGG_SMALL_CELL_LUNG_CANCER	KINESIN_COMPLEX	0.00496413
BIOCARTA_LECTIN_PATHWAY	MRNA_PROCESSING_GO_0006397	0.01056287
CORUM_ALL-1_SUPERCOMPLEX	FATTY_ACID_OXIDATION	0.01246068
HELICASE_ACTIVITY	KINESIN_COMPLEX	0.002065
REACTOME_REPAIR_SYNTHESIS_OF_PATCH_27_30_BASES_LONG_BY_DNA_POLYMERASE	SPINDLE_ORGANIZATION_AND_BIOGENESIS	0.01398681
KEGG_VALINE_LEUCINE_AND_ISOLEUCINE_DEGRADATION	REACTOME_LIPOPROTEIN_METABOLISM	0.01396165
CORUM_MLL1-WDR5_COMPLEX	INTERPHASE_OF_MITOTIC_CELL_CYCLE	0.00049716
DNA_METABOLIC_PROCESS	DNA_REPAIR	0.0
REACTOME_PHOSPHORYLATION_OF_THE_APC	REACTOME_POLYMERASE_SWITCHING	0.0
CORUM_HISTONE_H3.1_COMPLEX	REACTOME_LATE_PHASE_OF_HIV_LIFE_CYCLE	0.01366908
DNA_REPLICATION	MAGNESIUM_ION_BINDING	0.0
G_PROTEIN_COUPLED_RECEPTOR_ACTIVITY	NUCLEOPLASM	0.09219665
CORUM_HCF-1_COMPLEX	PHOSPHATE_TRANSMEMBRANE_TRANSPORTER_ACTIVITY	0.02657254
CORUM_EMERIN_COMPLEX_24	METALLOENDOPEPTIDASE_ACTIVITY	0.0029549
KEGG_OOCYTE_MEIOSIS	REACTOME_RNA_POLYMERASE_I_III_AND_MITOCHONDRIAL_TRANSCRIPTION	0.0
AMINE_CATABOLIC_PROCESS	OXIDOREDUCTASE_ACTIVITY_ACTING_ON_THE_CH_CH_GROUP_OF_DONORS	0.0
MITOSIS	REACTOME_TRNA_AMINOACYLATION	0.00384547
DNA_DEPENDENT_DNA_REPLICATION	MULTI_ORGANISM_PROCESS	0.00096746
CORUM_DNA_SYNTHESOME_COMPLEX_(17_SUBUNITS)	RNA_SPLICING	0.00029125
REACTOME_MITOTIC_PROMETAPHASE	UBIQUITIN_CYCLE	0.0
AMINO_ACID_METABOLIC_PROCESS	CHROMATIN	0.0194114
MITOTIC_CELL_CYCLE_CHECKPOINT	STEROID_BINDING	0.00817447
KEGG_SMALL_CELL_LUNG_CANCER	OXIDOREDUCTASE_ACTIVITY_GO_0016616	0.01452773
DNA_METABOLIC_PROCESS	REACTOME_REMOVAL_OF_THE_FLAP_INTERMEDIATE	0.0
INTERPHASE	REACTOME_PHASE_1_FUNCTIONALIZATION	0.00563676
KEGG_FATTY_ACID_METABOLISM	OXIDOREDUCTASE_ACTIVITY_ACTING_ON_THE_CH_CH_GROUP_OF_DONORS	0.0
CELLULAR_LIPID_METABOLIC_PROCESS	REACTOME_RNA_POLYMERASE_I_PROMOTER_OPENING	0.00171256
KINETOCHORE	SISTER_CHROMATID_SEGREGATION	0.0
AMINO_ACID_AND_DERIVATIVE_METABOLIC_PROCESS	KEGG_OOCYTE_MEIOSIS	0.00051925
REACTOME_ACTIVATION_OF_ATR_IN_RESPONSE_TO_REPLICATION_STRESS	REACTOME_TRANSPORT_OF_RIBONUCLEOPROTEINS_INTO_THE_HOST_NUCLEUS	0.00950421
MICROTUBULE_POLYMERIZATION_OR_DEPOLYMERIZATION	REACTOME_SYNTHESIS_OF_DNA	0.00747723
INTERPHASE	REACTOME_LATE_PHASE_OF_HIV_LIFE_CYCLE	0.0
MICROTUBULE	MICROTUBULE_CYTOSKELETON_ORGANIZATION_AND_BIOGENESIS	0.05545946
REACTOME_CYTOCHROME_P450_ARRANGED_BY_SUBSTRATE_TYPE	REACTOME_INNATE_IMMUNITY_SIGNALING	0.01565863
CHROMOSOME_SEGREGATION	REACTOME_TRANSPORT_OF_RIBONUCLEOPROTEINS_INTO_THE_HOST_NUCLEUS	0.00444072
REACTOME_COMPLEMENT_CASCADE	S_PHASE	0.00752662
GAMETE_GENERATION	REACTOME_HIV_INFECTION	0.1241609
KEGG_SMALL_CELL_LUNG_CANCER	SPINDLE_POLE	0.00387535
GAMETE_GENERATION	RESPONSE_TO_ENDOGENOUS_STIMULUS	0.00409536
REACTOME_ELONGATION_AND_PROCESSING_OF_CAPPED_TRANSCRIPTS	REACTOME_REGULATION_OF_APC_ACTIVATORS_BETWEEN_G1_S_AND_EARLY_ANAPHASE	0.0
KEGG_RETINOL_METABOLISM	REACTOME_TRANSCRIPTION	0.00654857
CONDENSED_CHROMOSOME	REACTOME_BASIGIN_INTERACTIONS	0.001772
REACTOME_E2F_TRANSCRIPTIONAL_TARGETS_AT_G1_S	REACTOME_RNA_POLYMERASE_I_III_AND_MITOCHONDRIAL_TRANSCRIPTION	0.0
KEGG_COMPLEMENT_AND_COAGULATION_CASCADES	REACTOME_RNA_POLYMERASE_II_TRANSCRIPTION	0.00602807
MAGNESIUM_ION_BINDING	REACTOME_ELONGATION_AND_PROCESSING_OF_CAPPED_TRANSCRIPTS	0.0
MICROTUBULE_ASSOCIATED_COMPLEX	MITOSIS	0.00170786
CORUM_C_COMPLEX_SPLICEOSOME	KEGG_DRUG_METABOLISM_CYTOCHROME_P450	0.01931089
REACTOME_FANCONI_ANEMIA_PATHWAY	REACTOME_REPAIR_SYNTHESIS_OF_PATCH_27_30_BASES_LONG_BY_DNA_POLYMERASE	0.00659085
G1_PHASE	TRANSCRIPTION_FACTOR_COMPLEX	0.0
KEGG_CELL_CYCLE	REACTOME_PHASE_1_FUNCTIONALIZATION	0.0102374
CELL_CYCLE_CHECKPOINT_GO_0000075	REACTOME_EXTENSION_OF_TELOMERES	0.0
REACTOME_UNWINDING_OF_DNA	RESPONSE_TO_OTHER_ORGANISM	0.00014173
CATION_CHANNEL_ACTIVITY	NUCLEOPLASM_PART	0.0040643
METAL_ION_TRANSMEMBRANE_TRANSPORTER_ACTIVITY	ORGANELLE_LOCALIZATION	0.00198652
MICROTUBULE_ORGANIZING_CENTER_ORGANIZATION_AND_BIOGENESIS	REACTOME_TRANSPORT_OF_RIBONUCLEOPROTEINS_INTO_THE_HOST_NUCLEUS	0.00687867
CELLULAR_LIPID_CATABOLIC_PROCESS	MICROTUBULE	0.00204658
MICROTUBULE_CYTOSKELETON_ORGANIZATION_AND_BIOGENESIS	REACTOME_HOST_INTERACTIONS_OF_HIV_FACTORS	0.0
REACTOME_FORMATION_OF_FIBRIN_CLOT_CLOTTING_CASCADE	RESPONSE_TO_OTHER_ORGANISM	0.01581295
REACTOME_SYNTHESIS_OF_DNA	RNA_SPLICING	0.00579266
RESPONSE_TO_ENDOGENOUS_STIMULUS	TUBULIN_BINDING	0.0
CORUM_17S_U2_SNRNP	REACTOME_RNA_POLYMERASE_III_TRANSCRIPTION_INITIATION	0.0102596
REACTOME_TRANSCRIPTION_OF_THE_HIV_GENOME	REGULATION_OF_CYCLIN_DEPENDENT_PROTEIN_KINASE_ACTIVITY	0.0
KEGG_ASCORBATE_AND_ALDARATE_METABOLISM	KEGG_HOMOLOGOUS_RECOMBINATION	0.00799478
CORUM_17S_U2_SNRNP	REACTOME_GLUCURONIDATION	0.00504499
SISTER_CHROMATID_SEGREGATION	UBIQUITIN_CYCLE	4.162e-05
CONDENSED_CHROMOSOME	REACTOME_FORMATION_AND_MATURATION_OF_MRNA_TRANSCRIPT	0.0
CORUM_RC_COMPLEX_DURING_S-PHASE_OF_CELL_CYCLE	REACTOME_E2F_TRANSCRIPTIONAL_TARGETS_AT_G1_S	0.0
DNA_DEPENDENT_DNA_REPLICATION	NUCLEAR_CHROMOSOME	0.0
NUCLEOPLASM_PART	REACTOME_CYTOCHROME_P450_ARRANGED_BY_SUBSTRATE_TYPE	0.01177362
CORUM_CEN_COMPLEX	REACTOME_SCF_BETA_TRCP_MEDIATED_DEGRADATION_OF_EMI1	0.00699341
REACTOME_E2F_MEDIATED_REGULATION_OF_DNA_REPLICATION	UBIQUITIN_CYCLE	0.0
DNA_RECOMBINATION	KEGG_HOMOLOGOUS_RECOMBINATION	0.0
REACTOME_PACKAGING_OF_TELOMERE_ENDS	REACTOME_RNA_POLYMERASE_III_TRANSCRIPTION_INITIATION	0.00678906
BIOCARTA_LECTIN_PATHWAY	REACTOME_M_G1_TRANSITION	0.0071996
BIOCARTA_G2_PATHWAY	CORUM_RC_COMPLEX_DURING_G2/M-PHASE_OF_CELL_CYCLE	0.0
REACTOME_E2F_MEDIATED_REGULATION_OF_DNA_REPLICATION	REGULATION_OF_CELL_CYCLE	0.0
AMINO_ACID_AND_DERIVATIVE_METABOLIC_PROCESS	REACTOME_G2_M_CHECKPOINTS	0.00488419
DEFENSE_RESPONSE_TO_BACTERIUM	PROTEIN_HETERODIMERIZATION_ACTIVITY	0.01111226
BIOCARTA_EXTRINSIC_PATHWAY	REACTOME_BASIGIN_INTERACTIONS	0.00585694
KEGG_DRUG_METABOLISM_OTHER_ENZYMES	REACTOME_INNATE_IMMUNITY_SIGNALING	0.03338276
KEGG_DRUG_METABOLISM_CYTOCHROME_P450	REGULATION_OF_CELL_CYCLE	0.01745719
BASEMENT_MEMBRANE	KEGG_SMALL_CELL_LUNG_CANCER	0.00917724
REACTOME_M_G1_TRANSITION	REACTOME_SCF_SKP2_MEDIATED_DEGRADATION_OF_P27_P21	0.0
CORUM_DNA_SYNTHESOME_COMPLEX_(17_SUBUNITS)	CORUM_NOP56P-ASSOCIATED_PRE-RRNA_COMPLEX	0.0
KEGG_PPAR_SIGNALING_PATHWAY	OXIDOREDUCTASE_ACTIVITY_GO_0016616	0.00597484
REACTOME_CYCLIN_E_ASSOCIATED_EVENTS_DURING_G1_S_TRANSITION_	REACTOME_INFLUENZA_LIFE_CYCLE	0.01845339
CELL_CYCLE_PHASE	KEGG_RENIN_ANGIOTENSIN_SYSTEM	0.00075675
BIOCARTA_ATRBRCA_PATHWAY	MEIOSIS_I	0.0
NUCLEOPLASM	REACTOME_GLUCURONIDATION	0.01436352
NUCLEOPLASM	REGULATION_OF_MITOSIS	0.0
KEGG_SMALL_CELL_LUNG_CANCER	REACTOME_FORMATION_AND_MATURATION_OF_MRNA_TRANSCRIPT	0.0
GAMETE_GENERATION	REACTOME_TRANSPORT_OF_RIBONUCLEOPROTEINS_INTO_THE_HOST_NUCLEUS	0.01538851
REACTOME_METABOLISM_OF_AMINO_ACIDS	REACTOME_SNRNP_ASSEMBLY	0.00330154
REACTOME_HIV_LIFE_CYCLE	REGULATION_OF_MITOSIS	0.0
AMINO_ACID_METABOLIC_PROCESS	REACTOME_MRNA_SPLICING	0.00900688
DNA_DEPENDENT_ATPASE_ACTIVITY	REACTOME_TRANSCRIPTION	0.0
MICROSOME	ORGANELLE_LOCALIZATION	0.03880231
BIOCARTA_ATRBRCA_PATHWAY	DNA_INTEGRITY_CHECKPOINT	0.0
KEGG_OOCYTE_MEIOSIS	REACTOME_SNRNP_ASSEMBLY	0.0
REACTOME_CENTROSOME_MATURATION	REGULATION_OF_MITOSIS	0.0
ESTABLISHMENT_OF_ORGANELLE_LOCALIZATION	MICROTUBULE_ORGANIZING_CENTER_ORGANIZATION_AND_BIOGENESIS	0.00217718
CORUM_NOP56P-ASSOCIATED_PRE-RRNA_COMPLEX	INTERPHASE_OF_MITOTIC_CELL_CYCLE	0.0
MICROTUBULE_ORGANIZING_CENTER_ORGANIZATION_AND_BIOGENESIS	MRNA_METABOLIC_PROCESS	0.01064352
REACTOME_CDC6_ASSOCIATION_WITH_THE_ORC:ORIGIN_COMPLEX	REACTOME_DNA_STRAND_ELONGATION	0.0
NITROGEN_COMPOUND_METABOLIC_PROCESS	REACTOME_LAGGING_STRAND_SYNTHESIS	0.00477056
REACTOME_HIV_LIFE_CYCLE	SISTER_CHROMATID_SEGREGATION	8.599e-05
BIOCARTA_ATRBRCA_PATHWAY	RESPONSE_TO_OTHER_ORGANISM	0.02450537
CORUM_DNA_SYNTHESOME_COMPLEX_(15_SUBUNITS)	FATTY_ACID_METABOLIC_PROCESS	0.00575716
REACTOME_CENTROSOME_MATURATION	RIBONUCLEOPROTEIN_COMPLEX_BIOGENESIS_AND_ASSEMBLY	0.0
KEGG_AMINOACYL_TRNA_BIOSYNTHESIS	REACTOME_APCDC20_MEDIATED_DEGRADATION_OF_CYCLIN_B	0.00425051
KEGG_SMALL_CELL_LUNG_CANCER	REACTOME_BASIGIN_INTERACTIONS	0.0
CHROMATIN_BINDING	MITOSIS	0.00899689
CARBOXYLIC_ACID_METABOLIC_PROCESS	CELL_CYCLE_PHASE	0.0
CYTOSKELETAL_PART	INTERPHASE_OF_MITOTIC_CELL_CYCLE	0.00052354
KEGG_METABOLISM_OF_XENOBIOTICS_BY_CYTOCHROME_P450	REACTOME_TRANSPORT_OF_MATURE_MRNA_DERIVED_FROM_AN_INTRON_CONTAINING_TRANSCRIPT	0.00581898
CHROMOSOME	KEGG_MISMATCH_REPAIR	0.0
CELL_CYCLE_CHECKPOINT_GO_0000075	DNA_DEPENDENT_DNA_REPLICATION	0.0
CHROMOSOMEPERICENTRIC_REGION	REACTOME_ELONGATION_AND_PROCESSING_OF_CAPPED_TRANSCRIPTS	0.0
CHROMOSOMEPERICENTRIC_REGION	REACTOME_TRANSCRIPTION	0.0
KEGG_FATTY_ACID_METABOLISM	REACTOME_HOST_INTERACTIONS_OF_HIV_FACTORS	0.00429798
GAMETE_GENERATION	REACTOME_LIPOPROTEIN_METABOLISM	0.00035353
KEGG_MISMATCH_REPAIR	PROTEIN_C_TERMINUS_BINDING	0.0
MEIOTIC_RECOMBINATION	REACTOME_HOST_INTERACTIONS_OF_HIV_FACTORS	0.01688635
PROTEIN_C_TERMINUS_BINDING	REACTOME_SYNTHESIS_OF_DNA	0.0
MICROTUBULE_BASED_PROCESS	RESPONSE_TO_ENDOGENOUS_STIMULUS	0.00114277
BIOCARTA_NUCLEARRS_PATHWAY	RNA_PROCESSING	0.00649263
G1_PHASE	KEGG_JAK_STAT_SIGNALING_PATHWAY	0.0056596
REACTOME_ACTIVATION_OF_ATR_IN_RESPONSE_TO_REPLICATION_STRESS	REACTOME_ORC1_REMOVAL_FROM_CHROMATIN	0.0
CORUM_CEN_COMPLEX	REACTOME_TRANSCRIPTION_OF_THE_HIV_GENOME	0.0
CYTOSKELETON_ORGANIZATION_AND_BIOGENESIS	REACTOME_ASSOCIATION_OF_LICENSING_FACTORS_WITH_THE_PREREPLICATIVE_COMPLEX	0.02286594
REACTOME_FANCONI_ANEMIA_PATHWAY	RNA_PROCESSING	0.00011806
REACTOME_BASIGIN_INTERACTIONS	REACTOME_ELONGATION_AND_PROCESSING_OF_CAPPED_TRANSCRIPTS	0.00386199
KEGG_FOLATE_BIOSYNTHESIS	REACTOME_CELL_CYCLE_CHECKPOINTS	0.00240695
DNA_REPLICATION	REGULATION_OF_MITOSIS	0.0
CHROMOSOME_SEGREGATION	REACTOME_REMOVAL_OF_THE_FLAP_INTERMEDIATE	0.01226353
REGULATION_OF_MITOTIC_CELL_CYCLE	RNA_SPLICINGVIA_TRANSESTERIFICATION_REACTIONS	0.0004223
MICROTUBULE	RNA_PROCESSING	0.01227947
CORUM_NOP56P-ASSOCIATED_PRE-RRNA_COMPLEX	REACTOME_METABOLISM_OF_BILE_ACIDS_AND_BILE_SALTS	0.00411789
CYTOKINESIS	REACTOME_PREFOLDIN_MEDIATED_TRANSFER_OF_SUBSTRATE_TO_CCT_TRIC	0.00151794
HEMATOPOIETIN_INTERFERON_CLASSD200_DOMAIN_CYTOKINE_RECEPTOR_ACTIVITY	REACTOME_DNA_REPLICATION_PRE_INITIATION	0.01215573
G1_PHASE	REACTOME_VPR_MEDIATED_NUCLEAR_IMPORT_OF_PICS	0.00997979
CENTROSOME	MICROTUBULE_ORGANIZING_CENTER	0.00645123
DNA_DEPENDENT_DNA_REPLICATION	REGULATION_OF_MITOSIS	0.0
DNA_POLYMERASE_ACTIVITY	NUCLEAR_MATRIX	0.0092273
BIOPOLYMER_CATABOLIC_PROCESS	CORUM_CENP-A_NAC-CAD_COMPLEX	0.0033032
CARBOXYLIC_ACID_METABOLIC_PROCESS	MICROTUBULE_BASED_PROCESS	0.00841356
REACTOME_PROCESSING_OF_CAPPED_INTRON_CONTAINING_PRE_MRNA	REACTOME_REMOVAL_OF_THE_FLAP_INTERMEDIATE	0.0
CORUM_EMERIN_COMPLEX_24	REACTOME_MITOTIC_PROMETAPHASE	0.00010737
NUCLEAR_CHROMOSOME_PART	TUBULIN_BINDING	0.00894789
MICROTUBULE_CYTOSKELETON	STEROID_METABOLIC_PROCESS	0.01476382
OXYGEN_BINDING	PROTEIN_C_TERMINUS_BINDING	0.02000576
BIOCARTA_CELLCYCLE_PATHWAY	INTERPHASE	0.0
KEGG_TRYPTOPHAN_METABOLISM	REACTOME_POLYMERASE_SWITCHING	0.00690682
REACTOME_BASIGIN_INTERACTIONS	VESICULAR_FRACTION	0.00665216
CYTOKINESIS	NITROGEN_COMPOUND_METABOLIC_PROCESS	0.00161151
MITOTIC_CELL_CYCLE_CHECKPOINT	REACTOME_INFLUENZA_LIFE_CYCLE	0.0235551
CELL_CYCLE_PROCESS	GLUTATHIONE_TRANSFERASE_ACTIVITY	0.00979972
CENTROSOME	MICROTUBULE_ORGANIZING_CENTER_PART	0.00529746
BIOCARTA_MCM_PATHWAY	REACTOME_INFLUENZA_LIFE_CYCLE	0.00055959
CHROMATIN_BINDING	G1_PHASE	0.00040216
MITOTIC_CELL_CYCLE	REACTOME_RNA_POLYMERASE_II_TRANSCRIPTION	0.0
CORUM_17S_U2_SNRNP	REACTOME_PHASE_1_FUNCTIONALIZATION_OF_COMPOUNDS	0.00655351
REACTOME_RNA_POLYMERASE_I_CHAIN_ELONGATION	REACTOME_TRANSCRIPTION	0.0
REACTOME_APCDC20_MEDIATED_DEGRADATION_OF_CYCLIN_B	REACTOME_MRNA_SPLICING	0.00431204
MITOTIC_CELL_CYCLE_CHECKPOINT	NUCLEAR_ENVELOPE	0.06355239
CORUM_MLL1-WDR5_COMPLEX	REACTOME_DNA_REPLICATION_PRE_INITIATION	0.00646816
BIOCARTA_G2_PATHWAY	NEGATIVE_REGULATION_OF_DNA_METABOLIC_PROCESS	0.0
KEGG_RENIN_ANGIOTENSIN_SYSTEM	REACTOME_FORMATION_OF_FIBRIN_CLOT_CLOTTING_CASCADE	0.01417689
FATTY_ACID_METABOLIC_PROCESS	REACTOME_HIV_INFECTION	0.0
DEFENSE_RESPONSE	REACTOME_CYCLIN_A1_ASSOCIATED_EVENTS_DURING_G2_M_TRANSITION	0.0112074
POTASSIUM_ION_TRANSPORT	REACTOME_G2_M_TRANSITION	0.01017818
REACTOME_LATE_PHASE_OF_HIV_LIFE_CYCLE	REACTOME_VPR_MEDIATED_NUCLEAR_IMPORT_OF_PICS	0.0
ION_CHANNEL_ACTIVITY	KEGG_SPLICEOSOME	0.01102303
MICROTUBULE_POLYMERIZATION_OR_DEPOLYMERIZATION	SPINDLE_POLE	0.00355241
CORUM_DNA_SYNTHESOME_COMPLEX_(13_SUBUNITS)	MICROTUBULE_BASED_PROCESS	0.00734122
REACTOME_GAMMA_CARBOXYLATION_TRANSPORT_AND_AMINO_TERMINAL_CLEAVAGE_OF_PROTEINS	REACTOME_SCF_SKP2_MEDIATED_DEGRADATION_OF_P27_P21	0.00686656
INTERPHASE	MAGNESIUM_ION_BINDING	0.00473012
INTERPHASE_OF_MITOTIC_CELL_CYCLE	REACTOME_DNA_STRAND_ELONGATION	0.0
CORUM_H2AX_COMPLEX,_ISOLATED_FROM_CELLS_WITHOUT_IR_EXPOSURE	REACTOME_CDC20_PHOSPHO_APC_MEDIATED_DEGRADATION_OF_CYCLIN_A	0.00126639
CORUM_DNA_SYNTHESOME_COMPLEX_(15_SUBUNITS)	REACTOME_MITOTIC_M_M_G1_PHASES	0.0
BIOPOLYMER_CATABOLIC_PROCESS	SUGAR_BINDING	0.01556098
CENTROSOME	REACTOME_MRNA_SPLICING	0.09420059
M_PHASE_OF_MITOTIC_CELL_CYCLE	RIBONUCLEOPROTEIN_COMPLEX	0.0
CHROMOSOME_SEGREGATION	NUCLEAR_CHROMOSOME	8.151e-05
REACTOME_REPAIR_SYNTHESIS_OF_PATCH_27_30_BASES_LONG_BY_DNA_POLYMERASE	TRANSCRIPTION_FACTOR_COMPLEX	0.0
MICROTUBULE_BASED_PROCESS	MICROTUBULE_CYTOSKELETON	0.0001532
MITOSIS	REACTOME_G1_S_TRANSITION	0.0
REGULATION_OF_DNA_REPLICATION	STEROID_HORMONE_RECEPTOR_ACTIVITY	0.00704896
PROTEIN_C_TERMINUS_BINDING	RIBONUCLEOPROTEIN_COMPLEX	0.0
KINETOCHORE	MITOTIC_CELL_CYCLE	0.0
CORUM_CEN_COMPLEX	ORGANELLE_LOCALIZATION	0.01117679
KEGG_JAK_STAT_SIGNALING_PATHWAY	KEGG_PROPANOATE_METABOLISM	0.01620028
DNA_REPLICATION	MITOSIS	0.0
CORUM_BASC_COMPLEX_(BRCA1-ASSOCIATED_GENOME_SURVEILLANCE_COMPLEX)	SPINDLE_ORGANIZATION_AND_BIOGENESIS	0.00133802
CORUM_MASH1_PROMOTER-COACTIVATOR_COMPLEX	REACTOME_MRNA_SPLICING_MINOR_PATHWAY	0.0
PROTEIN_HETERODIMERIZATION_ACTIVITY	REACTOME_INACTIVATION_OF_APC_VIA_DIRECT_INHIBITION_OF_THE_APCOMPLEX	0.00092674
CORUM_SPLICEOSOME	KEGG_SPLICEOSOME	0.0
CORUM_NOP56P-ASSOCIATED_PRE-RRNA_COMPLEX	REACTOME_TRANSCRIPTION_COUPLED_NER	0.0
REACTOME_AUTODEGRADATION_OF_CDH1_BY_CDH1_APC	REACTOME_CHAPERONIN_MEDIATED_PROTEIN_FOLDING	0.01152452
MICROTUBULE_POLYMERIZATION_OR_DEPOLYMERIZATION	REACTOME_NEP_NS2_INTERACTS_WITH_THE_CELLULAR_EXPORT_MACHINERY	0.0133455
CORUM_CEN_COMPLEX	MICROTUBULE_CYTOSKELETON	0.0
BIOPOLYMER_CATABOLIC_PROCESS	MICROTUBULE_ORGANIZING_CENTER	0.0
MICROTUBULE_MOTOR_ACTIVITY	REACTOME_REGULATION_OF_APC_ACTIVATORS_BETWEEN_G1_S_AND_EARLY_ANAPHASE	6.834e-05
NEGATIVE_REGULATION_OF_DNA_REPLICATION	NUCLEAR_CHROMOSOME	0.0
G_PROTEIN_COUPLED_RECEPTOR_ACTIVITY	REACTOME_MITOTIC_M_M_G1_PHASES	0.01755382
NEGATIVE_REGULATION_OF_DNA_REPLICATION	REACTOME_ORC1_REMOVAL_FROM_CHROMATIN	0.0
CORUM_ALL-1_SUPERCOMPLEX	REACTOME_POLYMERASE_SWITCHING	1.251e-05
ORGANIC_ACID_METABOLIC_PROCESS	REGULATION_OF_MITOTIC_CELL_CYCLE	0.00198392
CHROMATIN	REACTOME_NEP_NS2_INTERACTS_WITH_THE_CELLULAR_EXPORT_MACHINERY	0.0
DNA_POLYMERASE_ACTIVITY	TRANSCRIPTION_FACTOR_COMPLEX	0.0
MRNA_METABOLIC_PROCESS	NUCLEAR_MATRIX	0.00937856
DETECTION_OF_EXTERNAL_STIMULUS	REACTOME_SCF_BETA_TRCP_MEDIATED_DEGRADATION_OF_EMI1	0.01326945
NITROGEN_COMPOUND_METABOLIC_PROCESS	REACTOME_RECYCLING_OF_BILE_ACIDS_AND_SALTS	0.00752293
CORUM_MLL1-WDR5_COMPLEX	KEGG_CELL_CYCLE	0.0
INTERPHASE_OF_MITOTIC_CELL_CYCLE	REACTOME_SYNTHESIS_OF_DNA	0.0
KEGG_BETA_ALANINE_METABOLISM	REACTOME_POLYMERASE_SWITCHING	0.01137539
MICROBODY	REACTOME_RNA_POLYMERASE_III_TRANSCRIPTION_INITIATION	0.00373083
ESTABLISHMENT_OF_ORGANELLE_LOCALIZATION	REGULATION_OF_CYCLIN_DEPENDENT_PROTEIN_KINASE_ACTIVITY	0.00075417
REACTOME_HIV_INFECTION	REGULATION_OF_CYCLIN_DEPENDENT_PROTEIN_KINASE_ACTIVITY	0.0
EXTRACELLULAR_MATRIX_PART	M_PHASE_OF_MITOTIC_CELL_CYCLE	0.01080607
BIOCARTA_MCM_PATHWAY	KEGG_HOMOLOGOUS_RECOMBINATION	0.00480453
REACTOME_CENTROSOME_MATURATION	REACTOME_MRNA_SPLICING	0.0
METAL_ION_TRANSMEMBRANE_TRANSPORTER_ACTIVITY	REACTOME_CYCLIN_E_ASSOCIATED_EVENTS_DURING_G1_S_TRANSITION_	0.01486793
REACTOME_DNA_STRAND_ELONGATION	REACTOME_TRANSCRIPTION_COUPLED_NER	0.0
REACTOME_S_PHASE	SPINDLE_POLE	0.00627479
DNA_METABOLIC_PROCESS	REACTOME_PHASE_II_CONJUGATION	0.01309429
CORUM_MASH1_PROMOTER-COACTIVATOR_COMPLEX	REACTOME_DNA_STRAND_ELONGATION	0.00030954
DNA_INTEGRITY_CHECKPOINT	M_PHASE	0.0
REACTOME_MRNA_SPLICING	RNA_BINDING	0.0
HORMONE_METABOLIC_PROCESS	REACTOME_M_G1_TRANSITION	0.01701292
REACTOME_DNA_REPLICATION_PRE_INITIATION	REACTOME_INNATE_IMMUNITY_SIGNALING	0.00412618
AMINE_METABOLIC_PROCESS	CORUM_SPLICEOSOME	0.0055693
OXIDOREDUCTASE_ACTIVITY_GO_0016616	REACTOME_FORMATION_OF_FIBRIN_CLOT_CLOTTING_CASCADE	0.0223131
CHROMOSOME	REACTOME_STEROID_METABOLISM	0.00019602
MITOTIC_SISTER_CHROMATID_SEGREGATION	RNA_PROCESSING	0.0
NEGATIVE_REGULATION_OF_DNA_METABOLIC_PROCESS	RESPONSE_TO_OTHER_ORGANISM	0.00994018
REACTOME_RNA_POLYMERASE_I_CHAIN_ELONGATION	REACTOME_RNA_POLYMERASE_I_III_AND_MITOCHONDRIAL_TRANSCRIPTION	0.37753756
REACTOME_ASSOCIATION_OF_LICENSING_FACTORS_WITH_THE_PREREPLICATIVE_COMPLEX	REACTOME_RNA_POLYMERASE_I_III_AND_MITOCHONDRIAL_TRANSCRIPTION	0.0
REACTOME_BIOLOGICAL_OXIDATIONS	REACTOME_G2_M_CHECKPOINTS	0.00695296
CHROMOSOME_ORGANIZATION_AND_BIOGENESIS	REACTOME_RNA_POLYMERASE_III_TRANSCRIPTION_INITIATION	0.0
BIOCARTA_NUCLEARRS_PATHWAY	CORUM_HCF-1_COMPLEX	0.01014492
MOTOR_ACTIVITY	MULTI_ORGANISM_PROCESS	0.00547531
REACTOME_G2_M_TRANSITION	REACTOME_INFLUENZA_LIFE_CYCLE	0.0
NUCLEAR_CHROMOSOME_PART	SA_REG_CASCADE_OF_CYCLIN_EXPR	0.000929
MICROTUBULE_ORGANIZING_CENTER	MITOSIS	0.0
CORUM_RIBOSOME,_CYTOPLASMIC	DNA_REPLICATION	0.00415277
DNA_REPAIR	KEGG_LINOLEIC_ACID_METABOLISM	0.0095763
DEFENSE_RESPONSE	REACTOME_TRANSPORT_OF_THE_SLBP_INDEPENDENT_MATURE_MRNA	0.00074639
CORUM_NOP56P-ASSOCIATED_PRE-RRNA_COMPLEX	REGULATION_OF_MITOSIS	0.00574295
KEGG_LINOLEIC_ACID_METABOLISM	KEGG_METABOLISM_OF_XENOBIOTICS_BY_CYTOCHROME_P450	0.01291156
APOPTOTIC_MITOCHONDRIAL_CHANGES	MITOSIS	0.00482137
REACTOME_HOMOLOGOUS_RECOMBINATION_REPAIR	STEROID_METABOLIC_PROCESS	0.01332896
DNA_REPAIR	GAMETE_GENERATION	0.00544501
CORUM_CEN_COMPLEX	KEGG_PEROXISOME	0.01385136
NUCLEAR_CHROMOSOME_PART	REACTOME_ORC1_REMOVAL_FROM_CHROMATIN	0.0
KEGG_TRYPTOPHAN_METABOLISM	STEROID_HORMONE_RECEPTOR_ACTIVITY	0.01698978
REACTOME_CELL_CYCLE_CHECKPOINTS	REACTOME_TRANSCRIPTION	0.0
BIOPOLYMER_CATABOLIC_PROCESS	KEGG_RETINOL_METABOLISM	0.00539575
HORMONE_METABOLIC_PROCESS	KEGG_METABOLISM_OF_XENOBIOTICS_BY_CYTOCHROME_P450	0.01070517
REACTOME_CELL_CYCLE_CHECKPOINTS	REACTOME_ELONGATION_AND_PROCESSING_OF_CAPPED_TRANSCRIPTS	0.0
NEGATIVE_REGULATION_OF_DNA_METABOLIC_PROCESS	UBIQUITIN_CYCLE	0.00687111
DNA_RECOMBINATION	KEGG_MISMATCH_REPAIR	0.0
NUCLEOLUS	RESPONSE_TO_DNA_DAMAGE_STIMULUS	0.0
REACTOME_ELONGATION_AND_PROCESSING_OF_CAPPED_TRANSCRIPTS	REACTOME_PACKAGING_OF_TELOMERE_ENDS	0.00575643
ESTABLISHMENT_OF_ORGANELLE_LOCALIZATION	REACTOME_REGULATION_OF_APC_ACTIVATORS_BETWEEN_G1_S_AND_EARLY_ANAPHASE	0.0
REACTOME_INFLUENZA_LIFE_CYCLE	REACTOME_PHASE_1_FUNCTIONALIZATION	0.00441052
MITOTIC_SISTER_CHROMATID_SEGREGATION	NUCLEOPLASM_PART	0.0
MITOSIS	UBIQUITIN_CYCLE	0.0
CORUM_CEN_COMPLEX	PROTEIN_HETERODIMERIZATION_ACTIVITY	0.0
M_PHASE_OF_MITOTIC_CELL_CYCLE	STEROID_METABOLIC_PROCESS	0.00798244
APOPTOTIC_MITOCHONDRIAL_CHANGES	REACTOME_CDC20_PHOSPHO_APC_MEDIATED_DEGRADATION_OF_CYCLIN_A	0.01396855
REACTOME_CYCLIN_A1_ASSOCIATED_EVENTS_DURING_G2_M_TRANSITION	REACTOME_HIV_INFECTION	0.0
KEGG_METABOLISM_OF_XENOBIOTICS_BY_CYTOCHROME_P450	REACTOME_GLOBAL_GENOMIC_NER	0.00274588
CORUM_HISTONE_H3.1_COMPLEX	NUCLEAR_CHROMOSOME	0.00080918
RIBONUCLEOPROTEIN_COMPLEX	SPINDLE_MICROTUBULE	0.00537494
CELL_DIVISION	CORUM_BASC_COMPLEX_(BRCA1-ASSOCIATED_GENOME_SURVEILLANCE_COMPLEX)	0.00563308
NITROGEN_COMPOUND_CATABOLIC_PROCESS	SERINE_TYPE_PEPTIDASE_ACTIVITY	0.00313394
LIPID_CATABOLIC_PROCESS	REACTOME_RNA_POLYMERASE_III_TRANSCRIPTION_INITIATION	0.00317287
INTERPHASE	MRNA_PROCESSING_GO_0006397	2.412e-05
MEIOTIC_CELL_CYCLE	REACTOME_HIV_INFECTION	0.0
CHROMATIN	REACTOME_CYCLIN_E_ASSOCIATED_EVENTS_DURING_G1_S_TRANSITION_	0.0
AMINO_ACID_AND_DERIVATIVE_METABOLIC_PROCESS	NUCLEOPLASM_PART	0.00224874
KEGG_ARACHIDONIC_ACID_METABOLISM	NUCLEAR_BODY	0.00761666
CORUM_SPLICEOSOME	METALLOENDOPEPTIDASE_ACTIVITY	0.01267828
REACTOME_CDT1_ASSOCIATION_WITH_THE_CDC6_ORC_ORIGIN_COMPLEX	REACTOME_TRANSCRIPTION	0.02751774
LIPID_CATABOLIC_PROCESS	REACTOME_DOUBLE_STRAND_BREAK_REPAIR	0.00672728
KEGG_PYRIMIDINE_METABOLISM	NUCLEOPLASM	0.0
KEGG_PEROXISOME	REACTOME_AMINE_LIGAND_BINDING_RECEPTORS	0.01888622
REACTOME_METABOLISM_OF_LIPIDS_AND_LIPOPROTEINS	REGULATION_OF_MITOSIS	0.05987268
REACTOME_DOUBLE_STRAND_BREAK_REPAIR	REACTOME_VPR_MEDIATED_NUCLEAR_IMPORT_OF_PICS	0.00657826
RNA_SPLICING	UBIQUITIN_CYCLE	0.0
DNA_REPLICATION_INITIATION	NUCLEOLUS	0.0
CYTOSKELETAL_PART	REACTOME_M_G1_TRANSITION	0.00120886
MITOTIC_CELL_CYCLE	REGULATION_OF_CELL_CYCLE	0.0
REACTOME_RNA_POLYMERASE_III_TRANSCRIPTION_INITIATION	REACTOME_RNA_POLYMERASE_I_PROMOTER_OPENING	0.00068971
REACTOME_GLOBAL_GENOMIC_NER	REGULATION_OF_CYCLIN_DEPENDENT_PROTEIN_KINASE_ACTIVITY	0.0
REACTOME_MITOTIC_PROMETAPHASE	SISTER_CHROMATID_SEGREGATION	0.0
MICROTUBULE_ORGANIZING_CENTER	NEGATIVE_REGULATION_OF_DNA_REPLICATION	0.01027048
BIOCARTA_G2_PATHWAY	REGULATION_OF_CELL_CYCLE	0.0
BIOCARTA_NUCLEARRS_PATHWAY	REACTOME_HOST_INTERACTIONS_OF_HIV_FACTORS	0.00394151
CHROMATIN_BINDING	REACTOME_TELOMERE_MAINTENANCE	0.00448479
CORUM_CDC5L_COMPLEX	INTERPHASE_OF_MITOTIC_CELL_CYCLE	0.00032985
OXYGEN_BINDING	REACTOME_ELONGATION_AND_PROCESSING_OF_CAPPED_TRANSCRIPTS	0.00503563
KEGG_TRYPTOPHAN_METABOLISM	MEIOTIC_RECOMBINATION	0.00527522
REACTOME_HIV_INFECTION	REGULATION_OF_MITOSIS	0.0
APOPTOTIC_MITOCHONDRIAL_CHANGES	PROTEIN_C_TERMINUS_BINDING	0.00032562
KINETOCHORE	REACTOME_TRANSCRIPTION_OF_THE_HIV_GENOME	0.0022836
M_PHASE	OXIDOREDUCTASE_ACTIVITY_ACTING_ON_CH_OH_GROUP_OF_DONORS	0.01107268
MICROTUBULE	REACTOME_RNA_POLYMERASE_I_III_AND_MITOCHONDRIAL_TRANSCRIPTION	0.00281864
DNA_DEPENDENT_ATPASE_ACTIVITY	REACTOME_NEP_NS2_INTERACTS_WITH_THE_CELLULAR_EXPORT_MACHINERY	0.0054445
REACTOME_ACTIVATION_OF_ATR_IN_RESPONSE_TO_REPLICATION_STRESS	RESPONSE_TO_OTHER_ORGANISM	0.0
CORUM_DNA_SYNTHESOME_COMPLEX_(13_SUBUNITS)	REGULATION_OF_MITOTIC_CELL_CYCLE	0.0
CENTROSOME	CORUM_MLL1-WDR5_COMPLEX	0.0059061
BIOCARTA_CELLCYCLE_PATHWAY	G1_S_TRANSITION_OF_MITOTIC_CELL_CYCLE	0.0
CELLULAR_LIPID_METABOLIC_PROCESS	REACTOME_LIPOPROTEIN_METABOLISM	0.0
KINETOCHORE	REACTOME_NUCLEOTIDE_EXCISION_REPAIR	0.00562152
KEGG_AMINOACYL_TRNA_BIOSYNTHESIS	KEGG_CELL_CYCLE	0.00498282
CARBOXYLIC_ACID_METABOLIC_PROCESS	FATTY_ACID_OXIDATION	0.00239876
CORUM_HCF-1_COMPLEX	DEFENSE_RESPONSE_TO_BACTERIUM	0.01849093
BIOCARTA_COMP_PATHWAY	DNA_RECOMBINATION	0.00869764
CHROMOSOME_ORGANIZATION_AND_BIOGENESIS	REACTOME_HOST_INTERACTIONS_OF_HIV_FACTORS	0.0
REACTOME_E2F_MEDIATED_REGULATION_OF_DNA_REPLICATION	REACTOME_RNA_POLYMERASE_I_PROMOTER_CLEARANCE	0.0
CARBOHYDRATE_BINDING	DNA_REPLICATION_INITIATION	0.00474546
CARBOXYLIC_ACID_METABOLIC_PROCESS	MICROTUBULE_BINDING	0.00060396
CORUM_DNA_SYNTHESOME_COMPLEX_(13_SUBUNITS)	REACTOME_NUCLEOTIDE_EXCISION_REPAIR	0.0
BIOPOLYMER_CATABOLIC_PROCESS	FATTY_ACID_METABOLIC_PROCESS	0.0
AMINE_CATABOLIC_PROCESS	GAMETE_GENERATION	0.01519492
CENTROSOME	MONOCARBOXYLIC_ACID_METABOLIC_PROCESS	0.00313677
INTERPHASE	REACTOME_TRANSPORT_OF_MATURE_MRNA_DERIVED_FROM_AN_INTRON_CONTAINING_TRANSCRIPT	0.01615828
REACTOME_APCDC20_MEDIATED_DEGRADATION_OF_CYCLIN_B	REACTOME_E2F_TRANSCRIPTIONAL_TARGETS_AT_G1_S	0.0
REACTOME_CDC20_PHOSPHO_APC_MEDIATED_DEGRADATION_OF_CYCLIN_A	RESPONSE_TO_ENDOGENOUS_STIMULUS	0.0
KEGG_STEROID_HORMONE_BIOSYNTHESIS	MONOCARBOXYLIC_ACID_METABOLIC_PROCESS	0.02442939
DNA_DEPENDENT_ATPASE_ACTIVITY	MRNA_PROCESSING_GO_0006397	0.0
ESTABLISHMENT_OF_ORGANELLE_LOCALIZATION	REACTOME_CELL_CYCLE_CHECKPOINTS	0.0
KEGG_HOMOLOGOUS_RECOMBINATION	REACTOME_EXTENSION_OF_TELOMERES	0.00536504
CORUM_BASC_COMPLEX_(BRCA1-ASSOCIATED_GENOME_SURVEILLANCE_COMPLEX)	NITROGEN_COMPOUND_CATABOLIC_PROCESS	0.00811371
REACTOME_E2F_MEDIATED_REGULATION_OF_DNA_REPLICATION	REACTOME_LOSS_OF_NLP_FROM_MITOTIC_CENTROSOMES	0.0
DNA_METABOLIC_PROCESS	STEROID_METABOLIC_PROCESS	0.00453852
REACTOME_METABOLISM_OF_AMINO_ACIDS	REACTOME_RNA_POLYMERASE_I_CHAIN_ELONGATION	0.00666471
KEGG_PYRIMIDINE_METABOLISM	SPINDLE_ORGANIZATION_AND_BIOGENESIS	0.00426584
G_PROTEIN_COUPLED_RECEPTOR_ACTIVITY	REACTOME_AMINE_LIGAND_BINDING_RECEPTORS	0.06365489
REACTOME_CHAPERONIN_MEDIATED_PROTEIN_FOLDING	RESPONSE_TO_ENDOGENOUS_STIMULUS	0.0
BIOCARTA_G2_PATHWAY	KEGG_VALINE_LEUCINE_AND_ISOLEUCINE_DEGRADATION	0.00595436
BIOCARTA_CELLCYCLE_PATHWAY	CORUM_CEN_COMPLEX	0.00366557
REACTOME_CENTROSOME_MATURATION	REACTOME_LATE_PHASE_OF_HIV_LIFE_CYCLE	0.0
CYTOKINESIS	MRNA_PROCESSING_GO_0006397	0.01233208
COLLAGEN	NITROGEN_COMPOUND_METABOLIC_PROCESS	0.0086058
GAMETE_GENERATION	ION_CHANNEL_ACTIVITY	0.00588412
INTERPHASE	NEGATIVE_REGULATION_OF_DNA_REPLICATION	0.0
CHROMOSOMAL_PART	SPINDLE	0.0
CORUM_BASC_COMPLEX_(BRCA1-ASSOCIATED_GENOME_SURVEILLANCE_COMPLEX)	KEGG_SMALL_CELL_LUNG_CANCER	0.0
RESPONSE_TO_DNA_DAMAGE_STIMULUS	SODIUM_ION_TRANSPORT	0.00567256
CARBOHYDRATE_BINDING	REGULATION_OF_CELL_CYCLE	0.00273323
CENTROSOME	NUCLEOPLASM	0.00158226
KEGG_PPAR_SIGNALING_PATHWAY	REACTOME_HORMONE_BIOSYNTHESIS	0.00377562
M_PHASE	REACTOME_METABOLISM_OF_AMINO_ACIDS	0.0
REACTOME_MITOTIC_PROMETAPHASE	REACTOME_NUCLEAR_IMPORT_OF_REV_PROTEIN	0.0
REACTOME_GLOBAL_GENOMIC_NER	STEROID_METABOLIC_PROCESS	0.01163568
MICROTUBULE_BINDING	REACTOME_NUCLEAR_IMPORT_OF_REV_PROTEIN	0.0
M_PHASE_OF_MITOTIC_CELL_CYCLE	TRANSCRIPTION_FACTOR_COMPLEX	0.00139972
DEFENSE_RESPONSE	REACTOME_G2_M_CHECKPOINTS	0.00874446
OXIDOREDUCTASE_ACTIVITY_ACTING_ON_THE_ALDEHYDE_OR_OXO_GROUP_OF_DONORS	REACTOME_ORC1_REMOVAL_FROM_CHROMATIN	0.00599119
CARBOXYLIC_ACID_METABOLIC_PROCESS	ORGANELLE_LOCALIZATION	0.0027882
CORUM_CEN_COMPLEX	MICROTUBULE	0.00083793
HORMONE_METABOLIC_PROCESS	MICROTUBULE_ORGANIZING_CENTER	0.00583238
CHROMOSOMAL_PART	M_PHASE	0.0
CELL_CYCLE_PHASE	DNA_PACKAGING	0.00048378
KEGG_DNA_REPLICATION	RNA_SPLICING	0.01181487
HORMONE_METABOLIC_PROCESS	MALE_GONAD_DEVELOPMENT	0.01714796
DNA_RECOMBINATION	DNA_REPLICATION	0.0
KEGG_ECM_RECEPTOR_INTERACTION	STEROID_METABOLIC_PROCESS	0.00962165
BIOCARTA_G2_PATHWAY	REACTOME_TRANSPORT_OF_RIBONUCLEOPROTEINS_INTO_THE_HOST_NUCLEUS	0.01174871
CELL_CYCLE_PHASE	CORUM_SMN_COMPLEX	0.0
CHROMATIN_BINDING	DNA_METABOLIC_PROCESS	0.0
CHROMATIN	CORUM_NOP56P-ASSOCIATED_PRE-RRNA_COMPLEX	0.00034623
MRNA_PROCESSING_GO_0006397	NUCLEAR_CHROMOSOME	0.0
CATION_CHANNEL_ACTIVITY	DEFENSE_RESPONSE	0.07787116
LIPID_CATABOLIC_PROCESS	REACTOME_HDL_MEDIATED_LIPID_TRANSPORT	0.00492013
DNA_RECOMBINATION	RNA_SPLICINGVIA_TRANSESTERIFICATION_REACTIONS	0.00558458
[truncated: 34,461 more rows]
