# Supplementary material for: Summarizing cellular responses as biological process networks
Source: BMC Syst Biol. 2013 Jul 29;7:68. doi: 10.1186/1752-0509-7-68 (PMC3751784; doi:10.1186/1752-0509-7-68)
Supplement: Additional file 2 — Supplementary results. A zipped file containing all the five BPNs for each of the contrasts studied and the parameters estimated by each run of the software. [file 1752-0509-7-68-S2.zip › supplementary-results/very_advanced_hcc/very_advanced-links_results-bpln-p_values-corrected.tsv]

term1	term2	fishers_exact	bh_corrected_p_value
REACTOME_RNA_POLYMERASE_III_TRANSCRIPTION_INITIATION	REACTOME_FORMATION_AND_MATURATION_OF_MRNA_TRANSCRIPT	2.52044746488e-131	2.97395157724e-126
SPINDLE_ORGANIZATION_AND_BIOGENESIS	REACTOME_PROCESSING_OF_CAPPED_INTRON_CONTAINING_PRE_MRNA	3.80843512508e-122	2.24684342857e-117
REACTOME_RNA_POLYMERASE_III_TRANSCRIPTION_INITIATION	REACTOME_ELONGATION_AND_PROCESSING_OF_CAPPED_TRANSCRIPTS	7.49728204863e-119	2.94875600255e-114
CORUM_MASH1_PROMOTER-COACTIVATOR_COMPLEX	REACTOME_FORMATION_AND_MATURATION_OF_MRNA_TRANSCRIPT	9.87623800312e-118	2.91331737676e-113
MICROTUBULE_CYTOSKELETON_ORGANIZATION_AND_BIOGENESIS	REACTOME_PROCESSING_OF_CAPPED_INTRON_CONTAINING_PRE_MRNA	2.61431303683e-108	6.16941276309e-104
REACTOME_RNA_POLYMERASE_I_CHAIN_ELONGATION	REACTOME_FORMATION_AND_MATURATION_OF_MRNA_TRANSCRIPT	4.7342153595e-107	9.31007121522e-103
MITOTIC_SISTER_CHROMATID_SEGREGATION	REACTOME_MRNA_SPLICING	1.68631595453e-105	2.84247826318e-101
SISTER_CHROMATID_SEGREGATION	REACTOME_MRNA_SPLICING	1.68631595453e-105	2.84247826318e-101
CORUM_MASH1_PROMOTER-COACTIVATOR_COMPLEX	REACTOME_ELONGATION_AND_PROCESSING_OF_CAPPED_TRANSCRIPTS	6.82153512385e-105	8.94325993187e-101
KINETOCHORE	REACTOME_MRNA_SPLICING	1.70624661999e-102	2.01325157432e-98
REACTOME_TRANSPORT_OF_THE_SLBP_INDEPENDENT_MATURE_MRNA	REACTOME_ELONGATION_AND_PROCESSING_OF_CAPPED_TRANSCRIPTS	3.66406014457e-101	3.93030407853e-97
CORUM_H2AX_COMPLEX,_ISOLATED_FROM_CELLS_WITHOUT_IR_EXPOSURE	REACTOME_ELONGATION_AND_PROCESSING_OF_CAPPED_TRANSCRIPTS	7.25441513848e-100	7.13308504529e-96
REACTOME_SNRNP_ASSEMBLY	REACTOME_ELONGATION_AND_PROCESSING_OF_CAPPED_TRANSCRIPTS	7.81931323539e-100	7.13308504529e-96
KEGG_PYRIMIDINE_METABOLISM	REACTOME_FORMATION_AND_MATURATION_OF_MRNA_TRANSCRIPT	1.91500112135e-99	1.61397662365e-95
CHROMOSOMEPERICENTRIC_REGION	REACTOME_MRNA_SPLICING	1.9193071109e-99	1.61397662365e-95
SPINDLE_ORGANIZATION_AND_BIOGENESIS	REACTOME_MRNA_SPLICING	3.46817695346e-97	2.55762877044e-93
REACTOME_RNA_POLYMERASE_I_PROMOTER_CLEARANCE	REACTOME_FORMATION_AND_MATURATION_OF_MRNA_TRANSCRIPT	5.90892010089e-96	4.10124240861e-92
CORUM_SMN_COMPLEX	REACTOME_MRNA_SPLICING	2.56250557083e-95	1.67976511011e-91
REACTOME_SNRNP_ASSEMBLY	REACTOME_FORMATION_AND_MATURATION_OF_MRNA_TRANSCRIPT	3.74759999755e-94	2.32731877111e-90
MICROTUBULE_BASED_PROCESS	REACTOME_PROCESSING_OF_CAPPED_INTRON_CONTAINING_PRE_MRNA	7.18848250029e-94	4.24095307828e-90
REACTOME_RNA_POLYMERASE_I_CHAIN_ELONGATION	REACTOME_ELONGATION_AND_PROCESSING_OF_CAPPED_TRANSCRIPTS	1.48301976575e-93	8.33266434382e-90
CHROMATIN_BINDING	REACTOME_PROCESSING_OF_CAPPED_INTRON_CONTAINING_PRE_MRNA	2.85944348474e-93	1.53361052316e-89
HELICASE_ACTIVITY	REACTOME_FORMATION_AND_MATURATION_OF_MRNA_TRANSCRIPT	3.60755033647e-93	1.85072037761e-89
REACTOME_TRANSPORT_OF_THE_SLBP_INDEPENDENT_MATURE_MRNA	REACTOME_FORMATION_AND_MATURATION_OF_MRNA_TRANSCRIPT	1.19861214233e-92	5.89282677125e-89
MITOTIC_SISTER_CHROMATID_SEGREGATION	REACTOME_ELONGATION_AND_PROCESSING_OF_CAPPED_TRANSCRIPTS	8.35660221229e-92	3.94408225934e-88
SISTER_CHROMATID_SEGREGATION	REACTOME_ELONGATION_AND_PROCESSING_OF_CAPPED_TRANSCRIPTS	8.35660221229e-92	3.94408225934e-88
CELL_CYCLE_CHECKPOINT_GO_0000075	REACTOME_FORMATION_AND_MATURATION_OF_MRNA_TRANSCRIPT	1.46901152761e-91	6.41974359916e-88
REACTOME_RNA_POLYMERASE_III_TRANSCRIPTION_INITIATION	REACTOME_MRNA_SPLICING	6.28407125945e-91	2.64813007184e-87
CORUM_ALL-1_SUPERCOMPLEX	REACTOME_PROCESSING_OF_CAPPED_INTRON_CONTAINING_PRE_MRNA	1.43052994343e-88	5.82043171087e-85
SMALL_NUCLEAR_RIBONUCLEOPROTEIN_COMPLEX	REACTOME_MRNA_SPLICING	3.08561071597e-88	1.2136015507e-84
MEIOTIC_CELL_CYCLE	REACTOME_MRNA_SPLICING	3.95828564614e-88	1.50661289756e-84
CORUM_H2AX_COMPLEX,_ISOLATED_FROM_CELLS_WITHOUT_IR_EXPOSURE	REACTOME_FORMATION_AND_MATURATION_OF_MRNA_TRANSCRIPT	5.8306084095e-88	2.14990930644e-84
KEGG_PYRIMIDINE_METABOLISM	REACTOME_ELONGATION_AND_PROCESSING_OF_CAPPED_TRANSCRIPTS	1.86402717894e-87	6.66491390681e-84
MICROTUBULE_CYTOSKELETON_ORGANIZATION_AND_BIOGENESIS	REACTOME_MRNA_SPLICING	2.66319675319e-87	9.24231101468e-84
REACTOME_RNA_POLYMERASE_I_CHAIN_ELONGATION	REACTOME_MRNA_SPLICING	3.87515028353e-85	1.30640173544e-81
CORUM_EMERIN_COMPLEX_24	REACTOME_MRNA_SPLICING	4.02382126662e-85	1.31884095198e-81
MITOTIC_SISTER_CHROMATID_SEGREGATION	REACTOME_FORMATION_AND_MATURATION_OF_MRNA_TRANSCRIPT	7.08046325552e-85	2.25795973219e-81
SISTER_CHROMATID_SEGREGATION	REACTOME_FORMATION_AND_MATURATION_OF_MRNA_TRANSCRIPT	7.08046325552e-85	2.25795973219e-81
REACTOME_RNA_POLYMERASE_I_III_AND_MITOCHONDRIAL_TRANSCRIPTION	REACTOME_FORMATION_AND_MATURATION_OF_MRNA_TRANSCRIPT	3.38478749853e-84	1.02405443927e-80
CORUM_SMN_COMPLEX	REACTOME_PROCESSING_OF_CAPPED_INTRON_CONTAINING_PRE_MRNA	5.15948924478e-84	1.52195903615e-80
REACTOME_RNA_POLYMERASE_I_PROMOTER_CLEARANCE	REACTOME_ELONGATION_AND_PROCESSING_OF_CAPPED_TRANSCRIPTS	5.32251055364e-84	1.53175362867e-80
PROTEIN_HETERODIMERIZATION_ACTIVITY	REACTOME_ELONGATION_AND_PROCESSING_OF_CAPPED_TRANSCRIPTS	9.71442039986e-84	2.72912763391e-80
HELICASE_ACTIVITY	REACTOME_ELONGATION_AND_PROCESSING_OF_CAPPED_TRANSCRIPTS	1.26499329475e-82	3.47117101924e-79
KINETOCHORE	REACTOME_ELONGATION_AND_PROCESSING_OF_CAPPED_TRANSCRIPTS	1.49856820485e-82	4.01864904988e-79
RNA_SPLICINGVIA_TRANSESTERIFICATION_REACTIONS	REACTOME_MRNA_SPLICING	1.68442955321e-82	4.41668658382e-79
MITOTIC_SISTER_CHROMATID_SEGREGATION	REACTOME_PROCESSING_OF_CAPPED_INTRON_CONTAINING_PRE_MRNA	1.91715070783e-82	4.91761659715e-79
SISTER_CHROMATID_SEGREGATION	REACTOME_PROCESSING_OF_CAPPED_INTRON_CONTAINING_PRE_MRNA	1.91715070783e-82	4.91761659715e-79
CORUM_EMERIN_COMPLEX_24	REACTOME_ELONGATION_AND_PROCESSING_OF_CAPPED_TRANSCRIPTS	6.59639409043e-82	1.62151734982e-78
CORUM_H2AX_COMPLEX,_ISOLATED_FROM_CELLS_WITHOUT_IR_EXPOSURE	REACTOME_MRNA_SPLICING	1.1814614445e-81	2.84498326981e-78
CELL_CYCLE_CHECKPOINT_GO_0000075	REACTOME_ELONGATION_AND_PROCESSING_OF_CAPPED_TRANSCRIPTS	2.00335264979e-81	4.72763178413e-78
KINETOCHORE	REACTOME_PROCESSING_OF_CAPPED_INTRON_CONTAINING_PRE_MRNA	2.10312281608e-81	4.86576020466e-78
CORUM_MASH1_PROMOTER-COACTIVATOR_COMPLEX	REACTOME_MRNA_SPLICING	2.61828741463e-81	5.9411459022e-78
CONDENSED_CHROMOSOME	REACTOME_MRNA_SPLICING	1.25613066275e-80	2.79650236396e-77
CORUM_SMN_COMPLEX	REACTOME_ELONGATION_AND_PROCESSING_OF_CAPPED_TRANSCRIPTS	1.52047200496e-80	3.3223158015e-77
MITOSIS	REACTOME_PROCESSING_OF_CAPPED_INTRON_CONTAINING_PRE_MRNA	1.82082802943e-80	3.90627203048e-77
M_PHASE_OF_MITOTIC_CELL_CYCLE	REACTOME_PROCESSING_OF_CAPPED_INTRON_CONTAINING_PRE_MRNA	9.85316814958e-80	2.07608012406e-76
CHROMOSOMEPERICENTRIC_REGION	REACTOME_ELONGATION_AND_PROCESSING_OF_CAPPED_TRANSCRIPTS	1.52074139522e-79	3.14801472713e-76
REACTOME_TRANSCRIPTION_COUPLED_NER	REACTOME_FORMATION_AND_MATURATION_OF_MRNA_TRANSCRIPT	2.60567532436e-79	5.30088704392e-76
SPINDLE_ORGANIZATION_AND_BIOGENESIS	REACTOME_ELONGATION_AND_PROCESSING_OF_CAPPED_TRANSCRIPTS	3.13509143616e-79	6.26981091232e-76
ATP_DEPENDENT_HELICASE_ACTIVITY	REACTOME_MRNA_SPLICING	8.32903092261e-79	1.63794557609e-75
CHROMOSOME_SEGREGATION	REACTOME_MRNA_SPLICING	1.16221185741e-78	2.24807973265e-75
DNA_DEPENDENT_ATPASE_ACTIVITY	REACTOME_MRNA_SPLICING	1.16221185741e-78	2.24807973265e-75
CHROMOSOMEPERICENTRIC_REGION	REACTOME_PROCESSING_OF_CAPPED_INTRON_CONTAINING_PRE_MRNA	2.37526395501e-78	4.44864317212e-75
REACTOME_NUCLEOTIDE_EXCISION_REPAIR	REACTOME_FORMATION_AND_MATURATION_OF_MRNA_TRANSCRIPT	5.09122153192e-78	9.38638284712e-75
REACTOME_TRANSPORT_OF_THE_SLBP_INDEPENDENT_MATURE_MRNA	REACTOME_MRNA_SPLICING	5.75419278721e-78	1.04454533776e-74
REACTOME_RNA_POLYMERASE_I_PROMOTER_CLEARANCE	REACTOME_MRNA_SPLICING	2.61181262702e-77	4.66932738333e-74
REACTOME_INFLUENZA_LIFE_CYCLE	REACTOME_FORMATION_AND_MATURATION_OF_MRNA_TRANSCRIPT	7.32701283385e-77	1.29035257508e-73
MICROTUBULE_BASED_PROCESS	REACTOME_MRNA_SPLICING	1.19306962746e-76	2.07020389048e-73
SMALL_NUCLEAR_RIBONUCLEOPROTEIN_COMPLEX	REACTOME_PROCESSING_OF_CAPPED_INTRON_CONTAINING_PRE_MRNA	1.9633963698e-76	3.35749315742e-73
CHROMATIN_BINDING	REACTOME_MRNA_SPLICING	3.34759462133e-76	5.64275331649e-73
KINETOCHORE	REACTOME_FORMATION_AND_MATURATION_OF_MRNA_TRANSCRIPT	3.3592930738e-76	5.64275331649e-73
PROTEIN_HETERODIMERIZATION_ACTIVITY	REACTOME_FORMATION_AND_MATURATION_OF_MRNA_TRANSCRIPT	3.90920368408e-76	6.40637042077e-73
CORUM_EMERIN_COMPLEX_24	REACTOME_FORMATION_AND_MATURATION_OF_MRNA_TRANSCRIPT	1.50723775857e-75	2.43621239516e-72
REACTOME_RNA_POLYMERASE_I_III_AND_MITOCHONDRIAL_TRANSCRIPTION	REACTOME_ELONGATION_AND_PROCESSING_OF_CAPPED_TRANSCRIPTS	1.61120872008e-75	2.56907230417e-72
CYTOSKELETON_ORGANIZATION_AND_BIOGENESIS	REACTOME_PROCESSING_OF_CAPPED_INTRON_CONTAINING_PRE_MRNA	2.60088006373e-75	4.09180855146e-72
CORUM_SMN_COMPLEX	REACTOME_FORMATION_AND_MATURATION_OF_MRNA_TRANSCRIPT	3.30116976229e-75	5.12519636529e-72
SMALL_NUCLEAR_RIBONUCLEOPROTEIN_COMPLEX	REACTOME_ELONGATION_AND_PROCESSING_OF_CAPPED_TRANSCRIPTS	5.97019484563e-75	9.14858701845e-72
DNA_DEPENDENT_ATPASE_ACTIVITY	REACTOME_ELONGATION_AND_PROCESSING_OF_CAPPED_TRANSCRIPTS	1.23718934925e-74	1.87153439598e-71
REACTOME_RNA_POLYMERASE_III_TRANSCRIPTION_INITIATION	REACTOME_PROCESSING_OF_CAPPED_INTRON_CONTAINING_PRE_MRNA	1.61985902215e-74	2.41939272912e-71
M_PHASE	REACTOME_PROCESSING_OF_CAPPED_INTRON_CONTAINING_PRE_MRNA	2.1146784974e-74	3.1189657493e-71
CHROMOSOME_ORGANIZATION_AND_BIOGENESIS	REACTOME_PROCESSING_OF_CAPPED_INTRON_CONTAINING_PRE_MRNA	2.84263910649e-74	4.14088291472e-71
REACTOME_SNRNP_ASSEMBLY	REACTOME_MRNA_SPLICING	5.01460984564e-74	7.21571779898e-71
SMALL_NUCLEAR_RIBONUCLEOPROTEIN_COMPLEX	REACTOME_FORMATION_AND_MATURATION_OF_MRNA_TRANSCRIPT	1.01683712106e-73	1.44553810151e-70
CHROMOSOMEPERICENTRIC_REGION	REACTOME_FORMATION_AND_MATURATION_OF_MRNA_TRANSCRIPT	3.22864110548e-73	4.5352029757e-70
REACTOME_METABOLISM_OF_RNA	REACTOME_ELONGATION_AND_PROCESSING_OF_CAPPED_TRANSCRIPTS	6.60441948538e-73	9.16794433339e-70
SPINDLE_ORGANIZATION_AND_BIOGENESIS	REACTOME_FORMATION_AND_MATURATION_OF_MRNA_TRANSCRIPT	9.60894361236e-73	1.31835823681e-69
CHROMOSOME_ORGANIZATION_AND_BIOGENESIS	REACTOME_ELONGATION_AND_PROCESSING_OF_CAPPED_TRANSCRIPTS	3.09320292986e-72	4.19512980808e-69
NUCLEAR_BODY	REACTOME_MRNA_SPLICING	6.99751785036e-72	9.38247867861e-69
CHROMATIN_BINDING	REACTOME_ELONGATION_AND_PROCESSING_OF_CAPPED_TRANSCRIPTS	7.00126743434e-72	9.38247867861e-69
CHROMOSOMAL_PART	REACTOME_PROCESSING_OF_CAPPED_INTRON_CONTAINING_PRE_MRNA	1.5426155108e-71	2.02242035518e-68
CARBOHYDRATE_BINDING	CORUM_RIBOSOME,_CYTOPLASMIC	1.58405738404e-71	2.05393058148e-68
PROTEIN_HETERODIMERIZATION_ACTIVITY	REACTOME_MRNA_SPLICING	5.62869115304e-71	7.21897994805e-68
REACTOME_RNA_POLYMERASE_I_III_AND_MITOCHONDRIAL_TRANSCRIPTION	REACTOME_MRNA_SPLICING	2.8134057037e-70	3.56948579781e-67
CORUM_ALL-1_SUPERCOMPLEX	REACTOME_MRNA_SPLICING	3.8141897697e-70	4.78774142017e-67
RNA_SPLICINGVIA_TRANSESTERIFICATION_REACTIONS	REACTOME_PROCESSING_OF_CAPPED_INTRON_CONTAINING_PRE_MRNA	5.51520481326e-70	6.85005854243e-67
MICROTUBULE_CYTOSKELETON_ORGANIZATION_AND_BIOGENESIS	REACTOME_ELONGATION_AND_PROCESSING_OF_CAPPED_TRANSCRIPTS	2.30652179312e-69	2.83493152016e-66
CHROMOSOME_SEGREGATION	REACTOME_ELONGATION_AND_PROCESSING_OF_CAPPED_TRANSCRIPTS	3.37174853679e-69	4.1014713928e-66
NUCLEOLUS	REACTOME_FORMATION_AND_MATURATION_OF_MRNA_TRANSCRIPT	5.23056567748e-69	6.29765444881e-66
RNA_SPLICINGVIA_TRANSESTERIFICATION_REACTIONS	REACTOME_ELONGATION_AND_PROCESSING_OF_CAPPED_TRANSCRIPTS	7.49978377834e-69	8.93860593291e-66
REACTOME_MITOTIC_PROMETAPHASE	REACTOME_PROCESSING_OF_CAPPED_INTRON_CONTAINING_PRE_MRNA	7.6718831462e-69	9.0522850807e-66
REACTOME_TRANSCRIPTION_COUPLED_NER	REACTOME_ELONGATION_AND_PROCESSING_OF_CAPPED_TRANSCRIPTS	1.82158049527e-68	2.12805690474e-65
MEIOTIC_CELL_CYCLE	REACTOME_ELONGATION_AND_PROCESSING_OF_CAPPED_TRANSCRIPTS	1.94011240824e-68	2.24431062143e-65
DNA_DEPENDENT_ATPASE_ACTIVITY	REACTOME_FORMATION_AND_MATURATION_OF_MRNA_TRANSCRIPT	2.9731423339e-68	3.40592216897e-65
CORUM_ALL-1_SUPERCOMPLEX	REACTOME_ELONGATION_AND_PROCESSING_OF_CAPPED_TRANSCRIPTS	5.96598104296e-68	6.76869231925e-65
CORUM_ALL-1_SUPERCOMPLEX	REACTOME_FORMATION_AND_MATURATION_OF_MRNA_TRANSCRIPT	6.61421937791e-68	7.4326817815e-65
REACTOME_INFLUENZA_LIFE_CYCLE	REACTOME_ELONGATION_AND_PROCESSING_OF_CAPPED_TRANSCRIPTS	1.04233954893e-67	1.16027141884e-64
HELICASE_ACTIVITY	REACTOME_MRNA_SPLICING	1.32727889424e-67	1.46364129503e-64
NUCLEAR_CHROMOSOME	REACTOME_MRNA_SPLICING	1.42421039749e-67	1.55598942066e-64
NUCLEAR_CHROMOSOME	REACTOME_ELONGATION_AND_PROCESSING_OF_CAPPED_TRANSCRIPTS	1.60710888096e-67	1.7397027357e-64
REACTOME_NUCLEOTIDE_EXCISION_REPAIR	REACTOME_ELONGATION_AND_PROCESSING_OF_CAPPED_TRANSCRIPTS	2.36543492873e-67	2.53731603223e-64
CELL_CYCLE_CHECKPOINT_GO_0000075	REACTOME_MRNA_SPLICING	2.42318306149e-67	2.57584359436e-64
CHROMATIN_BINDING	REACTOME_FORMATION_AND_MATURATION_OF_MRNA_TRANSCRIPT	4.21456057631e-67	4.44007719715e-64
MEIOTIC_CELL_CYCLE	REACTOME_PROCESSING_OF_CAPPED_INTRON_CONTAINING_PRE_MRNA	4.27693385712e-67	4.46591377525e-64
REACTOME_METABOLISM_OF_RNA	REACTOME_FORMATION_AND_MATURATION_OF_MRNA_TRANSCRIPT	4.47949178604e-67	4.63639187991e-64
NUCLEAR_BODY	REACTOME_ELONGATION_AND_PROCESSING_OF_CAPPED_TRANSCRIPTS	4.57254193759e-67	4.69154731167e-64
REACTOME_RNA_POLYMERASE_I_CHAIN_ELONGATION	REACTOME_PROCESSING_OF_CAPPED_INTRON_CONTAINING_PRE_MRNA	6.88398341886e-67	7.00225737536e-64
MITOSIS	REACTOME_MRNA_SPLICING	1.51491696829e-66	1.52777434051e-63
REACTOME_MITOTIC_PROMETAPHASE	REACTOME_MRNA_SPLICING	1.51491696829e-66	1.52777434051e-63
REACTOME_MRNA_SPLICING_MINOR_PATHWAY	REACTOME_FORMATION_AND_MATURATION_OF_MRNA_TRANSCRIPT	2.29866224356e-66	2.27921053869e-63
M_PHASE_OF_MITOTIC_CELL_CYCLE	REACTOME_MRNA_SPLICING	5.47046686957e-66	5.37897331118e-63
DNA_REPAIR	REACTOME_FORMATION_AND_MATURATION_OF_MRNA_TRANSCRIPT	9.06337255975e-66	8.83813651605e-63
KEGG_PYRIMIDINE_METABOLISM	REACTOME_MRNA_SPLICING	1.73942671037e-65	1.68229652325e-62
REACTOME_RNA_POLYMERASE_III_TRANSCRIPTION_INITIATION	REACTOME_RNA_POLYMERASE_II_TRANSCRIPTION	1.0718264509e-64	1.02819527172e-61
CORUM_EMERIN_COMPLEX_24	REACTOME_PROCESSING_OF_CAPPED_INTRON_CONTAINING_PRE_MRNA	4.01218414104e-64	3.81781970447e-61
RNA_SPLICINGVIA_TRANSESTERIFICATION_REACTIONS	REACTOME_FORMATION_AND_MATURATION_OF_MRNA_TRANSCRIPT	7.68916051721e-64	7.25813693526e-61
MEIOTIC_CELL_CYCLE	REACTOME_FORMATION_AND_MATURATION_OF_MRNA_TRANSCRIPT	8.60411302825e-64	8.05734213129e-61
NUCLEAR_BODY	REACTOME_FORMATION_AND_MATURATION_OF_MRNA_TRANSCRIPT	8.95001363131e-64	8.31526738897e-61
CHROMOSOME	REACTOME_PROCESSING_OF_CAPPED_INTRON_CONTAINING_PRE_MRNA	9.89745228519e-64	9.12367255849e-61
CHROMOSOME_SEGREGATION	REACTOME_FORMATION_AND_MATURATION_OF_MRNA_TRANSCRIPT	1.80822776218e-63	1.65393967708e-60
REACTOME_SNRNP_ASSEMBLY	REACTOME_PROCESSING_OF_CAPPED_INTRON_CONTAINING_PRE_MRNA	1.94126428875e-63	1.76196613248e-60
NUCLEOLUS	REACTOME_ELONGATION_AND_PROCESSING_OF_CAPPED_TRANSCRIPTS	2.64936680115e-63	2.38631096922e-60
REACTOME_TRANSPORT_OF_THE_SLBP_INDEPENDENT_MATURE_MRNA	CORUM_RIBOSOME,_CYTOPLASMIC	3.14621033762e-63	2.81235451793e-60
REACTOME_TRANSPORT_OF_MATURE_MRNA_DERIVED_FROM_AN_INTRON_CONTAINING_TRANSCRIPT	REACTOME_ELONGATION_AND_PROCESSING_OF_CAPPED_TRANSCRIPTS	3.38873918428e-63	3.00637219978e-60
MICROTUBULE_CYTOSKELETON_ORGANIZATION_AND_BIOGENESIS	REACTOME_FORMATION_AND_MATURATION_OF_MRNA_TRANSCRIPT	5.6050953837e-63	4.93553745977e-60
CHROMOSOME_ORGANIZATION_AND_BIOGENESIS	REACTOME_FORMATION_AND_MATURATION_OF_MRNA_TRANSCRIPT	6.76848625452e-63	5.91580739726e-60
DEFENSE_RESPONSE	REACTOME_MRNA_SPLICING	8.09893208167e-63	7.02659774347e-60
REACTOME_TRANSCRIPTION_COUPLED_NER	REACTOME_MRNA_SPLICING	8.1149432862e-63	7.02659774347e-60
CYTOSKELETON_ORGANIZATION_AND_BIOGENESIS	REACTOME_MRNA_SPLICING	1.28786900637e-62	1.1011559976e-59
CORUM_H2AX_COMPLEX,_ISOLATED_FROM_CELLS_WITHOUT_IR_EXPOSURE	REACTOME_PROCESSING_OF_CAPPED_INTRON_CONTAINING_PRE_MRNA	2.78583384994e-62	2.36481218314e-59
ATP_DEPENDENT_HELICASE_ACTIVITY	REACTOME_ELONGATION_AND_PROCESSING_OF_CAPPED_TRANSCRIPTS	5.94310459498e-62	5.0088910034e-59
RESPONSE_TO_DNA_DAMAGE_STIMULUS	REACTOME_FORMATION_AND_MATURATION_OF_MRNA_TRANSCRIPT	6.15449421014e-62	5.1502640804e-59
CORUM_MASH1_PROMOTER-COACTIVATOR_COMPLEX	REACTOME_PROCESSING_OF_CAPPED_INTRON_CONTAINING_PRE_MRNA	6.17207333069e-62	5.1502640804e-59
M_PHASE	REACTOME_MRNA_SPLICING	6.39575743114e-62	5.27730494107e-59
NUCLEAR_CHROMOSOME	REACTOME_FORMATION_AND_MATURATION_OF_MRNA_TRANSCRIPT	6.42725385096e-62	5.27730494107e-59
REACTOME_NUCLEOTIDE_EXCISION_REPAIR	REACTOME_MRNA_SPLICING	6.89070930359e-62	5.6072790542e-59
MITOTIC_CELL_CYCLE	REACTOME_PROCESSING_OF_CAPPED_INTRON_CONTAINING_PRE_MRNA	7.03221487909e-62	5.68323376869e-59
CHROMOSOME_ORGANIZATION_AND_BIOGENESIS	REACTOME_MRNA_SPLICING	8.02043663184e-62	6.43779169728e-59
CONDENSED_CHROMOSOME	REACTOME_PROCESSING_OF_CAPPED_INTRON_CONTAINING_PRE_MRNA	2.95661286888e-61	2.35715960971e-58
CELL_CYCLE_PHASE	REACTOME_PROCESSING_OF_CAPPED_INTRON_CONTAINING_PRE_MRNA	3.43412476908e-61	2.71948109985e-58
CONDENSED_CHROMOSOME	REACTOME_ELONGATION_AND_PROCESSING_OF_CAPPED_TRANSCRIPTS	4.01815222162e-61	3.16075890057e-58
CORUM_MASH1_PROMOTER-COACTIVATOR_COMPLEX	REACTOME_RNA_POLYMERASE_II_TRANSCRIPTION	6.48878614775e-61	5.0704062512e-58
REGULATION_OF_CELL_CYCLE	REACTOME_FORMATION_AND_MATURATION_OF_MRNA_TRANSCRIPT	8.60132882847e-61	6.67695126617e-58
CORUM_CDC5L_COMPLEX	REACTOME_MRNA_SPLICING	5.45206812769e-60	4.20461355942e-57
CHROMOSOMAL_PART	REACTOME_MRNA_SPLICING	9.99057414155e-60	7.65466113431e-57
REACTOME_TRANSPORT_OF_THE_SLBP_INDEPENDENT_MATURE_MRNA	REACTOME_PROCESSING_OF_CAPPED_INTRON_CONTAINING_PRE_MRNA	1.06729119418e-59	8.12470257257e-57
REACTOME_MITOTIC_M_M_G1_PHASES	REACTOME_PROCESSING_OF_CAPPED_INTRON_CONTAINING_PRE_MRNA	2.03744115264e-59	1.54104996105e-56
CHROMOSOME_SEGREGATION	REACTOME_PROCESSING_OF_CAPPED_INTRON_CONTAINING_PRE_MRNA	2.7039742679e-59	2.03216583307e-56
REACTOME_TRANSPORT_OF_MATURE_MRNA_DERIVED_FROM_AN_INTRON_CONTAINING_TRANSCRIPT	REACTOME_FORMATION_AND_MATURATION_OF_MRNA_TRANSCRIPT	3.85690140516e-59	2.8802997943e-56
MULTI_ORGANISM_PROCESS	REACTOME_INFLUENZA_LIFE_CYCLE	4.27329329779e-59	3.17118676784e-56
REACTOME_RNA_POLYMERASE_I_PROMOTER_CLEARANCE	REACTOME_PROCESSING_OF_CAPPED_INTRON_CONTAINING_PRE_MRNA	4.82985801529e-59	3.56180897999e-56
ATP_DEPENDENT_HELICASE_ACTIVITY	REACTOME_PROCESSING_OF_CAPPED_INTRON_CONTAINING_PRE_MRNA	5.45679833147e-59	3.99915531382e-56
REACTOME_TRANSCRIPTION_OF_THE_HIV_GENOME	REACTOME_MRNA_SPLICING	7.92399583327e-59	5.77145703923e-56
MICROTUBULE_BASED_PROCESS	REACTOME_ELONGATION_AND_PROCESSING_OF_CAPPED_TRANSCRIPTS	8.0537175191e-59	5.82995270694e-56
REACTOME_TRANSPORT_OF_MATURE_MRNA_DERIVED_FROM_AN_INTRON_CONTAINING_TRANSCRIPT	CORUM_RIBOSOME,_CYTOPLASMIC	9.75777834476e-59	7.02042402581e-56
REACTOME_MITOTIC_M_M_G1_PHASES	REACTOME_MRNA_SPLICING	1.00426857308e-58	7.18161586324e-56
CORUM_17S_U2_SNRNP	REACTOME_MRNA_SPLICING	1.1703440101e-58	8.31881932432e-56
CELL_CYCLE_PROCESS	REACTOME_PROCESSING_OF_CAPPED_INTRON_CONTAINING_PRE_MRNA	2.40699207347e-58	1.70064799835e-55
DNA_REPAIR	REACTOME_ELONGATION_AND_PROCESSING_OF_CAPPED_TRANSCRIPTS	4.35206644654e-58	3.05662723944e-55
DNA_DEPENDENT_ATPASE_ACTIVITY	REACTOME_PROCESSING_OF_CAPPED_INTRON_CONTAINING_PRE_MRNA	9.05752394956e-58	6.3238131561e-55
REACTOME_DNA_REPAIR	REACTOME_FORMATION_AND_MATURATION_OF_MRNA_TRANSCRIPT	9.65294423182e-58	6.69988146321e-55
CORUM_NOP56P-ASSOCIATED_PRE-RRNA_COMPLEX	REACTOME_MRNA_SPLICING	1.29336999843e-57	8.92447989618e-55
RIBONUCLEOPROTEIN_COMPLEX_BIOGENESIS_AND_ASSEMBLY	REACTOME_MRNA_SPLICING	2.3863743958e-57	1.63706670979e-54
ATP_DEPENDENT_HELICASE_ACTIVITY	REACTOME_FORMATION_AND_MATURATION_OF_MRNA_TRANSCRIPT	2.79697180621e-57	1.9076479441e-54
CHROMOSOMAL_PART	REACTOME_ELONGATION_AND_PROCESSING_OF_CAPPED_TRANSCRIPTS	7.70539226623e-57	5.22518591764e-54
RESPONSE_TO_ENDOGENOUS_STIMULUS	REACTOME_FORMATION_AND_MATURATION_OF_MRNA_TRANSCRIPT	1.18319071061e-56	7.97761265811e-54
CONDENSED_CHROMOSOME	REACTOME_FORMATION_AND_MATURATION_OF_MRNA_TRANSCRIPT	1.89865601694e-56	1.27288704208e-53
MITOSIS	REACTOME_ELONGATION_AND_PROCESSING_OF_CAPPED_TRANSCRIPTS	2.5018353849e-56	1.66779131396e-53
G1_PHASE_OF_MITOTIC_CELL_CYCLE	KEGG_CELL_CYCLE	3.24274864666e-56	2.14955978127e-53
RIBONUCLEOPROTEIN_COMPLEX_BIOGENESIS_AND_ASSEMBLY	CORUM_RIBOSOME,_CYTOPLASMIC	6.49827221496e-56	4.28352309195e-53
M_PHASE_OF_MITOTIC_CELL_CYCLE	REACTOME_ELONGATION_AND_PROCESSING_OF_CAPPED_TRANSCRIPTS	9.68188247409e-56	6.34663532647e-53
REACTOME_METABOLISM_OF_RNA	CORUM_RIBOSOME,_CYTOPLASMIC	1.00325371163e-55	6.54016106057e-53
REACTOME_MITOTIC_M_M_G1_PHASES	REACTOME_ELONGATION_AND_PROCESSING_OF_CAPPED_TRANSCRIPTS	1.03871617014e-55	6.73413390458e-53
REACTOME_MITOTIC_PROMETAPHASE	REACTOME_INFLUENZA_LIFE_CYCLE	1.33647216959e-55	8.61717818068e-53
SPLICEOSOME	REACTOME_MRNA_SPLICING	1.65047711531e-55	1.05839536015e-52
REACTOME_MRNA_SPLICING_MINOR_PATHWAY	REACTOME_TRANSCRIPTION	5.74337932231e-55	3.66312733177e-52
REACTOME_MRNA_SPLICING_MINOR_PATHWAY	REACTOME_ELONGATION_AND_PROCESSING_OF_CAPPED_TRANSCRIPTS	7.01947932167e-55	4.45295389033e-52
RESPONSE_TO_DNA_DAMAGE_STIMULUS	REACTOME_ELONGATION_AND_PROCESSING_OF_CAPPED_TRANSCRIPTS	1.07083334014e-54	6.75672932102e-52
REACTOME_CYCLIN_A1_ASSOCIATED_EVENTS_DURING_G2_M_TRANSITION	REACTOME_LATE_PHASE_OF_HIV_LIFE_CYCLE	1.43711884198e-54	9.01967891073e-52
CORUM_NOP56P-ASSOCIATED_PRE-RRNA_COMPLEX	REACTOME_ELONGATION_AND_PROCESSING_OF_CAPPED_TRANSCRIPTS	2.29684865101e-54	1.43392625862e-51
MICROTUBULE_BASED_PROCESS	REACTOME_FORMATION_AND_MATURATION_OF_MRNA_TRANSCRIPT	5.50693116046e-54	3.41989120219e-51
REACTOME_METABOLISM_OF_RNA	REACTOME_MRNA_SPLICING	5.67827605951e-54	3.50783679105e-51
REACTOME_LATE_PHASE_OF_HIV_LIFE_CYCLE	REACTOME_MRNA_SPLICING	8.2830074307e-54	5.09029633214e-51
KEGG_CELL_CYCLE	REACTOME_FORMATION_AND_MATURATION_OF_MRNA_TRANSCRIPT	8.49314473725e-54	5.19239184965e-51
CHROMOSOME	REACTOME_MRNA_SPLICING	1.02939047717e-53	6.26086961715e-51
REGULATION_OF_CELL_CYCLE	REACTOME_ELONGATION_AND_PROCESSING_OF_CAPPED_TRANSCRIPTS	1.1064297498e-53	6.69492130606e-51
REACTOME_RNA_POLYMERASE_I_III_AND_MITOCHONDRIAL_TRANSCRIPTION	REACTOME_PROCESSING_OF_CAPPED_INTRON_CONTAINING_PRE_MRNA	1.72672331677e-53	1.03949624651e-50
DNA_REPAIR	REACTOME_MRNA_SPLICING	1.7585412222e-53	1.05327692605e-50
HELICASE_ACTIVITY	REACTOME_RNA_POLYMERASE_II_TRANSCRIPTION	1.07277349192e-52	6.39291730465e-50
G1_PHASE	KEGG_CELL_CYCLE	1.1297037602e-52	6.69834853152e-50
RNA_SPLICING	REACTOME_FORMATION_AND_MATURATION_OF_MRNA_TRANSCRIPT	1.32082078153e-52	7.79238032375e-50
NUCLEAR_BODY	REACTOME_PROCESSING_OF_CAPPED_INTRON_CONTAINING_PRE_MRNA	1.42999893039e-52	8.39452058674e-50
DNA_METABOLIC_PROCESS	REACTOME_PROCESSING_OF_CAPPED_INTRON_CONTAINING_PRE_MRNA	2.05971048972e-52	1.20312584066e-49
DNA_METABOLIC_PROCESS	REACTOME_FORMATION_AND_MATURATION_OF_MRNA_TRANSCRIPT	2.57222774929e-52	1.49509787597e-49
RNA_SPLICING	REACTOME_ELONGATION_AND_PROCESSING_OF_CAPPED_TRANSCRIPTS	4.61370125015e-52	2.66855123338e-49
CELL_CYCLE_PHASE	REACTOME_MRNA_SPLICING	9.51496271776e-52	5.47658046808e-49
CHROMOSOME	REACTOME_ELONGATION_AND_PROCESSING_OF_CAPPED_TRANSCRIPTS	1.22820266947e-51	7.03491832907e-49
M_PHASE	REACTOME_ELONGATION_AND_PROCESSING_OF_CAPPED_TRANSCRIPTS	1.81720321554e-51	1.03583216914e-48
CHROMOSOMAL_PART	REACTOME_FORMATION_AND_MATURATION_OF_MRNA_TRANSCRIPT	2.01398397091e-51	1.14248082057e-48
KEGG_PYRIMIDINE_METABOLISM	REACTOME_PROCESSING_OF_CAPPED_INTRON_CONTAINING_PRE_MRNA	4.47154763324e-51	2.52445607602e-48
REACTOME_RNA_POLYMERASE_I_CHAIN_ELONGATION	REACTOME_TRANSCRIPTION	5.91327734539e-51	3.32250158959e-48
MITOTIC_CELL_CYCLE	REACTOME_MRNA_SPLICING	8.34078223229e-51	4.66423657789e-48
REACTOME_INFLUENZA_LIFE_CYCLE	REACTOME_MRNA_SPLICING	9.04422655091e-51	5.03375199727e-48
CORUM_NOP56P-ASSOCIATED_PRE-RRNA_COMPLEX	REACTOME_FORMATION_AND_MATURATION_OF_MRNA_TRANSCRIPT	1.0089658219e-50	5.58924432974e-48
CELL_CYCLE_CHECKPOINT_GO_0000075	REACTOME_RNA_POLYMERASE_II_TRANSCRIPTION	1.15804208743e-50	6.38508691692e-48
RESPONSE_TO_DNA_DAMAGE_STIMULUS	REACTOME_MRNA_SPLICING	1.1588120487e-50	6.38508691692e-48
MULTI_ORGANISM_PROCESS	CORUM_RIBOSOME,_CYTOPLASMIC	2.52369320031e-50	1.37860246196e-47
REACTOME_MITOTIC_M_M_G1_PHASES	REACTOME_FORMATION_AND_MATURATION_OF_MRNA_TRANSCRIPT	2.74166521182e-50	1.49077098313e-47
CORUM_CDC5L_COMPLEX	REACTOME_ELONGATION_AND_PROCESSING_OF_CAPPED_TRANSCRIPTS	4.43282582931e-50	2.39927714715e-47
REACTOME_MITOTIC_PROMETAPHASE	CORUM_RIBOSOME,_CYTOPLASMIC	4.49764345933e-50	2.42324403971e-47
RESPONSE_TO_ENDOGENOUS_STIMULUS	REACTOME_ELONGATION_AND_PROCESSING_OF_CAPPED_TRANSCRIPTS	5.13500524633e-50	2.75406670014e-47
NUCLEOPLASM_PART	REACTOME_PROCESSING_OF_CAPPED_INTRON_CONTAINING_PRE_MRNA	5.47249480193e-50	2.92179221341e-47
REACTOME_TRANSPORT_OF_THE_SLBP_INDEPENDENT_MATURE_MRNA	REACTOME_INFLUENZA_LIFE_CYCLE	5.49010802404e-50	2.92179221341e-47
REACTOME_CYCLIN_A1_ASSOCIATED_EVENTS_DURING_G2_M_TRANSITION	REACTOME_HIV_LIFE_CYCLE	7.96931250207e-50	4.21669547111e-47
REGULATION_OF_CELL_CYCLE	REACTOME_MRNA_SPLICING	8.10513857661e-50	4.26941792888e-47
REACTOME_DNA_REPAIR	REACTOME_ELONGATION_AND_PROCESSING_OF_CAPPED_TRANSCRIPTS	9.21518551686e-50	4.83256615418e-47
CORUM_17S_U2_SNRNP	REACTOME_PROCESSING_OF_CAPPED_INTRON_CONTAINING_PRE_MRNA	1.17282055329e-49	6.12321307718e-47
CELL_CYCLE_PROCESS	REACTOME_MRNA_SPLICING	1.53407673831e-49	7.97402275698e-47
CELL_CYCLE_PHASE	REACTOME_ELONGATION_AND_PROCESSING_OF_CAPPED_TRANSCRIPTS	2.08498106998e-49	1.07900513768e-46
KEGG_OOCYTE_MEIOSIS	REACTOME_MRNA_SPLICING	2.46731000135e-49	1.27128955891e-46
SPLICEOSOME	REACTOME_PROCESSING_OF_CAPPED_INTRON_CONTAINING_PRE_MRNA	2.69898006541e-49	1.38461197764e-46
MITOSIS	REACTOME_FORMATION_AND_MATURATION_OF_MRNA_TRANSCRIPT	2.76872776817e-49	1.41424456948e-46
CORUM_CDC5L_COMPLEX	REACTOME_PROCESSING_OF_CAPPED_INTRON_CONTAINING_PRE_MRNA	4.22314382422e-49	2.14785090194e-46
REACTOME_MITOTIC_PROMETAPHASE	REACTOME_ELONGATION_AND_PROCESSING_OF_CAPPED_TRANSCRIPTS	6.25709800019e-49	3.16864276539e-46
PROTEIN_HETERODIMERIZATION_ACTIVITY	REACTOME_PROCESSING_OF_CAPPED_INTRON_CONTAINING_PRE_MRNA	6.65576862074e-49	3.35612866182e-46
REACTOME_MITOTIC_M_M_G1_PHASES	REACTOME_INFLUENZA_LIFE_CYCLE	7.77501364511e-49	3.90381780863e-46
NUCLEOLUS	REACTOME_MRNA_SPLICING	8.78388669872e-49	4.39168281035e-46
M_PHASE_OF_MITOTIC_CELL_CYCLE	REACTOME_FORMATION_AND_MATURATION_OF_MRNA_TRANSCRIPT	1.03979138668e-48	5.17671329487e-46
CORUM_17S_U2_SNRNP	REACTOME_ELONGATION_AND_PROCESSING_OF_CAPPED_TRANSCRIPTS	1.26817175827e-48	6.287201272e-46
REACTOME_RNA_POLYMERASE_III_TRANSCRIPTION_INITIATION	REACTOME_TRANSCRIPTION	1.79181764063e-48	8.84610622891e-46
REACTOME_PROCESSING_OF_CAPPED_INTRON_CONTAINING_PRE_MRNA	CORUM_RIBOSOME,_CYTOPLASMIC	1.98067300241e-48	9.73773123222e-46
REACTOME_TRANSCRIPTION_COUPLED_NER	REACTOME_PROCESSING_OF_CAPPED_INTRON_CONTAINING_PRE_MRNA	2.00477245651e-48	9.81531603573e-46
REACTOME_SNRNP_ASSEMBLY	REACTOME_RNA_POLYMERASE_II_TRANSCRIPTION	2.28975170062e-48	1.11642426616e-45
MITOTIC_CELL_CYCLE	REACTOME_ELONGATION_AND_PROCESSING_OF_CAPPED_TRANSCRIPTS	2.43392849504e-48	1.18183755109e-45
NUCLEAR_CHROMOSOME	REACTOME_PROCESSING_OF_CAPPED_INTRON_CONTAINING_PRE_MRNA	2.47001412547e-48	1.19444416683e-45
REACTOME_RNA_POLYMERASE_I_CHAIN_ELONGATION	REACTOME_RNA_POLYMERASE_II_TRANSCRIPTION	2.83522218536e-48	1.3654545768e-45
SPLICEOSOME	REACTOME_ELONGATION_AND_PROCESSING_OF_CAPPED_TRANSCRIPTS	4.45879830658e-48	2.13864629507e-45
DEFENSE_RESPONSE	REACTOME_ELONGATION_AND_PROCESSING_OF_CAPPED_TRANSCRIPTS	4.59443135123e-48	2.19478031751e-45
HELICASE_ACTIVITY	REACTOME_PROCESSING_OF_CAPPED_INTRON_CONTAINING_PRE_MRNA	4.60876215945e-48	2.19478031751e-45
CYTOSKELETON_ORGANIZATION_AND_BIOGENESIS	REACTOME_ELONGATION_AND_PROCESSING_OF_CAPPED_TRANSCRIPTS	7.3029835367e-48	3.46064633111e-45
KEGG_PYRIMIDINE_METABOLISM	REACTOME_TRANSCRIPTION	7.75191914794e-48	3.65868878409e-45
KEGG_CELL_CYCLE	REACTOME_ELONGATION_AND_PROCESSING_OF_CAPPED_TRANSCRIPTS	9.11300844922e-48	4.28394902768e-45
REACTOME_TRANSCRIPTION_OF_THE_HIV_GENOME	REACTOME_PROCESSING_OF_CAPPED_INTRON_CONTAINING_PRE_MRNA	1.07247092733e-47	5.021589767e-45
RNA_PROCESSING	CORUM_RIBOSOME,_CYTOPLASMIC	1.09801349246e-47	5.12086585043e-45
REACTOME_HIV_LIFE_CYCLE	REACTOME_MRNA_SPLICING	1.24696347881e-47	5.79263628958e-45
CORUM_17S_U2_SNRNP	REACTOME_FORMATION_AND_MATURATION_OF_MRNA_TRANSCRIPT	1.66086788945e-47	7.68512881882e-45
REACTOME_NUCLEOTIDE_EXCISION_REPAIR	REACTOME_PROCESSING_OF_CAPPED_INTRON_CONTAINING_PRE_MRNA	1.66883818435e-47	7.69184468305e-45
SPLICEOSOME	REACTOME_FORMATION_AND_MATURATION_OF_MRNA_TRANSCRIPT	2.7540702977e-47	1.26443975345e-44
M_PHASE	REACTOME_FORMATION_AND_MATURATION_OF_MRNA_TRANSCRIPT	4.26868361623e-47	1.95222785244e-44
REACTOME_DNA_REPAIR	REACTOME_MRNA_SPLICING	4.68914432007e-47	2.13624017667e-44
CELL_CYCLE_PROCESS	REACTOME_ELONGATION_AND_PROCESSING_OF_CAPPED_TRANSCRIPTS	6.53885802627e-47	2.96745951959e-44
CELL_CYCLE_CHECKPOINT_GO_0000075	REACTOME_PROCESSING_OF_CAPPED_INTRON_CONTAINING_PRE_MRNA	9.09829704279e-47	4.11316231023e-44
RESPONSE_TO_ENDOGENOUS_STIMULUS	REACTOME_MRNA_SPLICING	9.31804206238e-47	4.19642647735e-44
REACTOME_E2F_TRANSCRIPTIONAL_TARGETS_AT_G1_S	KEGG_CELL_CYCLE	9.50864971566e-47	4.26598519354e-44
CORUM_CEN_COMPLEX	REACTOME_HIV_LIFE_CYCLE	1.13177706213e-46	5.05840041257e-44
KEGG_PYRIMIDINE_METABOLISM	REACTOME_RNA_POLYMERASE_II_TRANSCRIPTION	1.28645335524e-46	5.72801851867e-44
RIBONUCLEOPROTEIN_COMPLEX_BIOGENESIS_AND_ASSEMBLY	REACTOME_ELONGATION_AND_PROCESSING_OF_CAPPED_TRANSCRIPTS	1.48147154931e-46	6.57155159841e-44
SA_REG_CASCADE_OF_CYCLIN_EXPR	KEGG_CELL_CYCLE	2.00165888841e-46	8.84575794832e-44
REACTOME_CYCLIN_A1_ASSOCIATED_EVENTS_DURING_G2_M_TRANSITION	REACTOME_HIV_INFECTION	3.29047559445e-46	1.44870554782e-43
REACTOME_TRANSCRIPTION_OF_THE_HIV_GENOME	REACTOME_ELONGATION_AND_PROCESSING_OF_CAPPED_TRANSCRIPTS	3.44194603611e-46	1.50976036669e-43
DNA_METABOLIC_PROCESS	REACTOME_ELONGATION_AND_PROCESSING_OF_CAPPED_TRANSCRIPTS	3.60008569226e-46	1.57327744847e-43
CHROMOSOME	REACTOME_FORMATION_AND_MATURATION_OF_MRNA_TRANSCRIPT	5.84788745624e-46	2.54616156688e-43
CORUM_CEN_COMPLEX	REACTOME_LATE_PHASE_OF_HIV_LIFE_CYCLE	9.38115147406e-46	4.06952281573e-43
DEFENSE_RESPONSE	REACTOME_FORMATION_AND_MATURATION_OF_MRNA_TRANSCRIPT	1.86529639393e-45	8.06197499667e-43
RIBONUCLEOPROTEIN_COMPLEX_BIOGENESIS_AND_ASSEMBLY	REACTOME_PROCESSING_OF_CAPPED_INTRON_CONTAINING_PRE_MRNA	2.03753541242e-45	8.77426700429e-43
CORUM_CDC5L_COMPLEX	REACTOME_FORMATION_AND_MATURATION_OF_MRNA_TRANSCRIPT	3.55698141357e-45	1.52617784702e-42
CARBOHYDRATE_BINDING	REACTOME_INFLUENZA_LIFE_CYCLE	6.05542725237e-45	2.58876097025e-42
REACTOME_TRANSPORT_OF_MATURE_MRNA_DERIVED_FROM_AN_INTRON_CONTAINING_TRANSCRIPT	REACTOME_INFLUENZA_LIFE_CYCLE	7.77729848162e-45	3.31287646116e-42
REACTOME_REPAIR_SYNTHESIS_OF_PATCH_27_30_BASES_LONG_BY_DNA_POLYMERASE	DNA_METABOLIC_PROCESS	9.24140642911e-45	3.92237866471e-42
CORUM_DNA_SYNTHESOME_COMPLEX_(13_SUBUNITS)	DNA_METABOLIC_PROCESS	1.12920554047e-44	4.77556807658e-42
REACTOME_INFLUENZA_LIFE_CYCLE	REACTOME_TRANSCRIPTION	1.29682354388e-44	5.46486072904e-42
CORUM_NOP56P-ASSOCIATED_PRE-RRNA_COMPLEX	REACTOME_PROCESSING_OF_CAPPED_INTRON_CONTAINING_PRE_MRNA	1.43721250698e-44	6.0349115778e-42
REACTOME_MRNA_SPLICING_MINOR_PATHWAY	REACTOME_RNA_POLYMERASE_II_TRANSCRIPTION	1.93782121094e-44	8.10813255824e-42
REACTOME_TRANSPORT_OF_MATURE_MRNA_DERIVED_FROM_AN_INTRON_CONTAINING_TRANSCRIPT	REACTOME_MRNA_SPLICING	2.73980525346e-44	1.14232452746e-41
REACTOME_MITOTIC_M_M_G1_PHASES	CORUM_RIBOSOME,_CYTOPLASMIC	2.9190392128e-44	1.21276828815e-41
CORUM_RC_COMPLEX_DURING_G2/M-PHASE_OF_CELL_CYCLE	KEGG_CELL_CYCLE	5.49493709694e-44	2.27496179958e-41
CELL_CYCLE_PHASE	REACTOME_FORMATION_AND_MATURATION_OF_MRNA_TRANSCRIPT	9.8068359156e-44	4.04593702863e-41
DEFENSE_RESPONSE	REACTOME_PROCESSING_OF_CAPPED_INTRON_CONTAINING_PRE_MRNA	1.07449092689e-43	4.41750550302e-41
DNA_METABOLIC_PROCESS	REACTOME_MRNA_SPLICING	1.55207195421e-43	6.35880646157e-41
REACTOME_RNA_POLYMERASE_I_PROMOTER_CLEARANCE	REACTOME_RNA_POLYMERASE_II_TRANSCRIPTION	1.93100949005e-43	7.88393089133e-41
RIBONUCLEOPROTEIN_COMPLEX_BIOGENESIS_AND_ASSEMBLY	REACTOME_INFLUENZA_LIFE_CYCLE	2.09979535243e-43	8.54348803515e-41
CORUM_DNA_SYNTHESOME_COMPLEX_(17_SUBUNITS)	DNA_METABOLIC_PROCESS	4.54072105777e-43	1.84114536003e-40
REACTOME_MITOTIC_PROMETAPHASE	REACTOME_FORMATION_AND_MATURATION_OF_MRNA_TRANSCRIPT	6.80045597513e-43	2.74796644477e-40
CYTOSKELETON_ORGANIZATION_AND_BIOGENESIS	REACTOME_FORMATION_AND_MATURATION_OF_MRNA_TRANSCRIPT	9.27819871506e-43	3.73639078835e-40
RIBONUCLEOPROTEIN_COMPLEX_BIOGENESIS_AND_ASSEMBLY	REACTOME_FORMATION_AND_MATURATION_OF_MRNA_TRANSCRIPT	1.03048965429e-42	4.13573352989e-40
SPINDLE_ORGANIZATION_AND_BIOGENESIS	REACTOME_TRANSPORT_OF_MATURE_MRNA_DERIVED_FROM_AN_INTRON_CONTAINING_TRANSCRIPT	1.10776092132e-42	4.43078082676e-40
MITOTIC_CELL_CYCLE	REACTOME_FORMATION_AND_MATURATION_OF_MRNA_TRANSCRIPT	1.13366697007e-42	4.51907995944e-40
REACTOME_LATE_PHASE_OF_HIV_LIFE_CYCLE	REACTOME_PROCESSING_OF_CAPPED_INTRON_CONTAINING_PRE_MRNA	1.39458353347e-42	5.54044090454e-40
KEGG_CELL_CYCLE	REACTOME_MRNA_SPLICING	4.6598208158e-42	1.84505448832e-39
REACTOME_METABOLISM_OF_RNA	REACTOME_PROCESSING_OF_CAPPED_INTRON_CONTAINING_PRE_MRNA	4.96079312115e-42	1.95765505934e-39
REACTOME_NUCLEOTIDE_EXCISION_REPAIR	REACTOME_TRANSCRIPTION	7.3336844326e-42	2.88441142419e-39
REACTOME_RNA_POLYMERASE_I_PROMOTER_CLEARANCE	REACTOME_TRANSCRIPTION	7.53790613039e-42	2.95488424599e-39
MRNA_PROCESSING_GO_0006397	REACTOME_FORMATION_AND_MATURATION_OF_MRNA_TRANSCRIPT	1.2049844084e-41	4.70793792385e-39
REACTOME_TRANSCRIPTION_COUPLED_NER	REACTOME_TRANSCRIPTION	1.84470973682e-41	7.18359194642e-39
REACTOME_METABOLISM_OF_RNA	REACTOME_INFLUENZA_LIFE_CYCLE	2.00536696077e-41	7.78352841454e-39
REACTOME_LATE_PHASE_OF_HIV_LIFE_CYCLE	REACTOME_ELONGATION_AND_PROCESSING_OF_CAPPED_TRANSCRIPTS	2.70370832901e-41	1.04596280939e-38
CELL_CYCLE_PROCESS	REACTOME_FORMATION_AND_MATURATION_OF_MRNA_TRANSCRIPT	2.99326841505e-41	1.15419843169e-38
MRNA_PROCESSING_GO_0006397	REACTOME_ELONGATION_AND_PROCESSING_OF_CAPPED_TRANSCRIPTS	3.27472170715e-41	1.25861315437e-38
REACTOME_TRANSCRIPTION_OF_THE_HIV_GENOME	REACTOME_FORMATION_AND_MATURATION_OF_MRNA_TRANSCRIPT	3.94817216054e-41	1.51252168097e-38
NUCLEOPLASM_PART	REACTOME_ELONGATION_AND_PROCESSING_OF_CAPPED_TRANSCRIPTS	4.39421435713e-41	1.67794995029e-38
REGULATION_OF_MITOTIC_CELL_CYCLE	KEGG_CELL_CYCLE	1.79410923862e-40	6.82878488363e-38
REACTOME_TRANSPORT_OF_THE_SLBP_INDEPENDENT_MATURE_MRNA	REACTOME_RNA_POLYMERASE_II_TRANSCRIPTION	1.85188130108e-40	7.02601383789e-38
NUCLEOPLASM	REACTOME_PROCESSING_OF_CAPPED_INTRON_CONTAINING_PRE_MRNA	1.93710222937e-40	7.32578536378e-38
REACTOME_REMOVAL_OF_THE_FLAP_INTERMEDIATE	DNA_METABOLIC_PROCESS	3.03400571976e-40	1.14374260988e-37
REGULATION_OF_CYCLIN_DEPENDENT_PROTEIN_KINASE_ACTIVITY	KEGG_CELL_CYCLE	1.87463074933e-39	7.04437280273e-37
CORUM_MASH1_PROMOTER-COACTIVATOR_COMPLEX	REACTOME_TRANSCRIPTION	3.72294272598e-39	1.39454343196e-36
REACTOME_HIV_INFECTION	REACTOME_MRNA_SPLICING	4.58210040517e-39	1.71093599085e-36
REACTOME_INFLUENZA_LIFE_CYCLE	REACTOME_PROCESSING_OF_CAPPED_INTRON_CONTAINING_PRE_MRNA	5.95963069225e-39	2.2182798242e-36
MICROTUBULE_CYTOSKELETON_ORGANIZATION_AND_BIOGENESIS	REACTOME_TRANSPORT_OF_MATURE_MRNA_DERIVED_FROM_AN_INTRON_CONTAINING_TRANSCRIPT	1.34500933474e-38	4.99061907025e-36
MRNA_METABOLIC_PROCESS	REACTOME_FORMATION_AND_MATURATION_OF_MRNA_TRANSCRIPT	1.59903936978e-38	5.91459098302e-36
MEIOTIC_RECOMBINATION	REACTOME_G2_M_CHECKPOINTS	1.74134432489e-38	6.42082627896e-36
RIBONUCLEOPROTEIN_COMPLEX_BIOGENESIS_AND_ASSEMBLY	CORUM_NOP56P-ASSOCIATED_PRE-RRNA_COMPLEX	1.81122328547e-38	6.65768439634e-36
RNA_SPLICINGVIA_TRANSESTERIFICATION_REACTIONS	KEGG_SPLICEOSOME	2.64016279388e-38	9.6745567869e-36
MRNA_METABOLIC_PROCESS	REACTOME_ELONGATION_AND_PROCESSING_OF_CAPPED_TRANSCRIPTS	2.93166430661e-38	1.0709469552e-35
REACTOME_E2F_MEDIATED_REGULATION_OF_DNA_REPLICATION	KEGG_CELL_CYCLE	5.33646259999e-38	1.94341120852e-35
NUCLEOLUS	REACTOME_RNA_POLYMERASE_II_TRANSCRIPTION	6.32733745989e-38	2.29717393509e-35
RIBONUCLEOPROTEIN_COMPLEX	CORUM_RIBOSOME,_CYTOPLASMIC	6.46768713619e-38	2.34092579221e-35
CARBOHYDRATE_BINDING	CORUM_NOP56P-ASSOCIATED_PRE-RRNA_COMPLEX	7.67894330981e-38	2.77083045246e-35
MRNA_PROCESSING_GO_0006397	REACTOME_MRNA_SPLICING	7.82081576052e-38	2.81341925009e-35
CORUM_H2AX_COMPLEX,_ISOLATED_FROM_CELLS_WITHOUT_IR_EXPOSURE	REACTOME_RNA_POLYMERASE_II_TRANSCRIPTION	7.85510067279e-38	2.81716381059e-35
CORUM_RC_COMPLEX_DURING_S-PHASE_OF_CELL_CYCLE	KEGG_CELL_CYCLE	1.03788120286e-37	3.71099141724e-35
INTERPHASE_OF_MITOTIC_CELL_CYCLE	KEGG_CELL_CYCLE	1.09406837128e-37	3.9000727895e-35
REGULATION_OF_DNA_REPLICATION	KEGG_CELL_CYCLE	1.23490583815e-37	4.38886278798e-35
REPLICATION_FORK	DNA_METABOLIC_PROCESS	1.91780932387e-37	6.79543770425e-35
REACTOME_RNA_POLYMERASE_I_III_AND_MITOCHONDRIAL_TRANSCRIPTION	REACTOME_RNA_POLYMERASE_II_TRANSCRIPTION	1.93333531414e-37	6.82994112938e-35
REACTOME_LAGGING_STRAND_SYNTHESIS	DNA_METABOLIC_PROCESS	2.68944283661e-37	9.47269936179e-35
MITOTIC_SISTER_CHROMATID_SEGREGATION	REACTOME_MRNA_SPLICING_MINOR_PATHWAY	2.81030282268e-37	9.86893038561e-35
SISTER_CHROMATID_SEGREGATION	REACTOME_MRNA_SPLICING_MINOR_PATHWAY	2.81030282268e-37	9.86893038561e-35
REACTOME_CYCLIN_A1_ASSOCIATED_EVENTS_DURING_G2_M_TRANSITION	KEGG_CELL_CYCLE	5.94758070476e-37	2.07625115413e-34
REACTOME_RNA_POLYMERASE_III_TRANSCRIPTION_INITIATION	REACTOME_TRANSCRIPTION_OF_THE_HIV_GENOME	8.12519238203e-37	2.82807027945e-34
CORUM_SMN_COMPLEX	KEGG_SPLICEOSOME	1.02719752037e-36	3.56476814768e-34
BIOCARTA_G2_PATHWAY	KEGG_CELL_CYCLE	1.1277529648e-36	3.90225676175e-34
NUCLEOPLASM_PART	REACTOME_FORMATION_AND_MATURATION_OF_MRNA_TRANSCRIPT	1.21523620263e-36	4.19267149874e-34
G1_S_TRANSITION_OF_MITOTIC_CELL_CYCLE	KEGG_CELL_CYCLE	1.76516600513e-36	6.07222252021e-34
CELL_CYCLE_CHECKPOINT_GO_0000075	REACTOME_TRANSCRIPTION	2.03093754384e-36	6.96617481425e-34
KINETOCHORE	REACTOME_MRNA_SPLICING_MINOR_PATHWAY	2.06441019514e-36	7.06046238131e-34
MEIOTIC_RECOMBINATION	REACTOME_ACTIVATION_OF_ATR_IN_RESPONSE_TO_REPLICATION_STRESS	2.0988362788e-36	7.15745633076e-34
REACTOME_HIV_LIFE_CYCLE	REACTOME_PROCESSING_OF_CAPPED_INTRON_CONTAINING_PRE_MRNA	2.32199709426e-36	7.89566003294e-34
REACTOME_LATE_PHASE_OF_HIV_LIFE_CYCLE	REACTOME_FORMATION_AND_MATURATION_OF_MRNA_TRANSCRIPT	2.39298609112e-36	8.11366689223e-34
CORUM_MASH1_PROMOTER-COACTIVATOR_COMPLEX	REACTOME_TRANSCRIPTION_OF_THE_HIV_GENOME	2.60253679627e-36	8.79888608029e-34
MEIOSIS_I	REACTOME_G2_M_CHECKPOINTS	3.57242741172e-36	1.20434693597e-33
REACTOME_METABOLISM_OF_RNA	REACTOME_RNA_POLYMERASE_II_TRANSCRIPTION	4.19351514826e-36	1.409702088e-33
REACTOME_INFLUENZA_LIFE_CYCLE	REACTOME_RNA_POLYMERASE_II_TRANSCRIPTION	4.39886112377e-36	1.47453074028e-33
BIOCARTA_CELLCYCLE_PATHWAY	KEGG_CELL_CYCLE	4.71758671258e-36	1.57689011042e-33
NUCLEOLUS	CORUM_RIBOSOME,_CYTOPLASMIC	4.92616106915e-36	1.64195627975e-33
KEGG_OOCYTE_MEIOSIS	REACTOME_ELONGATION_AND_PROCESSING_OF_CAPPED_TRANSCRIPTS	5.93820064129e-36	1.97370734723e-33
REACTOME_SCF_SKP2_MEDIATED_DEGRADATION_OF_P27_P21	KEGG_CELL_CYCLE	6.76484496674e-36	2.24214705663e-33
CORUM_CEN_COMPLEX	REACTOME_HIV_INFECTION	7.65754827467e-36	2.5309162285e-33
REACTOME_TRANSPORT_OF_THE_SLBP_INDEPENDENT_MATURE_MRNA	CORUM_NOP56P-ASSOCIATED_PRE-RRNA_COMPLEX	9.00706348467e-36	2.96863251885e-33
REACTOME_POLYMERASE_SWITCHING	DNA_METABOLIC_PROCESS	9.66084920066e-36	3.17524395469e-33
RNA_BINDING	REACTOME_PROCESSING_OF_CAPPED_INTRON_CONTAINING_PRE_MRNA	1.02335574397e-35	3.35413373051e-33
REGULATION_OF_CELL_CYCLE	REACTOME_PROCESSING_OF_CAPPED_INTRON_CONTAINING_PRE_MRNA	1.03106399122e-35	3.3700369395e-33
CHROMOSOMEPERICENTRIC_REGION	REACTOME_MRNA_SPLICING_MINOR_PATHWAY	1.63605535652e-35	5.33268175917e-33
NUCLEOPLASM_PART	REACTOME_MRNA_SPLICING	1.78936338464e-35	5.81631828771e-33
KEGG_MISMATCH_REPAIR	DNA_METABOLIC_PROCESS	1.82733688293e-35	5.92343298977e-33
MRNA_METABOLIC_PROCESS	REACTOME_MRNA_SPLICING	2.48673794168e-35	8.03884027268e-33
REACTOME_HIV_LIFE_CYCLE	REACTOME_ELONGATION_AND_PROCESSING_OF_CAPPED_TRANSCRIPTS	2.4890674653e-35	8.03884027268e-33
HELICASE_ACTIVITY	REACTOME_TRANSCRIPTION	3.00707793854e-35	9.66796041423e-33
REGULATION_OF_MITOSIS	KEGG_CELL_CYCLE	3.01074320632e-35	9.66796041423e-33
MITOTIC_SISTER_CHROMATID_SEGREGATION	KEGG_SPLICEOSOME	3.61091032505e-35	1.15463995118e-32
SISTER_CHROMATID_SEGREGATION	KEGG_SPLICEOSOME	3.61091032505e-35	1.15463995118e-32
DNA_DIRECTED_DNA_POLYMERASE_ACTIVITY	REACTOME_S_PHASE	3.87921397782e-35	1.23374688648e-32
CORUM_DNA_SYNTHESOME_COMPLEX_(15_SUBUNITS)	REACTOME_G2_M_CHECKPOINTS	4.13130358469e-35	1.31038952653e-32
NEGATIVE_REGULATION_OF_DNA_REPLICATION	REACTOME_G2_M_CHECKPOINTS	4.29271378893e-35	1.35793613431e-32
SUGAR_BINDING	REACTOME_SYNTHESIS_OF_DNA	4.51834193761e-35	1.4254885568e-32
REACTOME_G2_M_TRANSITION	REACTOME_LATE_PHASE_OF_HIV_LIFE_CYCLE	5.78692387903e-35	1.82084402469e-32
REACTOME_TRANSPORT_OF_THE_SLBP_INDEPENDENT_MATURE_MRNA	RNA_BINDING	6.02010144972e-35	1.88917508074e-32
NUCLEAR_MATRIX	REACTOME_NUCLEOTIDE_EXCISION_REPAIR	7.0085697013e-35	2.19353359354e-32
SPINDLE_ORGANIZATION_AND_BIOGENESIS	REACTOME_MRNA_SPLICING_MINOR_PATHWAY	7.7752297182e-35	2.42704412735e-32
PROTEIN_HETERODIMERIZATION_ACTIVITY	REACTOME_RNA_POLYMERASE_II_TRANSCRIPTION	8.3679202436e-35	2.60516098497e-32
CORUM_RC_COMPLEX_DURING_G2/M-PHASE_OF_CELL_CYCLE	DNA_METABOLIC_PROCESS	8.49613918906e-35	2.63811829299e-32
DNA_REPAIR	REACTOME_PROCESSING_OF_CAPPED_INTRON_CONTAINING_PRE_MRNA	9.90795526781e-35	3.06842353258e-32
INTERPHASE	KEGG_CELL_CYCLE	1.04248249873e-34	3.22004286578e-32
KEGG_HOMOLOGOUS_RECOMBINATION	DNA_METABOLIC_PROCESS	1.09347065744e-34	3.3687175792e-32
RNA_SPLICINGVIA_TRANSESTERIFICATION_REACTIONS	CORUM_SPLICEOSOME	1.16483694944e-34	3.57923453581e-32
DNA_REPAIR	REACTOME_RNA_POLYMERASE_II_TRANSCRIPTION	1.34380302678e-34	4.11842468932e-32
REACTOME_TRANSPORT_OF_MATURE_MRNA_DERIVED_FROM_AN_INTRON_CONTAINING_TRANSCRIPT	CORUM_NOP56P-ASSOCIATED_PRE-RRNA_COMPLEX	1.38266402014e-34	4.22654600333e-32
REACTOME_TRANSPORT_OF_MATURE_MRNA_DERIVED_FROM_AN_INTRON_CONTAINING_TRANSCRIPT	REACTOME_PROCESSING_OF_CAPPED_INTRON_CONTAINING_PRE_MRNA	1.45623417411e-34	4.43993382185e-32
MITOTIC_CELL_CYCLE_CHECKPOINT	KEGG_CELL_CYCLE	1.54371203025e-34	4.69451581405e-32
REACTOME_MRNA_SPLICING_MINOR_PATHWAY	REACTOME_MRNA_SPLICING	1.58315876345e-34	4.80209902251e-32
REACTOME_REGULATION_OF_APC_ACTIVATORS_BETWEEN_G1_S_AND_EARLY_ANAPHASE	KEGG_CELL_CYCLE	1.83841327923e-34	5.56204866811e-32
CORUM_ALL-1_SUPERCOMPLEX	REACTOME_TRANSPORT_OF_MATURE_MRNA_DERIVED_FROM_AN_INTRON_CONTAINING_TRANSCRIPT	1.95936580904e-34	5.91282480578e-32
SUGAR_BINDING	REACTOME_ACTIVATION_OF_THE_PRE_REPLICATIVE_COMPLEX	1.99693965422e-34	6.01083930154e-32
NUCLEOLUS	REACTOME_PROCESSING_OF_CAPPED_INTRON_CONTAINING_PRE_MRNA	2.70560099669e-34	8.12320555731e-32
REACTOME_DNA_REPAIR	REACTOME_PROCESSING_OF_CAPPED_INTRON_CONTAINING_PRE_MRNA	3.96086888127e-34	1.18617970027e-31
NUCLEOPLASM	REACTOME_ELONGATION_AND_PROCESSING_OF_CAPPED_TRANSCRIPTS	4.98825680015e-34	1.49007439144e-31
MICROTUBULE_BASED_PROCESS	REACTOME_TRANSPORT_OF_MATURE_MRNA_DERIVED_FROM_AN_INTRON_CONTAINING_TRANSCRIPT	5.04989840074e-34	1.50467843939e-31
REACTOME_GLOBAL_GENOMIC_NER	KEGG_CELL_CYCLE	5.65416413443e-34	1.680483095e-31
DNA_DIRECTED_DNA_POLYMERASE_ACTIVITY	REACTOME_ACTIVATION_OF_ATR_IN_RESPONSE_TO_REPLICATION_STRESS	5.97929811094e-34	1.77265156282e-31
SUGAR_BINDING	REACTOME_S_PHASE	6.2807009904e-34	1.85734023048e-31
REACTOME_SCF_BETA_TRCP_MEDIATED_DEGRADATION_OF_EMI1	KEGG_CELL_CYCLE	6.55545091995e-34	1.93374330099e-31
MEIOSIS_I	REACTOME_ACTIVATION_OF_ATR_IN_RESPONSE_TO_REPLICATION_STRESS	7.4640094298e-34	2.19626150786e-31
CHROMATIN_BINDING	REACTOME_TRANSPORT_OF_MATURE_MRNA_DERIVED_FROM_AN_INTRON_CONTAINING_TRANSCRIPT	7.92312721456e-34	2.3255560931e-31
KINETOCHORE	KEGG_SPLICEOSOME	8.70758296977e-34	2.54946361626e-31
SUGAR_BINDING	REACTOME_DNA_STRAND_ELONGATION	8.78037404442e-34	2.56441256095e-31
REACTOME_REMOVAL_OF_THE_FLAP_INTERMEDIATE	REACTOME_G2_M_CHECKPOINTS	1.02454520521e-33	2.98491759008e-31
REACTOME_REMOVAL_OF_THE_FLAP_INTERMEDIATE	REACTOME_ACTIVATION_OF_ATR_IN_RESPONSE_TO_REPLICATION_STRESS	1.30401562771e-33	3.78977132907e-31
DNA_REPLICATION_INITIATION	REACTOME_DNA_STRAND_ELONGATION	1.4543334769e-33	4.21624496167e-31
NUCLEAR_MATRIX	REACTOME_TRANSCRIPTION_COUPLED_NER	1.71589382056e-33	4.96233969533e-31
CENTROSOME	KEGG_CELL_CYCLE	2.60704589983e-33	7.52110432417e-31
RNA_PROCESSING	CORUM_NOP56P-ASSOCIATED_PRE-RRNA_COMPLEX	2.82297589187e-33	8.12418035145e-31
DNA_DIRECTED_DNA_POLYMERASE_ACTIVITY	REACTOME_G2_M_CHECKPOINTS	3.67826521005e-33	1.0559842991e-30
RESPONSE_TO_DNA_DAMAGE_STIMULUS	REACTOME_PROCESSING_OF_CAPPED_INTRON_CONTAINING_PRE_MRNA	3.71135289572e-33	1.06289723841e-30
REACTOME_TRANSPORT_OF_MATURE_MRNA_DERIVED_FROM_AN_INTRON_CONTAINING_TRANSCRIPT	RNA_BINDING	3.82138817624e-33	1.09176042392e-30
RNA_SPLICING	REACTOME_RNA_POLYMERASE_II_TRANSCRIPTION	3.88924433579e-33	1.10846281863e-30
REGULATION_OF_CYCLIN_DEPENDENT_PROTEIN_KINASE_ACTIVITY	REACTOME_TRANSCRIPTION_OF_THE_HIV_GENOME	3.91749919538e-33	1.11382525918e-30
CORUM_DNA_SYNTHESOME_COMPLEX_(13_SUBUNITS)	REACTOME_G2_M_CHECKPOINTS	4.0782499031e-33	1.15674264619e-30
G1_S_TRANSITION_OF_MITOTIC_CELL_CYCLE	REACTOME_G1_S_TRANSITION	4.67961412012e-33	1.32412879826e-30
CORUM_DNA_SYNTHESOME_COMPLEX_(17_SUBUNITS)	REACTOME_G2_M_CHECKPOINTS	5.22791002494e-33	1.47573394156e-30
KEGG_OOCYTE_MEIOSIS	REACTOME_PROCESSING_OF_CAPPED_INTRON_CONTAINING_PRE_MRNA	5.61428980429e-33	1.58101884696e-30
REACTOME_DNA_STRAND_ELONGATION	DNA_METABOLIC_PROCESS	6.18972367373e-33	1.73891444151e-30
REACTOME_ORC1_REMOVAL_FROM_CHROMATIN	KEGG_CELL_CYCLE	6.30570066616e-33	1.7672886905e-30
CORUM_DNA_SYNTHESOME_COMPLEX_(15_SUBUNITS)	REACTOME_ACTIVATION_OF_ATR_IN_RESPONSE_TO_REPLICATION_STRESS	6.48814862491e-33	1.81411403009e-30
DNA_DEPENDENT_DNA_REPLICATION	KEGG_CELL_CYCLE	8.13133792439e-33	2.2681819284e-30
NEGATIVE_REGULATION_OF_DNA_METABOLIC_PROCESS	REACTOME_G2_M_CHECKPOINTS	8.22620709623e-33	2.289233146e-30
CORUM_ALL-1_SUPERCOMPLEX	REACTOME_TRANSCRIPTION	8.83761847943e-33	2.45359321704e-30
CORUM_DNA_SYNTHESOME_COMPLEX_(13_SUBUNITS)	DNA_REPAIR	8.92576753034e-33	2.47224903335e-30
MITOTIC_SISTER_CHROMATID_SEGREGATION	CORUM_C_COMPLEX_SPLICEOSOME	8.94638274981e-33	2.47224903335e-30
SISTER_CHROMATID_SEGREGATION	CORUM_C_COMPLEX_SPLICEOSOME	8.94638274981e-33	2.47224903335e-30
SUGAR_BINDING	KEGG_DNA_REPLICATION	9.71309710844e-33	2.67150924736e-30
RNA_SPLICING	REACTOME_MRNA_SPLICING	1.12130186757e-32	3.0768784014e-30
SMALL_NUCLEAR_RIBONUCLEOPROTEIN_COMPLEX	KEGG_SPLICEOSOME	1.19852371496e-32	3.28114637353e-30
RESPONSE_TO_DNA_DAMAGE_STIMULUS	REACTOME_RNA_POLYMERASE_II_TRANSCRIPTION	1.26106656823e-32	3.44437563855e-30
SUGAR_BINDING	REACTOME_G2_M_CHECKPOINTS	1.31186194695e-32	3.57483895396e-30
RIBONUCLEOPROTEIN_COMPLEX	REACTOME_INFLUENZA_LIFE_CYCLE	1.38155056554e-32	3.75606672534e-30
SPINDLE_ORGANIZATION_AND_BIOGENESIS	KEGG_SPLICEOSOME	1.40046752135e-32	3.79874400567e-30
CORUM_RC_COMPLEX_DURING_S-PHASE_OF_CELL_CYCLE	REACTOME_DNA_REPAIR	1.66134791593e-32	4.49604184964e-30
REACTOME_REPAIR_SYNTHESIS_OF_PATCH_27_30_BASES_LONG_BY_DNA_POLYMERASE	DNA_REPAIR	1.69984163983e-32	4.58968912148e-30
REACTOME_EXTENSION_OF_TELOMERES	DNA_METABOLIC_PROCESS	1.95921005418e-32	5.2779240165e-30
REACTOME_CYCLIN_A1_ASSOCIATED_EVENTS_DURING_G2_M_TRANSITION	REACTOME_TRANSCRIPTION_OF_THE_HIV_GENOME	2.01284461057e-32	5.41005863633e-30
REACTOME_REPAIR_SYNTHESIS_OF_PATCH_27_30_BASES_LONG_BY_DNA_POLYMERASE	RESPONSE_TO_DNA_DAMAGE_STIMULUS	2.20430731973e-32	5.91120076311e-30
CHROMOSOMEPERICENTRIC_REGION	KEGG_SPLICEOSOME	2.2947256993e-32	6.13971812783e-30
DNA_DIRECTED_DNA_POLYMERASE_ACTIVITY	REACTOME_DNA_STRAND_ELONGATION	2.86404548483e-32	7.6456406989e-30
CORUM_DNA_SYNTHESOME_COMPLEX_(15_SUBUNITS)	DNA_METABOLIC_PROCESS	3.1935440514e-32	8.50600097645e-30
NEGATIVE_REGULATION_OF_DNA_REPLICATION	REACTOME_ACTIVATION_OF_ATR_IN_RESPONSE_TO_REPLICATION_STRESS	4.28681069038e-32	1.13921994097e-29
CORUM_DNA_SYNTHESOME_COMPLEX_(13_SUBUNITS)	RESPONSE_TO_DNA_DAMAGE_STIMULUS	4.7962335923e-32	1.27173480956e-29
REGULATION_OF_CELL_CYCLE	REACTOME_RNA_POLYMERASE_II_TRANSCRIPTION	4.91965230203e-32	1.30153482976e-29
MEIOTIC_CELL_CYCLE	REACTOME_MRNA_SPLICING_MINOR_PATHWAY	4.98343878141e-32	1.3154606088e-29
REACTOME_METABOLISM_OF_RNA	CORUM_NOP56P-ASSOCIATED_PRE-RRNA_COMPLEX	5.27827090434e-32	1.39017638129e-29
REACTOME_TRANSCRIPTION_COUPLED_NER	REACTOME_RNA_POLYMERASE_II_TRANSCRIPTION	5.52519581448e-32	1.4519697767e-29
RNA_PROCESSING	REACTOME_INFLUENZA_LIFE_CYCLE	5.80976722674e-32	1.52335969863e-29
REACTOME_CYCLIN_E_ASSOCIATED_EVENTS_DURING_G1_S_TRANSITION_	KEGG_CELL_CYCLE	7.91354581665e-32	2.07038361761e-29
MICROTUBULE_CYTOSKELETON_ORGANIZATION_AND_BIOGENESIS	REACTOME_MRNA_SPLICING_MINOR_PATHWAY	9.13239728123e-32	2.3839799832e-29
KINETOCHORE	CORUM_C_COMPLEX_SPLICEOSOME	9.73837566311e-32	2.53655664375e-29
HELICASE_ACTIVITY	REACTOME_TRANSCRIPTION_OF_THE_HIV_GENOME	1.58284854001e-31	4.11376757228e-29
KEGG_HOMOLOGOUS_RECOMBINATION	REACTOME_G2_M_CHECKPOINTS	1.64934063641e-31	4.27715713653e-29
CELL_CYCLE_CHECKPOINT_GO_0000075	KEGG_CELL_CYCLE	1.74538177036e-31	4.51629015855e-29
REACTOME_NUCLEOTIDE_EXCISION_REPAIR	REACTOME_RNA_POLYMERASE_II_TRANSCRIPTION	1.93254144642e-31	4.9896359494e-29
REACTOME_SNRNP_ASSEMBLY	REACTOME_TRANSCRIPTION	1.96286557496e-31	5.05686458049e-29
REACTOME_PHOSPHORYLATION_OF_THE_APC	KEGG_CELL_CYCLE	2.51627010976e-31	6.46845880307e-29
KEGG_HOMOLOGOUS_RECOMBINATION	REACTOME_DNA_REPAIR	2.71630716798e-31	6.96750503634e-29
CORUM_DNA_SYNTHESOME_COMPLEX_(17_SUBUNITS)	DNA_REPAIR	3.23493005751e-31	8.2798069908e-29
KEGG_HOMOLOGOUS_RECOMBINATION	REACTOME_ACTIVATION_OF_ATR_IN_RESPONSE_TO_REPLICATION_STRESS	3.72227621426e-31	9.50654842747e-29
CORUM_DNA_SYNTHESOME_COMPLEX_(13_SUBUNITS)	REACTOME_ACTIVATION_OF_ATR_IN_RESPONSE_TO_REPLICATION_STRESS	3.78807159242e-31	9.65369182299e-29
MRNA_PROCESSING_GO_0006397	REACTOME_PROCESSING_OF_CAPPED_INTRON_CONTAINING_PRE_MRNA	4.20057640706e-31	1.06818666379e-28
DNA_DIRECTED_DNA_POLYMERASE_ACTIVITY	REACTOME_SYNTHESIS_OF_DNA	4.20406806537e-31	1.06818666379e-28
CORUM_EMERIN_COMPLEX_24	REACTOME_MRNA_SPLICING_MINOR_PATHWAY	4.54672339663e-31	1.15124792648e-28
CORUM_DNA_SYNTHESOME_COMPLEX_(17_SUBUNITS)	REACTOME_ACTIVATION_OF_ATR_IN_RESPONSE_TO_REPLICATION_STRESS	4.72164749772e-31	1.19297934304e-28
CORUM_RC_COMPLEX_DURING_S-PHASE_OF_CELL_CYCLE	REACTOME_CELL_CYCLE_CHECKPOINTS	5.27383179494e-31	1.32964793799e-28
BIOCARTA_CELLCYCLE_PATHWAY	REACTOME_TRANSCRIPTION_OF_THE_HIV_GENOME	5.75294261047e-31	1.44734958942e-28
KEGG_DNA_REPLICATION	DNA_METABOLIC_PROCESS	7.30571047533e-31	1.8340908428e-28
SUGAR_BINDING	REACTOME_ACTIVATION_OF_ATR_IN_RESPONSE_TO_REPLICATION_STRESS	8.72266184669e-31	2.18516568849e-28
REGULATION_OF_DNA_REPLICATION	REACTOME_S_PHASE	9.11283759948e-31	2.27807425185e-28
REACTOME_MRNA_SPLICING_MINOR_PATHWAY	REACTOME_PROCESSING_OF_CAPPED_INTRON_CONTAINING_PRE_MRNA	1.02278257119e-30	2.55139923726e-28
CORUM_DNA_SYNTHESOME_COMPLEX_(13_SUBUNITS)	RESPONSE_TO_ENDOGENOUS_STIMULUS	1.13856976225e-30	2.83424603285e-28
CHROMOSOMEPERICENTRIC_REGION	CORUM_C_COMPLEX_SPLICEOSOME	1.14988756364e-30	2.85639333256e-28
BIOCARTA_MCM_PATHWAY	KEGG_CELL_CYCLE	1.18289629804e-30	2.9322160272e-28
REACTOME_MITOTIC_PROMETAPHASE	CORUM_NOP56P-ASSOCIATED_PRE-RRNA_COMPLEX	1.38811475339e-30	3.43370700412e-28
CORUM_DNA_SYNTHESOME_COMPLEX_(17_SUBUNITS)	RESPONSE_TO_DNA_DAMAGE_STIMULUS	1.4175046017e-30	3.49907155792e-28
REACTOME_HIV_LIFE_CYCLE	REACTOME_FORMATION_AND_MATURATION_OF_MRNA_TRANSCRIPT	1.48506007353e-30	3.65817731223e-28
G1_PHASE_OF_MITOTIC_CELL_CYCLE	REACTOME_G1_S_TRANSITION	1.67342006116e-30	4.11358027659e-28
ATP_DEPENDENT_HELICASE_ACTIVITY	KEGG_SPLICEOSOME	1.68383777492e-30	4.13058358786e-28
REACTOME_DNA_REPAIR	REACTOME_TRANSCRIPTION	1.71981101488e-30	4.21007595599e-28
DNA_POLYMERASE_ACTIVITY	REACTOME_ACTIVATION_OF_ATR_IN_RESPONSE_TO_REPLICATION_STRESS	1.92865746886e-30	4.71155446632e-28
DNA_DIRECTED_DNA_POLYMERASE_ACTIVITY	REACTOME_ACTIVATION_OF_THE_PRE_REPLICATIVE_COMPLEX	2.04613103493e-30	4.98820535546e-28
NUCLEOPLASM	REACTOME_FORMATION_AND_MATURATION_OF_MRNA_TRANSCRIPT	2.16929228936e-30	5.27755268244e-28
CHROMOSOMAL_PART	KEGG_CELL_CYCLE	2.2358539879e-30	5.42829464186e-28
RESPONSE_TO_OTHER_ORGANISM	REACTOME_VPR_MEDIATED_NUCLEAR_IMPORT_OF_PICS	2.37654066599e-30	5.75801155651e-28
CELL_CYCLE_CHECKPOINT_GO_0000075	REACTOME_TRANSCRIPTION_OF_THE_HIV_GENOME	2.47487675075e-30	5.983978124e-28
DNA_INTEGRITY_CHECKPOINT	KEGG_CELL_CYCLE	2.89905208216e-30	6.99525260389e-28
KEGG_MISMATCH_REPAIR	REACTOME_DNA_REPAIR	3.40453709441e-30	8.19819480369e-28
S_PHASE	REACTOME_S_PHASE	3.54147833543e-30	8.51058356889e-28
REACTOME_ASSOCIATION_OF_LICENSING_FACTORS_WITH_THE_PREREPLICATIVE_COMPLEX	KEGG_CELL_CYCLE	3.71004302705e-30	8.89754282298e-28
REACTOME_RNA_POLYMERASE_III_TRANSCRIPTION_INITIATION	CORUM_C_COMPLEX_SPLICEOSOME	3.71243279835e-30	8.89754282298e-28
NEGATIVE_REGULATION_OF_DNA_METABOLIC_PROCESS	REACTOME_ACTIVATION_OF_ATR_IN_RESPONSE_TO_REPLICATION_STRESS	4.17763872505e-30	9.97838311913e-28
CHROMOSOME	KEGG_CELL_CYCLE	4.33805926305e-30	1.03406187197e-27
MICROTUBULE_ORGANIZING_CENTER	KEGG_CELL_CYCLE	4.65710529789e-30	1.10787464801e-27
REACTOME_POLYMERASE_SWITCHING	REACTOME_G2_M_CHECKPOINTS	5.31991802276e-30	1.26300419972e-27
REACTOME_REPAIR_SYNTHESIS_OF_PATCH_27_30_BASES_LONG_BY_DNA_POLYMERASE	RESPONSE_TO_ENDOGENOUS_STIMULUS	5.68748109715e-30	1.34755613875e-27
G1_PHASE_OF_MITOTIC_CELL_CYCLE	REACTOME_CELL_CYCLE_CHECKPOINTS	5.95064850352e-30	1.40708390556e-27
CORUM_H2AX_COMPLEX,_ISOLATED_FROM_CELLS_WITHOUT_IR_EXPOSURE	REACTOME_MRNA_SPLICING_MINOR_PATHWAY	6.02899033491e-30	1.42275731317e-27
REACTOME_G2_M_TRANSITION	REACTOME_HIV_LIFE_CYCLE	6.15964038277e-30	1.45068752033e-27
BIOPOLYMER_CATABOLIC_PROCESS	REACTOME_S_PHASE	6.1656402723e-30	1.45068752033e-27
DNA_REPLICATION_INITIATION	REACTOME_SYNTHESIS_OF_DNA	6.22190354289e-30	1.45952497959e-27
RESPONSE_TO_ENDOGENOUS_STIMULUS	REACTOME_RNA_POLYMERASE_II_TRANSCRIPTION	6.82084132069e-30	1.59684827371e-27
KEGG_CELL_CYCLE	REACTOME_RNA_POLYMERASE_II_TRANSCRIPTION	6.95750984862e-30	1.62561873182e-27
KEGG_OOCYTE_MEIOSIS	REACTOME_FORMATION_AND_MATURATION_OF_MRNA_TRANSCRIPT	6.97255764732e-30	1.62591500885e-27
DNA_POLYMERASE_ACTIVITY	REACTOME_S_PHASE	7.27991330914e-30	1.69423828616e-27
SPINDLE_ORGANIZATION_AND_BIOGENESIS	CORUM_C_COMPLEX_SPLICEOSOME	7.33112419719e-30	1.70279790827e-27
REGULATION_OF_DNA_REPLICATION	REACTOME_CELL_CYCLE_CHECKPOINTS	8.12375101809e-30	1.88319401548e-27
REACTOME_RNA_POLYMERASE_III_TRANSCRIPTION_INITIATION	KEGG_SPLICEOSOME	1.04635258197e-29	2.42082902362e-27
MRNA_METABOLIC_PROCESS	REACTOME_PROCESSING_OF_CAPPED_INTRON_CONTAINING_PRE_MRNA	1.27835687433e-29	2.95180357481e-27
CONDENSED_CHROMOSOME	REACTOME_MRNA_SPLICING_MINOR_PATHWAY	1.30470509435e-29	3.00675914449e-27
MITOSIS	REACTOME_TRANSPORT_OF_MATURE_MRNA_DERIVED_FROM_AN_INTRON_CONTAINING_TRANSCRIPT	1.45920346683e-29	3.35625330725e-27
CORUM_SMN_COMPLEX	CORUM_SPLICEOSOME	1.49676174955e-29	3.43594181157e-27
CORUM_RC_COMPLEX_DURING_G2/M-PHASE_OF_CELL_CYCLE	REACTOME_CELL_CYCLE_CHECKPOINTS	1.5479697332e-29	3.54659403358e-27
DNA_REPLICATION_INITIATION	REACTOME_S_PHASE	1.59079969084e-29	3.63765945584e-27
DNA_POLYMERASE_ACTIVITY	REACTOME_G2_M_CHECKPOINTS	1.77951383269e-29	4.06131867815e-27
RESPONSE_TO_ENDOGENOUS_STIMULUS	REACTOME_PROCESSING_OF_CAPPED_INTRON_CONTAINING_PRE_MRNA	1.89923707967e-29	4.32619074791e-27
REACTOME_APCDC20_MEDIATED_DEGRADATION_OF_CYCLIN_B	KEGG_CELL_CYCLE	1.95046273139e-29	4.43431501088e-27
NEGATIVE_REGULATION_OF_DNA_REPLICATION	REACTOME_ACTIVATION_OF_THE_PRE_REPLICATIVE_COMPLEX	2.48206162067e-29	5.63203647707e-27
M_PHASE_OF_MITOTIC_CELL_CYCLE	REACTOME_TRANSPORT_OF_MATURE_MRNA_DERIVED_FROM_AN_INTRON_CONTAINING_TRANSCRIPT	2.58832278029e-29	5.86188041871e-27
KEGG_HOMOLOGOUS_RECOMBINATION	RESPONSE_TO_DNA_DAMAGE_STIMULUS	2.75631894396e-29	6.23038967729e-27
REACTOME_GLOBAL_GENOMIC_NER	REACTOME_TRANSCRIPTION_OF_THE_HIV_GENOME	2.78185415945e-29	6.2760863831e-27
CORUM_DNA_SYNTHESOME_COMPLEX_(17_SUBUNITS)	RESPONSE_TO_ENDOGENOUS_STIMULUS	2.90648462267e-29	6.54474885654e-27
G1_S_TRANSITION_OF_MITOTIC_CELL_CYCLE	REACTOME_S_PHASE	3.07351715695e-29	6.90768590286e-27
REACTOME_ASSOCIATION_OF_LICENSING_FACTORS_WITH_THE_PREREPLICATIVE_COMPLEX	REACTOME_G1_S_TRANSITION	3.14111659411e-29	7.0461933515e-27
RIBONUCLEOPROTEIN_COMPLEX_BIOGENESIS_AND_ASSEMBLY	RNA_BINDING	3.52408777794e-29	7.89027873212e-27
REACTOME_ACTIVATION_OF_ATR_IN_RESPONSE_TO_REPLICATION_STRESS	KEGG_CELL_CYCLE	4.25373850363e-29	9.50589710717e-27
NEGATIVE_REGULATION_OF_DNA_REPLICATION	REACTOME_SYNTHESIS_OF_DNA	4.27946778854e-29	9.54531649855e-27
REACTOME_HOMOLOGOUS_RECOMBINATION_REPAIR	REACTOME_G2_M_CHECKPOINTS	4.44944685793e-29	9.90572798316e-27
NEGATIVE_REGULATION_OF_DNA_REPLICATION	REACTOME_S_PHASE	4.96975129371e-29	1.10432366177e-26
CORUM_DNA_SYNTHESOME_COMPLEX_(15_SUBUNITS)	REACTOME_DNA_REPAIR	5.09926907498e-29	1.13097378941e-26
CHROMOSOME_SEGREGATION	REACTOME_MRNA_SPLICING_MINOR_PATHWAY	5.77024229161e-29	1.27738874055e-26
DNA_DEPENDENT_ATPASE_ACTIVITY	REACTOME_MRNA_SPLICING_MINOR_PATHWAY	5.77024229161e-29	1.27738874055e-26
CORUM_ALL-1_SUPERCOMPLEX	REACTOME_LATE_PHASE_OF_HIV_LIFE_CYCLE	5.79782231318e-29	1.27869616486e-26
REACTOME_RNA_POLYMERASE_III_TRANSCRIPTION_INITIATION	REACTOME_MRNA_SPLICING_MINOR_PATHWAY	5.85979124103e-29	1.28995214161e-26
DNA_DIRECTED_DNA_POLYMERASE_ACTIVITY	KEGG_DNA_REPLICATION	5.92919190552e-29	1.30279914434e-26
CORUM_EMERIN_COMPLEX_24	KEGG_SPLICEOSOME	5.98311843377e-29	1.31220463449e-26
REACTOME_METABOLISM_OF_RNA	RNA_BINDING	5.98868464005e-29	1.31220463449e-26
DNA_POLYMERASE_ACTIVITY	REACTOME_DNA_STRAND_ELONGATION	5.99722586477e-29	1.31220463449e-26
CORUM_RC_COMPLEX_DURING_S-PHASE_OF_CELL_CYCLE	REACTOME_G2_M_CHECKPOINTS	6.24061120317e-29	1.3610876852e-26
MICROTUBULE_BINDING	REACTOME_REV_MEDIATED_NUCLEAR_EXPORT_OF_HIV1_RNA	7.36852431141e-29	1.60412230457e-26
MICROTUBULE_BINDING	REACTOME_VPR_MEDIATED_NUCLEAR_IMPORT_OF_PICS	7.36852431141e-29	1.60412230457e-26
REACTOME_GLOBAL_GENOMIC_NER	REACTOME_CELL_CYCLE_CHECKPOINTS	8.41477413295e-29	1.82515522844e-26
RNA_SPLICING	REACTOME_PROCESSING_OF_CAPPED_INTRON_CONTAINING_PRE_MRNA	8.95362562698e-29	1.93846816258e-26
MITOSIS	REACTOME_SNRNP_ASSEMBLY	9.419814077e-29	2.03566322782e-26
REACTOME_DOUBLE_STRAND_BREAK_REPAIR	DNA_METABOLIC_PROCESS	9.75028163268e-29	2.10322665573e-26
KEGG_MISMATCH_REPAIR	REACTOME_G2_M_CHECKPOINTS	1.00011556334e-28	2.15340576031e-26
CHROMOSOME_ORGANIZATION_AND_BIOGENESIS	REACTOME_HIV_LIFE_CYCLE	1.10562171639e-28	2.37624085942e-26
MICROTUBULE_BINDING	REACTOME_NEP_NS2_INTERACTS_WITH_THE_CELLULAR_EXPORT_MACHINERY	1.18449135257e-28	2.54112160298e-26
REACTOME_CYCLIN_E_ASSOCIATED_EVENTS_DURING_G1_S_TRANSITION_	REACTOME_TRANSCRIPTION_OF_THE_HIV_GENOME	1.25087165192e-28	2.67865878085e-26
MEIOTIC_RECOMBINATION	REACTOME_CELL_CYCLE_CHECKPOINTS	1.27527362477e-28	2.7259666813e-26
M_PHASE_OF_MITOTIC_CELL_CYCLE	REACTOME_SNRNP_ASSEMBLY	1.64485941158e-28	3.50961838247e-26
REACTOME_TELOMERE_MAINTENANCE	DNA_METABOLIC_PROCESS	1.70835273607e-28	3.6385137976e-26
NUCLEOPLASM	REACTOME_MRNA_SPLICING	1.71601994047e-28	3.64825839344e-26
REACTOME_POLYMERASE_SWITCHING	KEGG_CELL_CYCLE	1.74936994496e-28	3.71247136539e-26
RNA_BINDING	REACTOME_HIV_INFECTION	1.94775055601e-28	4.1260490369e-26
KEGG_MISMATCH_REPAIR	REACTOME_ACTIVATION_OF_THE_PRE_REPLICATIVE_COMPLEX	2.13255825614e-28	4.50944348238e-26
DNA_REPLICATION_INITIATION	KEGG_DNA_REPLICATION	2.38610925628e-28	5.03656868473e-26
REACTOME_CDC20_PHOSPHO_APC_MEDIATED_DEGRADATION_OF_CYCLIN_A	KEGG_CELL_CYCLE	2.40587356016e-28	5.06921855328e-26
SMALL_NUCLEAR_RIBONUCLEOPROTEIN_COMPLEX	REACTOME_RNA_POLYMERASE_II_TRANSCRIPTION	2.49468660598e-28	5.24697962031e-26
MICROTUBULE_BASED_PROCESS	REACTOME_MRNA_SPLICING_MINOR_PATHWAY	2.66882992614e-28	5.60326066682e-26
REACTOME_G2_M_CHECKPOINTS	KEGG_CELL_CYCLE	2.69955838768e-28	5.65770857615e-26
RNA_SPLICINGVIA_TRANSESTERIFICATION_REACTIONS	CORUM_C_COMPLEX_SPLICEOSOME	2.82337310039e-28	5.9067067772e-26
CORUM_H2AX_COMPLEX,_ISOLATED_FROM_CELLS_WITHOUT_IR_EXPOSURE	KEGG_SPLICEOSOME	2.86970294833e-28	5.99300637137e-26
BIOPOLYMER_CATABOLIC_PROCESS	REACTOME_CELL_CYCLE_CHECKPOINTS	2.9993879745e-28	6.25277005787e-26
REPLICATION_FORK	DNA_REPAIR	3.25195417885e-28	6.76733385229e-26
G1_PHASE_OF_MITOTIC_CELL_CYCLE	REACTOME_S_PHASE	3.51372679067e-28	7.29921065513e-26
REACTOME_CDC6_ASSOCIATION_WITH_THE_ORC:ORIGIN_COMPLEX	KEGG_CELL_CYCLE	3.56493057136e-28	7.39256331997e-26
RNA_PROCESSING	REACTOME_ELONGATION_AND_PROCESSING_OF_CAPPED_TRANSCRIPTS	3.57134080591e-28	7.39286343354e-26
CHROMATIN_BINDING	REACTOME_MRNA_SPLICING_MINOR_PATHWAY	3.75925413319e-28	7.76822544549e-26
NEGATIVE_REGULATION_OF_DNA_METABOLIC_PROCESS	KEGG_DNA_REPLICATION	3.96844598205e-28	8.18616864965e-26
RNA_PROCESSING	REACTOME_FORMATION_AND_MATURATION_OF_MRNA_TRANSCRIPT	4.13420674926e-28	8.51321914425e-26
NEGATIVE_REGULATION_OF_DNA_METABOLIC_PROCESS	REACTOME_SYNTHESIS_OF_DNA	4.56310824604e-28	9.38004932535e-26
RNA_SPLICINGVIA_TRANSESTERIFICATION_REACTIONS	REACTOME_MRNA_SPLICING_MINOR_PATHWAY	4.58955756983e-28	9.41801158847e-26
CHROMOSOME_ORGANIZATION_AND_BIOGENESIS	REACTOME_RNA_POLYMERASE_II_TRANSCRIPTION	4.65924514781e-28	9.54441515149e-26
REACTOME_HOMOLOGOUS_RECOMBINATION_REPAIR	REACTOME_ACTIVATION_OF_ATR_IN_RESPONSE_TO_REPLICATION_STRESS	5.18122536267e-28	1.05952915809e-25
SA_REG_CASCADE_OF_CYCLIN_EXPR	REACTOME_CELL_CYCLE_CHECKPOINTS	6.4095652658e-28	1.3084495405e-25
REACTOME_HIV_INFECTION	REACTOME_PROCESSING_OF_CAPPED_INTRON_CONTAINING_PRE_MRNA	6.61010504542e-28	1.34705721006e-25
REGULATION_OF_DNA_REPLICATION	REACTOME_G2_M_CHECKPOINTS	7.4317832492e-28	1.51189379469e-25
REACTOME_REPAIR_SYNTHESIS_OF_PATCH_27_30_BASES_LONG_BY_DNA_POLYMERASE	REACTOME_G2_M_CHECKPOINTS	7.7505493188e-28	1.57402851252e-25
RESPONSE_TO_OTHER_ORGANISM	REACTOME_TRANSPORT_OF_RIBONUCLEOPROTEINS_INTO_THE_HOST_NUCLEUS	7.94328007883e-28	1.61039767413e-25
REACTOME_HOMOLOGOUS_RECOMBINATION_REPAIR	DNA_METABOLIC_PROCESS	8.23507891518e-28	1.66669239526e-25
CYTOSKELETON_ORGANIZATION_AND_BIOGENESIS	REACTOME_TRANSPORT_OF_MATURE_MRNA_DERIVED_FROM_AN_INTRON_CONTAINING_TRANSCRIPT	8.37784170878e-28	1.69268266566e-25
DNA_DEPENDENT_ATPASE_ACTIVITY	KEGG_SPLICEOSOME	8.96284423108e-28	1.80778269976e-25
MICROTUBULE_CYTOSKELETON_ORGANIZATION_AND_BIOGENESIS	KEGG_SPLICEOSOME	9.78344984758e-28	1.96992934789e-25
NEGATIVE_REGULATION_OF_DNA_METABOLIC_PROCESS	REACTOME_S_PHASE	9.96716648588e-28	2.00350234271e-25
CHROMATIN	KEGG_CELL_CYCLE	1.1010287599e-27	2.20941643651e-25
DNA_INTEGRITY_CHECKPOINT	REACTOME_S_PHASE	1.10133555295e-27	2.20941643651e-25
NEGATIVE_REGULATION_OF_DNA_REPLICATION	KEGG_DNA_REPLICATION	1.17398485846e-27	2.34783043058e-25
DNA_METABOLIC_PROCESS	REACTOME_RNA_POLYMERASE_II_TRANSCRIPTION	1.22315353921e-27	2.44202293658e-25
NEGATIVE_REGULATION_OF_DNA_METABOLIC_PROCESS	REACTOME_ACTIVATION_OF_THE_PRE_REPLICATIVE_COMPLEX	1.26801403283e-27	2.52731046918e-25
BIOPOLYMER_CATABOLIC_PROCESS	REACTOME_TRANSCRIPTION_OF_THE_HIV_GENOME	1.28344649986e-27	2.5537555288e-25
REACTOME_DNA_REPAIR	KEGG_CELL_CYCLE	1.28918199537e-27	2.56084934646e-25
REACTOME_LAGGING_STRAND_SYNTHESIS	REACTOME_DNA_REPAIR	1.3056057651e-27	2.58911497549e-25
SPINDLE_ORGANIZATION_AND_BIOGENESIS	REACTOME_REV_MEDIATED_NUCLEAR_EXPORT_OF_HIV1_RNA	1.32941763352e-27	2.63191232939e-25
MICROTUBULE_BINDING	REACTOME_NUCLEAR_IMPORT_OF_REV_PROTEIN	1.41230279777e-27	2.79132067031e-25
BIOCARTA_G1_PATHWAY	KEGG_CELL_CYCLE	1.45695287109e-27	2.87475317924e-25
REACTOME_E2F_TRANSCRIPTIONAL_TARGETS_AT_G1_S	DNA_METABOLIC_PROCESS	1.5876757821e-27	3.12745623635e-25
BIOPOLYMER_CATABOLIC_PROCESS	REACTOME_HIV_INFECTION	1.60430703302e-27	3.15494999579e-25
NUCLEAR_MATRIX	REACTOME_S_PHASE	1.63179745367e-27	3.20367182947e-25
M_PHASE	REACTOME_TRANSPORT_OF_MATURE_MRNA_DERIVED_FROM_AN_INTRON_CONTAINING_TRANSCRIPT	1.72136937364e-27	3.37391256651e-25
ATP_DEPENDENT_HELICASE_ACTIVITY	REACTOME_MRNA_SPLICING_MINOR_PATHWAY	1.84654190322e-27	3.61325072615e-25
DNA_POLYMERASE_ACTIVITY	REACTOME_ACTIVATION_OF_THE_PRE_REPLICATIVE_COMPLEX	1.88966191814e-27	3.69150461436e-25
CHROMOSOME_ORGANIZATION_AND_BIOGENESIS	REACTOME_TRANSPORT_OF_MATURE_MRNA_DERIVED_FROM_AN_INTRON_CONTAINING_TRANSCRIPT	1.90577873877e-27	3.71683554915e-25
CORUM_MASH1_PROMOTER-COACTIVATOR_COMPLEX	REACTOME_MRNA_SPLICING_MINOR_PATHWAY	2.09114310668e-27	4.0716212638e-25
CORUM_ALL-1_SUPERCOMPLEX	REACTOME_RNA_POLYMERASE_II_TRANSCRIPTION	2.1376023045e-27	4.15522419629e-25
REACTOME_POLYMERASE_SWITCHING	RESPONSE_TO_DNA_DAMAGE_STIMULUS	2.21158923101e-27	4.2919744759e-25
CORUM_RC_COMPLEX_DURING_S-PHASE_OF_CELL_CYCLE	DNA_METABOLIC_PROCESS	2.34223001793e-27	4.53804181454e-25
REACTOME_POLYMERASE_SWITCHING	REACTOME_ACTIVATION_OF_ATR_IN_RESPONSE_TO_REPLICATION_STRESS	2.57171647898e-27	4.97450069679e-25
DNA_DIRECTED_DNA_POLYMERASE_ACTIVITY	REACTOME_G1_S_TRANSITION	2.60364303243e-27	5.02801394968e-25
REACTOME_RNA_POLYMERASE_I_CHAIN_ELONGATION	REACTOME_MRNA_SPLICING_MINOR_PATHWAY	2.93361540502e-27	5.65598173994e-25
REACTOME_GAMMA_CARBOXYLATION_TRANSPORT_AND_AMINO_TERMINAL_CLEAVAGE_OF_PROTEINS	KEGG_COMPLEMENT_AND_COAGULATION_CASCADES	2.97927224223e-27	5.734637352e-25
REACTOME_CDC6_ASSOCIATION_WITH_THE_ORC:ORIGIN_COMPLEX	REACTOME_G1_S_TRANSITION	3.12154887991e-27	5.99871200305e-25
MEIOSIS_I	REACTOME_CELL_CYCLE_CHECKPOINTS	3.13504872347e-27	6.01485860209e-25
G1_PHASE	REACTOME_G1_S_TRANSITION	3.19758535148e-27	6.12488130482e-25
REACTOME_HOMOLOGOUS_RECOMBINATION_REPAIR	REACTOME_DNA_REPAIR	3.22041770736e-27	6.15861825842e-25
REACTOME_HIV_INFECTION	REACTOME_ELONGATION_AND_PROCESSING_OF_CAPPED_TRANSCRIPTS	3.28270598212e-27	6.26757810596e-25
DNA_METABOLIC_PROCESS	REACTOME_LATE_PHASE_OF_HIV_LIFE_CYCLE	3.40951874578e-27	6.49918166996e-25
REACTOME_TRANSPORT_OF_THE_SLBP_INDEPENDENT_MATURE_MRNA	REACTOME_MRNA_SPLICING_MINOR_PATHWAY	3.42114833118e-27	6.51083153292e-25
REACTOME_LOSS_OF_NLP_FROM_MITOTIC_CENTROSOMES	KEGG_CELL_CYCLE	3.45517752792e-27	6.56500421984e-25
REACTOME_POLYMERASE_SWITCHING	DNA_REPAIR	3.78484115115e-27	7.17981932392e-25
DNA_REPLICATION_INITIATION	REACTOME_G2_M_CHECKPOINTS	3.81316312433e-27	7.22193509677e-25
KEGG_HOMOLOGOUS_RECOMBINATION	RESPONSE_TO_ENDOGENOUS_STIMULUS	4.79268890402e-27	9.06255996558e-25
REACTOME_SYNTHESIS_OF_DNA	KEGG_CELL_CYCLE	4.84910906203e-27	9.1545748089e-25
MEIOTIC_CELL_CYCLE	KEGG_SPLICEOSOME	5.4253530492e-27	1.02260971619e-24
REACTOME_ACTIVATION_OF_THE_PRE_REPLICATIVE_COMPLEX	KEGG_CELL_CYCLE	5.45373444175e-27	1.02631975755e-24
REACTOME_LAGGING_STRAND_SYNTHESIS	DNA_REPAIR	5.78582300126e-27	1.08708059457e-24
CORUM_MASH1_PROMOTER-COACTIVATOR_COMPLEX	KEGG_SPLICEOSOME	5.87405082894e-27	1.10190282903e-24
GAMETE_GENERATION	REACTOME_CELL_CYCLE_CHECKPOINTS	6.12769685743e-27	1.14765926238e-24
MITOTIC_SISTER_CHROMATID_SEGREGATION	CORUM_SPLICEOSOME	6.58511968934e-27	1.23137563788e-24
SISTER_CHROMATID_SEGREGATION	CORUM_SPLICEOSOME	6.58511968934e-27	1.23137563788e-24
REACTOME_RNA_POLYMERASE_I_CHAIN_ELONGATION	KEGG_SPLICEOSOME	6.83284508757e-27	1.27366175421e-24
REACTOME_HOMOLOGOUS_RECOMBINATION_REPAIR	REACTOME_NUCLEOTIDE_EXCISION_REPAIR	6.9281854138e-27	1.28939650084e-24
CHROMOSOME_ORGANIZATION_AND_BIOGENESIS	REACTOME_LATE_PHASE_OF_HIV_LIFE_CYCLE	7.50038391475e-27	1.39368944764e-24
CORUM_EMERIN_COMPLEX_24	CORUM_C_COMPLEX_SPLICEOSOME	7.8193828199e-27	1.4506799325e-24
REACTOME_REPAIR_SYNTHESIS_OF_PATCH_27_30_BASES_LONG_BY_DNA_POLYMERASE	REACTOME_ACTIVATION_OF_THE_PRE_REPLICATIVE_COMPLEX	7.88821984812e-27	1.46115341372e-24
KEGG_MISMATCH_REPAIR	RESPONSE_TO_DNA_DAMAGE_STIMULUS	8.59139095495e-27	1.58890907985e-24
REACTOME_LAGGING_STRAND_SYNTHESIS	RESPONSE_TO_DNA_DAMAGE_STIMULUS	8.87284665327e-27	1.63839404563e-24
MITOTIC_CELL_CYCLE_CHECKPOINT	REACTOME_CELL_CYCLE_CHECKPOINTS	9.31777583603e-27	1.71786300659e-24
CORUM_EMERIN_COMPLEX_24	REACTOME_RNA_POLYMERASE_II_TRANSCRIPTION	9.35396525758e-27	1.7218446531e-24
DNA_INTEGRITY_CHECKPOINT	REACTOME_G2_M_CHECKPOINTS	9.4790763078e-27	1.74215677693e-24
M_PHASE	REACTOME_SNRNP_ASSEMBLY	9.75442123028e-27	1.78997422119e-24
RNA_BINDING	REACTOME_FORMATION_AND_MATURATION_OF_MRNA_TRANSCRIPT	1.04487436223e-26	1.91440777364e-24
CORUM_DNA_SYNTHESOME_COMPLEX_(13_SUBUNITS)	REACTOME_DNA_REPAIR	1.04744631042e-26	1.91614469001e-24
DNA_POLYMERASE_ACTIVITY	REACTOME_SYNTHESIS_OF_DNA	1.07163424067e-26	1.95735818823e-24
REACTOME_DOUBLE_STRAND_BREAK_REPAIR	REACTOME_G2_M_CHECKPOINTS	1.10781362666e-26	2.02031303324e-24
BIOPOLYMER_CATABOLIC_PROCESS	REACTOME_G1_S_TRANSITION	1.12351823612e-26	2.04579146967e-24
REACTOME_E2F_TRANSCRIPTIONAL_TARGETS_AT_G1_S	REACTOME_CELL_CYCLE_CHECKPOINTS	1.15511391785e-26	2.10008253481e-24
REACTOME_REMOVAL_OF_THE_FLAP_INTERMEDIATE	KEGG_CELL_CYCLE	1.18159892707e-26	2.14492926464e-24
KEGG_HOMOLOGOUS_RECOMBINATION	REACTOME_ACTIVATION_OF_THE_PRE_REPLICATIVE_COMPLEX	1.21610717226e-26	2.20418023927e-24
NUCLEAR_MATRIX	REACTOME_ACTIVATION_OF_THE_PRE_REPLICATIVE_COMPLEX	1.21610717226e-26	2.20418023927e-24
NEGATIVE_REGULATION_OF_DNA_METABOLIC_PROCESS	REACTOME_DNA_STRAND_ELONGATION	1.30070783307e-26	2.35029738664e-24
CORUM_ALL-1_SUPERCOMPLEX	KEGG_SPLICEOSOME	1.32126887625e-26	2.38379936568e-24
REACTOME_CDC6_ASSOCIATION_WITH_THE_ORC:ORIGIN_COMPLEX	REACTOME_S_PHASE	1.41944784448e-26	2.55702151929e-24
REACTOME_MITOTIC_M_M_G1_PHASES	CORUM_NOP56P-ASSOCIATED_PRE-RRNA_COMPLEX	1.42239526886e-26	2.55842507559e-24
CORUM_RC_COMPLEX_DURING_G2/M-PHASE_OF_CELL_CYCLE	REACTOME_ACTIVATION_OF_ATR_IN_RESPONSE_TO_REPLICATION_STRESS	1.44994267078e-26	2.60400434632e-24
REACTOME_LAGGING_STRAND_SYNTHESIS	KEGG_CELL_CYCLE	1.45718083908e-26	2.6130264247e-24
MEIOTIC_CELL_CYCLE	CORUM_C_COMPLEX_SPLICEOSOME	1.49576571617e-26	2.67814695217e-24
S_PHASE	REACTOME_G2_M_CHECKPOINTS	1.51821214659e-26	2.71421826989e-24
RNA_BINDING	REACTOME_ELONGATION_AND_PROCESSING_OF_CAPPED_TRANSCRIPTS	1.60369780612e-26	2.86270976154e-24
REPLICATION_FORK	RESPONSE_TO_DNA_DAMAGE_STIMULUS	1.61808754043e-26	2.88403328033e-24
G1_PHASE	REACTOME_CELL_CYCLE_CHECKPOINTS	1.62142972334e-26	2.88563133252e-24
GAMETE_GENERATION	REACTOME_G2_M_CHECKPOINTS	1.64336019841e-26	2.92025602245e-24
CHROMOSOMAL_PART	REACTOME_TRANSPORT_OF_MATURE_MRNA_DERIVED_FROM_AN_INTRON_CONTAINING_TRANSCRIPT	1.67367521496e-26	2.9696535284e-24
MEIOTIC_CELL_CYCLE	REACTOME_G2_M_CHECKPOINTS	1.71716666528e-26	3.04224694199e-24
MITOTIC_SISTER_CHROMATID_SEGREGATION	REACTOME_RNA_POLYMERASE_II_TRANSCRIPTION	1.72845524569e-26	3.05765546934e-24
SISTER_CHROMATID_SEGREGATION	REACTOME_RNA_POLYMERASE_II_TRANSCRIPTION	1.72845524569e-26	3.05765546934e-24
REACTOME_RNA_POLYMERASE_I_CHAIN_ELONGATION	CORUM_C_COMPLEX_SPLICEOSOME	1.78843547082e-26	3.15430293735e-24
SERINE_HYDROLASE_ACTIVITY	KEGG_COMPLEMENT_AND_COAGULATION_CASCADES	1.87539619016e-26	3.3027406368e-24
SERINE_TYPE_ENDOPEPTIDASE_ACTIVITY	KEGG_COMPLEMENT_AND_COAGULATION_CASCADES	1.87539619016e-26	3.3027406368e-24
SERINE_TYPE_PEPTIDASE_ACTIVITY	KEGG_COMPLEMENT_AND_COAGULATION_CASCADES	1.87539619016e-26	3.3027406368e-24
PROTEIN_HETERODIMERIZATION_ACTIVITY	REACTOME_MRNA_SPLICING_MINOR_PATHWAY	2.11708409339e-26	3.71175488011e-24
DNA_INTEGRITY_CHECKPOINT	KEGG_DNA_REPLICATION	2.41609944669e-26	4.22971546014e-24
TUBULIN_BINDING	REACTOME_REV_MEDIATED_NUCLEAR_EXPORT_OF_HIV1_RNA	2.57427728637e-26	4.4999511089e-24
TUBULIN_BINDING	REACTOME_VPR_MEDIATED_NUCLEAR_IMPORT_OF_PICS	2.57427728637e-26	4.4999511089e-24
NEGATIVE_REGULATION_OF_DNA_REPLICATION	REACTOME_DNA_STRAND_ELONGATION	2.59860053208e-26	4.52904981657e-24
REGULATION_OF_DNA_REPLICATION	REACTOME_G1_S_TRANSITION	2.61415286757e-26	4.54943568294e-24
MICROTUBULE_BINDING	REACTOME_TRANSPORT_OF_RIBONUCLEOPROTEINS_INTO_THE_HOST_NUCLEUS	2.67348673354e-26	4.64584271209e-24
REPLICATION_FORK	KEGG_CELL_CYCLE	2.69471687075e-26	4.67584893721e-24
SPINDLE	KEGG_CELL_CYCLE	2.69471687075e-26	4.67584893721e-24
TRANSCRIPTION_FACTOR_COMPLEX	REACTOME_LATE_PHASE_OF_HIV_LIFE_CYCLE	2.88542927454e-26	4.99208880338e-24
MICROTUBULE_CYTOSKELETON_ORGANIZATION_AND_BIOGENESIS	CORUM_C_COMPLEX_SPLICEOSOME	3.03954750898e-26	5.2510297105e-24
REACTOME_CENTROSOME_MATURATION	KEGG_CELL_CYCLE	3.14791668742e-26	5.43029435232e-24
TUBULIN_BINDING	REACTOME_NEP_NS2_INTERACTS_WITH_THE_CELLULAR_EXPORT_MACHINERY	3.21245244535e-26	5.53353140707e-24
REACTOME_ASSOCIATION_OF_LICENSING_FACTORS_WITH_THE_PREREPLICATIVE_COMPLEX	REACTOME_ACTIVATION_OF_THE_PRE_REPLICATIVE_COMPLEX	3.29900670897e-26	5.67433962991e-24
SPINDLE_ORGANIZATION_AND_BIOGENESIS	REACTOME_SNRNP_ASSEMBLY	3.38877990742e-26	5.82026648641e-24
HELICASE_ACTIVITY	KEGG_SPLICEOSOME	3.56610261313e-26	6.1159178144e-24
CORUM_SPLICEOSOME	REACTOME_FORMATION_AND_MATURATION_OF_MRNA_TRANSCRIPT	3.88192200594e-26	6.64789003261e-24
CORUM_RC_COMPLEX_DURING_G2/M-PHASE_OF_CELL_CYCLE	REACTOME_G2_M_CHECKPOINTS	4.13060172891e-26	7.06350854782e-24
BIOPOLYMER_CATABOLIC_PROCESS	KEGG_CELL_CYCLE	4.21452612567e-26	7.19659307013e-24
REACTOME_PROCESSING_OF_CAPPED_INTRON_CONTAINING_PRE_MRNA	REACTOME_INFLUENZA_LIFE_CYCLE	4.4415683845e-26	7.57332338717e-24
REACTOME_LAGGING_STRAND_SYNTHESIS	REACTOME_G2_M_CHECKPOINTS	4.74133716019e-26	8.07279358647e-24
REACTOME_S_PHASE	REACTOME_TRANSCRIPTION_OF_THE_HIV_GENOME	4.79515033553e-26	8.15265379741e-24
RIBONUCLEOPROTEIN_COMPLEX	CORUM_NOP56P-ASSOCIATED_PRE-RRNA_COMPLEX	4.98685720537e-26	8.46639197458e-24
KEGG_CELL_CYCLE	REACTOME_PROCESSING_OF_CAPPED_INTRON_CONTAINING_PRE_MRNA	5.06887230673e-26	8.59326796103e-24
CONDENSED_CHROMOSOME	REACTOME_G2_M_CHECKPOINTS	5.20108081729e-26	8.80475077295e-24
DNA_RECOMBINATION	REACTOME_DNA_REPAIR	5.21234667559e-26	8.81118082082e-24
BIOCARTA_G2_PATHWAY	REACTOME_CELL_CYCLE_CHECKPOINTS	5.21636133892e-26	8.81118082082e-24
DNA_POLYMERASE_ACTIVITY	KEGG_DNA_REPLICATION	5.37802429766e-26	9.06527458505e-24
DNA_REPLICATION	KEGG_CELL_CYCLE	5.47292608582e-26	9.21208227738e-24
DNA_INTEGRITY_CHECKPOINT	REACTOME_ACTIVATION_OF_THE_PRE_REPLICATIVE_COMPLEX	6.30953109244e-26	1.06051353588e-23
S_PHASE	REACTOME_ACTIVATION_OF_ATR_IN_RESPONSE_TO_REPLICATION_STRESS	6.3557714977e-26	1.06676606875e-23
SA_REG_CASCADE_OF_CYCLIN_EXPR	REACTOME_G1_S_TRANSITION	6.69055739524e-26	1.12136212889e-23
SUGAR_BINDING	REACTOME_G1_S_TRANSITION	6.80696931702e-26	1.13925493705e-23
REACTOME_DOUBLE_STRAND_BREAK_REPAIR	REACTOME_ACTIVATION_OF_ATR_IN_RESPONSE_TO_REPLICATION_STRESS	7.38127833726e-26	1.23362489355e-23
RESPONSE_TO_OTHER_ORGANISM	REACTOME_TRANSPORT_OF_THE_SLBP_INDEPENDENT_MATURE_MRNA	7.75670008607e-26	1.29453509654e-23
REACTOME_HOMOLOGOUS_RECOMBINATION_REPAIR	REACTOME_TRANSCRIPTION_COUPLED_NER	7.94900971876e-26	1.32475636122e-23
REGULATION_OF_CELL_CYCLE	REACTOME_TRANSCRIPTION	8.05556568672e-26	1.34062110307e-23
S_PHASE	REACTOME_ACTIVATION_OF_THE_PRE_REPLICATIVE_COMPLEX	9.33730050645e-26	1.55174098402e-23
CORUM_RC_COMPLEX_DURING_G2/M-PHASE_OF_CELL_CYCLE	REACTOME_DNA_REPAIR	9.84827647786e-26	1.63435680232e-23
GAMETE_GENERATION	REACTOME_ACTIVATION_OF_ATR_IN_RESPONSE_TO_REPLICATION_STRESS	1.05268754403e-25	1.74451912054e-23
KINETOCHORE	CORUM_SPLICEOSOME	1.05388699229e-25	1.74451912054e-23
CHROMATIN_BINDING	REACTOME_LATE_PHASE_OF_HIV_LIFE_CYCLE	1.1383702513e-25	1.8812285863e-23
CORUM_DNA_SYNTHESOME_COMPLEX_(15_SUBUNITS)	KEGG_CELL_CYCLE	1.16097299119e-25	1.91589770838e-23
CORUM_ALL-1_SUPERCOMPLEX	REACTOME_HIV_LIFE_CYCLE	1.22297211671e-25	2.015393142e-23
CHROMATIN	REACTOME_S_PHASE	1.22306108026e-25	2.015393142e-23
BIOPOLYMER_CATABOLIC_PROCESS	REACTOME_SYNTHESIS_OF_DNA	1.2694212151e-25	2.08611166342e-23
CORUM_RC_COMPLEX_DURING_S-PHASE_OF_CELL_CYCLE	REACTOME_S_PHASE	1.3325212676e-25	2.18676191833e-23
REACTOME_REMOVAL_OF_THE_FLAP_INTERMEDIATE	RESPONSE_TO_DNA_DAMAGE_STIMULUS	1.37285916517e-25	2.24983015939e-23
NUCLEAR_MATRIX	REACTOME_DNA_STRAND_ELONGATION	1.39015519608e-25	2.27501500764e-23
CORUM_RC_COMPLEX_DURING_G2/M-PHASE_OF_CELL_CYCLE	REACTOME_S_PHASE	1.53200334935e-25	2.50367965651e-23
CORUM_DNA_SYNTHESOME_COMPLEX_(13_SUBUNITS)	KEGG_CELL_CYCLE	1.58168422639e-25	2.58129553146e-23
REGULATION_OF_CYCLIN_DEPENDENT_PROTEIN_KINASE_ACTIVITY	REACTOME_CELL_CYCLE_CHECKPOINTS	1.5992948718e-25	2.60643093658e-23
RESPONSE_TO_OTHER_ORGANISM	REACTOME_NEP_NS2_INTERACTS_WITH_THE_CELLULAR_EXPORT_MACHINERY	1.62937590011e-25	2.65179242182e-23
TRANSCRIPTION_FACTOR_COMPLEX	REACTOME_HIV_LIFE_CYCLE	1.63087030377e-25	2.65179242182e-23
CORUM_BASC_COMPLEX_(BRCA1-ASSOCIATED_GENOME_SURVEILLANCE_COMPLEX)	REACTOME_DNA_REPAIR	1.65078854263e-25	2.67925024086e-23
REACTOME_TRANSPORT_OF_THE_SLBP_INDEPENDENT_MATURE_MRNA	KEGG_SPLICEOSOME	1.65311949566e-25	2.67934792104e-23
CORUM_RC_COMPLEX_DURING_G2/M-PHASE_OF_CELL_CYCLE	DNA_REPAIR	1.66832504864e-25	2.70028364148e-23
CORUM_H2AX_COMPLEX,_ISOLATED_FROM_CELLS_WITHOUT_IR_EXPOSURE	CORUM_C_COMPLEX_SPLICEOSOME	1.75184209326e-25	2.83157676863e-23
KEGG_MISMATCH_REPAIR	DNA_REPAIR	1.78623597301e-25	2.88321944136e-23
DNA_DIRECTED_DNA_POLYMERASE_ACTIVITY	REACTOME_GLOBAL_GENOMIC_NER	1.93637063262e-25	3.12128661277e-23
REACTOME_G2_M_TRANSITION	KEGG_CELL_CYCLE	1.96596599612e-25	3.16466883738e-23
REACTOME_MRNA_SPLICING_MINOR_PATHWAY	REACTOME_TRANSCRIPTION_OF_THE_HIV_GENOME	2.07485511932e-25	3.33540027376e-23
NUCLEAR_CHROMOSOME_PART	DNA_METABOLIC_PROCESS	2.16501643086e-25	3.47560249968e-23
CORUM_SMN_COMPLEX	REACTOME_RNA_POLYMERASE_II_TRANSCRIPTION	2.1928681337e-25	3.51553111005e-23
CORUM_DNA_SYNTHESOME_COMPLEX_(17_SUBUNITS)	KEGG_CELL_CYCLE	2.19354537941e-25	3.51553111005e-23
SPINDLE_ORGANIZATION_AND_BIOGENESIS	REACTOME_TRANSPORT_OF_THE_SLBP_INDEPENDENT_MATURE_MRNA	2.24868603996e-25	3.59524677389e-23
CORUM_RC_COMPLEX_DURING_S-PHASE_OF_CELL_CYCLE	REACTOME_ACTIVATION_OF_ATR_IN_RESPONSE_TO_REPLICATION_STRESS	2.31075967457e-25	3.68949210124e-23
REACTOME_REMOVAL_OF_THE_FLAP_INTERMEDIATE	DNA_REPAIR	2.48272810624e-25	3.9587099654e-23
CHROMATIN_BINDING	REACTOME_RNA_POLYMERASE_II_TRANSCRIPTION	2.55221651381e-25	4.06401731598e-23
SPINDLE_ORGANIZATION_AND_BIOGENESIS	REACTOME_NEP_NS2_INTERACTS_WITH_THE_CELLULAR_EXPORT_MACHINERY	2.56122821312e-25	4.07287062737e-23
SPINDLE_ORGANIZATION_AND_BIOGENESIS	REACTOME_TRANSPORT_OF_RIBONUCLEOPROTEINS_INTO_THE_HOST_NUCLEUS	2.56122821312e-25	4.07287062737e-23
NEGATIVE_REGULATION_OF_DNA_REPLICATION	REACTOME_G1_S_TRANSITION	2.63709018634e-25	4.18223363383e-23
REACTOME_E2F_TRANSCRIPTIONAL_TARGETS_AT_G1_S	REACTOME_S_PHASE	2.64225971603e-25	4.18480739159e-23
REACTOME_POLYMERASE_SWITCHING	RESPONSE_TO_ENDOGENOUS_STIMULUS	2.70850288345e-25	4.283972932e-23
REGULATION_OF_CYCLIN_DEPENDENT_PROTEIN_KINASE_ACTIVITY	REACTOME_G2_M_CHECKPOINTS	2.73884191769e-25	4.32616029979e-23
CONDENSED_CHROMOSOME	REACTOME_ACTIVATION_OF_ATR_IN_RESPONSE_TO_REPLICATION_STRESS	2.97088677189e-25	4.68641501171e-23
S_PHASE	REACTOME_SYNTHESIS_OF_DNA	2.9897353369e-25	4.70985102279e-23
NUCLEAR_CHROMOSOME	REACTOME_MRNA_SPLICING_MINOR_PATHWAY	3.01986296783e-25	4.75096921551e-23
MEIOTIC_CELL_CYCLE	REACTOME_ACTIVATION_OF_ATR_IN_RESPONSE_TO_REPLICATION_STRESS	3.02451987559e-25	4.7519597028e-23
CORUM_DNA_SYNTHESOME_COMPLEX_(17_SUBUNITS)	REACTOME_DNA_REPAIR	3.16753303209e-25	4.97003623744e-23
DNA_DEPENDENT_ATPASE_ACTIVITY	REACTOME_RNA_POLYMERASE_II_TRANSCRIPTION	3.3664500703e-25	5.2751333751e-23
DNA_DIRECTED_DNA_POLYMERASE_ACTIVITY	DNA_METABOLIC_PROCESS	3.38453574674e-25	5.29643934171e-23
REACTOME_DNA_STRAND_ELONGATION	REACTOME_DNA_REPAIR	3.5607452659e-25	5.56480816105e-23
CHROMATIN_BINDING	REACTOME_HIV_LIFE_CYCLE	3.57602436224e-25	5.58129421394e-23
REACTOME_E2F_MEDIATED_REGULATION_OF_DNA_REPLICATION	DNA_METABOLIC_PROCESS	3.57617884707e-25	5.58129421394e-23
CELL_CYCLE_CHECKPOINT_GO_0000075	REACTOME_MRNA_SPLICING_MINOR_PATHWAY	3.61948236677e-25	5.63421613328e-23
REACTOME_CYCLIN_A1_ASSOCIATED_EVENTS_DURING_G2_M_TRANSITION	REACTOME_NUCLEAR_IMPORT_OF_REV_PROTEIN	3.70734962935e-25	5.76339005028e-23
TUBULIN_BINDING	REACTOME_NUCLEAR_IMPORT_OF_REV_PROTEIN	3.77330013243e-25	5.85819740166e-23
DNA_DIRECTED_DNA_POLYMERASE_ACTIVITY	REACTOME_TRANSCRIPTION_COUPLED_NER	3.87826748969e-25	6.01325119463e-23
REACTOME_REPAIR_SYNTHESIS_OF_PATCH_27_30_BASES_LONG_BY_DNA_POLYMERASE	REACTOME_ACTIVATION_OF_ATR_IN_RESPONSE_TO_REPLICATION_STRESS	3.96916482793e-25	6.14611109635e-23
REACTOME_PHOSPHORYLATION_OF_THE_APC	REACTOME_S_PHASE	4.18083464318e-25	6.46538954198e-23
SA_REG_CASCADE_OF_CYCLIN_EXPR	REACTOME_ACTIVATION_OF_THE_PRE_REPLICATIVE_COMPLEX	4.18675379414e-25	6.46606859204e-23
MICROTUBULE_CYTOSKELETON_ORGANIZATION_AND_BIOGENESIS	REACTOME_REV_MEDIATED_NUCLEAR_EXPORT_OF_HIV1_RNA	4.32197764699e-25	6.66618442485e-23
NUCLEAR_BODY	KEGG_SPLICEOSOME	4.33712187159e-25	6.68080967356e-23
NUCLEAR_CHROMOSOME_PART	REACTOME_S_PHASE	4.34346042756e-25	6.68185040716e-23
CORUM_DNA_SYNTHESOME_COMPLEX_(13_SUBUNITS)	DNA_REPLICATION	4.66807667805e-25	7.17187983689e-23
SA_REG_CASCADE_OF_CYCLIN_EXPR	REACTOME_S_PHASE	5.13475680904e-25	7.87861326618e-23
REACTOME_SNRNP_ASSEMBLY	KEGG_SPLICEOSOME	5.15786209767e-25	7.90378730507e-23
NUCLEAR_MATRIX	KEGG_DNA_REPLICATION	5.62218835096e-25	8.6041357989e-23
RIBONUCLEOPROTEIN_COMPLEX	REACTOME_MRNA_SPLICING	5.95355426073e-25	9.09945243376e-23
KEGG_SPLICEOSOME	REACTOME_FORMATION_AND_MATURATION_OF_MRNA_TRANSCRIPT	5.96996984383e-25	9.1127380567e-23
NUCLEAR_MATRIX	REACTOME_GLOBAL_GENOMIC_NER	5.97633259618e-25	9.1127380567e-23
CORUM_CEN_COMPLEX	REACTOME_REV_MEDIATED_NUCLEAR_EXPORT_OF_HIV1_RNA	6.19538464125e-25	9.43241316097e-23
CORUM_CEN_COMPLEX	REACTOME_VPR_MEDIATED_NUCLEAR_IMPORT_OF_PICS	6.19538464125e-25	9.43241316097e-23
CORUM_CEN_COMPLEX	REACTOME_NEP_NS2_INTERACTS_WITH_THE_CELLULAR_EXPORT_MACHINERY	6.76443868575e-25	1.02722833185e-22
MITOSIS	REACTOME_MRNA_SPLICING_MINOR_PATHWAY	6.76504531164e-25	1.02722833185e-22
REACTOME_MITOTIC_PROMETAPHASE	REACTOME_MRNA_SPLICING_MINOR_PATHWAY	6.76504531164e-25	1.02722833185e-22
REACTOME_G2_M_TRANSITION	REACTOME_HIV_INFECTION	6.81857765137e-25	1.03146722156e-22
REACTOME_RNA_POLYMERASE_I_PROMOTER_CLEARANCE	REACTOME_MRNA_SPLICING_MINOR_PATHWAY	6.86497579812e-25	1.03715632439e-22
CORUM_SMN_COMPLEX	CORUM_C_COMPLEX_SPLICEOSOME	7.0002820144e-25	1.05624587689e-22
KEGG_PYRIMIDINE_METABOLISM	KEGG_SPLICEOSOME	7.77515407186e-25	1.17166507586e-22
DNA_INTEGRITY_CHECKPOINT	REACTOME_DNA_STRAND_ELONGATION	7.78895093873e-25	1.17224705117e-22
NUCLEAR_CHROMOSOME	REACTOME_RNA_POLYMERASE_II_TRANSCRIPTION	7.80388482755e-25	1.17299844899e-22
REACTOME_G1_S_TRANSITION	REACTOME_TRANSCRIPTION_OF_THE_HIV_GENOME	8.1006610334e-25	1.21605763017e-22
SA_REG_CASCADE_OF_CYCLIN_EXPR	REACTOME_G2_M_CHECKPOINTS	8.12056579179e-25	1.21749672106e-22
SMALL_NUCLEAR_RIBONUCLEOPROTEIN_COMPLEX	CORUM_SPLICEOSOME	8.41086585806e-25	1.25942042537e-22
KEGG_HOMOLOGOUS_RECOMBINATION	REACTOME_S_PHASE	8.59960621996e-25	1.28604985642e-22
CORUM_SPLICEOSOME	REACTOME_ELONGATION_AND_PROCESSING_OF_CAPPED_TRANSCRIPTS	8.62077449255e-25	1.28758360089e-22
REACTOME_TELOMERE_MAINTENANCE	KEGG_CELL_CYCLE	8.75336049744e-25	1.30573358429e-22
REACTOME_DOUBLE_STRAND_BREAK_REPAIR	RESPONSE_TO_DNA_DAMAGE_STIMULUS	8.90618866266e-25	1.32685343292e-22
KEGG_SPLICEOSOME	REACTOME_RNA_POLYMERASE_II_TRANSCRIPTION	9.00190474087e-25	1.33942212622e-22
REACTOME_DOUBLE_STRAND_BREAK_REPAIR	REACTOME_NUCLEOTIDE_EXCISION_REPAIR	9.68817925222e-25	1.43971956487e-22
REACTOME_NUCLEOTIDE_EXCISION_REPAIR	KEGG_CELL_CYCLE	1.02662164283e-24	1.52370022016e-22
M_PHASE_OF_MITOTIC_CELL_CYCLE	REACTOME_MRNA_SPLICING_MINOR_PATHWAY	1.04924352256e-24	1.55531898188e-22
REACTOME_CYCLIN_A1_ASSOCIATED_EVENTS_DURING_G2_M_TRANSITION	REACTOME_CELL_CYCLE_CHECKPOINTS	1.07219102131e-24	1.58734046647e-22
DNA_DIRECTED_DNA_POLYMERASE_ACTIVITY	REACTOME_NUCLEOTIDE_EXCISION_REPAIR	1.10488661454e-24	1.63369531716e-22
CORUM_ALL-1_SUPERCOMPLEX	REACTOME_MRNA_SPLICING_MINOR_PATHWAY	1.16681529911e-24	1.72310435029e-22
S_PHASE	REACTOME_DNA_STRAND_ELONGATION	1.17366761812e-24	1.73105704081e-22
KEGG_MISMATCH_REPAIR	RESPONSE_TO_ENDOGENOUS_STIMULUS	1.1935709992e-24	1.75821501759e-22
M_PHASE	KEGG_CELL_CYCLE	1.25927926934e-24	1.85269499785e-22
RESPONSE_TO_OTHER_ORGANISM	REACTOME_NUCLEAR_IMPORT_OF_REV_PROTEIN	1.28868224396e-24	1.89359257798e-22
MICROTUBULE_BINDING	REACTOME_TRANSPORT_OF_THE_SLBP_INDEPENDENT_MATURE_MRNA	1.31660617504e-24	1.93221781606e-22
REACTOME_EXTENSION_OF_TELOMERES	KEGG_CELL_CYCLE	1.32089451798e-24	1.93610319081e-22
REACTOME_PHOSPHORYLATION_OF_THE_APC	REACTOME_G1_S_TRANSITION	1.4010488255e-24	2.05104161374e-22
REACTOME_LAGGING_STRAND_SYNTHESIS	RESPONSE_TO_ENDOGENOUS_STIMULUS	1.42466548542e-24	2.08303041662e-22
KEGG_PPAR_SIGNALING_PATHWAY	KEGG_CELL_CYCLE	1.44177378991e-24	2.10543582664e-22
KEGG_PYRIMIDINE_METABOLISM	CORUM_C_COMPLEX_SPLICEOSOME	1.45987547634e-24	2.12923469814e-22
MICROTUBULE_BASED_PROCESS	KEGG_SPLICEOSOME	1.58651515811e-24	2.3110825068e-22
G1_S_TRANSITION_OF_MITOTIC_CELL_CYCLE	REACTOME_ACTIVATION_OF_THE_PRE_REPLICATIVE_COMPLEX	1.68742299332e-24	2.45504440507e-22
MEIOSIS_I	KEGG_CELL_CYCLE	1.76075036898e-24	2.55857411684e-22
MEIOTIC_RECOMBINATION	KEGG_CELL_CYCLE	1.76075036898e-24	2.55857411684e-22
CHROMOSOMEPERICENTRIC_REGION	CORUM_SPLICEOSOME	1.8160877946e-24	2.63250180772e-22
SMALL_NUCLEAR_RIBONUCLEOPROTEIN_COMPLEX	REACTOME_MRNA_SPLICING_MINOR_PATHWAY	1.84009937764e-24	2.6640349186e-22
CORUM_DNA_SYNTHESOME_COMPLEX_(15_SUBUNITS)	DNA_REPAIR	1.84838246174e-24	2.67274744863e-22
CORUM_DNA_SYNTHESOME_COMPLEX_(15_SUBUNITS)	REACTOME_TRANSCRIPTION_COUPLED_NER	1.8575940438e-24	2.68277960845e-22
CONDENSED_CHROMOSOME	KEGG_SPLICEOSOME	1.94788278187e-24	2.80973756823e-22
DNA_INTEGRITY_CHECKPOINT	REACTOME_G1_S_TRANSITION	2.00845195966e-24	2.89356864562e-22
CHROMATIN	REACTOME_REV_MEDIATED_NUCLEAR_EXPORT_OF_HIV1_RNA	2.03081894683e-24	2.92222463406e-22
REACTOME_RNA_POLYMERASE_III_TRANSCRIPTION_INITIATION	REACTOME_LATE_PHASE_OF_HIV_LIFE_CYCLE	2.10170508376e-24	3.02054187513e-22
NUCLEAR_BODY	REACTOME_MRNA_SPLICING_MINOR_PATHWAY	2.10763329167e-24	3.02537682462e-22
REACTOME_DNA_STRAND_ELONGATION	DNA_REPAIR	2.153363476e-24	3.08726387149e-22
CORUM_SMN_COMPLEX	REACTOME_MRNA_SPLICING_MINOR_PATHWAY	2.26459332279e-24	3.24279320311e-22
REGULATION_OF_MITOTIC_CELL_CYCLE	REACTOME_G1_S_TRANSITION	2.28312241974e-24	3.26536319603e-22
S_PHASE	DNA_METABOLIC_PROCESS	2.38096285113e-24	3.4011737251e-22
RNA_SPLICING	REACTOME_TRANSCRIPTION_OF_THE_HIV_GENOME	2.47491804237e-24	3.53111250996e-22
DNA_DEPENDENT_ATPASE_ACTIVITY	CORUM_C_COMPLEX_SPLICEOSOME	2.61240487559e-24	3.72277160007e-22
REACTOME_GLOBAL_GENOMIC_NER	DNA_METABOLIC_PROCESS	2.64765831659e-24	3.76845775331e-22
MITOTIC_CELL_CYCLE	REACTOME_TRANSPORT_OF_MATURE_MRNA_DERIVED_FROM_AN_INTRON_CONTAINING_TRANSCRIPT	2.74353268917e-24	3.90021268185e-22
CORUM_RC_COMPLEX_DURING_G2/M-PHASE_OF_CELL_CYCLE	RESPONSE_TO_DNA_DAMAGE_STIMULUS	2.7805243756e-24	3.94804347353e-22
RESPONSE_TO_OTHER_ORGANISM	REACTOME_ACTIVATION_OF_THE_PRE_REPLICATIVE_COMPLEX	2.78320531902e-24	3.94804347353e-22
KEGG_MISMATCH_REPAIR	REACTOME_ACTIVATION_OF_ATR_IN_RESPONSE_TO_REPLICATION_STRESS	2.83059301268e-24	4.00948573043e-22
KEGG_PYRIMIDINE_METABOLISM	REACTOME_TRANSCRIPTION_OF_THE_HIV_GENOME	2.88121758283e-24	4.07630103418e-22
REACTOME_TRANSCRIPTION_COUPLED_NER	KEGG_CELL_CYCLE	2.90330433723e-24	4.10262980434e-22
REPLICATION_FORK	RESPONSE_TO_ENDOGENOUS_STIMULUS	2.97943996391e-24	4.20518013949e-22
SPINDLE_ORGANIZATION_AND_BIOGENESIS	REACTOME_NUCLEAR_IMPORT_OF_REV_PROTEIN	2.98850076031e-24	4.21292915426e-22
DNA_REPAIR	REACTOME_TRANSCRIPTION	3.29629839498e-24	4.64129041192e-22
DNA_INTEGRITY_CHECKPOINT	REACTOME_ACTIVATION_OF_ATR_IN_RESPONSE_TO_REPLICATION_STRESS	3.48340598685e-24	4.89889776646e-22
REGULATION_OF_DNA_REPLICATION	KEGG_DNA_REPLICATION	3.55076442943e-24	4.98768270621e-22
S_PHASE	REACTOME_GLOBAL_GENOMIC_NER	3.72137892405e-24	5.22112560506e-22
REACTOME_HOMOLOGOUS_RECOMBINATION_REPAIR	RESPONSE_TO_DNA_DAMAGE_STIMULUS	3.9004851319e-24	5.46591380247e-22
DNA_INTEGRITY_CHECKPOINT	REACTOME_SYNTHESIS_OF_DNA	4.09231188422e-24	5.72792593303e-22
REPLICATION_FORK	REACTOME_S_PHASE	4.14064624504e-24	5.78871175819e-22
S_PHASE	KEGG_DNA_REPLICATION	4.27717249845e-24	5.97250194804e-22
REACTOME_REPAIR_SYNTHESIS_OF_PATCH_27_30_BASES_LONG_BY_DNA_POLYMERASE	DNA_REPLICATION	4.36256466533e-24	6.08454010114e-22
RNA_BINDING	REACTOME_MRNA_SPLICING	4.76274341648e-24	6.6348333405e-22
REACTOME_ASSOCIATION_OF_LICENSING_FACTORS_WITH_THE_PREREPLICATIVE_COMPLEX	REACTOME_S_PHASE	4.96132808796e-24	6.90332529579e-22
CORUM_MASH1_PROMOTER-COACTIVATOR_COMPLEX	CORUM_C_COMPLEX_SPLICEOSOME	5.39990513314e-24	7.50472327885e-22
TUBULIN_BINDING	REACTOME_TRANSPORT_OF_RIBONUCLEOPROTEINS_INTO_THE_HOST_NUCLEUS	5.47478040608e-24	7.599832523e-22
CORUM_NOP56P-ASSOCIATED_PRE-RRNA_COMPLEX	REACTOME_MRNA_SPLICING_MINOR_PATHWAY	5.49978718309e-24	7.62557448995e-22
NUCLEOLUS	REACTOME_INFLUENZA_LIFE_CYCLE	5.60373131161e-24	7.76057592313e-22
REACTOME_RNA_POLYMERASE_I_CHAIN_ELONGATION	REACTOME_TRANSCRIPTION_OF_THE_HIV_GENOME	5.70205652055e-24	7.88748833563e-22
CHROMATIN_BINDING	REACTOME_TRANSCRIPTION_COUPLED_NER	5.91947799903e-24	8.17865301569e-22
REACTOME_REMOVAL_OF_THE_FLAP_INTERMEDIATE	DNA_REPLICATION	5.96370441289e-24	8.23012134257e-22
G1_PHASE_OF_MITOTIC_CELL_CYCLE	REACTOME_ACTIVATION_OF_THE_PRE_REPLICATIVE_COMPLEX	6.24411115699e-24	8.60702579143e-22
BIOPOLYMER_CATABOLIC_PROCESS	REACTOME_ORC1_REMOVAL_FROM_CHROMATIN	7.0334671065e-24	9.68377928001e-22
KEGG_HOMOLOGOUS_RECOMBINATION	DNA_REPAIR	7.05241450751e-24	9.69854947535e-22
CORUM_DNA_SYNTHESOME_COMPLEX_(15_SUBUNITS)	REACTOME_NUCLEOTIDE_EXCISION_REPAIR	7.38523635511e-24	1.01444259982e-21
NUCLEOLUS	REACTOME_TRANSCRIPTION	7.50739893572e-24	1.03002386351e-21
REGULATION_OF_DNA_REPLICATION	REACTOME_ACTIVATION_OF_ATR_IN_RESPONSE_TO_REPLICATION_STRESS	7.61846768668e-24	1.04404861528e-21
NUCLEOLUS	CORUM_NOP56P-ASSOCIATED_PRE-RRNA_COMPLEX	7.63529122128e-24	1.04514027503e-21
CORUM_CEN_COMPLEX	REACTOME_NUCLEAR_IMPORT_OF_REV_PROTEIN	7.86665167757e-24	1.07556179767e-21
CORUM_RC_COMPLEX_DURING_G2/M-PHASE_OF_CELL_CYCLE	RESPONSE_TO_ENDOGENOUS_STIMULUS	7.88605978535e-24	1.07696742159e-21
RESPONSE_TO_OTHER_ORGANISM	REACTOME_REV_MEDIATED_NUCLEAR_EXPORT_OF_HIV1_RNA	7.949816081e-24	1.08441924722e-21
HELICASE_ACTIVITY	REACTOME_MRNA_SPLICING_MINOR_PATHWAY	8.00087239369e-24	1.09012348308e-21
G1_PHASE	REACTOME_S_PHASE	8.2855310296e-24	1.12760630078e-21
REACTOME_CDC6_ASSOCIATION_WITH_THE_ORC:ORIGIN_COMPLEX	REACTOME_ACTIVATION_OF_THE_PRE_REPLICATIVE_COMPLEX	8.80346788427e-24	1.19671380883e-21
CHROMOSOME	REACTOME_TRANSPORT_OF_MATURE_MRNA_DERIVED_FROM_AN_INTRON_CONTAINING_TRANSCRIPT	8.82428990652e-24	1.19816391132e-21
REACTOME_DOUBLE_STRAND_BREAK_REPAIR	REACTOME_TRANSCRIPTION_COUPLED_NER	9.13311365582e-24	1.2386706662e-21
NUCLEAR_MATRIX	REACTOME_SYNTHESIS_OF_DNA	9.61711178985e-24	1.30281500737e-21
REACTOME_RNA_POLYMERASE_III_TRANSCRIPTION_INITIATION	REACTOME_HIV_LIFE_CYCLE	9.77049642565e-24	1.32207589994e-21
CONDENSED_CHROMOSOME	CORUM_C_COMPLEX_SPLICEOSOME	9.77215333316e-24	1.32207589994e-21
REACTOME_TRANSPORT_OF_THE_SLBP_INDEPENDENT_MATURE_MRNA	CORUM_C_COMPLEX_SPLICEOSOME	9.77215333316e-24	1.32207589994e-21
DNA_REPAIR	KEGG_CELL_CYCLE	1.01541627202e-23	1.36928013925e-21
S_PHASE	KEGG_CELL_CYCLE	1.08602281593e-23	1.46282066347e-21
REPLICATION_FORK	REACTOME_DNA_REPAIR	1.12885708337e-23	1.51878259793e-21
KEGG_HOMOLOGOUS_RECOMBINATION	REACTOME_DNA_STRAND_ELONGATION	1.21635377717e-23	1.6346381689e-21
CORUM_DNA_SYNTHESOME_COMPLEX_(17_SUBUNITS)	DNA_REPLICATION	1.25904434511e-23	1.69008440742e-21
DEFENSE_RESPONSE	REACTOME_MRNA_SPLICING_MINOR_PATHWAY	1.28643331257e-23	1.72488779375e-21
REACTOME_REMOVAL_OF_THE_FLAP_INTERMEDIATE	RESPONSE_TO_ENDOGENOUS_STIMULUS	1.38032468032e-23	1.84867934171e-21
DNA_RECOMBINATION	REACTOME_G2_M_CHECKPOINTS	1.39516022082e-23	1.866430158e-21
REACTOME_LAGGING_STRAND_SYNTHESIS	REACTOME_ACTIVATION_OF_ATR_IN_RESPONSE_TO_REPLICATION_STRESS	1.41078725935e-23	1.88519842687e-21
DNA_DEPENDENT_ATPASE_ACTIVITY	REACTOME_NUCLEOTIDE_EXCISION_REPAIR	1.44747987298e-23	1.93204177209e-21
DNA_RECOMBINATION	REACTOME_NUCLEOTIDE_EXCISION_REPAIR	1.44747987298e-23	1.93204177209e-21
ATP_DEPENDENT_HELICASE_ACTIVITY	CORUM_SPLICEOSOME	1.50880317197e-23	2.0093477728e-21
CYTOSKELETON_ORGANIZATION_AND_BIOGENESIS	REACTOME_MRNA_SPLICING_MINOR_PATHWAY	1.50945072202e-23	2.0093477728e-21
SPINDLE_ORGANIZATION_AND_BIOGENESIS	CORUM_SPLICEOSOME	1.51605657099e-23	2.0144601687e-21
NUCLEAR_BODY	REACTOME_NUCLEOTIDE_EXCISION_REPAIR	1.55722863997e-23	2.0668400328e-21
CENTROSOME	REACTOME_CELL_CYCLE_CHECKPOINTS	1.58935617973e-23	2.1071112777e-21
MICROTUBULE_BASED_PROCESS	CORUM_C_COMPLEX_SPLICEOSOME	1.61873207502e-23	2.14364818999e-21
REACTOME_TRANSPORT_OF_THE_SLBP_INDEPENDENT_MATURE_MRNA	REACTOME_TRANSCRIPTION	1.69990042695e-23	2.24861380131e-21
REACTOME_RNA_POLYMERASE_I_PROMOTER_CLEARANCE	CORUM_C_COMPLEX_SPLICEOSOME	1.74965417883e-23	2.31183589611e-21
DNA_RECOMBINATION	KEGG_CELL_CYCLE	1.81778953968e-23	2.39917719413e-21
CHROMOSOME_SEGREGATION	KEGG_SPLICEOSOME	1.82405958731e-23	2.4047627138e-21
MEIOSIS_I	RESPONSE_TO_DNA_DAMAGE_STIMULUS	1.93578290419e-23	2.54920571668e-21
MEIOTIC_RECOMBINATION	RESPONSE_TO_DNA_DAMAGE_STIMULUS	1.93578290419e-23	2.54920571668e-21
CORUM_DNA_SYNTHESOME_COMPLEX_(15_SUBUNITS)	RESPONSE_TO_DNA_DAMAGE_STIMULUS	2.00108405694e-23	2.62933085891e-21
REACTOME_SNRNP_ASSEMBLY	REACTOME_TRANSCRIPTION_OF_THE_HIV_GENOME	2.00955138189e-23	2.63751942384e-21
DNA_POLYMERASE_ACTIVITY	DNA_METABOLIC_PROCESS	2.01790639334e-23	2.64554254522e-21
S_PHASE	REACTOME_NUCLEOTIDE_EXCISION_REPAIR	2.08007127764e-23	2.72401609614e-21
REACTOME_POLYMERASE_SWITCHING	REACTOME_G1_S_TRANSITION	2.11507541021e-23	2.76678595207e-21
SUGAR_BINDING	REACTOME_DNA_REPLICATION_PRE_INITIATION	2.14970149456e-23	2.80896709244e-21
KEGG_DNA_REPLICATION	REACTOME_DNA_REPAIR	2.39605334027e-23	3.12740621436e-21
KEGG_SPLICEOSOME	REACTOME_ELONGATION_AND_PROCESSING_OF_CAPPED_TRANSCRIPTS	2.40885560515e-23	3.14064198252e-21
REACTOME_TRANSCRIPTION_COUPLED_NER	KEGG_SPLICEOSOME	2.45227826776e-23	3.19372703806e-21
NUCLEAR_BODY	REACTOME_RNA_POLYMERASE_II_TRANSCRIPTION	2.46016525125e-23	3.20046613551e-21
DNA_METABOLIC_PROCESS	REACTOME_HIV_LIFE_CYCLE	2.46997366913e-23	3.20968725927e-21
REACTOME_GLOBAL_GENOMIC_NER	REACTOME_G1_S_TRANSITION	2.51668990227e-23	3.26679638766e-21
M_PHASE	REACTOME_MRNA_SPLICING_MINOR_PATHWAY	2.62394801768e-23	3.40228020275e-21
NEGATIVE_REGULATION_OF_DNA_REPLICATION	KEGG_CELL_CYCLE	2.71055194006e-23	3.51071520377e-21
CHROMOSOME_ORGANIZATION_AND_BIOGENESIS	REACTOME_MRNA_SPLICING_MINOR_PATHWAY	2.83727712481e-23	3.67082061171e-21
CHROMATIN_BINDING	KEGG_SPLICEOSOME	2.91686619258e-23	3.76965818906e-21
SUGAR_BINDING	REACTOME_CELL_CYCLE_CHECKPOINTS	2.92699583193e-23	3.77861071331e-21
MICROTUBULE_CYTOSKELETON_ORGANIZATION_AND_BIOGENESIS	REACTOME_SNRNP_ASSEMBLY	3.24581737187e-23	4.18561452633e-21
REACTOME_DNA_REPLICATION_PRE_INITIATION	KEGG_CELL_CYCLE	3.31546264864e-23	4.27075747053e-21
REACTOME_RNA_POLYMERASE_III_TRANSCRIPTION_INITIATION	CORUM_SPLICEOSOME	3.44075996641e-23	4.42732378099e-21
NUCLEAR_CHROMOSOME	REACTOME_DNA_REPAIR	3.53533094276e-23	4.54405559836e-21
KEGG_DNA_REPLICATION	KEGG_CELL_CYCLE	3.63468687401e-23	4.66667691322e-21
DNA_POLYMERASE_ACTIVITY	REACTOME_G1_S_TRANSITION	3.72493584119e-23	4.77735168163e-21
RESPONSE_TO_OTHER_ORGANISM	REACTOME_DNA_STRAND_ELONGATION	4.07418556691e-23	5.21960236261e-21
REACTOME_ASSOCIATION_OF_LICENSING_FACTORS_WITH_THE_PREREPLICATIVE_COMPLEX	REACTOME_G2_M_CHECKPOINTS	4.18478447509e-23	5.3554802014e-21
REACTOME_REPAIR_SYNTHESIS_OF_PATCH_27_30_BASES_LONG_BY_DNA_POLYMERASE	KEGG_CELL_CYCLE	4.19723698763e-23	5.36559679178e-21
DNA_DIRECTED_DNA_POLYMERASE_ACTIVITY	REACTOME_CELL_CYCLE_CHECKPOINTS	4.32996594118e-23	5.5292821569e-21
CORUM_H2AX_COMPLEX,_ISOLATED_FROM_CELLS_WITHOUT_IR_EXPOSURE	REACTOME_TRANSCRIPTION	4.36413221948e-23	5.56688705917e-21
REACTOME_RNA_POLYMERASE_I_PROMOTER_CLEARANCE	KEGG_SPLICEOSOME	4.56480709279e-23	5.81657973326e-21
NUCLEAR_MATRIX	REACTOME_ACTIVATION_OF_ATR_IN_RESPONSE_TO_REPLICATION_STRESS	4.67821206116e-23	5.95465238115e-21
MICROTUBULE_CYTOSKELETON_ORGANIZATION_AND_BIOGENESIS	REACTOME_NEP_NS2_INTERACTS_WITH_THE_CELLULAR_EXPORT_MACHINERY	5.07509663366e-23	6.45286505491e-21
MICROTUBULE_CYTOSKELETON_ORGANIZATION_AND_BIOGENESIS	REACTOME_TRANSPORT_OF_RIBONUCLEOPROTEINS_INTO_THE_HOST_NUCLEUS	5.07509663366e-23	6.45286505491e-21
REACTOME_GLOBAL_GENOMIC_NER	REACTOME_G2_M_CHECKPOINTS	5.40125948986e-23	6.85280441922e-21
DNA_POLYMERASE_ACTIVITY	REACTOME_GLOBAL_GENOMIC_NER	5.42951254495e-23	6.88125106033e-21
CHROMOSOME_SEGREGATION	CORUM_C_COMPLEX_SPLICEOSOME	5.43953523521e-23	6.88655666318e-21
KEGG_HOMOLOGOUS_RECOMBINATION	KEGG_DNA_REPLICATION	5.5737248458e-23	7.04888012573e-21
MICROTUBULE_CYTOSKELETON_ORGANIZATION_AND_BIOGENESIS	REACTOME_TRANSPORT_OF_THE_SLBP_INDEPENDENT_MATURE_MRNA	5.58916290015e-23	7.06083616785e-21
KEGG_MISMATCH_REPAIR	KEGG_CELL_CYCLE	6.02692698186e-23	7.60572401466e-21
MRNA_PROCESSING_GO_0006397	KEGG_SPLICEOSOME	6.34840349879e-23	8.00285442343e-21
NEGATIVE_REGULATION_OF_DNA_METABOLIC_PROCESS	REACTOME_G1_S_TRANSITION	6.43081336725e-23	8.09808923844e-21
REACTOME_DOUBLE_STRAND_BREAK_REPAIR	RESPONSE_TO_ENDOGENOUS_STIMULUS	6.54482119518e-23	8.23286873436e-21
CORUM_C_COMPLEX_SPLICEOSOME	REACTOME_MRNA_SPLICING	6.61098126728e-23	8.30723655666e-21
RESPONSE_TO_DNA_DAMAGE_STIMULUS	REACTOME_TRANSCRIPTION	6.76977051885e-23	8.49771843437e-21
CELL_CYCLE_PHASE	REACTOME_TRANSPORT_OF_MATURE_MRNA_DERIVED_FROM_AN_INTRON_CONTAINING_TRANSCRIPT	6.9100097201e-23	8.66453535498e-21
CORUM_RC_COMPLEX_DURING_S-PHASE_OF_CELL_CYCLE	REACTOME_G1_S_TRANSITION	7.2288797971e-23	9.05474749362e-21
REACTOME_DNA_STRAND_ELONGATION	RESPONSE_TO_DNA_DAMAGE_STIMULUS	7.26943851502e-23	9.09589457797e-21
CHROMATIN_BINDING	REACTOME_NUCLEOTIDE_EXCISION_REPAIR	7.61601104536e-23	9.51944906012e-21
RIBONUCLEOPROTEIN_COMPLEX	REACTOME_ELONGATION_AND_PROCESSING_OF_CAPPED_TRANSCRIPTS	7.70049645294e-23	9.61486431716e-21
BIOCARTA_G2_PATHWAY	REACTOME_G1_S_TRANSITION	8.01923497593e-23	1.0002257849e-20
NUCLEAR_BODY	KEGG_CELL_CYCLE	8.05827507955e-23	1.00403384526e-20
REACTOME_NUCLEOTIDE_EXCISION_REPAIR	KEGG_SPLICEOSOME	8.12942229388e-23	1.01183008937e-20
KEGG_HOMOLOGOUS_RECOMBINATION	REACTOME_CELL_CYCLE_CHECKPOINTS	8.15218724401e-23	1.01359434087e-20
PROTEIN_C_TERMINUS_BINDING	REACTOME_TRANSCRIPTION_OF_THE_HIV_GENOME	8.24047326605e-23	1.02349280219e-20
S_PHASE	REACTOME_DNA_REPAIR	8.34687674776e-23	1.03561832608e-20
NUCLEAR_CHROMOSOME_PART	REACTOME_DNA_STRAND_ELONGATION	8.62791502891e-23	1.06936300211e-20
BIOCARTA_G2_PATHWAY	REACTOME_S_PHASE	9.37587346968e-23	1.1608472595e-20
REACTOME_HIV_INFECTION	REACTOME_FORMATION_AND_MATURATION_OF_MRNA_TRANSCRIPT	9.4054786474e-23	1.16329207761e-20
ATP_DEPENDENT_HELICASE_ACTIVITY	CORUM_C_COMPLEX_SPLICEOSOME	9.57550460334e-23	1.18308116719e-20
CORUM_RC_COMPLEX_DURING_G2/M-PHASE_OF_CELL_CYCLE	CELL_CYCLE_PROCESS	9.76563485529e-23	1.20531020239e-20
REACTOME_DNA_REPAIR	REACTOME_RNA_POLYMERASE_II_TRANSCRIPTION	9.84489251474e-23	1.21382278212e-20
CORUM_CEN_COMPLEX	REACTOME_TRANSPORT_OF_RIBONUCLEOPROTEINS_INTO_THE_HOST_NUCLEUS	9.89729556873e-23	1.21901001674e-20
NUCLEAR_MATRIX	REACTOME_DNA_REPAIR	1.00819761709e-22	1.24046153736e-20
CORUM_RC_COMPLEX_DURING_S-PHASE_OF_CELL_CYCLE	REACTOME_NUCLEOTIDE_EXCISION_REPAIR	1.03376174412e-22	1.27059009869e-20
REACTOME_TRANSPORT_OF_MATURE_MRNA_DERIVED_FROM_AN_INTRON_CONTAINING_TRANSCRIPT	CORUM_C_COMPLEX_SPLICEOSOME	1.03786863372e-22	1.27431044431e-20
REACTOME_RNA_POLYMERASE_I_III_AND_MITOCHONDRIAL_TRANSCRIPTION	REACTOME_MRNA_SPLICING_MINOR_PATHWAY	1.05233301002e-22	1.29072691114e-20
REACTOME_POLYMERASE_SWITCHING	REACTOME_ACTIVATION_OF_THE_PRE_REPLICATIVE_COMPLEX	1.07749371298e-22	1.32021511605e-20
REACTOME_EXTENSION_OF_TELOMERES	REACTOME_G2_M_CHECKPOINTS	1.07801591882e-22	1.32021511605e-20
REGULATION_OF_DNA_REPLICATION	REACTOME_DNA_STRAND_ELONGATION	1.11630285457e-22	1.36493184165e-20
NEGATIVE_REGULATION_OF_DNA_REPLICATION	REACTOME_CELL_CYCLE_CHECKPOINTS	1.12870674567e-22	1.37866972093e-20
NUCLEAR_BODY	REACTOME_ACTIVATION_OF_ATR_IN_RESPONSE_TO_REPLICATION_STRESS	1.14567920436e-22	1.39795373692e-20
NUCLEAR_BODY	REACTOME_TRANSCRIPTION_COUPLED_NER	1.14567920436e-22	1.39795373692e-20
REACTOME_DNA_STRAND_ELONGATION	KEGG_CELL_CYCLE	1.16068710763e-22	1.41334317741e-20
CHROMOSOME_ORGANIZATION_AND_BIOGENESIS	KEGG_CELL_CYCLE	1.2090663558e-22	1.47073573732e-20
DNA_DEPENDENT_ATPASE_ACTIVITY	REACTOME_TRANSCRIPTION_COUPLED_NER	1.22641260432e-22	1.49029971598e-20
DNA_RECOMBINATION	REACTOME_ACTIVATION_OF_ATR_IN_RESPONSE_TO_REPLICATION_STRESS	1.22641260432e-22	1.49029971598e-20
DNA_RECOMBINATION	REACTOME_TRANSCRIPTION_COUPLED_NER	1.22641260432e-22	1.49029971598e-20
REACTOME_EXTENSION_OF_TELOMERES	RESPONSE_TO_DNA_DAMAGE_STIMULUS	1.24048777803e-22	1.50276051738e-20
RESPONSE_TO_OTHER_ORGANISM	KEGG_DNA_REPLICATION	1.25266164607e-22	1.51595185236e-20
KEGG_DNA_REPLICATION	DNA_REPAIR	1.25501014216e-22	1.51723782483e-20
REACTOME_S_PHASE	KEGG_CELL_CYCLE	1.34026515114e-22	1.61864796293e-20
REACTOME_E2F_TRANSCRIPTIONAL_TARGETS_AT_G1_S	REACTOME_G2_M_CHECKPOINTS	1.35125583134e-22	1.6302528559e-20
CORUM_SMN_COMPLEX	RNA_PROCESSING	1.36194040465e-22	1.64146510895e-20
CHROMATIN_BINDING	REACTOME_TRANSPORT_OF_RIBONUCLEOPROTEINS_INTO_THE_HOST_NUCLEUS	1.46317747478e-22	1.76168061002e-20
NUCLEAR_CHROMOSOME_PART	REACTOME_SYNTHESIS_OF_DNA	1.49661265494e-22	1.8001000713e-20
CHROMOSOMAL_PART	REACTOME_MRNA_SPLICING_MINOR_PATHWAY	1.50721732791e-22	1.81100910562e-20
CENTROSOME	REACTOME_REGULATION_OF_APC_ACTIVATORS_BETWEEN_G1_S_AND_EARLY_ANAPHASE	1.65964250978e-22	1.99212816538e-20
REACTOME_TRANSCRIPTION_OF_THE_HIV_GENOME	CORUM_C_COMPLEX_SPLICEOSOME	1.73216918231e-22	2.07707152773e-20
REGULATION_OF_CYCLIN_DEPENDENT_PROTEIN_KINASE_ACTIVITY	REACTOME_TRANSCRIPTION	1.80564912504e-22	2.16298433717e-20
REACTOME_DOUBLE_STRAND_BREAK_REPAIR	KEGG_CELL_CYCLE	1.83240836713e-22	2.19281298644e-20
RIBONUCLEOPROTEIN_COMPLEX	REACTOME_FORMATION_AND_MATURATION_OF_MRNA_TRANSCRIPT	1.99550554976e-22	2.38556926376e-20
SPLICEOSOME	KEGG_SPLICEOSOME	2.04544070104e-22	2.44279033034e-20
CHROMATIN	REACTOME_NEP_NS2_INTERACTS_WITH_THE_CELLULAR_EXPORT_MACHINERY	2.09119124884e-22	2.49490322573e-20
CHROMATIN	REACTOME_TRANSPORT_OF_RIBONUCLEOPROTEINS_INTO_THE_HOST_NUCLEUS	2.09119124884e-22	2.49490322573e-20
BIOCARTA_ATRBRCA_PATHWAY	KEGG_CELL_CYCLE	2.20475476997e-22	2.62508203404e-20
DNA_REPLICATION_INITIATION	REACTOME_ACTIVATION_OF_ATR_IN_RESPONSE_TO_REPLICATION_STRESS	2.22809503754e-22	2.65019775972e-20
KEGG_HOMOLOGOUS_RECOMBINATION	REACTOME_SYNTHESIS_OF_DNA	2.23545907594e-22	2.65627918175e-20
DNA_POLYMERASE_ACTIVITY	REACTOME_TRANSCRIPTION_COUPLED_NER	2.26257720816e-22	2.68579751029e-20
SPLICEOSOME	REACTOME_RNA_POLYMERASE_II_TRANSCRIPTION	2.26384142101e-22	2.68579751029e-20
REACTOME_UNWINDING_OF_DNA	KEGG_CELL_CYCLE	2.32194634289e-22	2.75073709675e-20
CORUM_NOP56P-ASSOCIATED_PRE-RRNA_COMPLEX	KEGG_SPLICEOSOME	2.34189829909e-22	2.77159083254e-20
REACTOME_CYCLIN_A1_ASSOCIATED_EVENTS_DURING_G2_M_TRANSITION	REACTOME_S_PHASE	2.5271420718e-22	2.98782639757e-20
REACTOME_REMOVAL_OF_THE_FLAP_INTERMEDIATE	REACTOME_S_PHASE	2.53502252651e-22	2.99414327298e-20
REACTOME_SCF_SKP2_MEDIATED_DEGRADATION_OF_P27_P21	REACTOME_ACTIVATION_OF_THE_PRE_REPLICATIVE_COMPLEX	2.53806904865e-22	2.99474381257e-20
RNA_BINDING	REACTOME_HOST_INTERACTIONS_OF_HIV_FACTORS	2.57206106922e-22	3.03182019721e-20
TUBULIN_BINDING	REACTOME_TRANSPORT_OF_THE_SLBP_INDEPENDENT_MATURE_MRNA	2.61663964323e-22	3.08128903616e-20
NUCLEAR_MATRIX	REACTOME_G2_M_CHECKPOINTS	2.63892197557e-22	3.10442991688e-20
REGULATION_OF_MITOTIC_CELL_CYCLE	REACTOME_S_PHASE	2.90425517978e-22	3.41316515366e-20
CELL_CYCLE_PHASE	REACTOME_SNRNP_ASSEMBLY	2.93708419448e-22	3.44831219263e-20
MICROTUBULE_BASED_PROCESS	REACTOME_REV_MEDIATED_NUCLEAR_EXPORT_OF_HIV1_RNA	3.00677110302e-22	3.52661970933e-20
GAMETE_GENERATION	KEGG_CELL_CYCLE	3.27039113938e-22	3.83200855719e-20
REACTOME_AUTODEGRADATION_OF_CDH1_BY_CDH1_APC	KEGG_CELL_CYCLE	3.29695885564e-22	3.85930621283e-20
SUGAR_BINDING	REACTOME_LAGGING_STRAND_SYNTHESIS	3.32344985594e-22	3.88646004809e-20
REACTOME_MITOTIC_M_M_G1_PHASES	REACTOME_MRNA_SPLICING_MINOR_PATHWAY	3.35898047141e-22	3.92412062142e-20
NUCLEAR_CHROMOSOME	REACTOME_NUCLEOTIDE_EXCISION_REPAIR	3.48531232594e-22	4.06768009174e-20
S_PHASE	REACTOME_TRANSCRIPTION_COUPLED_NER	3.51018509157e-22	4.09266076591e-20
NUCLEOLUS	REACTOME_TRANSCRIPTION_OF_THE_HIV_GENOME	3.52792273378e-22	4.10928121547e-20
REACTOME_TRANSCRIPTION_OF_THE_HIV_GENOME	KEGG_SPLICEOSOME	3.60049610484e-22	4.18967787868e-20
G1_S_TRANSITION_OF_MITOTIC_CELL_CYCLE	REACTOME_E2F_MEDIATED_REGULATION_OF_DNA_REPLICATION	3.76254340795e-22	4.3739289097e-20
CORUM_DNA_SYNTHESOME_COMPLEX_(15_SUBUNITS)	REACTOME_CELL_CYCLE_CHECKPOINTS	3.78131003781e-22	4.39141845759e-20
REACTOME_EXTENSION_OF_TELOMERES	DNA_REPAIR	3.89627408809e-22	4.52048248256e-20
CORUM_17S_U2_SNRNP	RNA_PROCESSING	3.90637971061e-22	4.52775502155e-20
CHROMATIN_BINDING	REACTOME_REV_MEDIATED_NUCLEAR_EXPORT_OF_HIV1_RNA	3.98309423692e-22	4.61214169084e-20
BIOCARTA_CELLCYCLE_PATHWAY	REACTOME_NUCLEOTIDE_EXCISION_REPAIR	3.99274970913e-22	4.61878937676e-20
DNA_DEPENDENT_ATPASE_ACTIVITY	CORUM_SPLICEOSOME	4.03178506584e-22	4.65937723089e-20
REACTOME_TRANSCRIPTION_COUPLED_NER	CORUM_C_COMPLEX_SPLICEOSOME	4.11840626397e-22	4.75482495406e-20
MICROTUBULE_ORGANIZING_CENTER	REACTOME_CELL_CYCLE_CHECKPOINTS	4.28687527888e-22	4.94448948955e-20
NUCLEAR_CHROMOSOME_PART	REACTOME_ACTIVATION_OF_ATR_IN_RESPONSE_TO_REPLICATION_STRESS	4.51839950397e-22	5.20644055344e-20
BIOPOLYMER_CATABOLIC_PROCESS	REACTOME_DNA_REPLICATION_PRE_INITIATION	4.61070134203e-22	5.30761447268e-20
MULTI_ORGANISM_PROCESS	CORUM_NOP56P-ASSOCIATED_PRE-RRNA_COMPLEX	4.62614117915e-22	5.32019762331e-20
CHROMATIN_BINDING	CORUM_C_COMPLEX_SPLICEOSOME	4.69251147283e-22	5.39127075184e-20
DNA_REPLICATION_INITIATION	DNA_METABOLIC_PROCESS	5.04267300053e-22	5.78793886529e-20
REACTOME_UNWINDING_OF_DNA	REACTOME_G1_S_TRANSITION	5.23824141643e-22	6.00656773031e-20
REACTOME_RNA_POLYMERASE_I_III_AND_MITOCHONDRIAL_TRANSCRIPTION	CORUM_C_COMPLEX_SPLICEOSOME	5.33033709814e-22	6.10623752642e-20
NUCLEAR_BODY	REACTOME_S_PHASE	5.41607816377e-22	6.19844142364e-20
KEGG_OOCYTE_MEIOSIS	KEGG_SPLICEOSOME	5.67657352886e-22	6.49027074022e-20
REACTOME_LAGGING_STRAND_SYNTHESIS	DNA_REPLICATION	5.69660645179e-22	6.50687013617e-20
KEGG_MISMATCH_REPAIR	REACTOME_G1_S_TRANSITION	5.76735548521e-22	6.58131117762e-20
MICROTUBULE_CYTOSKELETON_ORGANIZATION_AND_BIOGENESIS	REACTOME_NUCLEAR_IMPORT_OF_REV_PROTEIN	5.80356538822e-22	6.61623276186e-20
CORUM_ALL-1_SUPERCOMPLEX	CORUM_C_COMPLEX_SPLICEOSOME	6.02524483896e-22	6.86232349694e-20
CELL_CYCLE_CHECKPOINT_GO_0000075	REACTOME_DNA_REPAIR	6.21386709749e-22	7.07032613726e-20
DNA_POLYMERASE_ACTIVITY	REACTOME_NUCLEOTIDE_EXCISION_REPAIR	6.38814554423e-22	7.26162290174e-20
REACTOME_E2F_TRANSCRIPTIONAL_TARGETS_AT_G1_S	REACTOME_DNA_STRAND_ELONGATION	6.51401998175e-22	7.39758190285e-20
SPINDLE_ORGANIZATION_AND_BIOGENESIS	REACTOME_LATE_PHASE_OF_HIV_LIFE_CYCLE	6.52262075926e-22	7.40022683892e-20
KEGG_SPLICEOSOME	REACTOME_TRANSCRIPTION_OF_THE_HIV_GENOME	6.9603850597e-22	7.88930561334e-20
CELL_CYCLE_PROCESS	REACTOME_TRANSPORT_OF_MATURE_MRNA_DERIVED_FROM_AN_INTRON_CONTAINING_TRANSCRIPT	6.99868964763e-22	7.92510928592e-20
CORUM_DNA_SYNTHESOME_COMPLEX_(15_SUBUNITS)	DNA_REPLICATION	7.33354160159e-22	8.2963238178e-20
CHROMOSOMAL_PART	REACTOME_HIV_LIFE_CYCLE	7.37720999793e-22	8.33773121921e-20
DNA_RECOMBINATION	REACTOME_S_PHASE	7.62284764221e-22	8.60710681194e-20
MITOTIC_CELL_CYCLE	REACTOME_SNRNP_ASSEMBLY	7.68339975048e-22	8.66718342981e-20
REACTOME_CYCLIN_A1_ASSOCIATED_EVENTS_DURING_G2_M_TRANSITION	REACTOME_NEP_NS2_INTERACTS_WITH_THE_CELLULAR_EXPORT_MACHINERY	7.93068433373e-22	8.9375858318e-20
REACTOME_CYCLIN_A1_ASSOCIATED_EVENTS_DURING_G2_M_TRANSITION	REACTOME_TRANSPORT_OF_RIBONUCLEOPROTEINS_INTO_THE_HOST_NUCLEUS	7.93068433373e-22	8.9375858318e-20
BIOCARTA_CELLCYCLE_PATHWAY	REACTOME_CELL_CYCLE_CHECKPOINTS	8.00648853017e-22	9.00581125968e-20
REACTOME_TELOMERE_MAINTENANCE	RESPONSE_TO_DNA_DAMAGE_STIMULUS	8.19446040905e-22	9.20846635281e-20
REACTOME_HOMOLOGOUS_RECOMBINATION_REPAIR	KEGG_CELL_CYCLE	8.1972476094e-22	9.20846635281e-20
CORUM_ALL-1_SUPERCOMPLEX	CORUM_SPLICEOSOME	8.22428094238e-22	9.22440666572e-20
REACTOME_EXTENSION_OF_TELOMERES	REACTOME_DNA_REPAIR	8.38320932898e-22	9.39373236804e-20
CARBOHYDRATE_BINDING	REACTOME_ACTIVATION_OF_THE_PRE_REPLICATIVE_COMPLEX	8.507166147e-22	9.52358686132e-20
REGULATION_OF_DNA_REPLICATION	REACTOME_ACTIVATION_OF_THE_PRE_REPLICATIVE_COMPLEX	8.51212345718e-22	9.52358686132e-20
INTERPHASE_OF_MITOTIC_CELL_CYCLE	REACTOME_S_PHASE	8.95878266093e-22	1.00101670692e-19
REPLICATION_FORK	REACTOME_G2_M_CHECKPOINTS	9.29013582227e-22	1.03705865286e-19
REACTOME_DOUBLE_STRAND_BREAK_REPAIR	REACTOME_DNA_REPAIR	9.36031337881e-22	1.04390496834e-19
REACTOME_CYCLIN_A1_ASSOCIATED_EVENTS_DURING_G2_M_TRANSITION	REACTOME_REV_MEDIATED_NUCLEAR_EXPORT_OF_HIV1_RNA	9.79124730876e-22	1.09093356346e-19
MITOSIS	KEGG_CELL_CYCLE	9.9756418534e-22	1.11043010303e-19
REACTOME_PROCESSING_OF_CAPPED_INTRON_CONTAINING_PRE_MRNA	CORUM_NOP56P-ASSOCIATED_PRE-RRNA_COMPLEX	9.97969027381e-22	1.11043010303e-19
RESPONSE_TO_DNA_DAMAGE_STIMULUS	KEGG_CELL_CYCLE	1.00108139235e-21	1.11224667352e-19
CORUM_RC_COMPLEX_DURING_G2/M-PHASE_OF_CELL_CYCLE	REACTOME_G1_S_TRANSITION	1.01282892135e-21	1.1242401027e-19
REACTOME_NUCLEOTIDE_EXCISION_REPAIR	CORUM_C_COMPLEX_SPLICEOSOME	1.01546198932e-21	1.1261034446e-19
KINETOCHORE	REACTOME_RNA_POLYMERASE_II_TRANSCRIPTION	1.06786502342e-21	1.18310420383e-19
REACTOME_REMOVAL_OF_THE_FLAP_INTERMEDIATE	REACTOME_G1_S_TRANSITION	1.0685667209e-21	1.18310420383e-19
REACTOME_REMOVAL_OF_THE_FLAP_INTERMEDIATE	REACTOME_CELL_CYCLE_CHECKPOINTS	1.08331995684e-21	1.19797724149e-19
REACTOME_POLYMERASE_SWITCHING	DNA_REPLICATION	1.11338099271e-21	1.23006707372e-19
G1_S_TRANSITION_OF_MITOTIC_CELL_CYCLE	REACTOME_G2_M_CHECKPOINTS	1.11628783802e-21	1.23212489122e-19
REACTOME_REPAIR_SYNTHESIS_OF_PATCH_27_30_BASES_LONG_BY_DNA_POLYMERASE	REACTOME_DNA_REPAIR	1.17627250223e-21	1.29712076033e-19
CHROMOSOME_SEGREGATION	REACTOME_RNA_POLYMERASE_II_TRANSCRIPTION	1.19681070173e-21	1.31853674257e-19
CORUM_RC_COMPLEX_DURING_S-PHASE_OF_CELL_CYCLE	REACTOME_TRANSCRIPTION_COUPLED_NER	1.20646065745e-21	1.32792828689e-19
NEGATIVE_REGULATION_OF_DNA_METABOLIC_PROCESS	DNA_METABOLIC_PROCESS	1.22261555569e-21	1.34445551969e-19
NUCLEAR_BODY	CORUM_C_COMPLEX_SPLICEOSOME	1.2449904696e-21	1.36778547933e-19
CORUM_ALL-1_SUPERCOMPLEX	REACTOME_TRANSPORT_OF_RIBONUCLEOPROTEINS_INTO_THE_HOST_NUCLEUS	1.25060083517e-21	1.37267111018e-19
S_PHASE	REACTOME_G1_S_TRANSITION	1.32763889886e-21	1.45587450365e-19
REACTOME_HOMOLOGOUS_RECOMBINATION_REPAIR	RESPONSE_TO_ENDOGENOUS_STIMULUS	1.35102179523e-21	1.48014034062e-19
CORUM_CEN_COMPLEX	REACTOME_TRANSCRIPTION_OF_THE_HIV_GENOME	1.35866664584e-21	1.48713500503e-19
MEIOSIS_I	RESPONSE_TO_ENDOGENOUS_STIMULUS	1.37993571004e-21	1.50901533118e-19
MEIOTIC_RECOMBINATION	RESPONSE_TO_ENDOGENOUS_STIMULUS	1.37993571004e-21	1.50901533118e-19
CORUM_EMERIN_COMPLEX_24	KEGG_CELL_CYCLE	1.38656473938e-21	1.5134591424e-19
UBIQUITIN_CYCLE	REACTOME_NUCLEOTIDE_EXCISION_REPAIR	1.45100897993e-21	1.582337362e-19
REACTOME_RNA_POLYMERASE_II_TRANSCRIPTION	REACTOME_MRNA_SPLICING	1.46971009297e-21	1.6012511819e-19
REACTOME_SYNTHESIS_OF_DNA	DNA_METABOLIC_PROCESS	1.4742889256e-21	1.60475805534e-19
CORUM_DNA_SYNTHESOME_COMPLEX_(15_SUBUNITS)	REACTOME_S_PHASE	1.50747840011e-21	1.63937233976e-19
REACTOME_REMOVAL_OF_THE_FLAP_INTERMEDIATE	REACTOME_DNA_REPAIR	1.56660913857e-21	1.70210784611e-19
G1_PHASE	REACTOME_ACTIVATION_OF_THE_PRE_REPLICATIVE_COMPLEX	1.57441725846e-21	1.70901762261e-19
BIOPOLYMER_CATABOLIC_PROCESS	REACTOME_M_G1_TRANSITION	1.57917724305e-21	1.71260901139e-19
REACTOME_ACTIVATION_OF_THE_PRE_REPLICATIVE_COMPLEX	REACTOME_DNA_REPAIR	1.62445361876e-21	1.76009325839e-19
CORUM_DNA_SYNTHESOME_COMPLEX_(15_SUBUNITS)	RESPONSE_TO_ENDOGENOUS_STIMULUS	1.63036775667e-21	1.76488057535e-19
REACTOME_TELOMERE_MAINTENANCE	REACTOME_G2_M_CHECKPOINTS	1.66101746169e-21	1.7964109382e-19
CHROMOSOME_SEGREGATION	KEGG_CELL_CYCLE	1.66434906057e-21	1.79836573905e-19
REACTOME_RNA_POLYMERASE_I_PROMOTER_CLEARANCE	REACTOME_TRANSCRIPTION_OF_THE_HIV_GENOME	1.75129564295e-21	1.8905821299e-19
SPINDLE_ORGANIZATION_AND_BIOGENESIS	REACTOME_VPR_MEDIATED_NUCLEAR_IMPORT_OF_PICS	1.85559206208e-21	2.00134254279e-19
NUCLEAR_BODY	REACTOME_G2_M_CHECKPOINTS	1.91851359101e-21	2.06731665885e-19
REGULATION_OF_CYCLIN_DEPENDENT_PROTEIN_KINASE_ACTIVITY	REACTOME_NUCLEOTIDE_EXCISION_REPAIR	1.95979996755e-21	2.10987844499e-19
REACTOME_TELOMERE_MAINTENANCE	REACTOME_DNA_REPAIR	1.9641557703e-21	2.112640217e-19
DNA_METABOLIC_PROCESS	REACTOME_TRANSCRIPTION	1.98390641661e-21	2.13194052655e-19
REACTOME_GLOBAL_GENOMIC_NER	REACTOME_ACTIVATION_OF_THE_PRE_REPLICATIVE_COMPLEX	2.00382793659e-21	2.15138916945e-19
DNA_REPLICATION_INITIATION	DNA_REPLICATION	2.05633425966e-21	2.20575498455e-19
M_PHASE_OF_MITOTIC_CELL_CYCLE	KEGG_CELL_CYCLE	2.07266262331e-21	2.22125050783e-19
REGULATION_OF_MITOTIC_CELL_CYCLE	REACTOME_CELL_CYCLE_CHECKPOINTS	2.1375988334e-21	2.28876315018e-19
RIBONUCLEOPROTEIN_COMPLEX_BIOGENESIS_AND_ASSEMBLY	CORUM_C_COMPLEX_SPLICEOSOME	2.15753562104e-21	2.30801541735e-19
MICROTUBULE_ORGANIZING_CENTER	REACTOME_REGULATION_OF_APC_ACTIVATORS_BETWEEN_G1_S_AND_EARLY_ANAPHASE	2.17380748196e-21	2.3233158172e-19
G1_S_TRANSITION_OF_MITOTIC_CELL_CYCLE	REACTOME_DNA_REPLICATION_PRE_INITIATION	2.22423933019e-21	2.37506489853e-19
CORUM_EMERIN_COMPLEX_24	CORUM_SPLICEOSOME	2.23637190008e-21	2.38586102718e-19
NUCLEAR_CHROMOSOME	REACTOME_TRANSCRIPTION_COUPLED_NER	2.28204074818e-21	2.4323833243e-19
NUCLEAR_CHROMOSOME_PART	REACTOME_DNA_REPAIR	2.33893290763e-21	2.4907735611e-19
CHROMATIN	REACTOME_NUCLEAR_IMPORT_OF_REV_PROTEIN	2.37628528101e-21	2.52826897351e-19
CENTROSOME	KEGG_OOCYTE_MEIOSIS	2.4318624946e-21	2.58506983176e-19
SUGAR_BINDING	REACTOME_EXTENSION_OF_TELOMERES	2.46894418018e-21	2.62212538841e-19
DNA_DIRECTED_DNA_POLYMERASE_ACTIVITY	REACTOME_LAGGING_STRAND_SYNTHESIS	2.48318997593e-21	2.63488340674e-19
SPINDLE_ORGANIZATION_AND_BIOGENESIS	REACTOME_RNA_POLYMERASE_II_TRANSCRIPTION	2.67985855651e-21	2.84101123682e-19
CELL_CYCLE_CHECKPOINT_GO_0000075	REACTOME_TRANSCRIPTION_COUPLED_NER	2.68123832851e-21	2.84101123682e-19
CELL_CYCLE_PROCESS	REACTOME_SNRNP_ASSEMBLY	2.79440047015e-21	2.9571273065e-19
CORUM_C_COMPLEX_SPLICEOSOME	REACTOME_FORMATION_AND_MATURATION_OF_MRNA_TRANSCRIPT	2.80051739407e-21	2.96094488242e-19
REGULATION_OF_CYCLIN_DEPENDENT_PROTEIN_KINASE_ACTIVITY	REACTOME_ACTIVATION_OF_THE_PRE_REPLICATIVE_COMPLEX	2.83890089485e-21	2.99884004732e-19
PROTEIN_HETERODIMERIZATION_ACTIVITY	CORUM_C_COMPLEX_SPLICEOSOME	2.84592779413e-21	3.00357386595e-19
ESTABLISHMENT_OF_ORGANELLE_LOCALIZATION	REACTOME_INACTIVATION_OF_APC_VIA_DIRECT_INHIBITION_OF_THE_APCOMPLEX	2.90515091426e-21	3.06333754983e-19
REACTOME_GAMMA_CARBOXYLATION_TRANSPORT_AND_AMINO_TERMINAL_CLEAVAGE_OF_PROTEINS	REACTOME_FORMATION_OF_FIBRIN_CLOT_CLOTTING_CASCADE	2.91801872961e-21	3.07415878538e-19
BIOCARTA_CELLCYCLE_PATHWAY	REACTOME_TRANSCRIPTION_COUPLED_NER	2.96963838209e-21	3.12574970221e-19
REACTOME_DOUBLE_STRAND_BREAK_REPAIR	DNA_REPAIR	2.9966098599e-21	3.15132787165e-19
NUCLEOPLASM_PART	REACTOME_TRANSPORT_OF_MATURE_MRNA_DERIVED_FROM_AN_INTRON_CONTAINING_TRANSCRIPT	3.07098031517e-21	3.22666233596e-19
REACTOME_RNA_POLYMERASE_II_TRANSCRIPTION	CORUM_C_COMPLEX_SPLICEOSOME	3.16330919142e-21	3.32071478135e-19
REGULATION_OF_DNA_REPLICATION	REACTOME_SYNTHESIS_OF_DNA	3.44167760974e-21	3.60972325516e-19
ATP_DEPENDENT_HELICASE_ACTIVITY	RNA_SPLICING	3.45250418951e-21	3.61786258289e-19
KEGG_DNA_REPLICATION	RESPONSE_TO_DNA_DAMAGE_STIMULUS	3.49759261426e-21	3.66185843243e-19
REACTOME_GLOBAL_GENOMIC_NER	REACTOME_ACTIVATION_OF_ATR_IN_RESPONSE_TO_REPLICATION_STRESS	3.5228210224e-21	3.6850019583e-19
CORUM_RC_COMPLEX_DURING_G2/M-PHASE_OF_CELL_CYCLE	REACTOME_ACTIVATION_OF_THE_PRE_REPLICATIVE_COMPLEX	3.61807048273e-21	3.78128423799e-19
CORUM_ALL-1_SUPERCOMPLEX	REACTOME_REV_MEDIATED_NUCLEAR_EXPORT_OF_HIV1_RNA	3.69124942271e-21	3.85435038172e-19
CORUM_ALL-1_SUPERCOMPLEX	REACTOME_TRANSPORT_OF_THE_SLBP_INDEPENDENT_MATURE_MRNA	3.69124942271e-21	3.85435038172e-19
REACTOME_G2_M_TRANSITION	REACTOME_TRANSCRIPTION_OF_THE_HIV_GENOME	3.86565474462e-21	4.02933039118e-19
CORUM_C_COMPLEX_SPLICEOSOME	REACTOME_ELONGATION_AND_PROCESSING_OF_CAPPED_TRANSCRIPTS	3.99525081324e-21	4.16073812186e-19
CHROMATIN_BINDING	REACTOME_SNRNP_ASSEMBLY	4.09078666461e-21	4.25647434671e-19
BIOCARTA_EXTRINSIC_PATHWAY	KEGG_COMPLEMENT_AND_COAGULATION_CASCADES	4.49462722288e-21	4.67255110052e-19
REACTOME_M_G1_TRANSITION	KEGG_CELL_CYCLE	4.55371316548e-21	4.72980878111e-19
G1_PHASE_OF_MITOTIC_CELL_CYCLE	REACTOME_G2_M_CHECKPOINTS	4.59908854248e-21	4.77273750565e-19
CORUM_CEN_COMPLEX	REACTOME_TRANSPORT_OF_THE_SLBP_INDEPENDENT_MATURE_MRNA	4.63720484507e-21	4.80806424679e-19
MRNA_METABOLIC_PROCESS	KEGG_SPLICEOSOME	4.68837510779e-21	4.85685201136e-19
CELL_CYCLE_CHECKPOINT_GO_0000075	CORUM_C_COMPLEX_SPLICEOSOME	4.90481392729e-21	5.0766114888e-19
REACTOME_HOMOLOGOUS_RECOMBINATION_REPAIR	REACTOME_S_PHASE	5.18891611458e-21	5.36595774853e-19
NUCLEAR_CHROMOSOME_PART	REACTOME_GLOBAL_GENOMIC_NER	5.41004014519e-21	5.58972738049e-19
DNA_DIRECTED_DNA_POLYMERASE_ACTIVITY	REACTOME_TELOMERE_MAINTENANCE	5.73651413343e-21	5.92185924887e-19
REACTOME_E2F_TRANSCRIPTIONAL_TARGETS_AT_G1_S	REACTOME_DNA_REPAIR	5.81782721359e-21	6.00054970641e-19
REACTOME_CYCLIN_A1_ASSOCIATED_EVENTS_DURING_G2_M_TRANSITION	REACTOME_NUCLEOTIDE_EXCISION_REPAIR	5.87433376047e-21	6.05353941833e-19
S_PHASE	REACTOME_TELOMERE_MAINTENANCE	5.87817969042e-21	6.05353941833e-19
CORUM_DNA_SYNTHESOME_COMPLEX_(15_SUBUNITS)	REACTOME_G1_S_TRANSITION	5.9349513393e-21	6.10534187775e-19
PROTEIN_HETERODIMERIZATION_ACTIVITY	REACTOME_TRANSCRIPTION	6.48359475476e-21	6.66392679354e-19
CORUM_CDC5L_COMPLEX	KEGG_SPLICEOSOME	6.69870301854e-21	6.87902580737e-19
REPLICATION_FORK	DNA_REPLICATION	6.9050464003e-21	7.08475773835e-19
CORUM_MASH1_PROMOTER-COACTIVATOR_COMPLEX	REACTOME_LATE_PHASE_OF_HIV_LIFE_CYCLE	7.13230714709e-21	7.31157530153e-19
REACTOME_REGULATION_OF_APC_ACTIVATORS_BETWEEN_G1_S_AND_EARLY_ANAPHASE	REACTOME_ACTIVATION_OF_THE_PRE_REPLICATIVE_COMPLEX	7.50128100291e-21	7.68314799806e-19
DNA_METABOLIC_PROCESS	REACTOME_TRANSPORT_OF_MATURE_MRNA_DERIVED_FROM_AN_INTRON_CONTAINING_TRANSCRIPT	7.54200976397e-21	7.71816442394e-19
G1_S_TRANSITION_OF_MITOTIC_CELL_CYCLE	REACTOME_SYNTHESIS_OF_DNA	8.19255058036e-21	8.37663449418e-19
DNA_RECOMBINATION	RESPONSE_TO_DNA_DAMAGE_STIMULUS	8.25240546679e-21	8.43052881596e-19
CHROMOSOMEPERICENTRIC_REGION	REACTOME_RNA_POLYMERASE_II_TRANSCRIPTION	8.5095485141e-21	8.6857020573e-19
INTERPHASE_OF_MITOTIC_CELL_CYCLE	REACTOME_CELL_CYCLE_CHECKPOINTS	8.61406462472e-21	8.78478243098e-19
REACTOME_DNA_STRAND_ELONGATION	RESPONSE_TO_ENDOGENOUS_STIMULUS	8.69669675504e-21	8.86139326613e-19
CORUM_ALL-1_SUPERCOMPLEX	NUCLEOPLASM	8.71302555533e-21	8.87037121959e-19
CORUM_DNA_SYNTHESOME_COMPLEX_(13_SUBUNITS)	REACTOME_S_PHASE	8.83420123913e-21	8.98598195525e-19
MITOTIC_SISTER_CHROMATID_SEGREGATION	SPLICEOSOME	9.03045458328e-21	9.17769532855e-19
SISTER_CHROMATID_SEGREGATION	SPLICEOSOME	9.03045458328e-21	9.17769532855e-19
SMALL_NUCLEAR_RIBONUCLEOPROTEIN_COMPLEX	CORUM_C_COMPLEX_SPLICEOSOME	9.12555480087e-21	9.25839714204e-19
NUCLEAR_CHROMOSOME_PART	REACTOME_G2_M_CHECKPOINTS	9.18654311605e-21	9.31226616746e-19
NEGATIVE_REGULATION_OF_DNA_METABOLIC_PROCESS	KEGG_CELL_CYCLE	9.20166776599e-21	9.31959128509e-19
ESTABLISHMENT_OF_ORGANELLE_LOCALIZATION	REACTOME_REGULATION_OF_APC_ACTIVATORS_BETWEEN_G1_S_AND_EARLY_ANAPHASE	9.23769411073e-21	9.34805524192e-19
CORUM_BASC_COMPLEX_(BRCA1-ASSOCIATED_GENOME_SURVEILLANCE_COMPLEX)	RESPONSE_TO_DNA_DAMAGE_STIMULUS	9.70421751009e-21	9.81173724651e-19
BIOCARTA_ATRBRCA_PATHWAY	REACTOME_G2_M_CHECKPOINTS	1.00013504565e-20	1.01035046611e-18
RESPONSE_TO_OTHER_ORGANISM	REACTOME_ACTIVATION_OF_ATR_IN_RESPONSE_TO_REPLICATION_STRESS	1.00122048898e-20	1.01058177208e-18
UBIQUITIN_CYCLE	REACTOME_TRANSCRIPTION_COUPLED_NER	1.02602261045e-20	1.0347306485e-18
REACTOME_MITOTIC_PROMETAPHASE	CORUM_C_COMPLEX_SPLICEOSOME	1.04239281911e-20	1.0503420658e-18
REGULATION_OF_CYCLIN_DEPENDENT_PROTEIN_KINASE_ACTIVITY	REACTOME_G1_S_TRANSITION	1.05716166483e-20	1.06431464435e-18
CORUM_SPLICEOSOME	REACTOME_RNA_POLYMERASE_II_TRANSCRIPTION	1.10765934296e-20	1.11420331504e-18
NUCLEAR_BODY	REACTOME_DNA_REPAIR	1.13040857257e-20	1.13611838759e-18
UBIQUITIN_CYCLE	REACTOME_DNA_REPAIR	1.13040857257e-20	1.13611838759e-18
REACTOME_MRNA_SPLICING	REACTOME_TRANSCRIPTION_OF_THE_HIV_GENOME	1.13587053158e-20	1.13966642545e-18
REACTOME_EXTENSION_OF_TELOMERES	REACTOME_ACTIVATION_OF_ATR_IN_RESPONSE_TO_REPLICATION_STRESS	1.1900639288e-20	1.19302644988e-18
CELL_CYCLE_CHECKPOINT_GO_0000075	KEGG_SPLICEOSOME	1.22786898891e-20	1.22988069277e-18
CORUM_SMN_COMPLEX	RNA_SPLICING	1.23136290315e-20	1.23233420722e-18
MITOTIC_SISTER_CHROMATID_SEGREGATION	RNA_SPLICING	1.2320496762e-20	1.23233420722e-18
SISTER_CHROMATID_SEGREGATION	RNA_SPLICING	1.2320496762e-20	1.23233420722e-18
PROTEIN_HETERODIMERIZATION_ACTIVITY	KEGG_SPLICEOSOME	1.26351674219e-20	1.26130398444e-18
CORUM_17S_U2_SNRNP	REACTOME_RNA_POLYMERASE_II_TRANSCRIPTION	1.26564727128e-20	1.26236279358e-18
REACTOME_RNA_POLYMERASE_I_III_AND_MITOCHONDRIAL_TRANSCRIPTION	KEGG_SPLICEOSOME	1.3778011104e-20	1.37306491908e-18
REACTOME_HOMOLOGOUS_RECOMBINATION_REPAIR	REACTOME_ACTIVATION_OF_THE_PRE_REPLICATIVE_COMPLEX	1.39932249914e-20	1.3933355244e-18
BIOCARTA_ATRBRCA_PATHWAY	REACTOME_ACTIVATION_OF_ATR_IN_RESPONSE_TO_REPLICATION_STRESS	1.41922962088e-20	1.41196594145e-18
REACTOME_REPAIR_SYNTHESIS_OF_PATCH_27_30_BASES_LONG_BY_DNA_POLYMERASE	REACTOME_G1_S_TRANSITION	1.47257459746e-20	1.4638036603e-18
CHROMOSOME_ORGANIZATION_AND_BIOGENESIS	REACTOME_TRANSCRIPTION	1.5033499469e-20	1.49313779701e-18
DNA_DIRECTED_DNA_POLYMERASE_ACTIVITY	REACTOME_DNA_REPAIR	1.53866005061e-20	1.52692275317e-18
REACTOME_E2F_TRANSCRIPTIONAL_TARGETS_AT_G1_S	RESPONSE_TO_DNA_DAMAGE_STIMULUS	1.5485268884e-20	1.53542296759e-18
SMALL_NUCLEAR_RIBONUCLEOPROTEIN_COMPLEX	RNA_PROCESSING	1.56115941759e-20	1.54664889303e-18
CARBOHYDRATE_BINDING	REACTOME_DNA_STRAND_ELONGATION	1.58260549703e-20	1.56658028868e-18
CORUM_SPLICEOSOME	REACTOME_TRANSCRIPTION_OF_THE_HIV_GENOME	1.60019756882e-20	1.58266648565e-18
RESPONSE_TO_OTHER_ORGANISM	REACTOME_SYNTHESIS_OF_DNA	1.60980450512e-20	1.59083469826e-18
REACTOME_REMOVAL_OF_THE_FLAP_INTERMEDIATE	REACTOME_ACTIVATION_OF_THE_PRE_REPLICATIVE_COMPLEX	1.72043017737e-20	1.69873404116e-18
REGULATION_OF_CYCLIN_DEPENDENT_PROTEIN_KINASE_ACTIVITY	REACTOME_ACTIVATION_OF_ATR_IN_RESPONSE_TO_REPLICATION_STRESS	1.76097137988e-20	1.73731016744e-18
REGULATION_OF_CYCLIN_DEPENDENT_PROTEIN_KINASE_ACTIVITY	REACTOME_TRANSCRIPTION_COUPLED_NER	1.76097137988e-20	1.73731016744e-18
M_PHASE_OF_MITOTIC_CELL_CYCLE	CORUM_C_COMPLEX_SPLICEOSOME	1.76773334394e-20	1.74106978674e-18
CHROMATIN	REACTOME_G2_M_CHECKPOINTS	1.77942846727e-20	1.75112679849e-18
REACTOME_E2F_MEDIATED_REGULATION_OF_DNA_REPLICATION	REACTOME_CELL_CYCLE_CHECKPOINTS	1.78822505982e-20	1.75831699569e-18
KEGG_HOMOLOGOUS_RECOMBINATION	REACTOME_GLOBAL_GENOMIC_NER	1.79929094161e-20	1.7677246967e-18
REACTOME_NUCLEOTIDE_EXCISION_REPAIR	REACTOME_CELL_CYCLE_CHECKPOINTS	1.80837058763e-20	1.77516697792e-18
REACTOME_TELOMERE_MAINTENANCE	DNA_REPAIR	1.81365522672e-20	1.77887465641e-18
CHROMATIN	REACTOME_VPR_MEDIATED_NUCLEAR_IMPORT_OF_PICS	1.87212083514e-20	1.83469396761e-18
CHROMOSOME	REACTOME_MRNA_SPLICING_MINOR_PATHWAY	1.88961897587e-20	1.85030549228e-18
CHROMOSOME	REACTOME_HIV_LIFE_CYCLE	1.90286484002e-20	1.86173077171e-18
REACTOME_EXTENSION_OF_TELOMERES	RESPONSE_TO_ENDOGENOUS_STIMULUS	1.93258452124e-20	1.88924146988e-18
RIBONUCLEOPROTEIN_COMPLEX_BIOGENESIS_AND_ASSEMBLY	KEGG_SPLICEOSOME	1.95225296035e-20	1.90688893668e-18
HELICASE_ACTIVITY	CORUM_SPLICEOSOME	2.03076227754e-20	1.98193327886e-18
MICROTUBULE_BASED_PROCESS	REACTOME_NEP_NS2_INTERACTS_WITH_THE_CELLULAR_EXPORT_MACHINERY	2.03106869675e-20	1.98193327886e-18
MICROTUBULE_BASED_PROCESS	REACTOME_TRANSPORT_OF_RIBONUCLEOPROTEINS_INTO_THE_HOST_NUCLEUS	2.03106869675e-20	1.98193327886e-18
NEGATIVE_REGULATION_OF_DNA_METABOLIC_PROCESS	REACTOME_CELL_CYCLE_CHECKPOINTS	2.0596357599e-20	2.005136982e-18
CORUM_17S_U2_SNRNP	KEGG_SPLICEOSOME	2.07030277157e-20	2.01386013954e-18
DNA_DIRECTED_DNA_POLYMERASE_ACTIVITY	REACTOME_DNA_REPLICATION_PRE_INITIATION	2.0769744594e-20	2.01868572807e-18
MEIOSIS_I	DNA_METABOLIC_PROCESS	2.23640210036e-20	2.17185014838e-18
MEIOTIC_RECOMBINATION	DNA_METABOLIC_PROCESS	2.23640210036e-20	2.17185014838e-18
REGULATION_OF_CYCLIN_DEPENDENT_PROTEIN_KINASE_ACTIVITY	REACTOME_RNA_POLYMERASE_II_TRANSCRIPTION	2.2510323332e-20	2.18246555539e-18
DNA_REPLICATION_INITIATION	REACTOME_LAGGING_STRAND_SYNTHESIS	2.25910766827e-20	2.18849664288e-18
DNA_REPAIR	REACTOME_MRNA_SPLICING_MINOR_PATHWAY	2.28034934011e-20	2.20726217955e-18
REACTOME_TRANSPORT_OF_THE_SLBP_INDEPENDENT_MATURE_MRNA	MRNA_PROCESSING_GO_0006397	2.34807697064e-20	2.27095611473e-18
REACTOME_MRNA_SPLICING	REACTOME_TRANSCRIPTION	2.40544246044e-20	2.32453212313e-18
NUCLEAR_MATRIX	REACTOME_G1_S_TRANSITION	2.59126590115e-20	2.50205595315e-18
CHROMATIN_BINDING	REACTOME_NEP_NS2_INTERACTS_WITH_THE_CELLULAR_EXPORT_MACHINERY	2.62777529611e-20	2.53523377362e-18
REACTOME_CDC6_ASSOCIATION_WITH_THE_ORC:ORIGIN_COMPLEX	REACTOME_SYNTHESIS_OF_DNA	2.63559093904e-20	2.54069674567e-18
REACTOME_TRANSPORT_OF_THE_SLBP_INDEPENDENT_MATURE_MRNA	REACTOME_TRANSCRIPTION_OF_THE_HIV_GENOME	2.816000809e-20	2.71239496699e-18
MICROTUBULE_BASED_PROCESS	REACTOME_TRANSPORT_OF_THE_SLBP_INDEPENDENT_MATURE_MRNA	2.85995206203e-20	2.75248224841e-18
SPINDLE_MICROTUBULE	KEGG_CELL_CYCLE	2.86497246011e-20	2.75506679287e-18
REACTOME_TRANSPORT_OF_THE_SLBP_INDEPENDENT_MATURE_MRNA	CORUM_SPLICEOSOME	2.93913564392e-20	2.82408332274e-18
NUCLEAR_ENVELOPE	REACTOME_ACTIVATION_OF_THE_PRE_REPLICATIVE_COMPLEX	2.96200134992e-20	2.84373820408e-18
CHROMATIN	REACTOME_HIV_LIFE_CYCLE	3.00890195831e-20	2.88641763225e-18
REACTOME_LATE_PHASE_OF_HIV_LIFE_CYCLE	CORUM_C_COMPLEX_SPLICEOSOME	3.01603143035e-20	2.89090655208e-18
SMALL_NUCLEAR_RIBONUCLEOPROTEIN_COMPLEX	MRNA_PROCESSING_GO_0006397	3.28553875148e-20	3.14667673623e-18
CELL_CYCLE_CHECKPOINT_GO_0000075	REACTOME_NUCLEOTIDE_EXCISION_REPAIR	3.33149479498e-20	3.18810271974e-18
REACTOME_POLYMERASE_SWITCHING	REACTOME_S_PHASE	3.34518886404e-20	3.19861320612e-18
CORUM_NOP56P-ASSOCIATED_PRE-RRNA_COMPLEX	RNA_SPLICING	3.34619441716e-20	3.19861320612e-18
DNA_DEPENDENT_ATPASE_ACTIVITY	REACTOME_DNA_REPAIR	3.49460925887e-20	3.33607953302e-18
CORUM_CDC5L_COMPLEX	RNA_SPLICING	3.49701843912e-20	3.33607953302e-18
CARBOHYDRATE_BINDING	KEGG_DNA_REPLICATION	3.68768597163e-20	3.51471026535e-18
CHROMATIN_BINDING	REACTOME_TRANSPORT_OF_THE_SLBP_INDEPENDENT_MATURE_MRNA	3.73841844807e-20	3.56018731189e-18
REACTOME_MITOTIC_PROMETAPHASE	RNA_BINDING	3.74089482466e-20	3.56018731189e-18
KINETOCHORE	SPLICEOSOME	3.83216153093e-20	3.64357965769e-18
REACTOME_CYCLIN_E_ASSOCIATED_EVENTS_DURING_G1_S_TRANSITION_	REACTOME_G2_M_CHECKPOINTS	3.86943142977e-20	3.67605332281e-18
CORUM_EMERIN_COMPLEX_24	REACTOME_TRANSCRIPTION	3.90753006522e-20	3.70926142386e-18
CORUM_DNA_SYNTHESOME_COMPLEX_(13_SUBUNITS)	REACTOME_CELL_CYCLE_CHECKPOINTS	3.91925148826e-20	3.71739743452e-18
REACTOME_SCF_BETA_TRCP_MEDIATED_DEGRADATION_OF_EMI1	REACTOME_CELL_CYCLE_CHECKPOINTS	4.04026524038e-20	3.8291005342e-18
MICROTUBULE_CYTOSKELETON	KEGG_CELL_CYCLE	4.26102745629e-20	4.03508356862e-18
KEGG_MISMATCH_REPAIR	REACTOME_S_PHASE	4.39379550314e-20	4.15747484204e-18
MULTI_ORGANISM_PROCESS	REACTOME_TRANSPORT_OF_RIBONUCLEOPROTEINS_INTO_THE_HOST_NUCLEUS	4.47718845444e-20	4.23298795917e-18
REACTOME_CYCLIN_E_ASSOCIATED_EVENTS_DURING_G1_S_TRANSITION_	REACTOME_NUCLEOTIDE_EXCISION_REPAIR	4.71158691755e-20	4.45103502932e-18
MICROTUBULE_BINDING	REACTOME_HOST_INTERACTIONS_OF_HIV_FACTORS	4.72664697451e-20	4.46169005171e-18
RESPONSE_TO_OTHER_ORGANISM	REACTOME_S_PHASE	4.86459953263e-20	4.58823895007e-18
M_PHASE	REACTOME_CELL_CYCLE_CHECKPOINTS	4.90930036436e-20	4.6267019001e-18
CORUM_DNA_SYNTHESOME_COMPLEX_(15_SUBUNITS)	REACTOME_ACTIVATION_OF_THE_PRE_REPLICATIVE_COMPLEX	4.93347919646e-20	4.6457782189e-18
REGULATION_OF_MITOTIC_CELL_CYCLE	REACTOME_ACTIVATION_OF_THE_PRE_REPLICATIVE_COMPLEX	4.9790829147e-20	4.68498349565e-18
REACTOME_TRANSPORT_OF_THE_SLBP_INDEPENDENT_MATURE_MRNA	RNA_PROCESSING	5.01063737719e-20	4.7109174187e-18
CORUM_DNA_SYNTHESOME_COMPLEX_(17_SUBUNITS)	REACTOME_CELL_CYCLE_CHECKPOINTS	5.02807263099e-20	4.72354597093e-18
REACTOME_CYCLIN_A1_ASSOCIATED_EVENTS_DURING_G2_M_TRANSITION	REACTOME_TRANSCRIPTION_COUPLED_NER	5.0353008406e-20	4.72657320672e-18
UBIQUITIN_CYCLE	KEGG_CELL_CYCLE	5.13580324402e-20	4.81708133682e-18
CHROMOSOMAL_PART	REACTOME_LATE_PHASE_OF_HIV_LIFE_CYCLE	5.51185761779e-20	5.16569194516e-18
CORUM_C_COMPLEX_SPLICEOSOME	REACTOME_PROCESSING_OF_CAPPED_INTRON_CONTAINING_PRE_MRNA	5.7354747909e-20	5.37099902383e-18
REACTOME_HOMOLOGOUS_RECOMBINATION_REPAIR	DNA_REPAIR	5.91379891118e-20	5.53359932535e-18
REACTOME_REPAIR_SYNTHESIS_OF_PATCH_27_30_BASES_LONG_BY_DNA_POLYMERASE	REACTOME_S_PHASE	5.94924497129e-20	5.56235548255e-18
CORUM_ALL-1_SUPERCOMPLEX	REACTOME_SNRNP_ASSEMBLY	6.04439567325e-20	5.64684385332e-18
REACTOME_MITOTIC_PROMETAPHASE	REACTOME_TRANSPORT_OF_MATURE_MRNA_DERIVED_FROM_AN_INTRON_CONTAINING_TRANSCRIPT	6.23319389919e-20	5.81861746635e-18
CORUM_MASH1_PROMOTER-COACTIVATOR_COMPLEX	REACTOME_HIV_LIFE_CYCLE	6.26948037634e-20	5.84786401617e-18
REACTOME_G2_M_CHECKPOINTS	REACTOME_DNA_REPAIR	6.37953921784e-20	5.94582125538e-18
NUCLEAR_CHROMOSOME	CORUM_C_COMPLEX_SPLICEOSOME	6.38413926941e-20	5.94582125538e-18
CORUM_NOP56P-ASSOCIATED_PRE-RRNA_COMPLEX	CORUM_C_COMPLEX_SPLICEOSOME	6.51648490946e-20	6.06387700254e-18
CORUM_RC_COMPLEX_DURING_S-PHASE_OF_CELL_CYCLE	DNA_REPAIR	6.55527273654e-20	6.09516387709e-18
KEGG_HOMOLOGOUS_RECOMBINATION	DNA_REPLICATION	6.55671989001e-20	6.09516387709e-18
REACTOME_TRANSCRIPTION_COUPLED_NER	REACTOME_CELL_CYCLE_CHECKPOINTS	6.63465913061e-20	6.15927092681e-18
DNA_REPLICATION_INITIATION	KEGG_CELL_CYCLE	6.77862217623e-20	6.28797143428e-18
CORUM_RC_COMPLEX_DURING_S-PHASE_OF_CELL_CYCLE	REACTOME_ACTIVATION_OF_THE_PRE_REPLICATIVE_COMPLEX	6.78321286792e-20	6.28797143428e-18
MICROTUBULE_BASED_PROCESS	REACTOME_SNRNP_ASSEMBLY	7.0004635902e-20	6.48356122762e-18
REACTOME_CYCLIN_A1_ASSOCIATED_EVENTS_DURING_G2_M_TRANSITION	REACTOME_TRANSPORT_OF_THE_SLBP_INDEPENDENT_MATURE_MRNA	7.01010115807e-20	6.48739502701e-18
REACTOME_CYCLIN_A1_ASSOCIATED_EVENTS_DURING_G2_M_TRANSITION	REACTOME_VPR_MEDIATED_NUCLEAR_IMPORT_OF_PICS	7.01010115807e-20	6.48739502701e-18
NEGATIVE_REGULATION_OF_DNA_REPLICATION	REACTOME_DNA_REPLICATION_PRE_INITIATION	7.03106221852e-20	6.49660238332e-18
RESPONSE_TO_ENDOGENOUS_STIMULUS	REACTOME_TRANSCRIPTION	7.06188325895e-20	6.51997489337e-18
RESPONSE_TO_OTHER_ORGANISM	REACTOME_G2_M_CHECKPOINTS	7.13416573593e-20	6.58156073244e-18
HEMATOPOIETIN_INTERFERON_CLASSD200_DOMAIN_CYTOKINE_RECEPTOR_ACTIVITY	KEGG_JAK_STAT_SIGNALING_PATHWAY	7.29638804032e-20	6.72595870345e-18
REACTOME_METABOLISM_OF_RNA	REACTOME_TRANSCRIPTION	7.58433412414e-20	6.98593549032e-18
CHROMATIN	REACTOME_G1_S_TRANSITION	7.75319868266e-20	7.13590617912e-18
CHROMOSOMAL_PART	REACTOME_RNA_POLYMERASE_II_TRANSCRIPTION	7.91367220244e-20	7.27792614328e-18
KINETOCHORE	RNA_SPLICING	7.92176337938e-20	7.27969335221e-18
REGULATION_OF_CYCLIN_DEPENDENT_PROTEIN_KINASE_ACTIVITY	REACTOME_S_PHASE	7.97341843614e-20	7.32145962284e-18
REACTOME_LAGGING_STRAND_SYNTHESIS	REACTOME_G1_S_TRANSITION	8.15804531207e-20	7.48516516724e-18
MEIOTIC_CELL_CYCLE	CORUM_SPLICEOSOME	8.18094685509e-20	7.5003454722e-18
CORUM_H2AX_COMPLEX,_ISOLATED_FROM_CELLS_WITHOUT_IR_EXPOSURE	CORUM_SPLICEOSOME	8.28462417435e-20	7.58950046742e-18
CORUM_NOP56P-ASSOCIATED_PRE-RRNA_COMPLEX	CORUM_SPLICEOSOME	8.40600327528e-20	7.69472105865e-18
REACTOME_CYCLIN_A1_ASSOCIATED_EVENTS_DURING_G2_M_TRANSITION	REACTOME_HOST_INTERACTIONS_OF_HIV_FACTORS	8.6293382747e-20	7.89303496935e-18
BIOCARTA_CELLCYCLE_PATHWAY	REACTOME_HIV_LIFE_CYCLE	8.75294323986e-20	7.99989180248e-18
NUCLEAR_CHROMOSOME_PART	REACTOME_NUCLEOTIDE_EXCISION_REPAIR	9.20907207936e-20	8.41026348189e-18
SMALL_NUCLEAR_RIBONUCLEOPROTEIN_COMPLEX	REACTOME_TRANSCRIPTION	9.24965786408e-20	8.44079567174e-18
CELL_CYCLE_PHASE	REACTOME_MRNA_SPLICING_MINOR_PATHWAY	9.27625512155e-20	8.45852527478e-18
RNA_BINDING	REACTOME_SNRNP_ASSEMBLY	9.36300356322e-20	8.53103381803e-18
REGULATION_OF_CYCLIN_DEPENDENT_PROTEIN_KINASE_ACTIVITY	REACTOME_LATE_PHASE_OF_HIV_LIFE_CYCLE	9.56572174511e-20	8.70901393419e-18
REACTOME_TRANSPORT_OF_THE_SLBP_INDEPENDENT_MATURE_MRNA	RNA_SPLICING	9.60123418208e-20	8.73460620544e-18
REACTOME_TRANSPORT_OF_MATURE_MRNA_DERIVED_FROM_AN_INTRON_CONTAINING_TRANSCRIPT	REACTOME_MRNA_SPLICING_MINOR_PATHWAY	9.66097844408e-20	8.78218666835e-18
REACTOME_RNA_POLYMERASE_I_CHAIN_ELONGATION	CORUM_SPLICEOSOME	9.97921994826e-20	9.06449653083e-18
CORUM_BASC_COMPLEX_(BRCA1-ASSOCIATED_GENOME_SURVEILLANCE_COMPLEX)	REACTOME_TRANSCRIPTION_COUPLED_NER	9.98829788874e-20	9.06576332912e-18
HELICASE_ACTIVITY	CORUM_C_COMPLEX_SPLICEOSOME	1.01403424212e-19	9.19669041741e-18
RIBONUCLEOPROTEIN_COMPLEX	REACTOME_PROCESSING_OF_CAPPED_INTRON_CONTAINING_PRE_MRNA	1.02534267273e-19	9.2921089081e-18
REACTOME_CYCLIN_A1_ASSOCIATED_EVENTS_DURING_G2_M_TRANSITION	REACTOME_RNA_POLYMERASE_II_TRANSCRIPTION	1.02570415917e-19	9.2921089081e-18
BIOCARTA_MCM_PATHWAY	REACTOME_S_PHASE	1.03469328877e-19	9.36246665812e-18
RNA_SPLICING	REACTOME_TRANSCRIPTION	1.05349110112e-19	9.52525482716e-18
RIBONUCLEOPROTEIN_COMPLEX_BIOGENESIS_AND_ASSEMBLY	REACTOME_MRNA_SPLICING_MINOR_PATHWAY	1.05873971785e-19	9.5653809746e-18
REACTOME_E2F_TRANSCRIPTIONAL_TARGETS_AT_G1_S	DNA_REPAIR	1.10263272735e-19	9.95431854615e-18
REACTOME_G2_M_CHECKPOINTS	DNA_METABOLIC_PROCESS	1.10371842039e-19	9.95650210834e-18
MICROTUBULE	KEGG_OOCYTE_MEIOSIS	1.12043703536e-19	1.00995971821e-17
CHROMATIN	REACTOME_DNA_STRAND_ELONGATION	1.1487071063e-19	1.03465189003e-17
CORUM_MASH1_PROMOTER-COACTIVATOR_COMPLEX	CORUM_SPLICEOSOME	1.18643612804e-19	1.0678196648e-17
REACTOME_ACTIVATION_OF_THE_PRE_REPLICATIVE_COMPLEX	REACTOME_GLOBAL_GENOMIC_NER	1.19123143441e-19	1.07131837378e-17
REACTOME_POLYMERASE_SWITCHING	REACTOME_CELL_CYCLE_CHECKPOINTS	1.2531550939e-19	1.12615025891e-17
CHROMOSOME_ORGANIZATION_AND_BIOGENESIS	REACTOME_TRANSCRIPTION_COUPLED_NER	1.29985808455e-19	1.16723101195e-17
REACTOME_TELOMERE_MAINTENANCE	REACTOME_ACTIVATION_OF_ATR_IN_RESPONSE_TO_REPLICATION_STRESS	1.30129969454e-19	1.16763691907e-17
REACTOME_G1_S_TRANSITION	DNA_METABOLIC_PROCESS	1.32688214723e-19	1.18968696959e-17
REACTOME_E2F_MEDIATED_REGULATION_OF_DNA_REPLICATION	RESPONSE_TO_DNA_DAMAGE_STIMULUS	1.33100779278e-19	1.19247989744e-17
REACTOME_TELOMERE_MAINTENANCE	RESPONSE_TO_ENDOGENOUS_STIMULUS	1.4043313221e-19	1.25721749384e-17
ESTABLISHMENT_OF_ORGANELLE_LOCALIZATION	REACTOME_APCDC20_MEDIATED_DEGRADATION_OF_CYCLIN_B	1.42863196663e-19	1.27800281758e-17
ESTABLISHMENT_OF_ORGANELLE_LOCALIZATION	REACTOME_PHOSPHORYLATION_OF_THE_APC	1.42863196663e-19	1.27800281758e-17
REACTOME_TRANSPORT_OF_MATURE_MRNA_DERIVED_FROM_AN_INTRON_CONTAINING_TRANSCRIPT	KEGG_SPLICEOSOME	1.46492544963e-19	1.30848560619e-17
MULTI_ORGANISM_PROCESS	REACTOME_VPR_MEDIATED_NUCLEAR_IMPORT_OF_PICS	1.50640997485e-19	1.34452217975e-17
ATP_DEPENDENT_HELICASE_ACTIVITY	RNA_PROCESSING	1.58752150266e-19	1.41584599141e-17
MITOSIS	CORUM_C_COMPLEX_SPLICEOSOME	1.63260966955e-19	1.45495855543e-17
DNA_REPLICATION_INITIATION	REACTOME_ACTIVATION_OF_THE_PRE_REPLICATIVE_COMPLEX	1.64918432302e-19	1.46862042133e-17
MICROTUBULE	KEGG_CELL_CYCLE	1.65377949642e-19	1.47160184103e-17
CORUM_DNA_SYNTHESOME_COMPLEX_(17_SUBUNITS)	REACTOME_S_PHASE	1.67654931112e-19	1.49073913238e-17
CORUM_RC_COMPLEX_DURING_G2/M-PHASE_OF_CELL_CYCLE	CELL_CYCLE_PHASE	1.71376750104e-19	1.52268500565e-17
CHROMOSOMEPERICENTRIC_REGION	SPLICEOSOME	1.71748620759e-19	1.52484085848e-17
REACTOME_SNRNP_ASSEMBLY	REACTOME_HIV_LIFE_CYCLE	1.79822275187e-19	1.59532103129e-17
MICROTUBULE_CYTOSKELETON_ORGANIZATION_AND_BIOGENESIS	CORUM_SPLICEOSOME	1.79825647498e-19	1.59532103129e-17
MITOSIS	REACTOME_REV_MEDIATED_NUCLEAR_EXPORT_OF_HIV1_RNA	1.87485194157e-19	1.66080634491e-17
CORUM_RC_COMPLEX_DURING_G2/M-PHASE_OF_CELL_CYCLE	DNA_REPLICATION	1.90870584932e-19	1.6895268513e-17
CORUM_NOP56P-ASSOCIATED_PRE-RRNA_COMPLEX	REACTOME_RNA_POLYMERASE_II_TRANSCRIPTION	1.96229310497e-19	1.73565854824e-17
MITOTIC_CELL_CYCLE	REACTOME_MRNA_SPLICING_MINOR_PATHWAY	1.99339769182e-19	1.76184999139e-17
CORUM_ALL-1_SUPERCOMPLEX	REACTOME_NEP_NS2_INTERACTS_WITH_THE_CELLULAR_EXPORT_MACHINERY	2.02058820348e-19	1.78454538842e-17
REACTOME_E2F_TRANSCRIPTIONAL_TARGETS_AT_G1_S	REACTOME_ACTIVATION_OF_ATR_IN_RESPONSE_TO_REPLICATION_STRESS	2.02212623665e-19	1.78456799582e-17
REACTOME_GLOBAL_GENOMIC_NER	REACTOME_TRANSCRIPTION	2.06534326057e-19	1.82134564532e-17
REACTOME_CDC6_ASSOCIATION_WITH_THE_ORC:ORIGIN_COMPLEX	REACTOME_G2_M_CHECKPOINTS	2.12519823885e-19	1.87272976697e-17
BIOPOLYMER_CATABOLIC_PROCESS	REACTOME_CYCLIN_E_ASSOCIATED_EVENTS_DURING_G1_S_TRANSITION_	2.12743049135e-19	1.87329780572e-17
RESPONSE_TO_OTHER_ORGANISM	REACTOME_HIV_LIFE_CYCLE	2.13655868492e-19	1.87993265406e-17
KEGG_CELL_CYCLE	REACTOME_TRANSCRIPTION	2.15136980467e-19	1.89155422774e-17
M_PHASE	REACTOME_G1_S_TRANSITION	2.18081107012e-19	1.91601221591e-17
CORUM_NOP56P-ASSOCIATED_PRE-RRNA_COMPLEX	RNA_PROCESSING	2.18735433788e-19	1.92033110409e-17
RESPONSE_TO_DNA_DAMAGE_STIMULUS	REACTOME_MRNA_SPLICING_MINOR_PATHWAY	2.23852057338e-19	1.96379002242e-17
MICROTUBULE_BASED_PROCESS	REACTOME_NUCLEAR_IMPORT_OF_REV_PROTEIN	2.2539220799e-19	1.97583230292e-17
DNA_POLYMERASE_ACTIVITY	REACTOME_CELL_CYCLE_CHECKPOINTS	2.25811531109e-19	1.97803860357e-17
DNA_INTEGRITY_CHECKPOINT	REACTOME_CELL_CYCLE_CHECKPOINTS	2.26139578342e-19	1.97944267562e-17
DNA_POLYMERASE_ACTIVITY	REACTOME_LAGGING_STRAND_SYNTHESIS	2.28271679843e-19	1.99662418975e-17
SA_REG_CASCADE_OF_CYCLIN_EXPR	REACTOME_ACTIVATION_OF_ATR_IN_RESPONSE_TO_REPLICATION_STRESS	2.33901356332e-19	2.04434983242e-17
REACTOME_RNA_POLYMERASE_I_III_AND_MITOCHONDRIAL_TRANSCRIPTION	REACTOME_TRANSCRIPTION	2.3847950648e-19	2.08282105167e-17
REACTOME_MITOTIC_M_M_G1_PHASES	REACTOME_RNA_POLYMERASE_II_TRANSCRIPTION	2.41359568943e-19	2.10641565224e-17
ORGANELLE_LOCALIZATION	REACTOME_INACTIVATION_OF_APC_VIA_DIRECT_INHIBITION_OF_THE_APCOMPLEX	2.4280413952e-19	2.1174566766e-17
SPINDLE_MICROTUBULE	REACTOME_INACTIVATION_OF_APC_VIA_DIRECT_INHIBITION_OF_THE_APCOMPLEX	2.4280413952e-19	2.1174566766e-17
REPLICATION_FORK	REACTOME_ACTIVATION_OF_ATR_IN_RESPONSE_TO_REPLICATION_STRESS	2.46466321685e-19	2.14622145347e-17
REACTOME_LATE_PHASE_OF_HIV_LIFE_CYCLE	KEGG_SPLICEOSOME	2.47841758059e-19	2.15660712084e-17
SPINDLE_ORGANIZATION_AND_BIOGENESIS	REACTOME_HIV_LIFE_CYCLE	2.49742312962e-19	2.17154345861e-17
REACTOME_LAGGING_STRAND_SYNTHESIS	REACTOME_ACTIVATION_OF_THE_PRE_REPLICATIVE_COMPLEX	2.5074883748e-19	2.17868980713e-17
DNA_REPLICATION_INITIATION	REACTOME_G1_S_TRANSITION	2.57675479196e-19	2.23722610867e-17
MICROTUBULE_BINDING	REACTOME_HIV_LIFE_CYCLE	2.62749148213e-19	2.27960001802e-17
CHROMATIN	REACTOME_SYNTHESIS_OF_DNA	2.66491177602e-19	2.31036690072e-17
M_PHASE_OF_MITOTIC_CELL_CYCLE	REACTOME_REV_MEDIATED_NUCLEAR_EXPORT_OF_HIV1_RNA	2.68834930587e-19	2.32897503412e-17
MICROTUBULE_CYTOSKELETON_ORGANIZATION_AND_BIOGENESIS	REACTOME_VPR_MEDIATED_NUCLEAR_IMPORT_OF_PICS	2.70834678878e-19	2.34457786242e-17
KEGG_SMALL_CELL_LUNG_CANCER	KEGG_CELL_CYCLE	2.77596099425e-19	2.40134872137e-17
REACTOME_TRANSPORT_OF_THE_SLBP_INDEPENDENT_MATURE_MRNA	RIBONUCLEOPROTEIN_COMPLEX	2.77731754117e-19	2.40134872137e-17
HELICASE_ACTIVITY	REACTOME_NUCLEOTIDE_EXCISION_REPAIR	2.80389151497e-19	2.42195879594e-17
REACTOME_DOUBLE_STRAND_BREAK_REPAIR	REACTOME_S_PHASE	2.84359513362e-19	2.45445735626e-17
REACTOME_HOMOLOGOUS_RECOMBINATION_REPAIR	REACTOME_DNA_STRAND_ELONGATION	2.9019255012e-19	2.5029743835e-17
CHROMATIN_BINDING	REACTOME_NUCLEAR_IMPORT_OF_REV_PROTEIN	2.91173079553e-19	2.50959716404e-17
REACTOME_INFLUENZA_LIFE_CYCLE	KEGG_SPLICEOSOME	2.92602333495e-19	2.52007497344e-17
RNA_BINDING	REACTOME_HIV_LIFE_CYCLE	2.96103649226e-19	2.54837037805e-17
REACTOME_GLOBAL_GENOMIC_NER	REACTOME_RNA_POLYMERASE_II_TRANSCRIPTION	2.98168929191e-19	2.56427452347e-17
REACTOME_G2_M_CHECKPOINTS	CELL_CYCLE_PROCESS	3.10964813743e-19	2.67237227006e-17
M_PHASE	REACTOME_S_PHASE	3.22451789501e-19	2.76907234342e-17
REACTOME_CYCLIN_E_ASSOCIATED_EVENTS_DURING_G1_S_TRANSITION_	REACTOME_TRANSCRIPTION_COUPLED_NER	3.27829522204e-19	2.81320645916e-17
KEGG_DNA_REPLICATION	RESPONSE_TO_ENDOGENOUS_STIMULUS	3.38808633782e-19	2.9053086574e-17
REACTOME_RNA_POLYMERASE_III_TRANSCRIPTION_INITIATION	RNA_PROCESSING	3.38910702313e-19	2.9053086574e-17
DNA_REPAIR	REACTOME_TRANSCRIPTION_OF_THE_HIV_GENOME	3.39879291241e-19	2.91025959444e-17
REACTOME_TRANSPORT_OF_MATURE_MRNA_DERIVED_FROM_AN_INTRON_CONTAINING_TRANSCRIPT	CORUM_SPLICEOSOME	3.39885409734e-19	2.91025959444e-17
CORUM_BASC_COMPLEX_(BRCA1-ASSOCIATED_GENOME_SURVEILLANCE_COMPLEX)	REACTOME_NUCLEOTIDE_EXCISION_REPAIR	3.4109802152e-19	2.91646223574e-17
REACTOME_EXTENSION_OF_TELOMERES	DNA_REPLICATION	3.42327715188e-19	2.92485692239e-17
REACTOME_E2F_MEDIATED_REGULATION_OF_DNA_REPLICATION	DNA_REPAIR	3.55243005339e-19	3.0330092568e-17
DEFENSE_RESPONSE	KEGG_SPLICEOSOME	3.75350783286e-19	3.20236912308e-17
REACTOME_SNRNP_ASSEMBLY	CORUM_SPLICEOSOME	3.77187889537e-19	3.21571753252e-17
REACTOME_TRANSCRIPTION_OF_THE_HIV_GENOME	REACTOME_TRANSCRIPTION	3.80644976942e-19	3.24284785302e-17
S_PHASE	REACTOME_CELL_CYCLE_CHECKPOINTS	3.81731601549e-19	3.24975879232e-17
REACTOME_SCF_SKP2_MEDIATED_DEGRADATION_OF_P27_P21	REACTOME_G1_S_TRANSITION	3.95809622474e-19	3.36717842715e-17
RIBONUCLEOPROTEIN_COMPLEX_BIOGENESIS_AND_ASSEMBLY	CORUM_SPLICEOSOME	3.98192563306e-19	3.38500973503e-17
REACTOME_E2F_TRANSCRIPTIONAL_TARGETS_AT_G1_S	RESPONSE_TO_ENDOGENOUS_STIMULUS	4.09187791968e-19	3.4759751719e-17
RNA_SPLICINGVIA_TRANSESTERIFICATION_REACTIONS	REACTOME_RNA_POLYMERASE_II_TRANSCRIPTION	4.11400089742e-19	3.49225401359e-17
KEGG_HOMOLOGOUS_RECOMBINATION	REACTOME_NUCLEOTIDE_EXCISION_REPAIR	4.1793905981e-19	3.54521089031e-17
CYTOSKELETON_ORGANIZATION_AND_BIOGENESIS	CORUM_C_COMPLEX_SPLICEOSOME	4.30712846179e-19	3.65094115368e-17
REACTOME_UNWINDING_OF_DNA	REACTOME_ACTIVATION_OF_THE_PRE_REPLICATIVE_COMPLEX	4.329558089e-19	3.66731907822e-17
KEGG_HOMOLOGOUS_RECOMBINATION	REACTOME_G1_S_TRANSITION	4.35909846278e-19	3.6896922878e-17
CORUM_DNA_SYNTHESOME_COMPLEX_(13_SUBUNITS)	REACTOME_G1_S_TRANSITION	4.38981532084e-19	3.71302852439e-17
NUCLEOLUS	RNA_BINDING	4.44625868216e-19	3.75807593613e-17
REGULATION_OF_CELL_CYCLE	REACTOME_MRNA_SPLICING_MINOR_PATHWAY	4.44775803363e-19	3.75807593613e-17
KEGG_OOCYTE_MEIOSIS	CORUM_C_COMPLEX_SPLICEOSOME	4.47823568868e-19	3.77968858093e-17
REACTOME_ACTIVATION_OF_THE_PRE_REPLICATIVE_COMPLEX	REACTOME_NUCLEOTIDE_EXCISION_REPAIR	4.54367666914e-19	3.83218042332e-17
SPLICEOSOME	CORUM_SPLICEOSOME	4.82844006915e-19	4.06944377914e-17
REACTOME_RNA_POLYMERASE_II_TRANSCRIPTION	KEGG_SPLICEOSOME	4.86423317282e-19	4.09668425953e-17
REACTOME_FORMATION_AND_MATURATION_OF_MRNA_TRANSCRIPT	KEGG_CELL_CYCLE	4.92682816412e-19	4.14644247909e-17
DNA_INTEGRITY_CHECKPOINT	REACTOME_DNA_REPLICATION_PRE_INITIATION	4.94580919829e-19	4.15945021193e-17
REACTOME_RNA_POLYMERASE_II_TRANSCRIPTION	RNA_SPLICING	4.97886625333e-19	4.18426898739e-17
REACTOME_CDT1_ASSOCIATION_WITH_THE_CDC6_ORC_ORIGIN_COMPLEX	REACTOME_ACTIVATION_OF_THE_PRE_REPLICATIVE_COMPLEX	4.99560695579e-19	4.19534983299e-17
REACTOME_ELONGATION_AND_PROCESSING_OF_CAPPED_TRANSCRIPTS	KEGG_CELL_CYCLE	5.00776599989e-19	4.20256994043e-17
REACTOME_REPAIR_SYNTHESIS_OF_PATCH_27_30_BASES_LONG_BY_DNA_POLYMERASE	DNA_DEPENDENT_DNA_REPLICATION	5.04753197993e-19	4.23293134974e-17
RESPONSE_TO_ENDOGENOUS_STIMULUS	KEGG_CELL_CYCLE	5.23201286682e-19	4.38452339627e-17
SPINDLE_ORGANIZATION_AND_BIOGENESIS	SPLICEOSOME	5.31089402144e-19	4.447468547e-17
ESTABLISHMENT_OF_ORGANELLE_LOCALIZATION	KEGG_CELL_CYCLE	5.36963399194e-19	4.493469671e-17
CHROMOSOMEPERICENTRIC_REGION	RNA_SPLICING	5.41085479254e-19	4.5247554184e-17
CELL_CYCLE_PROCESS	REACTOME_MRNA_SPLICING_MINOR_PATHWAY	5.57232787641e-19	4.65648500794e-17
INTERPHASE	REACTOME_CELL_CYCLE_CHECKPOINTS	5.88783429072e-19	4.91665415049e-17
REACTOME_HOMOLOGOUS_RECOMBINATION_REPAIR	KEGG_DNA_REPLICATION	5.92853967501e-19	4.94714414338e-17
MICROTUBULE_ORGANIZING_CENTER	KEGG_OOCYTE_MEIOSIS	6.05953861241e-19	5.05288437805e-17
RNA_BINDING	REACTOME_TRANSPORT_OF_MATURE_MRNA_DERIVED_FROM_AN_INTRON_CONTAINING_TRANSCRIPT	6.07280737916e-19	5.06037260656e-17
REACTOME_DOUBLE_STRAND_BREAK_REPAIR	REACTOME_ACTIVATION_OF_THE_PRE_REPLICATIVE_COMPLEX	6.11209666297e-19	5.08951744216e-17
REACTOME_REMOVAL_OF_THE_FLAP_INTERMEDIATE	DNA_DEPENDENT_DNA_REPLICATION	6.23118665032e-19	5.18502402279e-17
DNA_DIRECTED_DNA_POLYMERASE_ACTIVITY	DNA_REPLICATION	6.28683825343e-19	5.22764556756e-17
TRANSCRIPTION_FACTOR_COMPLEX	REACTOME_HIV_INFECTION	6.30039785788e-19	5.23523129891e-17
NUCLEAR_ENVELOPE	REACTOME_DNA_STRAND_ELONGATION	6.31720859181e-19	5.24550593507e-17
NUCLEAR_CHROMOSOME	KEGG_SPLICEOSOME	6.34799101048e-19	5.26735937623e-17
INTERPHASE	REACTOME_S_PHASE	6.37427630643e-19	5.28545315688e-17
CORUM_EMERIN_COMPLEX_24	REACTOME_G1_S_TRANSITION	6.41643876668e-19	5.31667738341e-17
KEGG_OOCYTE_MEIOSIS	REACTOME_MRNA_SPLICING_MINOR_PATHWAY	6.59141200401e-19	5.45782790589e-17
REACTOME_CYCLIN_A1_ASSOCIATED_EVENTS_DURING_G2_M_TRANSITION	REACTOME_TRANSCRIPTION	7.05179396305e-19	5.83493916607e-17
REACTOME_TRANSPORT_OF_MATURE_MRNA_DERIVED_FROM_AN_INTRON_CONTAINING_TRANSCRIPT	RNA_PROCESSING	7.05979791021e-19	5.83746835893e-17
CORUM_DNA_SYNTHESOME_COMPLEX_(13_SUBUNITS)	REACTOME_ACTIVATION_OF_THE_PRE_REPLICATIVE_COMPLEX	7.19502777602e-19	5.94511843401e-17
CHROMATIN	REACTOME_LATE_PHASE_OF_HIV_LIFE_CYCLE	7.22459862253e-19	5.96537484442e-17
SUGAR_BINDING	BIOCARTA_MCM_PATHWAY	7.60791172232e-19	6.27748481015e-17
CYTOSKELETAL_PART	KEGG_CELL_CYCLE	7.72019487764e-19	6.36568102164e-17
BIOCARTA_CELLCYCLE_PATHWAY	REACTOME_ACTIVATION_OF_THE_PRE_REPLICATIVE_COMPLEX	8.11164264945e-19	6.68377829006e-17
RNA_BINDING	REACTOME_LATE_PHASE_OF_HIV_LIFE_CYCLE	8.16729503391e-19	6.72493819216e-17
CORUM_SMN_COMPLEX	MRNA_PROCESSING_GO_0006397	8.17293390881e-19	6.72493819216e-17
M_PHASE	CORUM_C_COMPLEX_SPLICEOSOME	8.32265286573e-19	6.84330856854e-17
MEIOSIS_I	REACTOME_ACTIVATION_OF_THE_PRE_REPLICATIVE_COMPLEX	8.46458173875e-19	6.9551629046e-17
MEIOTIC_RECOMBINATION	REACTOME_ACTIVATION_OF_THE_PRE_REPLICATIVE_COMPLEX	8.46458173875e-19	6.9551629046e-17
REACTOME_E2F_TRANSCRIPTIONAL_TARGETS_AT_G1_S	REACTOME_GLOBAL_GENOMIC_NER	8.50339489344e-19	6.97733709083e-17
REPLICATION_FORK	REACTOME_G1_S_TRANSITION	8.72972058373e-19	7.15806755272e-17
CHROMOSOME_ORGANIZATION_AND_BIOGENESIS	CORUM_C_COMPLEX_SPLICEOSOME	9.13394694933e-19	7.48431807217e-17
CARBOHYDRATE_BINDING	REACTOME_G2_M_CHECKPOINTS	9.13987375692e-19	7.48431807217e-17
SERINE_HYDROLASE_ACTIVITY	REACTOME_FORMATION_OF_FIBRIN_CLOT_CLOTTING_CASCADE	9.16412143712e-19	7.4986281604e-17
SERINE_TYPE_ENDOPEPTIDASE_ACTIVITY	REACTOME_FORMATION_OF_FIBRIN_CLOT_CLOTTING_CASCADE	9.16412143712e-19	7.4986281604e-17
SERINE_TYPE_PEPTIDASE_ACTIVITY	REACTOME_FORMATION_OF_FIBRIN_CLOT_CLOTTING_CASCADE	9.16412143712e-19	7.4986281604e-17
CORUM_BASC_COMPLEX_(BRCA1-ASSOCIATED_GENOME_SURVEILLANCE_COMPLEX)	RESPONSE_TO_ENDOGENOUS_STIMULUS	9.20009487511e-19	7.5124345647e-17
DNA_REPLICATION_INITIATION	REACTOME_EXTENSION_OF_TELOMERES	9.31663451301e-19	7.60233510438e-17
KEGG_PYRIMIDINE_METABOLISM	CORUM_SPLICEOSOME	9.48221750517e-19	7.73210290316e-17
NUCLEOPLASM	REACTOME_TRANSPORT_OF_MATURE_MRNA_DERIVED_FROM_AN_INTRON_CONTAINING_TRANSCRIPT	9.59439946031e-19	7.81817662652e-17
REACTOME_DNA_STRAND_ELONGATION	DNA_REPLICATION	9.91111559206e-19	8.07068503833e-17
CELL_CYCLE_PHASE	REACTOME_HIV_INFECTION	9.96813312983e-19	8.11151677509e-17
REACTOME_GLOBAL_GENOMIC_NER	REACTOME_LATE_PHASE_OF_HIV_LIFE_CYCLE	1.01741463922e-18	8.27345317198e-17
NUCLEAR_CHROMOSOME_PART	REACTOME_TRANSCRIPTION_COUPLED_NER	1.01892681196e-18	8.28004347959e-17
CHROMATIN	REACTOME_TRANSPORT_OF_THE_SLBP_INDEPENDENT_MATURE_MRNA	1.02595725649e-18	8.33143665279e-17
REPLICATION_FORK	REACTOME_ACTIVATION_OF_THE_PRE_REPLICATIVE_COMPLEX	1.10930042625e-18	9.00204162273e-17
MICROTUBULE_CYTOSKELETON_ORGANIZATION_AND_BIOGENESIS	REACTOME_LATE_PHASE_OF_HIV_LIFE_CYCLE	1.14558253569e-18	9.29008385798e-17
DNA_POLYMERASE_ACTIVITY	REACTOME_DNA_REPAIR	1.15479492613e-18	9.35835973344e-17
SA_REG_CASCADE_OF_CYCLIN_EXPR	REACTOME_SYNTHESIS_OF_DNA	1.1624070967e-18	9.41358274269e-17
MITOSIS	REACTOME_NUCLEAR_IMPORT_OF_REV_PROTEIN	1.1797800385e-18	9.54772195355e-17
REACTOME_TRANSPORT_OF_THE_SLBP_INDEPENDENT_MATURE_MRNA	MRNA_METABOLIC_PROCESS	1.18146288591e-18	9.55478754607e-17
NUCLEAR_ENVELOPE	KEGG_DNA_REPLICATION	1.24650773558e-18	1.00739169345e-16
RESPONSE_TO_OTHER_ORGANISM	REACTOME_SNRNP_ASSEMBLY	1.27727891276e-18	1.03155353014e-16
REACTOME_E2F_MEDIATED_REGULATION_OF_DNA_REPLICATION	REACTOME_DNA_REPAIR	1.35982403256e-18	1.09746728505e-16
REACTOME_INFLUENZA_LIFE_CYCLE	REACTOME_TRANSCRIPTION_OF_THE_HIV_GENOME	1.3614787023e-18	1.09805165086e-16
REACTOME_CELL_CYCLE_CHECKPOINTS	DNA_METABOLIC_PROCESS	1.36187376933e-18	1.09805165086e-16
REACTOME_REMOVAL_OF_THE_FLAP_INTERMEDIATE	REACTOME_SYNTHESIS_OF_DNA	1.36830441864e-18	1.1020501247e-16
DNA_DEPENDENT_DNA_REPLICATION	REACTOME_S_PHASE	1.37308987621e-18	1.10515002567e-16
REACTOME_CYCLIN_E_ASSOCIATED_EVENTS_DURING_G1_S_TRANSITION_	REACTOME_ACTIVATION_OF_THE_PRE_REPLICATIVE_COMPLEX	1.37759608235e-18	1.10802109437e-16
REACTOME_REMOVAL_OF_THE_FLAP_INTERMEDIATE	REACTOME_GLOBAL_GENOMIC_NER	1.47508536331e-18	1.18562498142e-16
KEGG_MISMATCH_REPAIR	REACTOME_NUCLEOTIDE_EXCISION_REPAIR	1.48784701023e-18	1.19506829325e-16
REGULATION_OF_CELL_CYCLE	KEGG_CELL_CYCLE	1.53182033342e-18	1.2295515415e-16
CHROMOSOME_ORGANIZATION_AND_BIOGENESIS	REACTOME_NUCLEOTIDE_EXCISION_REPAIR	1.57128893221e-18	1.26037454098e-16
REACTOME_RNA_POLYMERASE_III_TRANSCRIPTION_INITIATION	RNA_SPLICING	1.58521190428e-18	1.27067872433e-16
DNA_RECOMBINATION	DNA_METABOLIC_PROCESS	1.59737934472e-18	1.27956266817e-16
M_PHASE_OF_MITOTIC_CELL_CYCLE	REACTOME_NUCLEAR_IMPORT_OF_REV_PROTEIN	1.66644525437e-18	1.3339815122e-16
REACTOME_PHOSPHORYLATION_OF_THE_APC	REACTOME_ORC1_REMOVAL_FROM_CHROMATIN	1.67476218671e-18	1.33973026913e-16
REACTOME_CYCLIN_A1_ASSOCIATED_EVENTS_DURING_G2_M_TRANSITION	REACTOME_SYNTHESIS_OF_DNA	1.71819052001e-18	1.37353966143e-16
REACTOME_TRANSCRIPTION	CORUM_C_COMPLEX_SPLICEOSOME	1.73869256822e-18	1.38898816657e-16
G1_PHASE	REACTOME_G2_M_CHECKPOINTS	1.7679452108e-18	1.4114016188e-16
HELICASE_ACTIVITY	REACTOME_TRANSCRIPTION_COUPLED_NER	1.81401243617e-18	1.44719925207e-16
SPINDLE	REACTOME_G2_M_TRANSITION	1.8198684815e-18	1.45089014688e-16
REPLICATION_FORK	REACTOME_SYNTHESIS_OF_DNA	1.85238037481e-18	1.47581308282e-16
CORUM_DNA_SYNTHESOME_COMPLEX_(13_SUBUNITS)	DNA_DEPENDENT_DNA_REPLICATION	1.89293226075e-18	1.50710361837e-16
KINETOCHORE	RNA_PROCESSING	1.90314718628e-18	1.51421474006e-16
REACTOME_SNRNP_ASSEMBLY	CORUM_C_COMPLEX_SPLICEOSOME	1.91642885509e-18	1.52375464891e-16
REACTOME_TRANSPORT_OF_MATURE_MRNA_DERIVED_FROM_AN_INTRON_CONTAINING_TRANSCRIPT	REACTOME_TRANSCRIPTION_OF_THE_HIV_GENOME	1.92787360663e-18	1.53182215803e-16
NUCLEAR_CHROMOSOME_PART	REACTOME_ACTIVATION_OF_THE_PRE_REPLICATIVE_COMPLEX	1.95255378376e-18	1.55038814675e-16
MITOTIC_SISTER_CHROMATID_SEGREGATION	RNA_PROCESSING	1.98909505671e-18	1.57834090805e-16
SISTER_CHROMATID_SEGREGATION	RNA_PROCESSING	1.98909505671e-18	1.57834090805e-16
MEIOTIC_CELL_CYCLE	REACTOME_RNA_POLYMERASE_II_TRANSCRIPTION	2.00474235087e-18	1.58862031032e-16
MICROTUBULE_BASED_PROCESS	CORUM_SPLICEOSOME	2.03580473292e-18	1.61215240169e-16
BIOPOLYMER_CATABOLIC_PROCESS	REACTOME_RNA_POLYMERASE_II_TRANSCRIPTION	2.03593322226e-18	1.61215240169e-16
REACTOME_GLOBAL_GENOMIC_NER	REACTOME_HIV_LIFE_CYCLE	2.03644705704e-18	1.61215240169e-16
REGULATION_OF_MITOSIS	REACTOME_CELL_CYCLE_CHECKPOINTS	2.03644705704e-18	1.61215240169e-16
REACTOME_MITOTIC_PROMETAPHASE	KEGG_SPLICEOSOME	2.05386130337e-18	1.62209676552e-16
DNA_POLYMERASE_ACTIVITY	REACTOME_TELOMERE_MAINTENANCE	2.11284170971e-18	1.66756208598e-16
REACTOME_CYCLIN_E_ASSOCIATED_EVENTS_DURING_G1_S_TRANSITION_	REACTOME_HIV_LIFE_CYCLE	2.13852426239e-18	1.68670383217e-16
CORUM_CEN_COMPLEX	REACTOME_SNRNP_ASSEMBLY	2.18111357572e-18	1.71914585264e-16
DNA_DIRECTED_DNA_POLYMERASE_ACTIVITY	REACTOME_EXTENSION_OF_TELOMERES	2.18189724539e-18	1.71914585264e-16
RNA_PROCESSING	REACTOME_RNA_POLYMERASE_II_TRANSCRIPTION	2.20685733349e-18	1.73711619313e-16
CORUM_ALL-1_SUPERCOMPLEX	REACTOME_NUCLEAR_IMPORT_OF_REV_PROTEIN	2.21093123301e-18	1.73916272651e-16
CHROMATIN_BINDING	REACTOME_VPR_MEDIATED_NUCLEAR_IMPORT_OF_PICS	2.23688794178e-18	1.75840852042e-16
UBIQUITIN_CYCLE	REACTOME_REGULATION_OF_APC_ACTIVATORS_BETWEEN_G1_S_AND_EARLY_ANAPHASE	2.25493286271e-18	1.77141340393e-16
CORUM_DNA_SYNTHESOME_COMPLEX_(17_SUBUNITS)	DNA_DEPENDENT_DNA_REPLICATION	2.25810614464e-18	1.77272600349e-16
SPINDLE_ORGANIZATION_AND_BIOGENESIS	RNA_SPLICING	2.28202339178e-18	1.79031107757e-16
CELL_CYCLE_PHASE	REACTOME_HIV_LIFE_CYCLE	2.28679987992e-18	1.79286630054e-16
CHROMOSOMAL_PART	KEGG_SPLICEOSOME	2.28813576074e-18	1.79286630054e-16
NUCLEAR_BODY	REACTOME_ACTIVATION_OF_THE_PRE_REPLICATIVE_COMPLEX	2.31019256082e-18	1.80880259342e-16
CORUM_RC_COMPLEX_DURING_S-PHASE_OF_CELL_CYCLE	RESPONSE_TO_DNA_DAMAGE_STIMULUS	2.31733760324e-18	1.81319373885e-16
REACTOME_CYCLIN_A1_ASSOCIATED_EVENTS_DURING_G2_M_TRANSITION	REACTOME_MITOTIC_M_M_G1_PHASES	2.34101226727e-18	1.83050404541e-16
CYTOSKELETON_ORGANIZATION_AND_BIOGENESIS	REACTOME_REV_MEDIATED_NUCLEAR_EXPORT_OF_HIV1_RNA	2.40035797552e-18	1.87566515633e-16
KEGG_MISMATCH_REPAIR	REACTOME_CELL_CYCLE_CHECKPOINTS	2.49868097401e-18	1.95120360137e-16
BIOPOLYMER_CATABOLIC_PROCESS	REACTOME_CDT1_ASSOCIATION_WITH_THE_CDC6_ORC_ORIGIN_COMPLEX	2.53405319539e-18	1.97751679024e-16
RNA_BINDING	REACTOME_METABOLISM_OF_RNA	2.5740452259e-18	2.00739800621e-16
RESPONSE_TO_OTHER_ORGANISM	REACTOME_TRANSPORT_OF_MATURE_MRNA_DERIVED_FROM_AN_INTRON_CONTAINING_TRANSCRIPT	2.7614016056e-18	2.15208758025e-16
CARBOHYDRATE_BINDING	REACTOME_ACTIVATION_OF_ATR_IN_RESPONSE_TO_REPLICATION_STRESS	2.78586286008e-18	2.16971826039e-16
BIOCARTA_CELLCYCLE_PATHWAY	REACTOME_DNA_REPAIR	2.79098849016e-18	2.17227641767e-16
BIOCARTA_ATRBRCA_PATHWAY	REACTOME_S_PHASE	2.84125549353e-18	2.20994238265e-16
CORUM_RC_COMPLEX_DURING_S-PHASE_OF_CELL_CYCLE	RESPONSE_TO_ENDOGENOUS_STIMULUS	2.88819620648e-18	2.24497322129e-16
SMALL_NUCLEAR_RIBONUCLEOPROTEIN_COMPLEX	MRNA_METABOLIC_PROCESS	2.90578372024e-18	2.2571569355e-16
SMALL_NUCLEAR_RIBONUCLEOPROTEIN_COMPLEX	RNA_SPLICING	2.90578372024e-18	2.2571569355e-16
DNA_REPLICATION_INITIATION	REACTOME_TELOMERE_MAINTENANCE	2.92991312049e-18	2.2729075531e-16
REACTOME_RNA_POLYMERASE_III_TRANSCRIPTION_INITIATION	SPLICEOSOME	2.95441190854e-18	2.29040686153e-16
BIOCARTA_G1_PATHWAY	REACTOME_CELL_CYCLE_CHECKPOINTS	2.95938792195e-18	2.29275810292e-16
KEGG_HOMOLOGOUS_RECOMBINATION	KEGG_CELL_CYCLE	3.03361887706e-18	2.34872567035e-16
DNA_REPLICATION_INITIATION	REACTOME_CELL_CYCLE_CHECKPOINTS	3.05614670275e-18	2.36461585507e-16
DNA_RECOMBINATION	RESPONSE_TO_ENDOGENOUS_STIMULUS	3.09087241399e-18	2.38991683318e-16
BIOCARTA_CLASSIC_PATHWAY	KEGG_COMPLEMENT_AND_COAGULATION_CASCADES	3.10509402082e-18	2.39934092206e-16
REACTOME_RNA_POLYMERASE_I_PROMOTER_OPENING	REACTOME_RNA_POLYMERASE_I_CHAIN_ELONGATION	3.2185534437e-18	2.48538466284e-16
REACTOME_TRANSCRIPTION_COUPLED_NER	REACTOME_G2_M_CHECKPOINTS	3.41316665845e-18	2.63394227293e-16
REACTOME_E2F_TRANSCRIPTIONAL_TARGETS_AT_G1_S	KEGG_DNA_REPLICATION	3.44413514997e-18	2.65610352124e-16
CHROMATIN_BINDING	REACTOME_DNA_REPAIR	3.47341762541e-18	2.67693641982e-16
CYTOSKELETON_ORGANIZATION_AND_BIOGENESIS	KEGG_SPLICEOSOME	3.61735052516e-18	2.78604465088e-16
MICROTUBULE_CYTOSKELETON_ORGANIZATION_AND_BIOGENESIS	REACTOME_RNA_POLYMERASE_II_TRANSCRIPTION	3.69863130467e-18	2.84678802043e-16
REACTOME_MITOTIC_M_M_G1_PHASES	KEGG_CELL_CYCLE	3.74042117799e-18	2.87707637584e-16
NEGATIVE_REGULATION_OF_DNA_METABOLIC_PROCESS	REACTOME_DNA_REPLICATION_PRE_INITIATION	3.75637486052e-18	2.88746540011e-16
M_PHASE	REACTOME_REV_MEDIATED_NUCLEAR_EXPORT_OF_HIV1_RNA	3.77944852928e-18	2.90331035362e-16
G1_PHASE_OF_MITOTIC_CELL_CYCLE	REACTOME_E2F_MEDIATED_REGULATION_OF_DNA_REPLICATION	3.83478536116e-18	2.94390259674e-16
ATP_DEPENDENT_HELICASE_ACTIVITY	SPLICEOSOME	3.85445343504e-18	2.9570775303e-16
MICROTUBULE_ORGANIZING_CENTER	REACTOME_G2_M_TRANSITION	3.94258834697e-18	3.02272791958e-16
CHROMOSOME_ORGANIZATION_AND_BIOGENESIS	REACTOME_VPR_MEDIATED_NUCLEAR_IMPORT_OF_PICS	4.02993198537e-18	3.08768678409e-16
REACTOME_INFLUENZA_LIFE_CYCLE	CORUM_C_COMPLEX_SPLICEOSOME	4.095695667e-18	3.13603776013e-16
DNA_DIRECTED_DNA_POLYMERASE_ACTIVITY	BIOCARTA_MCM_PATHWAY	4.10190179154e-18	3.1387529059e-16
INTERPHASE_OF_MITOTIC_CELL_CYCLE	REACTOME_G2_M_CHECKPOINTS	4.12008527657e-18	3.15062360362e-16
REACTOME_TRANSCRIPTION	REACTOME_MRNA_SPLICING	4.14828471156e-18	3.17013314748e-16
CORUM_17S_U2_SNRNP	CORUM_SPLICEOSOME	4.1996554135e-18	3.20731353531e-16
REACTOME_POLYMERASE_SWITCHING	REACTOME_DNA_REPAIR	4.28191352834e-18	3.26801955336e-16
REACTOME_CDC6_ASSOCIATION_WITH_THE_ORC:ORIGIN_COMPLEX	REACTOME_DNA_STRAND_ELONGATION	4.30278380309e-18	3.28182527006e-16
REACTOME_MRNA_SPLICING_MINOR_PATHWAY	REACTOME_RNA_POLYMERASE_I_III_AND_MITOCHONDRIAL_TRANSCRIPTION	4.32433350787e-18	3.29613103097e-16
CORUM_CDC5L_COMPLEX	CORUM_SPLICEOSOME	4.36374027658e-18	3.32402070016e-16
RESPONSE_TO_DNA_DAMAGE_STIMULUS	REACTOME_TRANSCRIPTION_OF_THE_HIV_GENOME	4.53357052573e-18	3.45115862608e-16
REACTOME_GLOBAL_GENOMIC_NER	REACTOME_S_PHASE	4.53608666694e-18	3.45115862608e-16
MITOTIC_CELL_CYCLE	REACTOME_HIV_INFECTION	4.70708500814e-18	3.57862810158e-16
NUCLEOLUS	RNA_PROCESSING	4.7672028915e-18	3.62199981183e-16
DNA_RECOMBINATION	REACTOME_ACTIVATION_OF_THE_PRE_REPLICATIVE_COMPLEX	4.84745957819e-18	3.6806068083e-16
REACTOME_E2F_MEDIATED_REGULATION_OF_DNA_REPLICATION	RESPONSE_TO_ENDOGENOUS_STIMULUS	4.8711472172e-18	3.69621397813e-16
BIOCARTA_MCM_PATHWAY	REACTOME_G1_S_TRANSITION	4.92934745225e-18	3.73797232605e-16
MITOTIC_CELL_CYCLE_CHECKPOINT	REACTOME_APCDC20_MEDIATED_DEGRADATION_OF_CYCLIN_B	5.1671967153e-18	3.9158191524e-16
MITOTIC_CELL_CYCLE_CHECKPOINT	REACTOME_PHOSPHORYLATION_OF_THE_APC	5.1671967153e-18	3.9158191524e-16
REGULATION_OF_CYCLIN_DEPENDENT_PROTEIN_KINASE_ACTIVITY	REACTOME_HIV_LIFE_CYCLE	5.20980061111e-18	3.94304043301e-16
CHROMOSOME	REACTOME_LATE_PHASE_OF_HIV_LIFE_CYCLE	5.21436181158e-18	3.94396277714e-16
REACTOME_ACTIVATION_OF_THE_PRE_REPLICATIVE_COMPLEX	REACTOME_TRANSCRIPTION_COUPLED_NER	5.30100009791e-18	4.0069244366e-16
NUCLEAR_CHROMOSOME	DNA_METABOLIC_PROCESS	5.33893736972e-18	4.03301688262e-16
RESPONSE_TO_ENDOGENOUS_STIMULUS	REACTOME_MRNA_SPLICING_MINOR_PATHWAY	5.39292860822e-18	4.07119529923e-16
CORUM_CDC5L_COMPLEX	CORUM_C_COMPLEX_SPLICEOSOME	5.39628904537e-18	4.07119529923e-16
SUGAR_BINDING	REACTOME_POLYMERASE_SWITCHING	5.40753218661e-18	4.07700284533e-16
ATP_DEPENDENT_HELICASE_ACTIVITY	CORUM_17S_U2_SNRNP	5.70340817549e-18	4.29733231705e-16
MRNA_PROCESSING_GO_0006397	CORUM_SPLICEOSOME	5.72557820307e-18	4.31128365613e-16
REACTOME_LAGGING_STRAND_SYNTHESIS	REACTOME_NUCLEOTIDE_EXCISION_REPAIR	5.73425668724e-18	4.31506472766e-16
REACTOME_PHOSPHORYLATION_OF_THE_APC	REACTOME_MITOTIC_M_M_G1_PHASES	5.76618314544e-18	4.33632407827e-16
NEGATIVE_REGULATION_OF_DNA_METABOLIC_PROCESS	REACTOME_LAGGING_STRAND_SYNTHESIS	5.88566266014e-18	4.42335665132e-16
BIOCARTA_CELLCYCLE_PATHWAY	REACTOME_LATE_PHASE_OF_HIV_LIFE_CYCLE	5.92460579599e-18	4.4497900171e-16
REACTOME_SCF_SKP2_MEDIATED_DEGRADATION_OF_P27_P21	REACTOME_E2F_MEDIATED_REGULATION_OF_DNA_REPLICATION	5.94639161962e-18	4.46331161815e-16
REACTOME_ASSOCIATION_OF_LICENSING_FACTORS_WITH_THE_PREREPLICATIVE_COMPLEX	REACTOME_ACTIVATION_OF_ATR_IN_RESPONSE_TO_REPLICATION_STRESS	6.0097224834e-18	4.50797956124e-16
REACTOME_CYCLIN_A1_ASSOCIATED_EVENTS_DURING_G2_M_TRANSITION	REACTOME_G1_S_TRANSITION	6.14462416781e-18	4.6062429443e-16
REACTOME_REGULATION_OF_APC_ACTIVATORS_BETWEEN_G1_S_AND_EARLY_ANAPHASE	REACTOME_G1_S_TRANSITION	6.14462416781e-18	4.6062429443e-16
REACTOME_G1_S_TRANSITION	REACTOME_HIV_LIFE_CYCLE	6.18089901077e-18	4.62755594529e-16
CORUM_CDC5L_COMPLEX	RNA_PROCESSING	6.33173103435e-18	4.7374758398e-16
KEGG_MISMATCH_REPAIR	DNA_REPLICATION	6.34310440296e-18	4.74297793294e-16
CHROMOSOME	REACTOME_RNA_POLYMERASE_II_TRANSCRIPTION	6.35905789314e-18	4.75189561739e-16
REACTOME_DNA_REPAIR	KEGG_SPLICEOSOME	6.37517301471e-18	4.76092271851e-16
NUCLEAR_BODY	REACTOME_G1_S_TRANSITION	6.50269850901e-18	4.85308605423e-16
REACTOME_NUCLEOTIDE_EXCISION_REPAIR	REACTOME_G2_M_CHECKPOINTS	6.55415892997e-18	4.88839996602e-16
CORUM_MLL1-WDR5_COMPLEX	REACTOME_TRANSCRIPTION_OF_THE_HIV_GENOME	6.55567920846e-18	4.88839996602e-16
KEGG_HOMOLOGOUS_RECOMBINATION	REACTOME_TRANSCRIPTION_COUPLED_NER	6.56880541877e-18	4.89313799102e-16
REACTOME_TRANSPORT_OF_MATURE_MRNA_DERIVED_FROM_AN_INTRON_CONTAINING_TRANSCRIPT	REACTOME_RNA_POLYMERASE_II_TRANSCRIPTION	6.57154143714e-18	4.89313799102e-16
RESPONSE_TO_OTHER_ORGANISM	REACTOME_EXTENSION_OF_TELOMERES	6.57994215794e-18	4.89525293217e-16
REGULATION_OF_CYCLIN_DEPENDENT_PROTEIN_KINASE_ACTIVITY	REACTOME_DNA_REPAIR	6.58850138248e-18	4.89853209592e-16
CHROMOSOMAL_PART	CORUM_C_COMPLEX_SPLICEOSOME	6.62333934175e-18	4.92133299088e-16
MITOTIC_SISTER_CHROMATID_SEGREGATION	CORUM_17S_U2_SNRNP	6.65282916333e-18	4.94013386702e-16
SISTER_CHROMATID_SEGREGATION	CORUM_17S_U2_SNRNP	6.65282916333e-18	4.94013386702e-16
REACTOME_RNA_POLYMERASE_I_III_AND_MITOCHONDRIAL_TRANSCRIPTION	REACTOME_TRANSCRIPTION_OF_THE_HIV_GENOME	6.86221636983e-18	5.08921116358e-16
CELL_CYCLE_CHECKPOINT_GO_0000075	REACTOME_HIV_LIFE_CYCLE	6.86529870099e-18	5.08921116358e-16
ATP_DEPENDENT_HELICASE_ACTIVITY	MRNA_METABOLIC_PROCESS	6.95765458785e-18	5.15351247824e-16
REACTOME_ACTIVATION_OF_ATR_IN_RESPONSE_TO_REPLICATION_STRESS	REACTOME_DNA_REPAIR	6.96217344924e-18	5.15362441528e-16
NUCLEAR_MATRIX	REACTOME_EXTENSION_OF_TELOMERES	6.96938836601e-18	5.15573066753e-16
HELICASE_ACTIVITY	RNA_SPLICING	7.049324198e-18	5.21159718104e-16
CELL_CYCLE_PROCESS	REACTOME_HIV_INFECTION	7.09673123105e-18	5.2433601011e-16
KEGG_CELL_CYCLE	KEGG_SPLICEOSOME	7.16763426137e-18	5.29243222404e-16
ORGANELLE_LOCALIZATION	REACTOME_REGULATION_OF_APC_ACTIVATORS_BETWEEN_G1_S_AND_EARLY_ANAPHASE	7.31957561724e-18	5.40124256288e-16
MITOSIS	REACTOME_NEP_NS2_INTERACTS_WITH_THE_CELLULAR_EXPORT_MACHINERY	7.39328452842e-18	5.45222388351e-16
MITOSIS	REACTOME_TRANSPORT_OF_RIBONUCLEOPROTEINS_INTO_THE_HOST_NUCLEUS	7.39328452842e-18	5.45222388351e-16
REACTOME_ASSOCIATION_OF_LICENSING_FACTORS_WITH_THE_PREREPLICATIVE_COMPLEX	REACTOME_SYNTHESIS_OF_DNA	7.68452490323e-18	5.65992601065e-16
CORUM_DNA_SYNTHESOME_COMPLEX_(17_SUBUNITS)	REACTOME_G1_S_TRANSITION	7.68671326542e-18	5.65992601065e-16
TRANSCRIPTION_FACTOR_COMPLEX	REACTOME_TRANSPORT_OF_RIBONUCLEOPROTEINS_INTO_THE_HOST_NUCLEUS	8.06777981272e-18	5.93479765238e-16
CORUM_NUCLEAR_PORE_COMPLEX	REACTOME_REV_MEDIATED_NUCLEAR_EXPORT_OF_HIV1_RNA	8.12751973211e-18	5.97501829128e-16
CORUM_NUCLEAR_PORE_COMPLEX	REACTOME_VPR_MEDIATED_NUCLEAR_IMPORT_OF_PICS	8.12751973211e-18	5.97501829128e-16
ORGANELLE_LOCALIZATION	REACTOME_APCDC20_MEDIATED_DEGRADATION_OF_CYCLIN_B	8.15947625716e-18	5.9910459366e-16
ORGANELLE_LOCALIZATION	REACTOME_PHOSPHORYLATION_OF_THE_APC	8.15947625716e-18	5.9910459366e-16
SPINDLE_MICROTUBULE	REACTOME_APCDC20_MEDIATED_DEGRADATION_OF_CYCLIN_B	8.15947625716e-18	5.9910459366e-16
SPINDLE_MICROTUBULE	REACTOME_PHOSPHORYLATION_OF_THE_APC	8.15947625716e-18	5.9910459366e-16
KEGG_MISMATCH_REPAIR	REACTOME_DNA_REPLICATION_PRE_INITIATION	8.17469820933e-18	5.9910459366e-16
DNA_DEPENDENT_DNA_REPLICATION	REACTOME_CELL_CYCLE_CHECKPOINTS	8.26674268918e-18	6.05097872286e-16
ORGANELLE_LOCALIZATION	KEGG_CELL_CYCLE	8.36078517811e-18	6.11602061699e-16
CHROMOSOME	REACTOME_VPR_MEDIATED_NUCLEAR_IMPORT_OF_PICS	8.77877699425e-18	6.41780814054e-16
REACTOME_SNRNP_ASSEMBLY	REACTOME_LATE_PHASE_OF_HIV_LIFE_CYCLE	8.96139819634e-18	6.54725855963e-16
BIOCARTA_CELLCYCLE_PATHWAY	REACTOME_S_PHASE	9.16105148565e-18	6.6889848264e-16
REACTOME_RNA_POLYMERASE_II_TRANSCRIPTION	REACTOME_PROCESSING_OF_CAPPED_INTRON_CONTAINING_PRE_MRNA	9.17524479958e-18	6.69520506887e-16
CHROMOSOME_ORGANIZATION_AND_BIOGENESIS	KEGG_SPLICEOSOME	9.31805827086e-18	6.79521415052e-16
REACTOME_E2F_TRANSCRIPTIONAL_TARGETS_AT_G1_S	REACTOME_SYNTHESIS_OF_DNA	9.55264784782e-18	6.96198627244e-16
SPLICEOSOME	MRNA_PROCESSING_GO_0006397	9.68512605269e-18	7.0541794959e-16
REGULATION_OF_CELL_CYCLE	REACTOME_TRANSCRIPTION_OF_THE_HIV_GENOME	9.85832162446e-18	7.17589724513e-16
DNA_DEPENDENT_DNA_REPLICATION	REACTOME_DNA_REPAIR	1.01114328934e-17	7.35559988527e-16
M_PHASE_OF_MITOTIC_CELL_CYCLE	REACTOME_NEP_NS2_INTERACTS_WITH_THE_CELLULAR_EXPORT_MACHINERY	1.02877043659e-17	7.47921812228e-16
M_PHASE_OF_MITOTIC_CELL_CYCLE	REACTOME_TRANSPORT_OF_RIBONUCLEOPROTEINS_INTO_THE_HOST_NUCLEUS	1.02877043659e-17	7.47921812228e-16
NUCLEAR_BODY	DNA_METABOLIC_PROCESS	1.04239889792e-17	7.56897065614e-16
REACTOME_SNRNP_ASSEMBLY	REACTOME_MRNA_SPLICING_MINOR_PATHWAY	1.04479621726e-17	7.58171218101e-16
MICROTUBULE_BINDING	REACTOME_TRANSPORT_OF_MATURE_MRNA_DERIVED_FROM_AN_INTRON_CONTAINING_TRANSCRIPT	1.05265181981e-17	7.63402250614e-16
CORUM_17S_U2_SNRNP	RNA_SPLICING	1.06009922151e-17	7.68331003953e-16
MULTI_ORGANISM_PROCESS	REACTOME_TRANSPORT_OF_THE_SLBP_INDEPENDENT_MATURE_MRNA	1.06284451605e-17	7.69847839056e-16
MEIOSIS_I	REACTOME_S_PHASE	1.10652384604e-17	8.00994283226e-16
DNA_INTEGRITY_CHECKPOINT	DNA_METABOLIC_PROCESS	1.12845082811e-17	8.16366024287e-16
G1_S_TRANSITION_OF_MITOTIC_CELL_CYCLE	REACTOME_ACTIVATION_OF_ATR_IN_RESPONSE_TO_REPLICATION_STRESS	1.14366050912e-17	8.2686234346e-16
KEGG_PYRIMIDINE_METABOLISM	REACTOME_ACTIVATION_OF_ATR_IN_RESPONSE_TO_REPLICATION_STRESS	1.17158828907e-17	8.46535315323e-16
RIBONUCLEOPROTEIN_COMPLEX	RNA_BINDING	1.18408169432e-17	8.55038869999e-16
REACTOME_E2F_TRANSCRIPTIONAL_TARGETS_AT_G1_S	REGULATION_OF_CELL_CYCLE	1.19255877306e-17	8.60633561527e-16
CORUM_EMERIN_COMPLEX_24	SPLICEOSOME	1.2021218051e-17	8.67004634164e-16
CORUM_EMERIN_COMPLEX_24	REACTOME_ACTIVATION_OF_THE_PRE_REPLICATIVE_COMPLEX	1.21139569325e-17	8.73159511507e-16
REACTOME_GLOBAL_GENOMIC_NER	DNA_REPLICATION	1.23823947172e-17	8.91963308832e-16
REACTOME_SCF_SKP2_MEDIATED_DEGRADATION_OF_P27_P21	REACTOME_CELL_CYCLE_CHECKPOINTS	1.2642589816e-17	9.10150762757e-16
MITOSIS	REACTOME_TRANSPORT_OF_THE_SLBP_INDEPENDENT_MATURE_MRNA	1.30873181706e-17	9.41592642014e-16
BIOCARTA_CELLCYCLE_PATHWAY	REACTOME_RNA_POLYMERASE_II_TRANSCRIPTION	1.36119497948e-17	9.78741494295e-16
CORUM_SMN_COMPLEX	REACTOME_TRANSCRIPTION	1.36953239111e-17	9.8413663474e-16
REACTOME_REMOVAL_OF_THE_FLAP_INTERMEDIATE	REACTOME_NUCLEOTIDE_EXCISION_REPAIR	1.39312060606e-17	1.00047766081e-15
CONDENSED_CHROMOSOME	CORUM_SPLICEOSOME	1.40789441768e-17	1.01047254273e-15
CHROMATIN	REACTOME_ACTIVATION_OF_THE_PRE_REPLICATIVE_COMPLEX	1.45194888522e-17	1.04145778002e-15
REACTOME_DOUBLE_STRAND_BREAK_REPAIR	REACTOME_DNA_STRAND_ELONGATION	1.4524199241e-17	1.04145778002e-15
INTERPHASE_OF_MITOTIC_CELL_CYCLE	REACTOME_DNA_STRAND_ELONGATION	1.45523337649e-17	1.04254615539e-15
CHROMOSOME_ORGANIZATION_AND_BIOGENESIS	REACTOME_SNRNP_ASSEMBLY	1.50229340049e-17	1.07560743449e-15
DNA_POLYMERASE_ACTIVITY	REACTOME_DNA_REPLICATION_PRE_INITIATION	1.51619838466e-17	1.08490476653e-15
REACTOME_TRANSPORT_OF_MATURE_MRNA_DERIVED_FROM_AN_INTRON_CONTAINING_TRANSCRIPT	RNA_SPLICING	1.5344615816e-17	1.09730742665e-15
REACTOME_GLOBAL_GENOMIC_NER	REACTOME_DNA_REPLICATION_PRE_INITIATION	1.53955678166e-17	1.10028421162e-15
NUCLEOLUS	REACTOME_NUCLEOTIDE_EXCISION_REPAIR	1.57417004603e-17	1.12434047362e-15
CORUM_ALL-1_SUPERCOMPLEX	NUCLEOPLASM_PART	1.57571425938e-17	1.12476256871e-15
PROTEIN_C_TERMINUS_BINDING	REACTOME_NUCLEOTIDE_EXCISION_REPAIR	1.57739547135e-17	1.12528188544e-15
CHROMOSOMAL_PART	REACTOME_REV_MEDIATED_NUCLEAR_EXPORT_OF_HIV1_RNA	1.58733226024e-17	1.13168637693e-15
REACTOME_HOST_INTERACTIONS_OF_HIV_FACTORS	REACTOME_TRANSCRIPTION_OF_THE_HIV_GENOME	1.59575127277e-17	1.13700169039e-15
REACTOME_RNA_POLYMERASE_II_TRANSCRIPTION	CORUM_SPLICEOSOME	1.59669650452e-17	1.13700169039e-15
REACTOME_TRANSCRIPTION_COUPLED_NER	REACTOME_ACTIVATION_OF_THE_PRE_REPLICATIVE_COMPLEX	1.60190795718e-17	1.14001161394e-15
CORUM_17S_U2_SNRNP	MRNA_PROCESSING_GO_0006397	1.63465378059e-17	1.16261424673e-15
CORUM_ALL-1_SUPERCOMPLEX	REACTOME_VPR_MEDIATED_NUCLEAR_IMPORT_OF_PICS	1.6772697448e-17	1.19220535541e-15
REACTOME_MITOTIC_M_M_G1_PHASES	CORUM_C_COMPLEX_SPLICEOSOME	1.70644017935e-17	1.21220948875e-15
REACTOME_E2F_MEDIATED_REGULATION_OF_DNA_REPLICATION	REACTOME_GLOBAL_GENOMIC_NER	1.71458194977e-17	1.21726033694e-15
CHROMATIN_BINDING	REACTOME_ACTIVATION_OF_THE_PRE_REPLICATIVE_COMPLEX	1.73057179918e-17	1.22787347144e-15
REACTOME_HIV_LIFE_CYCLE	CORUM_C_COMPLEX_SPLICEOSOME	1.74667087702e-17	1.23855130284e-15
G1_S_TRANSITION_OF_MITOTIC_CELL_CYCLE	REACTOME_CELL_CYCLE_CHECKPOINTS	1.75059720737e-17	1.24058988762e-15
BIOCARTA_CELLCYCLE_PATHWAY	REACTOME_G2_M_CHECKPOINTS	1.76510428878e-17	1.25011974998e-15
REACTOME_HOMOLOGOUS_RECOMBINATION_REPAIR	REACTOME_GLOBAL_GENOMIC_NER	1.76666505182e-17	1.25047456184e-15
CORUM_BASC_COMPLEX_(BRCA1-ASSOCIATED_GENOME_SURVEILLANCE_COMPLEX)	DNA_METABOLIC_PROCESS	1.77077634762e-17	1.25263317497e-15
REACTOME_GLOBAL_GENOMIC_NER	REACTOME_E2F_MEDIATED_REGULATION_OF_DNA_REPLICATION	1.78166111578e-17	1.25957783124e-15
REACTOME_TRANSPORT_OF_THE_SLBP_INDEPENDENT_MATURE_MRNA	RIBONUCLEOPROTEIN_COMPLEX_BIOGENESIS_AND_ASSEMBLY	1.80389044271e-17	1.27452961082e-15
M_PHASE_OF_MITOTIC_CELL_CYCLE	REACTOME_TRANSPORT_OF_THE_SLBP_INDEPENDENT_MATURE_MRNA	1.84377691397e-17	1.30193159432e-15
BIOCARTA_G1_PATHWAY	DNA_METABOLIC_PROCESS	1.85316457704e-17	1.30777779868e-15
REACTOME_UNWINDING_OF_DNA	REACTOME_G2_M_CHECKPOINTS	1.86566752388e-17	1.31581415508e-15
NUCLEOPLASM_PART	REACTOME_SNRNP_ASSEMBLY	1.8824726457e-17	1.32687332667e-15
CHROMOSOMEPERICENTRIC_REGION	RNA_PROCESSING	1.89011867614e-17	1.33146730122e-15
KEGG_CELL_CYCLE	REACTOME_TRANSCRIPTION_OF_THE_HIV_GENOME	1.91301809635e-17	1.34679441672e-15
REACTOME_SYNTHESIS_OF_DNA	DNA_REPAIR	1.95288901483e-17	1.37404432634e-15
REACTOME_G1_S_TRANSITION	REACTOME_RNA_POLYMERASE_II_TRANSCRIPTION	1.99073066986e-17	1.39983482675e-15
REACTOME_TRANSCRIPTION_COUPLED_NER	CORUM_SPLICEOSOME	1.99563889709e-17	1.40245038942e-15
MITOTIC_CELL_CYCLE	CORUM_C_COMPLEX_SPLICEOSOME	2.00960231471e-17	1.41142265428e-15
REACTOME_E2F_TRANSCRIPTIONAL_TARGETS_AT_G1_S	DNA_REPLICATION	2.04002714924e-17	1.43193886627e-15
DNA_DEPENDENT_ATPASE_ACTIVITY	SPLICEOSOME	2.08340840101e-17	1.46151966385e-15
M_PHASE	REACTOME_NUCLEAR_IMPORT_OF_REV_PROTEIN	2.09857351674e-17	1.4712833331e-15
KEGG_HOMOLOGOUS_RECOMBINATION	DNA_DEPENDENT_DNA_REPLICATION	2.10371035941e-17	1.47400888621e-15
CHROMATIN	REACTOME_ACTIVATION_OF_ATR_IN_RESPONSE_TO_REPLICATION_STRESS	2.13514237557e-17	1.49514453603e-15
KINETOCHORE	CORUM_17S_U2_SNRNP	2.16802299799e-17	1.5172689063e-15
KEGG_MISMATCH_REPAIR	REACTOME_TRANSCRIPTION_COUPLED_NER	2.16992524127e-17	1.51769999403e-15
RNA_PROCESSING	REACTOME_TRANSCRIPTION_OF_THE_HIV_GENOME	2.17486357433e-17	1.52025283013e-15
REACTOME_CDT1_ASSOCIATION_WITH_THE_CDC6_ORC_ORIGIN_COMPLEX	REACTOME_G1_S_TRANSITION	2.21347258657e-17	1.54632487216e-15
SUGAR_BINDING	DNA_REPLICATION	2.25344185806e-17	1.57331577017e-15
REACTOME_UNWINDING_OF_DNA	REACTOME_S_PHASE	2.34678965783e-17	1.63752071021e-15
SUGAR_BINDING	REACTOME_REPAIR_SYNTHESIS_OF_PATCH_27_30_BASES_LONG_BY_DNA_POLYMERASE	2.37358732804e-17	1.65524048225e-15
REACTOME_G2_M_TRANSITION	REACTOME_NUCLEAR_IMPORT_OF_REV_PROTEIN	2.39735626923e-17	1.67082845998e-15
RNA_BINDING	KEGG_SPLICEOSOME	2.40135016133e-17	1.67262402353e-15
REACTOME_ACTIVATION_OF_THE_PRE_REPLICATIVE_COMPLEX	REACTOME_S_PHASE	2.41489359764e-17	1.68106513431e-15
BIOCARTA_G2_PATHWAY	DNA_METABOLIC_PROCESS	2.46235957946e-17	1.71309666191e-15
REACTOME_TRANSCRIPTION_OF_THE_HIV_GENOME	RNA_SPLICING	2.46483828623e-17	1.71381062998e-15
REACTOME_DOUBLE_STRAND_BREAK_REPAIR	KEGG_DNA_REPLICATION	2.49603050513e-17	1.73447660419e-15
NUCLEAR_MATRIX	REACTOME_LAGGING_STRAND_SYNTHESIS	2.49832426481e-17	1.73504870499e-15
REACTOME_NUCLEOTIDE_EXCISION_REPAIR	REACTOME_G1_S_TRANSITION	2.51477299499e-17	1.74544476469e-15
CORUM_CDC5L_COMPLEX	MRNA_PROCESSING_GO_0006397	2.62773261784e-17	1.82277516036e-15
REACTOME_S_PHASE	DNA_METABOLIC_PROCESS	2.68515182779e-17	1.86151069105e-15
NUCLEOLUS	CORUM_C_COMPLEX_SPLICEOSOME	2.72947325513e-17	1.89112588252e-15
ATP_DEPENDENT_HELICASE_ACTIVITY	REACTOME_RNA_POLYMERASE_II_TRANSCRIPTION	2.7306763155e-17	1.89112588252e-15
REACTOME_DNA_REPLICATION_PRE_INITIATION	REACTOME_DNA_REPAIR	2.73344391502e-17	1.8916554127e-15
REACTOME_NUCLEOTIDE_EXCISION_REPAIR	REACTOME_ACTIVATION_OF_THE_PRE_REPLICATIVE_COMPLEX	2.73450681898e-17	1.8916554127e-15
REACTOME_PHOSPHORYLATION_OF_THE_APC	REACTOME_CELL_CYCLE_CHECKPOINTS	2.8242921226e-17	1.95223608917e-15
CORUM_CEN_COMPLEX	REACTOME_HOST_INTERACTIONS_OF_HIV_FACTORS	2.82862945344e-17	1.95408943267e-15
MITOTIC_CELL_CYCLE	REACTOME_S_PHASE	2.88871438187e-17	1.99442993599e-15
REACTOME_ACTIVATION_OF_THE_PRE_REPLICATIVE_COMPLEX	DNA_METABOLIC_PROCESS	3.03351070998e-17	2.09317560937e-15
HELICASE_ACTIVITY	REACTOME_HIV_LIFE_CYCLE	3.03956331006e-17	2.09612620482e-15
REACTOME_CYCLIN_E_ASSOCIATED_EVENTS_DURING_G1_S_TRANSITION_	REACTOME_RNA_POLYMERASE_II_TRANSCRIPTION	3.11363082719e-17	2.14595001281e-15
S_PHASE	REACTOME_EXTENSION_OF_TELOMERES	3.11715071376e-17	2.147121799e-15
CHROMOSOME	DNA_REPAIR	3.15926478644e-17	2.17486073481e-15
KEGG_HOMOLOGOUS_RECOMBINATION	REACTOME_TELOMERE_MAINTENANCE	3.17061345687e-17	2.18140054587e-15
M_PHASE	REACTOME_HIV_LIFE_CYCLE	3.18715985182e-17	2.19150671559e-15
CARBOHYDRATE_BINDING	REACTOME_SYNTHESIS_OF_DNA	3.22155167431e-17	2.21386457022e-15
TRANSCRIPTION_FACTOR_COMPLEX	REACTOME_VPR_MEDIATED_NUCLEAR_IMPORT_OF_PICS	3.25016356486e-17	2.23222671425e-15
REACTOME_METABOLISM_OF_RNA	REACTOME_TRANSCRIPTION_OF_THE_HIV_GENOME	3.30349910312e-17	2.26753792713e-15
REACTOME_MRNA_SPLICING_MINOR_PATHWAY	REACTOME_HIV_LIFE_CYCLE	3.32431407967e-17	2.28049878606e-15
REACTOME_DNA_REPLICATION_PRE_INITIATION	REACTOME_GLOBAL_GENOMIC_NER	3.33944090005e-17	2.28954474212e-15
ATP_DEPENDENT_HELICASE_ACTIVITY	MRNA_PROCESSING_GO_0006397	3.367371764e-17	2.3073536385e-15
DNA_POLYMERASE_ACTIVITY	DNA_REPLICATION	3.38718114377e-17	2.31958017816e-15
DNA_DEPENDENT_ATPASE_ACTIVITY	REACTOME_GLOBAL_GENOMIC_NER	3.38899085625e-17	2.31958017816e-15
NUCLEAR_CHROMOSOME_PART	KEGG_DNA_REPLICATION	3.40739674818e-17	2.33071863483e-15
REACTOME_GLOBAL_GENOMIC_NER	DNA_REPAIR	3.53974364648e-17	2.41984340718e-15
REACTOME_PROCESSING_OF_CAPPED_INTRON_CONTAINING_PRE_MRNA	RNA_BINDING	3.56182925756e-17	2.43353167103e-15
BIOCARTA_G2_PATHWAY	REACTOME_ACTIVATION_OF_ATR_IN_RESPONSE_TO_REPLICATION_STRESS	3.56999475636e-17	2.43769902365e-15
CHROMOSOME_ORGANIZATION_AND_BIOGENESIS	REACTOME_HIV_INFECTION	3.58438818883e-17	2.44611171524e-15
KEGG_DNA_REPLICATION	DNA_REPLICATION	3.61615383141e-17	2.46636323138e-15
KEGG_HOMOLOGOUS_RECOMBINATION	REACTOME_DNA_REPLICATION_PRE_INITIATION	3.62744894426e-17	2.47263768504e-15
CORUM_RC_COMPLEX_DURING_S-PHASE_OF_CELL_CYCLE	DNA_REPLICATION	3.76802887658e-17	2.56698054985e-15
REACTOME_REGULATION_OF_APC_ACTIVATORS_BETWEEN_G1_S_AND_EARLY_ANAPHASE	REACTOME_S_PHASE	3.81650630036e-17	2.59850564281e-15
REACTOME_ASSOCIATION_OF_LICENSING_FACTORS_WITH_THE_PREREPLICATIVE_COMPLEX	REACTOME_DNA_REPLICATION_PRE_INITIATION	3.83927622594e-17	2.61250126717e-15
CELL_CYCLE_PROCESS	REACTOME_HIV_LIFE_CYCLE	3.90118696326e-17	2.65309944297e-15
REACTOME_HOMOLOGOUS_RECOMBINATION_REPAIR	REACTOME_CELL_CYCLE_CHECKPOINTS	3.91207648142e-17	2.65897258221e-15
CORUM_ALL-1_SUPERCOMPLEX	REACTOME_HIV_INFECTION	4.0058340185e-17	2.72113053163e-15
REACTOME_SCF_SKP2_MEDIATED_DEGRADATION_OF_P27_P21	REACTOME_G2_M_CHECKPOINTS	4.06340166304e-17	2.75864759739e-15
CELL_CYCLE_PHASE	REACTOME_NUCLEOTIDE_EXCISION_REPAIR	4.07164999342e-17	2.76265783596e-15
REACTOME_POLYMERASE_SWITCHING	BIOCARTA_MCM_PATHWAY	4.13010539099e-17	2.80070991609e-15
NUCLEAR_CHROMOSOME	REACTOME_G2_M_CHECKPOINTS	4.19096852228e-17	2.84035007955e-15
REACTOME_MITOTIC_M_M_G1_PHASES	REACTOME_TRANSPORT_OF_MATURE_MRNA_DERIVED_FROM_AN_INTRON_CONTAINING_TRANSCRIPT	4.23053113075e-17	2.8655169903e-15
MRNA_METABOLIC_PROCESS	CORUM_SPLICEOSOME	4.277972905e-17	2.89598885244e-15
REACTOME_RNA_POLYMERASE_I_PROMOTER_OPENING	REACTOME_RNA_POLYMERASE_I_PROMOTER_CLEARANCE	4.30475203053e-17	2.91244613726e-15
NEGATIVE_REGULATION_OF_DNA_REPLICATION	DNA_METABOLIC_PROCESS	4.45828536993e-17	3.01459292638e-15
NUCLEAR_CHROMOSOME	REACTOME_S_PHASE	4.45986138278e-17	3.01459292638e-15
CORUM_DNA_SYNTHESOME_COMPLEX_(17_SUBUNITS)	REACTOME_ACTIVATION_OF_THE_PRE_REPLICATIVE_COMPLEX	4.50346629763e-17	3.04165711996e-15
REACTOME_PHOSPHORYLATION_OF_THE_APC	CELL_CYCLE_PROCESS	4.53257933737e-17	3.05956884299e-15
REACTOME_G1_S_TRANSITION	REACTOME_DNA_REPAIR	4.66998139568e-17	3.15051523625e-15
REACTOME_REPAIR_SYNTHESIS_OF_PATCH_27_30_BASES_LONG_BY_DNA_POLYMERASE	REACTOME_CELL_CYCLE_CHECKPOINTS	4.70626788433e-17	3.17318095129e-15
NUCLEAR_BODY	CORUM_SPLICEOSOME	4.778726909e-17	3.22019602612e-15
REACTOME_ACTIVATION_OF_ATR_IN_RESPONSE_TO_REPLICATION_STRESS	REACTOME_S_PHASE	4.85785352842e-17	3.271647896e-15
CELL_CYCLE_CHECKPOINT_GO_0000075	KEGG_DNA_REPLICATION	4.94206027072e-17	3.32646045364e-15
REACTOME_TRANSCRIPTION	KEGG_CELL_CYCLE	5.01718439056e-17	3.37510055756e-15
CELL_CYCLE_PHASE	REACTOME_LATE_PHASE_OF_HIV_LIFE_CYCLE	5.02664941375e-17	3.37954099303e-15
MEIOSIS_I	DNA_REPAIR	5.32520279684e-17	3.57822695676e-15
MEIOTIC_RECOMBINATION	DNA_REPAIR	5.32520279684e-17	3.57822695676e-15
BIOCARTA_CELLCYCLE_PATHWAY	REACTOME_DNA_STRAND_ELONGATION	5.32631435645e-17	3.57822695676e-15
CORUM_DNA_SYNTHESOME_COMPLEX_(15_SUBUNITS)	DNA_DEPENDENT_DNA_REPLICATION	5.45161793061e-17	3.6569229931e-15
CORUM_SMN_COMPLEX	MRNA_METABOLIC_PROCESS	5.58335423874e-17	3.74316316302e-15
CELL_CYCLE_CHECKPOINT_GO_0000075	REACTOME_S_PHASE	5.59369887918e-17	3.74796883504e-15
CELL_CYCLE_CHECKPOINT_GO_0000075	REACTOME_CELL_CYCLE_CHECKPOINTS	5.65142218213e-17	3.78449635378e-15
MEIOTIC_CELL_CYCLE	SPLICEOSOME	5.67182650821e-17	3.79600581499e-15
REACTOME_NUCLEOTIDE_EXCISION_REPAIR	CORUM_SPLICEOSOME	5.7280155684e-17	3.83143844083e-15
SA_REG_CASCADE_OF_CYCLIN_EXPR	CELL_CYCLE_PROCESS	5.849686042e-17	3.91060626149e-15
REGULATION_OF_CYCLIN_DEPENDENT_PROTEIN_KINASE_ACTIVITY	REACTOME_SYNTHESIS_OF_DNA	5.86453416725e-17	3.91831245751e-15
CELL_CYCLE_PHASE	REACTOME_RNA_POLYMERASE_II_TRANSCRIPTION	5.88188662086e-17	3.92768221876e-15
INTERPHASE	REACTOME_G2_M_CHECKPOINTS	5.88493475991e-17	3.92768221876e-15
TUBULIN_BINDING	REACTOME_HOST_INTERACTIONS_OF_HIV_FACTORS	5.88568730564e-17	3.92768221876e-15
BIOCARTA_MCM_PATHWAY	REACTOME_PHOSPHORYLATION_OF_THE_APC	5.90755786024e-17	3.93813827459e-15
BIOPOLYMER_CATABOLIC_PROCESS	REACTOME_REGULATION_OF_APC_ACTIVATORS_BETWEEN_G1_S_AND_EARLY_ANAPHASE	5.97245043217e-17	3.97914931588e-15
REACTOME_RNA_POLYMERASE_I_CHAIN_ELONGATION	RNA_PROCESSING	6.01378503229e-17	4.00442741148e-15
MITOTIC_CELL_CYCLE	REACTOME_HIV_LIFE_CYCLE	6.10091774011e-17	4.06015559452e-15
REACTOME_REMOVAL_OF_THE_FLAP_INTERMEDIATE	BIOCARTA_MCM_PATHWAY	6.1074683731e-17	4.06222387682e-15
REACTOME_TRANSCRIPTION_COUPLED_NER	REACTOME_ACTIVATION_OF_ATR_IN_RESPONSE_TO_REPLICATION_STRESS	6.11088273541e-17	4.06222387682e-15
DEFENSE_RESPONSE	CORUM_C_COMPLEX_SPLICEOSOME	6.18311577314e-17	4.10790754178e-15
BIOCARTA_CELLCYCLE_PATHWAY	KEGG_DNA_REPLICATION	6.26372691661e-17	4.15912172241e-15
DNA_DEPENDENT_ATPASE_ACTIVITY	RNA_SPLICING	6.29547974372e-17	4.17785456356e-15
REACTOME_RNA_POLYMERASE_I_CHAIN_ELONGATION	SPLICEOSOME	6.33131882847e-17	4.19927657407e-15
MULTI_ORGANISM_PROCESS	REACTOME_NUCLEAR_IMPORT_OF_REV_PROTEIN	6.46196067625e-17	4.28351756221e-15
MITOSIS	REACTOME_HIV_INFECTION	6.55646598886e-17	4.34372314106e-15
REACTOME_CYCLIN_E_ASSOCIATED_EVENTS_DURING_G1_S_TRANSITION_	REACTOME_TRANSCRIPTION	6.65843399656e-17	4.40880248348e-15
CONDENSED_CHROMOSOME	KEGG_CELL_CYCLE	6.70922066228e-17	4.43993871904e-15
NEGATIVE_REGULATION_OF_DNA_REPLICATION	REACTOME_LAGGING_STRAND_SYNTHESIS	6.7846644932e-17	4.48734819252e-15
SUGAR_BINDING	REACTOME_TELOMERE_MAINTENANCE	6.84134839892e-17	4.52230376265e-15
SA_REG_CASCADE_OF_CYCLIN_EXPR	REACTOME_DNA_REPLICATION_PRE_INITIATION	6.85162689999e-17	4.52656222178e-15
REACTOME_CDC6_ASSOCIATION_WITH_THE_ORC:ORIGIN_COMPLEX	REACTOME_DNA_REPLICATION_PRE_INITIATION	6.86236330187e-17	4.53111826009e-15
NUCLEOLUS	REACTOME_TRANSCRIPTION_COUPLED_NER	6.91576240714e-17	4.5638230073e-15
REGULATION_OF_MITOTIC_CELL_CYCLE	REACTOME_G2_M_CHECKPOINTS	7.06344190326e-17	4.65867356339e-15
NUCLEAR_BODY	REACTOME_SYNTHESIS_OF_DNA	7.13486051611e-17	4.70314858591e-15
DNA_INTEGRITY_CHECKPOINT	REACTOME_DOUBLE_STRAND_BREAK_REPAIR	7.18585503807e-17	4.73411833337e-15
DNA_INTEGRITY_CHECKPOINT	REACTOME_LAGGING_STRAND_SYNTHESIS	7.18585503807e-17	4.73411833337e-15
HELICASE_ACTIVITY	MRNA_METABOLIC_PROCESS	7.19805624272e-17	4.73686698409e-15
REACTOME_CDT1_ASSOCIATION_WITH_THE_CDC6_ORC_ORIGIN_COMPLEX	REACTOME_S_PHASE	7.31825071664e-17	4.81327958087e-15
CHROMOSOMEPERICENTRIC_REGION	CORUM_17S_U2_SNRNP	7.39988784573e-17	4.86426165226e-15
DNA_INTEGRITY_CHECKPOINT	REACTOME_DNA_REPAIR	7.50617621662e-17	4.93138224013e-15
MICROTUBULE_BASED_PROCESS	REACTOME_VPR_MEDIATED_NUCLEAR_IMPORT_OF_PICS	7.52854030493e-17	4.94332251641e-15
REACTOME_CDT1_ASSOCIATION_WITH_THE_CDC6_ORC_ORIGIN_COMPLEX	KEGG_CELL_CYCLE	7.53396079087e-17	4.94413034259e-15
DNA_METABOLIC_PROCESS	REACTOME_MRNA_SPLICING_MINOR_PATHWAY	7.55012777077e-17	4.95198569237e-15
CENTROSOME	REACTOME_G2_M_TRANSITION	7.59776961497e-17	4.98046461211e-15
CYTOSKELETON_ORGANIZATION_AND_BIOGENESIS	REACTOME_NEP_NS2_INTERACTS_WITH_THE_CELLULAR_EXPORT_MACHINERY	7.65611180446e-17	5.01592226621e-15
CYTOSKELETON_ORGANIZATION_AND_BIOGENESIS	REACTOME_TRANSPORT_OF_RIBONUCLEOPROTEINS_INTO_THE_HOST_NUCLEUS	7.65611180446e-17	5.01592226621e-15
KEGG_PYRIMIDINE_METABOLISM	RNA_PROCESSING	7.71218220392e-17	5.04705221734e-15
REACTOME_LAGGING_STRAND_SYNTHESIS	REACTOME_TRANSCRIPTION_COUPLED_NER	7.72671447975e-17	5.05375954329e-15
CENTROSOME	REACTOME_CDC20_PHOSPHO_APC_MEDIATED_DEGRADATION_OF_CYCLIN_A	7.73025350978e-17	5.05375954329e-15
REACTOME_TRANSPORT_OF_MATURE_MRNA_DERIVED_FROM_AN_INTRON_CONTAINING_TRANSCRIPT	RIBONUCLEOPROTEIN_COMPLEX	7.75363648339e-17	5.0657521018e-15
PROTEIN_C_TERMINUS_BINDING	REACTOME_TRANSCRIPTION_COUPLED_NER	7.76569640776e-17	5.07082355418e-15
RESPONSE_TO_OTHER_ORGANISM	REACTOME_HOST_INTERACTIONS_OF_HIV_FACTORS	7.89292168428e-17	5.15104816534e-15
REACTOME_PHOSPHORYLATION_OF_THE_APC	REACTOME_SYNTHESIS_OF_DNA	7.97258818534e-17	5.20016361389e-15
MITOTIC_CELL_CYCLE	REACTOME_NUCLEOTIDE_EXCISION_REPAIR	8.24088128337e-17	5.37218953187e-15
REACTOME_S_PHASE	REACTOME_TRANSCRIPTION	8.24836073244e-17	5.37409623359e-15
REACTOME_ASSOCIATION_OF_LICENSING_FACTORS_WITH_THE_PREREPLICATIVE_COMPLEX	REACTOME_CELL_CYCLE_CHECKPOINTS	8.53412474725e-17	5.55721292109e-15
M_PHASE	REACTOME_G2_M_CHECKPOINTS	8.56307989432e-17	5.57299220061e-15
REACTOME_MRNA_SPLICING_MINOR_PATHWAY	RNA_PROCESSING	8.64977776873e-17	5.626313276e-15
ACUTE_INFLAMMATORY_RESPONSE	KEGG_COMPLEMENT_AND_COAGULATION_CASCADES	8.68274510017e-17	5.6446454138e-15
CARBOHYDRATE_BINDING	RNA_BINDING	8.70815923178e-17	5.65804973698e-15
MICROTUBULE_CYTOSKELETON_ORGANIZATION_AND_BIOGENESIS	SPLICEOSOME	8.77654124797e-17	5.69934194536e-15
NEGATIVE_REGULATION_OF_DNA_METABOLIC_PROCESS	REACTOME_EXTENSION_OF_TELOMERES	8.90518785026e-17	5.77970203529e-15
NUCLEAR_ENVELOPE	REACTOME_ACTIVATION_OF_ATR_IN_RESPONSE_TO_REPLICATION_STRESS	9.0075633984e-17	5.84293253473e-15
REACTOME_CYCLIN_E_ASSOCIATED_EVENTS_DURING_G1_S_TRANSITION_	REACTOME_DNA_STRAND_ELONGATION	9.17874064126e-17	5.95069859607e-15
MICROTUBULE_BINDING	REACTOME_LATE_PHASE_OF_HIV_LIFE_CYCLE	9.18697392735e-17	5.95276559368e-15
CORUM_DNA_SYNTHESOME_COMPLEX_(15_SUBUNITS)	REACTOME_SYNTHESIS_OF_DNA	9.23694089077e-17	5.98185711594e-15
S_PHASE	REACTOME_LAGGING_STRAND_SYNTHESIS	9.24472383745e-17	5.98361327346e-15
BIOCARTA_LECTIN_PATHWAY	KEGG_COMPLEMENT_AND_COAGULATION_CASCADES	9.30785708682e-17	6.02117314279e-15
REACTOME_TRANSCRIPTION_COUPLED_NER	REACTOME_G1_S_TRANSITION	9.49588430027e-17	6.13944041776e-15
CHROMOSOMAL_PART	DNA_REPAIR	9.76893324935e-17	6.31251774858e-15
CELL_CYCLE_PHASE	CORUM_C_COMPLEX_SPLICEOSOME	9.82067607143e-17	6.34247964804e-15
REACTOME_GLOBAL_GENOMIC_NER	RESPONSE_TO_DNA_DAMAGE_STIMULUS	1.00102635919e-16	6.46138420131e-15
SA_REG_CASCADE_OF_CYCLIN_EXPR	REACTOME_DNA_STRAND_ELONGATION	1.0017493475e-16	6.46251562381e-15
REACTOME_S_PHASE	REACTOME_RNA_POLYMERASE_II_TRANSCRIPTION	1.0161274297e-16	6.55168982582e-15
CORUM_BASC_COMPLEX_(BRCA1-ASSOCIATED_GENOME_SURVEILLANCE_COMPLEX)	DNA_REPAIR	1.01715639203e-16	6.55474244483e-15
REACTOME_HIV_LIFE_CYCLE	KEGG_SPLICEOSOME	1.01813746357e-16	6.5574832827e-15
REACTOME_TELOMERE_MAINTENANCE	DNA_REPLICATION	1.01990998305e-16	6.56531580087e-15
RNA_SPLICINGVIA_TRANSESTERIFICATION_REACTIONS	RNA_PROCESSING	1.02977772831e-16	6.62522156469e-15
MITOTIC_SISTER_CHROMATID_SEGREGATION	REACTOME_TRANSCRIPTION	1.03051332878e-16	6.62634110097e-15
SISTER_CHROMATID_SEGREGATION	REACTOME_TRANSCRIPTION	1.03051332878e-16	6.62634110097e-15
REACTOME_CYCLIN_E_ASSOCIATED_EVENTS_DURING_G1_S_TRANSITION_	KEGG_DNA_REPLICATION	1.05628211687e-16	6.78464321262e-15
MITOSIS	KEGG_SPLICEOSOME	1.07439647446e-16	6.89723956534e-15
BIOPOLYMER_CATABOLIC_PROCESS	REACTOME_NUCLEOTIDE_EXCISION_REPAIR	1.07513318307e-16	6.89821586025e-15
REACTOME_NUCLEOTIDE_EXCISION_REPAIR	REACTOME_ACTIVATION_OF_ATR_IN_RESPONSE_TO_REPLICATION_STRESS	1.08930678155e-16	6.98535734106e-15
REACTOME_HOMOLOGOUS_RECOMBINATION_REPAIR	REACTOME_SYNTHESIS_OF_DNA	1.09983667219e-16	7.04905097565e-15
REACTOME_RNA_POLYMERASE_III_TRANSCRIPTION_INITIATION	REACTOME_HIV_INFECTION	1.11688395719e-16	7.15442392838e-15
HELICASE_ACTIVITY	RNA_PROCESSING	1.12898477048e-16	7.22801410869e-15
REACTOME_DNA_STRAND_ELONGATION	REACTOME_NUCLEOTIDE_EXCISION_REPAIR	1.13439322855e-16	7.25870174709e-15
REACTOME_G2_M_CHECKPOINTS	DNA_REPAIR	1.13687218356e-16	7.27062111408e-15
MICROTUBULE_BINDING	REACTOME_SNRNP_ASSEMBLY	1.1452527617e-16	7.320249681e-15
REACTOME_CELL_CYCLE_CHECKPOINTS	REACTOME_DNA_REPAIR	1.15127876826e-16	7.35478265854e-15
INTERPHASE_OF_MITOTIC_CELL_CYCLE	REACTOME_GLOBAL_GENOMIC_NER	1.15142669022e-16	7.35478265854e-15
BIOPOLYMER_CATABOLIC_PROCESS	REACTOME_LATE_PHASE_OF_HIV_LIFE_CYCLE	1.1572855004e-16	7.38515889933e-15
M_PHASE	REACTOME_NEP_NS2_INTERACTS_WITH_THE_CELLULAR_EXPORT_MACHINERY	1.16085569667e-16	7.40393763336e-15
M_PHASE	REACTOME_TRANSPORT_OF_RIBONUCLEOPROTEINS_INTO_THE_HOST_NUCLEUS	1.16085569667e-16	7.40393763336e-15
DNA_INTEGRITY_CHECKPOINT	DNA_REPLICATION	1.16958016518e-16	7.4515265891e-15
MRNA_PROCESSING_GO_0006397	CORUM_C_COMPLEX_SPLICEOSOME	1.17101441294e-16	7.4566380802e-15
HELICASE_ACTIVITY	MRNA_PROCESSING_GO_0006397	1.17464958823e-16	7.47575128716e-15
INTERPHASE_OF_MITOTIC_CELL_CYCLE	REACTOME_G1_S_TRANSITION	1.2208217855e-16	7.76541374321e-15
CHROMOSOME_ORGANIZATION_AND_BIOGENESIS	REACTOME_NEP_NS2_INTERACTS_WITH_THE_CELLULAR_EXPORT_MACHINERY	1.23121022387e-16	7.82727305739e-15
CHROMOSOME_ORGANIZATION_AND_BIOGENESIS	REACTOME_TRANSPORT_OF_RIBONUCLEOPROTEINS_INTO_THE_HOST_NUCLEUS	1.23121022387e-16	7.82727305739e-15
DNA_RECOMBINATION	REACTOME_DNA_STRAND_ELONGATION	1.23411794897e-16	7.83731319445e-15
BIOCARTA_G2_PATHWAY	REACTOME_SYNTHESIS_OF_DNA	1.23495076012e-16	7.83838327266e-15
CORUM_H2AX_COMPLEX,_ISOLATED_FROM_CELLS_WITHOUT_IR_EXPOSURE	REACTOME_TRANSCRIPTION_OF_THE_HIV_GENOME	1.2400869561e-16	7.86675162425e-15
MITOSIS	REACTOME_HIV_LIFE_CYCLE	1.25189079349e-16	7.93736434155e-15
DNA_RECOMBINATION	REACTOME_G1_S_TRANSITION	1.25942601698e-16	7.98085145121e-15
PROTEIN_HETERODIMERIZATION_ACTIVITY	CORUM_SPLICEOSOME	1.2646302636e-16	8.00952864696e-15
CORUM_DNA_SYNTHESOME_COMPLEX_(15_SUBUNITS)	BIOCARTA_MCM_PATHWAY	1.29102007938e-16	8.1722817718e-15
M_PHASE_OF_MITOTIC_CELL_CYCLE	REACTOME_HIV_INFECTION	1.32228996562e-16	8.365735116e-15
CORUM_17S_U2_SNRNP	MRNA_METABOLIC_PROCESS	1.33832682768e-16	8.46265795169e-15
CORUM_RC_COMPLEX_DURING_G2/M-PHASE_OF_CELL_CYCLE	REGULATION_OF_CELL_CYCLE	1.37093011916e-16	8.66417555169e-15
NEGATIVE_REGULATION_OF_DNA_METABOLIC_PROCESS	REACTOME_TELOMERE_MAINTENANCE	1.37617379637e-16	8.69265924813e-15
REACTOME_PROCESSING_OF_CAPPED_INTRON_CONTAINING_PRE_MRNA	REACTOME_TRANSCRIPTION_OF_THE_HIV_GENOME	1.38468622958e-16	8.74174865098e-15
DNA_INTEGRITY_CHECKPOINT	REACTOME_E2F_MEDIATED_REGULATION_OF_DNA_REPLICATION	1.38866388496e-16	8.76217207369e-15
CORUM_SMN_COMPLEX	SPLICEOSOME	1.40519075931e-16	8.86171423107e-15
REGULATION_OF_MITOSIS	KEGG_OOCYTE_MEIOSIS	1.40888902293e-16	8.88029073091e-15
KEGG_MISMATCH_REPAIR	REACTOME_SYNTHESIS_OF_DNA	1.42984973419e-16	9.00759528491e-15
BIOCARTA_CELLCYCLE_PATHWAY	REACTOME_TRANSCRIPTION	1.43497871256e-16	9.03508234958e-15
REACTOME_RNA_POLYMERASE_II_TRANSCRIPTION	REACTOME_ELONGATION_AND_PROCESSING_OF_CAPPED_TRANSCRIPTS	1.44701636026e-16	9.10601607446e-15
REACTOME_TRANSCRIPTION_COUPLED_NER	DNA_METABOLIC_PROCESS	1.46519980501e-16	9.21552881623e-15
CYTOSKELETON_ORGANIZATION_AND_BIOGENESIS	REACTOME_TRANSPORT_OF_THE_SLBP_INDEPENDENT_MATURE_MRNA	1.47765949039e-16	9.28894385986e-15
DNA_REPLICATION_INITIATION	REACTOME_DNA_REPAIR	1.47786316797e-16	9.28894385986e-15
MITOTIC_CELL_CYCLE	REACTOME_LATE_PHASE_OF_HIV_LIFE_CYCLE	1.48283057705e-16	9.31152891314e-15
REACTOME_TRANSPORT_OF_THE_SLBP_INDEPENDENT_MATURE_MRNA	SPLICEOSOME	1.52081063425e-16	9.54494729612e-15
NUCLEAR_BODY	RNA_SPLICING	1.52307432543e-16	9.55407277408e-15
HELICASE_ACTIVITY	REACTOME_LATE_PHASE_OF_HIV_LIFE_CYCLE	1.55113400197e-16	9.72491786899e-15
REACTOME_CYCLIN_E_ASSOCIATED_EVENTS_DURING_G1_S_TRANSITION_	REACTOME_CELL_CYCLE_CHECKPOINTS	1.55561885925e-16	9.74785640252e-15
INTERPHASE	REACTOME_DNA_STRAND_ELONGATION	1.56087013913e-16	9.7755706118e-15
NUCLEAR_BODY	REACTOME_DNA_STRAND_ELONGATION	1.56087013913e-16	9.7755706118e-15
MEIOTIC_RECOMBINATION	REACTOME_S_PHASE	1.56376463525e-16	9.78331286358e-15
CHROMATIN_BINDING	CORUM_SPLICEOSOME	1.57933122011e-16	9.87546521751e-15
G1_PHASE_OF_MITOTIC_CELL_CYCLE	REACTOME_SYNTHESIS_OF_DNA	1.58117491837e-16	9.88175699911e-15
REACTOME_HOMOLOGOUS_RECOMBINATION_REPAIR	REACTOME_G1_S_TRANSITION	1.60517051366e-16	1.00264099745e-14
NUCLEOLUS	RNA_SPLICING	1.6068212496e-16	1.00314105664e-14
MICROTUBULE_BINDING	REACTOME_HIV_INFECTION	1.6072144196e-16	1.00314105664e-14
MRNA_METABOLIC_PROCESS	CORUM_C_COMPLEX_SPLICEOSOME	1.60855230827e-16	1.00316021411e-14
CHROMOSOME	REACTOME_DNA_REPAIR	1.64409268822e-16	1.02478303519e-14
RESPONSE_TO_ENDOGENOUS_STIMULUS	REACTOME_TRANSCRIPTION_OF_THE_HIV_GENOME	1.64559485169e-16	1.02517778952e-14
TRANSCRIPTION_FACTOR_COMPLEX	REACTOME_NUCLEAR_IMPORT_OF_REV_PROTEIN	1.6503091817e-16	1.02757219671e-14
M_PHASE	REACTOME_HIV_INFECTION	1.67128048664e-16	1.04008121551e-14
MITOTIC_CELL_CYCLE	REACTOME_RNA_POLYMERASE_II_TRANSCRIPTION	1.70174474476e-16	1.05848164295e-14
CELL_CYCLE_PHASE	REACTOME_TRANSCRIPTION_COUPLED_NER	1.72688194688e-16	1.07355100926e-14
NUCLEAR_BODY	KEGG_DNA_REPLICATION	1.75885263512e-16	1.09285044221e-14
DNA_DIRECTED_DNA_POLYMERASE_ACTIVITY	KEGG_CELL_CYCLE	1.82222658426e-16	1.13163148082e-14
DNA_POLYMERASE_ACTIVITY	BIOCARTA_MCM_PATHWAY	1.84395914586e-16	1.14452536295e-14
CORUM_NUCLEAR_PORE_COMPLEX	REACTOME_NEP_NS2_INTERACTS_WITH_THE_CELLULAR_EXPORT_MACHINERY	1.8469676905e-16	1.14579000371e-14
HELICASE_ACTIVITY	SPLICEOSOME	1.85130379674e-16	1.14787645238e-14
NUCLEOLUS	REACTOME_MRNA_SPLICING_MINOR_PATHWAY	1.86102555671e-16	1.153298259e-14
SPINDLE_ORGANIZATION_AND_BIOGENESIS	CORUM_17S_U2_SNRNP	1.8661624017e-16	1.15587454207e-14
CHROMOSOME	REACTOME_TRANSPORT_OF_RIBONUCLEOPROTEINS_INTO_THE_HOST_NUCLEUS	1.87317208339e-16	1.1596075217e-14
REACTOME_RNA_POLYMERASE_I_PROMOTER_CLEARANCE	CORUM_SPLICEOSOME	1.88755853204e-16	1.16790085931e-14
DNA_POLYMERASE_ACTIVITY	REACTOME_EXTENSION_OF_TELOMERES	1.91923296573e-16	1.18687660024e-14
BIOCARTA_G2_PATHWAY	REACTOME_DNA_REPLICATION_PRE_INITIATION	1.92374164915e-16	1.1890416365e-14
MEIOTIC_CELL_CYCLE	REACTOME_CELL_CYCLE_CHECKPOINTS	1.93241700594e-16	1.19377842818e-14
DNA_RECOMBINATION	KEGG_DNA_REPLICATION	1.93346364261e-16	1.19379997688e-14
KEGG_PYRIMIDINE_METABOLISM	REACTOME_MRNA_SPLICING_MINOR_PATHWAY	1.94487470978e-16	1.20021758175e-14
M_PHASE_OF_MITOTIC_CELL_CYCLE	KEGG_SPLICEOSOME	1.95443535249e-16	1.20548714347e-14
REACTOME_SCF_BETA_TRCP_MEDIATED_DEGRADATION_OF_EMI1	REACTOME_PHOSPHORYLATION_OF_THE_APC	1.98346690564e-16	1.22275449633e-14
SPINDLE_MICROTUBULE	REACTOME_REGULATION_OF_APC_ACTIVATORS_BETWEEN_G1_S_AND_EARLY_ANAPHASE	1.99747280008e-16	1.2307457342e-14
NEGATIVE_REGULATION_OF_DNA_METABOLIC_PROCESS	RESPONSE_TO_DNA_DAMAGE_STIMULUS	2.03377428404e-16	1.25245892013e-14
CHROMOSOME	RESPONSE_TO_DNA_DAMAGE_STIMULUS	2.03911824096e-16	1.25509482841e-14
CELL_CYCLE_CHECKPOINT_GO_0000075	REACTOME_LATE_PHASE_OF_HIV_LIFE_CYCLE	2.07307049471e-16	1.27532746028e-14
REACTOME_REMOVAL_OF_THE_FLAP_INTERMEDIATE	REACTOME_TRANSCRIPTION_COUPLED_NER	2.07497106479e-16	1.27583147914e-14
REACTOME_TRANSCRIPTION_OF_THE_HIV_GENOME	CORUM_SPLICEOSOME	2.11540997172e-16	1.30001858746e-14
CORUM_RC_COMPLEX_DURING_G2/M-PHASE_OF_CELL_CYCLE	REACTOME_SYNTHESIS_OF_DNA	2.12201936647e-16	1.3034015154e-14
CELL_CYCLE_PROCESS	REACTOME_NUCLEOTIDE_EXCISION_REPAIR	2.12473446063e-16	1.30439018321e-14
KEGG_PPAR_SIGNALING_PATHWAY	REACTOME_CELL_CYCLE_CHECKPOINTS	2.14103190024e-16	1.3137117889e-14
MITOTIC_CELL_CYCLE_CHECKPOINT	CELL_CYCLE_PROCESS	2.15231085374e-16	1.31994602165e-14
CORUM_DNA_SYNTHESOME_COMPLEX_(13_SUBUNITS)	REACTOME_SYNTHESIS_OF_DNA	2.17711687239e-16	1.33446520064e-14
REACTOME_LAGGING_STRAND_SYNTHESIS	REACTOME_CELL_CYCLE_CHECKPOINTS	2.18299551762e-16	1.33737378043e-14
M_PHASE_OF_MITOTIC_CELL_CYCLE	REACTOME_HIV_LIFE_CYCLE	2.1831148589e-16	1.33737378043e-14
REACTOME_HIV_LIFE_CYCLE	KEGG_CELL_CYCLE	2.22437702433e-16	1.36131181655e-14
M_PHASE	REACTOME_TRANSPORT_OF_THE_SLBP_INDEPENDENT_MATURE_MRNA	2.27461174825e-16	1.39133366517e-14
REGULATION_OF_CYCLIN_DEPENDENT_PROTEIN_KINASE_ACTIVITY	REACTOME_DNA_STRAND_ELONGATION	2.31276827384e-16	1.41394024319e-14
REACTOME_E2F_MEDIATED_REGULATION_OF_DNA_REPLICATION	REACTOME_S_PHASE	2.31759145422e-16	1.41615519657e-14
S_PHASE	BIOCARTA_MCM_PATHWAY	2.33404260447e-16	1.42546940491e-14
MEIOSIS_I	REACTOME_SYNTHESIS_OF_DNA	2.36711872681e-16	1.44492208967e-14
CHROMOSOME_ORGANIZATION_AND_BIOGENESIS	REACTOME_REV_MEDIATED_NUCLEAR_EXPORT_OF_HIV1_RNA	2.41760774366e-16	1.47497823422e-14
CHROMOSOME_ORGANIZATION_AND_BIOGENESIS	REACTOME_TRANSPORT_OF_THE_SLBP_INDEPENDENT_MATURE_MRNA	2.41760774366e-16	1.47497823422e-14
TUBULIN_BINDING	REACTOME_HIV_LIFE_CYCLE	2.5006577775e-16	1.52407083234e-14
KEGG_CELL_CYCLE	REACTOME_MRNA_SPLICING_MINOR_PATHWAY	2.5430736742e-16	1.5491217968e-14
BIOCARTA_CELLCYCLE_PATHWAY	REACTOME_ACTIVATION_OF_ATR_IN_RESPONSE_TO_REPLICATION_STRESS	2.62134001529e-16	1.59597405792e-14
REACTOME_CYCLIN_A1_ASSOCIATED_EVENTS_DURING_G2_M_TRANSITION	REACTOME_DNA_REPAIR	2.72094213582e-16	1.65576134828e-14
BIOCARTA_G1_PATHWAY	REACTOME_G2_M_CHECKPOINTS	2.74819262643e-16	1.67148192047e-14
REACTOME_LATE_PHASE_OF_HIV_LIFE_CYCLE	REACTOME_TRANSCRIPTION	2.75437872974e-16	1.67438129551e-14
REACTOME_POLYMERASE_SWITCHING	REACTOME_DNA_REPLICATION_PRE_INITIATION	2.95026932903e-16	1.79253928394e-14
CORUM_NUCLEAR_PORE_COMPLEX	REACTOME_HOST_INTERACTIONS_OF_HIV_FACTORS	2.96594182466e-16	1.80113419309e-14
REACTOME_REPAIR_SYNTHESIS_OF_PATCH_27_30_BASES_LONG_BY_DNA_POLYMERASE	REACTOME_SYNTHESIS_OF_DNA	2.97172830622e-16	1.80371984586e-14
REACTOME_DNA_REPLICATION_PRE_INITIATION	REACTOME_NUCLEOTIDE_EXCISION_REPAIR	2.99530868837e-16	1.81709747078e-14
NUCLEAR_ENVELOPE	REACTOME_SYNTHESIS_OF_DNA	3.00436964019e-16	1.82165769247e-14
NUCLEOLUS	MRNA_PROCESSING_GO_0006397	3.0059671745e-16	1.8216902148e-14
REACTOME_TRANSCRIPTION	RNA_SPLICING	3.0355753772e-16	1.83868914518e-14
SPINDLE_ORGANIZATION_AND_BIOGENESIS	REACTOME_METABOLISM_OF_RNA	3.12891244221e-16	1.89425226164e-14
KEGG_DNA_REPLICATION	REACTOME_G2_M_CHECKPOINTS	3.19603742779e-16	1.93389766265e-14
NUCLEAR_CHROMOSOME	REACTOME_ACTIVATION_OF_ATR_IN_RESPONSE_TO_REPLICATION_STRESS	3.22715413133e-16	1.95172525586e-14
KEGG_PYRIMIDINE_METABOLISM	REACTOME_G2_M_CHECKPOINTS	3.2309713318e-16	1.95303278869e-14
NUCLEAR_CHROMOSOME	KEGG_CELL_CYCLE	3.28337180729e-16	1.98369119128e-14
MITOTIC_CELL_CYCLE	REACTOME_TRANSCRIPTION_COUPLED_NER	3.40504005167e-16	2.05614580766e-14
CORUM_NUCLEAR_PORE_COMPLEX	REACTOME_NUCLEAR_IMPORT_OF_REV_PROTEIN	3.5139584752e-16	2.12083121414e-14
MICROTUBULE_CYTOSKELETON_ORGANIZATION_AND_BIOGENESIS	REACTOME_HIV_LIFE_CYCLE	3.56623139971e-16	2.15127986475e-14
SA_REG_CASCADE_OF_CYCLIN_EXPR	KEGG_DNA_REPLICATION	3.56791188691e-16	2.15127986475e-14
BIOCARTA_G2_PATHWAY	CELL_CYCLE_PROCESS	3.63466453749e-16	2.19032161783e-14
UBIQUITIN_CYCLE	REACTOME_CELL_CYCLE_CHECKPOINTS	3.63855612456e-16	2.19154748752e-14
NEGATIVE_REGULATION_OF_DNA_METABOLIC_PROCESS	DNA_REPLICATION	3.64451670742e-16	2.19401765234e-14
CORUM_EMERIN_COMPLEX_24	REACTOME_S_PHASE	3.7284331928e-16	2.24339121733e-14
RNA_SPLICINGVIA_TRANSESTERIFICATION_REACTIONS	RNA_SPLICING	3.76795642726e-16	2.26601673151e-14
REACTOME_REGULATION_OF_APC_ACTIVATORS_BETWEEN_G1_S_AND_EARLY_ANAPHASE	CELL_CYCLE_PROCESS	3.78273836581e-16	2.27374757003e-14
REACTOME_TRANSCRIPTION_OF_THE_HIV_GENOME	RNA_PROCESSING	3.79529837424e-16	2.280135647e-14
BIOCARTA_CELLCYCLE_PATHWAY	REACTOME_HIV_INFECTION	3.81864409556e-16	2.29299375454e-14
MITOTIC_SISTER_CHROMATID_SEGREGATION	KEGG_CELL_CYCLE	3.87303993179e-16	2.32447406242e-14
SISTER_CHROMATID_SEGREGATION	KEGG_CELL_CYCLE	3.87303993179e-16	2.32447406242e-14
MULTI_ORGANISM_PROCESS	REACTOME_NEP_NS2_INTERACTS_WITH_THE_CELLULAR_EXPORT_MACHINERY	3.90581808787e-16	2.34176419534e-14
KEGG_PYRIMIDINE_METABOLISM	RNA_SPLICING	3.91217169511e-16	2.34438229975e-14
NUCLEAR_MATRIX	KEGG_CELL_CYCLE	3.98369848181e-16	2.38603317241e-14
NEGATIVE_REGULATION_OF_DNA_REPLICATION	REACTOME_EXTENSION_OF_TELOMERES	4.02930171238e-16	2.41212276483e-14
REACTOME_EXTENSION_OF_TELOMERES	REACTOME_G1_S_TRANSITION	4.0879659826e-16	2.44600086301e-14
REACTOME_LAGGING_STRAND_SYNTHESIS	BIOCARTA_MCM_PATHWAY	4.11131905357e-16	2.45872716213e-14
MITOTIC_CELL_CYCLE_CHECKPOINT	REACTOME_G2_M_CHECKPOINTS	4.24369628396e-16	2.53660818457e-14
MITOSIS	REACTOME_LATE_PHASE_OF_HIV_LIFE_CYCLE	4.29245149256e-16	2.56445179221e-14
PROTEIN_HETERODIMERIZATION_ACTIVITY	REACTOME_TRANSCRIPTION_OF_THE_HIV_GENOME	4.30306939576e-16	2.56949426728e-14
CHROMOSOMAL_PART	REACTOME_NEP_NS2_INTERACTS_WITH_THE_CELLULAR_EXPORT_MACHINERY	4.32781572087e-16	2.58296388646e-14
CHROMOSOMAL_PART	REACTOME_TRANSPORT_OF_RIBONUCLEOPROTEINS_INTO_THE_HOST_NUCLEUS	4.32781572087e-16	2.58296388646e-14
REACTOME_TRANSPORT_OF_MATURE_MRNA_DERIVED_FROM_AN_INTRON_CONTAINING_TRANSCRIPT	MRNA_PROCESSING_GO_0006397	4.36420637022e-16	2.6020505419e-14
REACTOME_DOUBLE_STRAND_BREAK_REPAIR	REACTOME_GLOBAL_GENOMIC_NER	4.37021352048e-16	2.60431618142e-14
REACTOME_REPAIR_SYNTHESIS_OF_PATCH_27_30_BASES_LONG_BY_DNA_POLYMERASE	REACTOME_DNA_REPLICATION_PRE_INITIATION	4.48197856626e-16	2.66957141327e-14
REACTOME_CYCLIN_E_ASSOCIATED_EVENTS_DURING_G1_S_TRANSITION_	REACTOME_ACTIVATION_OF_ATR_IN_RESPONSE_TO_REPLICATION_STRESS	4.50135740456e-16	2.67976117173e-14
CHROMATIN_BINDING	REACTOME_DNA_STRAND_ELONGATION	4.58623933861e-16	2.7289164815e-14
M_PHASE	REACTOME_LATE_PHASE_OF_HIV_LIFE_CYCLE	4.61975093256e-16	2.74747112795e-14
MICROTUBULE_BASED_PROCESS	REACTOME_LATE_PHASE_OF_HIV_LIFE_CYCLE	4.62603970793e-16	2.74982520533e-14
REGULATION_OF_CYCLIN_DEPENDENT_PROTEIN_KINASE_ACTIVITY	KEGG_DNA_REPLICATION	4.68801284152e-16	2.78526031828e-14
REACTOME_RNA_POLYMERASE_I_CHAIN_ELONGATION	REACTOME_RNA_POLYMERASE_III_TRANSCRIPTION_INITIATION	4.75603648448e-16	2.82425270716e-14
CORUM_C_COMPLEX_SPLICEOSOME	RNA_BINDING	4.80414277046e-16	2.85138439595e-14
CHROMATIN_BINDING	REACTOME_METABOLISM_OF_RNA	4.97931274307e-16	2.95386650826e-14
G1_PHASE	REACTOME_E2F_MEDIATED_REGULATION_OF_DNA_REPLICATION	5.00442325189e-16	2.96727091839e-14
REACTOME_RNA_POLYMERASE_I_PROMOTER_OPENING	REACTOME_DNA_REPAIR	5.15290715533e-16	3.05377686579e-14
ACUTE_INFLAMMATORY_RESPONSE	BIOCARTA_COMP_PATHWAY	5.18584122343e-16	3.07175182468e-14
REACTOME_METABOLISM_OF_RNA	KEGG_SPLICEOSOME	5.26915584217e-16	3.11953590208e-14
G1_PHASE_OF_MITOTIC_CELL_CYCLE	BIOCARTA_CELLCYCLE_PATHWAY	5.27134729441e-16	3.11953590208e-14
CONDENSED_CHROMOSOME	REACTOME_RNA_POLYMERASE_II_TRANSCRIPTION	5.27439013988e-16	3.11953590208e-14
CORUM_BASC_COMPLEX_(BRCA1-ASSOCIATED_GENOME_SURVEILLANCE_COMPLEX)	REACTOME_GLOBAL_GENOMIC_NER	5.36741822936e-16	3.17293476521e-14
BIOPOLYMER_CATABOLIC_PROCESS	REACTOME_TRANSCRIPTION_COUPLED_NER	5.45995813094e-16	3.22602323357e-14
MICROTUBULE_ORGANIZING_CENTER	REACTOME_CDC20_PHOSPHO_APC_MEDIATED_DEGRADATION_OF_CYCLIN_A	5.48655467943e-16	3.2401153468e-14
REACTOME_G1_S_TRANSITION	REACTOME_TRANSCRIPTION	5.56355168228e-16	3.28394273961e-14
[truncated: 115,993 more rows]
