# Supplementary material for: Summarizing cellular responses as biological process networks
Source: BMC Syst Biol. 2013 Jul 29;7:68. doi: 10.1186/1752-0509-7-68 (PMC3751784; doi:10.1186/1752-0509-7-68)
Supplement: Additional file 2 — Supplementary results. A zipped file containing all the five BPNs for each of the contrasts studied and the parameters estimated by each run of the software. [file 1752-0509-7-68-S2.zip › supplementary-results/very_advanced_hcc/very_advanced-parameters_results-2.tsv]

parameter	value	probability
link_false_neg	0.3	0.97139935
link_false_neg	0.35	0.02860065
link_false_pos	0.35	1.0
link_prior	0.01	1.0
