# Supplementary material for: Summarizing cellular responses as biological process networks
Source: BMC Syst Biol. 2013 Jul 29;7:68. doi: 10.1186/1752-0509-7-68 (PMC3751784; doi:10.1186/1752-0509-7-68)
Supplement: Additional file 2 — Supplementary results. A zipped file containing all the five BPNs for each of the contrasts studied and the parameters estimated by each run of the software. [file 1752-0509-7-68-S2.zip › supplementary-results/cbpln_comparison/cbpln_paper_day8_links_results.tsv]

term1	term2	bh_corrected_p_value
CELLULAR_LIPID_METABOLIC_PROCESS	HSA00071_FATTY_ACID_METABOLISM	0.00119
CELLULAR_LIPID_METABOLIC_PROCESS	HSA03320_PPAR_SIGNALING_PATHWAY	0.00119
CELLULAR_LIPID_METABOLIC_PROCESS	HSIAO_LIVER_SPECIFIC_GENES	0.00119
CELLULAR_LIPID_METABOLIC_PROCESS	PEROXISOME	0.00119
GLYCOLYSIS_AND_GLUCONEOGENESIS	HSA00251_GLUTAMATE_METABOLISM	0.00119
GLYCOLYSIS_AND_GLUCONEOGENESIS	NITROGEN_COMPOUND_METABOLIC_PROCESS	0.00119
HSA00071_FATTY_ACID_METABOLISM	HSA03320_PPAR_SIGNALING_PATHWAY	0.00119
HSA00120_BILE_ACID_BIOSYNTHESIS	HSA00071_FATTY_ACID_METABOLISM	0.00119
HSA00120_BILE_ACID_BIOSYNTHESIS	HSIAO_LIVER_SPECIFIC_GENES	0.00119
HSA00251_GLUTAMATE_METABOLISM	GLYCOLYSIS_AND_GLUCONEOGENESIS	0.00119
HSA00251_GLUTAMATE_METABOLISM	NITROGEN_COMPOUND_METABOLIC_PROCESS	0.00119
HSA00980_METABOLISM_OF_XENOBIOTICS_BY_CYTOCHROME_P450	CELLULAR_LIPID_METABOLIC_PROCESS	0.00119
HSA00980_METABOLISM_OF_XENOBIOTICS_BY_CYTOCHROME_P450	HSA00071_FATTY_ACID_METABOLISM	0.00119
HSA00980_METABOLISM_OF_XENOBIOTICS_BY_CYTOCHROME_P450	HSA03320_PPAR_SIGNALING_PATHWAY	0.00119
HSA03320_PPAR_SIGNALING_PATHWAY	HSA00071_FATTY_ACID_METABOLISM	0.00119
HSIAO_LIVER_SPECIFIC_GENES	ALCOHOL_METABOLIC_PROCESS	0.00119
HSIAO_LIVER_SPECIFIC_GENES	CELLULAR_LIPID_METABOLIC_PROCESS	0.00119
HSIAO_LIVER_SPECIFIC_GENES	GLYCOLYSIS_AND_GLUCONEOGENESIS	0.00119
HSIAO_LIVER_SPECIFIC_GENES	HSA00071_FATTY_ACID_METABOLISM	0.00119
HSIAO_LIVER_SPECIFIC_GENES	HSA03320_PPAR_SIGNALING_PATHWAY	0.00119
HUMAN_TISSUE_LIVER	HSIAO_LIVER_SPECIFIC_GENES	0.00119
HUMAN_TISSUE_LIVER	NITROGEN_COMPOUND_METABOLIC_PROCESS	0.00119
MONOOXYGENASE_ACTIVITY	CELLULAR_LIPID_METABOLIC_PROCESS	0.00119
MONOOXYGENASE_ACTIVITY	HSA00071_FATTY_ACID_METABOLISM	0.00119
MONOOXYGENASE_ACTIVITY	HSA03320_PPAR_SIGNALING_PATHWAY	0.00119
MONOOXYGENASE_ACTIVITY	HSIAO_LIVER_SPECIFIC_GENES	0.00119
MONOOXYGENASE_ACTIVITY	NUCLEAR_RECEPTORS	0.00119
NITROGEN_COMPOUND_CATABOLIC_PROCESS	GLYCOLYSIS_AND_GLUCONEOGENESIS	0.00119
NITROGEN_COMPOUND_CATABOLIC_PROCESS	HSA00220_UREA_CYCLE_AND_METABOLISM_OF_AMINO_GROUPS	0.00119
NITROGEN_COMPOUND_CATABOLIC_PROCESS	NITROGEN_COMPOUND_METABOLIC_PROCESS	0.00119
NITROGEN_COMPOUND_METABOLIC_PROCESS	GLYCOLYSIS_AND_GLUCONEOGENESIS	0.00119
NITROGEN_COMPOUND_METABOLIC_PROCESS	HSA00220_UREA_CYCLE_AND_METABOLISM_OF_AMINO_GROUPS	0.00119
NUCLEAR_RECEPTORS	HSA03320_PPAR_SIGNALING_PATHWAY	0.00119
PEROXISOME	CELLULAR_LIPID_METABOLIC_PROCESS	0.00119
PEROXISOME	HSA00071_FATTY_ACID_METABOLISM	0.00119
PEROXISOME	HSA03320_PPAR_SIGNALING_PATHWAY	0.00119
PEROXISOME	HSIAO_LIVER_SPECIFIC_GENES	0.00119
V$HNF1_Q6	HSA00980_METABOLISM_OF_XENOBIOTICS_BY_CYTOCHROME_P450	0.00119
V$HNF1_Q6	HSIAO_LIVER_SPECIFIC_GENES	0.00119
HSA00071_FATTY_ACID_METABOLISM	HSIAO_LIVER_SPECIFIC_GENES	0.00119
HSA00120_BILE_ACID_BIOSYNTHESIS	CELLULAR_LIPID_METABOLIC_PROCESS	0.00119
HSA00220_UREA_CYCLE_AND_METABOLISM_OF_AMINO_GROUPS	NITROGEN_COMPOUND_METABOLIC_PROCESS	0.00119
HSA00071_FATTY_ACID_METABOLISM	CELLULAR_LIPID_METABOLIC_PROCESS	0.00119
HSA03320_PPAR_SIGNALING_PATHWAY	CELLULAR_LIPID_METABOLIC_PROCESS	0.00119
MONOOXYGENASE_ACTIVITY	ALCOHOL_METABOLIC_PROCESS	0.00119
HUMAN_TISSUE_LIVER	HSA03320_PPAR_SIGNALING_PATHWAY	0.00119
NUCLEAR_RECEPTORS	CELLULAR_LIPID_METABOLIC_PROCESS	0.00119
HSA03320_PPAR_SIGNALING_PATHWAY	HSA00120_BILE_ACID_BIOSYNTHESIS	0.00119
HSA00120_BILE_ACID_BIOSYNTHESIS	HSA00251_GLUTAMATE_METABOLISM	0.00119
ALCOHOL_METABOLIC_PROCESS	GLYCOLYSIS_AND_GLUCONEOGENESIS	0.00119
HSIAO_LIVER_SPECIFIC_GENES	HSA00220_UREA_CYCLE_AND_METABOLISM_OF_AMINO_GROUPS	0.00119
HSA00220_UREA_CYCLE_AND_METABOLISM_OF_AMINO_GROUPS	HSA00251_GLUTAMATE_METABOLISM	0.00119
GLYCOLYSIS_AND_GLUCONEOGENESIS	HSIAO_LIVER_SPECIFIC_GENES	0.00119
HUMAN_TISSUE_LIVER	CELLULAR_LIPID_METABOLIC_PROCESS	0.00119
CELLULAR_LIPID_METABOLIC_PROCESS	NUCLEAR_RECEPTORS	0.00119
HUMAN_TISSUE_LIVER	HSA00071_FATTY_ACID_METABOLISM	0.00119
HSA03320_PPAR_SIGNALING_PATHWAY	HSIAO_LIVER_SPECIFIC_GENES	0.00119
HSIAO_LIVER_SPECIFIC_GENES	HSA00120_BILE_ACID_BIOSYNTHESIS	0.00119
GLYCOLYSIS_AND_GLUCONEOGENESIS	ALCOHOL_METABOLIC_PROCESS	0.00119
HSIAO_LIVER_SPECIFIC_GENES	HSA00980_METABOLISM_OF_XENOBIOTICS_BY_CYTOCHROME_P450	0.00134866666667
HSA00120_BILE_ACID_BIOSYNTHESIS	HSA03320_PPAR_SIGNALING_PATHWAY	0.00142409836066
HSIAO_LIVER_SPECIFIC_GENES	NITROGEN_COMPOUND_METABOLIC_PROCESS	0.00142409836066
NITROGEN_COMPOUND_CATABOLIC_PROCESS	HSIAO_LIVER_SPECIFIC_GENES	0.00147333333333
HSA00980_METABOLISM_OF_XENOBIOTICS_BY_CYTOCHROME_P450	HSIAO_LIVER_SPECIFIC_GENES	0.00150609375
HSA00251_GLUTAMATE_METABOLISM	HSIAO_LIVER_SPECIFIC_GENES	0.00151953846154
HSIAO_LIVER_SPECIFIC_GENES	PEROXISOME	0.00201939393939
ALCOHOL_METABOLIC_PROCESS	NUCLEAR_RECEPTORS	0.00246880597015
GLYCOLYSIS_AND_GLUCONEOGENESIS	NITROGEN_COMPOUND_CATABOLIC_PROCESS	0.0029925
HSA00071_FATTY_ACID_METABOLISM	HSA00251_GLUTAMATE_METABOLISM	0.00305260869565
NUCLEAR_RECEPTORS	HSIAO_LIVER_SPECIFIC_GENES	0.003145
PEROXISOME	GLYCOLYSIS_AND_GLUCONEOGENESIS	0.00328507042254
ALCOHOL_METABOLIC_PROCESS	HSA00120_BILE_ACID_BIOSYNTHESIS	0.00342125
V$HNF1_Q6	GLYCOLYSIS_AND_GLUCONEOGENESIS	0.0043198630137
HSIAO_LIVER_SPECIFIC_GENES	NUCLEAR_RECEPTORS	0.00477608108108
HSA00120_BILE_ACID_BIOSYNTHESIS	NITROGEN_COMPOUND_METABOLIC_PROCESS	0.0050932
HSA03320_PPAR_SIGNALING_PATHWAY	GLYCOLYSIS_AND_GLUCONEOGENESIS	0.00615355263158
V$HNF1_Q6	ALCOHOL_METABOLIC_PROCESS	0.00721727272727
ALCOHOL_METABOLIC_PROCESS	CELLULAR_LIPID_METABOLIC_PROCESS	0.0133493589744
HSIAO_LIVER_SPECIFIC_GENES	HSA00251_GLUTAMATE_METABOLISM	0.0133493589744
NUCLEAR_RECEPTORS	ALCOHOL_METABOLIC_PROCESS	0.0133493589744
V$HNF1_Q6	NUCLEAR_RECEPTORS	0.0196864197531
ALCOHOL_METABOLIC_PROCESS	HSIAO_LIVER_SPECIFIC_GENES	0.0200413414634
V$HNF1_Q6	HSA00120_BILE_ACID_BIOSYNTHESIS	0.0218071084337
NUCLEAR_RECEPTORS	V$HNF1_Q6	0.02584
NUCLEAR_RECEPTORS	HSA00071_FATTY_ACID_METABOLISM	0.033628
V$HNF1_Q6	HSA03320_PPAR_SIGNALING_PATHWAY	0.0365994186047
HSA03320_PPAR_SIGNALING_PATHWAY	NUCLEAR_RECEPTORS	0.0378611494253
ALCOHOL_METABOLIC_PROCESS	HSA00071_FATTY_ACID_METABOLISM	0.0378611494253
NITROGEN_COMPOUND_METABOLIC_PROCESS	HSA00071_FATTY_ACID_METABOLISM	0.0378611494253
HSA03320_PPAR_SIGNALING_PATHWAY	ALCOHOL_METABOLIC_PROCESS	0.0393228888889
HSA00071_FATTY_ACID_METABOLISM	NITROGEN_COMPOUND_METABOLIC_PROCESS	0.0426307692308
MONOOXYGENASE_ACTIVITY	V$HNF1_Q6	0.0515709782609
NITROGEN_COMPOUND_METABOLIC_PROCESS	HSIAO_LIVER_SPECIFIC_GENES	0.0609075268817
HSA00120_BILE_ACID_BIOSYNTHESIS	V$HNF1_Q6	0.0610064893617
ALCOHOL_METABOLIC_PROCESS	HSA03320_PPAR_SIGNALING_PATHWAY	0.0821350526316
HSA00120_BILE_ACID_BIOSYNTHESIS	NUCLEAR_RECEPTORS	0.0821350526316
HSA00220_UREA_CYCLE_AND_METABOLISM_OF_AMINO_GROUPS	HSIAO_LIVER_SPECIFIC_GENES	0.0856309278351
HSIAO_LIVER_SPECIFIC_GENES	V$HNF1_Q6	0.09503
V$HNF1_Q6	HSA00071_FATTY_ACID_METABOLISM	0.0992508080808
ALCOHOL_METABOLIC_PROCESS	NITROGEN_COMPOUND_METABOLIC_PROCESS	0.1019711
CELLULAR_LIPID_METABOLIC_PROCESS	HSA00980_METABOLISM_OF_XENOBIOTICS_BY_CYTOCHROME_P450	0.133833762376
MONOOXYGENASE_ACTIVITY	NITROGEN_COMPOUND_METABOLIC_PROCESS	0.187285
HUMAN_TISSUE_LIVER	NUCLEAR_RECEPTORS	0.190423106796
HSA00251_GLUTAMATE_METABOLISM	HSA00980_METABOLISM_OF_XENOBIOTICS_BY_CYTOCHROME_P450	0.214371634615
V$HNF1_Q6	CELLULAR_LIPID_METABOLIC_PROCESS	0.223844666667
ALCOHOL_METABOLIC_PROCESS	HSA00251_GLUTAMATE_METABOLISM	0.223844666667
NITROGEN_COMPOUND_METABOLIC_PROCESS	ALCOHOL_METABOLIC_PROCESS	0.413341495327
HSA03320_PPAR_SIGNALING_PATHWAY	V$HNF1_Q6	0.413341495327
CELLULAR_LIPID_METABOLIC_PROCESS	V$HNF1_Q6	0.443695321101
NITROGEN_COMPOUND_METABOLIC_PROCESS	HSA00980_METABOLISM_OF_XENOBIOTICS_BY_CYTOCHROME_P450	0.541028090909
HSA00251_GLUTAMATE_METABOLISM	HSA03320_PPAR_SIGNALING_PATHWAY	0.562301801802
CELLULAR_LIPID_METABOLIC_PROCESS	NITROGEN_COMPOUND_METABOLIC_PROCESS	0.69054
NITROGEN_COMPOUND_CATABOLIC_PROCESS	HSA03320_PPAR_SIGNALING_PATHWAY	0.708186902655
NITROGEN_COMPOUND_METABOLIC_PROCESS	CELLULAR_LIPID_METABOLIC_PROCESS	0.708186902655
V$HNF1_Q6	NITROGEN_COMPOUND_METABOLIC_PROCESS	0.848097478261
NITROGEN_COMPOUND_METABOLIC_PROCESS	V$HNF1_Q6	0.956954913793
NITROGEN_COMPOUND_METABOLIC_PROCESS	HSA03320_PPAR_SIGNALING_PATHWAY	0.972769059829
GLYCOLYSIS_AND_GLUCONEOGENESIS	HSA03320_PPAR_SIGNALING_PATHWAY	0.99000940678
