# Supplementary material for: Summarizing cellular responses as biological process networks
Source: BMC Syst Biol. 2013 Jul 29;7:68. doi: 10.1186/1752-0509-7-68 (PMC3751784; doi:10.1186/1752-0509-7-68)
Supplement: Additional file 2 — Supplementary results. A zipped file containing all the five BPNs for each of the contrasts studied and the parameters estimated by each run of the software. [file 1752-0509-7-68-S2.zip › supplementary-results/cbpln_comparison/mcmcbpn-cbpln_day_8_dataset-links_results-1.tsv]

term1	term2	probability
CARBOXYLIC_ACID_TRANSMEMBRANE_TRANSPORTER_ACTIVITY	HSA00120_BILE_ACID_BIOSYNTHESIS	0.1698142
NUCLEAR_RECEPTORS	V$HNF1_Q6	0.94139786000000003
GLYCOLYSIS_AND_GLUCONEOGENESIS	HSA00071_FATTY_ACID_METABOLISM	0.20238505000000001
ALCOHOL_METABOLIC_PROCESS	CARBOXYLIC_ACID_TRANSMEMBRANE_TRANSPORTER_ACTIVITY	0.27525229000000001
HSIAO_LIVER_SPECIFIC_GENES	NITROGEN_COMPOUND_METABOLIC_PROCESS	0.58463480999999995
HSA03320_PPAR_SIGNALING_PATHWAY	HUMAN_TISSUE_LIVER	0.071226780000000003
HSA00251_GLUTAMATE_METABOLISM	HSA00980_METABOLISM_OF_XENOBIOTICS_BY_CYTOCHROME_P450	0.59853515000000002
MONOOXYGENASE_ACTIVITY	NUCLEAR_RECEPTORS	0.13896080999999999
CELLULAR_LIPID_METABOLIC_PROCESS	GLYCOLYSIS_AND_GLUCONEOGENESIS	0.2284293
CELLULAR_LIPID_METABOLIC_PROCESS	NITROGEN_COMPOUND_METABOLIC_PROCESS	0.73024173999999997
ALCOHOL_METABOLIC_PROCESS	HSIAO_LIVER_SPECIFIC_GENES	0.19363658
NITROGEN_COMPOUND_METABOLIC_PROCESS	PEROXISOME	0.28202907999999999
HSA00251_GLUTAMATE_METABOLISM	NITROGEN_COMPOUND_METABOLIC_PROCESS	0.94517209999999996
HSA00220_UREA_CYCLE_AND_METABOLISM_OF_AMINO_GROUPS	NUCLEAR_RECEPTORS	0.30031732999999999
HSA00980_METABOLISM_OF_XENOBIOTICS_BY_CYTOCHROME_P450	NUCLEAR_RECEPTORS	0.043589599999999999
MONOOXYGENASE_ACTIVITY	V$HNF1_Q6	0.25196096000000001
HSA00220_UREA_CYCLE_AND_METABOLISM_OF_AMINO_GROUPS	PEROXISOME	0.12961201
HSA00980_METABOLISM_OF_XENOBIOTICS_BY_CYTOCHROME_P450	PEROXISOME	0.057989409999999998
CARBOXYLIC_ACID_TRANSMEMBRANE_TRANSPORTER_ACTIVITY	CELLULAR_LIPID_METABOLIC_PROCESS	0.096340060000000005
HSA00071_FATTY_ACID_METABOLISM	HSA03320_PPAR_SIGNALING_PATHWAY	0.0032120899999999999
CARBOXYLIC_ACID_TRANSMEMBRANE_TRANSPORTER_ACTIVITY	GLYCOLYSIS_AND_GLUCONEOGENESIS	0.5279817
HSA00071_FATTY_ACID_METABOLISM	HSA00251_GLUTAMATE_METABOLISM	0.12510395999999999
HSA00120_BILE_ACID_BIOSYNTHESIS	NITROGEN_COMPOUND_CATABOLIC_PROCESS	0.29413664
HSA00220_UREA_CYCLE_AND_METABOLISM_OF_AMINO_GROUPS	NITROGEN_COMPOUND_METABOLIC_PROCESS	0.68910939000000004
HSA00980_METABOLISM_OF_XENOBIOTICS_BY_CYTOCHROME_P450	V$HNF1_Q6	0.014822129999999999
ALCOHOL_METABOLIC_PROCESS	V$HNF1_Q6	0.29505003000000002
HSA00071_FATTY_ACID_METABOLISM	MONOOXYGENASE_ACTIVITY	0.0118072
ALCOHOL_METABOLIC_PROCESS	HSA00980_METABOLISM_OF_XENOBIOTICS_BY_CYTOCHROME_P450	0.24170279
HSA00220_UREA_CYCLE_AND_METABOLISM_OF_AMINO_GROUPS	HSA00980_METABOLISM_OF_XENOBIOTICS_BY_CYTOCHROME_P450	0.44242049
ALCOHOL_METABOLIC_PROCESS	MONOOXYGENASE_ACTIVITY	0.048083140000000003
HUMAN_TISSUE_LIVER	NITROGEN_COMPOUND_CATABOLIC_PROCESS	0.25634848999999998
GLYCOLYSIS_AND_GLUCONEOGENESIS	HSA03320_PPAR_SIGNALING_PATHWAY	0.01445636
HUMAN_TISSUE_LIVER	MONOOXYGENASE_ACTIVITY	0.40486560999999999
NITROGEN_COMPOUND_METABOLIC_PROCESS	NUCLEAR_RECEPTORS	0.69338098000000004
CARBOXYLIC_ACID_TRANSMEMBRANE_TRANSPORTER_ACTIVITY	HSIAO_LIVER_SPECIFIC_GENES	0.03573055
ALCOHOL_METABOLIC_PROCESS	CELLULAR_LIPID_METABOLIC_PROCESS	0.99174543999999998
HSA00220_UREA_CYCLE_AND_METABOLISM_OF_AMINO_GROUPS	V$HNF1_Q6	0.33629964000000001
HSA00251_GLUTAMATE_METABOLISM	HUMAN_TISSUE_LIVER	0.36788789
HSA00120_BILE_ACID_BIOSYNTHESIS	HSA00980_METABOLISM_OF_XENOBIOTICS_BY_CYTOCHROME_P450	0.10848626
NITROGEN_COMPOUND_METABOLIC_PROCESS	V$HNF1_Q6	0.93537199999999998
HSIAO_LIVER_SPECIFIC_GENES	HUMAN_TISSUE_LIVER	5.4870000000000002e-05
HSA00120_BILE_ACID_BIOSYNTHESIS	NITROGEN_COMPOUND_METABOLIC_PROCESS	0.2044116
ALCOHOL_METABOLIC_PROCESS	NUCLEAR_RECEPTORS	0.28910332
HUMAN_TISSUE_LIVER	NUCLEAR_RECEPTORS	0.41444646000000002
HUMAN_TISSUE_LIVER	PEROXISOME	0.21065665
HSA00071_FATTY_ACID_METABOLISM	HUMAN_TISSUE_LIVER	0.14241943000000001
HSA03320_PPAR_SIGNALING_PATHWAY	HSIAO_LIVER_SPECIFIC_GENES	0.0
HSIAO_LIVER_SPECIFIC_GENES	V$HNF1_Q6	2.2759999999999999e-05
CELLULAR_LIPID_METABOLIC_PROCESS	HSA00251_GLUTAMATE_METABOLISM	0.31998571999999997
CELLULAR_LIPID_METABOLIC_PROCESS	PEROXISOME	0.00163937
HSA00120_BILE_ACID_BIOSYNTHESIS	NUCLEAR_RECEPTORS	0.29936236999999999
HSA00980_METABOLISM_OF_XENOBIOTICS_BY_CYTOCHROME_P450	HSA03320_PPAR_SIGNALING_PATHWAY	0.00042910000000000002
HSA00251_GLUTAMATE_METABOLISM	NITROGEN_COMPOUND_CATABOLIC_PROCESS	0.81397646000000001
MONOOXYGENASE_ACTIVITY	NITROGEN_COMPOUND_CATABOLIC_PROCESS	0.30210625000000002
CELLULAR_LIPID_METABOLIC_PROCESS	NUCLEAR_RECEPTORS	0.99998076000000002
HSA00251_GLUTAMATE_METABOLISM	HSIAO_LIVER_SPECIFIC_GENES	0.60967855000000004
HSA00251_GLUTAMATE_METABOLISM	HSA03320_PPAR_SIGNALING_PATHWAY	0.34084526999999998
HSA00071_FATTY_ACID_METABOLISM	NITROGEN_COMPOUND_CATABOLIC_PROCESS	0.30195459000000002
CELLULAR_LIPID_METABOLIC_PROCESS	NITROGEN_COMPOUND_CATABOLIC_PROCESS	0.27896754000000001
CARBOXYLIC_ACID_TRANSMEMBRANE_TRANSPORTER_ACTIVITY	HUMAN_TISSUE_LIVER	0.54004030000000003
HSA00071_FATTY_ACID_METABOLISM	HSA00120_BILE_ACID_BIOSYNTHESIS	1.5659999999999999e-05
HSA00120_BILE_ACID_BIOSYNTHESIS	V$HNF1_Q6	0.35438020999999997
GLYCOLYSIS_AND_GLUCONEOGENESIS	PEROXISOME	0.033672439999999998
HSA00980_METABOLISM_OF_XENOBIOTICS_BY_CYTOCHROME_P450	NITROGEN_COMPOUND_CATABOLIC_PROCESS	0.41705984000000001
HSA00980_METABOLISM_OF_XENOBIOTICS_BY_CYTOCHROME_P450	MONOOXYGENASE_ACTIVITY	0.077243729999999997
GLYCOLYSIS_AND_GLUCONEOGENESIS	NUCLEAR_RECEPTORS	0.29412590999999999
GLYCOLYSIS_AND_GLUCONEOGENESIS	NITROGEN_COMPOUND_METABOLIC_PROCESS	0.25181240999999999
CARBOXYLIC_ACID_TRANSMEMBRANE_TRANSPORTER_ACTIVITY	HSA00220_UREA_CYCLE_AND_METABOLISM_OF_AMINO_GROUPS	0.30799014000000002
GLYCOLYSIS_AND_GLUCONEOGENESIS	HSA00251_GLUTAMATE_METABOLISM	0.046693430000000001
ALCOHOL_METABOLIC_PROCESS	HSA00071_FATTY_ACID_METABOLISM	0.54300952999999996
NITROGEN_COMPOUND_CATABOLIC_PROCESS	NITROGEN_COMPOUND_METABOLIC_PROCESS	0.23753072
CARBOXYLIC_ACID_TRANSMEMBRANE_TRANSPORTER_ACTIVITY	NITROGEN_COMPOUND_METABOLIC_PROCESS	0.95578072000000003
ALCOHOL_METABOLIC_PROCESS	PEROXISOME	0.32530313999999999
ALCOHOL_METABOLIC_PROCESS	HSA00220_UREA_CYCLE_AND_METABOLISM_OF_AMINO_GROUPS	0.43964201000000003
GLYCOLYSIS_AND_GLUCONEOGENESIS	HSA00980_METABOLISM_OF_XENOBIOTICS_BY_CYTOCHROME_P450	0.38374213000000001
HSA00120_BILE_ACID_BIOSYNTHESIS	HUMAN_TISSUE_LIVER	0.29680465
HSIAO_LIVER_SPECIFIC_GENES	PEROXISOME	0.0
MONOOXYGENASE_ACTIVITY	PEROXISOME	0.038264579999999999
HSA00120_BILE_ACID_BIOSYNTHESIS	HSA00220_UREA_CYCLE_AND_METABOLISM_OF_AMINO_GROUPS	0.61392309
HSA00220_UREA_CYCLE_AND_METABOLISM_OF_AMINO_GROUPS	NITROGEN_COMPOUND_CATABOLIC_PROCESS	0.28092990000000001
HSA00071_FATTY_ACID_METABOLISM	NUCLEAR_RECEPTORS	0.30103870999999999
CARBOXYLIC_ACID_TRANSMEMBRANE_TRANSPORTER_ACTIVITY	MONOOXYGENASE_ACTIVITY	0.17042177
HSA00220_UREA_CYCLE_AND_METABOLISM_OF_AMINO_GROUPS	MONOOXYGENASE_ACTIVITY	0.52703621
HSA03320_PPAR_SIGNALING_PATHWAY	V$HNF1_Q6	0.96619865999999999
CARBOXYLIC_ACID_TRANSMEMBRANE_TRANSPORTER_ACTIVITY	NITROGEN_COMPOUND_CATABOLIC_PROCESS	0.29670170000000001
CARBOXYLIC_ACID_TRANSMEMBRANE_TRANSPORTER_ACTIVITY	V$HNF1_Q6	0.11276849999999999
GLYCOLYSIS_AND_GLUCONEOGENESIS	MONOOXYGENASE_ACTIVITY	0.41452339999999999
HSA00120_BILE_ACID_BIOSYNTHESIS	PEROXISOME	0.0063477300000000002
GLYCOLYSIS_AND_GLUCONEOGENESIS	NITROGEN_COMPOUND_CATABOLIC_PROCESS	0.71031577999999995
ALCOHOL_METABOLIC_PROCESS	GLYCOLYSIS_AND_GLUCONEOGENESIS	0.99483851999999995
HSA00071_FATTY_ACID_METABOLISM	HSA00980_METABOLISM_OF_XENOBIOTICS_BY_CYTOCHROME_P450	0.0096997899999999998
ALCOHOL_METABOLIC_PROCESS	NITROGEN_COMPOUND_METABOLIC_PROCESS	0.19821653
CELLULAR_LIPID_METABOLIC_PROCESS	HSA00220_UREA_CYCLE_AND_METABOLISM_OF_AMINO_GROUPS	0.25109533000000001
PEROXISOME	V$HNF1_Q6	0.53015405999999998
HSA00980_METABOLISM_OF_XENOBIOTICS_BY_CYTOCHROME_P450	NITROGEN_COMPOUND_METABOLIC_PROCESS	0.40447329999999998
HSA00251_GLUTAMATE_METABOLISM	MONOOXYGENASE_ACTIVITY	0.29724646999999998
HSA03320_PPAR_SIGNALING_PATHWAY	MONOOXYGENASE_ACTIVITY	0.0013426
HSA00071_FATTY_ACID_METABOLISM	NITROGEN_COMPOUND_METABOLIC_PROCESS	0.077920680000000006
CELLULAR_LIPID_METABOLIC_PROCESS	MONOOXYGENASE_ACTIVITY	0.057888099999999998
HSA00120_BILE_ACID_BIOSYNTHESIS	HSIAO_LIVER_SPECIFIC_GENES	0.0
HSIAO_LIVER_SPECIFIC_GENES	MONOOXYGENASE_ACTIVITY	0.00026161000000000001
MONOOXYGENASE_ACTIVITY	NITROGEN_COMPOUND_METABOLIC_PROCESS	0.98520611000000002
HSIAO_LIVER_SPECIFIC_GENES	NITROGEN_COMPOUND_CATABOLIC_PROCESS	0.34657811999999999
NUCLEAR_RECEPTORS	PEROXISOME	0.096585240000000003
HSA00251_GLUTAMATE_METABOLISM	V$HNF1_Q6	0.3233239
HSA00071_FATTY_ACID_METABOLISM	V$HNF1_Q6	0.65068267999999996
CELLULAR_LIPID_METABOLIC_PROCESS	V$HNF1_Q6	0.98032849
NITROGEN_COMPOUND_CATABOLIC_PROCESS	PEROXISOME	0.29594986000000001
GLYCOLYSIS_AND_GLUCONEOGENESIS	HSIAO_LIVER_SPECIFIC_GENES	5.0989999999999998e-05
HSA00071_FATTY_ACID_METABOLISM	HSA00220_UREA_CYCLE_AND_METABOLISM_OF_AMINO_GROUPS	0.21243338
GLYCOLYSIS_AND_GLUCONEOGENESIS	HSA00120_BILE_ACID_BIOSYNTHESIS	0.29615606999999999
ALCOHOL_METABOLIC_PROCESS	HSA00251_GLUTAMATE_METABOLISM	0.84438897999999996
HSA00071_FATTY_ACID_METABOLISM	PEROXISOME	0.00015901000000000001
GLYCOLYSIS_AND_GLUCONEOGENESIS	HUMAN_TISSUE_LIVER	0.11136598
ALCOHOL_METABOLIC_PROCESS	HSA03320_PPAR_SIGNALING_PATHWAY	0.075733019999999998
HSA00220_UREA_CYCLE_AND_METABOLISM_OF_AMINO_GROUPS	HSA03320_PPAR_SIGNALING_PATHWAY	0.24433252
HSA00220_UREA_CYCLE_AND_METABOLISM_OF_AMINO_GROUPS	HSIAO_LIVER_SPECIFIC_GENES	0.31698034000000003
HSA00120_BILE_ACID_BIOSYNTHESIS	HSA00251_GLUTAMATE_METABOLISM	0.12461877
HSA00980_METABOLISM_OF_XENOBIOTICS_BY_CYTOCHROME_P450	HSIAO_LIVER_SPECIFIC_GENES	0.01638587
HSA03320_PPAR_SIGNALING_PATHWAY	NITROGEN_COMPOUND_METABOLIC_PROCESS	0.42609518000000002
CELLULAR_LIPID_METABOLIC_PROCESS	HSA00120_BILE_ACID_BIOSYNTHESIS	0.0012518900000000001
CELLULAR_LIPID_METABOLIC_PROCESS	HSA00980_METABOLISM_OF_XENOBIOTICS_BY_CYTOCHROME_P450	0.29829182999999998
HSA00980_METABOLISM_OF_XENOBIOTICS_BY_CYTOCHROME_P450	HUMAN_TISSUE_LIVER	0.11265645000000001
CARBOXYLIC_ACID_TRANSMEMBRANE_TRANSPORTER_ACTIVITY	HSA03320_PPAR_SIGNALING_PATHWAY	0.16464145999999999
CELLULAR_LIPID_METABOLIC_PROCESS	HUMAN_TISSUE_LIVER	0.13118979
HSA00071_FATTY_ACID_METABOLISM	HSIAO_LIVER_SPECIFIC_GENES	0.0
ALCOHOL_METABOLIC_PROCESS	NITROGEN_COMPOUND_CATABOLIC_PROCESS	0.29274199000000001
HSA00251_GLUTAMATE_METABOLISM	PEROXISOME	0.41496401999999999
HSA00251_GLUTAMATE_METABOLISM	NUCLEAR_RECEPTORS	0.29755975000000001
HUMAN_TISSUE_LIVER	NITROGEN_COMPOUND_METABOLIC_PROCESS	0.20836367
HSA03320_PPAR_SIGNALING_PATHWAY	NITROGEN_COMPOUND_CATABOLIC_PROCESS	0.49645350999999999
CELLULAR_LIPID_METABOLIC_PROCESS	HSA03320_PPAR_SIGNALING_PATHWAY	0.0072779200000000002
HUMAN_TISSUE_LIVER	V$HNF1_Q6	0.057876810000000001
HSA00220_UREA_CYCLE_AND_METABOLISM_OF_AMINO_GROUPS	HSA00251_GLUTAMATE_METABOLISM	0.14604496
HSA00120_BILE_ACID_BIOSYNTHESIS	MONOOXYGENASE_ACTIVITY	0.16213195
HSA00120_BILE_ACID_BIOSYNTHESIS	HSA03320_PPAR_SIGNALING_PATHWAY	0.00058653000000000004
HSA03320_PPAR_SIGNALING_PATHWAY	NUCLEAR_RECEPTORS	0.99999218999999995
ALCOHOL_METABOLIC_PROCESS	HUMAN_TISSUE_LIVER	0.22858112
NITROGEN_COMPOUND_CATABOLIC_PROCESS	V$HNF1_Q6	0.30605306999999998
GLYCOLYSIS_AND_GLUCONEOGENESIS	V$HNF1_Q6	0.94306283999999996
ALCOHOL_METABOLIC_PROCESS	HSA00120_BILE_ACID_BIOSYNTHESIS	0.069680610000000004
CELLULAR_LIPID_METABOLIC_PROCESS	HSA00071_FATTY_ACID_METABOLISM	0.0026266200000000001
HSA03320_PPAR_SIGNALING_PATHWAY	PEROXISOME	2.9100000000000001e-06
CARBOXYLIC_ACID_TRANSMEMBRANE_TRANSPORTER_ACTIVITY	PEROXISOME	0.21145784000000001
HSIAO_LIVER_SPECIFIC_GENES	NUCLEAR_RECEPTORS	0.00038567000000000001
CELLULAR_LIPID_METABOLIC_PROCESS	HSIAO_LIVER_SPECIFIC_GENES	0.0
HSA00220_UREA_CYCLE_AND_METABOLISM_OF_AMINO_GROUPS	HUMAN_TISSUE_LIVER	0.043222820000000002
GLYCOLYSIS_AND_GLUCONEOGENESIS	HSA00220_UREA_CYCLE_AND_METABOLISM_OF_AMINO_GROUPS	0.21853520000000001
CARBOXYLIC_ACID_TRANSMEMBRANE_TRANSPORTER_ACTIVITY	NUCLEAR_RECEPTORS	0.25188239000000001
NITROGEN_COMPOUND_CATABOLIC_PROCESS	NUCLEAR_RECEPTORS	0.29520991000000002
