# Supplementary material for: Summarizing cellular responses as biological process networks
Source: BMC Syst Biol. 2013 Jul 29;7:68. doi: 10.1186/1752-0509-7-68 (PMC3751784; doi:10.1186/1752-0509-7-68)
Supplement: Additional file 2 — Supplementary results. A zipped file containing all the five BPNs for each of the contrasts studied and the parameters estimated by each run of the software. [file 1752-0509-7-68-S2.zip › supplementary-results/cbpln_comparison/mcmcbpn-cbpln_day_8_dataset-links_results-2.tsv]

term1	term2	probability
CARBOXYLIC_ACID_TRANSMEMBRANE_TRANSPORTER_ACTIVITY	HSA00120_BILE_ACID_BIOSYNTHESIS	0.17211270000000001
NUCLEAR_RECEPTORS	V$HNF1_Q6	0.94307691000000005
GLYCOLYSIS_AND_GLUCONEOGENESIS	HSA00071_FATTY_ACID_METABOLISM	0.20179874
ALCOHOL_METABOLIC_PROCESS	CARBOXYLIC_ACID_TRANSMEMBRANE_TRANSPORTER_ACTIVITY	0.27621506000000001
HSIAO_LIVER_SPECIFIC_GENES	NITROGEN_COMPOUND_METABOLIC_PROCESS	0.59088565999999998
HSA03320_PPAR_SIGNALING_PATHWAY	HUMAN_TISSUE_LIVER	0.070920570000000002
HSA00251_GLUTAMATE_METABOLISM	HSA00980_METABOLISM_OF_XENOBIOTICS_BY_CYTOCHROME_P450	0.59843122000000004
MONOOXYGENASE_ACTIVITY	NUCLEAR_RECEPTORS	0.13927629999999999
CELLULAR_LIPID_METABOLIC_PROCESS	GLYCOLYSIS_AND_GLUCONEOGENESIS	0.22856430999999999
CELLULAR_LIPID_METABOLIC_PROCESS	NITROGEN_COMPOUND_METABOLIC_PROCESS	0.73191117000000006
ALCOHOL_METABOLIC_PROCESS	HSIAO_LIVER_SPECIFIC_GENES	0.19611724999999999
NITROGEN_COMPOUND_METABOLIC_PROCESS	PEROXISOME	0.28533387999999998
HSA00251_GLUTAMATE_METABOLISM	NITROGEN_COMPOUND_METABOLIC_PROCESS	0.94510556999999995
HSA00220_UREA_CYCLE_AND_METABOLISM_OF_AMINO_GROUPS	NUCLEAR_RECEPTORS	0.30052487999999999
HSA00980_METABOLISM_OF_XENOBIOTICS_BY_CYTOCHROME_P450	NUCLEAR_RECEPTORS	0.04385551
MONOOXYGENASE_ACTIVITY	V$HNF1_Q6	0.25285204
HSA00220_UREA_CYCLE_AND_METABOLISM_OF_AMINO_GROUPS	PEROXISOME	0.13055183000000001
HSA00980_METABOLISM_OF_XENOBIOTICS_BY_CYTOCHROME_P450	PEROXISOME	0.057892970000000002
CARBOXYLIC_ACID_TRANSMEMBRANE_TRANSPORTER_ACTIVITY	CELLULAR_LIPID_METABOLIC_PROCESS	0.096321329999999997
HSA00071_FATTY_ACID_METABOLISM	HSA03320_PPAR_SIGNALING_PATHWAY	0.0034437500000000002
CARBOXYLIC_ACID_TRANSMEMBRANE_TRANSPORTER_ACTIVITY	GLYCOLYSIS_AND_GLUCONEOGENESIS	0.52968833999999998
HSA00071_FATTY_ACID_METABOLISM	HSA00251_GLUTAMATE_METABOLISM	0.12677546000000001
HSA00120_BILE_ACID_BIOSYNTHESIS	NITROGEN_COMPOUND_CATABOLIC_PROCESS	0.29360475000000003
HSA00220_UREA_CYCLE_AND_METABOLISM_OF_AMINO_GROUPS	NITROGEN_COMPOUND_METABOLIC_PROCESS	0.69024147999999996
HSA00980_METABOLISM_OF_XENOBIOTICS_BY_CYTOCHROME_P450	V$HNF1_Q6	0.015487509999999999
ALCOHOL_METABOLIC_PROCESS	V$HNF1_Q6	0.29614642000000002
HSA00071_FATTY_ACID_METABOLISM	MONOOXYGENASE_ACTIVITY	0.012058030000000001
ALCOHOL_METABOLIC_PROCESS	HSA00980_METABOLISM_OF_XENOBIOTICS_BY_CYTOCHROME_P450	0.24249886000000001
HSA00220_UREA_CYCLE_AND_METABOLISM_OF_AMINO_GROUPS	HSA00980_METABOLISM_OF_XENOBIOTICS_BY_CYTOCHROME_P450	0.44408566999999999
ALCOHOL_METABOLIC_PROCESS	MONOOXYGENASE_ACTIVITY	0.048864020000000001
HUMAN_TISSUE_LIVER	NITROGEN_COMPOUND_CATABOLIC_PROCESS	0.25862014
GLYCOLYSIS_AND_GLUCONEOGENESIS	HSA03320_PPAR_SIGNALING_PATHWAY	0.014800539999999999
HUMAN_TISSUE_LIVER	MONOOXYGENASE_ACTIVITY	0.40759018000000002
NITROGEN_COMPOUND_METABOLIC_PROCESS	NUCLEAR_RECEPTORS	0.69480423999999996
CARBOXYLIC_ACID_TRANSMEMBRANE_TRANSPORTER_ACTIVITY	HSIAO_LIVER_SPECIFIC_GENES	0.035803620000000001
ALCOHOL_METABOLIC_PROCESS	CELLULAR_LIPID_METABOLIC_PROCESS	0.99201779000000001
HSA00220_UREA_CYCLE_AND_METABOLISM_OF_AMINO_GROUPS	V$HNF1_Q6	0.33716476000000001
HSA00251_GLUTAMATE_METABOLISM	HUMAN_TISSUE_LIVER	0.36854763000000001
HSA00120_BILE_ACID_BIOSYNTHESIS	HSA00980_METABOLISM_OF_XENOBIOTICS_BY_CYTOCHROME_P450	0.10808154
NITROGEN_COMPOUND_METABOLIC_PROCESS	V$HNF1_Q6	0.93656954999999997
HSIAO_LIVER_SPECIFIC_GENES	HUMAN_TISSUE_LIVER	4.9150000000000002e-05
HSA00120_BILE_ACID_BIOSYNTHESIS	NITROGEN_COMPOUND_METABOLIC_PROCESS	0.20612485999999999
ALCOHOL_METABOLIC_PROCESS	NUCLEAR_RECEPTORS	0.28915017999999998
HUMAN_TISSUE_LIVER	NUCLEAR_RECEPTORS	0.4181086
HUMAN_TISSUE_LIVER	PEROXISOME	0.21188638000000001
HSA00071_FATTY_ACID_METABOLISM	HUMAN_TISSUE_LIVER	0.14143137
HSA03320_PPAR_SIGNALING_PATHWAY	HSIAO_LIVER_SPECIFIC_GENES	0.0
HSIAO_LIVER_SPECIFIC_GENES	V$HNF1_Q6	4.4379999999999999e-05
CELLULAR_LIPID_METABOLIC_PROCESS	HSA00251_GLUTAMATE_METABOLISM	0.31988641000000001
CELLULAR_LIPID_METABOLIC_PROCESS	PEROXISOME	0.00186297
HSA00120_BILE_ACID_BIOSYNTHESIS	NUCLEAR_RECEPTORS	0.30076886000000003
HSA00980_METABOLISM_OF_XENOBIOTICS_BY_CYTOCHROME_P450	HSA03320_PPAR_SIGNALING_PATHWAY	0.00047566999999999998
HSA00251_GLUTAMATE_METABOLISM	NITROGEN_COMPOUND_CATABOLIC_PROCESS	0.81479018000000003
MONOOXYGENASE_ACTIVITY	NITROGEN_COMPOUND_CATABOLIC_PROCESS	0.30391106000000001
CELLULAR_LIPID_METABOLIC_PROCESS	NUCLEAR_RECEPTORS	0.99998575000000001
HSA00251_GLUTAMATE_METABOLISM	HSIAO_LIVER_SPECIFIC_GENES	0.61038632999999998
HSA00251_GLUTAMATE_METABOLISM	HSA03320_PPAR_SIGNALING_PATHWAY	0.34071294000000002
HSA00071_FATTY_ACID_METABOLISM	NITROGEN_COMPOUND_CATABOLIC_PROCESS	0.30279700999999998
CELLULAR_LIPID_METABOLIC_PROCESS	NITROGEN_COMPOUND_CATABOLIC_PROCESS	0.27918242999999998
CARBOXYLIC_ACID_TRANSMEMBRANE_TRANSPORTER_ACTIVITY	HUMAN_TISSUE_LIVER	0.54200298999999996
HSA00071_FATTY_ACID_METABOLISM	HSA00120_BILE_ACID_BIOSYNTHESIS	2.1169999999999999e-05
HSA00120_BILE_ACID_BIOSYNTHESIS	V$HNF1_Q6	0.35420517000000001
GLYCOLYSIS_AND_GLUCONEOGENESIS	PEROXISOME	0.034055059999999998
HSA00980_METABOLISM_OF_XENOBIOTICS_BY_CYTOCHROME_P450	NITROGEN_COMPOUND_CATABOLIC_PROCESS	0.41908229000000002
HSA00980_METABOLISM_OF_XENOBIOTICS_BY_CYTOCHROME_P450	MONOOXYGENASE_ACTIVITY	0.078290570000000004
GLYCOLYSIS_AND_GLUCONEOGENESIS	NUCLEAR_RECEPTORS	0.29659417999999999
GLYCOLYSIS_AND_GLUCONEOGENESIS	NITROGEN_COMPOUND_METABOLIC_PROCESS	0.25077968
CARBOXYLIC_ACID_TRANSMEMBRANE_TRANSPORTER_ACTIVITY	HSA00220_UREA_CYCLE_AND_METABOLISM_OF_AMINO_GROUPS	0.30866280000000001
GLYCOLYSIS_AND_GLUCONEOGENESIS	HSA00251_GLUTAMATE_METABOLISM	0.047397410000000001
ALCOHOL_METABOLIC_PROCESS	HSA00071_FATTY_ACID_METABOLISM	0.54367005000000002
NITROGEN_COMPOUND_CATABOLIC_PROCESS	NITROGEN_COMPOUND_METABOLIC_PROCESS	0.23735653000000001
CARBOXYLIC_ACID_TRANSMEMBRANE_TRANSPORTER_ACTIVITY	NITROGEN_COMPOUND_METABOLIC_PROCESS	0.95596744
ALCOHOL_METABOLIC_PROCESS	PEROXISOME	0.32534074000000002
ALCOHOL_METABOLIC_PROCESS	HSA00220_UREA_CYCLE_AND_METABOLISM_OF_AMINO_GROUPS	0.44102248999999999
GLYCOLYSIS_AND_GLUCONEOGENESIS	HSA00980_METABOLISM_OF_XENOBIOTICS_BY_CYTOCHROME_P450	0.38502308000000002
HSA00120_BILE_ACID_BIOSYNTHESIS	HUMAN_TISSUE_LIVER	0.29978261
HSIAO_LIVER_SPECIFIC_GENES	PEROXISOME	0.0
MONOOXYGENASE_ACTIVITY	PEROXISOME	0.038588240000000003
HSA00120_BILE_ACID_BIOSYNTHESIS	HSA00220_UREA_CYCLE_AND_METABOLISM_OF_AMINO_GROUPS	0.61347152999999999
HSA00220_UREA_CYCLE_AND_METABOLISM_OF_AMINO_GROUPS	NITROGEN_COMPOUND_CATABOLIC_PROCESS	0.28290844999999998
HSA00071_FATTY_ACID_METABOLISM	NUCLEAR_RECEPTORS	0.30000442999999999
CARBOXYLIC_ACID_TRANSMEMBRANE_TRANSPORTER_ACTIVITY	MONOOXYGENASE_ACTIVITY	0.17202559000000001
HSA00220_UREA_CYCLE_AND_METABOLISM_OF_AMINO_GROUPS	MONOOXYGENASE_ACTIVITY	0.52876628999999997
HSA03320_PPAR_SIGNALING_PATHWAY	V$HNF1_Q6	0.96645979000000004
CARBOXYLIC_ACID_TRANSMEMBRANE_TRANSPORTER_ACTIVITY	NITROGEN_COMPOUND_CATABOLIC_PROCESS	0.29590167000000001
CARBOXYLIC_ACID_TRANSMEMBRANE_TRANSPORTER_ACTIVITY	V$HNF1_Q6	0.11283722
GLYCOLYSIS_AND_GLUCONEOGENESIS	MONOOXYGENASE_ACTIVITY	0.41674495
HSA00120_BILE_ACID_BIOSYNTHESIS	PEROXISOME	0.0063151099999999996
GLYCOLYSIS_AND_GLUCONEOGENESIS	NITROGEN_COMPOUND_CATABOLIC_PROCESS	0.71322039999999998
ALCOHOL_METABOLIC_PROCESS	GLYCOLYSIS_AND_GLUCONEOGENESIS	0.99492519000000001
HSA00071_FATTY_ACID_METABOLISM	HSA00980_METABOLISM_OF_XENOBIOTICS_BY_CYTOCHROME_P450	0.0095650000000000006
ALCOHOL_METABOLIC_PROCESS	NITROGEN_COMPOUND_METABOLIC_PROCESS	0.19883013999999999
CELLULAR_LIPID_METABOLIC_PROCESS	HSA00220_UREA_CYCLE_AND_METABOLISM_OF_AMINO_GROUPS	0.25068917000000002
PEROXISOME	V$HNF1_Q6	0.53207906999999999
HSA00980_METABOLISM_OF_XENOBIOTICS_BY_CYTOCHROME_P450	NITROGEN_COMPOUND_METABOLIC_PROCESS	0.40242587000000002
HSA00251_GLUTAMATE_METABOLISM	MONOOXYGENASE_ACTIVITY	0.29873715000000001
HSA03320_PPAR_SIGNALING_PATHWAY	MONOOXYGENASE_ACTIVITY	0.00173124
HSA00071_FATTY_ACID_METABOLISM	NITROGEN_COMPOUND_METABOLIC_PROCESS	0.077835639999999998
CELLULAR_LIPID_METABOLIC_PROCESS	MONOOXYGENASE_ACTIVITY	0.060250940000000003
HSA00120_BILE_ACID_BIOSYNTHESIS	HSIAO_LIVER_SPECIFIC_GENES	0.0
HSIAO_LIVER_SPECIFIC_GENES	MONOOXYGENASE_ACTIVITY	0.00034179000000000002
MONOOXYGENASE_ACTIVITY	NITROGEN_COMPOUND_METABOLIC_PROCESS	0.98509588999999997
HSIAO_LIVER_SPECIFIC_GENES	NITROGEN_COMPOUND_CATABOLIC_PROCESS	0.34465384999999998
NUCLEAR_RECEPTORS	PEROXISOME	0.096502030000000003
HSA00251_GLUTAMATE_METABOLISM	V$HNF1_Q6	0.32280309000000001
HSA00071_FATTY_ACID_METABOLISM	V$HNF1_Q6	0.65209395000000003
CELLULAR_LIPID_METABOLIC_PROCESS	V$HNF1_Q6	0.98012025999999997
NITROGEN_COMPOUND_CATABOLIC_PROCESS	PEROXISOME	0.29782623000000003
GLYCOLYSIS_AND_GLUCONEOGENESIS	HSIAO_LIVER_SPECIFIC_GENES	4.4719999999999999e-05
HSA00071_FATTY_ACID_METABOLISM	HSA00220_UREA_CYCLE_AND_METABOLISM_OF_AMINO_GROUPS	0.21424747
GLYCOLYSIS_AND_GLUCONEOGENESIS	HSA00120_BILE_ACID_BIOSYNTHESIS	0.29742733999999998
ALCOHOL_METABOLIC_PROCESS	HSA00251_GLUTAMATE_METABOLISM	0.84609752000000005
HSA00071_FATTY_ACID_METABOLISM	PEROXISOME	0.00013993
GLYCOLYSIS_AND_GLUCONEOGENESIS	HUMAN_TISSUE_LIVER	0.11148288000000001
ALCOHOL_METABOLIC_PROCESS	HSA03320_PPAR_SIGNALING_PATHWAY	0.077681009999999995
HSA00220_UREA_CYCLE_AND_METABOLISM_OF_AMINO_GROUPS	HSA03320_PPAR_SIGNALING_PATHWAY	0.24485963999999999
HSA00220_UREA_CYCLE_AND_METABOLISM_OF_AMINO_GROUPS	HSIAO_LIVER_SPECIFIC_GENES	0.31773205999999998
HSA00120_BILE_ACID_BIOSYNTHESIS	HSA00251_GLUTAMATE_METABOLISM	0.1261747
HSA00980_METABOLISM_OF_XENOBIOTICS_BY_CYTOCHROME_P450	HSIAO_LIVER_SPECIFIC_GENES	0.017373630000000001
HSA03320_PPAR_SIGNALING_PATHWAY	NITROGEN_COMPOUND_METABOLIC_PROCESS	0.42555176
CELLULAR_LIPID_METABOLIC_PROCESS	HSA00120_BILE_ACID_BIOSYNTHESIS	0.0011513000000000001
CELLULAR_LIPID_METABOLIC_PROCESS	HSA00980_METABOLISM_OF_XENOBIOTICS_BY_CYTOCHROME_P450	0.30341131999999998
HSA00980_METABOLISM_OF_XENOBIOTICS_BY_CYTOCHROME_P450	HUMAN_TISSUE_LIVER	0.11276779000000001
CARBOXYLIC_ACID_TRANSMEMBRANE_TRANSPORTER_ACTIVITY	HSA03320_PPAR_SIGNALING_PATHWAY	0.16593245000000001
CELLULAR_LIPID_METABOLIC_PROCESS	HUMAN_TISSUE_LIVER	0.13026660000000001
HSA00071_FATTY_ACID_METABOLISM	HSIAO_LIVER_SPECIFIC_GENES	0.0
ALCOHOL_METABOLIC_PROCESS	NITROGEN_COMPOUND_CATABOLIC_PROCESS	0.29395948
HSA00251_GLUTAMATE_METABOLISM	PEROXISOME	0.41489077000000002
HSA00251_GLUTAMATE_METABOLISM	NUCLEAR_RECEPTORS	0.29734126999999999
HUMAN_TISSUE_LIVER	NITROGEN_COMPOUND_METABOLIC_PROCESS	0.20889642999999999
HSA03320_PPAR_SIGNALING_PATHWAY	NITROGEN_COMPOUND_CATABOLIC_PROCESS	0.49943787000000001
CELLULAR_LIPID_METABOLIC_PROCESS	HSA03320_PPAR_SIGNALING_PATHWAY	0.0083247200000000007
HUMAN_TISSUE_LIVER	V$HNF1_Q6	0.05851013
HSA00220_UREA_CYCLE_AND_METABOLISM_OF_AMINO_GROUPS	HSA00251_GLUTAMATE_METABOLISM	0.14631167
HSA00120_BILE_ACID_BIOSYNTHESIS	MONOOXYGENASE_ACTIVITY	0.16303912000000001
HSA00120_BILE_ACID_BIOSYNTHESIS	HSA03320_PPAR_SIGNALING_PATHWAY	0.00066739000000000002
HSA03320_PPAR_SIGNALING_PATHWAY	NUCLEAR_RECEPTORS	0.99998672
ALCOHOL_METABOLIC_PROCESS	HUMAN_TISSUE_LIVER	0.22978704999999999
NITROGEN_COMPOUND_CATABOLIC_PROCESS	V$HNF1_Q6	0.30795687999999999
GLYCOLYSIS_AND_GLUCONEOGENESIS	V$HNF1_Q6	0.94493147
ALCOHOL_METABOLIC_PROCESS	HSA00120_BILE_ACID_BIOSYNTHESIS	0.070386569999999996
CELLULAR_LIPID_METABOLIC_PROCESS	HSA00071_FATTY_ACID_METABOLISM	0.0029541699999999999
HSA03320_PPAR_SIGNALING_PATHWAY	PEROXISOME	7.0000000000000005e-08
CARBOXYLIC_ACID_TRANSMEMBRANE_TRANSPORTER_ACTIVITY	PEROXISOME	0.21110678999999999
HSIAO_LIVER_SPECIFIC_GENES	NUCLEAR_RECEPTORS	0.00037061
CELLULAR_LIPID_METABOLIC_PROCESS	HSIAO_LIVER_SPECIFIC_GENES	0.0
HSA00220_UREA_CYCLE_AND_METABOLISM_OF_AMINO_GROUPS	HUMAN_TISSUE_LIVER	0.04364962
GLYCOLYSIS_AND_GLUCONEOGENESIS	HSA00220_UREA_CYCLE_AND_METABOLISM_OF_AMINO_GROUPS	0.21936697999999999
CARBOXYLIC_ACID_TRANSMEMBRANE_TRANSPORTER_ACTIVITY	NUCLEAR_RECEPTORS	0.25439772999999999
NITROGEN_COMPOUND_CATABOLIC_PROCESS	NUCLEAR_RECEPTORS	0.29782301999999999
