# Supplementary material for: Summarizing cellular responses as biological process networks
Source: BMC Syst Biol. 2013 Jul 29;7:68. doi: 10.1186/1752-0509-7-68 (PMC3751784; doi:10.1186/1752-0509-7-68)
Supplement: Additional file 2 — Supplementary results. A zipped file containing all the five BPNs for each of the contrasts studied and the parameters estimated by each run of the software. [file 1752-0509-7-68-S2.zip › supplementary-results/cbpln_comparison/mcmcbpn-cbpln_day_8_dataset-links_results-3.tsv]

term1	term2	probability
CARBOXYLIC_ACID_TRANSMEMBRANE_TRANSPORTER_ACTIVITY	HSA00120_BILE_ACID_BIOSYNTHESIS	0.21214462000000001
NUCLEAR_RECEPTORS	V$HNF1_Q6	3.2000000000000001e-07
GLYCOLYSIS_AND_GLUCONEOGENESIS	HSA00071_FATTY_ACID_METABOLISM	0.33459708999999999
ALCOHOL_METABOLIC_PROCESS	CARBOXYLIC_ACID_TRANSMEMBRANE_TRANSPORTER_ACTIVITY	0.12554923000000001
HSIAO_LIVER_SPECIFIC_GENES	NITROGEN_COMPOUND_METABOLIC_PROCESS	0.0
HSA03320_PPAR_SIGNALING_PATHWAY	HUMAN_TISSUE_LIVER	0.82374011000000003
HSA00251_GLUTAMATE_METABOLISM	HSA00980_METABOLISM_OF_XENOBIOTICS_BY_CYTOCHROME_P450	0.01860521
MONOOXYGENASE_ACTIVITY	NUCLEAR_RECEPTORS	0.0048224499999999998
CELLULAR_LIPID_METABOLIC_PROCESS	GLYCOLYSIS_AND_GLUCONEOGENESIS	0.17175082
CELLULAR_LIPID_METABOLIC_PROCESS	NITROGEN_COMPOUND_METABOLIC_PROCESS	8.9469999999999995e-05
ALCOHOL_METABOLIC_PROCESS	HSIAO_LIVER_SPECIFIC_GENES	0.86716724000000001
NITROGEN_COMPOUND_METABOLIC_PROCESS	PEROXISOME	0.080780260000000007
HSA00251_GLUTAMATE_METABOLISM	NITROGEN_COMPOUND_METABOLIC_PROCESS	0.0
HSA00220_UREA_CYCLE_AND_METABOLISM_OF_AMINO_GROUPS	NUCLEAR_RECEPTORS	0.20885085
HSA00980_METABOLISM_OF_XENOBIOTICS_BY_CYTOCHROME_P450	NUCLEAR_RECEPTORS	0.31122375000000002
MONOOXYGENASE_ACTIVITY	V$HNF1_Q6	0.18730229000000001
HSA00220_UREA_CYCLE_AND_METABOLISM_OF_AMINO_GROUPS	PEROXISOME	0.49777709999999997
HSA00980_METABOLISM_OF_XENOBIOTICS_BY_CYTOCHROME_P450	PEROXISOME	0.35365120999999999
CARBOXYLIC_ACID_TRANSMEMBRANE_TRANSPORTER_ACTIVITY	CELLULAR_LIPID_METABOLIC_PROCESS	0.30617167000000001
HSA00071_FATTY_ACID_METABOLISM	HSA03320_PPAR_SIGNALING_PATHWAY	1.1610000000000001e-05
CARBOXYLIC_ACID_TRANSMEMBRANE_TRANSPORTER_ACTIVITY	GLYCOLYSIS_AND_GLUCONEOGENESIS	0.12243225000000001
HSA00071_FATTY_ACID_METABOLISM	HSA00251_GLUTAMATE_METABOLISM	0.00103063
HSA00120_BILE_ACID_BIOSYNTHESIS	NITROGEN_COMPOUND_CATABOLIC_PROCESS	0.0041700399999999999
HSA00220_UREA_CYCLE_AND_METABOLISM_OF_AMINO_GROUPS	NITROGEN_COMPOUND_METABOLIC_PROCESS	1.7520000000000002e-05
HSA00980_METABOLISM_OF_XENOBIOTICS_BY_CYTOCHROME_P450	V$HNF1_Q6	0.81577557999999994
ALCOHOL_METABOLIC_PROCESS	V$HNF1_Q6	0.051286400000000003
HSA00071_FATTY_ACID_METABOLISM	MONOOXYGENASE_ACTIVITY	0.21177140999999999
ALCOHOL_METABOLIC_PROCESS	HSA00980_METABOLISM_OF_XENOBIOTICS_BY_CYTOCHROME_P450	0.21656421000000001
HSA00220_UREA_CYCLE_AND_METABOLISM_OF_AMINO_GROUPS	HSA00980_METABOLISM_OF_XENOBIOTICS_BY_CYTOCHROME_P450	0.038426439999999999
ALCOHOL_METABOLIC_PROCESS	MONOOXYGENASE_ACTIVITY	0.57069462000000004
HUMAN_TISSUE_LIVER	NITROGEN_COMPOUND_CATABOLIC_PROCESS	0.083605490000000005
GLYCOLYSIS_AND_GLUCONEOGENESIS	HSA03320_PPAR_SIGNALING_PATHWAY	0.048185169999999999
HUMAN_TISSUE_LIVER	MONOOXYGENASE_ACTIVITY	0.15414009000000001
NITROGEN_COMPOUND_METABOLIC_PROCESS	NUCLEAR_RECEPTORS	0.0092374999999999992
CARBOXYLIC_ACID_TRANSMEMBRANE_TRANSPORTER_ACTIVITY	HSIAO_LIVER_SPECIFIC_GENES	0.79886853999999996
ALCOHOL_METABOLIC_PROCESS	CELLULAR_LIPID_METABOLIC_PROCESS	1.3020000000000001e-05
HSA00220_UREA_CYCLE_AND_METABOLISM_OF_AMINO_GROUPS	V$HNF1_Q6	0.30913627999999999
HSA00251_GLUTAMATE_METABOLISM	HUMAN_TISSUE_LIVER	0.079559669999999999
HSA00120_BILE_ACID_BIOSYNTHESIS	HSA00980_METABOLISM_OF_XENOBIOTICS_BY_CYTOCHROME_P450	0.19945272
NITROGEN_COMPOUND_METABOLIC_PROCESS	V$HNF1_Q6	1.148e-05
HSIAO_LIVER_SPECIFIC_GENES	HUMAN_TISSUE_LIVER	0.99553265000000002
HSA00120_BILE_ACID_BIOSYNTHESIS	NITROGEN_COMPOUND_METABOLIC_PROCESS	0.00033540000000000002
ALCOHOL_METABOLIC_PROCESS	NUCLEAR_RECEPTORS	0.0
HUMAN_TISSUE_LIVER	NUCLEAR_RECEPTORS	0.0036883200000000001
HUMAN_TISSUE_LIVER	PEROXISOME	0.21238518000000001
HSA00071_FATTY_ACID_METABOLISM	HUMAN_TISSUE_LIVER	0.31014798999999998
HSA03320_PPAR_SIGNALING_PATHWAY	HSIAO_LIVER_SPECIFIC_GENES	1.0
HSIAO_LIVER_SPECIFIC_GENES	V$HNF1_Q6	0.99999631
CELLULAR_LIPID_METABOLIC_PROCESS	HSA00251_GLUTAMATE_METABOLISM	0.020757790000000002
CELLULAR_LIPID_METABOLIC_PROCESS	PEROXISOME	0.26370164000000001
HSA00120_BILE_ACID_BIOSYNTHESIS	NUCLEAR_RECEPTORS	0.71773830000000005
HSA00980_METABOLISM_OF_XENOBIOTICS_BY_CYTOCHROME_P450	HSA03320_PPAR_SIGNALING_PATHWAY	0.99457291000000003
HSA00251_GLUTAMATE_METABOLISM	NITROGEN_COMPOUND_CATABOLIC_PROCESS	0.0
MONOOXYGENASE_ACTIVITY	NITROGEN_COMPOUND_CATABOLIC_PROCESS	0.0041464199999999996
CELLULAR_LIPID_METABOLIC_PROCESS	NUCLEAR_RECEPTORS	0.0
HSA00251_GLUTAMATE_METABOLISM	HSIAO_LIVER_SPECIFIC_GENES	0.0
HSA00251_GLUTAMATE_METABOLISM	HSA03320_PPAR_SIGNALING_PATHWAY	0.01304666
HSA00071_FATTY_ACID_METABOLISM	NITROGEN_COMPOUND_CATABOLIC_PROCESS	0.0074210700000000001
CELLULAR_LIPID_METABOLIC_PROCESS	NITROGEN_COMPOUND_CATABOLIC_PROCESS	0.012113759999999999
CARBOXYLIC_ACID_TRANSMEMBRANE_TRANSPORTER_ACTIVITY	HUMAN_TISSUE_LIVER	0.02907831
HSA00071_FATTY_ACID_METABOLISM	HSA00120_BILE_ACID_BIOSYNTHESIS	0.97961394999999996
HSA00120_BILE_ACID_BIOSYNTHESIS	V$HNF1_Q6	0.31752761000000002
GLYCOLYSIS_AND_GLUCONEOGENESIS	PEROXISOME	0.15513318000000001
HSA00980_METABOLISM_OF_XENOBIOTICS_BY_CYTOCHROME_P450	NITROGEN_COMPOUND_CATABOLIC_PROCESS	0.1008529
HSA00980_METABOLISM_OF_XENOBIOTICS_BY_CYTOCHROME_P450	MONOOXYGENASE_ACTIVITY	0.52266341999999999
GLYCOLYSIS_AND_GLUCONEOGENESIS	NUCLEAR_RECEPTORS	0.13323131999999999
GLYCOLYSIS_AND_GLUCONEOGENESIS	NITROGEN_COMPOUND_METABOLIC_PROCESS	1.5140000000000001e-05
CARBOXYLIC_ACID_TRANSMEMBRANE_TRANSPORTER_ACTIVITY	HSA00220_UREA_CYCLE_AND_METABOLISM_OF_AMINO_GROUPS	0.14452019999999999
GLYCOLYSIS_AND_GLUCONEOGENESIS	HSA00251_GLUTAMATE_METABOLISM	4.4459999999999998e-05
ALCOHOL_METABOLIC_PROCESS	HSA00071_FATTY_ACID_METABOLISM	0.68503124999999998
NITROGEN_COMPOUND_CATABOLIC_PROCESS	NITROGEN_COMPOUND_METABOLIC_PROCESS	0.0
CARBOXYLIC_ACID_TRANSMEMBRANE_TRANSPORTER_ACTIVITY	NITROGEN_COMPOUND_METABOLIC_PROCESS	0.00070819999999999998
ALCOHOL_METABOLIC_PROCESS	PEROXISOME	0.46662365
ALCOHOL_METABOLIC_PROCESS	HSA00220_UREA_CYCLE_AND_METABOLISM_OF_AMINO_GROUPS	0.026618969999999999
GLYCOLYSIS_AND_GLUCONEOGENESIS	HSA00980_METABOLISM_OF_XENOBIOTICS_BY_CYTOCHROME_P450	0.13583213
HSA00120_BILE_ACID_BIOSYNTHESIS	HUMAN_TISSUE_LIVER	0.21453941000000001
HSIAO_LIVER_SPECIFIC_GENES	PEROXISOME	0.94620512000000001
MONOOXYGENASE_ACTIVITY	PEROXISOME	0.22135745000000001
HSA00120_BILE_ACID_BIOSYNTHESIS	HSA00220_UREA_CYCLE_AND_METABOLISM_OF_AMINO_GROUPS	0.0059955
HSA00220_UREA_CYCLE_AND_METABOLISM_OF_AMINO_GROUPS	NITROGEN_COMPOUND_CATABOLIC_PROCESS	0.00082078000000000001
HSA00071_FATTY_ACID_METABOLISM	NUCLEAR_RECEPTORS	0.0053289399999999999
CARBOXYLIC_ACID_TRANSMEMBRANE_TRANSPORTER_ACTIVITY	MONOOXYGENASE_ACTIVITY	0.21153779
HSA00220_UREA_CYCLE_AND_METABOLISM_OF_AMINO_GROUPS	MONOOXYGENASE_ACTIVITY	0.075086139999999996
HSA03320_PPAR_SIGNALING_PATHWAY	V$HNF1_Q6	0.0
CARBOXYLIC_ACID_TRANSMEMBRANE_TRANSPORTER_ACTIVITY	NITROGEN_COMPOUND_CATABOLIC_PROCESS	0.22855316000000001
CARBOXYLIC_ACID_TRANSMEMBRANE_TRANSPORTER_ACTIVITY	V$HNF1_Q6	0.056190230000000001
GLYCOLYSIS_AND_GLUCONEOGENESIS	MONOOXYGENASE_ACTIVITY	0.028689849999999999
HSA00120_BILE_ACID_BIOSYNTHESIS	PEROXISOME	0.23396745999999999
GLYCOLYSIS_AND_GLUCONEOGENESIS	NITROGEN_COMPOUND_CATABOLIC_PROCESS	0.00019797
ALCOHOL_METABOLIC_PROCESS	GLYCOLYSIS_AND_GLUCONEOGENESIS	7.0000000000000005e-08
HSA00071_FATTY_ACID_METABOLISM	HSA00980_METABOLISM_OF_XENOBIOTICS_BY_CYTOCHROME_P450	0.25176147999999998
ALCOHOL_METABOLIC_PROCESS	NITROGEN_COMPOUND_METABOLIC_PROCESS	0.00010594000000000001
CELLULAR_LIPID_METABOLIC_PROCESS	HSA00220_UREA_CYCLE_AND_METABOLISM_OF_AMINO_GROUPS	0.071813979999999999
PEROXISOME	V$HNF1_Q6	0.049281079999999998
HSA00980_METABOLISM_OF_XENOBIOTICS_BY_CYTOCHROME_P450	NITROGEN_COMPOUND_METABOLIC_PROCESS	0.38054099000000002
HSA00251_GLUTAMATE_METABOLISM	MONOOXYGENASE_ACTIVITY	0.029351080000000002
HSA03320_PPAR_SIGNALING_PATHWAY	MONOOXYGENASE_ACTIVITY	0.21224812000000001
HSA00071_FATTY_ACID_METABOLISM	NITROGEN_COMPOUND_METABOLIC_PROCESS	0.00076486999999999996
CELLULAR_LIPID_METABOLIC_PROCESS	MONOOXYGENASE_ACTIVITY	0.01093119
HSA00120_BILE_ACID_BIOSYNTHESIS	HSIAO_LIVER_SPECIFIC_GENES	0.1337981
HSIAO_LIVER_SPECIFIC_GENES	MONOOXYGENASE_ACTIVITY	0.63648996999999996
MONOOXYGENASE_ACTIVITY	NITROGEN_COMPOUND_METABOLIC_PROCESS	4.8909999999999998e-05
HSIAO_LIVER_SPECIFIC_GENES	NITROGEN_COMPOUND_CATABOLIC_PROCESS	1.8499999999999999e-05
NUCLEAR_RECEPTORS	PEROXISOME	0.21359491999999999
HSA00251_GLUTAMATE_METABOLISM	V$HNF1_Q6	0.00039629999999999998
HSA00071_FATTY_ACID_METABOLISM	V$HNF1_Q6	0.00013577000000000001
CELLULAR_LIPID_METABOLIC_PROCESS	V$HNF1_Q6	2.2609999999999999e-05
NITROGEN_COMPOUND_CATABOLIC_PROCESS	PEROXISOME	0.1544461
GLYCOLYSIS_AND_GLUCONEOGENESIS	HSIAO_LIVER_SPECIFIC_GENES	0.99846542999999999
HSA00071_FATTY_ACID_METABOLISM	HSA00220_UREA_CYCLE_AND_METABOLISM_OF_AMINO_GROUPS	0.017236459999999999
GLYCOLYSIS_AND_GLUCONEOGENESIS	HSA00120_BILE_ACID_BIOSYNTHESIS	0.20668735999999999
ALCOHOL_METABOLIC_PROCESS	HSA00251_GLUTAMATE_METABOLISM	3.2799999999999999e-06
HSA00071_FATTY_ACID_METABOLISM	PEROXISOME	0.63864567999999999
GLYCOLYSIS_AND_GLUCONEOGENESIS	HUMAN_TISSUE_LIVER	0.21298972999999999
ALCOHOL_METABOLIC_PROCESS	HSA03320_PPAR_SIGNALING_PATHWAY	0.0057119099999999997
HSA00220_UREA_CYCLE_AND_METABOLISM_OF_AMINO_GROUPS	HSA03320_PPAR_SIGNALING_PATHWAY	0.21245074
HSA00220_UREA_CYCLE_AND_METABOLISM_OF_AMINO_GROUPS	HSIAO_LIVER_SPECIFIC_GENES	0.00150172
HSA00120_BILE_ACID_BIOSYNTHESIS	HSA00251_GLUTAMATE_METABOLISM	0.00045878
HSA00980_METABOLISM_OF_XENOBIOTICS_BY_CYTOCHROME_P450	HSIAO_LIVER_SPECIFIC_GENES	0.095725299999999999
HSA03320_PPAR_SIGNALING_PATHWAY	NITROGEN_COMPOUND_METABOLIC_PROCESS	0.0099743799999999997
CELLULAR_LIPID_METABOLIC_PROCESS	HSA00120_BILE_ACID_BIOSYNTHESIS	0.13885679000000001
CELLULAR_LIPID_METABOLIC_PROCESS	HSA00980_METABOLISM_OF_XENOBIOTICS_BY_CYTOCHROME_P450	0.0047943899999999999
HSA00980_METABOLISM_OF_XENOBIOTICS_BY_CYTOCHROME_P450	HUMAN_TISSUE_LIVER	0.34585084999999999
CARBOXYLIC_ACID_TRANSMEMBRANE_TRANSPORTER_ACTIVITY	HSA03320_PPAR_SIGNALING_PATHWAY	0.23571401
CELLULAR_LIPID_METABOLIC_PROCESS	HUMAN_TISSUE_LIVER	0.55754977999999999
HSA00071_FATTY_ACID_METABOLISM	HSIAO_LIVER_SPECIFIC_GENES	0.99808187000000004
ALCOHOL_METABOLIC_PROCESS	NITROGEN_COMPOUND_CATABOLIC_PROCESS	0.0075209400000000003
HSA00251_GLUTAMATE_METABOLISM	PEROXISOME	0.082694459999999997
HSA00251_GLUTAMATE_METABOLISM	NUCLEAR_RECEPTORS	0.15340702000000001
HUMAN_TISSUE_LIVER	NITROGEN_COMPOUND_METABOLIC_PROCESS	0.10813322
HSA03320_PPAR_SIGNALING_PATHWAY	NITROGEN_COMPOUND_CATABOLIC_PROCESS	0.018996550000000001
CELLULAR_LIPID_METABOLIC_PROCESS	HSA03320_PPAR_SIGNALING_PATHWAY	0.00013574
HUMAN_TISSUE_LIVER	V$HNF1_Q6	0.19043777000000001
HSA00220_UREA_CYCLE_AND_METABOLISM_OF_AMINO_GROUPS	HSA00251_GLUTAMATE_METABOLISM	0.00013501999999999999
HSA00120_BILE_ACID_BIOSYNTHESIS	MONOOXYGENASE_ACTIVITY	0.069047049999999999
HSA00120_BILE_ACID_BIOSYNTHESIS	HSA03320_PPAR_SIGNALING_PATHWAY	0.31755456999999998
HSA03320_PPAR_SIGNALING_PATHWAY	NUCLEAR_RECEPTORS	0.0
ALCOHOL_METABOLIC_PROCESS	HUMAN_TISSUE_LIVER	0.21123391999999999
NITROGEN_COMPOUND_CATABOLIC_PROCESS	V$HNF1_Q6	0.0013974300000000001
GLYCOLYSIS_AND_GLUCONEOGENESIS	V$HNF1_Q6	2.0579999999999999e-05
ALCOHOL_METABOLIC_PROCESS	HSA00120_BILE_ACID_BIOSYNTHESIS	0.23366713
CELLULAR_LIPID_METABOLIC_PROCESS	HSA00071_FATTY_ACID_METABOLISM	0.022287439999999999
HSA03320_PPAR_SIGNALING_PATHWAY	PEROXISOME	0.99741479
CARBOXYLIC_ACID_TRANSMEMBRANE_TRANSPORTER_ACTIVITY	PEROXISOME	0.30421071999999999
HSIAO_LIVER_SPECIFIC_GENES	NUCLEAR_RECEPTORS	3.01e-06
CELLULAR_LIPID_METABOLIC_PROCESS	HSIAO_LIVER_SPECIFIC_GENES	0.99825487999999996
HSA00220_UREA_CYCLE_AND_METABOLISM_OF_AMINO_GROUPS	HUMAN_TISSUE_LIVER	0.77858976999999996
GLYCOLYSIS_AND_GLUCONEOGENESIS	HSA00220_UREA_CYCLE_AND_METABOLISM_OF_AMINO_GROUPS	0.050422639999999998
CARBOXYLIC_ACID_TRANSMEMBRANE_TRANSPORTER_ACTIVITY	NUCLEAR_RECEPTORS	0.056675440000000001
NITROGEN_COMPOUND_CATABOLIC_PROCESS	NUCLEAR_RECEPTORS	0.15492264
