# Supplementary material for: Summarizing cellular responses as biological process networks
Source: BMC Syst Biol. 2013 Jul 29;7:68. doi: 10.1186/1752-0509-7-68 (PMC3751784; doi:10.1186/1752-0509-7-68)
Supplement: Additional file 2 — Supplementary results. A zipped file containing all the five BPNs for each of the contrasts studied and the parameters estimated by each run of the software. [file 1752-0509-7-68-S2.zip › supplementary-results/cbpln_comparison/mcmcbpn-cbpln_day_8_dataset-links_results-4.tsv]

term1	term2	probability
CARBOXYLIC_ACID_TRANSMEMBRANE_TRANSPORTER_ACTIVITY	HSA00120_BILE_ACID_BIOSYNTHESIS	0.17075657
NUCLEAR_RECEPTORS	V$HNF1_Q6	0.94393875999999999
GLYCOLYSIS_AND_GLUCONEOGENESIS	HSA00071_FATTY_ACID_METABOLISM	0.20281009
ALCOHOL_METABOLIC_PROCESS	CARBOXYLIC_ACID_TRANSMEMBRANE_TRANSPORTER_ACTIVITY	0.27461991000000002
HSIAO_LIVER_SPECIFIC_GENES	NITROGEN_COMPOUND_METABOLIC_PROCESS	0.59062179000000004
HSA03320_PPAR_SIGNALING_PATHWAY	HUMAN_TISSUE_LIVER	0.071071949999999995
HSA00251_GLUTAMATE_METABOLISM	HSA00980_METABOLISM_OF_XENOBIOTICS_BY_CYTOCHROME_P450	0.60207597000000002
MONOOXYGENASE_ACTIVITY	NUCLEAR_RECEPTORS	0.13962417999999999
CELLULAR_LIPID_METABOLIC_PROCESS	GLYCOLYSIS_AND_GLUCONEOGENESIS	0.22927274
CELLULAR_LIPID_METABOLIC_PROCESS	NITROGEN_COMPOUND_METABOLIC_PROCESS	0.73151231000000005
ALCOHOL_METABOLIC_PROCESS	HSIAO_LIVER_SPECIFIC_GENES	0.19429215999999999
NITROGEN_COMPOUND_METABOLIC_PROCESS	PEROXISOME	0.28447082000000001
HSA00251_GLUTAMATE_METABOLISM	NITROGEN_COMPOUND_METABOLIC_PROCESS	0.94459261000000005
HSA00220_UREA_CYCLE_AND_METABOLISM_OF_AMINO_GROUPS	NUCLEAR_RECEPTORS	0.30006504000000001
HSA00980_METABOLISM_OF_XENOBIOTICS_BY_CYTOCHROME_P450	NUCLEAR_RECEPTORS	0.044025069999999999
MONOOXYGENASE_ACTIVITY	V$HNF1_Q6	0.25190339
HSA00220_UREA_CYCLE_AND_METABOLISM_OF_AMINO_GROUPS	PEROXISOME	0.13088464999999999
HSA00980_METABOLISM_OF_XENOBIOTICS_BY_CYTOCHROME_P450	PEROXISOME	0.056986120000000001
CARBOXYLIC_ACID_TRANSMEMBRANE_TRANSPORTER_ACTIVITY	CELLULAR_LIPID_METABOLIC_PROCESS	0.096152489999999993
HSA00071_FATTY_ACID_METABOLISM	HSA03320_PPAR_SIGNALING_PATHWAY	0.0040790999999999996
CARBOXYLIC_ACID_TRANSMEMBRANE_TRANSPORTER_ACTIVITY	GLYCOLYSIS_AND_GLUCONEOGENESIS	0.52860507999999995
HSA00071_FATTY_ACID_METABOLISM	HSA00251_GLUTAMATE_METABOLISM	0.12583267000000001
HSA00120_BILE_ACID_BIOSYNTHESIS	NITROGEN_COMPOUND_CATABOLIC_PROCESS	0.29463632000000001
HSA00220_UREA_CYCLE_AND_METABOLISM_OF_AMINO_GROUPS	NITROGEN_COMPOUND_METABOLIC_PROCESS	0.69092967999999999
HSA00980_METABOLISM_OF_XENOBIOTICS_BY_CYTOCHROME_P450	V$HNF1_Q6	0.015695600000000001
ALCOHOL_METABOLIC_PROCESS	V$HNF1_Q6	0.29560660999999999
HSA00071_FATTY_ACID_METABOLISM	MONOOXYGENASE_ACTIVITY	0.01236343
ALCOHOL_METABOLIC_PROCESS	HSA00980_METABOLISM_OF_XENOBIOTICS_BY_CYTOCHROME_P450	0.24318695000000001
HSA00220_UREA_CYCLE_AND_METABOLISM_OF_AMINO_GROUPS	HSA00980_METABOLISM_OF_XENOBIOTICS_BY_CYTOCHROME_P450	0.44224495000000003
ALCOHOL_METABOLIC_PROCESS	MONOOXYGENASE_ACTIVITY	0.048255190000000003
HUMAN_TISSUE_LIVER	NITROGEN_COMPOUND_CATABOLIC_PROCESS	0.25772191
GLYCOLYSIS_AND_GLUCONEOGENESIS	HSA03320_PPAR_SIGNALING_PATHWAY	0.014547279999999999
HUMAN_TISSUE_LIVER	MONOOXYGENASE_ACTIVITY	0.40733420999999997
NITROGEN_COMPOUND_METABOLIC_PROCESS	NUCLEAR_RECEPTORS	0.69544700000000004
CARBOXYLIC_ACID_TRANSMEMBRANE_TRANSPORTER_ACTIVITY	HSIAO_LIVER_SPECIFIC_GENES	0.035597589999999998
ALCOHOL_METABOLIC_PROCESS	CELLULAR_LIPID_METABOLIC_PROCESS	0.99193615999999996
HSA00220_UREA_CYCLE_AND_METABOLISM_OF_AMINO_GROUPS	V$HNF1_Q6	0.33562234000000002
HSA00251_GLUTAMATE_METABOLISM	HUMAN_TISSUE_LIVER	0.36729973999999999
HSA00120_BILE_ACID_BIOSYNTHESIS	HSA00980_METABOLISM_OF_XENOBIOTICS_BY_CYTOCHROME_P450	0.10865254000000001
NITROGEN_COMPOUND_METABOLIC_PROCESS	V$HNF1_Q6	0.93643268000000002
HSIAO_LIVER_SPECIFIC_GENES	HUMAN_TISSUE_LIVER	5.5399999999999998e-05
HSA00120_BILE_ACID_BIOSYNTHESIS	NITROGEN_COMPOUND_METABOLIC_PROCESS	0.20642183
ALCOHOL_METABOLIC_PROCESS	NUCLEAR_RECEPTORS	0.28824609000000001
HUMAN_TISSUE_LIVER	NUCLEAR_RECEPTORS	0.41701854999999999
HUMAN_TISSUE_LIVER	PEROXISOME	0.21177731999999999
HSA00071_FATTY_ACID_METABOLISM	HUMAN_TISSUE_LIVER	0.14147803
HSA03320_PPAR_SIGNALING_PATHWAY	HSIAO_LIVER_SPECIFIC_GENES	0.0
HSIAO_LIVER_SPECIFIC_GENES	V$HNF1_Q6	2.0259999999999999e-05
CELLULAR_LIPID_METABOLIC_PROCESS	HSA00251_GLUTAMATE_METABOLISM	0.32062632000000002
CELLULAR_LIPID_METABOLIC_PROCESS	PEROXISOME	0.0020066900000000002
HSA00120_BILE_ACID_BIOSYNTHESIS	NUCLEAR_RECEPTORS	0.30061639000000001
HSA00980_METABOLISM_OF_XENOBIOTICS_BY_CYTOCHROME_P450	HSA03320_PPAR_SIGNALING_PATHWAY	0.00049049
HSA00251_GLUTAMATE_METABOLISM	NITROGEN_COMPOUND_CATABOLIC_PROCESS	0.81474462999999997
MONOOXYGENASE_ACTIVITY	NITROGEN_COMPOUND_CATABOLIC_PROCESS	0.30383290000000002
CELLULAR_LIPID_METABOLIC_PROCESS	NUCLEAR_RECEPTORS	0.99996973
HSA00251_GLUTAMATE_METABOLISM	HSIAO_LIVER_SPECIFIC_GENES	0.60995604000000003
HSA00251_GLUTAMATE_METABOLISM	HSA03320_PPAR_SIGNALING_PATHWAY	0.34155945999999998
HSA00071_FATTY_ACID_METABOLISM	NITROGEN_COMPOUND_CATABOLIC_PROCESS	0.30400983999999998
CELLULAR_LIPID_METABOLIC_PROCESS	NITROGEN_COMPOUND_CATABOLIC_PROCESS	0.27800606
CARBOXYLIC_ACID_TRANSMEMBRANE_TRANSPORTER_ACTIVITY	HUMAN_TISSUE_LIVER	0.54323560000000004
HSA00071_FATTY_ACID_METABOLISM	HSA00120_BILE_ACID_BIOSYNTHESIS	2.3830000000000001e-05
HSA00120_BILE_ACID_BIOSYNTHESIS	V$HNF1_Q6	0.35570381000000001
GLYCOLYSIS_AND_GLUCONEOGENESIS	PEROXISOME	0.034167719999999999
HSA00980_METABOLISM_OF_XENOBIOTICS_BY_CYTOCHROME_P450	NITROGEN_COMPOUND_CATABOLIC_PROCESS	0.41802443
HSA00980_METABOLISM_OF_XENOBIOTICS_BY_CYTOCHROME_P450	MONOOXYGENASE_ACTIVITY	0.078391660000000002
GLYCOLYSIS_AND_GLUCONEOGENESIS	NUCLEAR_RECEPTORS	0.29570561000000001
GLYCOLYSIS_AND_GLUCONEOGENESIS	NITROGEN_COMPOUND_METABOLIC_PROCESS	0.25009726999999998
CARBOXYLIC_ACID_TRANSMEMBRANE_TRANSPORTER_ACTIVITY	HSA00220_UREA_CYCLE_AND_METABOLISM_OF_AMINO_GROUPS	0.30881849
GLYCOLYSIS_AND_GLUCONEOGENESIS	HSA00251_GLUTAMATE_METABOLISM	0.046665169999999999
ALCOHOL_METABOLIC_PROCESS	HSA00071_FATTY_ACID_METABOLISM	0.54545920000000003
NITROGEN_COMPOUND_CATABOLIC_PROCESS	NITROGEN_COMPOUND_METABOLIC_PROCESS	0.23728125999999999
CARBOXYLIC_ACID_TRANSMEMBRANE_TRANSPORTER_ACTIVITY	NITROGEN_COMPOUND_METABOLIC_PROCESS	0.95638157000000001
ALCOHOL_METABOLIC_PROCESS	PEROXISOME	0.32550710999999999
ALCOHOL_METABOLIC_PROCESS	HSA00220_UREA_CYCLE_AND_METABOLISM_OF_AMINO_GROUPS	0.44032367
GLYCOLYSIS_AND_GLUCONEOGENESIS	HSA00980_METABOLISM_OF_XENOBIOTICS_BY_CYTOCHROME_P450	0.38380543
HSA00120_BILE_ACID_BIOSYNTHESIS	HUMAN_TISSUE_LIVER	0.29796530999999998
HSIAO_LIVER_SPECIFIC_GENES	PEROXISOME	0.0
MONOOXYGENASE_ACTIVITY	PEROXISOME	0.038725589999999997
HSA00120_BILE_ACID_BIOSYNTHESIS	HSA00220_UREA_CYCLE_AND_METABOLISM_OF_AMINO_GROUPS	0.61609535000000004
HSA00220_UREA_CYCLE_AND_METABOLISM_OF_AMINO_GROUPS	NITROGEN_COMPOUND_CATABOLIC_PROCESS	0.2821208
HSA00071_FATTY_ACID_METABOLISM	NUCLEAR_RECEPTORS	0.30071363000000001
CARBOXYLIC_ACID_TRANSMEMBRANE_TRANSPORTER_ACTIVITY	MONOOXYGENASE_ACTIVITY	0.17106109999999999
HSA00220_UREA_CYCLE_AND_METABOLISM_OF_AMINO_GROUPS	MONOOXYGENASE_ACTIVITY	0.52937966000000003
HSA03320_PPAR_SIGNALING_PATHWAY	V$HNF1_Q6	0.96672508999999995
CARBOXYLIC_ACID_TRANSMEMBRANE_TRANSPORTER_ACTIVITY	NITROGEN_COMPOUND_CATABOLIC_PROCESS	0.29722172000000002
CARBOXYLIC_ACID_TRANSMEMBRANE_TRANSPORTER_ACTIVITY	V$HNF1_Q6	0.11340499
GLYCOLYSIS_AND_GLUCONEOGENESIS	MONOOXYGENASE_ACTIVITY	0.41471759000000002
HSA00120_BILE_ACID_BIOSYNTHESIS	PEROXISOME	0.0064364299999999999
GLYCOLYSIS_AND_GLUCONEOGENESIS	NITROGEN_COMPOUND_CATABOLIC_PROCESS	0.71503340999999998
ALCOHOL_METABOLIC_PROCESS	GLYCOLYSIS_AND_GLUCONEOGENESIS	0.99476995000000001
HSA00071_FATTY_ACID_METABOLISM	HSA00980_METABOLISM_OF_XENOBIOTICS_BY_CYTOCHROME_P450	0.01010055
ALCOHOL_METABOLIC_PROCESS	NITROGEN_COMPOUND_METABOLIC_PROCESS	0.19899169
CELLULAR_LIPID_METABOLIC_PROCESS	HSA00220_UREA_CYCLE_AND_METABOLISM_OF_AMINO_GROUPS	0.25011256999999998
PEROXISOME	V$HNF1_Q6	0.53276396000000004
HSA00980_METABOLISM_OF_XENOBIOTICS_BY_CYTOCHROME_P450	NITROGEN_COMPOUND_METABOLIC_PROCESS	0.40628618999999999
HSA00251_GLUTAMATE_METABOLISM	MONOOXYGENASE_ACTIVITY	0.29758312999999997
HSA03320_PPAR_SIGNALING_PATHWAY	MONOOXYGENASE_ACTIVITY	0.00158555
HSA00071_FATTY_ACID_METABOLISM	NITROGEN_COMPOUND_METABOLIC_PROCESS	0.077631649999999996
CELLULAR_LIPID_METABOLIC_PROCESS	MONOOXYGENASE_ACTIVITY	0.058922080000000002
HSA00120_BILE_ACID_BIOSYNTHESIS	HSIAO_LIVER_SPECIFIC_GENES	3.7900000000000001e-06
HSIAO_LIVER_SPECIFIC_GENES	MONOOXYGENASE_ACTIVITY	0.00033856000000000001
MONOOXYGENASE_ACTIVITY	NITROGEN_COMPOUND_METABOLIC_PROCESS	0.98489093000000005
HSIAO_LIVER_SPECIFIC_GENES	NITROGEN_COMPOUND_CATABOLIC_PROCESS	0.34462889000000002
NUCLEAR_RECEPTORS	PEROXISOME	0.096521309999999999
HSA00251_GLUTAMATE_METABOLISM	V$HNF1_Q6	0.32285953000000001
HSA00071_FATTY_ACID_METABOLISM	V$HNF1_Q6	0.65261954
CELLULAR_LIPID_METABOLIC_PROCESS	V$HNF1_Q6	0.98025733999999998
NITROGEN_COMPOUND_CATABOLIC_PROCESS	PEROXISOME	0.29764807999999998
GLYCOLYSIS_AND_GLUCONEOGENESIS	HSIAO_LIVER_SPECIFIC_GENES	6.0569999999999998e-05
HSA00071_FATTY_ACID_METABOLISM	HSA00220_UREA_CYCLE_AND_METABOLISM_OF_AMINO_GROUPS	0.21136801
GLYCOLYSIS_AND_GLUCONEOGENESIS	HSA00120_BILE_ACID_BIOSYNTHESIS	0.29825893999999997
ALCOHOL_METABOLIC_PROCESS	HSA00251_GLUTAMATE_METABOLISM	0.84552731999999997
HSA00071_FATTY_ACID_METABOLISM	PEROXISOME	0.00015896000000000001
GLYCOLYSIS_AND_GLUCONEOGENESIS	HUMAN_TISSUE_LIVER	0.11107131000000001
ALCOHOL_METABOLIC_PROCESS	HSA03320_PPAR_SIGNALING_PATHWAY	0.076041869999999998
HSA00220_UREA_CYCLE_AND_METABOLISM_OF_AMINO_GROUPS	HSA03320_PPAR_SIGNALING_PATHWAY	0.24504867
HSA00220_UREA_CYCLE_AND_METABOLISM_OF_AMINO_GROUPS	HSIAO_LIVER_SPECIFIC_GENES	0.31646413000000001
HSA00120_BILE_ACID_BIOSYNTHESIS	HSA00251_GLUTAMATE_METABOLISM	0.12562312
HSA00980_METABOLISM_OF_XENOBIOTICS_BY_CYTOCHROME_P450	HSIAO_LIVER_SPECIFIC_GENES	0.017879119999999998
HSA03320_PPAR_SIGNALING_PATHWAY	NITROGEN_COMPOUND_METABOLIC_PROCESS	0.42657933999999997
CELLULAR_LIPID_METABOLIC_PROCESS	HSA00120_BILE_ACID_BIOSYNTHESIS	0.00116672
CELLULAR_LIPID_METABOLIC_PROCESS	HSA00980_METABOLISM_OF_XENOBIOTICS_BY_CYTOCHROME_P450	0.30043973000000002
HSA00980_METABOLISM_OF_XENOBIOTICS_BY_CYTOCHROME_P450	HUMAN_TISSUE_LIVER	0.11288054
CARBOXYLIC_ACID_TRANSMEMBRANE_TRANSPORTER_ACTIVITY	HSA03320_PPAR_SIGNALING_PATHWAY	0.16436829999999999
CELLULAR_LIPID_METABOLIC_PROCESS	HUMAN_TISSUE_LIVER	0.12933922
HSA00071_FATTY_ACID_METABOLISM	HSIAO_LIVER_SPECIFIC_GENES	0.0
ALCOHOL_METABOLIC_PROCESS	NITROGEN_COMPOUND_CATABOLIC_PROCESS	0.29405924
HSA00251_GLUTAMATE_METABOLISM	PEROXISOME	0.41479405000000003
HSA00251_GLUTAMATE_METABOLISM	NUCLEAR_RECEPTORS	0.29722796000000001
HUMAN_TISSUE_LIVER	NITROGEN_COMPOUND_METABOLIC_PROCESS	0.20826238999999999
HSA03320_PPAR_SIGNALING_PATHWAY	NITROGEN_COMPOUND_CATABOLIC_PROCESS	0.49717486
CELLULAR_LIPID_METABOLIC_PROCESS	HSA03320_PPAR_SIGNALING_PATHWAY	0.0079795899999999999
HUMAN_TISSUE_LIVER	V$HNF1_Q6	0.058804059999999998
HSA00220_UREA_CYCLE_AND_METABOLISM_OF_AMINO_GROUPS	HSA00251_GLUTAMATE_METABOLISM	0.14653079999999999
HSA00120_BILE_ACID_BIOSYNTHESIS	MONOOXYGENASE_ACTIVITY	0.16213617
HSA00120_BILE_ACID_BIOSYNTHESIS	HSA03320_PPAR_SIGNALING_PATHWAY	0.00064484000000000004
HSA03320_PPAR_SIGNALING_PATHWAY	NUCLEAR_RECEPTORS	0.99999364000000002
ALCOHOL_METABOLIC_PROCESS	HUMAN_TISSUE_LIVER	0.22922152000000001
NITROGEN_COMPOUND_CATABOLIC_PROCESS	V$HNF1_Q6	0.30618925000000002
GLYCOLYSIS_AND_GLUCONEOGENESIS	V$HNF1_Q6	0.94406794000000005
ALCOHOL_METABOLIC_PROCESS	HSA00120_BILE_ACID_BIOSYNTHESIS	0.069826070000000004
CELLULAR_LIPID_METABOLIC_PROCESS	HSA00071_FATTY_ACID_METABOLISM	0.0035661899999999999
HSA03320_PPAR_SIGNALING_PATHWAY	PEROXISOME	1.9999999999999999e-07
CARBOXYLIC_ACID_TRANSMEMBRANE_TRANSPORTER_ACTIVITY	PEROXISOME	0.21186613000000001
HSIAO_LIVER_SPECIFIC_GENES	NUCLEAR_RECEPTORS	0.00042442000000000001
CELLULAR_LIPID_METABOLIC_PROCESS	HSIAO_LIVER_SPECIFIC_GENES	0.0
HSA00220_UREA_CYCLE_AND_METABOLISM_OF_AMINO_GROUPS	HUMAN_TISSUE_LIVER	0.043416919999999998
GLYCOLYSIS_AND_GLUCONEOGENESIS	HSA00220_UREA_CYCLE_AND_METABOLISM_OF_AMINO_GROUPS	0.21882452999999999
CARBOXYLIC_ACID_TRANSMEMBRANE_TRANSPORTER_ACTIVITY	NUCLEAR_RECEPTORS	0.25274538000000002
NITROGEN_COMPOUND_CATABOLIC_PROCESS	NUCLEAR_RECEPTORS	0.29706989
