# Supplementary material for: Summarizing cellular responses as biological process networks
Source: BMC Syst Biol. 2013 Jul 29;7:68. doi: 10.1186/1752-0509-7-68 (PMC3751784; doi:10.1186/1752-0509-7-68)
Supplement: Additional file 2 — Supplementary results. A zipped file containing all the five BPNs for each of the contrasts studied and the parameters estimated by each run of the software. [file 1752-0509-7-68-S2.zip › supplementary-results/cbpln_comparison/mcmcbpn-cbpln_day_8_dataset-links_results-5.tsv]

term1	term2	probability
CARBOXYLIC_ACID_TRANSMEMBRANE_TRANSPORTER_ACTIVITY	HSA00120_BILE_ACID_BIOSYNTHESIS	0.21155069000000001
NUCLEAR_RECEPTORS	V$HNF1_Q6	5.49e-06
GLYCOLYSIS_AND_GLUCONEOGENESIS	HSA00071_FATTY_ACID_METABOLISM	0.33415052000000001
ALCOHOL_METABOLIC_PROCESS	CARBOXYLIC_ACID_TRANSMEMBRANE_TRANSPORTER_ACTIVITY	0.12524987000000001
HSIAO_LIVER_SPECIFIC_GENES	NITROGEN_COMPOUND_METABOLIC_PROCESS	0.0
HSA03320_PPAR_SIGNALING_PATHWAY	HUMAN_TISSUE_LIVER	0.82396009999999997
HSA00251_GLUTAMATE_METABOLISM	HSA00980_METABOLISM_OF_XENOBIOTICS_BY_CYTOCHROME_P450	0.018380580000000001
MONOOXYGENASE_ACTIVITY	NUCLEAR_RECEPTORS	0.0047664099999999996
CELLULAR_LIPID_METABOLIC_PROCESS	GLYCOLYSIS_AND_GLUCONEOGENESIS	0.17228492000000001
CELLULAR_LIPID_METABOLIC_PROCESS	NITROGEN_COMPOUND_METABOLIC_PROCESS	8.8289999999999997e-05
ALCOHOL_METABOLIC_PROCESS	HSIAO_LIVER_SPECIFIC_GENES	0.86610081000000005
NITROGEN_COMPOUND_METABOLIC_PROCESS	PEROXISOME	0.081078590000000006
HSA00251_GLUTAMATE_METABOLISM	NITROGEN_COMPOUND_METABOLIC_PROCESS	0.0
HSA00220_UREA_CYCLE_AND_METABOLISM_OF_AMINO_GROUPS	NUCLEAR_RECEPTORS	0.20774983
HSA00980_METABOLISM_OF_XENOBIOTICS_BY_CYTOCHROME_P450	NUCLEAR_RECEPTORS	0.31154854999999998
MONOOXYGENASE_ACTIVITY	V$HNF1_Q6	0.18886354999999999
HSA00220_UREA_CYCLE_AND_METABOLISM_OF_AMINO_GROUPS	PEROXISOME	0.49808001000000002
HSA00980_METABOLISM_OF_XENOBIOTICS_BY_CYTOCHROME_P450	PEROXISOME	0.35187515000000003
CARBOXYLIC_ACID_TRANSMEMBRANE_TRANSPORTER_ACTIVITY	CELLULAR_LIPID_METABOLIC_PROCESS	0.30632692
HSA00071_FATTY_ACID_METABOLISM	HSA03320_PPAR_SIGNALING_PATHWAY	2.461e-05
CARBOXYLIC_ACID_TRANSMEMBRANE_TRANSPORTER_ACTIVITY	GLYCOLYSIS_AND_GLUCONEOGENESIS	0.12245449999999999
HSA00071_FATTY_ACID_METABOLISM	HSA00251_GLUTAMATE_METABOLISM	0.00093254999999999998
HSA00120_BILE_ACID_BIOSYNTHESIS	NITROGEN_COMPOUND_CATABOLIC_PROCESS	0.0038816300000000001
HSA00220_UREA_CYCLE_AND_METABOLISM_OF_AMINO_GROUPS	NITROGEN_COMPOUND_METABOLIC_PROCESS	2.0780000000000001e-05
HSA00980_METABOLISM_OF_XENOBIOTICS_BY_CYTOCHROME_P450	V$HNF1_Q6	0.81737187
ALCOHOL_METABOLIC_PROCESS	V$HNF1_Q6	0.050770719999999998
HSA00071_FATTY_ACID_METABOLISM	MONOOXYGENASE_ACTIVITY	0.21207678999999999
ALCOHOL_METABOLIC_PROCESS	HSA00980_METABOLISM_OF_XENOBIOTICS_BY_CYTOCHROME_P450	0.21663926
HSA00220_UREA_CYCLE_AND_METABOLISM_OF_AMINO_GROUPS	HSA00980_METABOLISM_OF_XENOBIOTICS_BY_CYTOCHROME_P450	0.03847855
ALCOHOL_METABOLIC_PROCESS	MONOOXYGENASE_ACTIVITY	0.56941494999999998
HUMAN_TISSUE_LIVER	NITROGEN_COMPOUND_CATABOLIC_PROCESS	0.083562789999999998
GLYCOLYSIS_AND_GLUCONEOGENESIS	HSA03320_PPAR_SIGNALING_PATHWAY	0.047760799999999999
HUMAN_TISSUE_LIVER	MONOOXYGENASE_ACTIVITY	0.15525360999999999
NITROGEN_COMPOUND_METABOLIC_PROCESS	NUCLEAR_RECEPTORS	0.0090781300000000002
CARBOXYLIC_ACID_TRANSMEMBRANE_TRANSPORTER_ACTIVITY	HSIAO_LIVER_SPECIFIC_GENES	0.79750715999999999
ALCOHOL_METABOLIC_PROCESS	CELLULAR_LIPID_METABOLIC_PROCESS	1.006e-05
HSA00220_UREA_CYCLE_AND_METABOLISM_OF_AMINO_GROUPS	V$HNF1_Q6	0.31010537999999999
HSA00251_GLUTAMATE_METABOLISM	HUMAN_TISSUE_LIVER	0.078021300000000002
HSA00120_BILE_ACID_BIOSYNTHESIS	HSA00980_METABOLISM_OF_XENOBIOTICS_BY_CYTOCHROME_P450	0.19958314999999999
NITROGEN_COMPOUND_METABOLIC_PROCESS	V$HNF1_Q6	8.8899999999999996e-06
HSIAO_LIVER_SPECIFIC_GENES	HUMAN_TISSUE_LIVER	0.99569971000000002
HSA00120_BILE_ACID_BIOSYNTHESIS	NITROGEN_COMPOUND_METABOLIC_PROCESS	0.00021960999999999999
ALCOHOL_METABOLIC_PROCESS	NUCLEAR_RECEPTORS	0.0
HUMAN_TISSUE_LIVER	NUCLEAR_RECEPTORS	0.00356873
HUMAN_TISSUE_LIVER	PEROXISOME	0.21277936
HSA00071_FATTY_ACID_METABOLISM	HUMAN_TISSUE_LIVER	0.30913054000000001
HSA03320_PPAR_SIGNALING_PATHWAY	HSIAO_LIVER_SPECIFIC_GENES	1.0
HSIAO_LIVER_SPECIFIC_GENES	V$HNF1_Q6	1.0
CELLULAR_LIPID_METABOLIC_PROCESS	HSA00251_GLUTAMATE_METABOLISM	0.020661450000000001
CELLULAR_LIPID_METABOLIC_PROCESS	PEROXISOME	0.26406699
HSA00120_BILE_ACID_BIOSYNTHESIS	NUCLEAR_RECEPTORS	0.71686709000000004
HSA00980_METABOLISM_OF_XENOBIOTICS_BY_CYTOCHROME_P450	HSA03320_PPAR_SIGNALING_PATHWAY	0.99483743999999996
HSA00251_GLUTAMATE_METABOLISM	NITROGEN_COMPOUND_CATABOLIC_PROCESS	0.0
MONOOXYGENASE_ACTIVITY	NITROGEN_COMPOUND_CATABOLIC_PROCESS	0.0041131800000000001
CELLULAR_LIPID_METABOLIC_PROCESS	NUCLEAR_RECEPTORS	0.0
HSA00251_GLUTAMATE_METABOLISM	HSIAO_LIVER_SPECIFIC_GENES	0.0
HSA00251_GLUTAMATE_METABOLISM	HSA03320_PPAR_SIGNALING_PATHWAY	0.01285143
HSA00071_FATTY_ACID_METABOLISM	NITROGEN_COMPOUND_CATABOLIC_PROCESS	0.0071139200000000001
CELLULAR_LIPID_METABOLIC_PROCESS	NITROGEN_COMPOUND_CATABOLIC_PROCESS	0.01219406
CARBOXYLIC_ACID_TRANSMEMBRANE_TRANSPORTER_ACTIVITY	HUMAN_TISSUE_LIVER	0.029099239999999998
HSA00071_FATTY_ACID_METABOLISM	HSA00120_BILE_ACID_BIOSYNTHESIS	0.97888889999999995
HSA00120_BILE_ACID_BIOSYNTHESIS	V$HNF1_Q6	0.32009412999999998
GLYCOLYSIS_AND_GLUCONEOGENESIS	PEROXISOME	0.15454821999999999
HSA00980_METABOLISM_OF_XENOBIOTICS_BY_CYTOCHROME_P450	NITROGEN_COMPOUND_CATABOLIC_PROCESS	0.09941432
HSA00980_METABOLISM_OF_XENOBIOTICS_BY_CYTOCHROME_P450	MONOOXYGENASE_ACTIVITY	0.52374229000000005
GLYCOLYSIS_AND_GLUCONEOGENESIS	NUCLEAR_RECEPTORS	0.13464529
GLYCOLYSIS_AND_GLUCONEOGENESIS	NITROGEN_COMPOUND_METABOLIC_PROCESS	8.9199999999999993e-06
CARBOXYLIC_ACID_TRANSMEMBRANE_TRANSPORTER_ACTIVITY	HSA00220_UREA_CYCLE_AND_METABOLISM_OF_AMINO_GROUPS	0.14477313
GLYCOLYSIS_AND_GLUCONEOGENESIS	HSA00251_GLUTAMATE_METABOLISM	5.359e-05
ALCOHOL_METABOLIC_PROCESS	HSA00071_FATTY_ACID_METABOLISM	0.68445546999999995
NITROGEN_COMPOUND_CATABOLIC_PROCESS	NITROGEN_COMPOUND_METABOLIC_PROCESS	0.0
CARBOXYLIC_ACID_TRANSMEMBRANE_TRANSPORTER_ACTIVITY	NITROGEN_COMPOUND_METABOLIC_PROCESS	0.00062250000000000001
ALCOHOL_METABOLIC_PROCESS	PEROXISOME	0.46627436999999999
ALCOHOL_METABOLIC_PROCESS	HSA00220_UREA_CYCLE_AND_METABOLISM_OF_AMINO_GROUPS	0.027175600000000001
GLYCOLYSIS_AND_GLUCONEOGENESIS	HSA00980_METABOLISM_OF_XENOBIOTICS_BY_CYTOCHROME_P450	0.13492114999999999
HSA00120_BILE_ACID_BIOSYNTHESIS	HUMAN_TISSUE_LIVER	0.21414596999999999
HSIAO_LIVER_SPECIFIC_GENES	PEROXISOME	0.94492925999999999
MONOOXYGENASE_ACTIVITY	PEROXISOME	0.22345403999999999
HSA00120_BILE_ACID_BIOSYNTHESIS	HSA00220_UREA_CYCLE_AND_METABOLISM_OF_AMINO_GROUPS	0.0059557500000000001
HSA00220_UREA_CYCLE_AND_METABOLISM_OF_AMINO_GROUPS	NITROGEN_COMPOUND_CATABOLIC_PROCESS	0.00081882999999999999
HSA00071_FATTY_ACID_METABOLISM	NUCLEAR_RECEPTORS	0.0055515900000000003
CARBOXYLIC_ACID_TRANSMEMBRANE_TRANSPORTER_ACTIVITY	MONOOXYGENASE_ACTIVITY	0.21296287
HSA00220_UREA_CYCLE_AND_METABOLISM_OF_AMINO_GROUPS	MONOOXYGENASE_ACTIVITY	0.074709830000000005
HSA03320_PPAR_SIGNALING_PATHWAY	V$HNF1_Q6	0.0
CARBOXYLIC_ACID_TRANSMEMBRANE_TRANSPORTER_ACTIVITY	NITROGEN_COMPOUND_CATABOLIC_PROCESS	0.22842245
CARBOXYLIC_ACID_TRANSMEMBRANE_TRANSPORTER_ACTIVITY	V$HNF1_Q6	0.056908710000000001
GLYCOLYSIS_AND_GLUCONEOGENESIS	MONOOXYGENASE_ACTIVITY	0.028419170000000001
HSA00120_BILE_ACID_BIOSYNTHESIS	PEROXISOME	0.23360349
GLYCOLYSIS_AND_GLUCONEOGENESIS	NITROGEN_COMPOUND_CATABOLIC_PROCESS	0.00019107999999999999
ALCOHOL_METABOLIC_PROCESS	GLYCOLYSIS_AND_GLUCONEOGENESIS	0.0
HSA00071_FATTY_ACID_METABOLISM	HSA00980_METABOLISM_OF_XENOBIOTICS_BY_CYTOCHROME_P450	0.24990809999999999
ALCOHOL_METABOLIC_PROCESS	NITROGEN_COMPOUND_METABOLIC_PROCESS	0.00010704000000000001
CELLULAR_LIPID_METABOLIC_PROCESS	HSA00220_UREA_CYCLE_AND_METABOLISM_OF_AMINO_GROUPS	0.073260320000000004
PEROXISOME	V$HNF1_Q6	0.048615770000000003
HSA00980_METABOLISM_OF_XENOBIOTICS_BY_CYTOCHROME_P450	NITROGEN_COMPOUND_METABOLIC_PROCESS	0.37851036999999998
HSA00251_GLUTAMATE_METABOLISM	MONOOXYGENASE_ACTIVITY	0.028889700000000001
HSA03320_PPAR_SIGNALING_PATHWAY	MONOOXYGENASE_ACTIVITY	0.21217873000000001
HSA00071_FATTY_ACID_METABOLISM	NITROGEN_COMPOUND_METABOLIC_PROCESS	0.00063438999999999998
CELLULAR_LIPID_METABOLIC_PROCESS	MONOOXYGENASE_ACTIVITY	0.011027240000000001
HSA00120_BILE_ACID_BIOSYNTHESIS	HSIAO_LIVER_SPECIFIC_GENES	0.13291632
HSIAO_LIVER_SPECIFIC_GENES	MONOOXYGENASE_ACTIVITY	0.6353645
MONOOXYGENASE_ACTIVITY	NITROGEN_COMPOUND_METABOLIC_PROCESS	3.2570000000000002e-05
HSIAO_LIVER_SPECIFIC_GENES	NITROGEN_COMPOUND_CATABOLIC_PROCESS	1.059e-05
NUCLEAR_RECEPTORS	PEROXISOME	0.21375174999999999
HSA00251_GLUTAMATE_METABOLISM	V$HNF1_Q6	0.00042896999999999998
HSA00071_FATTY_ACID_METABOLISM	V$HNF1_Q6	6.4209999999999997e-05
CELLULAR_LIPID_METABOLIC_PROCESS	V$HNF1_Q6	7.4100000000000002e-06
NITROGEN_COMPOUND_CATABOLIC_PROCESS	PEROXISOME	0.15452779
GLYCOLYSIS_AND_GLUCONEOGENESIS	HSIAO_LIVER_SPECIFIC_GENES	0.99860510999999996
HSA00071_FATTY_ACID_METABOLISM	HSA00220_UREA_CYCLE_AND_METABOLISM_OF_AMINO_GROUPS	0.016936099999999999
GLYCOLYSIS_AND_GLUCONEOGENESIS	HSA00120_BILE_ACID_BIOSYNTHESIS	0.20597104999999999
ALCOHOL_METABOLIC_PROCESS	HSA00251_GLUTAMATE_METABOLISM	0.0
HSA00071_FATTY_ACID_METABOLISM	PEROXISOME	0.63905725000000002
GLYCOLYSIS_AND_GLUCONEOGENESIS	HUMAN_TISSUE_LIVER	0.2127752
ALCOHOL_METABOLIC_PROCESS	HSA03320_PPAR_SIGNALING_PATHWAY	0.0056349299999999998
HSA00220_UREA_CYCLE_AND_METABOLISM_OF_AMINO_GROUPS	HSA03320_PPAR_SIGNALING_PATHWAY	0.21284608999999999
HSA00220_UREA_CYCLE_AND_METABOLISM_OF_AMINO_GROUPS	HSIAO_LIVER_SPECIFIC_GENES	0.00156846
HSA00120_BILE_ACID_BIOSYNTHESIS	HSA00251_GLUTAMATE_METABOLISM	0.00045506000000000002
HSA00980_METABOLISM_OF_XENOBIOTICS_BY_CYTOCHROME_P450	HSIAO_LIVER_SPECIFIC_GENES	0.094320570000000006
HSA03320_PPAR_SIGNALING_PATHWAY	NITROGEN_COMPOUND_METABOLIC_PROCESS	0.0096746499999999999
CELLULAR_LIPID_METABOLIC_PROCESS	HSA00120_BILE_ACID_BIOSYNTHESIS	0.13896364
CELLULAR_LIPID_METABOLIC_PROCESS	HSA00980_METABOLISM_OF_XENOBIOTICS_BY_CYTOCHROME_P450	0.0049770700000000001
HSA00980_METABOLISM_OF_XENOBIOTICS_BY_CYTOCHROME_P450	HUMAN_TISSUE_LIVER	0.34864102000000002
CARBOXYLIC_ACID_TRANSMEMBRANE_TRANSPORTER_ACTIVITY	HSA03320_PPAR_SIGNALING_PATHWAY	0.23403788
CELLULAR_LIPID_METABOLIC_PROCESS	HUMAN_TISSUE_LIVER	0.55720415000000001
HSA00071_FATTY_ACID_METABOLISM	HSIAO_LIVER_SPECIFIC_GENES	0.99814473000000004
ALCOHOL_METABOLIC_PROCESS	NITROGEN_COMPOUND_CATABOLIC_PROCESS	0.0070142499999999997
HSA00251_GLUTAMATE_METABOLISM	PEROXISOME	0.082144410000000001
HSA00251_GLUTAMATE_METABOLISM	NUCLEAR_RECEPTORS	0.15330472000000001
HUMAN_TISSUE_LIVER	NITROGEN_COMPOUND_METABOLIC_PROCESS	0.10852217
HSA03320_PPAR_SIGNALING_PATHWAY	NITROGEN_COMPOUND_CATABOLIC_PROCESS	0.019021130000000001
CELLULAR_LIPID_METABOLIC_PROCESS	HSA03320_PPAR_SIGNALING_PATHWAY	0.00015388000000000001
HUMAN_TISSUE_LIVER	V$HNF1_Q6	0.19019183000000001
HSA00220_UREA_CYCLE_AND_METABOLISM_OF_AMINO_GROUPS	HSA00251_GLUTAMATE_METABOLISM	8.6030000000000001e-05
HSA00120_BILE_ACID_BIOSYNTHESIS	MONOOXYGENASE_ACTIVITY	0.069031400000000007
HSA00120_BILE_ACID_BIOSYNTHESIS	HSA03320_PPAR_SIGNALING_PATHWAY	0.31905158
HSA03320_PPAR_SIGNALING_PATHWAY	NUCLEAR_RECEPTORS	0.0
ALCOHOL_METABOLIC_PROCESS	HUMAN_TISSUE_LIVER	0.20959943
NITROGEN_COMPOUND_CATABOLIC_PROCESS	V$HNF1_Q6	0.00137503
GLYCOLYSIS_AND_GLUCONEOGENESIS	V$HNF1_Q6	3.8420000000000001e-05
ALCOHOL_METABOLIC_PROCESS	HSA00120_BILE_ACID_BIOSYNTHESIS	0.23437295
CELLULAR_LIPID_METABOLIC_PROCESS	HSA00071_FATTY_ACID_METABOLISM	0.021276630000000001
HSA03320_PPAR_SIGNALING_PATHWAY	PEROXISOME	0.99751822000000001
CARBOXYLIC_ACID_TRANSMEMBRANE_TRANSPORTER_ACTIVITY	PEROXISOME	0.30417262
HSIAO_LIVER_SPECIFIC_GENES	NUCLEAR_RECEPTORS	2.9999999999999997e-08
CELLULAR_LIPID_METABOLIC_PROCESS	HSIAO_LIVER_SPECIFIC_GENES	0.99811784999999997
HSA00220_UREA_CYCLE_AND_METABOLISM_OF_AMINO_GROUPS	HUMAN_TISSUE_LIVER	0.77795749999999997
GLYCOLYSIS_AND_GLUCONEOGENESIS	HSA00220_UREA_CYCLE_AND_METABOLISM_OF_AMINO_GROUPS	0.051176560000000003
CARBOXYLIC_ACID_TRANSMEMBRANE_TRANSPORTER_ACTIVITY	NUCLEAR_RECEPTORS	0.056497739999999998
NITROGEN_COMPOUND_CATABOLIC_PROCESS	NUCLEAR_RECEPTORS	0.15383935000000001
