# Supplementary material for: Summarizing cellular responses as biological process networks
Source: BMC Syst Biol. 2013 Jul 29;7:68. doi: 10.1186/1752-0509-7-68 (PMC3751784; doi:10.1186/1752-0509-7-68)
Supplement: Additional file 2 — Supplementary results. A zipped file containing all the five BPNs for each of the contrasts studied and the parameters estimated by each run of the software. [file 1752-0509-7-68-S2.zip › supplementary-results/cbpln_comparison/mcmcbpn-cbpln_day_8_dataset-parameters_results-1.tsv]

parameter	value	probability
link_false_neg	0.55	0.00603598
link_false_neg	0.6000000000000001	0.46611408
link_false_neg	0.65	0.52775532
link_false_neg	0.7000000000000001	9.462e-05
link_false_pos	0.55	2.688e-05
link_false_pos	0.6000000000000001	0.41044952
link_false_pos	0.65	0.58305931
link_false_pos	0.7000000000000001	0.00567524
link_false_pos	0.75	0.00078905
link_prior	0.1	0.00050885
link_prior	0.15000000000000002	0.01755311
link_prior	0.2	0.11284475
link_prior	0.25	0.26058625
link_prior	0.30000000000000004	0.29521549
link_prior	0.35000000000000003	0.19627056
link_prior	0.4	0.08422207
link_prior	0.45	0.02574402
link_prior	0.5	0.0070549
