# Supplementary material for: Summarizing cellular responses as biological process networks
Source: BMC Syst Biol. 2013 Jul 29;7:68. doi: 10.1186/1752-0509-7-68 (PMC3751784; doi:10.1186/1752-0509-7-68)
Supplement: Additional file 2 — Supplementary results. A zipped file containing all the five BPNs for each of the contrasts studied and the parameters estimated by each run of the software. [file 1752-0509-7-68-S2.zip › supplementary-results/cbpln_comparison/mcmcbpn-cbpln_day_8_dataset-parameters_results-2.tsv]

parameter	value	probability
link_false_neg	0.55	0.00668538
link_false_neg	0.6000000000000001	0.47015002
link_false_neg	0.65	0.52308061
link_false_neg	0.7000000000000001	8.399e-05
link_false_pos	0.55	7.92e-06
link_false_pos	0.6000000000000001	0.40218163
link_false_pos	0.65	0.59045646
link_false_pos	0.7000000000000001	0.00651667
link_false_pos	0.75	0.00083732
link_prior	0.1	0.00038146
link_prior	0.15000000000000002	0.01741289
link_prior	0.2	0.11200642
link_prior	0.25	0.25799373
link_prior	0.30000000000000004	0.29399127
link_prior	0.35000000000000003	0.1979562
link_prior	0.4	0.0862168
link_prior	0.45	0.02637098
link_prior	0.5	0.00767025
