# Supplementary material for: Summarizing cellular responses as biological process networks
Source: BMC Syst Biol. 2013 Jul 29;7:68. doi: 10.1186/1752-0509-7-68 (PMC3751784; doi:10.1186/1752-0509-7-68)
Supplement: Additional file 2 — Supplementary results. A zipped file containing all the five BPNs for each of the contrasts studied and the parameters estimated by each run of the software. [file 1752-0509-7-68-S2.zip › supplementary-results/cbpln_comparison/mcmcbpn-cbpln_day_8_dataset-parameters_results-3.tsv]

parameter	value	probability
link_false_neg	0.25	0.00013984
link_false_neg	0.30000000000000004	0.93277584
link_false_neg	0.35000000000000003	0.06707922
link_false_neg	0.4	5.1e-06
link_false_pos	0.30000000000000004	0.0068257
link_false_pos	0.35000000000000003	0.98841502
link_false_pos	0.4	0.00475928
link_prior	0.05	4.5e-06
link_prior	0.1	0.00999341
link_prior	0.15000000000000002	0.18529179
link_prior	0.2	0.44073855
link_prior	0.25	0.2837261
link_prior	0.30000000000000004	0.07105899
link_prior	0.35000000000000003	0.00856909
link_prior	0.4	0.0005839
link_prior	0.45	3.367e-05
