# Supplementary material for: Summarizing cellular responses as biological process networks
Source: BMC Syst Biol. 2013 Jul 29;7:68. doi: 10.1186/1752-0509-7-68 (PMC3751784; doi:10.1186/1752-0509-7-68)
Supplement: Additional file 2 — Supplementary results. A zipped file containing all the five BPNs for each of the contrasts studied and the parameters estimated by each run of the software. [file 1752-0509-7-68-S2.zip › supplementary-results/cbpln_comparison/mcmcbpn-cbpln_day_8_dataset-parameters_results-4.tsv]

parameter	value	probability
link_false_neg	0.55	0.00698069
link_false_neg	0.6000000000000001	0.46637986
link_false_neg	0.65	0.52660305
link_false_neg	0.7000000000000001	3.64e-05
link_false_pos	0.55	1.153e-05
link_false_pos	0.6000000000000001	0.40386672
link_false_pos	0.65	0.58845572
link_false_pos	0.7000000000000001	0.00667785
link_false_pos	0.75	0.00098818
link_prior	0.1	0.00044122
link_prior	0.15000000000000002	0.01681425
link_prior	0.2	0.11007982
link_prior	0.25	0.26051749
link_prior	0.30000000000000004	0.29691492
link_prior	0.35000000000000003	0.1969587
link_prior	0.4	0.08471197
link_prior	0.45	0.02571533
link_prior	0.5	0.0078463
