# Supplementary material for: Summarizing cellular responses as biological process networks
Source: BMC Syst Biol. 2013 Jul 29;7:68. doi: 10.1186/1752-0509-7-68 (PMC3751784; doi:10.1186/1752-0509-7-68)
Supplement: Additional file 2 — Supplementary results. A zipped file containing all the five BPNs for each of the contrasts studied and the parameters estimated by each run of the software. [file 1752-0509-7-68-S2.zip › supplementary-results/cbpln_comparison/mcmcbpn-cbpln_day_8_dataset-parameters_results-5.tsv]

parameter	value	probability
link_false_neg	0.25	0.00018125
link_false_neg	0.30000000000000004	0.9342697
link_false_neg	0.35000000000000003	0.06554868
link_false_neg	0.4	3.7e-07
link_false_pos	0.30000000000000004	0.0063245
link_false_pos	0.35000000000000003	0.98854187
link_false_pos	0.4	0.00513363
link_prior	0.05	7.1e-06
link_prior	0.1	0.01010566
link_prior	0.15000000000000002	0.18591832
link_prior	0.2	0.43880483
link_prior	0.25	0.28544021
link_prior	0.30000000000000004	0.07065172
link_prior	0.35000000000000003	0.00862098
link_prior	0.4	0.00042712
link_prior	0.45	2.406e-05
